# Supplementary material for: The Leuven Embedded Figures Test (L-EFT): measuring perception, intelligence or executive function?
Source: PeerJ. 2018 Mar 26;6:e4524. doi: 10.7717/peerj.4524 (PMC5875396; doi:10.7717/peerj.4524)
Supplement: Supplemental Information 1 [file peerj-06-4524-s001.r]

#==========================================================================================
# L-EFT Reliability Analysis
#==========================================================================================

#--------------------
# LIBS
#--------------------
library(plyr)

#--------------------
# DATA
#--------------------
load("C://Dropbox//EFT_Project//Internship_EFT_HH//Data_Analysis//Summary_Data//LEFT.Rdata")

#--------------------
# OUTLIERS
#--------------------
participants <- ddply(LEFT, c("ppn"), function(df)c(Acc = mean(df$Acc)))

LEFT <- LEFT[LEFT$ppn %in% participants$ppn[participants$Acc > 0.33], ]

remove(participants)

#----------------------------------
# SPLIT HALF ESTIMATES OF ACC & RT
#----------------------------------
LEFT_split <- ddply(LEFT, c("ppn"), function(df)c(Acc1 = mean(df$Acc[df$trial < 32]),
                                                  Acc2 = mean(df$Acc[df$trial >= 32]),
                                                  RT1 = median(df$RT[df$trial < 32]),
                                                  RT2 = median(df$RT[df$trial >= 32])))

remove(LEFT)

plot(LEFT_split$Acc1, LEFT_split$Acc2)
plot(LEFT_split$RT1, LEFT_split$RT2)

cor.test(LEFT_split$Acc1, LEFT_split$Acc2)
cor.test(LEFT_split$RT1, LEFT_split$RT2)

spb <- (2 * cor(LEFT_split$Acc1, LEFT_split$Acc2)) / (1 + (2-1) * cor(LEFT_split$Acc1, LEFT_split$Acc2))
spb2 <- (2 * cor(LEFT_split$RT1, LEFT_split$RT2)) / (1 + (2-1) * cor(LEFT_split$RT1, LEFT_split$RT2))
