# Supplementary material for: The Leuven Embedded Figures Test (L-EFT): measuring perception, intelligence or executive function?
Source: PeerJ. 2018 Mar 26;6:e4524. doi: 10.7717/peerj.4524 (PMC5875396; doi:10.7717/peerj.4524)
Supplement: Supplemental Information 2 [file peerj-06-4524-s002.r]

#======================================================================================#
# Tasks: L-EFT 1.3, Coherent Motion and Navon
# Author: Hanne Huygelier Date: 09/10/2017
#======================================================================================#

#======================
# LIBRARIES
#======================
library(lme4)
library(plyr)
library(heplots)
library(psych)
library(moments)

#======================
# SET Data Directory
#======================
DataFolder = "C://Users//u0097836//Documents//EFT_Project//Data Manuscript 2//Study 1//Summaries//"
setwd(DataFolder)

#======================
# READ SUMMARIES INTO R
#======================
load("CMValidity.Rdata")
load("NavonValidity.Rdata")
load("LEFTValidityStudy1.Rdata")

#======================
# MERGE DATA
#======================
AllData <- merge(CMValidity, LEFTValidity, by = "Subject")
AllData <- merge(AllData, NavonValidity, by = "Subject")

remove(LEFTValidity, CMValidity, NavonValidity)

#======================
# CHECK SKEW OF RT DATA:
#======================
# TEST SKEW OF MEDIAN RT's:
agostino.test(AllData$LEFTRT, alternative = "two.sided")
plot(AllData$LEFTRT, AllData$LEFTAcc)

# TEST LOG TRANSFORMED RT's:
agostino.test(log10(AllData$LEFTRT), alternative = "two.sided")

#======================
# DESCRIPTION
#======================
# L-EFT:
hist(AllData$LEFTRT)
hist(AllData$LEFTAcc)

describe(AllData$LEFTRT)
describe(AllData$LEFTAcc)

# Coherent Motion:
hist(AllData$CMAcc)
describe(AllData$CMAcc)

# NAVON ACCURACY DATA:
hist(AllData$NavonLocalAcc)
describe(AllData$NavonLocalAcc)

hist(AllData$NavonGlobAcc)
describe(AllData$NavonGlobAcc)

# Navon RTs:
hist(AllData$NavonLocalRT)
describe(AllData$NavonGlobRT)

#=============================
# REMOVE INFLUENTIAL DATAPOINT
#=============================
AllDataClean <- AllData[AllData$NavonGlobAcc > 0.6, ]

#======================
# Regression Model:
#======================
# Predict L-EFT Accuracy:
M1 <- lm(LEFTAcc ~ CMAcc + NavonGlobAcc + NavonLocalAcc + NavonGlobRT + NavonLocalRT, data = AllDataClean)
plot(M1)
summary(M1)

# Predict L-EFT Response Times:
M2 <- lm(LEFTRT ~ CMAcc + NavonGlobAcc + NavonLocalAcc + NavonGlobRT + NavonLocalRT, data = AllDataClean)
plot(M2)
summary(M2)
