# Supplementary material for: The Leuven Embedded Figures Test (L-EFT): measuring perception, intelligence or executive function?
Source: PeerJ. 2018 Mar 26;6:e4524. doi: 10.7717/peerj.4524 (PMC5875396; doi:10.7717/peerj.4524)
Supplement: Supplemental Information 3 [file peerj-06-4524-s003.r]

#============================================#
# Reading in data of Switching Task for      #
# the measurement of reliability index       #
#============================================#

#-----------
# LIBS
#-----------
library(plyr)
source("C://Dropbox//PHD_MultisensoryNeglect//BasicFunctions.R")

#-----------
# DATA
#-----------
dp <- "C://Dropbox//EFT_Project//Internship_EFT_HH//CO 12//Data 1.0//SWITCH//"

SWITCH <- ReadTextFile(dp, sep = ",")

#-----------
# OUTLIERS
#-----------
Participants <- ddply(SWITCH[SWITCH$TrialNum != 0, ], c("PartID"), function(df)c(Acc = mean(df$Accuracy)))
length(Participants$PartID[Participants$Acc > (mean(Participants$Acc) - 2.5 * sd(Participants$Acc))])

SWITCH <- SWITCH[SWITCH$PartID %in% Participants$PartID[Participants$Acc > (mean(Participants$Acc) - 2.5 * sd(Participants$Acc))], ]

#-------------------------------
# SPLIT DATA IN TWO HALVES
#-------------------------------
# Summarize:
RT_Summary <- ddply(SWITCH, c("PartID"), function(df)c(RTSwitch1 = mean(df$RT[df$Accuracy == 1 & df$TrialNum == 0 & df$SwitchNum < 10]),
                    RTSwitch2 = mean(df$RT[df$Accuracy == 1 & df$TrialNum == 0 & df$SwitchNum >= 10]),
                    RTMaintain1 = mean(df$RT[df$Accuracy == 1 & df$TrialNum != 0 & df$SwitchNum < 10]),
                    RTMaintain2 = mean(df$RT[df$Accuracy == 1 & df$TrialNum != 0 & df$SwitchNum >= 10]),
                    RTBase1 = mean(df$RT[df$SwitchNum < 10]),
                    RTBase2 = mean(df$RT[df$SwitchNum >= 10])))

RT_Summary$SwitchCost1 <- (RT_Summary$RTSwitch1 / RT_Summary$RTBase1) - (RT_Summary$RTMaintain1/RT_Summary$RTBase1)
RT_Summary$SwitchCost2 <- (RT_Summary$RTSwitch2 / RT_Summary$RTBase2) - (RT_Summary$RTMaintain2/RT_Summary$RTBase2)


#-------------------------------
# SPEARMAN BROWN
#-------------------------------
plot(RT_Summary$SwitchCost1, RT_Summary$SwitchCost2)
cor.test(RT_Summary$SwitchCost1, RT_Summary$SwitchCost2)

spb <- (2 * cor(RT_Summary$SwitchCost1, RT_Summary$SwitchCost2)) / (1 + (2 - 1) * cor(RT_Summary$SwitchCost1, RT_Summary$SwitchCost2))
