# Supplementary material for: The Leuven Embedded Figures Test (L-EFT): measuring perception, intelligence or executive function?
Source: PeerJ. 2018 Mar 26;6:e4524. doi: 10.7717/peerj.4524 (PMC5875396; doi:10.7717/peerj.4524)
Supplement: Supplemental Information 5 [file peerj-06-4524-s005.r]

#====================================================================================================#
# 09/10/2017 - Hanne Huygelier (KU Leuven)
# L-EFT Paper 2. STUDY 2. L-EFT, Executive Functions
#====================================================================================================#

#-------------
# LIBRARIES:
#-------------
library(psych)
library(plyr)
library(heplots)
library(moments)

#-------------
# DATA:
#-------------
DataFolder = "C://Users//u0097836//Documents//EFT_Project//Data Manuscript 2//Study 2//"
files = list.files(DataFolder)

for(f in files){load(paste(DataFolder, f, sep = ""))}

#-------------------
# SAMPLE DESCRIPTION
#-------------------
hist(as.numeric(as.character(ppn_data$age)))
describe(as.numeric(as.character(ppn_data$age)))
remove(ppn_data)

#---------------------------
# SUMMARIZE LEFT DATA:
#---------------------------
hist(LEFT$RT[LEFT$Acc == 1])
agostino.test(LEFT$RT[LEFT$Acc == 1], alternative = "two.sided")

LEFT <- ddply(LEFT, c("ppn"), 
              function(df)c(LEFTAcc = mean(df$Acc), 
                            LEFTRT = median(df$RT[df$Acc == 1])))

#---------------
# PREPARE DATA:
#---------------
colnames(WM_span)[2] <- "ppn"
colnames(raven_summary)[c(2,3)] <- c("RavenAcc", "RavenRT")

# Merge everything in one df:
Summary <- merge(flank, LEFT, by = "ppn")
Summary <- merge(Summary, raven_summary, by = "ppn")
Summary <- merge(Summary, Switch_ability, by = "ppn")
Summary <- merge(Summary, WM_span, by = "ppn")

remove(flank, LEFT, raven_summary, Switch_ability, WM_span)

# remove some columns:
Summary <- Summary[, -c(8, 9, 12, 14, 15, 16)]

#--------------------------
# SPEED-Accuracy Trade-off?
#--------------------------
plot(Summary$inc_effect_acc, Summary$inc_effect_rt)
plot(Summary$LEFTAcc, Summary$LEFTRT)
plot(Summary$RavenAcc, Summary$RavenRT)
plot(Summary$RT_cost, Summary$acc_cost)

#-----------------------
# DISTRIBUTION OF DATA
#-----------------------
par(mfrow = c(2, 3))

#hist(inc_effect_acc)
hist(Summary$inc_effect_rt)
hist(Summary$LEFT_Acc)
hist(Summary$LEFT_RT)
hist(Summary$RavenAcc)
#hist(RavenRT)
hist(Summary$RT_cost)
#hist(acc_cost)
hist(Summary$PCL)

#---------------
# ANALYSIS
#---------------
# ACCURACY:
M1 <- lm(LEFTAcc ~ RavenAcc + PCL + inc_effect_rt + RT_cost, data = Summary)
plot(M1)
summary(M1)
etasq(M1)

# RESPONSE TIMES:
agostino.test(Summary$LEFTRT, alternative = "two.sided")
agostino.test(log10(Summary$LEFTRT), alternative = "two.sided")

M2 <- lm(LEFTRT ~ RavenAcc + PCL + inc_effect_rt + RT_cost, data = Summary)
plot(M2)
summary(M2)
etasq(M2)
