# Supplementary material for: The Leuven Embedded Figures Test (L-EFT): measuring perception, intelligence or executive function?
Source: PeerJ. 2018 Mar 26;6:e4524. doi: 10.7717/peerj.4524 (PMC5875396; doi:10.7717/peerj.4524)
Supplement: Supplemental Information 8 [file peerj-06-4524-s008.r]

#======================================================================================#
# Tasks: L-EFT 1.3, Coherent Motion and Navon
# Author: Hanne Huygelier Date: 09/10/2017
#======================================================================================#

#======================
# LIBRARIES
#======================
library(lme4)
library(plyr)

#======================
# SET Data Directory
#======================
DataFolder = "C://Users//u0097836//Documents//EFT_Project//Data Manuscript 2//Study 1//Summaries//"
setwd(DataFolder)

#============================================
# READ IN ALL RELIABILITY DATA SUMMARIES
#============================================
load("LEFTReliabilityStudy1.Rdata")
load("LEFTReliability2Study1.Rdata")
load("CMReliability.Rdata")
load("NavonReliability.Rdata")

#=========================
# CORRELATIONS:
#=========================
# CM:
CM_cor = cor(CMReliability$CMAcc[CMReliability$Split == 0], CMReliability$CMAcc[CMReliability$Split == 1])

# NAVON:
NavonCor <- ddply(NavonReliability, c("cond"), 
                  function(df)c(NavonCorAcc = cor(df$NavonAcc[df$Split == 0], df$NavonAcc[df$Split == 1]),
                                NavonCorRT = cor(df$NavonRT[df$Split == 0], df$NavonRT[df$Split == 1])))

# L-EFT:
Table <- as.data.frame(table(LEFTReliability$Subject))
LEFTReliability <- LEFTReliability[LEFTReliability$Subject %in% Table$Var1[Table$Freq == 2], ]

LEFT_acc_cor = cor(LEFTReliability$LEFTAcc[LEFTReliability$Split == 0], 
                   LEFTReliability$LEFTAcc[LEFTReliability$Split == 1])

LEFT_RT_cor = cor(LEFTReliability$LEFTRT[LEFTReliability$Split == 0], 
                  LEFTReliability$LEFTRT[LEFTReliability$Split == 1])

# SHORTER L-EFT:
LEFTReliability2 <- LEFTReliability2[! LEFTReliability2$LEFTRT[LEFTReliability2$Split == 0] > 8000, ]
LEFTReliability2 <- LEFTReliability2[! LEFTReliability2$LEFTRT[LEFTReliability2$Split == 1] > 15000, ]

Table <- as.data.frame(table(LEFTReliability2$Subject))
LEFTReliability2 <- LEFTReliability2[LEFTReliability2$Subject %in% Table$Var1[Table$Freq == 2], ]

LEFT_acc_cor2 = cor(LEFTReliability2$LEFTAcc[LEFTReliability2$Split == 0], 
                   LEFTReliability2$LEFTAcc[LEFTReliability2$Split == 1])

LEFT_RT_cor2 = cor(LEFTReliability2$LEFTRT[LEFTReliability2$Split == 0], 
                  LEFTReliability2$LEFTRT[LEFTReliability2$Split == 1])

#=========================
# SPEARMAN-BROWN:
#=========================
# COHERENT MOTION:
SPB_CM <- (2 * CM_cor) / (1 + (2-1) * CM_cor)

# NAVON:
NavonSPB <- ddply(NavonCor, c("cond"), function(df)c(AccSPB = (2 * df$NavonCorAcc) / (1 + (2 - 1) * df$NavonCorAcc),
                                                     RTSPB = (2 * df$NavonCorRT) / (1 + (2 - 1) * df$NavonCorRT)))

# LEFT:
SPB_LEFT_acc <- (2 * LEFT_acc_cor) / (1 + (2-1) * LEFT_acc_cor)
SPB_LEFT_RT <- (2 * LEFT_RT_cor) / (1 + (2 - 1) * LEFT_RT_cor)
