# Supplementary material for: The Leuven Embedded Figures Test (L-EFT): measuring perception, intelligence or executive function?
Source: PeerJ. 2018 Mar 26;6:e4524. doi: 10.7717/peerj.4524 (PMC5875396; doi:10.7717/peerj.4524)
Supplement: Supplemental Information 9 [file peerj-06-4524-s009.zip]

Archive with 2,142 entries (2,136 files):
- Study 1/
- Study 1/CoherentMotion/
- Study 1/CoherentMotion/04525330CoherentMotion.csv
- Study 1/CoherentMotion/107711CoherentMotion.csv
- Study 1/CoherentMotion/112000CoherentMotion.csv
- Study 1/CoherentMotion/112120CoherentMotion.csv
- Study 1/CoherentMotion/112150CoherentMotion.csv
- Study 1/CoherentMotion/112180CoherentMotion.csv
- Study 1/CoherentMotion/112240CoherentMotion.csv
- Study 1/CoherentMotion/112331CoherentMotion.csv
- Study 1/CoherentMotion/112390CoherentMotion.csv
- Study 1/CoherentMotion/112450CoherentMotion.csv
- Study 1/CoherentMotion/112510CoherentMotion.csv
- Study 1/CoherentMotion/112540CoherentMotion.csv
- Study 1/CoherentMotion/112570CoherentMotion.csv
- Study 1/CoherentMotion/112600CoherentMotion.csv
- Study 1/CoherentMotion/112630CoherentMotion.csv
- Study 1/CoherentMotion/112690CoherentMotion.csv
- Study 1/CoherentMotion/112721CoherentMotion.csv
- Study 1/CoherentMotion/112810CoherentMotion.csv
- Study 1/CoherentMotion/112840CoherentMotion.csv
- Study 1/CoherentMotion/112902CoherentMotion.csv
- Study 1/CoherentMotion/112930CoherentMotion.csv
- Study 1/CoherentMotion/112960CoherentMotion.csv
- Study 1/CoherentMotion/112990CoherentMotion.csv
- Study 1/CoherentMotion/113021CoherentMotion.csv
- Study 1/CoherentMotion/113080CoherentMotion.csv
- Study 1/CoherentMotion/113140CoherentMotion.csv
- Study 1/CoherentMotion/113170CoherentMotion.csv
- Study 1/CoherentMotion/113203CoherentMotion.csv
- Study 1/CoherentMotion/113290CoherentMotion.csv
- Study 1/CoherentMotion/113380CoherentMotion.csv
- Study 1/CoherentMotion/113410CoherentMotion.csv
- Study 1/CoherentMotion/113470CoherentMotion.csv
- Study 1/CoherentMotion/113650CoherentMotion.csv
- Study 1/CoherentMotion/113741CoherentMotion.csv
- Study 1/CoherentMotion/113800CoherentMotion.csv
- Study 1/CoherentMotion/113830CoherentMotion.csv
- Study 1/CoherentMotion/113920CoherentMotion.csv
- Study 1/CoherentMotion/113950CoherentMotion.csv
- Study 1/CoherentMotion/113980CoherentMotion.csv
- Study 1/CoherentMotion/114070CoherentMotion.csv
- Study 1/CoherentMotion/114100CoherentMotion.csv
- Study 1/CoherentMotion/114190CoherentMotion.csv
- Study 1/CoherentMotion/114280CoherentMotion.csv
- Study 1/CoherentMotion/114340CoherentMotion.csv
- Study 1/CoherentMotion/114370CoherentMotion.csv
- Study 1/CoherentMotion/114400CoherentMotion.csv
- Study 1/CoherentMotion/114430CoherentMotion.csv
- Study 1/CoherentMotion/114460CoherentMotion.csv
- Study 1/CoherentMotion/114520CoherentMotion.csv
- Study 1/CoherentMotion/114670CoherentMotion.csv
- Study 1/CoherentMotion/114790CoherentMotion.csv
- Study 1/CoherentMotion/114820CoherentMotion.csv
- Study 1/CoherentMotion/114850CoherentMotion.csv
- Study 1/CoherentMotion/114880CoherentMotion.csv
- Study 1/CoherentMotion/114940CoherentMotion.csv
- Study 1/CoherentMotion/115000CoherentMotion.csv
- Study 1/CoherentMotion/115030CoherentMotion.csv
- Study 1/CoherentMotion/115270CoherentMotion.csv
- Study 1/CoherentMotion/115300CoherentMotion.csv
- Study 1/CoherentMotion/115330CoherentMotion.csv
- Study 1/CoherentMotion/115360CoherentMotion.csv
- Study 1/CoherentMotion/115510CoherentMotion.csv
- Study 1/CoherentMotion/115540CoherentMotion.csv
- Study 1/CoherentMotion/115600CoherentMotion.csv
- Study 1/CoherentMotion/115630CoherentMotion.csv
- Study 1/CoherentMotion/115660CoherentMotion.csv
- Study 1/CoherentMotion/115780CoherentMotion.csv
- Study 1/CoherentMotion/115870CoherentMotion.csv
- Study 1/CoherentMotion/115900CoherentMotion.csv
- Study 1/CoherentMotion/115930CoherentMotion.csv
- Study 1/CoherentMotion/115990CoherentMotion.csv
- Study 1/CoherentMotion/116050CoherentMotion.csv
- Study 1/CoherentMotion/116110CoherentMotion.csv
- Study 1/CoherentMotion/116170CoherentMotion.csv
- Study 1/CoherentMotion/116230CoherentMotion.csv
- Study 1/CoherentMotion/116260CoherentMotion.csv
- Study 1/CoherentMotion/116292CoherentMotion.csv
- Study 1/CoherentMotion/116320CoherentMotion.csv
- Study 1/CoherentMotion/116350CoherentMotion.csv
- Study 1/CoherentMotion/116383CoherentMotion.csv
- Study 1/CoherentMotion/116410CoherentMotion.csv
- Study 1/CoherentMotion/116440CoherentMotion.csv
- Study 1/CoherentMotion/116500CoherentMotion.csv
- Study 1/CoherentMotion/116530CoherentMotion.csv
- Study 1/CoherentMotion/116590CoherentMotion.csv
- Study 1/CoherentMotion/116652CoherentMotion.csv
- Study 1/CoherentMotion/116680CoherentMotion.csv
- Study 1/CoherentMotion/116740CoherentMotion.csv
- Study 1/CoherentMotion/116770CoherentMotion.csv
- Study 1/CoherentMotion/116800CoherentMotion.csv
- Study 1/CoherentMotion/116891CoherentMotion.csv
- Study 1/CoherentMotion/116980CoherentMotion.csv
- Study 1/CoherentMotion/117040CoherentMotion.csv
- Study 1/CoherentMotion/117070CoherentMotion.csv
- Study 1/CoherentMotion/117130CoherentMotion.csv
- Study 1/CoherentMotion/117160CoherentMotion.csv
- Study 1/CoherentMotion/117190CoherentMotion.csv
- Study 1/CoherentMotion/117220CoherentMotion.csv
- Study 1/CoherentMotion/117280CoherentMotion.csv
- Study 1/CoherentMotion/117371CoherentMotion.csv
- Study 1/CoherentMotion/117400CoherentMotion.csv
- Study 1/CoherentMotion/117431CoherentMotion.csv
- Study 1/CoherentMotion/117460CoherentMotion.csv
- Study 1/CoherentMotion/11749 0CoherentMotion.csv
- Study 1/CoherentMotion/117520CoherentMotion.csv
- Study 1/CoherentMotion/117580CoherentMotion.csv
- Study 1/CoherentMotion/117670CoherentMotion.csv
- Study 1/CoherentMotion/117700CoherentMotion.csv
- Study 1/CoherentMotion/117760CoherentMotion.csv
- Study 1/CoherentMotion/117792CoherentMotion.csv
- Study 1/CoherentMotion/117820CoherentMotion.csv
- Study 1/CoherentMotion/117850CoherentMotion.csv
- Study 1/CoherentMotion/117880CoherentMotion.csv
- Study 1/CoherentMotion/117970CoherentMotion.csv
- Study 1/CoherentMotion/118000CoherentMotion.csv
- Study 1/CoherentMotion/118030CoherentMotion.csv
- Study 1/CoherentMotion/118062CoherentMotion.csv
- Study 1/CoherentMotion/118120CoherentMotion.csv
- Study 1/CoherentMotion/118150CoherentMotion.csv
- Study 1/CoherentMotion/118240CoherentMotion.csv
- Study 1/CoherentMotion/118300CoherentMotion.csv
- Study 1/CoherentMotion/118361CoherentMotion.csv
- Study 1/CoherentMotion/118390CoherentMotion.csv
- Study 1/CoherentMotion/118420CoherentMotion.csv
- Study 1/CoherentMotion/118450CoherentMotion.csv
- Study 1/CoherentMotion/118540CoherentMotion.csv
- Study 1/CoherentMotion/118570CoherentMotion.csv
- Study 1/CoherentMotion/118600CoherentMotion.csv
- Study 1/CoherentMotion/118660CoherentMotion.csv
- Study 1/CoherentMotion/118690CoherentMotion.csv
- Study 1/CoherentMotion/118720CoherentMotion.csv
- Study 1/CoherentMotion/118751CoherentMotion.csv
- Study 1/CoherentMotion/118960CoherentMotion.csv
- Study 1/CoherentMotion/119050CoherentMotion.csv
- Study 1/CoherentMotion/119080CoherentMotion.csv
- Study 1/CoherentMotion/119110CoherentMotion.csv
- Study 1/CoherentMotion/119140CoherentMotion.csv
- Study 1/CoherentMotion/119230CoherentMotion.csv
- Study 1/CoherentMotion/119261CoherentMotion.csv
- Study 1/CoherentMotion/119350CoherentMotion.csv
- Study 1/CoherentMotion/119412CoherentMotion.csv
- Study 1/CoherentMotion/119502CoherentMotion.csv
- Study 1/CoherentMotion/119530CoherentMotion.csv
- Study 1/CoherentMotion/119590CoherentMotion.csv
- Study 1/CoherentMotion/119710CoherentMotion.csv
- Study 1/CoherentMotion/119740CoherentMotion.csv
- Study 1/CoherentMotion/119830CoherentMotion.csv
- Study 1/CoherentMotion/119861CoherentMotion.csv
- Study 1/CoherentMotion/119890CoherentMotion.csv
- Study 1/CoherentMotion/119920CoherentMotion.csv
- Study 1/CoherentMotion/119983CoherentMotion.csv
- Study 1/CoherentMotion/120010CoherentMotion.csv
- Study 1/CoherentMotion/120070CoherentMotion.csv
- Study 1/CoherentMotion/120130CoherentMotion.csv
- Study 1/CoherentMotion/120160CoherentMotion.csv
- Study 1/CoherentMotion/120220CoherentMotion.csv
- Study 1/CoherentMotion/120250CoherentMotion.csv
- Study 1/CoherentMotion/120280CoherentMotion.csv
- Study 1/CoherentMotion/120370CoherentMotion.csv
- Study 1/CoherentMotion/120430CoherentMotion.csv
- Study 1/CoherentMotion/120520CoherentMotion.csv
- Study 1/CoherentMotion/120601CoherentMotion.csv
- Study 1/CoherentMotion/120670CoherentMotion.csv
- Study 1/CoherentMotion/120730CoherentMotion.csv
- Study 1/CoherentMotion/120760CoherentMotion.csv
- Study 1/CoherentMotion/120850CoherentMotion.csv
- Study 1/CoherentMotion/120882CoherentMotion.csv
- Study 1/CoherentMotion/121000CoherentMotion.csv
- Study 1/CoherentMotion/121060CoherentMotion.csv
- Study 1/CoherentMotion/121180CoherentMotion.csv
- Study 1/CoherentMotion/121210CoherentMotion.csv
- Study 1/CoherentMotion/121330CoherentMotion.csv
- Study 1/CoherentMotion/121360CoherentMotion.csv
- Study 1/CoherentMotion/121420CoherentMotion.csv
- Study 1/CoherentMotion/121450CoherentMotion.csv
- Study 1/CoherentMotion/121540CoherentMotion.csv
- Study 1/CoherentMotion/121570CoherentMotion.csv
- Study 1/CoherentMotion/121600CoherentMotion.csv
- Study 1/CoherentMotion/121630CoherentMotion.csv
- Study 1/CoherentMotion/121660CoherentMotion.csv
- Study 1/CoherentMotion/121690CoherentMotion.csv
- Study 1/CoherentMotion/121780CoherentMotion.csv
- Study 1/CoherentMotion/121812CoherentMotion.csv
- Study 1/CoherentMotion/121873CoherentMotion.csv
- Study 1/CoherentMotion/121902CoherentMotion.csv
- Study 1/CoherentMotion/121960CoherentMotion.csv
- Study 1/CoherentMotion/122050CoherentMotion.csv
- Study 1/CoherentMotion/122080CoherentMotion.csv
- Study 1/CoherentMotion/122170CoherentMotion.csv
- Study 1/CoherentMotion/122201CoherentMotion.csv
- Study 1/CoherentMotion/122260CoherentMotion.csv
- Study 1/CoherentMotion/122350CoherentMotion.csv
- Study 1/CoherentMotion/122380CoherentMotion.csv
- Study 1/CoherentMotion/122560CoherentMotion.csv
- Study 1/CoherentMotion/122620CoherentMotion.csv
- Study 1/CoherentMotion/122740CoherentMotion.csv
- Study 1/CoherentMotion/122830CoherentMotion.csv
- Study 1/CoherentMotion/122980CoherentMotion.csv
- Study 1/CoherentMotion/123010CoherentMotion.csv
- Study 1/CoherentMotion/123160CoherentMotion.csv
- Study 1/CoherentMotion/123190CoherentMotion.csv
- Study 1/CoherentMotion/123250CoherentMotion.csv
- Study 1/CoherentMotion/123491CoherentMotion.csv
- Study 1/CoherentMotion/123552CoherentMotion.csv
- Study 1/CoherentMotion/123670CoherentMotion.csv
- Study 1/CoherentMotion/123730CoherentMotion.csv
- Study 1/CoherentMotion/123822CoherentMotion.csv
- Study 1/CoherentMotion/123970CoherentMotion.csv
- Study 1/CoherentMotion/124000CoherentMotion.csv
- Study 1/CoherentMotion/124030CoherentMotion.csv
- Study 1/CoherentMotion/124121CoherentMotion.csv
- Study 1/CoherentMotion/124210CoherentMotion.csv
- Study 1/CoherentMotion/124300CoherentMotion.csv
- Study 1/CoherentMotion/124360CoherentMotion.csv
- Study 1/CoherentMotion/124421CoherentMotion.csv
- Study 1/CoherentMotion/124600CoherentMotion.csv
- Study 1/CoherentMotion/124660CoherentMotion.csv
- Study 1/CoherentMotion/124690CoherentMotion.csv
- Study 1/CoherentMotion/124720CoherentMotion.csv
- Study 1/CoherentMotion/124750CoherentMotion.csv
- Study 1/CoherentMotion/124841CoherentMotion.csv
- Study 1/CoherentMotion/124870CoherentMotion.csv
- Study 1/CoherentMotion/124990CoherentMotion.csv
- Study 1/CoherentMotion/125080CoherentMotion.csv
- Study 1/CoherentMotion/12511 0CoherentMotion.csv
- Study 1/CoherentMotion/125170CoherentMotion.csv
- Study 1/CoherentMotion/125262CoherentMotion.csv
- Study 1/CoherentMotion/125320CoherentMotion.csv
- Study 1/CoherentMotion/126130CoherentMotion.csv
- Study 1/CoherentMotion/128260CoherentMotion.csv
- Study 1/CoherentMotion/129282CoherentMotion.csv
- Study 1/CoherentMotion/129340CoherentMotion.csv
- Study 1/CoherentMotion/129400CoherentMotion.csv
- Study 1/CoherentMotion/129971CoherentMotion.csv
- Study 1/CoherentMotion/75760CoherentMotion.csv
- Study 1/EFT/
- Study 1/EFT/0452533_1995PR.csv
- Study 1/EFT/0452533_Patient_LogFile.csv
- Study 1/EFT/10771_1994PR.csv
- Study 1/EFT/10771_Patient_LogFile.csv
- Study 1/EFT/11200_1995PR.csv
- Study 1/EFT/11200_Patient_LogFile.csv
- Study 1/EFT/11212_1995PR.csv
- Study 1/EFT/11212_Patient_LogFile.csv
- Study 1/EFT/11215_1994PR.csv
- Study 1/EFT/11215_Patient_LogFile.csv
- Study 1/EFT/11218_1995PR.csv
- Study 1/EFT/11218_Patient_LogFile.csv
- Study 1/EFT/11221_1995PR.csv
- Study 1/EFT/11221_Patient_LogFile.csv
- Study 1/EFT/11224_1996PR.csv
- Study 1/EFT/11224_Patient_LogFile.csv
- Study 1/EFT/11233_1995PR.csv
- Study 1/EFT/11233_Patient_LogFile.csv
- Study 1/EFT/11239_1994PR.csv
- Study 1/EFT/11239_Patient_LogFile.csv
- Study 1/EFT/11242_1993PR.csv
- Study 1/EFT/11242_Patient_LogFile.csv
- Study 1/EFT/11245_1995PR.csv
- Study 1/EFT/11245_Patient_LogFile.csv
- Study 1/EFT/11251_1994PR.csv
- Study 1/EFT/11251_Patient_LogFile.csv
- Study 1/EFT/11254_1995PR.csv
- Study 1/EFT/11254_Patient_LogFile.csv
- Study 1/EFT/11257_1995PR.csv
- Study 1/EFT/11257_Patient_LogFile.csv
- Study 1/EFT/11260_1995PR.csv
- Study 1/EFT/11260_Patient_LogFile.csv
- Study 1/EFT/11263_1995PR.csv
- Study 1/EFT/11263_Patient_LogFile.csv
- Study 1/EFT/11269_1986PR.csv
- Study 1/EFT/11269_Patient_LogFile.csv
- Study 1/EFT/11272_1995PR.csv
- Study 1/EFT/11272_Patient_LogFile.csv
- Study 1/EFT/11281_1995PR.csv
- Study 1/EFT/11281_Patient_LogFile.csv
- Study 1/EFT/11284_1995PR.csv
- Study 1/EFT/11284_Patient_LogFile.csv
- Study 1/EFT/11290_1995PR.csv
- Study 1/EFT/11290_Patient_LogFile.csv
- Study 1/EFT/11293_1993PR.csv
- Study 1/EFT/11293_Patient_LogFile.csv
- Study 1/EFT/11296_1995PR.csv
- Study 1/EFT/11296_Patient_LogFile.csv
- Study 1/EFT/11302_1995PR.csv
- Study 1/EFT/11302_Patient_LogFile.csv
- Study 1/EFT/11308_1995PR.csv
- Study 1/EFT/11308_Patient_LogFile.csv
- Study 1/EFT/11311_1992PR.csv
- Study 1/EFT/11311_Patient_LogFile.csv
- Study 1/EFT/11314_1995PR.csv
- Study 1/EFT/11314_Patient_LogFile.csv
- Study 1/EFT/11320_1995PR.csv
- Study 1/EFT/11320_Patient_LogFile.csv
- Study 1/EFT/11335_1992PR.csv
- Study 1/EFT/11335_Patient_LogFile.csv
- Study 1/EFT/11338_1995PR.csv
- Study 1/EFT/11338_Patient_LogFile.csv
[truncated: 1,842 more entries]
