# Supplementary material for: The Leuven Embedded Figures Test (L-EFT): measuring perception, intelligence or executive function?
Source: PeerJ. 2018 Mar 26;6:e4524. doi: 10.7717/peerj.4524 (PMC5875396; doi:10.7717/peerj.4524)
Supplement: Supplemental Information 9 [file peerj-06-4524-s009.zip › Study 1/CoherentMotion/04525330CoherentMotion.csv]

ReactionTime	Accuracy	CoherenceLevel	CoherenceValue	StimDirection	RespDirection	G_MeanCoherentSpeed	G_MeanRandomSpeed	TotalCoherent	TotalRandom	TotalCoherentSpeed	TotalRandomSpeed	TestID	MainPrac	MotionDuration
1436	0	0	5	2	3	3	3	31	569	93	1707	CoherentMotion_C#v1	0	1000
2651	1	0	5	1	1	3	3	31	569	93	1707	CoherentMotion_C#v1	0	1000
1259	1	2	23	3	3	3	3	143	457	429	1371	CoherentMotion_C#v1	0	1000
1401	0	1	14	2	1	3	3	87	513	261	1539	CoherentMotion_C#v1	0	1000
1482	1	6	61	3	3	3	3	368	232	1104	696	CoherentMotion_C#v1	0	1000
2237	0	1	14	1	3	3	3	87	513	261	1539	CoherentMotion_C#v1	0	1000
1635	1	5	51	0	0	3	3	312	288	936	864	CoherentMotion_C#v1	0	1000
1656	0	0	5	3	2	3	3	31	569	93	1707	CoherentMotion_C#v1	0	1000
1674	1	3	33	0	0	3	3	199	401	597	1203	CoherentMotion_C#v1	0	1000
1353	0	0	5	1	3	3	3	31	569	93	1707	CoherentMotion_C#v1	0	1000
1624	1	2	23	3	3	3	3	143	457	429	1371	CoherentMotion_C#v1	0	1000
1579	1	1	14	1	1	3	3	87	513	261	1539	CoherentMotion_C#v1	0	1000
1700	0	0	5	3	2	3	3	31	569	93	1707	CoherentMotion_C#v1	0	1000
1525	1	3	33	3	3	3	3	199	401	597	1203	CoherentMotion_C#v1	0	1000
1784	0	0	5	2	3	3	3	31	569	93	1707	CoherentMotion_C#v1	0	1000
1461	1	2	23	3	3	3	3	143	457	429	1371	CoherentMotion_C#v1	0	1000
1575	1	3	33	2	2	3	3	199	401	597	1203	CoherentMotion_C#v1	0	1000
1616	1	3	33	3	3	3	3	199	401	597	1203	CoherentMotion_C#v1	0	1000
1537	1	1	14	2	2	3	3	87	513	261	1539	CoherentMotion_C#v1	0	1000
1459	1	7	70	3	3	3	3	424	176	1272	528	CoherentMotion_C#v1	0	1000
1432	1	4	42	1	1	3	3	256	344	768	1032	CoherentMotion_C#v1	0	1000
1588	1	1	14	2	2	3	3	87	513	261	1539	CoherentMotion_C#v1	0	1000
1408	1	0	5	1	1	3	3	31	569	93	1707	CoherentMotion_C#v1	0	1000
1217	1	3	33	2	2	3	3	199	401	597	1203	CoherentMotion_C#v1	0	1000
1037	1	7	70	1	1	3	3	424	176	1272	528	CoherentMotion_C#v1	0	1000
1189	1	2	23	1	1	3	3	143	457	429	1371	CoherentMotion_C#v1	0	1000
1376	1	0	5	1	1	3	3	31	569	93	1707	CoherentMotion_C#v1	0	1000
1096	0	0	5	1	3	3	3	31	569	93	1707	CoherentMotion_C#v1	0	1000
1042	1	6	61	1	1	3	3	368	232	1104	696	CoherentMotion_C#v1	0	1000
1320	1	5	51	3	3	3	3	312	288	936	864	CoherentMotion_C#v1	0	1000
1311	1	3	33	2	2	3	3	199	401	597	1203	CoherentMotion_C#v1	0	1000
1535	0	0	5	2	3	3	3	31	569	93	1707	CoherentMotion_C#v1	0	1000
1090	0	1	14	0	1	3	3	87	513	261	1539	CoherentMotion_C#v1	0	1000
1554	1	4	42	3	3	3	3	256	344	768	1032	CoherentMotion_C#v1	0	1000
1713	0	0	5	3	1	3	3	31	569	93	1707	CoherentMotion_C#v1	0	1000
1409	1	7	70	2	2	3	3	424	176	1272	528	CoherentMotion_C#v1	0	1000
1526	1	5	51	3	3	3	3	312	288	936	864	CoherentMotion_C#v1	0	1000
1550	1	7	70	1	1	3	3	424	176	1272	528	CoherentMotion_C#v1	0	1000
1625	0	3	33	0	2	3	3	199	401	597	1203	CoherentMotion_C#v1	0	1000
1119	1	4	42	0	0	3	3	256	344	768	1032	CoherentMotion_C#v1	0	1000
1770	0	4	42	1	3	3	3	256	344	768	1032	CoherentMotion_C#v1	0	1000
1635	1	4	42	2	2	3	3	256	344	768	1032	CoherentMotion_C#v1	0	1000
1379	1	3	33	3	3	3	3	199	401	597	1203	CoherentMotion_C#v1	0	1000
1445	1	3	33	1	1	3	3	199	401	597	1203	CoherentMotion_C#v1	0	1000
1478	0	2	23	0	2	3	3	143	457	429	1371	CoherentMotion_C#v1	0	1000
1601	0	0	5	1	2	3	3	31	569	93	1707	CoherentMotion_C#v1	0	1000
1326	1	6	61	2	2	3	3	368	232	1104	696	CoherentMotion_C#v1	0	1000
1701	0	4	42	0	1	3	3	256	344	768	1032	CoherentMotion_C#v1	0	1000
1522	0	2	23	0	3	3	3	143	457	429	1371	CoherentMotion_C#v1	0	1000
1098	1	3	33	2	2	3	3	199	401	597	1203	CoherentMotion_C#v1	0	1000
1627	1	2	23	0	0	3	3	143	457	429	1371	CoherentMotion_C#v1	0	1000
1534	1	3	33	0	0	3	3	199	401	597	1203	CoherentMotion_C#v1	0	1000
1438	1	6	61	2	2	3	3	368	232	1104	696	CoherentMotion_C#v1	0	1000
1351	1	6	61	3	3	3	3	368	232	1104	696	CoherentMotion_C#v1	0	1000
1472	0	4	42	0	1	3	3	256	344	768	1032	CoherentMotion_C#v1	0	1000
1218	1	4	42	2	2	3	3	256	344	768	1032	CoherentMotion_C#v1	0	1000
1510	1	3	33	1	1	3	3	199	401	597	1203	CoherentMotion_C#v1	0	1000
1511	1	5	51	1	1	3	3	312	288	936	864	CoherentMotion_C#v1	0	1000
1550	1	1	14	3	3	3	3	87	513	261	1539	CoherentMotion_C#v1	0	1000
1163	1	3	33	1	1	3	3	199	401	597	1203	CoherentMotion_C#v1	0	1000
1381	0	2	23	1	2	3	3	143	457	429	1371	CoherentMotion_C#v1	0	1000
1694	1	6	61	2	2	3	3	368	232	1104	696	CoherentMotion_C#v1	0	1000
1421	1	6	61	2	2	3	3	368	232	1104	696	CoherentMotion_C#v1	0	1000
1440	1	6	61	0	0	3	3	368	232	1104	696	CoherentMotion_C#v1	0	1000
1026	1	6	61	1	1	3	3	368	232	1104	696	CoherentMotion_C#v1	0	1000
1191	1	2	23	1	1	3	3	143	457	429	1371	CoherentMotion_C#v1	0	1000
1307	1	3	33	1	1	3	3	199	401	597	1203	CoherentMotion_C#v1	0	1000
1177	1	2	23	3	3	3	3	143	457	429	1371	CoherentMotion_C#v1	0	1000
1093	1	1	14	3	3	3	3	87	513	261	1539	CoherentMotion_C#v1	0	1000
1342	1	2	23	2	2	3	3	143	457	429	1371	CoherentMotion_C#v1	0	1000
1141	1	6	61	3	3	3	3	368	232	1104	696	CoherentMotion_C#v1	0	1000
1199	1	6	61	2	2	3	3	368	232	1104	696	CoherentMotion_C#v1	0	1000
1147	1	7	70	1	1	3	3	424	176	1272	528	CoherentMotion_C#v1	0	1000
1181	1	7	70	3	3	3	3	424	176	1272	528	CoherentMotion_C#v1	0	1000
2401	1	5	51	3	3	3	3	312	288	936	864	CoherentMotion_C#v1	0	1000
1307	0	0	5	1	2	3	3	31	569	93	1707	CoherentMotion_C#v1	0	1000
1059	1	7	70	1	1	3	3	424	176	1272	528	CoherentMotion_C#v1	0	1000
1939	0	0	5	2	1	3	3	31	569	93	1707	CoherentMotion_C#v1	0	1000
1510	0	5	51	0	2	3	3	312	288	936	864	CoherentMotion_C#v1	0	1000
1076	1	1	14	2	2	3	3	87	513	261	1539	CoherentMotion_C#v1	0	1000
776	1	5	51	2	2	3	3	312	288	936	864	CoherentMotion_C#v1	1	500
1155	0	4	42	0	3	3	3	256	344	768	1032	CoherentMotion_C#v1	1	500
1076	0	0	5	0	3	3	3	31	569	93	1707	CoherentMotion_C#v1	1	500
1197	0	0	5	3	1	3	3	31	569	93	1707	CoherentMotion_C#v1	1	500
1050	0	2	23	0	2	3	3	143	457	429	1371	CoherentMotion_C#v1	1	500
1041	1	5	51	3	3	3	3	312	288	936	864	CoherentMotion_C#v1	1	500
957	1	5	51	1	1	3	3	312	288	936	864	CoherentMotion_C#v1	1	500
1039	1	5	51	3	3	3	3	312	288	936	864	CoherentMotion_C#v1	1	500
1038	1	1	14	3	3	3	3	87	513	261	1539	CoherentMotion_C#v1	1	500
917	1	3	33	2	2	3	3	199	401	597	1203	CoherentMotion_C#v1	1	500
1003	1	7	70	3	3	3	3	424	176	1272	528	CoherentMotion_C#v1	1	500
912	1	4	42	3	3	3	3	256	344	768	1032	CoherentMotion_C#v1	1	500
877	1	1	14	2	2	3	3	87	513	261	1539	CoherentMotion_C#v1	1	500
852	1	3	33	2	2	3	3	199	401	597	1203	CoherentMotion_C#v1	1	500
858	1	0	5	2	2	3	3	31	569	93	1707	CoherentMotion_C#v1	1	500
893	1	6	61	0	0	3	3	368	232	1104	696	CoherentMotion_C#v1	1	500
977	0	4	42	0	3	3	3	256	344	768	1032	CoherentMotion_C#v1	1	500
990	1	7	70	0	0	3	3	424	176	1272	528	CoherentMotion_C#v1	1	500
932	0	2	23	1	3	3	3	143	457	429	1371	CoherentMotion_C#v1	1	500
803	1	2	23	1	1	3	3	143	457	429	1371	CoherentMotion_C#v1	1	500
891	1	4	42	1	1	3	3	256	344	768	1032	CoherentMotion_C#v1	1	500
917	0	0	5	3	2	3	3	31	569	93	1707	CoherentMotion_C#v1	1	500
1068	0	0	5	1	3	3	3	31	569	93	1707	CoherentMotion_C#v1	1	500
845	1	5	51	3	3	3	3	312	288	936	864	CoherentMotion_C#v1	1	500
816	1	3	33	2	2	3	3	199	401	597	1203	CoherentMotion_C#v1	1	500
913	1	5	51	2	2	3	3	312	288	936	864	CoherentMotion_C#v1	1	500
829	1	4	42	1	1	3	3	256	344	768	1032	CoherentMotion_C#v1	1	500
928	1	6	61	0	0	3	3	368	232	1104	696	CoherentMotion_C#v1	1	500
1285	1	1	14	2	2	3	3	87	513	261	1539	CoherentMotion_C#v1	1	500
803	1	6	61	0	0	3	3	368	232	1104	696	CoherentMotion_C#v1	1	500
781	1	2	23	2	2	3	3	143	457	429	1371	CoherentMotion_C#v1	1	500
789	1	4	42	2	2	3	3	256	344	768	1032	CoherentMotion_C#v1	1	500
925	1	7	70	0	0	3	3	424	176	1272	528	CoherentMotion_C#v1	1	500
939	1	3	33	0	0	3	3	199	401	597	1203	CoherentMotion_C#v1	1	500
929	1	1	14	0	0	3	3	87	513	261	1539	CoherentMotion_C#v1	1	500
694	1	4	42	1	1	3	3	256	344	768	1032	CoherentMotion_C#v1	1	500
932	1	2	23	2	2	3	3	143	457	429	1371	CoherentMotion_C#v1	1	500
656	1	2	23	2	2	3	3	143	457	429	1371	CoherentMotion_C#v1	1	500
701	1	4	42	1	1	3	3	256	344	768	1032	CoherentMotion_C#v1	1	500
830	0	0	5	0	2	3	3	31	569	93	1707	CoherentMotion_C#v1	1	500
599	1	6	61	1	1	3	3	368	232	1104	696	CoherentMotion_C#v1	1	500
612	1	7	70	1	1	3	3	424	176	1272	528	CoherentMotion_C#v1	1	500
946	1	2	23	1	1	3	3	143	457	429	1371	CoherentMotion_C#v1	1	500
747	1	7	70	2	2	3	3	424	176	1272	528	CoherentMotion_C#v1	1	500
943	1	2	23	0	0	3	3	143	457	429	1371	CoherentMotion_C#v1	1	500
932	0	7	70	0	2	3	3	424	176	1272	528	CoherentMotion_C#v1	1	500
984	0	5	51	2	0	3	3	312	288	936	864	CoherentMotion_C#v1	1	500
743	1	5	51	1	1	3	3	312	288	936	864	CoherentMotion_C#v1	1	500
1151	0	2	23	0	2	3	3	143	457	429	1371	CoherentMotion_C#v1	1	500
705	1	5	51	1	1	3	3	312	288	936	864	CoherentMotion_C#v1	1	500
1152	1	2	23	3	3	3	3	143	457	429	1371	CoherentMotion_C#v1	1	500
715	1	4	42	1	1	3	3	256	344	768	1032	CoherentMotion_C#v1	1	500
857	1	2	23	3	3	3	3	143	457	429	1371	CoherentMotion_C#v1	1	500
973	0	2	23	2	0	3	3	143	457	429	1371	CoherentMotion_C#v1	1	500
859	0	1	14	3	2	3	3	87	513	261	1539	CoherentMotion_C#v1	1	500
1173	1	1	14	3	3	3	3	87	513	261	1539	CoherentMotion_C#v1	1	500
962	0	1	14	0	3	3	3	87	513	261	1539	CoherentMotion_C#v1	1	500
909	0	6	61	0	1	3	3	368	232	1104	696	CoherentMotion_C#v1	1	500
803	1	7	70	1	1	3	3	424	176	1272	528	CoherentMotion_C#v1	1	500
757	1	5	51	3	3	3	3	312	288	936	864	CoherentMotion_C#v1	1	500
868	1	6	61	1	1	3	3	368	232	1104	696	CoherentMotion_C#v1	1	500
1336	1	2	23	0	0	3	3	143	457	429	1371	CoherentMotion_C#v1	1	500
936	1	1	14	0	0	3	3	87	513	261	1539	CoherentMotion_C#v1	1	500
1115	0	0	5	3	2	3	3	31	569	93	1707	CoherentMotion_C#v1	1	500
1110	0	1	14	2	3	3	3	87	513	261	1539	CoherentMotion_C#v1	1	500
891	1	6	61	3	3	3	3	368	232	1104	696	CoherentMotion_C#v1	1	500
1354	1	4	42	2	2	3	3	256	344	768	1032	CoherentMotion_C#v1	1	500
921	1	2	23	2	2	3	3	143	457	429	1371	CoherentMotion_C#v1	1	500
894	0	3	33	0	2	3	3	199	401	597	1203	CoherentMotion_C#v1	1	500
842	1	2	23	2	2	3	3	143	457	429	1371	CoherentMotion_C#v1	1	500
662	1	6	61	0	0	3	3	368	232	1104	696	CoherentMotion_C#v1	1	500
596	1	5	51	1	1	3	3	312	288	936	864	CoherentMotion_C#v1	1	500
869	0	2	23	2	0	3	3	143	457	429	1371	CoherentMotion_C#v1	1	500
899	1	3	33	2	2	3	3	199	401	597	1203	CoherentMotion_C#v1	1	500
732	1	3	33	1	1	3	3	199	401	597	1203	CoherentMotion_C#v1	1	500
693	1	6	61	3	3	3	3	368	232	1104	696	CoherentMotion_C#v1	1	500
1189	1	1	14	0	0	3	3	87	513	261	1539	CoherentMotion_C#v1	1	500
657	1	6	61	1	1	3	3	368	232	1104	696	CoherentMotion_C#v1	1	500
1047	1	1	14	0	0	3	3	87	513	261	1539	CoherentMotion_C#v1	1	500
686	1	5	51	2	2	3	3	312	288	936	864	CoherentMotion_C#v1	1	500
610	1	4	42	3	3	3	3	256	344	768	1032	CoherentMotion_C#v1	1	500
633	1	3	33	1	1	3	3	199	401	597	1203	CoherentMotion_C#v1	1	500
663	0	2	23	3	0	3	3	143	457	429	1371	CoherentMotion_C#v1	1	500
1021	0	3	33	2	0	3	3	199	401	597	1203	CoherentMotion_C#v1	1	500
716	1	3	33	0	0	3	3	199	401	597	1203	CoherentMotion_C#v1	1	500
769	1	7	70	0	0	3	3	424	176	1272	528	CoherentMotion_C#v1	1	500
787	1	0	5	3	3	3	3	31	569	93	1707	CoherentMotion_C#v1	1	500
593	1	6	61	1	1	3	3	368	232	1104	696	CoherentMotion_C#v1	1	500
765	0	1	14	2	3	3	3	87	513	261	1539	CoherentMotion_C#v1	1	500
650	1	5	51	0	0	3	3	312	288	936	864	CoherentMotion_C#v1	1	500
787	0	1	14	2	1	3	3	87	513	261	1539	CoherentMotion_C#v1	1	500
680	1	2	23	1	1	3	3	143	457	429	1371	CoherentMotion_C#v1	1	500
717	1	1	14	1	1	3	3	87	513	261	1539	CoherentMotion_C#v1	1	500
957	1	0	5	3	3	3	3	31	569	93	1707	CoherentMotion_C#v1	1	500
1123	0	0	5	1	0	3	3	31	569	93	1707	CoherentMotion_C#v1	1	500
941	1	0	5	2	2	3	3	31	569	93	1707	CoherentMotion_C#v1	1	500
818	1	4	42	2	2	3	3	256	344	768	1032	CoherentMotion_C#v1	1	500
980	0	0	5	3	2	3	3	31	569	93	1707	CoherentMotion_C#v1	1	500
659	1	4	42	0	0	3	3	256	344	768	1032	CoherentMotion_C#v1	1	500
830	1	0	5	2	2	3	3	31	569	93	1707	CoherentMotion_C#v1	1	500
907	0	1	14	0	3	3	3	87	513	261	1539	CoherentMotion_C#v1	1	500
670	1	3	33	3	3	3	3	199	401	597	1203	CoherentMotion_C#v1	1	500
700	0	0	5	3	1	3	3	31	569	93	1707	CoherentMotion_C#v1	1	500
756	0	2	23	0	2	3	3	143	457	429	1371	CoherentMotion_C#v1	1	500
657	1	3	33	3	3	3	3	199	401	597	1203	CoherentMotion_C#v1	1	500
633	1	7	70	0	0	3	3	424	176	1272	528	CoherentMotion_C#v1	1	500
918	0	4	42	0	1	3	3	256	344	768	1032	CoherentMotion_C#v1	1	500
651	1	3	33	1	1	3	3	199	401	597	1203	CoherentMotion_C#v1	1	500
672	1	2	23	1	1	3	3	143	457	429	1371	CoherentMotion_C#v1	1	500
838	0	0	5	1	3	3	3	31	569	93	1707	CoherentMotion_C#v1	1	500
896	1	0	5	1	1	3	3	31	569	93	1707	CoherentMotion_C#v1	1	500
685	1	4	42	1	1	3	3	256	344	768	1032	CoherentMotion_C#v1	1	500
930	1	6	61	0	0	3	3	368	232	1104	696	CoherentMotion_C#v1	1	500
716	1	3	33	1	1	3	3	199	401	597	1203	CoherentMotion_C#v1	1	500
887	1	3	33	2	2	3	3	199	401	597	1203	CoherentMotion_C#v1	1	500
739	1	2	23	2	2	3	3	143	457	429	1371	CoherentMotion_C#v1	1	500
720	1	4	42	3	3	3	3	256	344	768	1032	CoherentMotion_C#v1	1	500
665	1	4	42	3	3	3	3	256	344	768	1032	CoherentMotion_C#v1	1	500
710	1	7	70	0	0	3	3	424	176	1272	528	CoherentMotion_C#v1	1	500
607	1	3	33	1	1	3	3	199	401	597	1203	CoherentMotion_C#v1	1	500
644	1	4	42	2	2	3	3	256	344	768	1032	CoherentMotion_C#v1	1	500
537	1	2	23	3	3	3	3	143	457	429	1371	CoherentMotion_C#v1	1	500
675	1	4	42	3	3	3	3	256	344	768	1032	CoherentMotion_C#v1	1	500
617	1	4	42	1	1	3	3	256	344	768	1032	CoherentMotion_C#v1	1	500
580	1	2	23	1	1	3	3	143	457	429	1371	CoherentMotion_C#v1	1	500
600	1	7	70	2	2	3	3	424	176	1272	528	CoherentMotion_C#v1	1	500
582	1	4	42	3	3	3	3	256	344	768	1032	CoherentMotion_C#v1	1	500
610	1	2	23	1	1	3	3	143	457	429	1371	CoherentMotion_C#v1	1	500
565	1	3	33	1	1	3	3	199	401	597	1203	CoherentMotion_C#v1	1	500
746	1	0	5	2	2	3	3	31	569	93	1707	CoherentMotion_C#v1	1	500
666	1	7	70	0	0	3	3	424	176	1272	528	CoherentMotion_C#v1	1	500
680	0	1	14	1	3	3	3	87	513	261	1539	CoherentMotion_C#v1	1	500
950	0	0	5	1	2	3	3	31	569	93	1707	CoherentMotion_C#v1	1	500
692	1	5	51	1	1	3	3	312	288	936	864	CoherentMotion_C#v1	1	500
1074	0	1	14	2	0	3	3	87	513	261	1539	CoherentMotion_C#v1	1	500
1036	1	4	42	2	2	3	3	256	344	768	1032	CoherentMotion_C#v1	1	500
731	0	2	23	0	2	3	3	143	457	429	1371	CoherentMotion_C#v1	1	500
786	1	2	23	3	3	3	3	143	457	429	1371	CoherentMotion_C#v1	1	500
599	1	4	42	1	1	3	3	256	344	768	1032	CoherentMotion_C#v1	1	500
895	0	2	23	1	2	3	3	143	457	429	1371	CoherentMotion_C#v1	1	500
696	1	7	70	0	0	3	3	424	176	1272	528	CoherentMotion_C#v1	1	500
547	1	4	42	1	1	3	3	256	344	768	1032	CoherentMotion_C#v1	1	500
527	1	5	51	3	3	3	3	312	288	936	864	CoherentMotion_C#v1	1	500
557	1	6	61	1	1	3	3	368	232	1104	696	CoherentMotion_C#v1	1	500
843	0	1	14	1	3	3	3	87	513	261	1539	CoherentMotion_C#v1	1	500
1102	1	0	5	2	2	3	3	31	569	93	1707	CoherentMotion_C#v1	1	500
728	1	6	61	0	0	3	3	368	232	1104	696	CoherentMotion_C#v1	1	500
583	1	6	61	1	1	3	3	368	232	1104	696	CoherentMotion_C#v1	1	500
525	1	5	51	2	2	3	3	312	288	936	864	CoherentMotion_C#v1	1	500
821	1	1	14	3	3	3	3	87	513	261	1539	CoherentMotion_C#v1	1	500
539	1	6	61	0	0	3	3	368	232	1104	696	CoherentMotion_C#v1	1	500
1074	0	4	42	0	2	3	3	256	344	768	1032	CoherentMotion_C#v1	1	500
859	0	1	14	3	1	3	3	87	513	261	1539	CoherentMotion_C#v1	1	500
654	1	3	33	1	1	3	3	199	401	597	1203	CoherentMotion_C#v1	1	500
827	0	0	5	3	2	3	3	31	569	93	1707	CoherentMotion_C#v1	1	500
597	1	7	70	3	3	3	3	424	176	1272	528	CoherentMotion_C#v1	1	500
857	1	2	23	0	0	3	3	143	457	429	1371	CoherentMotion_C#v1	1	500
764	0	2	23	0	3	3	3	143	457	429	1371	CoherentMotion_C#v1	1	500
672	1	7	70	3	3	3	3	424	176	1272	528	CoherentMotion_C#v1	1	500
985	0	3	33	2	0	3	3	199	401	597	1203	CoherentMotion_C#v1	1	500
680	1	7	70	3	3	3	3	424	176	1272	528	CoherentMotion_C#v1	1	500
616	1	5	51	1	1	3	3	312	288	936	864	CoherentMotion_C#v1	1	500
603	1	7	70	3	3	3	3	424	176	1272	528	CoherentMotion_C#v1	1	500
1200	0	1	14	1	0	3	3	87	513	261	1539	CoherentMotion_C#v1	1	500
812	1	4	42	2	2	3	3	256	344	768	1032	CoherentMotion_C#v1	1	500
798	1	0	5	2	2	3	3	31	569	93	1707	CoherentMotion_C#v1	1	500
695	1	6	61	2	2	3	3	368	232	1104	696	CoherentMotion_C#v1	1	500
957	1	1	14	2	2	3	3	87	513	261	1539	CoherentMotion_C#v1	1	500
1075	1	1	14	2	2	3	3	87	513	261	1539	CoherentMotion_C#v1	1	500
647	1	5	51	3	3	3	3	312	288	936	864	CoherentMotion_C#v1	1	500
624	1	4	42	1	1	3	3	256	344	768	1032	CoherentMotion_C#v1	1	500
644	1	7	70	3	3	3	3	424	176	1272	528	CoherentMotion_C#v1	1	500
651	1	5	51	3	3	3	3	312	288	936	864	CoherentMotion_C#v1	1	500
769	1	5	51	2	2	3	3	312	288	936	864	CoherentMotion_C#v1	1	500
718	1	3	33	3	3	3	3	199	401	597	1203	CoherentMotion_C#v1	1	500
633	0	0	5	1	2	3	3	31	569	93	1707	CoherentMotion_C#v1	1	500
805	1	2	23	0	0	3	3	143	457	429	1371	CoherentMotion_C#v1	1	500
798	0	2	23	0	3	3	3	143	457	429	1371	CoherentMotion_C#v1	1	500
1367	0	6	61	2	0	3	3	368	232	1104	696	CoherentMotion_C#v1	1	500
672	1	5	51	1	1	3	3	312	288	936	864	CoherentMotion_C#v1	1	500
1198	1	4	42	0	0	3	3	256	344	768	1032	CoherentMotion_C#v1	1	500
730	1	3	33	0	0	3	3	199	401	597	1203	CoherentMotion_C#v1	1	500
657	1	1	14	0	0	3	3	87	513	261	1539	CoherentMotion_C#v1	1	500
614	1	6	61	0	0	3	3	368	232	1104	696	CoherentMotion_C#v1	1	500
660	1	3	33	3	3	3	3	199	401	597	1203	CoherentMotion_C#v1	1	500
538	1	6	61	3	3	3	3	368	232	1104	696	CoherentMotion_C#v1	1	500
934	1	0	5	0	0	3	3	31	569	93	1707	CoherentMotion_C#v1	1	500
681	1	4	42	2	2	3	3	256	344	768	1032	CoherentMotion_C#v1	1	500
614	1	4	42	2	2	3	3	256	344	768	1032	CoherentMotion_C#v1	1	500
643	0	1	14	2	3	3	3	87	513	261	1539	CoherentMotion_C#v1	1	500
569	1	7	70	1	1	3	3	424	176	1272	528	CoherentMotion_C#v1	1	500
637	1	6	61	1	1	3	3	368	232	1104	696	CoherentMotion_C#v1	1	500
603	1	4	42	3	3	3	3	256	344	768	1032	CoherentMotion_C#v1	1	500
672	1	5	51	0	0	3	3	312	288	936	864	CoherentMotion_C#v1	1	500
613	1	4	42	1	1	3	3	256	344	768	1032	CoherentMotion_C#v1	1	500
683	1	4	42	3	3	3	3	256	344	768	1032	CoherentMotion_C#v1	1	500
584	1	4	42	1	1	3	3	256	344	768	1032	CoherentMotion_C#v1	1	500
605	1	3	33	1	1	3	3	199	401	597	1203	CoherentMotion_C#v1	1	500
3218	1	3	33	1	1	3	3	199	401	597	1203	CoherentMotion_C#v1	1	500
644	1	2	23	3	3	3	3	143	457	429	1371	CoherentMotion_C#v1	1	500
614	1	7	70	1	1	3	3	424	176	1272	528	CoherentMotion_C#v1	1	500
699	0	1	14	0	2	3	3	87	513	261	1539	CoherentMotion_C#v1	1	500
970	0	1	14	0	1	3	3	87	513	261	1539	CoherentMotion_C#v1	1	500
808	1	6	61	0	0	3	3	368	232	1104	696	CoherentMotion_C#v1	1	500
722	1	7	70	2	2	3	3	424	176	1272	528	CoherentMotion_C#v1	1	500
622	1	6	61	3	3	3	3	368	232	1104	696	CoherentMotion_C#v1	1	500
660	0	4	42	0	1	3	3	256	344	768	1032	CoherentMotion_C#v1	1	500
891	0	0	5	2	1	3	3	31	569	93	1707	CoherentMotion_C#v1	1	500
739	1	3	33	3	3	3	3	199	401	597	1203	CoherentMotion_C#v1	1	500
643	1	7	70	2	2	3	3	424	176	1272	528	CoherentMotion_C#v1	1	500
580	1	7	70	1	1	3	3	424	176	1272	528	CoherentMotion_C#v1	1	500
671	1	7	70	2	2	3	3	424	176	1272	528	CoherentMotion_C#v1	1	500
741	0	2	23	0	1	3	3	143	457	429	1371	CoherentMotion_C#v1	1	500
781	0	1	14	1	2	3	3	87	513	261	1539	CoherentMotion_C#v1	1	500
575	1	7	70	3	3	3	3	424	176	1272	528	CoherentMotion_C#v1	1	500
1746	0	0	5	0	1	3	3	31	569	93	1707	CoherentMotion_C#v1	1	500
548	1	6	61	3	3	3	3	368	232	1104	696	CoherentMotion_C#v1	1	500
894	0	2	23	3	2	3	3	143	457	429	1371	CoherentMotion_C#v1	1	500
859	1	2	23	2	2	3	3	143	457	429	1371	CoherentMotion_C#v1	1	500
620	1	3	33	1	1	3	3	199	401	597	1203	CoherentMotion_C#v1	1	500
586	1	5	51	2	2	3	3	312	288	936	864	CoherentMotion_C#v1	1	500
813	0	3	33	0	3	3	3	199	401	597	1203	CoherentMotion_C#v1	1	500
704	1	0	5	1	1	3	3	31	569	93	1707	CoherentMotion_C#v1	1	500
696	0	5	51	0	2	3	3	312	288	936	864	CoherentMotion_C#v1	1	500
868	1	2	23	0	0	3	3	143	457	429	1371	CoherentMotion_C#v1	1	500
689	1	6	61	3	3	3	3	368	232	1104	696	CoherentMotion_C#v1	1	500
766	0	1	14	3	2	3	3	87	513	261	1539	CoherentMotion_C#v1	1	500
528	1	2	23	1	1	3	3	143	457	429	1371	CoherentMotion_C#v1	1	500
650	1	6	61	0	0	3	3	368	232	1104	696	CoherentMotion_C#v1	1	500
839	0	6	61	0	2	3	3	368	232	1104	696	CoherentMotion_C#v1	1	500
565	0	0	5	2	1	3	3	31	569	93	1707	CoherentMotion_C#v1	1	500
677	1	7	70	2	2	3	3	424	176	1272	528	CoherentMotion_C#v1	1	500
818	0	2	23	2	0	3	3	143	457	429	1371	CoherentMotion_C#v1	1	500
614	1	6	61	1	1	3	3	368	232	1104	696	CoherentMotion_C#v1	1	500
1056	0	2	23	0	3	3	3	143	457	429	1371	CoherentMotion_C#v1	1	500
915	0	0	5	1	2	3	3	31	569	93	1707	CoherentMotion_C#v1	1	500
832	1	4	42	0	0	3	3	256	344	768	1032	CoherentMotion_C#v1	1	500
641	1	7	70	1	1	3	3	424	176	1272	528	CoherentMotion_C#v1	1	500
615	1	4	42	3	3	3	3	256	344	768	1032	CoherentMotion_C#v1	1	500
682	0	0	5	0	2	3	3	31	569	93	1707	CoherentMotion_C#v1	1	500
1217	0	3	33	0	2	3	3	199	401	597	1203	CoherentMotion_C#v1	1	500
677	1	5	51	3	3	3	3	312	288	936	864	CoherentMotion_C#v1	1	500
580	1	3	33	1	1	3	3	199	401	597	1203	CoherentMotion_C#v1	1	500
1440	1	3	33	2	2	3	3	199	401	597	1203	CoherentMotion_C#v1	1	500
769	1	3	33	0	0	3	3	199	401	597	1203	CoherentMotion_C#v1	1	500
526	1	6	61	3	3	3	3	368	232	1104	696	CoherentMotion_C#v1	1	500
660	1	6	61	0	0	3	3	368	232	1104	696	CoherentMotion_C#v1	1	500
571	1	3	33	1	1	3	3	199	401	597	1203	CoherentMotion_C#v1	1	500
575	1	7	70	3	3	3	3	424	176	1272	528	CoherentMotion_C#v1	1	500
1090	1	1	14	0	0	3	3	87	513	261	1539	CoherentMotion_C#v1	1	500
762	1	3	33	0	0	3	3	199	401	597	1203	CoherentMotion_C#v1	1	500
827	1	1	14	2	2	3	3	87	513	261	1539	CoherentMotion_C#v1	1	500
525	0	1	14	2	3	3	3	87	513	261	1539	CoherentMotion_C#v1	1	500
575	1	3	33	1	1	3	3	199	401	597	1203	CoherentMotion_C#v1	1	500
667	0	1	14	0	2	3	3	87	513	261	1539	CoherentMotion_C#v1	1	500
955	0	0	5	3	0	3	3	31	569	93	1707	CoherentMotion_C#v1	1	500
623	1	3	33	1	1	3	3	199	401	597	1203	CoherentMotion_C#v1	1	500
692	0	1	14	0	2	3	3	87	513	261	1539	CoherentMotion_C#v1	1	500
700	1	7	70	0	0	3	3	424	176	1272	528	CoherentMotion_C#v1	1	500
896	1	5	51	2	2	3	3	312	288	936	864	CoherentMotion_C#v1	1	500
678	1	2	23	1	1	3	3	143	457	429	1371	CoherentMotion_C#v1	1	500
796	0	0	5	1	2	3	3	31	569	93	1707	CoherentMotion_C#v1	1	500
581	1	5	51	1	1	3	3	312	288	936	864	CoherentMotion_C#v1	1	500
634	1	7	70	1	1	3	3	424	176	1272	528	CoherentMotion_C#v1	1	500
1062	0	1	14	0	2	3	3	87	513	261	1539	CoherentMotion_C#v1	1	500
652	1	4	42	0	0	3	3	256	344	768	1032	CoherentMotion_C#v1	1	500
678	0	1	14	1	3	3	3	87	513	261	1539	CoherentMotion_C#v1	1	500
612	1	4	42	0	0	3	3	256	344	768	1032	CoherentMotion_C#v1	1	500
682	1	1	14	2	2	3	3	87	513	261	1539	CoherentMotion_C#v1	1	500
616	1	5	51	3	3	3	3	312	288	936	864	CoherentMotion_C#v1	1	500
801	1	5	51	1	1	3	3	312	288	936	864	CoherentMotion_C#v1	1	500
607	1	2	23	2	2	3	3	143	457	429	1371	CoherentMotion_C#v1	1	500
551	1	3	33	3	3	3	3	199	401	597	1203	CoherentMotion_C#v1	1	500
554	1	6	61	1	1	3	3	368	232	1104	696	CoherentMotion_C#v1	1	500
527	1	6	61	0	0	3	3	368	232	1104	696	CoherentMotion_C#v1	1	500
611	1	0	5	2	2	3	3	31	569	93	1707	CoherentMotion_C#v1	1	500
1124	1	3	33	3	3	3	3	199	401	597	1203	CoherentMotion_C#v1	1	500
674	1	4	42	0	0	3	3	256	344	768	1032	CoherentMotion_C#v1	1	500
608	1	5	51	2	2	3	3	312	288	936	864	CoherentMotion_C#v1	1	500
612	1	2	23	1	1	3	3	143	457	429	1371	CoherentMotion_C#v1	1	500
688	1	5	51	2	2	3	3	312	288	936	864	CoherentMotion_C#v1	1	500
523	0	5	51	3	2	3	3	312	288	936	864	CoherentMotion_C#v1	1	500
577	1	7	70	2	2	3	3	424	176	1272	528	CoherentMotion_C#v1	1	500
548	1	2	23	3	3	3	3	143	457	429	1371	CoherentMotion_C#v1	1	500
632	0	4	42	0	1	3	3	256	344	768	1032	CoherentMotion_C#v1	1	500
525	0	2	23	1	2	3	3	143	457	429	1371	CoherentMotion_C#v1	1	500
526	0	3	33	1	0	3	3	199	401	597	1203	CoherentMotion_C#v1	1	500
626	1	3	33	1	1	3	3	199	401	597	1203	CoherentMotion_C#v1	1	500
695	0	1	14	0	3	3	3	87	513	261	1539	CoherentMotion_C#v1	1	500
524	1	6	61	2	2	3	3	368	232	1104	696	CoherentMotion_C#v1	1	500
672	1	6	61	0	0	3	3	368	232	1104	696	CoherentMotion_C#v1	1	500
531	1	7	70	2	2	3	3	424	176	1272	528	CoherentMotion_C#v1	1	500
624	1	1	14	3	3	3	3	87	513	261	1539	CoherentMotion_C#v1	1	500
644	0	0	5	0	3	3	3	31	569	93	1707	CoherentMotion_C#v1	1	500
545	1	4	42	3	3	3	3	256	344	768	1032	CoherentMotion_C#v1	1	500
524	1	6	61	1	1	3	3	368	232	1104	696	CoherentMotion_C#v1	1	500
544	1	4	42	0	0	3	3	256	344	768	1032	CoherentMotion_C#v1	1	500
706	0	0	5	1	2	3	3	31	569	93	1707	CoherentMotion_C#v1	1	500
528	1	7	70	1	1	3	3	424	176	1272	528	CoherentMotion_C#v1	1	500
592	1	6	61	2	2	3	3	368	232	1104	696	CoherentMotion_C#v1	1	500
652	1	5	51	2	2	3	3	312	288	936	864	CoherentMotion_C#v1	1	500
539	1	5	51	2	2	3	3	312	288	936	864	CoherentMotion_C#v1	1	500
691	0	0	5	0	3	3	3	31	569	93	1707	CoherentMotion_C#v1	1	500
553	1	6	61	3	3	3	3	368	232	1104	696	CoherentMotion_C#v1	1	500
727	0	0	5	1	2	3	3	31	569	93	1707	CoherentMotion_C#v1	1	500
679	0	0	5	2	0	3	3	31	569	93	1707	CoherentMotion_C#v1	1	500
589	1	5	51	2	2	3	3	312	288	936	864	CoherentMotion_C#v1	1	500
681	0	6	61	0	2	3	3	368	232	1104	696	CoherentMotion_C#v1	1	500
598	0	6	61	0	2	3	3	368	232	1104	696	CoherentMotion_C#v1	1	500
1381	1	5	51	1	1	3	3	312	288	936	864	CoherentMotion_C#v1	1	500
637	1	0	5	2	2	3	3	31	569	93	1707	CoherentMotion_C#v1	1	500
730	1	7	70	0	0	3	3	424	176	1272	528	CoherentMotion_C#v1	1	500
706	1	3	33	0	0	3	3	199	401	597	1203	CoherentMotion_C#v1	1	500
665	1	7	70	3	3	3	3	424	176	1272	528	CoherentMotion_C#v1	1	500
718	1	5	51	0	0	3	3	312	288	936	864	CoherentMotion_C#v1	1	500
911	0	3	33	0	2	3	3	199	401	597	1203	CoherentMotion_C#v1	1	500
706	1	7	70	0	0	3	3	424	176	1272	528	CoherentMotion_C#v1	1	500
617	1	4	42	3	3	3	3	256	344	768	1032	CoherentMotion_C#v1	1	500
1130	1	3	33	1	1	3	3	199	401	597	1203	CoherentMotion_C#v1	1	500
648	1	3	33	2	2	3	3	199	401	597	1203	CoherentMotion_C#v1	1	500
661	1	4	42	2	2	3	3	256	344	768	1032	CoherentMotion_C#v1	1	500
564	1	5	51	3	3	3	3	312	288	936	864	CoherentMotion_C#v1	1	500
654	0	0	5	3	2	3	3	31	569	93	1707	CoherentMotion_C#v1	1	500
565	1	7	70	3	3	3	3	424	176	1272	528	CoherentMotion_C#v1	1	500
648	1	6	61	2	2	3	3	368	232	1104	696	CoherentMotion_C#v1	1	500
523	0	5	51	1	2	3	3	312	288	936	864	CoherentMotion_C#v1	1	500
687	1	7	70	2	2	3	3	424	176	1272	528	CoherentMotion_C#v1	1	500
645	1	5	51	2	2	3	3	312	288	936	864	CoherentMotion_C#v1	1	500
675	1	7	70	0	0	3	3	424	176	1272	528	CoherentMotion_C#v1	1	500
674	1	0	5	2	2	3	3	31	569	93	1707	CoherentMotion_C#v1	1	500
600	1	7	70	1	1	3	3	424	176	1272	528	CoherentMotion_C#v1	1	500
587	1	1	14	3	3	3	3	87	513	261	1539	CoherentMotion_C#v1	1	500
615	1	0	5	1	1	3	3	31	569	93	1707	CoherentMotion_C#v1	1	500
638	0	2	23	0	2	3	3	143	457	429	1371	CoherentMotion_C#v1	1	500
1419	1	3	33	1	1	3	3	199	401	597	1203	CoherentMotion_C#v1	1	500
724	1	7	70	2	2	3	3	424	176	1272	528	CoherentMotion_C#v1	1	500
585	1	7	70	1	1	3	3	424	176	1272	528	CoherentMotion_C#v1	1	500
671	0	1	14	0	2	3	3	87	513	261	1539	CoherentMotion_C#v1	1	500
529	0	1	14	0	2	3	3	87	513	261	1539	CoherentMotion_C#v1	1	500
847	0	2	23	3	1	3	3	143	457	429	1371	CoherentMotion_C#v1	1	500
722	1	0	5	1	1	3	3	31	569	93	1707	CoherentMotion_C#v1	1	500
530	0	3	33	0	1	3	3	199	401	597	1203	CoherentMotion_C#v1	1	500
532	0	0	5	3	1	3	3	31	569	93	1707	CoherentMotion_C#v1	1	500
548	1	4	42	3	3	3	3	256	344	768	1032	CoherentMotion_C#v1	1	500
554	1	3	33	1	1	3	3	199	401	597	1203	CoherentMotion_C#v1	1	500
661	1	6	61	0	0	3	3	368	232	1104	696	CoherentMotion_C#v1	1	500
604	0	1	14	1	3	3	3	87	513	261	1539	CoherentMotion_C#v1	1	500
559	0	7	70	0	2	3	3	424	176	1272	528	CoherentMotion_C#v1	1	500
658	1	5	51	3	3	3	3	312	288	936	864	CoherentMotion_C#v1	1	500
876	1	3	33	0	0	3	3	199	401	597	1203	CoherentMotion_C#v1	1	500
754	0	3	33	0	2	3	3	199	401	597	1203	CoherentMotion_C#v1	1	500
1144	0	1	14	1	3	3	3	87	513	261	1539	CoherentMotion_C#v1	1	500
1062	0	0	5	1	3	3	3	31	569	93	1707	CoherentMotion_C#v1	1	500
574	1	6	61	3	3	3	3	368	232	1104	696	CoherentMotion_C#v1	1	500
594	1	7	70	0	0	3	3	424	176	1272	528	CoherentMotion_C#v1	1	500
750	1	0	5	1	1	3	3	31	569	93	1707	CoherentMotion_C#v1	1	500
608	1	7	70	3	3	3	3	424	176	1272	528	CoherentMotion_C#v1	1	500
666	1	7	70	0	0	3	3	424	176	1272	528	CoherentMotion_C#v1	1	500
600	1	5	51	1	1	3	3	312	288	936	864	CoherentMotion_C#v1	1	500
595	1	6	61	3	3	3	3	368	232	1104	696	CoherentMotion_C#v1	1	500
576	1	4	42	2	2	3	3	256	344	768	1032	CoherentMotion_C#v1	1	500
955	0	1	14	2	0	3	3	87	513	261	1539	CoherentMotion_C#v1	1	500
662	1	7	70	0	0	3	3	424	176	1272	528	CoherentMotion_C#v1	1	500
703	1	1	14	1	1	3	3	87	513	261	1539	CoherentMotion_C#v1	1	500
670	1	5	51	3	3	3	3	312	288	936	864	CoherentMotion_C#v1	1	500
773	1	0	5	1	1	3	3	31	569	93	1707	CoherentMotion_C#v1	1	500
646	1	5	51	1	1	3	3	312	288	936	864	CoherentMotion_C#v1	1	500
652	0	0	5	2	3	3	3	31	569	93	1707	CoherentMotion_C#v1	1	500
592	0	2	23	2	1	3	3	143	457	429	1371	CoherentMotion_C#v1	1	500
667	1	5	51	1	1	3	3	312	288	936	864	CoherentMotion_C#v1	1	500
602	1	5	51	3	3	3	3	312	288	936	864	CoherentMotion_C#v1	1	500
575	0	3	33	0	1	3	3	199	401	597	1203	CoherentMotion_C#v1	1	500
674	1	5	51	1	1	3	3	312	288	936	864	CoherentMotion_C#v1	1	500
657	1	5	51	1	1	3	3	312	288	936	864	CoherentMotion_C#v1	1	500
1158	1	1	14	3	3	3	3	87	513	261	1539	CoherentMotion_C#v1	1	500
825	1	7	70	1	1	3	3	424	176	1272	528	CoherentMotion_C#v1	1	500
698	1	6	61	2	2	3	3	368	232	1104	696	CoherentMotion_C#v1	1	500
873	1	3	33	1	1	3	3	199	401	597	1203	CoherentMotion_C#v1	1	500
636	1	4	42	1	1	3	3	256	344	768	1032	CoherentMotion_C#v1	1	500
680	1	6	61	0	0	3	3	368	232	1104	696	CoherentMotion_C#v1	1	500
654	1	0	5	0	0	3	3	31	569	93	1707	CoherentMotion_C#v1	1	500
662	0	5	51	0	2	3	3	312	288	936	864	CoherentMotion_C#v1	1	500
754	1	1	14	1	1	3	3	87	513	261	1539	CoherentMotion_C#v1	1	500
608	1	2	23	1	1	3	3	143	457	429	1371	CoherentMotion_C#v1	1	500
584	1	2	23	1	1	3	3	143	457	429	1371	CoherentMotion_C#v1	1	500
572	0	1	14	0	1	3	3	87	513	261	1539	CoherentMotion_C#v1	1	500
568	1	6	61	3	3	3	3	368	232	1104	696	CoherentMotion_C#v1	1	500
532	1	1	14	1	1	3	3	87	513	261	1539	CoherentMotion_C#v1	1	500
606	1	2	23	3	3	3	3	143	457	429	1371	CoherentMotion_C#v1	1	500
530	1	7	70	2	2	3	3	424	176	1272	528	CoherentMotion_C#v1	1	500
576	1	5	51	1	1	3	3	312	288	936	864	CoherentMotion_C#v1	1	500
736	1	6	61	2	2	3	3	368	232	1104	696	CoherentMotion_C#v1	1	500
624	0	4	42	0	2	3	3	256	344	768	1032	CoherentMotion_C#v1	1	500
1701	1	4	42	3	3	3	3	256	344	768	1032	CoherentMotion_C#v1	1	500
1141	1	6	61	1	1	3	3	368	232	1104	696	CoherentMotion_C#v1	1	500
662	1	6	61	1	1	3	3	368	232	1104	696	CoherentMotion_C#v1	1	500
1173	1	6	61	0	0	3	3	368	232	1104	696	CoherentMotion_C#v1	1	500
676	0	0	5	1	3	3	3	31	569	93	1707	CoherentMotion_C#v1	1	500
614	1	7	70	2	2	3	3	424	176	1272	528	CoherentMotion_C#v1	1	500
802	1	0	5	3	3	3	3	31	569	93	1707	CoherentMotion_C#v1	1	500
