# Supplementary material for: The Leuven Embedded Figures Test (L-EFT): measuring perception, intelligence or executive function?
Source: PeerJ. 2018 Mar 26;6:e4524. doi: 10.7717/peerj.4524 (PMC5875396; doi:10.7717/peerj.4524)
Supplement: Supplemental Information 9 [file peerj-06-4524-s009.zip › Study 1/CoherentMotion/107711CoherentMotion.csv]

ReactionTime	Accuracy	CoherenceLevel	CoherenceValue	StimDirection	RespDirection	G_MeanCoherentSpeed	G_MeanRandomSpeed	TotalCoherent	TotalRandom	TotalCoherentSpeed	TotalRandomSpeed	TestID	MainPrac	MotionDuration
7531	0	7	70	0	1	3	3	424	176	1272	528	CoherentMotion_C#v1	0	1000
2035	0	1	14	0	1	3	3	87	513	261	1539	CoherentMotion_C#v1	0	1000
1285	1	5	51	3	3	3	3	312	288	936	864	CoherentMotion_C#v1	0	1000
1252	1	7	70	2	2	3	3	424	176	1272	528	CoherentMotion_C#v1	0	1000
1733	1	4	42	0	0	3	3	256	344	768	1032	CoherentMotion_C#v1	0	1000
1024	1	0	5	3	3	3	3	31	569	93	1707	CoherentMotion_C#v1	0	1000
1073	1	6	61	0	0	3	3	368	232	1104	696	CoherentMotion_C#v1	0	1000
1305	0	3	33	3	1	3	3	199	401	597	1203	CoherentMotion_C#v1	0	1000
4135	1	3	33	3	3	3	3	199	401	597	1203	CoherentMotion_C#v1	0	1000
2008	1	1	14	3	3	3	3	87	513	261	1539	CoherentMotion_C#v1	0	1000
1488	1	5	51	3	3	3	3	312	288	936	864	CoherentMotion_C#v1	0	1000
2305	1	5	51	1	1	3	3	312	288	936	864	CoherentMotion_C#v1	0	1000
1259	1	5	51	3	3	3	3	312	288	936	864	CoherentMotion_C#v1	0	1000
1556	0	6	61	3	0	3	3	368	232	1104	696	CoherentMotion_C#v1	0	1000
1805	1	7	70	2	2	3	3	424	176	1272	528	CoherentMotion_C#v1	0	1000
1026	1	0	5	3	3	3	3	31	569	93	1707	CoherentMotion_C#v1	0	1000
1936	1	7	70	1	1	3	3	424	176	1272	528	CoherentMotion_C#v1	0	1000
1164	0	1	14	1	3	3	3	87	513	261	1539	CoherentMotion_C#v1	0	1000
1791	1	6	61	3	3	3	3	368	232	1104	696	CoherentMotion_C#v1	0	1000
1490	0	0	5	2	3	3	3	31	569	93	1707	CoherentMotion_C#v1	0	1000
1623	1	6	61	3	3	3	3	368	232	1104	696	CoherentMotion_C#v1	0	1000
1798	1	3	33	3	3	3	3	199	401	597	1203	CoherentMotion_C#v1	0	1000
1840	1	3	33	2	2	3	3	199	401	597	1203	CoherentMotion_C#v1	0	1000
2500	1	6	61	2	2	3	3	368	232	1104	696	CoherentMotion_C#v1	0	1000
1136	1	3	33	2	2	3	3	199	401	597	1203	CoherentMotion_C#v1	0	1000
2163	1	4	42	2	2	3	3	256	344	768	1032	CoherentMotion_C#v1	0	1000
2015	1	6	61	2	2	3	3	368	232	1104	696	CoherentMotion_C#v1	0	1000
1729	0	2	23	1	3	3	3	143	457	429	1371	CoherentMotion_C#v1	0	1000
1618	1	7	70	3	3	3	3	424	176	1272	528	CoherentMotion_C#v1	0	1000
1616	1	7	70	3	3	3	3	424	176	1272	528	CoherentMotion_C#v1	0	1000
1295	0	4	42	0	3	3	3	256	344	768	1032	CoherentMotion_C#v1	0	1000
2820	0	6	61	1	3	3	3	368	232	1104	696	CoherentMotion_C#v1	0	1000
1251	0	2	23	2	1	3	3	143	457	429	1371	CoherentMotion_C#v1	0	1000
3183	1	7	70	1	1	3	3	424	176	1272	528	CoherentMotion_C#v1	0	1000
1599	1	6	61	1	1	3	3	368	232	1104	696	CoherentMotion_C#v1	0	1000
1803	0	0	5	1	0	3	3	31	569	93	1707	CoherentMotion_C#v1	0	1000
1463	0	2	23	2	3	3	3	143	457	429	1371	CoherentMotion_C#v1	0	1000
1777	0	1	14	3	2	3	3	87	513	261	1539	CoherentMotion_C#v1	0	1000
1024	1	7	70	2	2	3	3	424	176	1272	528	CoherentMotion_C#v1	0	1000
1652	1	3	33	3	3	3	3	199	401	597	1203	CoherentMotion_C#v1	0	1000
1033	0	5	51	0	3	3	3	312	288	936	864	CoherentMotion_C#v1	0	1000
1584	0	5	51	3	2	3	3	312	288	936	864	CoherentMotion_C#v1	0	1000
1199	1	7	70	3	3	3	3	424	176	1272	528	CoherentMotion_C#v1	0	1000
1394	1	1	14	3	3	3	3	87	513	261	1539	CoherentMotion_C#v1	0	1000
1524	0	4	42	0	3	3	3	256	344	768	1032	CoherentMotion_C#v1	0	1000
1256	0	0	5	3	1	3	3	31	569	93	1707	CoherentMotion_C#v1	0	1000
1518	0	3	33	1	3	3	3	199	401	597	1203	CoherentMotion_C#v1	0	1000
1208	0	1	14	1	0	3	3	87	513	261	1539	CoherentMotion_C#v1	0	1000
1950	0	0	5	1	2	3	3	31	569	93	1707	CoherentMotion_C#v1	0	1000
1628	1	5	51	1	1	3	3	312	288	936	864	CoherentMotion_C#v1	0	1000
1250	0	2	23	1	3	3	3	143	457	429	1371	CoherentMotion_C#v1	0	1000
1200	1	2	23	0	0	3	3	143	457	429	1371	CoherentMotion_C#v1	0	1000
1376	0	5	51	1	0	3	3	312	288	936	864	CoherentMotion_C#v1	0	1000
1756	1	1	14	0	0	3	3	87	513	261	1539	CoherentMotion_C#v1	0	1000
1318	1	4	42	2	2	3	3	256	344	768	1032	CoherentMotion_C#v1	0	1000
2100	1	7	70	3	3	3	3	424	176	1272	528	CoherentMotion_C#v1	0	1000
1443	0	1	14	1	3	3	3	87	513	261	1539	CoherentMotion_C#v1	0	1000
1450	1	5	51	2	2	3	3	312	288	936	864	CoherentMotion_C#v1	0	1000
1652	1	4	42	3	3	3	3	256	344	768	1032	CoherentMotion_C#v1	0	1000
1899	0	5	51	2	3	3	3	312	288	936	864	CoherentMotion_C#v1	0	1000
1497	1	7	70	3	3	3	3	424	176	1272	528	CoherentMotion_C#v1	0	1000
1427	1	1	14	2	2	3	3	87	513	261	1539	CoherentMotion_C#v1	0	1000
1228	1	7	70	3	3	3	3	424	176	1272	528	CoherentMotion_C#v1	0	1000
1664	1	2	23	0	0	3	3	143	457	429	1371	CoherentMotion_C#v1	0	1000
1497	1	4	42	3	3	3	3	256	344	768	1032	CoherentMotion_C#v1	0	1000
1773	0	0	5	0	1	3	3	31	569	93	1707	CoherentMotion_C#v1	0	1000
2167	0	1	14	0	3	3	3	87	513	261	1539	CoherentMotion_C#v1	0	1000
1425	1	2	23	2	2	3	3	143	457	429	1371	CoherentMotion_C#v1	0	1000
1324	1	6	61	1	1	3	3	368	232	1104	696	CoherentMotion_C#v1	0	1000
1410	0	0	5	2	3	3	3	31	569	93	1707	CoherentMotion_C#v1	0	1000
1316	0	0	5	2	0	3	3	31	569	93	1707	CoherentMotion_C#v1	0	1000
1611	0	3	33	3	2	3	3	199	401	597	1203	CoherentMotion_C#v1	0	1000
1457	1	1	14	0	0	3	3	87	513	261	1539	CoherentMotion_C#v1	0	1000
1437	1	3	33	1	1	3	3	199	401	597	1203	CoherentMotion_C#v1	0	1000
1661	0	2	23	3	1	3	3	143	457	429	1371	CoherentMotion_C#v1	0	1000
1685	1	5	51	1	1	3	3	312	288	936	864	CoherentMotion_C#v1	0	1000
1270	0	3	33	1	3	3	3	199	401	597	1203	CoherentMotion_C#v1	0	1000
1680	1	4	42	1	1	3	3	256	344	768	1032	CoherentMotion_C#v1	0	1000
1540	0	5	51	3	1	3	3	312	288	936	864	CoherentMotion_C#v1	0	1000
1705	1	6	61	3	3	3	3	368	232	1104	696	CoherentMotion_C#v1	0	1000
969	0	5	51	2	3	3	3	312	288	936	864	CoherentMotion_C#v1	1	500
858	0	0	5	2	1	3	3	31	569	93	1707	CoherentMotion_C#v1	1	500
1110	0	5	51	1	3	3	3	312	288	936	864	CoherentMotion_C#v1	1	500
1203	0	2	23	3	0	3	3	143	457	429	1371	CoherentMotion_C#v1	1	500
699	0	4	42	0	3	3	3	256	344	768	1032	CoherentMotion_C#v1	1	500
1329	0	1	14	3	1	3	3	87	513	261	1539	CoherentMotion_C#v1	1	500
1041	1	4	42	1	1	3	3	256	344	768	1032	CoherentMotion_C#v1	1	500
924	0	0	5	1	3	3	3	31	569	93	1707	CoherentMotion_C#v1	1	500
969	0	3	33	1	2	3	3	199	401	597	1203	CoherentMotion_C#v1	1	500
754	1	6	61	2	2	3	3	368	232	1104	696	CoherentMotion_C#v1	1	500
859	1	0	5	1	1	3	3	31	569	93	1707	CoherentMotion_C#v1	1	500
722	1	7	70	1	1	3	3	424	176	1272	528	CoherentMotion_C#v1	1	500
1213	0	4	42	3	0	3	3	256	344	768	1032	CoherentMotion_C#v1	1	500
1337	1	1	14	0	0	3	3	87	513	261	1539	CoherentMotion_C#v1	1	500
1157	1	4	42	3	3	3	3	256	344	768	1032	CoherentMotion_C#v1	1	500
964	1	0	5	1	1	3	3	31	569	93	1707	CoherentMotion_C#v1	1	500
833	0	2	23	2	3	3	3	143	457	429	1371	CoherentMotion_C#v1	1	500
875	1	3	33	1	1	3	3	199	401	597	1203	CoherentMotion_C#v1	1	500
742	1	3	33	1	1	3	3	199	401	597	1203	CoherentMotion_C#v1	1	500
798	1	2	23	1	1	3	3	143	457	429	1371	CoherentMotion_C#v1	1	500
681	1	7	70	1	1	3	3	424	176	1272	528	CoherentMotion_C#v1	1	500
684	1	4	42	1	1	3	3	256	344	768	1032	CoherentMotion_C#v1	1	500
869	1	7	70	2	2	3	3	424	176	1272	528	CoherentMotion_C#v1	1	500
801	1	1	14	1	1	3	3	87	513	261	1539	CoherentMotion_C#v1	1	500
732	1	3	33	1	1	3	3	199	401	597	1203	CoherentMotion_C#v1	1	500
642	0	0	5	2	1	3	3	31	569	93	1707	CoherentMotion_C#v1	1	500
968	0	3	33	3	0	3	3	199	401	597	1203	CoherentMotion_C#v1	1	500
1109	0	2	23	2	3	3	3	143	457	429	1371	CoherentMotion_C#v1	1	500
2415	0	7	70	3	0	3	3	424	176	1272	528	CoherentMotion_C#v1	1	500
1003	1	2	23	2	2	3	3	143	457	429	1371	CoherentMotion_C#v1	1	500
794	0	2	23	0	1	3	3	143	457	429	1371	CoherentMotion_C#v1	1	500
922	1	4	42	3	3	3	3	256	344	768	1032	CoherentMotion_C#v1	1	500
739	0	0	5	2	3	3	3	31	569	93	1707	CoherentMotion_C#v1	1	500
980	0	1	14	0	1	3	3	87	513	261	1539	CoherentMotion_C#v1	1	500
1269	1	7	70	3	3	3	3	424	176	1272	528	CoherentMotion_C#v1	1	500
880	1	3	33	2	2	3	3	199	401	597	1203	CoherentMotion_C#v1	1	500
1014	1	3	33	2	2	3	3	199	401	597	1203	CoherentMotion_C#v1	1	500
828	0	6	61	0	2	3	3	368	232	1104	696	CoherentMotion_C#v1	1	500
960	1	7	70	3	3	3	3	424	176	1272	528	CoherentMotion_C#v1	1	500
1221	0	2	23	3	0	3	3	143	457	429	1371	CoherentMotion_C#v1	1	500
1026	0	2	23	0	3	3	3	143	457	429	1371	CoherentMotion_C#v1	1	500
984	0	1	14	1	3	3	3	87	513	261	1539	CoherentMotion_C#v1	1	500
1101	0	0	5	3	2	3	3	31	569	93	1707	CoherentMotion_C#v1	1	500
863	1	2	23	2	2	3	3	143	457	429	1371	CoherentMotion_C#v1	1	500
1171	0	5	51	2	0	3	3	312	288	936	864	CoherentMotion_C#v1	1	500
758	1	7	70	3	3	3	3	424	176	1272	528	CoherentMotion_C#v1	1	500
750	0	0	5	0	3	3	3	31	569	93	1707	CoherentMotion_C#v1	1	500
1021	0	4	42	0	3	3	3	256	344	768	1032	CoherentMotion_C#v1	1	500
1436	0	2	23	1	3	3	3	143	457	429	1371	CoherentMotion_C#v1	1	500
808	1	6	61	1	1	3	3	368	232	1104	696	CoherentMotion_C#v1	1	500
841	0	3	33	2	1	3	3	199	401	597	1203	CoherentMotion_C#v1	1	500
635	1	3	33	0	0	3	3	199	401	597	1203	CoherentMotion_C#v1	1	500
696	0	4	42	1	0	3	3	256	344	768	1032	CoherentMotion_C#v1	1	500
1168	0	1	14	1	0	3	3	87	513	261	1539	CoherentMotion_C#v1	1	500
1337	1	6	61	0	0	3	3	368	232	1104	696	CoherentMotion_C#v1	1	500
1409	0	2	23	1	0	3	3	143	457	429	1371	CoherentMotion_C#v1	1	500
1099	1	6	61	1	1	3	3	368	232	1104	696	CoherentMotion_C#v1	1	500
1037	0	5	51	2	1	3	3	312	288	936	864	CoherentMotion_C#v1	1	500
788	0	4	42	0	1	3	3	256	344	768	1032	CoherentMotion_C#v1	1	500
1108	0	2	23	3	0	3	3	143	457	429	1371	CoherentMotion_C#v1	1	500
2158	0	7	70	0	1	3	3	424	176	1272	528	CoherentMotion_C#v1	1	500
714	1	6	61	3	3	3	3	368	232	1104	696	CoherentMotion_C#v1	1	500
905	1	3	33	2	2	3	3	199	401	597	1203	CoherentMotion_C#v1	1	500
1199	0	3	33	0	2	3	3	199	401	597	1203	CoherentMotion_C#v1	1	500
786	1	2	23	1	1	3	3	143	457	429	1371	CoherentMotion_C#v1	1	500
1219	0	3	33	0	1	3	3	199	401	597	1203	CoherentMotion_C#v1	1	500
589	0	1	14	0	3	3	3	87	513	261	1539	CoherentMotion_C#v1	1	500
936	0	0	5	1	2	3	3	31	569	93	1707	CoherentMotion_C#v1	1	500
1041	0	1	14	1	0	3	3	87	513	261	1539	CoherentMotion_C#v1	1	500
1277	0	7	70	3	1	3	3	424	176	1272	528	CoherentMotion_C#v1	1	500
885	1	6	61	1	1	3	3	368	232	1104	696	CoherentMotion_C#v1	1	500
1266	0	2	23	1	3	3	3	143	457	429	1371	CoherentMotion_C#v1	1	500
920	0	1	14	3	2	3	3	87	513	261	1539	CoherentMotion_C#v1	1	500
1013	0	2	23	1	3	3	3	143	457	429	1371	CoherentMotion_C#v1	1	500
955	1	1	14	1	1	3	3	87	513	261	1539	CoherentMotion_C#v1	1	500
729	1	4	42	1	1	3	3	256	344	768	1032	CoherentMotion_C#v1	1	500
880	1	7	70	2	2	3	3	424	176	1272	528	CoherentMotion_C#v1	1	500
835	0	5	51	0	2	3	3	312	288	936	864	CoherentMotion_C#v1	1	500
813	1	3	33	1	1	3	3	199	401	597	1203	CoherentMotion_C#v1	1	500
1071	1	6	61	1	1	3	3	368	232	1104	696	CoherentMotion_C#v1	1	500
1072	0	1	14	2	0	3	3	87	513	261	1539	CoherentMotion_C#v1	1	500
863	1	4	42	1	1	3	3	256	344	768	1032	CoherentMotion_C#v1	1	500
908	0	0	5	0	2	3	3	31	569	93	1707	CoherentMotion_C#v1	1	500
1144	0	0	5	2	1	3	3	31	569	93	1707	CoherentMotion_C#v1	1	500
987	1	4	42	0	0	3	3	256	344	768	1032	CoherentMotion_C#v1	1	500
952	1	5	51	3	3	3	3	312	288	936	864	CoherentMotion_C#v1	1	500
668	0	3	33	1	3	3	3	199	401	597	1203	CoherentMotion_C#v1	1	500
947	0	0	5	2	0	3	3	31	569	93	1707	CoherentMotion_C#v1	1	500
1024	1	4	42	2	2	3	3	256	344	768	1032	CoherentMotion_C#v1	1	500
792	1	2	23	3	3	3	3	143	457	429	1371	CoherentMotion_C#v1	1	500
1005	0	0	5	1	3	3	3	31	569	93	1707	CoherentMotion_C#v1	1	500
560	0	7	70	0	2	3	3	424	176	1272	528	CoherentMotion_C#v1	1	500
1484	0	4	42	0	2	3	3	256	344	768	1032	CoherentMotion_C#v1	1	500
1093	0	3	33	2	0	3	3	199	401	597	1203	CoherentMotion_C#v1	1	500
1302	1	5	51	0	0	3	3	312	288	936	864	CoherentMotion_C#v1	1	500
773	1	5	51	0	0	3	3	312	288	936	864	CoherentMotion_C#v1	1	500
718	1	7	70	3	3	3	3	424	176	1272	528	CoherentMotion_C#v1	1	500
644	1	5	51	3	3	3	3	312	288	936	864	CoherentMotion_C#v1	1	500
771	0	4	42	3	1	3	3	256	344	768	1032	CoherentMotion_C#v1	1	500
764	1	2	23	3	3	3	3	143	457	429	1371	CoherentMotion_C#v1	1	500
588	1	6	61	3	3	3	3	368	232	1104	696	CoherentMotion_C#v1	1	500
991	1	1	14	2	2	3	3	87	513	261	1539	CoherentMotion_C#v1	1	500
966	0	1	14	3	1	3	3	87	513	261	1539	CoherentMotion_C#v1	1	500
1973	0	3	33	3	2	3	3	199	401	597	1203	CoherentMotion_C#v1	1	500
1323	1	7	70	1	1	3	3	424	176	1272	528	CoherentMotion_C#v1	1	500
762	1	6	61	0	0	3	3	368	232	1104	696	CoherentMotion_C#v1	1	500
1074	1	2	23	0	0	3	3	143	457	429	1371	CoherentMotion_C#v1	1	500
906	1	2	23	3	3	3	3	143	457	429	1371	CoherentMotion_C#v1	1	500
734	1	7	70	1	1	3	3	424	176	1272	528	CoherentMotion_C#v1	1	500
823	0	1	14	2	1	3	3	87	513	261	1539	CoherentMotion_C#v1	1	500
958	0	2	23	1	0	3	3	143	457	429	1371	CoherentMotion_C#v1	1	500
1191	1	6	61	2	2	3	3	368	232	1104	696	CoherentMotion_C#v1	1	500
1218	0	7	70	2	0	3	3	424	176	1272	528	CoherentMotion_C#v1	1	500
1054	1	0	5	2	2	3	3	31	569	93	1707	CoherentMotion_C#v1	1	500
734	0	5	51	0	3	3	3	312	288	936	864	CoherentMotion_C#v1	1	500
894	1	2	23	1	1	3	3	143	457	429	1371	CoherentMotion_C#v1	1	500
986	1	7	70	1	1	3	3	424	176	1272	528	CoherentMotion_C#v1	1	500
1264	0	1	14	3	2	3	3	87	513	261	1539	CoherentMotion_C#v1	1	500
1030	0	5	51	2	0	3	3	312	288	936	864	CoherentMotion_C#v1	1	500
1077	0	4	42	1	3	3	3	256	344	768	1032	CoherentMotion_C#v1	1	500
829	0	3	33	0	3	3	3	199	401	597	1203	CoherentMotion_C#v1	1	500
990	1	6	61	2	2	3	3	368	232	1104	696	CoherentMotion_C#v1	1	500
1269	0	7	70	3	2	3	3	424	176	1272	528	CoherentMotion_C#v1	1	500
897	0	0	5	1	0	3	3	31	569	93	1707	CoherentMotion_C#v1	1	500
1351	0	7	70	2	0	3	3	424	176	1272	528	CoherentMotion_C#v1	1	500
821	0	2	23	1	3	3	3	143	457	429	1371	CoherentMotion_C#v1	1	500
1096	0	6	61	3	0	3	3	368	232	1104	696	CoherentMotion_C#v1	1	500
666	1	1	14	0	0	3	3	87	513	261	1539	CoherentMotion_C#v1	1	500
656	0	6	61	1	3	3	3	368	232	1104	696	CoherentMotion_C#v1	1	500
1022	0	1	14	2	3	3	3	87	513	261	1539	CoherentMotion_C#v1	1	500
1196	0	6	61	1	3	3	3	368	232	1104	696	CoherentMotion_C#v1	1	500
1048	0	6	61	0	3	3	3	368	232	1104	696	CoherentMotion_C#v1	1	500
688	1	4	42	1	1	3	3	256	344	768	1032	CoherentMotion_C#v1	1	500
647	1	6	61	3	3	3	3	368	232	1104	696	CoherentMotion_C#v1	1	500
964	1	0	5	2	2	3	3	31	569	93	1707	CoherentMotion_C#v1	1	500
1578	0	4	42	2	0	3	3	256	344	768	1032	CoherentMotion_C#v1	1	500
798	0	0	5	1	2	3	3	31	569	93	1707	CoherentMotion_C#v1	1	500
849	0	1	14	1	3	3	3	87	513	261	1539	CoherentMotion_C#v1	1	500
952	0	2	23	2	3	3	3	143	457	429	1371	CoherentMotion_C#v1	1	500
612	1	7	70	1	1	3	3	424	176	1272	528	CoherentMotion_C#v1	1	500
964	1	1	14	0	0	3	3	87	513	261	1539	CoherentMotion_C#v1	1	500
938	1	4	42	3	3	3	3	256	344	768	1032	CoherentMotion_C#v1	1	500
1174	0	1	14	1	2	3	3	87	513	261	1539	CoherentMotion_C#v1	1	500
1011	0	1	14	1	3	3	3	87	513	261	1539	CoherentMotion_C#v1	1	500
834	1	6	61	2	2	3	3	368	232	1104	696	CoherentMotion_C#v1	1	500
796	0	1	14	0	1	3	3	87	513	261	1539	CoherentMotion_C#v1	1	500
1021	0	1	14	3	0	3	3	87	513	261	1539	CoherentMotion_C#v1	1	500
660	0	4	42	2	0	3	3	256	344	768	1032	CoherentMotion_C#v1	1	500
542	1	5	51	3	3	3	3	312	288	936	864	CoherentMotion_C#v1	1	500
773	0	2	23	0	2	3	3	143	457	429	1371	CoherentMotion_C#v1	1	500
588	0	0	5	3	0	3	3	31	569	93	1707	CoherentMotion_C#v1	1	500
1104	0	2	23	0	1	3	3	143	457	429	1371	CoherentMotion_C#v1	1	500
727	0	2	23	1	3	3	3	143	457	429	1371	CoherentMotion_C#v1	1	500
858	1	6	61	2	2	3	3	368	232	1104	696	CoherentMotion_C#v1	1	500
812	0	1	14	1	2	3	3	87	513	261	1539	CoherentMotion_C#v1	1	500
614	0	6	61	3	0	3	3	368	232	1104	696	CoherentMotion_C#v1	1	500
3609	1	1	14	3	3	3	3	87	513	261	1539	CoherentMotion_C#v1	1	500
737	0	6	61	2	3	3	3	368	232	1104	696	CoherentMotion_C#v1	1	500
1793	1	5	51	3	3	3	3	312	288	936	864	CoherentMotion_C#v1	1	500
540	1	3	33	3	3	3	3	199	401	597	1203	CoherentMotion_C#v1	1	500
1034	0	5	51	2	3	3	3	312	288	936	864	CoherentMotion_C#v1	1	500
986	1	5	51	0	0	3	3	312	288	936	864	CoherentMotion_C#v1	1	500
1144	0	6	61	3	0	3	3	368	232	1104	696	CoherentMotion_C#v1	1	500
675	0	7	70	2	3	3	3	424	176	1272	528	CoherentMotion_C#v1	1	500
744	0	5	51	1	0	3	3	312	288	936	864	CoherentMotion_C#v1	1	500
3136	0	0	5	3	2	3	3	31	569	93	1707	CoherentMotion_C#v1	1	500
570	0	4	42	2	0	3	3	256	344	768	1032	CoherentMotion_C#v1	1	500
528	0	5	51	1	0	3	3	312	288	936	864	CoherentMotion_C#v1	1	500
1195	0	1	14	0	3	3	3	87	513	261	1539	CoherentMotion_C#v1	1	500
1016	1	1	14	1	1	3	3	87	513	261	1539	CoherentMotion_C#v1	1	500
558	0	1	14	2	1	3	3	87	513	261	1539	CoherentMotion_C#v1	1	500
856	1	4	42	1	1	3	3	256	344	768	1032	CoherentMotion_C#v1	1	500
884	0	1	14	3	1	3	3	87	513	261	1539	CoherentMotion_C#v1	1	500
775	0	2	23	3	0	3	3	143	457	429	1371	CoherentMotion_C#v1	1	500
632	1	2	23	3	3	3	3	143	457	429	1371	CoherentMotion_C#v1	1	500
1237	0	3	33	2	1	3	3	199	401	597	1203	CoherentMotion_C#v1	1	500
1122	0	1	14	0	3	3	3	87	513	261	1539	CoherentMotion_C#v1	1	500
784	1	3	33	0	0	3	3	199	401	597	1203	CoherentMotion_C#v1	1	500
829	1	6	61	0	0	3	3	368	232	1104	696	CoherentMotion_C#v1	1	500
1239	1	4	42	2	2	3	3	256	344	768	1032	CoherentMotion_C#v1	1	500
731	1	7	70	3	3	3	3	424	176	1272	528	CoherentMotion_C#v1	1	500
764	0	6	61	2	1	3	3	368	232	1104	696	CoherentMotion_C#v1	1	500
1464	0	7	70	1	3	3	3	424	176	1272	528	CoherentMotion_C#v1	1	500
645	1	0	5	1	1	3	3	31	569	93	1707	CoherentMotion_C#v1	1	500
968	0	6	61	0	1	3	3	368	232	1104	696	CoherentMotion_C#v1	1	500
527	0	6	61	1	3	3	3	368	232	1104	696	CoherentMotion_C#v1	1	500
860	1	3	33	3	3	3	3	199	401	597	1203	CoherentMotion_C#v1	1	500
1358	0	0	5	0	1	3	3	31	569	93	1707	CoherentMotion_C#v1	1	500
3094	0	1	14	3	1	3	3	87	513	261	1539	CoherentMotion_C#v1	1	500
747	0	2	23	2	0	3	3	143	457	429	1371	CoherentMotion_C#v1	1	500
735	1	2	23	3	3	3	3	143	457	429	1371	CoherentMotion_C#v1	1	500
1154	1	0	5	3	3	3	3	31	569	93	1707	CoherentMotion_C#v1	1	500
645	1	7	70	1	1	3	3	424	176	1272	528	CoherentMotion_C#v1	1	500
739	0	5	51	2	3	3	3	312	288	936	864	CoherentMotion_C#v1	1	500
1055	0	6	61	0	1	3	3	368	232	1104	696	CoherentMotion_C#v1	1	500
927	1	6	61	0	0	3	3	368	232	1104	696	CoherentMotion_C#v1	1	500
1112	0	5	51	1	0	3	3	312	288	936	864	CoherentMotion_C#v1	1	500
527	0	3	33	3	2	3	3	199	401	597	1203	CoherentMotion_C#v1	1	500
1250	0	0	5	0	1	3	3	31	569	93	1707	CoherentMotion_C#v1	1	500
791	1	6	61	0	0	3	3	368	232	1104	696	CoherentMotion_C#v1	1	500
1033	0	1	14	1	3	3	3	87	513	261	1539	CoherentMotion_C#v1	1	500
1334	1	4	42	2	2	3	3	256	344	768	1032	CoherentMotion_C#v1	1	500
629	1	7	70	2	2	3	3	424	176	1272	528	CoherentMotion_C#v1	1	500
639	1	5	51	1	1	3	3	312	288	936	864	CoherentMotion_C#v1	1	500
584	1	2	23	1	1	3	3	143	457	429	1371	CoherentMotion_C#v1	1	500
620	1	3	33	3	3	3	3	199	401	597	1203	CoherentMotion_C#v1	1	500
621	1	4	42	1	1	3	3	256	344	768	1032	CoherentMotion_C#v1	1	500
597	1	4	42	1	1	3	3	256	344	768	1032	CoherentMotion_C#v1	1	500
626	1	3	33	3	3	3	3	199	401	597	1203	CoherentMotion_C#v1	1	500
590	1	0	5	1	1	3	3	31	569	93	1707	CoherentMotion_C#v1	1	500
683	1	0	5	3	3	3	3	31	569	93	1707	CoherentMotion_C#v1	1	500
594	1	7	70	1	1	3	3	424	176	1272	528	CoherentMotion_C#v1	1	500
781	1	0	5	0	0	3	3	31	569	93	1707	CoherentMotion_C#v1	1	500
726	0	0	5	2	1	3	3	31	569	93	1707	CoherentMotion_C#v1	1	500
694	1	5	51	0	0	3	3	312	288	936	864	CoherentMotion_C#v1	1	500
628	1	5	51	1	1	3	3	312	288	936	864	CoherentMotion_C#v1	1	500
706	0	1	14	0	1	3	3	87	513	261	1539	CoherentMotion_C#v1	1	500
1000	1	2	23	2	2	3	3	143	457	429	1371	CoherentMotion_C#v1	1	500
683	1	3	33	1	1	3	3	199	401	597	1203	CoherentMotion_C#v1	1	500
716	0	0	5	1	0	3	3	31	569	93	1707	CoherentMotion_C#v1	1	500
573	1	6	61	0	0	3	3	368	232	1104	696	CoherentMotion_C#v1	1	500
720	1	4	42	2	2	3	3	256	344	768	1032	CoherentMotion_C#v1	1	500
1189	0	0	5	0	1	3	3	31	569	93	1707	CoherentMotion_C#v1	1	500
699	1	6	61	2	2	3	3	368	232	1104	696	CoherentMotion_C#v1	1	500
569	1	7	70	1	1	3	3	424	176	1272	528	CoherentMotion_C#v1	1	500
556	1	3	33	1	1	3	3	199	401	597	1203	CoherentMotion_C#v1	1	500
592	1	5	51	0	0	3	3	312	288	936	864	CoherentMotion_C#v1	1	500
691	0	4	42	2	1	3	3	256	344	768	1032	CoherentMotion_C#v1	1	500
627	1	7	70	0	0	3	3	424	176	1272	528	CoherentMotion_C#v1	1	500
656	1	4	42	0	0	3	3	256	344	768	1032	CoherentMotion_C#v1	1	500
694	1	5	51	2	2	3	3	312	288	936	864	CoherentMotion_C#v1	1	500
1259	1	4	42	1	1	3	3	256	344	768	1032	CoherentMotion_C#v1	1	500
679	0	0	5	3	1	3	3	31	569	93	1707	CoherentMotion_C#v1	1	500
535	1	6	61	1	1	3	3	368	232	1104	696	CoherentMotion_C#v1	1	500
623	1	5	51	0	0	3	3	312	288	936	864	CoherentMotion_C#v1	1	500
743	1	5	51	2	2	3	3	312	288	936	864	CoherentMotion_C#v1	1	500
535	1	3	33	0	0	3	3	199	401	597	1203	CoherentMotion_C#v1	1	500
562	1	5	51	1	1	3	3	312	288	936	864	CoherentMotion_C#v1	1	500
614	1	0	5	0	0	3	3	31	569	93	1707	CoherentMotion_C#v1	1	500
546	1	3	33	2	2	3	3	199	401	597	1203	CoherentMotion_C#v1	1	500
691	0	1	14	3	1	3	3	87	513	261	1539	CoherentMotion_C#v1	1	500
1291	1	6	61	0	0	3	3	368	232	1104	696	CoherentMotion_C#v1	1	500
570	1	4	42	1	1	3	3	256	344	768	1032	CoherentMotion_C#v1	1	500
676	1	5	51	1	1	3	3	312	288	936	864	CoherentMotion_C#v1	1	500
715	0	0	5	2	0	3	3	31	569	93	1707	CoherentMotion_C#v1	1	500
1091	1	4	42	0	0	3	3	256	344	768	1032	CoherentMotion_C#v1	1	500
892	0	3	33	3	1	3	3	199	401	597	1203	CoherentMotion_C#v1	1	500
1022	0	1	14	3	0	3	3	87	513	261	1539	CoherentMotion_C#v1	1	500
852	1	7	70	2	2	3	3	424	176	1272	528	CoherentMotion_C#v1	1	500
694	0	1	14	3	0	3	3	87	513	261	1539	CoherentMotion_C#v1	1	500
729	0	1	14	3	1	3	3	87	513	261	1539	CoherentMotion_C#v1	1	500
672	1	7	70	2	2	3	3	424	176	1272	528	CoherentMotion_C#v1	1	500
725	0	2	23	1	3	3	3	143	457	429	1371	CoherentMotion_C#v1	1	500
614	1	5	51	2	2	3	3	312	288	936	864	CoherentMotion_C#v1	1	500
787	1	5	51	0	0	3	3	312	288	936	864	CoherentMotion_C#v1	1	500
627	1	7	70	0	0	3	3	424	176	1272	528	CoherentMotion_C#v1	1	500
677	0	1	14	2	1	3	3	87	513	261	1539	CoherentMotion_C#v1	1	500
758	1	7	70	3	3	3	3	424	176	1272	528	CoherentMotion_C#v1	1	500
526	1	2	23	0	0	3	3	143	457	429	1371	CoherentMotion_C#v1	1	500
651	1	0	5	0	0	3	3	31	569	93	1707	CoherentMotion_C#v1	1	500
809	1	4	42	3	3	3	3	256	344	768	1032	CoherentMotion_C#v1	1	500
755	1	6	61	1	1	3	3	368	232	1104	696	CoherentMotion_C#v1	1	500
921	0	2	23	1	0	3	3	143	457	429	1371	CoherentMotion_C#v1	1	500
795	0	3	33	3	2	3	3	199	401	597	1203	CoherentMotion_C#v1	1	500
593	0	0	5	0	1	3	3	31	569	93	1707	CoherentMotion_C#v1	1	500
929	0	4	42	2	1	3	3	256	344	768	1032	CoherentMotion_C#v1	1	500
826	1	3	33	0	0	3	3	199	401	597	1203	CoherentMotion_C#v1	1	500
661	0	1	14	1	3	3	3	87	513	261	1539	CoherentMotion_C#v1	1	500
921	1	5	51	2	2	3	3	312	288	936	864	CoherentMotion_C#v1	1	500
1328	0	2	23	0	1	3	3	143	457	429	1371	CoherentMotion_C#v1	1	500
719	1	7	70	3	3	3	3	424	176	1272	528	CoherentMotion_C#v1	1	500
862	0	0	5	1	0	3	3	31	569	93	1707	CoherentMotion_C#v1	1	500
1136	1	2	23	0	0	3	3	143	457	429	1371	CoherentMotion_C#v1	1	500
698	1	6	61	1	1	3	3	368	232	1104	696	CoherentMotion_C#v1	1	500
597	0	6	61	0	3	3	3	368	232	1104	696	CoherentMotion_C#v1	1	500
1173	1	3	33	3	3	3	3	199	401	597	1203	CoherentMotion_C#v1	1	500
1168	0	6	61	0	1	3	3	368	232	1104	696	CoherentMotion_C#v1	1	500
1652	0	3	33	3	1	3	3	199	401	597	1203	CoherentMotion_C#v1	1	500
650	1	6	61	0	0	3	3	368	232	1104	696	CoherentMotion_C#v1	1	500
833	0	1	14	2	1	3	3	87	513	261	1539	CoherentMotion_C#v1	1	500
826	1	4	42	0	0	3	3	256	344	768	1032	CoherentMotion_C#v1	1	500
908	1	4	42	1	1	3	3	256	344	768	1032	CoherentMotion_C#v1	1	500
844	1	6	61	1	1	3	3	368	232	1104	696	CoherentMotion_C#v1	1	500
1027	1	7	70	0	0	3	3	424	176	1272	528	CoherentMotion_C#v1	1	500
622	1	5	51	0	0	3	3	312	288	936	864	CoherentMotion_C#v1	1	500
663	0	3	33	0	1	3	3	199	401	597	1203	CoherentMotion_C#v1	1	500
1204	0	3	33	3	1	3	3	199	401	597	1203	CoherentMotion_C#v1	1	500
752	0	4	42	1	0	3	3	256	344	768	1032	CoherentMotion_C#v1	1	500
617	0	1	14	2	3	3	3	87	513	261	1539	CoherentMotion_C#v1	1	500
639	1	7	70	0	0	3	3	424	176	1272	528	CoherentMotion_C#v1	1	500
683	1	6	61	0	0	3	3	368	232	1104	696	CoherentMotion_C#v1	1	500
1025	0	4	42	3	0	3	3	256	344	768	1032	CoherentMotion_C#v1	1	500
793	1	3	33	1	1	3	3	199	401	597	1203	CoherentMotion_C#v1	1	500
713	0	5	51	2	3	3	3	312	288	936	864	CoherentMotion_C#v1	1	500
681	1	7	70	0	0	3	3	424	176	1272	528	CoherentMotion_C#v1	1	500
1807	0	4	42	1	3	3	3	256	344	768	1032	CoherentMotion_C#v1	1	500
1011	0	0	5	2	0	3	3	31	569	93	1707	CoherentMotion_C#v1	1	500
3599	0	4	42	2	3	3	3	256	344	768	1032	CoherentMotion_C#v1	1	500
642	1	5	51	1	1	3	3	312	288	936	864	CoherentMotion_C#v1	1	500
1407	0	0	5	1	0	3	3	31	569	93	1707	CoherentMotion_C#v1	1	500
1080	1	5	51	0	0	3	3	312	288	936	864	CoherentMotion_C#v1	1	500
1752	0	0	5	2	3	3	3	31	569	93	1707	CoherentMotion_C#v1	1	500
786	1	5	51	0	0	3	3	312	288	936	864	CoherentMotion_C#v1	1	500
836	1	4	42	2	2	3	3	256	344	768	1032	CoherentMotion_C#v1	1	500
830	0	4	42	1	0	3	3	256	344	768	1032	CoherentMotion_C#v1	1	500
760	1	4	42	3	3	3	3	256	344	768	1032	CoherentMotion_C#v1	1	500
784	0	2	23	3	1	3	3	143	457	429	1371	CoherentMotion_C#v1	1	500
658	0	3	33	1	3	3	3	199	401	597	1203	CoherentMotion_C#v1	1	500
686	0	6	61	0	3	3	3	368	232	1104	696	CoherentMotion_C#v1	1	500
846	0	2	23	3	2	3	3	143	457	429	1371	CoherentMotion_C#v1	1	500
680	1	4	42	1	1	3	3	256	344	768	1032	CoherentMotion_C#v1	1	500
742	0	0	5	1	3	3	3	31	569	93	1707	CoherentMotion_C#v1	1	500
671	1	5	51	3	3	3	3	312	288	936	864	CoherentMotion_C#v1	1	500
643	0	2	23	0	1	3	3	143	457	429	1371	CoherentMotion_C#v1	1	500
785	1	1	14	2	2	3	3	87	513	261	1539	CoherentMotion_C#v1	1	500
529	1	7	70	2	2	3	3	424	176	1272	528	CoherentMotion_C#v1	1	500
685	0	2	23	2	0	3	3	143	457	429	1371	CoherentMotion_C#v1	1	500
1043	0	4	42	0	2	3	3	256	344	768	1032	CoherentMotion_C#v1	1	500
1690	0	7	70	3	1	3	3	424	176	1272	528	CoherentMotion_C#v1	1	500
768	1	6	61	0	0	3	3	368	232	1104	696	CoherentMotion_C#v1	1	500
997	1	7	70	0	0	3	3	424	176	1272	528	CoherentMotion_C#v1	1	500
826	1	5	51	3	3	3	3	312	288	936	864	CoherentMotion_C#v1	1	500
805	1	5	51	0	0	3	3	312	288	936	864	CoherentMotion_C#v1	1	500
885	1	0	5	0	0	3	3	31	569	93	1707	CoherentMotion_C#v1	1	500
745	1	2	23	0	0	3	3	143	457	429	1371	CoherentMotion_C#v1	1	500
730	0	3	33	0	3	3	3	199	401	597	1203	CoherentMotion_C#v1	1	500
526	1	7	70	0	0	3	3	424	176	1272	528	CoherentMotion_C#v1	1	500
700	0	1	14	2	0	3	3	87	513	261	1539	CoherentMotion_C#v1	1	500
691	0	6	61	1	3	3	3	368	232	1104	696	CoherentMotion_C#v1	1	500
1306	1	7	70	1	1	3	3	424	176	1272	528	CoherentMotion_C#v1	1	500
944	0	2	23	3	1	3	3	143	457	429	1371	CoherentMotion_C#v1	1	500
764	1	7	70	0	0	3	3	424	176	1272	528	CoherentMotion_C#v1	1	500
930	0	0	5	1	0	3	3	31	569	93	1707	CoherentMotion_C#v1	1	500
1088	0	0	5	3	2	3	3	31	569	93	1707	CoherentMotion_C#v1	1	500
1018	0	0	5	2	3	3	3	31	569	93	1707	CoherentMotion_C#v1	1	500
696	1	3	33	1	1	3	3	199	401	597	1203	CoherentMotion_C#v1	1	500
641	1	7	70	1	1	3	3	424	176	1272	528	CoherentMotion_C#v1	1	500
662	1	4	42	3	3	3	3	256	344	768	1032	CoherentMotion_C#v1	1	500
676	1	7	70	0	0	3	3	424	176	1272	528	CoherentMotion_C#v1	1	500
1002	0	0	5	0	1	3	3	31	569	93	1707	CoherentMotion_C#v1	1	500
648	0	3	33	2	0	3	3	199	401	597	1203	CoherentMotion_C#v1	1	500
589	1	6	61	0	0	3	3	368	232	1104	696	CoherentMotion_C#v1	1	500
953	1	3	33	3	3	3	3	199	401	597	1203	CoherentMotion_C#v1	1	500
1079	1	2	23	0	0	3	3	143	457	429	1371	CoherentMotion_C#v1	1	500
1207	0	2	23	2	0	3	3	143	457	429	1371	CoherentMotion_C#v1	1	500
715	0	5	51	0	3	3	3	312	288	936	864	CoherentMotion_C#v1	1	500
1082	1	3	33	0	0	3	3	199	401	597	1203	CoherentMotion_C#v1	1	500
1132	1	0	5	3	3	3	3	31	569	93	1707	CoherentMotion_C#v1	1	500
900	0	5	51	2	0	3	3	312	288	936	864	CoherentMotion_C#v1	1	500
1250	0	4	42	0	3	3	3	256	344	768	1032	CoherentMotion_C#v1	1	500
671	1	6	61	2	2	3	3	368	232	1104	696	CoherentMotion_C#v1	1	500
963	0	1	14	3	2	3	3	87	513	261	1539	CoherentMotion_C#v1	1	500
1353	0	1	14	1	0	3	3	87	513	261	1539	CoherentMotion_C#v1	1	500
741	1	1	14	3	3	3	3	87	513	261	1539	CoherentMotion_C#v1	1	500
1029	0	5	51	0	3	3	3	312	288	936	864	CoherentMotion_C#v1	1	500
1496	1	5	51	3	3	3	3	312	288	936	864	CoherentMotion_C#v1	1	500
1403	0	1	14	1	2	3	3	87	513	261	1539	CoherentMotion_C#v1	1	500
900	1	2	23	3	3	3	3	143	457	429	1371	CoherentMotion_C#v1	1	500
1041	0	7	70	0	2	3	3	424	176	1272	528	CoherentMotion_C#v1	1	500
1215	0	2	23	0	3	3	3	143	457	429	1371	CoherentMotion_C#v1	1	500
595	1	5	51	0	0	3	3	312	288	936	864	CoherentMotion_C#v1	1	500
1204	0	3	33	1	2	3	3	199	401	597	1203	CoherentMotion_C#v1	1	500
963	0	6	61	1	3	3	3	368	232	1104	696	CoherentMotion_C#v1	1	500
537	0	5	51	1	0	3	3	312	288	936	864	CoherentMotion_C#v1	1	500
1284	0	7	70	1	3	3	3	424	176	1272	528	CoherentMotion_C#v1	1	500
538	1	4	42	3	3	3	3	256	344	768	1032	CoherentMotion_C#v1	1	500
1157	0	5	51	2	0	3	3	312	288	936	864	CoherentMotion_C#v1	1	500
1048	1	3	33	3	3	3	3	199	401	597	1203	CoherentMotion_C#v1	1	500
805	1	5	51	3	3	3	3	312	288	936	864	CoherentMotion_C#v1	1	500
912	1	2	23	0	0	3	3	143	457	429	1371	CoherentMotion_C#v1	1	500
852	1	5	51	3	3	3	3	312	288	936	864	CoherentMotion_C#v1	1	500
975	0	2	23	1	2	3	3	143	457	429	1371	CoherentMotion_C#v1	1	500
1029	0	1	14	0	3	3	3	87	513	261	1539	CoherentMotion_C#v1	1	500
828	0	0	5	3	0	3	3	31	569	93	1707	CoherentMotion_C#v1	1	500
662	0	5	51	1	0	3	3	312	288	936	864	CoherentMotion_C#v1	1	500
917	1	6	61	3	3	3	3	368	232	1104	696	CoherentMotion_C#v1	1	500
856	1	6	61	2	2	3	3	368	232	1104	696	CoherentMotion_C#v1	1	500
1227	0	0	5	1	3	3	3	31	569	93	1707	CoherentMotion_C#v1	1	500
1071	0	2	23	2	0	3	3	143	457	429	1371	CoherentMotion_C#v1	1	500
879	0	3	33	0	3	3	3	199	401	597	1203	CoherentMotion_C#v1	1	500
736	1	5	51	1	1	3	3	312	288	936	864	CoherentMotion_C#v1	1	500
1219	0	0	5	2	0	3	3	31	569	93	1707	CoherentMotion_C#v1	1	500
1124	0	0	5	0	2	3	3	31	569	93	1707	CoherentMotion_C#v1	1	500
713	0	3	33	2	0	3	3	199	401	597	1203	CoherentMotion_C#v1	1	500
769	0	6	61	2	1	3	3	368	232	1104	696	CoherentMotion_C#v1	1	500
1673	0	7	70	2	3	3	3	424	176	1272	528	CoherentMotion_C#v1	1	500
938	1	1	14	0	0	3	3	87	513	261	1539	CoherentMotion_C#v1	1	500
629	0	0	5	3	0	3	3	31	569	93	1707	CoherentMotion_C#v1	1	500
525	0	3	33	3	0	3	3	199	401	597	1203	CoherentMotion_C#v1	1	500
1086	1	3	33	0	0	3	3	199	401	597	1203	CoherentMotion_C#v1	1	500
733	1	4	42	0	0	3	3	256	344	768	1032	CoherentMotion_C#v1	1	500
773	0	1	14	2	0	3	3	87	513	261	1539	CoherentMotion_C#v1	1	500
1015	0	4	42	1	2	3	3	256	344	768	1032	CoherentMotion_C#v1	1	500
1006	0	6	61	1	3	3	3	368	232	1104	696	CoherentMotion_C#v1	1	500
1068	0	3	33	1	3	3	3	199	401	597	1203	CoherentMotion_C#v1	1	500
981	0	3	33	1	2	3	3	199	401	597	1203	CoherentMotion_C#v1	1	500
683	1	7	70	1	1	3	3	424	176	1272	528	CoherentMotion_C#v1	1	500
785	0	7	70	3	1	3	3	424	176	1272	528	CoherentMotion_C#v1	1	500
1143	0	7	70	2	0	3	3	424	176	1272	528	CoherentMotion_C#v1	1	500
740	1	7	70	1	1	3	3	424	176	1272	528	CoherentMotion_C#v1	1	500
