# Supplementary material for: The Leuven Embedded Figures Test (L-EFT): measuring perception, intelligence or executive function?
Source: PeerJ. 2018 Mar 26;6:e4524. doi: 10.7717/peerj.4524 (PMC5875396; doi:10.7717/peerj.4524)
Supplement: Supplemental Information 9 [file peerj-06-4524-s009.zip › Study 1/CoherentMotion/112000CoherentMotion.csv]

ReactionTime	Accuracy	CoherenceLevel	CoherenceValue	StimDirection	RespDirection	G_MeanCoherentSpeed	G_MeanRandomSpeed	TotalCoherent	TotalRandom	TotalCoherentSpeed	TotalRandomSpeed	TestID	MainPrac	MotionDuration
1027	1	4	42	2	2	3	3	256	344	768	1032	CoherentMotion_C#v1	0	1000
1579	1	1	14	2	2	3	3	87	513	261	1539	CoherentMotion_C#v1	0	1000
1214	1	7	70	1	1	3	3	424	176	1272	528	CoherentMotion_C#v1	0	1000
1063	1	3	33	3	3	3	3	199	401	597	1203	CoherentMotion_C#v1	0	1000
1692	1	3	33	0	0	3	3	199	401	597	1203	CoherentMotion_C#v1	0	1000
3684	0	1	14	2	1	3	3	87	513	261	1539	CoherentMotion_C#v1	0	1000
1034	0	7	70	0	2	3	3	424	176	1272	528	CoherentMotion_C#v1	0	1000
1237	1	6	61	1	1	3	3	368	232	1104	696	CoherentMotion_C#v1	0	1000
1490	0	1	14	0	3	3	3	87	513	261	1539	CoherentMotion_C#v1	0	1000
2457	1	0	5	0	0	3	3	31	569	93	1707	CoherentMotion_C#v1	0	1000
4389	1	6	61	3	3	3	3	368	232	1104	696	CoherentMotion_C#v1	0	1000
1187	0	1	14	0	1	3	3	87	513	261	1539	CoherentMotion_C#v1	0	1000
1198	0	2	23	1	3	3	3	143	457	429	1371	CoherentMotion_C#v1	0	1000
1122	0	2	23	3	1	3	3	143	457	429	1371	CoherentMotion_C#v1	0	1000
2963	0	4	42	0	3	3	3	256	344	768	1032	CoherentMotion_C#v1	0	1000
1023	0	4	42	0	1	3	3	256	344	768	1032	CoherentMotion_C#v1	0	1000
1882	0	5	51	3	1	3	3	312	288	936	864	CoherentMotion_C#v1	0	1000
1935	0	2	23	3	1	3	3	143	457	429	1371	CoherentMotion_C#v1	0	1000
1332	0	3	33	2	3	3	3	199	401	597	1203	CoherentMotion_C#v1	0	1000
1310	0	2	23	2	0	3	3	143	457	429	1371	CoherentMotion_C#v1	0	1000
1060	1	3	33	3	3	3	3	199	401	597	1203	CoherentMotion_C#v1	0	1000
1300	0	6	61	3	1	3	3	368	232	1104	696	CoherentMotion_C#v1	0	1000
1354	1	2	23	3	3	3	3	143	457	429	1371	CoherentMotion_C#v1	0	1000
1601	1	6	61	3	3	3	3	368	232	1104	696	CoherentMotion_C#v1	0	1000
1118	0	0	5	0	3	3	3	31	569	93	1707	CoherentMotion_C#v1	0	1000
1654	0	7	70	0	2	3	3	424	176	1272	528	CoherentMotion_C#v1	0	1000
1993	1	5	51	1	1	3	3	312	288	936	864	CoherentMotion_C#v1	0	1000
1737	1	7	70	2	2	3	3	424	176	1272	528	CoherentMotion_C#v1	0	1000
1779	1	6	61	0	0	3	3	368	232	1104	696	CoherentMotion_C#v1	0	1000
1436	1	0	5	2	2	3	3	31	569	93	1707	CoherentMotion_C#v1	0	1000
1462	1	2	23	0	0	3	3	143	457	429	1371	CoherentMotion_C#v1	0	1000
1446	1	5	51	0	0	3	3	312	288	936	864	CoherentMotion_C#v1	0	1000
1517	0	1	14	2	0	3	3	87	513	261	1539	CoherentMotion_C#v1	0	1000
1984	0	0	5	0	1	3	3	31	569	93	1707	CoherentMotion_C#v1	0	1000
1492	1	4	42	3	3	3	3	256	344	768	1032	CoherentMotion_C#v1	0	1000
1241	1	7	70	1	1	3	3	424	176	1272	528	CoherentMotion_C#v1	0	1000
1104	1	6	61	2	2	3	3	368	232	1104	696	CoherentMotion_C#v1	0	1000
1413	1	1	14	1	1	3	3	87	513	261	1539	CoherentMotion_C#v1	0	1000
1290	0	0	5	0	3	3	3	31	569	93	1707	CoherentMotion_C#v1	0	1000
1057	1	3	33	1	1	3	3	199	401	597	1203	CoherentMotion_C#v1	0	1000
1602	1	4	42	0	0	3	3	256	344	768	1032	CoherentMotion_C#v1	0	1000
1024	1	7	70	0	0	3	3	424	176	1272	528	CoherentMotion_C#v1	0	1000
1423	0	3	33	0	1	3	3	199	401	597	1203	CoherentMotion_C#v1	0	1000
2198	1	1	14	0	0	3	3	87	513	261	1539	CoherentMotion_C#v1	0	1000
1563	0	3	33	1	3	3	3	199	401	597	1203	CoherentMotion_C#v1	0	1000
1810	0	4	42	3	1	3	3	256	344	768	1032	CoherentMotion_C#v1	0	1000
1030	1	6	61	0	0	3	3	368	232	1104	696	CoherentMotion_C#v1	0	1000
1276	0	2	23	2	0	3	3	143	457	429	1371	CoherentMotion_C#v1	0	1000
1066	1	6	61	1	1	3	3	368	232	1104	696	CoherentMotion_C#v1	0	1000
1675	1	0	5	1	1	3	3	31	569	93	1707	CoherentMotion_C#v1	0	1000
3906	1	7	70	1	1	3	3	424	176	1272	528	CoherentMotion_C#v1	0	1000
3123	0	5	51	3	1	3	3	312	288	936	864	CoherentMotion_C#v1	0	1000
5727	0	1	14	0	3	3	3	87	513	261	1539	CoherentMotion_C#v1	0	1000
1567	0	0	5	0	1	3	3	31	569	93	1707	CoherentMotion_C#v1	0	1000
2260	0	7	70	0	3	3	3	424	176	1272	528	CoherentMotion_C#v1	0	1000
2547	0	2	23	3	1	3	3	143	457	429	1371	CoherentMotion_C#v1	0	1000
1056	0	3	33	1	3	3	3	199	401	597	1203	CoherentMotion_C#v1	0	1000
5283	0	3	33	2	0	3	3	199	401	597	1203	CoherentMotion_C#v1	0	1000
1397	1	6	61	0	0	3	3	368	232	1104	696	CoherentMotion_C#v1	0	1000
1382	0	2	23	0	2	3	3	143	457	429	1371	CoherentMotion_C#v1	0	1000
1647	0	2	23	2	0	3	3	143	457	429	1371	CoherentMotion_C#v1	0	1000
1358	1	7	70	2	2	3	3	424	176	1272	528	CoherentMotion_C#v1	0	1000
1605	0	0	5	1	3	3	3	31	569	93	1707	CoherentMotion_C#v1	0	1000
1387	0	0	5	3	2	3	3	31	569	93	1707	CoherentMotion_C#v1	0	1000
1026	1	5	51	1	1	3	3	312	288	936	864	CoherentMotion_C#v1	0	1000
1538	1	2	23	2	2	3	3	143	457	429	1371	CoherentMotion_C#v1	0	1000
1479	1	6	61	0	0	3	3	368	232	1104	696	CoherentMotion_C#v1	0	1000
1409	1	3	33	0	0	3	3	199	401	597	1203	CoherentMotion_C#v1	0	1000
1411	1	5	51	2	2	3	3	312	288	936	864	CoherentMotion_C#v1	0	1000
1085	1	4	42	2	2	3	3	256	344	768	1032	CoherentMotion_C#v1	0	1000
1173	1	6	61	2	2	3	3	368	232	1104	696	CoherentMotion_C#v1	0	1000
1129	1	6	61	1	1	3	3	368	232	1104	696	CoherentMotion_C#v1	0	1000
1657	1	1	14	2	2	3	3	87	513	261	1539	CoherentMotion_C#v1	0	1000
1042	1	3	33	0	0	3	3	199	401	597	1203	CoherentMotion_C#v1	0	1000
1155	1	1	14	2	2	3	3	87	513	261	1539	CoherentMotion_C#v1	0	1000
3555	1	5	51	1	1	3	3	312	288	936	864	CoherentMotion_C#v1	0	1000
1765	1	2	23	2	2	3	3	143	457	429	1371	CoherentMotion_C#v1	0	1000
1374	1	3	33	1	1	3	3	199	401	597	1203	CoherentMotion_C#v1	0	1000
1590	0	0	5	2	0	3	3	31	569	93	1707	CoherentMotion_C#v1	0	1000
1732	1	7	70	3	3	3	3	424	176	1272	528	CoherentMotion_C#v1	0	1000
1181	1	3	33	1	1	3	3	199	401	597	1203	CoherentMotion_C#v1	1	500
1000	1	7	70	2	2	3	3	424	176	1272	528	CoherentMotion_C#v1	1	500
1070	1	6	61	2	2	3	3	368	232	1104	696	CoherentMotion_C#v1	1	500
662	1	7	70	1	1	3	3	424	176	1272	528	CoherentMotion_C#v1	1	500
749	1	5	51	1	1	3	3	312	288	936	864	CoherentMotion_C#v1	1	500
701	0	0	5	1	2	3	3	31	569	93	1707	CoherentMotion_C#v1	1	500
820	1	5	51	0	0	3	3	312	288	936	864	CoherentMotion_C#v1	1	500
677	1	7	70	3	3	3	3	424	176	1272	528	CoherentMotion_C#v1	1	500
657	1	3	33	3	3	3	3	199	401	597	1203	CoherentMotion_C#v1	1	500
833	0	3	33	0	2	3	3	199	401	597	1203	CoherentMotion_C#v1	1	500
829	1	1	14	1	1	3	3	87	513	261	1539	CoherentMotion_C#v1	1	500
701	1	4	42	2	2	3	3	256	344	768	1032	CoherentMotion_C#v1	1	500
661	1	6	61	2	2	3	3	368	232	1104	696	CoherentMotion_C#v1	1	500
675	1	6	61	2	2	3	3	368	232	1104	696	CoherentMotion_C#v1	1	500
641	1	6	61	3	3	3	3	368	232	1104	696	CoherentMotion_C#v1	1	500
613	1	7	70	1	1	3	3	424	176	1272	528	CoherentMotion_C#v1	1	500
844	1	4	42	1	1	3	3	256	344	768	1032	CoherentMotion_C#v1	1	500
615	1	6	61	3	3	3	3	368	232	1104	696	CoherentMotion_C#v1	1	500
792	1	2	23	3	3	3	3	143	457	429	1371	CoherentMotion_C#v1	1	500
643	1	7	70	2	2	3	3	424	176	1272	528	CoherentMotion_C#v1	1	500
850	1	6	61	1	1	3	3	368	232	1104	696	CoherentMotion_C#v1	1	500
643	1	0	5	1	1	3	3	31	569	93	1707	CoherentMotion_C#v1	1	500
568	1	7	70	3	3	3	3	424	176	1272	528	CoherentMotion_C#v1	1	500
757	0	1	14	1	2	3	3	87	513	261	1539	CoherentMotion_C#v1	1	500
717	1	2	23	3	3	3	3	143	457	429	1371	CoherentMotion_C#v1	1	500
748	1	4	42	3	3	3	3	256	344	768	1032	CoherentMotion_C#v1	1	500
644	1	6	61	1	1	3	3	368	232	1104	696	CoherentMotion_C#v1	1	500
635	1	4	42	2	2	3	3	256	344	768	1032	CoherentMotion_C#v1	1	500
648	0	1	14	0	2	3	3	87	513	261	1539	CoherentMotion_C#v1	1	500
686	1	7	70	2	2	3	3	424	176	1272	528	CoherentMotion_C#v1	1	500
716	0	1	14	3	2	3	3	87	513	261	1539	CoherentMotion_C#v1	1	500
960	0	0	5	2	1	3	3	31	569	93	1707	CoherentMotion_C#v1	1	500
523	0	1	14	0	3	3	3	87	513	261	1539	CoherentMotion_C#v1	1	500
707	1	6	61	0	0	3	3	368	232	1104	696	CoherentMotion_C#v1	1	500
626	1	5	51	1	1	3	3	312	288	936	864	CoherentMotion_C#v1	1	500
846	1	3	33	0	0	3	3	199	401	597	1203	CoherentMotion_C#v1	1	500
644	1	6	61	2	2	3	3	368	232	1104	696	CoherentMotion_C#v1	1	500
567	1	5	51	1	1	3	3	312	288	936	864	CoherentMotion_C#v1	1	500
1130	1	7	70	2	2	3	3	424	176	1272	528	CoherentMotion_C#v1	1	500
894	1	3	33	0	0	3	3	199	401	597	1203	CoherentMotion_C#v1	1	500
730	1	3	33	0	0	3	3	199	401	597	1203	CoherentMotion_C#v1	1	500
590	1	6	61	1	1	3	3	368	232	1104	696	CoherentMotion_C#v1	1	500
617	1	6	61	1	1	3	3	368	232	1104	696	CoherentMotion_C#v1	1	500
929	0	1	14	1	0	3	3	87	513	261	1539	CoherentMotion_C#v1	1	500
638	0	3	33	2	1	3	3	199	401	597	1203	CoherentMotion_C#v1	1	500
674	0	7	70	0	3	3	3	424	176	1272	528	CoherentMotion_C#v1	1	500
606	1	4	42	0	0	3	3	256	344	768	1032	CoherentMotion_C#v1	1	500
687	1	5	51	0	0	3	3	312	288	936	864	CoherentMotion_C#v1	1	500
573	1	5	51	0	0	3	3	312	288	936	864	CoherentMotion_C#v1	1	500
1562	1	3	33	0	0	3	3	199	401	597	1203	CoherentMotion_C#v1	1	500
844	1	7	70	0	0	3	3	424	176	1272	528	CoherentMotion_C#v1	1	500
704	1	1	14	3	3	3	3	87	513	261	1539	CoherentMotion_C#v1	1	500
598	1	6	61	3	3	3	3	368	232	1104	696	CoherentMotion_C#v1	1	500
651	1	5	51	3	3	3	3	312	288	936	864	CoherentMotion_C#v1	1	500
641	1	4	42	2	2	3	3	256	344	768	1032	CoherentMotion_C#v1	1	500
685	1	4	42	2	2	3	3	256	344	768	1032	CoherentMotion_C#v1	1	500
573	0	1	14	3	2	3	3	87	513	261	1539	CoherentMotion_C#v1	1	500
568	1	7	70	3	3	3	3	424	176	1272	528	CoherentMotion_C#v1	1	500
980	0	6	61	0	2	3	3	368	232	1104	696	CoherentMotion_C#v1	1	500
682	1	3	33	1	1	3	3	199	401	597	1203	CoherentMotion_C#v1	1	500
585	0	0	5	3	1	3	3	31	569	93	1707	CoherentMotion_C#v1	1	500
765	0	3	33	0	2	3	3	199	401	597	1203	CoherentMotion_C#v1	1	500
629	0	1	14	2	1	3	3	87	513	261	1539	CoherentMotion_C#v1	1	500
778	1	3	33	2	2	3	3	199	401	597	1203	CoherentMotion_C#v1	1	500
619	1	5	51	2	2	3	3	312	288	936	864	CoherentMotion_C#v1	1	500
700	0	2	23	0	2	3	3	143	457	429	1371	CoherentMotion_C#v1	1	500
1319	1	5	51	1	1	3	3	312	288	936	864	CoherentMotion_C#v1	1	500
757	1	7	70	1	1	3	3	424	176	1272	528	CoherentMotion_C#v1	1	500
782	1	4	42	0	0	3	3	256	344	768	1032	CoherentMotion_C#v1	1	500
523	1	6	61	1	1	3	3	368	232	1104	696	CoherentMotion_C#v1	1	500
634	1	7	70	3	3	3	3	424	176	1272	528	CoherentMotion_C#v1	1	500
1172	1	2	23	1	1	3	3	143	457	429	1371	CoherentMotion_C#v1	1	500
633	1	2	23	3	3	3	3	143	457	429	1371	CoherentMotion_C#v1	1	500
830	0	1	14	1	2	3	3	87	513	261	1539	CoherentMotion_C#v1	1	500
658	1	5	51	1	1	3	3	312	288	936	864	CoherentMotion_C#v1	1	500
534	1	7	70	0	0	3	3	424	176	1272	528	CoherentMotion_C#v1	1	500
689	1	4	42	1	1	3	3	256	344	768	1032	CoherentMotion_C#v1	1	500
737	1	3	33	2	2	3	3	199	401	597	1203	CoherentMotion_C#v1	1	500
543	1	7	70	2	2	3	3	424	176	1272	528	CoherentMotion_C#v1	1	500
731	0	0	5	3	2	3	3	31	569	93	1707	CoherentMotion_C#v1	1	500
682	0	1	14	0	1	3	3	87	513	261	1539	CoherentMotion_C#v1	1	500
737	0	5	51	0	2	3	3	312	288	936	864	CoherentMotion_C#v1	1	500
599	1	6	61	3	3	3	3	368	232	1104	696	CoherentMotion_C#v1	1	500
684	1	6	61	2	2	3	3	368	232	1104	696	CoherentMotion_C#v1	1	500
523	1	5	51	1	1	3	3	312	288	936	864	CoherentMotion_C#v1	1	500
1309	1	4	42	3	3	3	3	256	344	768	1032	CoherentMotion_C#v1	1	500
1899	1	6	61	2	2	3	3	368	232	1104	696	CoherentMotion_C#v1	1	500
794	1	5	51	0	0	3	3	312	288	936	864	CoherentMotion_C#v1	1	500
755	0	0	5	0	3	3	3	31	569	93	1707	CoherentMotion_C#v1	1	500
675	0	2	23	3	2	3	3	143	457	429	1371	CoherentMotion_C#v1	1	500
714	1	0	5	0	0	3	3	31	569	93	1707	CoherentMotion_C#v1	1	500
522	0	0	5	3	1	3	3	31	569	93	1707	CoherentMotion_C#v1	1	500
1295	1	3	33	1	1	3	3	199	401	597	1203	CoherentMotion_C#v1	1	500
1022	0	3	33	2	3	3	3	199	401	597	1203	CoherentMotion_C#v1	1	500
641	1	3	33	1	1	3	3	199	401	597	1203	CoherentMotion_C#v1	1	500
1022	1	6	61	0	0	3	3	368	232	1104	696	CoherentMotion_C#v1	1	500
797	1	6	61	3	3	3	3	368	232	1104	696	CoherentMotion_C#v1	1	500
750	0	4	42	0	2	3	3	256	344	768	1032	CoherentMotion_C#v1	1	500
926	1	5	51	2	2	3	3	312	288	936	864	CoherentMotion_C#v1	1	500
909	1	4	42	0	0	3	3	256	344	768	1032	CoherentMotion_C#v1	1	500
686	0	4	42	0	1	3	3	256	344	768	1032	CoherentMotion_C#v1	1	500
891	1	1	14	1	1	3	3	87	513	261	1539	CoherentMotion_C#v1	1	500
687	1	4	42	0	0	3	3	256	344	768	1032	CoherentMotion_C#v1	1	500
886	1	4	42	3	3	3	3	256	344	768	1032	CoherentMotion_C#v1	1	500
857	0	0	5	2	1	3	3	31	569	93	1707	CoherentMotion_C#v1	1	500
692	1	3	33	2	2	3	3	199	401	597	1203	CoherentMotion_C#v1	1	500
622	1	5	51	2	2	3	3	312	288	936	864	CoherentMotion_C#v1	1	500
734	1	1	14	2	2	3	3	87	513	261	1539	CoherentMotion_C#v1	1	500
648	1	4	42	3	3	3	3	256	344	768	1032	CoherentMotion_C#v1	1	500
680	0	6	61	0	2	3	3	368	232	1104	696	CoherentMotion_C#v1	1	500
525	0	3	33	2	1	3	3	199	401	597	1203	CoherentMotion_C#v1	1	500
621	1	4	42	3	3	3	3	256	344	768	1032	CoherentMotion_C#v1	1	500
633	1	2	23	2	2	3	3	143	457	429	1371	CoherentMotion_C#v1	1	500
743	1	3	33	1	1	3	3	199	401	597	1203	CoherentMotion_C#v1	1	500
695	1	2	23	2	2	3	3	143	457	429	1371	CoherentMotion_C#v1	1	500
677	1	3	33	1	1	3	3	199	401	597	1203	CoherentMotion_C#v1	1	500
717	1	0	5	0	0	3	3	31	569	93	1707	CoherentMotion_C#v1	1	500
826	1	3	33	1	1	3	3	199	401	597	1203	CoherentMotion_C#v1	1	500
701	0	0	5	2	0	3	3	31	569	93	1707	CoherentMotion_C#v1	1	500
628	1	2	23	1	1	3	3	143	457	429	1371	CoherentMotion_C#v1	1	500
713	1	5	51	2	2	3	3	312	288	936	864	CoherentMotion_C#v1	1	500
917	0	1	14	3	1	3	3	87	513	261	1539	CoherentMotion_C#v1	1	500
522	0	1	14	0	3	3	3	87	513	261	1539	CoherentMotion_C#v1	1	500
870	0	1	14	1	3	3	3	87	513	261	1539	CoherentMotion_C#v1	1	500
662	1	5	51	3	3	3	3	312	288	936	864	CoherentMotion_C#v1	1	500
527	1	7	70	3	3	3	3	424	176	1272	528	CoherentMotion_C#v1	1	500
947	0	0	5	0	1	3	3	31	569	93	1707	CoherentMotion_C#v1	1	500
1720	0	1	14	0	1	3	3	87	513	261	1539	CoherentMotion_C#v1	1	500
1151	0	6	61	0	2	3	3	368	232	1104	696	CoherentMotion_C#v1	1	500
650	1	6	61	2	2	3	3	368	232	1104	696	CoherentMotion_C#v1	1	500
888	1	2	23	3	3	3	3	143	457	429	1371	CoherentMotion_C#v1	1	500
820	0	3	33	0	2	3	3	199	401	597	1203	CoherentMotion_C#v1	1	500
806	1	0	5	2	2	3	3	31	569	93	1707	CoherentMotion_C#v1	1	500
806	1	2	23	2	2	3	3	143	457	429	1371	CoherentMotion_C#v1	1	500
769	1	2	23	3	3	3	3	143	457	429	1371	CoherentMotion_C#v1	1	500
929	1	2	23	1	1	3	3	143	457	429	1371	CoherentMotion_C#v1	1	500
527	1	4	42	2	2	3	3	256	344	768	1032	CoherentMotion_C#v1	1	500
841	1	3	33	2	2	3	3	199	401	597	1203	CoherentMotion_C#v1	1	500
835	0	1	14	3	2	3	3	87	513	261	1539	CoherentMotion_C#v1	1	500
654	1	7	70	3	3	3	3	424	176	1272	528	CoherentMotion_C#v1	1	500
643	1	7	70	2	2	3	3	424	176	1272	528	CoherentMotion_C#v1	1	500
791	0	1	14	0	1	3	3	87	513	261	1539	CoherentMotion_C#v1	1	500
737	1	3	33	3	3	3	3	199	401	597	1203	CoherentMotion_C#v1	1	500
624	1	7	70	3	3	3	3	424	176	1272	528	CoherentMotion_C#v1	1	500
623	1	2	23	1	1	3	3	143	457	429	1371	CoherentMotion_C#v1	1	500
634	1	5	51	3	3	3	3	312	288	936	864	CoherentMotion_C#v1	1	500
743	0	3	33	0	2	3	3	199	401	597	1203	CoherentMotion_C#v1	1	500
864	0	1	14	3	1	3	3	87	513	261	1539	CoherentMotion_C#v1	1	500
762	1	6	61	2	2	3	3	368	232	1104	696	CoherentMotion_C#v1	1	500
755	1	7	70	1	1	3	3	424	176	1272	528	CoherentMotion_C#v1	1	500
684	0	2	23	0	3	3	3	143	457	429	1371	CoherentMotion_C#v1	1	500
527	0	2	23	2	1	3	3	143	457	429	1371	CoherentMotion_C#v1	1	500
748	1	1	14	3	3	3	3	87	513	261	1539	CoherentMotion_C#v1	1	500
588	1	5	51	3	3	3	3	312	288	936	864	CoherentMotion_C#v1	1	500
783	1	1	14	1	1	3	3	87	513	261	1539	CoherentMotion_C#v1	1	500
834	0	4	42	2	1	3	3	256	344	768	1032	CoherentMotion_C#v1	1	500
1034	0	3	33	3	1	3	3	199	401	597	1203	CoherentMotion_C#v1	1	500
795	1	7	70	3	3	3	3	424	176	1272	528	CoherentMotion_C#v1	1	500
813	0	2	23	2	3	3	3	143	457	429	1371	CoherentMotion_C#v1	1	500
727	0	1	14	1	2	3	3	87	513	261	1539	CoherentMotion_C#v1	1	500
622	0	0	5	0	3	3	3	31	569	93	1707	CoherentMotion_C#v1	1	500
1769	1	7	70	2	2	3	3	424	176	1272	528	CoherentMotion_C#v1	1	500
606	1	5	51	2	2	3	3	312	288	936	864	CoherentMotion_C#v1	1	500
811	1	3	33	3	3	3	3	199	401	597	1203	CoherentMotion_C#v1	1	500
716	1	4	42	3	3	3	3	256	344	768	1032	CoherentMotion_C#v1	1	500
619	1	1	14	1	1	3	3	87	513	261	1539	CoherentMotion_C#v1	1	500
728	0	3	33	0	1	3	3	199	401	597	1203	CoherentMotion_C#v1	1	500
784	1	2	23	1	1	3	3	143	457	429	1371	CoherentMotion_C#v1	1	500
800	0	2	23	1	2	3	3	143	457	429	1371	CoherentMotion_C#v1	1	500
642	0	7	70	0	2	3	3	424	176	1272	528	CoherentMotion_C#v1	1	500
960	0	4	42	2	0	3	3	256	344	768	1032	CoherentMotion_C#v1	1	500
757	1	5	51	2	2	3	3	312	288	936	864	CoherentMotion_C#v1	1	500
740	1	7	70	2	2	3	3	424	176	1272	528	CoherentMotion_C#v1	1	500
917	1	1	14	1	1	3	3	87	513	261	1539	CoherentMotion_C#v1	1	500
559	0	5	51	0	2	3	3	312	288	936	864	CoherentMotion_C#v1	1	500
1012	0	1	14	3	1	3	3	87	513	261	1539	CoherentMotion_C#v1	1	500
1403	0	1	14	2	1	3	3	87	513	261	1539	CoherentMotion_C#v1	1	500
1332	1	4	42	2	2	3	3	256	344	768	1032	CoherentMotion_C#v1	1	500
1122	0	3	33	0	2	3	3	199	401	597	1203	CoherentMotion_C#v1	1	500
701	1	6	61	2	2	3	3	368	232	1104	696	CoherentMotion_C#v1	1	500
971	1	2	23	0	0	3	3	143	457	429	1371	CoherentMotion_C#v1	1	500
1001	0	0	5	0	2	3	3	31	569	93	1707	CoherentMotion_C#v1	1	500
847	1	4	42	2	2	3	3	256	344	768	1032	CoherentMotion_C#v1	1	500
840	0	0	5	3	1	3	3	31	569	93	1707	CoherentMotion_C#v1	1	500
683	1	7	70	2	2	3	3	424	176	1272	528	CoherentMotion_C#v1	1	500
889	0	0	5	1	3	3	3	31	569	93	1707	CoherentMotion_C#v1	1	500
957	0	1	14	1	2	3	3	87	513	261	1539	CoherentMotion_C#v1	1	500
1156	1	3	33	3	3	3	3	199	401	597	1203	CoherentMotion_C#v1	1	500
1046	1	5	51	2	2	3	3	312	288	936	864	CoherentMotion_C#v1	1	500
789	0	0	5	1	3	3	3	31	569	93	1707	CoherentMotion_C#v1	1	500
739	0	0	5	0	1	3	3	31	569	93	1707	CoherentMotion_C#v1	1	500
653	1	6	61	3	3	3	3	368	232	1104	696	CoherentMotion_C#v1	1	500
619	1	6	61	2	2	3	3	368	232	1104	696	CoherentMotion_C#v1	1	500
596	1	3	33	3	3	3	3	199	401	597	1203	CoherentMotion_C#v1	1	500
704	1	1	14	1	1	3	3	87	513	261	1539	CoherentMotion_C#v1	1	500
723	1	3	33	2	2	3	3	199	401	597	1203	CoherentMotion_C#v1	1	500
590	1	6	61	1	1	3	3	368	232	1104	696	CoherentMotion_C#v1	1	500
762	1	1	14	2	2	3	3	87	513	261	1539	CoherentMotion_C#v1	1	500
719	1	5	51	0	0	3	3	312	288	936	864	CoherentMotion_C#v1	1	500
772	1	2	23	1	1	3	3	143	457	429	1371	CoherentMotion_C#v1	1	500
919	0	0	5	0	3	3	3	31	569	93	1707	CoherentMotion_C#v1	1	500
633	1	1	14	1	1	3	3	87	513	261	1539	CoherentMotion_C#v1	1	500
2917	1	5	51	1	1	3	3	312	288	936	864	CoherentMotion_C#v1	1	500
637	0	0	5	3	1	3	3	31	569	93	1707	CoherentMotion_C#v1	1	500
763	0	0	5	1	0	3	3	31	569	93	1707	CoherentMotion_C#v1	1	500
1948	1	2	23	1	1	3	3	143	457	429	1371	CoherentMotion_C#v1	1	500
862	0	0	5	0	1	3	3	31	569	93	1707	CoherentMotion_C#v1	1	500
710	1	6	61	2	2	3	3	368	232	1104	696	CoherentMotion_C#v1	1	500
1100	1	1	14	2	2	3	3	87	513	261	1539	CoherentMotion_C#v1	1	500
598	1	2	23	3	3	3	3	143	457	429	1371	CoherentMotion_C#v1	1	500
714	0	1	14	0	1	3	3	87	513	261	1539	CoherentMotion_C#v1	1	500
960	0	1	14	0	1	3	3	87	513	261	1539	CoherentMotion_C#v1	1	500
731	0	7	70	0	2	3	3	424	176	1272	528	CoherentMotion_C#v1	1	500
1030	0	0	5	1	0	3	3	31	569	93	1707	CoherentMotion_C#v1	1	500
878	1	0	5	3	3	3	3	31	569	93	1707	CoherentMotion_C#v1	1	500
633	1	3	33	2	2	3	3	199	401	597	1203	CoherentMotion_C#v1	1	500
575	1	5	51	3	3	3	3	312	288	936	864	CoherentMotion_C#v1	1	500
746	1	3	33	2	2	3	3	199	401	597	1203	CoherentMotion_C#v1	1	500
723	1	2	23	2	2	3	3	143	457	429	1371	CoherentMotion_C#v1	1	500
586	1	4	42	1	1	3	3	256	344	768	1032	CoherentMotion_C#v1	1	500
646	1	7	70	2	2	3	3	424	176	1272	528	CoherentMotion_C#v1	1	500
955	0	3	33	2	1	3	3	199	401	597	1203	CoherentMotion_C#v1	1	500
657	1	4	42	1	1	3	3	256	344	768	1032	CoherentMotion_C#v1	1	500
821	1	2	23	1	1	3	3	143	457	429	1371	CoherentMotion_C#v1	1	500
580	0	0	5	2	1	3	3	31	569	93	1707	CoherentMotion_C#v1	1	500
1568	1	4	42	2	2	3	3	256	344	768	1032	CoherentMotion_C#v1	1	500
523	1	6	61	2	2	3	3	368	232	1104	696	CoherentMotion_C#v1	1	500
636	1	7	70	3	3	3	3	424	176	1272	528	CoherentMotion_C#v1	1	500
873	0	0	5	0	3	3	3	31	569	93	1707	CoherentMotion_C#v1	1	500
684	0	0	5	3	1	3	3	31	569	93	1707	CoherentMotion_C#v1	1	500
2113	1	7	70	2	2	3	3	424	176	1272	528	CoherentMotion_C#v1	1	500
595	1	2	23	3	3	3	3	143	457	429	1371	CoherentMotion_C#v1	1	500
626	1	6	61	1	1	3	3	368	232	1104	696	CoherentMotion_C#v1	1	500
525	0	2	23	0	2	3	3	143	457	429	1371	CoherentMotion_C#v1	1	500
1233	0	2	23	1	0	3	3	143	457	429	1371	CoherentMotion_C#v1	1	500
886	0	1	14	0	1	3	3	87	513	261	1539	CoherentMotion_C#v1	1	500
544	0	4	42	3	1	3	3	256	344	768	1032	CoherentMotion_C#v1	1	500
680	1	6	61	3	3	3	3	368	232	1104	696	CoherentMotion_C#v1	1	500
745	1	5	51	1	1	3	3	312	288	936	864	CoherentMotion_C#v1	1	500
689	1	4	42	1	1	3	3	256	344	768	1032	CoherentMotion_C#v1	1	500
741	0	7	70	0	2	3	3	424	176	1272	528	CoherentMotion_C#v1	1	500
761	1	5	51	0	0	3	3	312	288	936	864	CoherentMotion_C#v1	1	500
696	1	4	42	2	2	3	3	256	344	768	1032	CoherentMotion_C#v1	1	500
760	1	4	42	2	2	3	3	256	344	768	1032	CoherentMotion_C#v1	1	500
689	1	2	23	2	2	3	3	143	457	429	1371	CoherentMotion_C#v1	1	500
614	0	7	70	0	2	3	3	424	176	1272	528	CoherentMotion_C#v1	1	500
604	1	4	42	1	1	3	3	256	344	768	1032	CoherentMotion_C#v1	1	500
848	0	5	51	2	1	3	3	312	288	936	864	CoherentMotion_C#v1	1	500
880	1	7	70	2	2	3	3	424	176	1272	528	CoherentMotion_C#v1	1	500
702	1	5	51	3	3	3	3	312	288	936	864	CoherentMotion_C#v1	1	500
621	0	2	23	3	1	3	3	143	457	429	1371	CoherentMotion_C#v1	1	500
634	0	3	33	2	0	3	3	199	401	597	1203	CoherentMotion_C#v1	1	500
1303	0	1	14	0	3	3	3	87	513	261	1539	CoherentMotion_C#v1	1	500
716	1	7	70	0	0	3	3	424	176	1272	528	CoherentMotion_C#v1	1	500
718	1	0	5	3	3	3	3	31	569	93	1707	CoherentMotion_C#v1	1	500
541	0	0	5	0	3	3	3	31	569	93	1707	CoherentMotion_C#v1	1	500
521	0	1	14	0	1	3	3	87	513	261	1539	CoherentMotion_C#v1	1	500
1172	1	1	14	0	0	3	3	87	513	261	1539	CoherentMotion_C#v1	1	500
876	1	4	42	0	0	3	3	256	344	768	1032	CoherentMotion_C#v1	1	500
665	1	5	51	1	1	3	3	312	288	936	864	CoherentMotion_C#v1	1	500
884	1	6	61	2	2	3	3	368	232	1104	696	CoherentMotion_C#v1	1	500
698	1	1	14	3	3	3	3	87	513	261	1539	CoherentMotion_C#v1	1	500
1323	1	3	33	2	2	3	3	199	401	597	1203	CoherentMotion_C#v1	1	500
570	1	6	61	1	1	3	3	368	232	1104	696	CoherentMotion_C#v1	1	500
999	1	5	51	1	1	3	3	312	288	936	864	CoherentMotion_C#v1	1	500
925	1	4	42	2	2	3	3	256	344	768	1032	CoherentMotion_C#v1	1	500
3713	0	0	5	2	0	3	3	31	569	93	1707	CoherentMotion_C#v1	1	500
819	1	3	33	0	0	3	3	199	401	597	1203	CoherentMotion_C#v1	1	500
1577	1	7	70	1	1	3	3	424	176	1272	528	CoherentMotion_C#v1	1	500
566	1	7	70	3	3	3	3	424	176	1272	528	CoherentMotion_C#v1	1	500
699	0	6	61	0	2	3	3	368	232	1104	696	CoherentMotion_C#v1	1	500
1169	1	6	61	0	0	3	3	368	232	1104	696	CoherentMotion_C#v1	1	500
612	1	6	61	1	1	3	3	368	232	1104	696	CoherentMotion_C#v1	1	500
833	0	0	5	0	1	3	3	31	569	93	1707	CoherentMotion_C#v1	1	500
595	0	4	42	3	1	3	3	256	344	768	1032	CoherentMotion_C#v1	1	500
630	1	6	61	0	0	3	3	368	232	1104	696	CoherentMotion_C#v1	1	500
995	0	5	51	2	1	3	3	312	288	936	864	CoherentMotion_C#v1	1	500
634	1	7	70	1	1	3	3	424	176	1272	528	CoherentMotion_C#v1	1	500
819	1	3	33	3	3	3	3	199	401	597	1203	CoherentMotion_C#v1	1	500
637	1	5	51	0	0	3	3	312	288	936	864	CoherentMotion_C#v1	1	500
1127	1	1	14	0	0	3	3	87	513	261	1539	CoherentMotion_C#v1	1	500
1424	0	3	33	3	1	3	3	199	401	597	1203	CoherentMotion_C#v1	1	500
1066	1	4	42	1	1	3	3	256	344	768	1032	CoherentMotion_C#v1	1	500
1011	0	6	61	3	1	3	3	368	232	1104	696	CoherentMotion_C#v1	1	500
1120	0	0	5	2	3	3	3	31	569	93	1707	CoherentMotion_C#v1	1	500
1262	1	1	14	1	1	3	3	87	513	261	1539	CoherentMotion_C#v1	1	500
671	1	2	23	3	3	3	3	143	457	429	1371	CoherentMotion_C#v1	1	500
1221	1	0	5	3	3	3	3	31	569	93	1707	CoherentMotion_C#v1	1	500
562	0	5	51	1	0	3	3	312	288	936	864	CoherentMotion_C#v1	1	500
520	0	4	42	0	1	3	3	256	344	768	1032	CoherentMotion_C#v1	1	500
584	0	5	51	2	0	3	3	312	288	936	864	CoherentMotion_C#v1	1	500
723	0	7	70	2	0	3	3	424	176	1272	528	CoherentMotion_C#v1	1	500
668	1	0	5	2	2	3	3	31	569	93	1707	CoherentMotion_C#v1	1	500
726	0	5	51	0	3	3	3	312	288	936	864	CoherentMotion_C#v1	1	500
2360	1	0	5	3	3	3	3	31	569	93	1707	CoherentMotion_C#v1	1	500
529	1	4	42	3	3	3	3	256	344	768	1032	CoherentMotion_C#v1	1	500
827	0	4	42	0	1	3	3	256	344	768	1032	CoherentMotion_C#v1	1	500
749	1	5	51	1	1	3	3	312	288	936	864	CoherentMotion_C#v1	1	500
676	1	6	61	1	1	3	3	368	232	1104	696	CoherentMotion_C#v1	1	500
1115	1	2	23	3	3	3	3	143	457	429	1371	CoherentMotion_C#v1	1	500
598	1	6	61	1	1	3	3	368	232	1104	696	CoherentMotion_C#v1	1	500
615	0	3	33	1	3	3	3	199	401	597	1203	CoherentMotion_C#v1	1	500
541	1	5	51	3	3	3	3	312	288	936	864	CoherentMotion_C#v1	1	500
536	0	2	23	2	3	3	3	143	457	429	1371	CoherentMotion_C#v1	1	500
642	1	7	70	3	3	3	3	424	176	1272	528	CoherentMotion_C#v1	1	500
648	1	6	61	2	2	3	3	368	232	1104	696	CoherentMotion_C#v1	1	500
658	0	0	5	0	2	3	3	31	569	93	1707	CoherentMotion_C#v1	1	500
723	1	7	70	0	0	3	3	424	176	1272	528	CoherentMotion_C#v1	1	500
563	1	2	23	1	1	3	3	143	457	429	1371	CoherentMotion_C#v1	1	500
711	1	5	51	1	1	3	3	312	288	936	864	CoherentMotion_C#v1	1	500
629	0	6	61	0	2	3	3	368	232	1104	696	CoherentMotion_C#v1	1	500
1035	1	2	23	0	0	3	3	143	457	429	1371	CoherentMotion_C#v1	1	500
1058	0	2	23	2	1	3	3	143	457	429	1371	CoherentMotion_C#v1	1	500
2314	0	3	33	0	1	3	3	199	401	597	1203	CoherentMotion_C#v1	1	500
679	1	2	23	3	3	3	3	143	457	429	1371	CoherentMotion_C#v1	1	500
1001	0	5	51	0	1	3	3	312	288	936	864	CoherentMotion_C#v1	1	500
1063	1	2	23	1	1	3	3	143	457	429	1371	CoherentMotion_C#v1	1	500
1008	1	6	61	2	2	3	3	368	232	1104	696	CoherentMotion_C#v1	1	500
935	0	0	5	2	3	3	3	31	569	93	1707	CoherentMotion_C#v1	1	500
746	1	4	42	3	3	3	3	256	344	768	1032	CoherentMotion_C#v1	1	500
875	0	4	42	3	1	3	3	256	344	768	1032	CoherentMotion_C#v1	1	500
622	0	7	70	3	0	3	3	424	176	1272	528	CoherentMotion_C#v1	1	500
826	0	2	23	0	3	3	3	143	457	429	1371	CoherentMotion_C#v1	1	500
588	0	1	14	0	1	3	3	87	513	261	1539	CoherentMotion_C#v1	1	500
2120	1	5	51	2	2	3	3	312	288	936	864	CoherentMotion_C#v1	1	500
724	1	7	70	1	1	3	3	424	176	1272	528	CoherentMotion_C#v1	1	500
752	0	0	5	2	1	3	3	31	569	93	1707	CoherentMotion_C#v1	1	500
717	1	0	5	3	3	3	3	31	569	93	1707	CoherentMotion_C#v1	1	500
1394	0	6	61	2	0	3	3	368	232	1104	696	CoherentMotion_C#v1	1	500
1524	1	7	70	1	1	3	3	424	176	1272	528	CoherentMotion_C#v1	1	500
943	0	2	23	3	2	3	3	143	457	429	1371	CoherentMotion_C#v1	1	500
693	1	7	70	3	3	3	3	424	176	1272	528	CoherentMotion_C#v1	1	500
779	1	1	14	3	3	3	3	87	513	261	1539	CoherentMotion_C#v1	1	500
773	1	7	70	2	2	3	3	424	176	1272	528	CoherentMotion_C#v1	1	500
1405	0	3	33	2	0	3	3	199	401	597	1203	CoherentMotion_C#v1	1	500
1743	1	7	70	1	1	3	3	424	176	1272	528	CoherentMotion_C#v1	1	500
544	1	2	23	1	1	3	3	143	457	429	1371	CoherentMotion_C#v1	1	500
602	1	4	42	3	3	3	3	256	344	768	1032	CoherentMotion_C#v1	1	500
958	0	0	5	0	3	3	3	31	569	93	1707	CoherentMotion_C#v1	1	500
1053	0	2	23	0	1	3	3	143	457	429	1371	CoherentMotion_C#v1	1	500
613	1	4	42	3	3	3	3	256	344	768	1032	CoherentMotion_C#v1	1	500
586	0	2	23	2	3	3	3	143	457	429	1371	CoherentMotion_C#v1	1	500
1030	0	4	42	1	0	3	3	256	344	768	1032	CoherentMotion_C#v1	1	500
729	0	2	23	2	1	3	3	143	457	429	1371	CoherentMotion_C#v1	1	500
2124	0	5	51	3	2	3	3	312	288	936	864	CoherentMotion_C#v1	1	500
702	0	1	14	2	0	3	3	87	513	261	1539	CoherentMotion_C#v1	1	500
622	0	7	70	1	3	3	3	424	176	1272	528	CoherentMotion_C#v1	1	500
1474	0	1	14	1	0	3	3	87	513	261	1539	CoherentMotion_C#v1	1	500
725	0	2	23	2	0	3	3	143	457	429	1371	CoherentMotion_C#v1	1	500
805	0	5	51	0	2	3	3	312	288	936	864	CoherentMotion_C#v1	1	500
695	0	0	5	0	1	3	3	31	569	93	1707	CoherentMotion_C#v1	1	500
525	0	4	42	0	1	3	3	256	344	768	1032	CoherentMotion_C#v1	1	500
824	0	0	5	1	3	3	3	31	569	93	1707	CoherentMotion_C#v1	1	500
586	1	3	33	1	1	3	3	199	401	597	1203	CoherentMotion_C#v1	1	500
1093	1	7	70	2	2	3	3	424	176	1272	528	CoherentMotion_C#v1	1	500
693	1	5	51	3	3	3	3	312	288	936	864	CoherentMotion_C#v1	1	500
709	1	5	51	1	1	3	3	312	288	936	864	CoherentMotion_C#v1	1	500
780	1	6	61	3	3	3	3	368	232	1104	696	CoherentMotion_C#v1	1	500
1081	0	6	61	3	1	3	3	368	232	1104	696	CoherentMotion_C#v1	1	500
829	1	4	42	3	3	3	3	256	344	768	1032	CoherentMotion_C#v1	1	500
831	1	4	42	0	0	3	3	256	344	768	1032	CoherentMotion_C#v1	1	500
691	1	5	51	2	2	3	3	312	288	936	864	CoherentMotion_C#v1	1	500
730	1	5	51	2	2	3	3	312	288	936	864	CoherentMotion_C#v1	1	500
529	0	1	14	0	2	3	3	87	513	261	1539	CoherentMotion_C#v1	1	500
584	1	4	42	3	3	3	3	256	344	768	1032	CoherentMotion_C#v1	1	500
521	0	3	33	0	3	3	3	199	401	597	1203	CoherentMotion_C#v1	1	500
786	1	2	23	1	1	3	3	143	457	429	1371	CoherentMotion_C#v1	1	500
601	0	4	42	3	1	3	3	256	344	768	1032	CoherentMotion_C#v1	1	500
1237	1	0	5	2	2	3	3	31	569	93	1707	CoherentMotion_C#v1	1	500
802	1	3	33	1	1	3	3	199	401	597	1203	CoherentMotion_C#v1	1	500
1405	1	1	14	1	1	3	3	87	513	261	1539	CoherentMotion_C#v1	1	500
1317	0	7	70	1	0	3	3	424	176	1272	528	CoherentMotion_C#v1	1	500
2558	1	3	33	2	2	3	3	199	401	597	1203	CoherentMotion_C#v1	1	500
1507	1	0	5	1	1	3	3	31	569	93	1707	CoherentMotion_C#v1	1	500
703	0	3	33	0	2	3	3	199	401	597	1203	CoherentMotion_C#v1	1	500
581	0	1	14	0	3	3	3	87	513	261	1539	CoherentMotion_C#v1	1	500
594	0	6	61	0	1	3	3	368	232	1104	696	CoherentMotion_C#v1	1	500
621	0	2	23	1	2	3	3	143	457	429	1371	CoherentMotion_C#v1	1	500
546	0	7	70	3	2	3	3	424	176	1272	528	CoherentMotion_C#v1	1	500
1005	0	4	42	1	2	3	3	256	344	768	1032	CoherentMotion_C#v1	1	500
1028	0	0	5	3	1	3	3	31	569	93	1707	CoherentMotion_C#v1	1	500
660	1	4	42	0	0	3	3	256	344	768	1032	CoherentMotion_C#v1	1	500
713	1	3	33	1	1	3	3	199	401	597	1203	CoherentMotion_C#v1	1	500
1014	1	6	61	3	3	3	3	368	232	1104	696	CoherentMotion_C#v1	1	500
775	1	2	23	2	2	3	3	143	457	429	1371	CoherentMotion_C#v1	1	500
848	0	0	5	3	0	3	3	31	569	93	1707	CoherentMotion_C#v1	1	500
762	1	5	51	3	3	3	3	312	288	936	864	CoherentMotion_C#v1	1	500
954	0	0	5	0	1	3	3	31	569	93	1707	CoherentMotion_C#v1	1	500
1096	0	3	33	0	3	3	3	199	401	597	1203	CoherentMotion_C#v1	1	500
1146	1	6	61	3	3	3	3	368	232	1104	696	CoherentMotion_C#v1	1	500
848	0	0	5	3	1	3	3	31	569	93	1707	CoherentMotion_C#v1	1	500
686	1	2	23	2	2	3	3	143	457	429	1371	CoherentMotion_C#v1	1	500
741	1	6	61	3	3	3	3	368	232	1104	696	CoherentMotion_C#v1	1	500
875	1	3	33	2	2	3	3	199	401	597	1203	CoherentMotion_C#v1	1	500
1216	0	1	14	3	2	3	3	87	513	261	1539	CoherentMotion_C#v1	1	500
836	1	7	70	3	3	3	3	424	176	1272	528	CoherentMotion_C#v1	1	500
2358	0	0	5	2	3	3	3	31	569	93	1707	CoherentMotion_C#v1	1	500
1608	0	1	14	0	1	3	3	87	513	261	1539	CoherentMotion_C#v1	1	500
1605	1	2	23	2	2	3	3	143	457	429	1371	CoherentMotion_C#v1	1	500
691	1	5	51	2	2	3	3	312	288	936	864	CoherentMotion_C#v1	1	500
