# Supplementary material for: The Leuven Embedded Figures Test (L-EFT): measuring perception, intelligence or executive function?
Source: PeerJ. 2018 Mar 26;6:e4524. doi: 10.7717/peerj.4524 (PMC5875396; doi:10.7717/peerj.4524)
Supplement: Supplemental Information 9 [file peerj-06-4524-s009.zip › Study 1/CoherentMotion/112120CoherentMotion.csv]

ReactionTime	Accuracy	CoherenceLevel	CoherenceValue	StimDirection	RespDirection	G_MeanCoherentSpeed	G_MeanRandomSpeed	TotalCoherent	TotalRandom	TotalCoherentSpeed	TotalRandomSpeed	TestID	MainPrac	MotionDuration
4251	0	4	42	0	3	3	3	256	344	768	1032	CoherentMotion_C#v1	0	1000
2347	1	5	51	3	3	3	3	312	288	936	864	CoherentMotion_C#v1	0	1000
1425	1	4	42	3	3	3	3	256	344	768	1032	CoherentMotion_C#v1	0	1000
3158	1	6	61	1	1	3	3	368	232	1104	696	CoherentMotion_C#v1	0	1000
1884	1	0	5	0	0	3	3	31	569	93	1707	CoherentMotion_C#v1	0	1000
1369	1	6	61	2	2	3	3	368	232	1104	696	CoherentMotion_C#v1	0	1000
1249	1	4	42	2	2	3	3	256	344	768	1032	CoherentMotion_C#v1	0	1000
1758	0	0	5	2	1	3	3	31	569	93	1707	CoherentMotion_C#v1	0	1000
1224	1	3	33	0	0	3	3	199	401	597	1203	CoherentMotion_C#v1	0	1000
1197	0	6	61	0	2	3	3	368	232	1104	696	CoherentMotion_C#v1	0	1000
1289	1	4	42	1	1	3	3	256	344	768	1032	CoherentMotion_C#v1	0	1000
1320	1	3	33	0	0	3	3	199	401	597	1203	CoherentMotion_C#v1	0	1000
1246	1	2	23	1	1	3	3	143	457	429	1371	CoherentMotion_C#v1	0	1000
1290	0	1	14	2	3	3	3	87	513	261	1539	CoherentMotion_C#v1	0	1000
1152	0	2	23	3	1	3	3	143	457	429	1371	CoherentMotion_C#v1	0	1000
1372	0	3	33	2	0	3	3	199	401	597	1203	CoherentMotion_C#v1	0	1000
1044	0	3	33	0	1	3	3	199	401	597	1203	CoherentMotion_C#v1	0	1000
1722	1	7	70	3	3	3	3	424	176	1272	528	CoherentMotion_C#v1	0	1000
1404	1	4	42	3	3	3	3	256	344	768	1032	CoherentMotion_C#v1	0	1000
1278	0	1	14	2	1	3	3	87	513	261	1539	CoherentMotion_C#v1	0	1000
1325	0	4	42	0	2	3	3	256	344	768	1032	CoherentMotion_C#v1	0	1000
1243	0	0	5	3	0	3	3	31	569	93	1707	CoherentMotion_C#v1	0	1000
1520	1	4	42	3	3	3	3	256	344	768	1032	CoherentMotion_C#v1	0	1000
1458	1	0	5	1	1	3	3	31	569	93	1707	CoherentMotion_C#v1	0	1000
1302	1	5	51	0	0	3	3	312	288	936	864	CoherentMotion_C#v1	0	1000
1274	0	3	33	0	2	3	3	199	401	597	1203	CoherentMotion_C#v1	0	1000
1191	1	3	33	3	3	3	3	199	401	597	1203	CoherentMotion_C#v1	0	1000
1807	0	5	51	2	3	3	3	312	288	936	864	CoherentMotion_C#v1	0	1000
1322	0	3	33	2	1	3	3	199	401	597	1203	CoherentMotion_C#v1	0	1000
1411	1	0	5	2	2	3	3	31	569	93	1707	CoherentMotion_C#v1	0	1000
1362	1	4	42	3	3	3	3	256	344	768	1032	CoherentMotion_C#v1	0	1000
1338	1	4	42	3	3	3	3	256	344	768	1032	CoherentMotion_C#v1	0	1000
1296	1	7	70	1	1	3	3	424	176	1272	528	CoherentMotion_C#v1	0	1000
1407	1	3	33	0	0	3	3	199	401	597	1203	CoherentMotion_C#v1	0	1000
1645	0	0	5	3	1	3	3	31	569	93	1707	CoherentMotion_C#v1	0	1000
1247	1	5	51	1	1	3	3	312	288	936	864	CoherentMotion_C#v1	0	1000
1340	0	1	14	2	3	3	3	87	513	261	1539	CoherentMotion_C#v1	0	1000
1652	1	3	33	2	2	3	3	199	401	597	1203	CoherentMotion_C#v1	0	1000
1372	0	0	5	3	1	3	3	31	569	93	1707	CoherentMotion_C#v1	0	1000
1506	0	0	5	2	0	3	3	31	569	93	1707	CoherentMotion_C#v1	0	1000
1374	0	0	5	1	3	3	3	31	569	93	1707	CoherentMotion_C#v1	0	1000
1311	1	3	33	3	3	3	3	199	401	597	1203	CoherentMotion_C#v1	0	1000
1373	1	5	51	2	2	3	3	312	288	936	864	CoherentMotion_C#v1	0	1000
1438	0	2	23	3	0	3	3	143	457	429	1371	CoherentMotion_C#v1	0	1000
1405	0	1	14	1	2	3	3	87	513	261	1539	CoherentMotion_C#v1	0	1000
1031	0	4	42	2	3	3	3	256	344	768	1032	CoherentMotion_C#v1	0	1000
1775	1	5	51	1	1	3	3	312	288	936	864	CoherentMotion_C#v1	0	1000
1360	1	5	51	1	1	3	3	312	288	936	864	CoherentMotion_C#v1	0	1000
1376	0	3	33	2	0	3	3	199	401	597	1203	CoherentMotion_C#v1	0	1000
1265	0	1	14	0	3	3	3	87	513	261	1539	CoherentMotion_C#v1	0	1000
1671	0	3	33	0	1	3	3	199	401	597	1203	CoherentMotion_C#v1	0	1000
1380	1	7	70	1	1	3	3	424	176	1272	528	CoherentMotion_C#v1	0	1000
1797	1	3	33	0	0	3	3	199	401	597	1203	CoherentMotion_C#v1	0	1000
1305	1	5	51	3	3	3	3	312	288	936	864	CoherentMotion_C#v1	0	1000
1120	1	6	61	1	1	3	3	368	232	1104	696	CoherentMotion_C#v1	0	1000
1929	0	1	14	2	0	3	3	87	513	261	1539	CoherentMotion_C#v1	0	1000
1489	1	3	33	3	3	3	3	199	401	597	1203	CoherentMotion_C#v1	0	1000
1391	1	4	42	1	1	3	3	256	344	768	1032	CoherentMotion_C#v1	0	1000
1258	1	5	51	3	3	3	3	312	288	936	864	CoherentMotion_C#v1	0	1000
1400	0	1	14	3	2	3	3	87	513	261	1539	CoherentMotion_C#v1	0	1000
1032	1	7	70	3	3	3	3	424	176	1272	528	CoherentMotion_C#v1	0	1000
1320	0	1	14	3	0	3	3	87	513	261	1539	CoherentMotion_C#v1	0	1000
1639	0	1	14	3	2	3	3	87	513	261	1539	CoherentMotion_C#v1	0	1000
1598	0	0	5	0	1	3	3	31	569	93	1707	CoherentMotion_C#v1	0	1000
1424	1	7	70	2	2	3	3	424	176	1272	528	CoherentMotion_C#v1	0	1000
1309	1	5	51	0	0	3	3	312	288	936	864	CoherentMotion_C#v1	0	1000
1187	1	5	51	2	2	3	3	312	288	936	864	CoherentMotion_C#v1	0	1000
1309	0	3	33	2	0	3	3	199	401	597	1203	CoherentMotion_C#v1	0	1000
1419	1	6	61	3	3	3	3	368	232	1104	696	CoherentMotion_C#v1	0	1000
1303	1	6	61	3	3	3	3	368	232	1104	696	CoherentMotion_C#v1	0	1000
1325	1	5	51	2	2	3	3	312	288	936	864	CoherentMotion_C#v1	0	1000
1824	0	3	33	2	0	3	3	199	401	597	1203	CoherentMotion_C#v1	0	1000
1494	0	2	23	3	2	3	3	143	457	429	1371	CoherentMotion_C#v1	0	1000
1243	1	3	33	1	1	3	3	199	401	597	1203	CoherentMotion_C#v1	0	1000
1353	1	5	51	3	3	3	3	312	288	936	864	CoherentMotion_C#v1	0	1000
1353	1	3	33	0	0	3	3	199	401	597	1203	CoherentMotion_C#v1	0	1000
1641	1	1	14	0	0	3	3	87	513	261	1539	CoherentMotion_C#v1	0	1000
1359	1	6	61	3	3	3	3	368	232	1104	696	CoherentMotion_C#v1	0	1000
1544	0	0	5	2	0	3	3	31	569	93	1707	CoherentMotion_C#v1	0	1000
1411	1	2	23	1	1	3	3	143	457	429	1371	CoherentMotion_C#v1	0	1000
976	1	1	14	3	3	3	3	87	513	261	1539	CoherentMotion_C#v1	1	500
772	1	7	70	0	0	3	3	424	176	1272	528	CoherentMotion_C#v1	1	500
830	1	6	61	0	0	3	3	368	232	1104	696	CoherentMotion_C#v1	1	500
793	1	4	42	0	0	3	3	256	344	768	1032	CoherentMotion_C#v1	1	500
760	1	7	70	1	1	3	3	424	176	1272	528	CoherentMotion_C#v1	1	500
810	0	2	23	1	2	3	3	143	457	429	1371	CoherentMotion_C#v1	1	500
1068	0	0	5	3	0	3	3	31	569	93	1707	CoherentMotion_C#v1	1	500
884	1	4	42	0	0	3	3	256	344	768	1032	CoherentMotion_C#v1	1	500
720	1	7	70	3	3	3	3	424	176	1272	528	CoherentMotion_C#v1	1	500
841	1	3	33	2	2	3	3	199	401	597	1203	CoherentMotion_C#v1	1	500
650	1	7	70	2	2	3	3	424	176	1272	528	CoherentMotion_C#v1	1	500
860	1	3	33	2	2	3	3	199	401	597	1203	CoherentMotion_C#v1	1	500
962	1	1	14	2	2	3	3	87	513	261	1539	CoherentMotion_C#v1	1	500
752	1	5	51	3	3	3	3	312	288	936	864	CoherentMotion_C#v1	1	500
840	0	3	33	0	2	3	3	199	401	597	1203	CoherentMotion_C#v1	1	500
627	1	6	61	1	1	3	3	368	232	1104	696	CoherentMotion_C#v1	1	500
784	1	5	51	2	2	3	3	312	288	936	864	CoherentMotion_C#v1	1	500
712	1	4	42	0	0	3	3	256	344	768	1032	CoherentMotion_C#v1	1	500
672	1	6	61	1	1	3	3	368	232	1104	696	CoherentMotion_C#v1	1	500
974	1	4	42	0	0	3	3	256	344	768	1032	CoherentMotion_C#v1	1	500
684	1	7	70	3	3	3	3	424	176	1272	528	CoherentMotion_C#v1	1	500
890	0	0	5	1	2	3	3	31	569	93	1707	CoherentMotion_C#v1	1	500
876	0	0	5	2	0	3	3	31	569	93	1707	CoherentMotion_C#v1	1	500
1217	0	0	5	1	2	3	3	31	569	93	1707	CoherentMotion_C#v1	1	500
749	0	1	14	0	2	3	3	87	513	261	1539	CoherentMotion_C#v1	1	500
780	1	5	51	1	1	3	3	312	288	936	864	CoherentMotion_C#v1	1	500
814	1	2	23	0	0	3	3	143	457	429	1371	CoherentMotion_C#v1	1	500
1161	1	4	42	1	1	3	3	256	344	768	1032	CoherentMotion_C#v1	1	500
1275	0	0	5	1	0	3	3	31	569	93	1707	CoherentMotion_C#v1	1	500
824	0	0	5	2	0	3	3	31	569	93	1707	CoherentMotion_C#v1	1	500
691	1	4	42	3	3	3	3	256	344	768	1032	CoherentMotion_C#v1	1	500
930	1	5	51	2	2	3	3	312	288	936	864	CoherentMotion_C#v1	1	500
1191	0	1	14	3	2	3	3	87	513	261	1539	CoherentMotion_C#v1	1	500
778	1	3	33	3	3	3	3	199	401	597	1203	CoherentMotion_C#v1	1	500
1076	1	5	51	3	3	3	3	312	288	936	864	CoherentMotion_C#v1	1	500
808	1	3	33	3	3	3	3	199	401	597	1203	CoherentMotion_C#v1	1	500
814	1	3	33	0	0	3	3	199	401	597	1203	CoherentMotion_C#v1	1	500
880	1	2	23	3	3	3	3	143	457	429	1371	CoherentMotion_C#v1	1	500
1083	0	4	42	3	0	3	3	256	344	768	1032	CoherentMotion_C#v1	1	500
1020	0	0	5	0	2	3	3	31	569	93	1707	CoherentMotion_C#v1	1	500
895	1	5	51	0	0	3	3	312	288	936	864	CoherentMotion_C#v1	1	500
1054	0	0	5	1	0	3	3	31	569	93	1707	CoherentMotion_C#v1	1	500
815	1	4	42	2	2	3	3	256	344	768	1032	CoherentMotion_C#v1	1	500
848	0	1	14	1	0	3	3	87	513	261	1539	CoherentMotion_C#v1	1	500
716	1	5	51	1	1	3	3	312	288	936	864	CoherentMotion_C#v1	1	500
939	0	0	5	1	2	3	3	31	569	93	1707	CoherentMotion_C#v1	1	500
888	1	4	42	1	1	3	3	256	344	768	1032	CoherentMotion_C#v1	1	500
1178	0	0	5	1	2	3	3	31	569	93	1707	CoherentMotion_C#v1	1	500
655	1	3	33	3	3	3	3	199	401	597	1203	CoherentMotion_C#v1	1	500
1137	0	0	5	2	0	3	3	31	569	93	1707	CoherentMotion_C#v1	1	500
839	0	0	5	3	2	3	3	31	569	93	1707	CoherentMotion_C#v1	1	500
978	0	1	14	2	3	3	3	87	513	261	1539	CoherentMotion_C#v1	1	500
1104	0	0	5	1	3	3	3	31	569	93	1707	CoherentMotion_C#v1	1	500
1189	1	4	42	3	3	3	3	256	344	768	1032	CoherentMotion_C#v1	1	500
1460	0	1	14	1	0	3	3	87	513	261	1539	CoherentMotion_C#v1	1	500
830	0	1	14	1	2	3	3	87	513	261	1539	CoherentMotion_C#v1	1	500
728	1	7	70	0	0	3	3	424	176	1272	528	CoherentMotion_C#v1	1	500
724	1	6	61	3	3	3	3	368	232	1104	696	CoherentMotion_C#v1	1	500
1287	0	1	14	1	2	3	3	87	513	261	1539	CoherentMotion_C#v1	1	500
1381	0	2	23	3	2	3	3	143	457	429	1371	CoherentMotion_C#v1	1	500
830	1	3	33	3	3	3	3	199	401	597	1203	CoherentMotion_C#v1	1	500
777	1	5	51	3	3	3	3	312	288	936	864	CoherentMotion_C#v1	1	500
802	1	5	51	2	2	3	3	312	288	936	864	CoherentMotion_C#v1	1	500
715	1	6	61	0	0	3	3	368	232	1104	696	CoherentMotion_C#v1	1	500
1074	0	3	33	2	3	3	3	199	401	597	1203	CoherentMotion_C#v1	1	500
1827	0	1	14	1	2	3	3	87	513	261	1539	CoherentMotion_C#v1	1	500
806	1	1	14	3	3	3	3	87	513	261	1539	CoherentMotion_C#v1	1	500
816	0	3	33	0	3	3	3	199	401	597	1203	CoherentMotion_C#v1	1	500
738	1	5	51	0	0	3	3	312	288	936	864	CoherentMotion_C#v1	1	500
666	1	7	70	0	0	3	3	424	176	1272	528	CoherentMotion_C#v1	1	500
625	1	7	70	1	1	3	3	424	176	1272	528	CoherentMotion_C#v1	1	500
662	1	3	33	1	1	3	3	199	401	597	1203	CoherentMotion_C#v1	1	500
1550	0	1	14	3	2	3	3	87	513	261	1539	CoherentMotion_C#v1	1	500
1032	1	4	42	2	2	3	3	256	344	768	1032	CoherentMotion_C#v1	1	500
644	1	7	70	2	2	3	3	424	176	1272	528	CoherentMotion_C#v1	1	500
900	0	1	14	0	3	3	3	87	513	261	1539	CoherentMotion_C#v1	1	500
810	1	5	51	0	0	3	3	312	288	936	864	CoherentMotion_C#v1	1	500
692	1	7	70	0	0	3	3	424	176	1272	528	CoherentMotion_C#v1	1	500
740	1	7	70	2	2	3	3	424	176	1272	528	CoherentMotion_C#v1	1	500
1295	0	1	14	2	0	3	3	87	513	261	1539	CoherentMotion_C#v1	1	500
777	1	4	42	0	0	3	3	256	344	768	1032	CoherentMotion_C#v1	1	500
728	0	0	5	0	3	3	3	31	569	93	1707	CoherentMotion_C#v1	1	500
1208	1	4	42	0	0	3	3	256	344	768	1032	CoherentMotion_C#v1	1	500
1116	0	4	42	2	3	3	3	256	344	768	1032	CoherentMotion_C#v1	1	500
690	1	5	51	1	1	3	3	312	288	936	864	CoherentMotion_C#v1	1	500
741	1	4	42	1	1	3	3	256	344	768	1032	CoherentMotion_C#v1	1	500
1613	0	2	23	3	0	3	3	143	457	429	1371	CoherentMotion_C#v1	1	500
773	1	5	51	0	0	3	3	312	288	936	864	CoherentMotion_C#v1	1	500
710	1	5	51	1	1	3	3	312	288	936	864	CoherentMotion_C#v1	1	500
3389	0	6	61	0	1	3	3	368	232	1104	696	CoherentMotion_C#v1	1	500
708	1	6	61	0	0	3	3	368	232	1104	696	CoherentMotion_C#v1	1	500
654	1	4	42	1	1	3	3	256	344	768	1032	CoherentMotion_C#v1	1	500
1259	0	3	33	2	3	3	3	199	401	597	1203	CoherentMotion_C#v1	1	500
752	0	1	14	2	1	3	3	87	513	261	1539	CoherentMotion_C#v1	1	500
627	1	6	61	0	0	3	3	368	232	1104	696	CoherentMotion_C#v1	1	500
672	1	6	61	1	1	3	3	368	232	1104	696	CoherentMotion_C#v1	1	500
950	1	1	14	0	0	3	3	87	513	261	1539	CoherentMotion_C#v1	1	500
889	0	2	23	2	0	3	3	143	457	429	1371	CoherentMotion_C#v1	1	500
966	1	3	33	0	0	3	3	199	401	597	1203	CoherentMotion_C#v1	1	500
858	0	1	14	3	1	3	3	87	513	261	1539	CoherentMotion_C#v1	1	500
647	1	7	70	3	3	3	3	424	176	1272	528	CoherentMotion_C#v1	1	500
842	1	2	23	2	2	3	3	143	457	429	1371	CoherentMotion_C#v1	1	500
920	0	1	14	1	2	3	3	87	513	261	1539	CoherentMotion_C#v1	1	500
656	1	6	61	1	1	3	3	368	232	1104	696	CoherentMotion_C#v1	1	500
815	1	2	23	1	1	3	3	143	457	429	1371	CoherentMotion_C#v1	1	500
703	1	6	61	0	0	3	3	368	232	1104	696	CoherentMotion_C#v1	1	500
1470	0	0	5	1	3	3	3	31	569	93	1707	CoherentMotion_C#v1	1	500
649	1	7	70	3	3	3	3	424	176	1272	528	CoherentMotion_C#v1	1	500
669	1	5	51	2	2	3	3	312	288	936	864	CoherentMotion_C#v1	1	500
1396	0	3	33	2	3	3	3	199	401	597	1203	CoherentMotion_C#v1	1	500
694	1	2	23	3	3	3	3	143	457	429	1371	CoherentMotion_C#v1	1	500
923	0	5	51	2	0	3	3	312	288	936	864	CoherentMotion_C#v1	1	500
897	1	0	5	2	2	3	3	31	569	93	1707	CoherentMotion_C#v1	1	500
973	0	2	23	0	1	3	3	143	457	429	1371	CoherentMotion_C#v1	1	500
754	0	5	51	0	3	3	3	312	288	936	864	CoherentMotion_C#v1	1	500
795	1	7	70	2	2	3	3	424	176	1272	528	CoherentMotion_C#v1	1	500
755	1	1	14	3	3	3	3	87	513	261	1539	CoherentMotion_C#v1	1	500
1188	0	3	33	0	3	3	3	199	401	597	1203	CoherentMotion_C#v1	1	500
756	1	2	23	0	0	3	3	143	457	429	1371	CoherentMotion_C#v1	1	500
1800	0	2	23	1	2	3	3	143	457	429	1371	CoherentMotion_C#v1	1	500
594	1	7	70	2	2	3	3	424	176	1272	528	CoherentMotion_C#v1	1	500
751	1	4	42	3	3	3	3	256	344	768	1032	CoherentMotion_C#v1	1	500
1831	1	1	14	2	2	3	3	87	513	261	1539	CoherentMotion_C#v1	1	500
818	1	7	70	0	0	3	3	424	176	1272	528	CoherentMotion_C#v1	1	500
852	1	0	5	3	3	3	3	31	569	93	1707	CoherentMotion_C#v1	1	500
1039	0	2	23	0	1	3	3	143	457	429	1371	CoherentMotion_C#v1	1	500
1186	1	2	23	1	1	3	3	143	457	429	1371	CoherentMotion_C#v1	1	500
987	1	5	51	1	1	3	3	312	288	936	864	CoherentMotion_C#v1	1	500
784	1	1	14	1	1	3	3	87	513	261	1539	CoherentMotion_C#v1	1	500
1073	0	3	33	1	3	3	3	199	401	597	1203	CoherentMotion_C#v1	1	500
1472	1	1	14	2	2	3	3	87	513	261	1539	CoherentMotion_C#v1	1	500
895	1	4	42	2	2	3	3	256	344	768	1032	CoherentMotion_C#v1	1	500
807	0	1	14	1	2	3	3	87	513	261	1539	CoherentMotion_C#v1	1	500
697	1	7	70	1	1	3	3	424	176	1272	528	CoherentMotion_C#v1	1	500
849	0	2	23	0	1	3	3	143	457	429	1371	CoherentMotion_C#v1	1	500
812	0	4	42	2	1	3	3	256	344	768	1032	CoherentMotion_C#v1	1	500
894	1	2	23	3	3	3	3	143	457	429	1371	CoherentMotion_C#v1	1	500
665	1	7	70	3	3	3	3	424	176	1272	528	CoherentMotion_C#v1	1	500
1070	0	0	5	2	3	3	3	31	569	93	1707	CoherentMotion_C#v1	1	500
672	0	0	5	1	0	3	3	31	569	93	1707	CoherentMotion_C#v1	1	500
1327	0	0	5	3	0	3	3	31	569	93	1707	CoherentMotion_C#v1	1	500
732	1	7	70	2	2	3	3	424	176	1272	528	CoherentMotion_C#v1	1	500
1195	0	2	23	1	2	3	3	143	457	429	1371	CoherentMotion_C#v1	1	500
635	1	6	61	1	1	3	3	368	232	1104	696	CoherentMotion_C#v1	1	500
1228	1	7	70	2	2	3	3	424	176	1272	528	CoherentMotion_C#v1	1	500
1546	0	0	5	0	1	3	3	31	569	93	1707	CoherentMotion_C#v1	1	500
1022	1	3	33	1	1	3	3	199	401	597	1203	CoherentMotion_C#v1	1	500
725	1	2	23	2	2	3	3	143	457	429	1371	CoherentMotion_C#v1	1	500
651	1	6	61	1	1	3	3	368	232	1104	696	CoherentMotion_C#v1	1	500
666	0	2	23	1	2	3	3	143	457	429	1371	CoherentMotion_C#v1	1	500
1375	1	4	42	0	0	3	3	256	344	768	1032	CoherentMotion_C#v1	1	500
952	1	5	51	2	2	3	3	312	288	936	864	CoherentMotion_C#v1	1	500
837	1	5	51	1	1	3	3	312	288	936	864	CoherentMotion_C#v1	1	500
1091	0	0	5	3	0	3	3	31	569	93	1707	CoherentMotion_C#v1	1	500
824	0	0	5	1	2	3	3	31	569	93	1707	CoherentMotion_C#v1	1	500
706	1	5	51	3	3	3	3	312	288	936	864	CoherentMotion_C#v1	1	500
824	1	7	70	0	0	3	3	424	176	1272	528	CoherentMotion_C#v1	1	500
660	1	7	70	2	2	3	3	424	176	1272	528	CoherentMotion_C#v1	1	500
945	0	0	5	2	3	3	3	31	569	93	1707	CoherentMotion_C#v1	1	500
916	0	3	33	0	1	3	3	199	401	597	1203	CoherentMotion_C#v1	1	500
1529	0	2	23	3	1	3	3	143	457	429	1371	CoherentMotion_C#v1	1	500
749	1	4	42	1	1	3	3	256	344	768	1032	CoherentMotion_C#v1	1	500
620	1	3	33	1	1	3	3	199	401	597	1203	CoherentMotion_C#v1	1	500
946	0	1	14	3	2	3	3	87	513	261	1539	CoherentMotion_C#v1	1	500
1200	0	3	33	0	2	3	3	199	401	597	1203	CoherentMotion_C#v1	1	500
779	1	7	70	1	1	3	3	424	176	1272	528	CoherentMotion_C#v1	1	500
829	1	1	14	1	1	3	3	87	513	261	1539	CoherentMotion_C#v1	1	500
695	1	1	14	1	1	3	3	87	513	261	1539	CoherentMotion_C#v1	1	500
668	1	6	61	1	1	3	3	368	232	1104	696	CoherentMotion_C#v1	1	500
651	1	6	61	1	1	3	3	368	232	1104	696	CoherentMotion_C#v1	1	500
1007	1	3	33	2	2	3	3	199	401	597	1203	CoherentMotion_C#v1	1	500
835	0	3	33	0	3	3	3	199	401	597	1203	CoherentMotion_C#v1	1	500
1233	1	6	61	3	3	3	3	368	232	1104	696	CoherentMotion_C#v1	1	500
677	1	5	51	3	3	3	3	312	288	936	864	CoherentMotion_C#v1	1	500
1123	0	0	5	3	0	3	3	31	569	93	1707	CoherentMotion_C#v1	1	500
1091	0	4	42	0	2	3	3	256	344	768	1032	CoherentMotion_C#v1	1	500
1134	1	0	5	0	0	3	3	31	569	93	1707	CoherentMotion_C#v1	1	500
792	1	5	51	3	3	3	3	312	288	936	864	CoherentMotion_C#v1	1	500
690	1	5	51	1	1	3	3	312	288	936	864	CoherentMotion_C#v1	1	500
743	1	7	70	1	1	3	3	424	176	1272	528	CoherentMotion_C#v1	1	500
894	1	7	70	2	2	3	3	424	176	1272	528	CoherentMotion_C#v1	1	500
859	1	3	33	2	2	3	3	199	401	597	1203	CoherentMotion_C#v1	1	500
814	0	4	42	2	3	3	3	256	344	768	1032	CoherentMotion_C#v1	1	500
720	1	6	61	2	2	3	3	368	232	1104	696	CoherentMotion_C#v1	1	500
848	1	2	23	3	3	3	3	143	457	429	1371	CoherentMotion_C#v1	1	500
667	1	6	61	1	1	3	3	368	232	1104	696	CoherentMotion_C#v1	1	500
664	1	4	42	3	3	3	3	256	344	768	1032	CoherentMotion_C#v1	1	500
790	1	4	42	0	0	3	3	256	344	768	1032	CoherentMotion_C#v1	1	500
624	1	2	23	1	1	3	3	143	457	429	1371	CoherentMotion_C#v1	1	500
805	1	2	23	1	1	3	3	143	457	429	1371	CoherentMotion_C#v1	1	500
726	0	2	23	0	1	3	3	143	457	429	1371	CoherentMotion_C#v1	1	500
838	1	5	51	2	2	3	3	312	288	936	864	CoherentMotion_C#v1	1	500
657	1	4	42	0	0	3	3	256	344	768	1032	CoherentMotion_C#v1	1	500
847	1	4	42	0	0	3	3	256	344	768	1032	CoherentMotion_C#v1	1	500
605	1	3	33	3	3	3	3	199	401	597	1203	CoherentMotion_C#v1	1	500
1109	1	4	42	0	0	3	3	256	344	768	1032	CoherentMotion_C#v1	1	500
806	0	1	14	3	1	3	3	87	513	261	1539	CoherentMotion_C#v1	1	500
620	1	5	51	1	1	3	3	312	288	936	864	CoherentMotion_C#v1	1	500
813	1	5	51	3	3	3	3	312	288	936	864	CoherentMotion_C#v1	1	500
773	0	0	5	2	0	3	3	31	569	93	1707	CoherentMotion_C#v1	1	500
615	1	6	61	1	1	3	3	368	232	1104	696	CoherentMotion_C#v1	1	500
767	1	2	23	1	1	3	3	143	457	429	1371	CoherentMotion_C#v1	1	500
624	1	4	42	1	1	3	3	256	344	768	1032	CoherentMotion_C#v1	1	500
828	0	0	5	3	2	3	3	31	569	93	1707	CoherentMotion_C#v1	1	500
1246	0	5	51	2	1	3	3	312	288	936	864	CoherentMotion_C#v1	1	500
739	1	2	23	3	3	3	3	143	457	429	1371	CoherentMotion_C#v1	1	500
706	1	5	51	2	2	3	3	312	288	936	864	CoherentMotion_C#v1	1	500
818	1	5	51	0	0	3	3	312	288	936	864	CoherentMotion_C#v1	1	500
756	1	1	14	3	3	3	3	87	513	261	1539	CoherentMotion_C#v1	1	500
741	1	1	14	1	1	3	3	87	513	261	1539	CoherentMotion_C#v1	1	500
812	1	7	70	0	0	3	3	424	176	1272	528	CoherentMotion_C#v1	1	500
815	1	6	61	1	1	3	3	368	232	1104	696	CoherentMotion_C#v1	1	500
767	1	4	42	1	1	3	3	256	344	768	1032	CoherentMotion_C#v1	1	500
708	1	7	70	1	1	3	3	424	176	1272	528	CoherentMotion_C#v1	1	500
694	1	5	51	1	1	3	3	312	288	936	864	CoherentMotion_C#v1	1	500
618	1	6	61	2	2	3	3	368	232	1104	696	CoherentMotion_C#v1	1	500
755	1	2	23	0	0	3	3	143	457	429	1371	CoherentMotion_C#v1	1	500
660	1	6	61	1	1	3	3	368	232	1104	696	CoherentMotion_C#v1	1	500
762	1	2	23	0	0	3	3	143	457	429	1371	CoherentMotion_C#v1	1	500
658	1	3	33	3	3	3	3	199	401	597	1203	CoherentMotion_C#v1	1	500
588	1	6	61	2	2	3	3	368	232	1104	696	CoherentMotion_C#v1	1	500
752	0	1	14	3	0	3	3	87	513	261	1539	CoherentMotion_C#v1	1	500
668	1	6	61	2	2	3	3	368	232	1104	696	CoherentMotion_C#v1	1	500
841	1	0	5	2	2	3	3	31	569	93	1707	CoherentMotion_C#v1	1	500
836	1	5	51	0	0	3	3	312	288	936	864	CoherentMotion_C#v1	1	500
654	1	7	70	2	2	3	3	424	176	1272	528	CoherentMotion_C#v1	1	500
851	0	2	23	3	0	3	3	143	457	429	1371	CoherentMotion_C#v1	1	500
1047	0	1	14	1	2	3	3	87	513	261	1539	CoherentMotion_C#v1	1	500
766	1	3	33	1	1	3	3	199	401	597	1203	CoherentMotion_C#v1	1	500
910	1	4	42	0	0	3	3	256	344	768	1032	CoherentMotion_C#v1	1	500
756	1	2	23	3	3	3	3	143	457	429	1371	CoherentMotion_C#v1	1	500
659	1	6	61	3	3	3	3	368	232	1104	696	CoherentMotion_C#v1	1	500
873	0	1	14	2	1	3	3	87	513	261	1539	CoherentMotion_C#v1	1	500
660	1	6	61	0	0	3	3	368	232	1104	696	CoherentMotion_C#v1	1	500
670	1	5	51	0	0	3	3	312	288	936	864	CoherentMotion_C#v1	1	500
624	1	6	61	3	3	3	3	368	232	1104	696	CoherentMotion_C#v1	1	500
597	1	6	61	2	2	3	3	368	232	1104	696	CoherentMotion_C#v1	1	500
889	0	0	5	2	0	3	3	31	569	93	1707	CoherentMotion_C#v1	1	500
609	1	4	42	3	3	3	3	256	344	768	1032	CoherentMotion_C#v1	1	500
930	1	1	14	2	2	3	3	87	513	261	1539	CoherentMotion_C#v1	1	500
814	0	1	14	1	3	3	3	87	513	261	1539	CoherentMotion_C#v1	1	500
601	1	7	70	3	3	3	3	424	176	1272	528	CoherentMotion_C#v1	1	500
1036	1	0	5	2	2	3	3	31	569	93	1707	CoherentMotion_C#v1	1	500
707	1	4	42	3	3	3	3	256	344	768	1032	CoherentMotion_C#v1	1	500
761	1	4	42	0	0	3	3	256	344	768	1032	CoherentMotion_C#v1	1	500
771	1	4	42	2	2	3	3	256	344	768	1032	CoherentMotion_C#v1	1	500
652	1	3	33	1	1	3	3	199	401	597	1203	CoherentMotion_C#v1	1	500
642	1	3	33	3	3	3	3	199	401	597	1203	CoherentMotion_C#v1	1	500
638	0	0	5	3	2	3	3	31	569	93	1707	CoherentMotion_C#v1	1	500
733	1	0	5	0	0	3	3	31	569	93	1707	CoherentMotion_C#v1	1	500
737	1	5	51	3	3	3	3	312	288	936	864	CoherentMotion_C#v1	1	500
653	1	2	23	1	1	3	3	143	457	429	1371	CoherentMotion_C#v1	1	500
825	1	0	5	2	2	3	3	31	569	93	1707	CoherentMotion_C#v1	1	500
1602	0	3	33	1	0	3	3	199	401	597	1203	CoherentMotion_C#v1	1	500
658	0	1	14	3	2	3	3	87	513	261	1539	CoherentMotion_C#v1	1	500
1417	1	3	33	2	2	3	3	199	401	597	1203	CoherentMotion_C#v1	1	500
809	1	1	14	2	2	3	3	87	513	261	1539	CoherentMotion_C#v1	1	500
692	1	7	70	3	3	3	3	424	176	1272	528	CoherentMotion_C#v1	1	500
1546	1	3	33	0	0	3	3	199	401	597	1203	CoherentMotion_C#v1	1	500
735	1	6	61	3	3	3	3	368	232	1104	696	CoherentMotion_C#v1	1	500
831	1	2	23	0	0	3	3	143	457	429	1371	CoherentMotion_C#v1	1	500
881	1	4	42	2	2	3	3	256	344	768	1032	CoherentMotion_C#v1	1	500
734	1	3	33	0	0	3	3	199	401	597	1203	CoherentMotion_C#v1	1	500
662	1	7	70	1	1	3	3	424	176	1272	528	CoherentMotion_C#v1	1	500
620	1	6	61	1	1	3	3	368	232	1104	696	CoherentMotion_C#v1	1	500
553	1	2	23	2	2	3	3	143	457	429	1371	CoherentMotion_C#v1	1	500
669	1	7	70	1	1	3	3	424	176	1272	528	CoherentMotion_C#v1	1	500
688	0	2	23	3	0	3	3	143	457	429	1371	CoherentMotion_C#v1	1	500
745	0	2	23	0	2	3	3	143	457	429	1371	CoherentMotion_C#v1	1	500
930	0	0	5	2	0	3	3	31	569	93	1707	CoherentMotion_C#v1	1	500
1423	0	2	23	1	2	3	3	143	457	429	1371	CoherentMotion_C#v1	1	500
1679	0	3	33	2	3	3	3	199	401	597	1203	CoherentMotion_C#v1	1	500
743	1	5	51	0	0	3	3	312	288	936	864	CoherentMotion_C#v1	1	500
1455	0	0	5	0	2	3	3	31	569	93	1707	CoherentMotion_C#v1	1	500
602	1	4	42	3	3	3	3	256	344	768	1032	CoherentMotion_C#v1	1	500
743	0	2	23	2	1	3	3	143	457	429	1371	CoherentMotion_C#v1	1	500
887	0	1	14	3	1	3	3	87	513	261	1539	CoherentMotion_C#v1	1	500
594	1	5	51	3	3	3	3	312	288	936	864	CoherentMotion_C#v1	1	500
782	1	7	70	2	2	3	3	424	176	1272	528	CoherentMotion_C#v1	1	500
886	1	3	33	2	2	3	3	199	401	597	1203	CoherentMotion_C#v1	1	500
618	1	7	70	1	1	3	3	424	176	1272	528	CoherentMotion_C#v1	1	500
679	1	7	70	1	1	3	3	424	176	1272	528	CoherentMotion_C#v1	1	500
802	1	2	23	0	0	3	3	143	457	429	1371	CoherentMotion_C#v1	1	500
767	0	0	5	3	2	3	3	31	569	93	1707	CoherentMotion_C#v1	1	500
727	1	6	61	3	3	3	3	368	232	1104	696	CoherentMotion_C#v1	1	500
825	1	6	61	2	2	3	3	368	232	1104	696	CoherentMotion_C#v1	1	500
874	0	0	5	1	0	3	3	31	569	93	1707	CoherentMotion_C#v1	1	500
1020	0	0	5	3	2	3	3	31	569	93	1707	CoherentMotion_C#v1	1	500
647	0	4	42	0	2	3	3	256	344	768	1032	CoherentMotion_C#v1	1	500
1080	0	3	33	0	2	3	3	199	401	597	1203	CoherentMotion_C#v1	1	500
768	1	3	33	3	3	3	3	199	401	597	1203	CoherentMotion_C#v1	1	500
795	0	1	14	2	1	3	3	87	513	261	1539	CoherentMotion_C#v1	1	500
746	1	6	61	0	0	3	3	368	232	1104	696	CoherentMotion_C#v1	1	500
668	1	7	70	3	3	3	3	424	176	1272	528	CoherentMotion_C#v1	1	500
722	1	3	33	3	3	3	3	199	401	597	1203	CoherentMotion_C#v1	1	500
1034	0	0	5	2	0	3	3	31	569	93	1707	CoherentMotion_C#v1	1	500
912	0	1	14	0	2	3	3	87	513	261	1539	CoherentMotion_C#v1	1	500
863	1	5	51	3	3	3	3	312	288	936	864	CoherentMotion_C#v1	1	500
864	0	1	14	3	0	3	3	87	513	261	1539	CoherentMotion_C#v1	1	500
714	1	6	61	3	3	3	3	368	232	1104	696	CoherentMotion_C#v1	1	500
698	1	5	51	2	2	3	3	312	288	936	864	CoherentMotion_C#v1	1	500
1569	0	1	14	1	3	3	3	87	513	261	1539	CoherentMotion_C#v1	1	500
654	1	7	70	1	1	3	3	424	176	1272	528	CoherentMotion_C#v1	1	500
804	1	7	70	0	0	3	3	424	176	1272	528	CoherentMotion_C#v1	1	500
846	1	1	14	2	2	3	3	87	513	261	1539	CoherentMotion_C#v1	1	500
736	1	5	51	1	1	3	3	312	288	936	864	CoherentMotion_C#v1	1	500
744	1	5	51	0	0	3	3	312	288	936	864	CoherentMotion_C#v1	1	500
752	1	7	70	0	0	3	3	424	176	1272	528	CoherentMotion_C#v1	1	500
704	1	4	42	3	3	3	3	256	344	768	1032	CoherentMotion_C#v1	1	500
653	1	5	51	1	1	3	3	312	288	936	864	CoherentMotion_C#v1	1	500
675	1	7	70	3	3	3	3	424	176	1272	528	CoherentMotion_C#v1	1	500
638	1	5	51	2	2	3	3	312	288	936	864	CoherentMotion_C#v1	1	500
919	0	2	23	1	0	3	3	143	457	429	1371	CoherentMotion_C#v1	1	500
651	1	7	70	2	2	3	3	424	176	1272	528	CoherentMotion_C#v1	1	500
825	1	4	42	2	2	3	3	256	344	768	1032	CoherentMotion_C#v1	1	500
963	1	5	51	0	0	3	3	312	288	936	864	CoherentMotion_C#v1	1	500
873	0	1	14	0	3	3	3	87	513	261	1539	CoherentMotion_C#v1	1	500
933	1	6	61	1	1	3	3	368	232	1104	696	CoherentMotion_C#v1	1	500
826	1	5	51	0	0	3	3	312	288	936	864	CoherentMotion_C#v1	1	500
1027	0	3	33	1	0	3	3	199	401	597	1203	CoherentMotion_C#v1	1	500
706	1	4	42	2	2	3	3	256	344	768	1032	CoherentMotion_C#v1	1	500
1208	1	0	5	3	3	3	3	31	569	93	1707	CoherentMotion_C#v1	1	500
773	0	3	33	0	1	3	3	199	401	597	1203	CoherentMotion_C#v1	1	500
1318	0	0	5	2	0	3	3	31	569	93	1707	CoherentMotion_C#v1	1	500
812	0	4	42	0	2	3	3	256	344	768	1032	CoherentMotion_C#v1	1	500
778	1	6	61	0	0	3	3	368	232	1104	696	CoherentMotion_C#v1	1	500
719	1	7	70	0	0	3	3	424	176	1272	528	CoherentMotion_C#v1	1	500
773	0	3	33	2	3	3	3	199	401	597	1203	CoherentMotion_C#v1	1	500
1407	0	5	51	2	1	3	3	312	288	936	864	CoherentMotion_C#v1	1	500
743	1	4	42	3	3	3	3	256	344	768	1032	CoherentMotion_C#v1	1	500
727	1	5	51	3	3	3	3	312	288	936	864	CoherentMotion_C#v1	1	500
727	1	6	61	3	3	3	3	368	232	1104	696	CoherentMotion_C#v1	1	500
908	0	0	5	0	3	3	3	31	569	93	1707	CoherentMotion_C#v1	1	500
683	1	7	70	0	0	3	3	424	176	1272	528	CoherentMotion_C#v1	1	500
801	1	6	61	1	1	3	3	368	232	1104	696	CoherentMotion_C#v1	1	500
1183	0	3	33	0	3	3	3	199	401	597	1203	CoherentMotion_C#v1	1	500
862	0	1	14	2	1	3	3	87	513	261	1539	CoherentMotion_C#v1	1	500
801	0	0	5	2	0	3	3	31	569	93	1707	CoherentMotion_C#v1	1	500
1035	1	2	23	3	3	3	3	143	457	429	1371	CoherentMotion_C#v1	1	500
866	0	3	33	0	3	3	3	199	401	597	1203	CoherentMotion_C#v1	1	500
718	1	7	70	1	1	3	3	424	176	1272	528	CoherentMotion_C#v1	1	500
1356	1	7	70	2	2	3	3	424	176	1272	528	CoherentMotion_C#v1	1	500
788	1	7	70	2	2	3	3	424	176	1272	528	CoherentMotion_C#v1	1	500
910	1	4	42	0	0	3	3	256	344	768	1032	CoherentMotion_C#v1	1	500
834	1	6	61	0	0	3	3	368	232	1104	696	CoherentMotion_C#v1	1	500
797	1	5	51	0	0	3	3	312	288	936	864	CoherentMotion_C#v1	1	500
782	1	6	61	2	2	3	3	368	232	1104	696	CoherentMotion_C#v1	1	500
789	0	0	5	2	3	3	3	31	569	93	1707	CoherentMotion_C#v1	1	500
783	0	0	5	1	3	3	3	31	569	93	1707	CoherentMotion_C#v1	1	500
880	1	4	42	1	1	3	3	256	344	768	1032	CoherentMotion_C#v1	1	500
1204	1	6	61	2	2	3	3	368	232	1104	696	CoherentMotion_C#v1	1	500
856	1	1	14	3	3	3	3	87	513	261	1539	CoherentMotion_C#v1	1	500
1370	0	0	5	0	1	3	3	31	569	93	1707	CoherentMotion_C#v1	1	500
793	1	3	33	1	1	3	3	199	401	597	1203	CoherentMotion_C#v1	1	500
930	1	3	33	3	3	3	3	199	401	597	1203	CoherentMotion_C#v1	1	500
887	0	0	5	2	3	3	3	31	569	93	1707	CoherentMotion_C#v1	1	500
743	1	7	70	1	1	3	3	424	176	1272	528	CoherentMotion_C#v1	1	500
836	1	5	51	1	1	3	3	312	288	936	864	CoherentMotion_C#v1	1	500
1325	0	1	14	0	2	3	3	87	513	261	1539	CoherentMotion_C#v1	1	500
972	1	4	42	0	0	3	3	256	344	768	1032	CoherentMotion_C#v1	1	500
787	1	3	33	3	3	3	3	199	401	597	1203	CoherentMotion_C#v1	1	500
956	1	6	61	0	0	3	3	368	232	1104	696	CoherentMotion_C#v1	1	500
790	1	2	23	3	3	3	3	143	457	429	1371	CoherentMotion_C#v1	1	500
810	1	6	61	0	0	3	3	368	232	1104	696	CoherentMotion_C#v1	1	500
756	0	3	33	0	3	3	3	199	401	597	1203	CoherentMotion_C#v1	1	500
1091	0	2	23	2	3	3	3	143	457	429	1371	CoherentMotion_C#v1	1	500
1876	1	1	14	3	3	3	3	87	513	261	1539	CoherentMotion_C#v1	1	500
787	1	2	23	3	3	3	3	143	457	429	1371	CoherentMotion_C#v1	1	500
1140	0	4	42	2	1	3	3	256	344	768	1032	CoherentMotion_C#v1	1	500
862	1	3	33	0	0	3	3	199	401	597	1203	CoherentMotion_C#v1	1	500
736	0	3	33	1	3	3	3	199	401	597	1203	CoherentMotion_C#v1	1	500
977	0	2	23	3	2	3	3	143	457	429	1371	CoherentMotion_C#v1	1	500
701	1	2	23	0	0	3	3	143	457	429	1371	CoherentMotion_C#v1	1	500
708	0	1	14	3	2	3	3	87	513	261	1539	CoherentMotion_C#v1	1	500
771	1	7	70	1	1	3	3	424	176	1272	528	CoherentMotion_C#v1	1	500
795	1	0	5	1	1	3	3	31	569	93	1707	CoherentMotion_C#v1	1	500
773	0	1	14	0	1	3	3	87	513	261	1539	CoherentMotion_C#v1	1	500
725	0	2	23	3	2	3	3	143	457	429	1371	CoherentMotion_C#v1	1	500
773	1	2	23	1	1	3	3	143	457	429	1371	CoherentMotion_C#v1	1	500
636	1	6	61	1	1	3	3	368	232	1104	696	CoherentMotion_C#v1	1	500
731	1	6	61	3	3	3	3	368	232	1104	696	CoherentMotion_C#v1	1	500
899	1	3	33	1	1	3	3	199	401	597	1203	CoherentMotion_C#v1	1	500
645	1	6	61	3	3	3	3	368	232	1104	696	CoherentMotion_C#v1	1	500
650	1	4	42	3	3	3	3	256	344	768	1032	CoherentMotion_C#v1	1	500
720	1	6	61	2	2	3	3	368	232	1104	696	CoherentMotion_C#v1	1	500
691	0	0	5	1	3	3	3	31	569	93	1707	CoherentMotion_C#v1	1	500
1084	0	2	23	3	2	3	3	143	457	429	1371	CoherentMotion_C#v1	1	500
710	1	4	42	1	1	3	3	256	344	768	1032	CoherentMotion_C#v1	1	500
734	0	2	23	2	1	3	3	143	457	429	1371	CoherentMotion_C#v1	1	500
709	1	7	70	1	1	3	3	424	176	1272	528	CoherentMotion_C#v1	1	500
715	1	6	61	2	2	3	3	368	232	1104	696	CoherentMotion_C#v1	1	500
579	1	6	61	3	3	3	3	368	232	1104	696	CoherentMotion_C#v1	1	500
638	1	7	70	0	0	3	3	424	176	1272	528	CoherentMotion_C#v1	1	500
658	1	2	23	3	3	3	3	143	457	429	1371	CoherentMotion_C#v1	1	500
782	1	3	33	0	0	3	3	199	401	597	1203	CoherentMotion_C#v1	1	500
770	0	1	14	2	3	3	3	87	513	261	1539	CoherentMotion_C#v1	1	500
609	1	4	42	1	1	3	3	256	344	768	1032	CoherentMotion_C#v1	1	500
670	1	5	51	1	1	3	3	312	288	936	864	CoherentMotion_C#v1	1	500
701	1	5	51	3	3	3	3	312	288	936	864	CoherentMotion_C#v1	1	500
747	1	6	61	1	1	3	3	368	232	1104	696	CoherentMotion_C#v1	1	500
