# Supplementary material for: The Leuven Embedded Figures Test (L-EFT): measuring perception, intelligence or executive function?
Source: PeerJ. 2018 Mar 26;6:e4524. doi: 10.7717/peerj.4524 (PMC5875396; doi:10.7717/peerj.4524)
Supplement: Supplemental Information 9 [file peerj-06-4524-s009.zip › Study 1/CoherentMotion/112150CoherentMotion.csv]

ReactionTime	Accuracy	CoherenceLevel	CoherenceValue	StimDirection	RespDirection	G_MeanCoherentSpeed	G_MeanRandomSpeed	TotalCoherent	TotalRandom	TotalCoherentSpeed	TotalRandomSpeed	TestID	MainPrac	MotionDuration
3582	0	5	51	2	3	3	3	312	288	936	864	CoherentMotion_C#v1	0	1000
1570	0	2	23	2	1	3	3	143	457	429	1371	CoherentMotion_C#v1	0	1000
25725	1	0	5	1	1	3	3	31	569	93	1707	CoherentMotion_C#v1	0	1000
1672	1	5	51	3	3	3	3	312	288	936	864	CoherentMotion_C#v1	0	1000
1513	1	4	42	2	2	3	3	256	344	768	1032	CoherentMotion_C#v1	0	1000
1441	1	6	61	1	1	3	3	368	232	1104	696	CoherentMotion_C#v1	0	1000
1367	1	6	61	3	3	3	3	368	232	1104	696	CoherentMotion_C#v1	0	1000
1347	0	1	14	0	1	3	3	87	513	261	1539	CoherentMotion_C#v1	0	1000
1350	1	7	70	1	1	3	3	424	176	1272	528	CoherentMotion_C#v1	0	1000
1350	0	0	5	1	2	3	3	31	569	93	1707	CoherentMotion_C#v1	0	1000
1997	0	2	23	2	0	3	3	143	457	429	1371	CoherentMotion_C#v1	0	1000
1421	1	6	61	0	0	3	3	368	232	1104	696	CoherentMotion_C#v1	0	1000
1887	1	0	5	3	3	3	3	31	569	93	1707	CoherentMotion_C#v1	0	1000
1493	1	4	42	1	1	3	3	256	344	768	1032	CoherentMotion_C#v1	0	1000
1464	0	1	14	2	1	3	3	87	513	261	1539	CoherentMotion_C#v1	0	1000
1994	0	7	70	2	0	3	3	424	176	1272	528	CoherentMotion_C#v1	0	1000
1553	1	7	70	2	2	3	3	424	176	1272	528	CoherentMotion_C#v1	0	1000
1727	0	3	33	1	3	3	3	199	401	597	1203	CoherentMotion_C#v1	0	1000
1453	1	4	42	3	3	3	3	256	344	768	1032	CoherentMotion_C#v1	0	1000
2307	0	6	61	3	1	3	3	368	232	1104	696	CoherentMotion_C#v1	0	1000
1458	1	2	23	0	0	3	3	143	457	429	1371	CoherentMotion_C#v1	0	1000
1413	1	4	42	1	1	3	3	256	344	768	1032	CoherentMotion_C#v1	0	1000
1530	1	6	61	1	1	3	3	368	232	1104	696	CoherentMotion_C#v1	0	1000
1411	1	7	70	0	0	3	3	424	176	1272	528	CoherentMotion_C#v1	0	1000
1349	1	1	14	2	2	3	3	87	513	261	1539	CoherentMotion_C#v1	0	1000
1365	1	7	70	3	3	3	3	424	176	1272	528	CoherentMotion_C#v1	0	1000
1445	0	0	5	2	1	3	3	31	569	93	1707	CoherentMotion_C#v1	0	1000
1343	1	1	14	1	1	3	3	87	513	261	1539	CoherentMotion_C#v1	0	1000
1429	1	4	42	2	2	3	3	256	344	768	1032	CoherentMotion_C#v1	0	1000
1471	0	2	23	0	3	3	3	143	457	429	1371	CoherentMotion_C#v1	0	1000
1336	1	0	5	3	3	3	3	31	569	93	1707	CoherentMotion_C#v1	0	1000
1416	0	2	23	0	1	3	3	143	457	429	1371	CoherentMotion_C#v1	0	1000
1299	0	5	51	3	1	3	3	312	288	936	864	CoherentMotion_C#v1	0	1000
1346	0	1	14	3	1	3	3	87	513	261	1539	CoherentMotion_C#v1	0	1000
1528	0	1	14	1	3	3	3	87	513	261	1539	CoherentMotion_C#v1	0	1000
1331	1	7	70	0	0	3	3	424	176	1272	528	CoherentMotion_C#v1	0	1000
1305	0	0	5	3	2	3	3	31	569	93	1707	CoherentMotion_C#v1	0	1000
1335	0	5	51	2	1	3	3	312	288	936	864	CoherentMotion_C#v1	0	1000
1334	1	5	51	3	3	3	3	312	288	936	864	CoherentMotion_C#v1	0	1000
1886	0	0	5	2	0	3	3	31	569	93	1707	CoherentMotion_C#v1	0	1000
1499	1	6	61	1	1	3	3	368	232	1104	696	CoherentMotion_C#v1	0	1000
1560	0	0	5	2	3	3	3	31	569	93	1707	CoherentMotion_C#v1	0	1000
2076	0	1	14	0	3	3	3	87	513	261	1539	CoherentMotion_C#v1	0	1000
2382	0	5	51	2	3	3	3	312	288	936	864	CoherentMotion_C#v1	0	1000
1391	1	3	33	2	2	3	3	199	401	597	1203	CoherentMotion_C#v1	0	1000
2142	0	0	5	0	1	3	3	31	569	93	1707	CoherentMotion_C#v1	0	1000
1453	1	2	23	3	3	3	3	143	457	429	1371	CoherentMotion_C#v1	0	1000
1512	1	5	51	1	1	3	3	312	288	936	864	CoherentMotion_C#v1	0	1000
1347	0	1	14	3	1	3	3	87	513	261	1539	CoherentMotion_C#v1	0	1000
1346	0	2	23	3	1	3	3	143	457	429	1371	CoherentMotion_C#v1	0	1000
1825	0	4	42	0	3	3	3	256	344	768	1032	CoherentMotion_C#v1	0	1000
1651	1	1	14	3	3	3	3	87	513	261	1539	CoherentMotion_C#v1	0	1000
1380	1	6	61	0	0	3	3	368	232	1104	696	CoherentMotion_C#v1	0	1000
1325	1	7	70	3	3	3	3	424	176	1272	528	CoherentMotion_C#v1	0	1000
1516	1	1	14	2	2	3	3	87	513	261	1539	CoherentMotion_C#v1	0	1000
1421	0	0	5	3	1	3	3	31	569	93	1707	CoherentMotion_C#v1	0	1000
1399	0	3	33	2	1	3	3	199	401	597	1203	CoherentMotion_C#v1	0	1000
1351	0	3	33	0	2	3	3	199	401	597	1203	CoherentMotion_C#v1	0	1000
1332	1	0	5	3	3	3	3	31	569	93	1707	CoherentMotion_C#v1	0	1000
1439	1	2	23	3	3	3	3	143	457	429	1371	CoherentMotion_C#v1	0	1000
1302	1	4	42	3	3	3	3	256	344	768	1032	CoherentMotion_C#v1	0	1000
1311	0	3	33	0	1	3	3	199	401	597	1203	CoherentMotion_C#v1	0	1000
1342	0	4	42	2	1	3	3	256	344	768	1032	CoherentMotion_C#v1	0	1000
1309	1	3	33	3	3	3	3	199	401	597	1203	CoherentMotion_C#v1	0	1000
1297	1	4	42	0	0	3	3	256	344	768	1032	CoherentMotion_C#v1	0	1000
1441	0	0	5	2	0	3	3	31	569	93	1707	CoherentMotion_C#v1	0	1000
1585	1	1	14	2	2	3	3	87	513	261	1539	CoherentMotion_C#v1	0	1000
1352	1	2	23	1	1	3	3	143	457	429	1371	CoherentMotion_C#v1	0	1000
1300	1	1	14	3	3	3	3	87	513	261	1539	CoherentMotion_C#v1	0	1000
1590	0	6	61	3	1	3	3	368	232	1104	696	CoherentMotion_C#v1	0	1000
1322	1	4	42	3	3	3	3	256	344	768	1032	CoherentMotion_C#v1	0	1000
1450	0	0	5	0	1	3	3	31	569	93	1707	CoherentMotion_C#v1	0	1000
1309	1	6	61	2	2	3	3	368	232	1104	696	CoherentMotion_C#v1	0	1000
1484	0	5	51	0	3	3	3	312	288	936	864	CoherentMotion_C#v1	0	1000
1415	1	4	42	1	1	3	3	256	344	768	1032	CoherentMotion_C#v1	0	1000
1289	1	6	61	2	2	3	3	368	232	1104	696	CoherentMotion_C#v1	0	1000
1327	1	4	42	0	0	3	3	256	344	768	1032	CoherentMotion_C#v1	0	1000
1706	1	2	23	1	1	3	3	143	457	429	1371	CoherentMotion_C#v1	0	1000
1431	1	7	70	0	0	3	3	424	176	1272	528	CoherentMotion_C#v1	0	1000
1505	1	6	61	1	1	3	3	368	232	1104	696	CoherentMotion_C#v1	0	1000
988	1	7	70	3	3	3	3	424	176	1272	528	CoherentMotion_C#v1	1	500
911	1	5	51	0	0	3	3	312	288	936	864	CoherentMotion_C#v1	1	500
1364	1	5	51	1	1	3	3	312	288	936	864	CoherentMotion_C#v1	1	500
860	1	2	23	1	1	3	3	143	457	429	1371	CoherentMotion_C#v1	1	500
905	0	1	14	0	3	3	3	87	513	261	1539	CoherentMotion_C#v1	1	500
877	1	6	61	0	0	3	3	368	232	1104	696	CoherentMotion_C#v1	1	500
896	1	4	42	1	1	3	3	256	344	768	1032	CoherentMotion_C#v1	1	500
885	1	4	42	2	2	3	3	256	344	768	1032	CoherentMotion_C#v1	1	500
916	0	1	14	2	1	3	3	87	513	261	1539	CoherentMotion_C#v1	1	500
803	1	5	51	0	0	3	3	312	288	936	864	CoherentMotion_C#v1	1	500
878	1	1	14	3	3	3	3	87	513	261	1539	CoherentMotion_C#v1	1	500
904	1	4	42	2	2	3	3	256	344	768	1032	CoherentMotion_C#v1	1	500
1333	1	0	5	1	1	3	3	31	569	93	1707	CoherentMotion_C#v1	1	500
1045	0	1	14	2	1	3	3	87	513	261	1539	CoherentMotion_C#v1	1	500
868	1	1	14	0	0	3	3	87	513	261	1539	CoherentMotion_C#v1	1	500
1447	0	0	5	0	3	3	3	31	569	93	1707	CoherentMotion_C#v1	1	500
1001	0	4	42	2	0	3	3	256	344	768	1032	CoherentMotion_C#v1	1	500
863	1	0	5	3	3	3	3	31	569	93	1707	CoherentMotion_C#v1	1	500
867	1	6	61	0	0	3	3	368	232	1104	696	CoherentMotion_C#v1	1	500
933	1	6	61	1	1	3	3	368	232	1104	696	CoherentMotion_C#v1	1	500
978	1	5	51	2	2	3	3	312	288	936	864	CoherentMotion_C#v1	1	500
857	1	5	51	0	0	3	3	312	288	936	864	CoherentMotion_C#v1	1	500
931	1	2	23	1	1	3	3	143	457	429	1371	CoherentMotion_C#v1	1	500
879	1	4	42	3	3	3	3	256	344	768	1032	CoherentMotion_C#v1	1	500
930	1	5	51	3	3	3	3	312	288	936	864	CoherentMotion_C#v1	1	500
1537	1	6	61	1	1	3	3	368	232	1104	696	CoherentMotion_C#v1	1	500
892	0	0	5	0	1	3	3	31	569	93	1707	CoherentMotion_C#v1	1	500
817	1	1	14	1	1	3	3	87	513	261	1539	CoherentMotion_C#v1	1	500
883	0	0	5	2	3	3	3	31	569	93	1707	CoherentMotion_C#v1	1	500
942	1	4	42	2	2	3	3	256	344	768	1032	CoherentMotion_C#v1	1	500
843	0	1	14	3	1	3	3	87	513	261	1539	CoherentMotion_C#v1	1	500
845	1	3	33	3	3	3	3	199	401	597	1203	CoherentMotion_C#v1	1	500
833	1	6	61	2	2	3	3	368	232	1104	696	CoherentMotion_C#v1	1	500
923	1	3	33	2	2	3	3	199	401	597	1203	CoherentMotion_C#v1	1	500
866	0	1	14	0	1	3	3	87	513	261	1539	CoherentMotion_C#v1	1	500
875	1	6	61	1	1	3	3	368	232	1104	696	CoherentMotion_C#v1	1	500
854	1	3	33	3	3	3	3	199	401	597	1203	CoherentMotion_C#v1	1	500
849	1	2	23	0	0	3	3	143	457	429	1371	CoherentMotion_C#v1	1	500
860	1	5	51	3	3	3	3	312	288	936	864	CoherentMotion_C#v1	1	500
848	0	4	42	3	1	3	3	256	344	768	1032	CoherentMotion_C#v1	1	500
1060	1	2	23	3	3	3	3	143	457	429	1371	CoherentMotion_C#v1	1	500
1019	1	2	23	1	1	3	3	143	457	429	1371	CoherentMotion_C#v1	1	500
945	1	4	42	1	1	3	3	256	344	768	1032	CoherentMotion_C#v1	1	500
895	1	2	23	0	0	3	3	143	457	429	1371	CoherentMotion_C#v1	1	500
843	1	5	51	1	1	3	3	312	288	936	864	CoherentMotion_C#v1	1	500
809	0	1	14	0	3	3	3	87	513	261	1539	CoherentMotion_C#v1	1	500
1166	1	7	70	1	1	3	3	424	176	1272	528	CoherentMotion_C#v1	1	500
952	1	2	23	1	1	3	3	143	457	429	1371	CoherentMotion_C#v1	1	500
891	1	6	61	0	0	3	3	368	232	1104	696	CoherentMotion_C#v1	1	500
891	1	4	42	2	2	3	3	256	344	768	1032	CoherentMotion_C#v1	1	500
928	1	6	61	3	3	3	3	368	232	1104	696	CoherentMotion_C#v1	1	500
932	1	5	51	0	0	3	3	312	288	936	864	CoherentMotion_C#v1	1	500
1048	0	0	5	2	3	3	3	31	569	93	1707	CoherentMotion_C#v1	1	500
832	1	5	51	0	0	3	3	312	288	936	864	CoherentMotion_C#v1	1	500
891	1	0	5	2	2	3	3	31	569	93	1707	CoherentMotion_C#v1	1	500
1150	1	7	70	2	2	3	3	424	176	1272	528	CoherentMotion_C#v1	1	500
1017	0	0	5	2	1	3	3	31	569	93	1707	CoherentMotion_C#v1	1	500
957	0	0	5	0	1	3	3	31	569	93	1707	CoherentMotion_C#v1	1	500
974	1	1	14	1	1	3	3	87	513	261	1539	CoherentMotion_C#v1	1	500
820	1	5	51	0	0	3	3	312	288	936	864	CoherentMotion_C#v1	1	500
967	1	2	23	1	1	3	3	143	457	429	1371	CoherentMotion_C#v1	1	500
851	1	4	42	2	2	3	3	256	344	768	1032	CoherentMotion_C#v1	1	500
830	1	1	14	1	1	3	3	87	513	261	1539	CoherentMotion_C#v1	1	500
761	1	6	61	2	2	3	3	368	232	1104	696	CoherentMotion_C#v1	1	500
1047	1	3	33	0	0	3	3	199	401	597	1203	CoherentMotion_C#v1	1	500
846	1	7	70	3	3	3	3	424	176	1272	528	CoherentMotion_C#v1	1	500
864	1	7	70	1	1	3	3	424	176	1272	528	CoherentMotion_C#v1	1	500
784	1	7	70	3	3	3	3	424	176	1272	528	CoherentMotion_C#v1	1	500
815	1	5	51	0	0	3	3	312	288	936	864	CoherentMotion_C#v1	1	500
858	1	7	70	1	1	3	3	424	176	1272	528	CoherentMotion_C#v1	1	500
894	1	4	42	3	3	3	3	256	344	768	1032	CoherentMotion_C#v1	1	500
1008	1	3	33	3	3	3	3	199	401	597	1203	CoherentMotion_C#v1	1	500
903	1	7	70	3	3	3	3	424	176	1272	528	CoherentMotion_C#v1	1	500
1347	0	2	23	2	1	3	3	143	457	429	1371	CoherentMotion_C#v1	1	500
853	1	6	61	0	0	3	3	368	232	1104	696	CoherentMotion_C#v1	1	500
822	0	2	23	2	1	3	3	143	457	429	1371	CoherentMotion_C#v1	1	500
816	0	3	33	2	0	3	3	199	401	597	1203	CoherentMotion_C#v1	1	500
914	0	4	42	2	3	3	3	256	344	768	1032	CoherentMotion_C#v1	1	500
796	1	5	51	1	1	3	3	312	288	936	864	CoherentMotion_C#v1	1	500
671	1	5	51	2	2	3	3	312	288	936	864	CoherentMotion_C#v1	1	500
913	1	2	23	2	2	3	3	143	457	429	1371	CoherentMotion_C#v1	1	500
937	1	3	33	0	0	3	3	199	401	597	1203	CoherentMotion_C#v1	1	500
983	0	5	51	2	0	3	3	312	288	936	864	CoherentMotion_C#v1	1	500
917	1	2	23	1	1	3	3	143	457	429	1371	CoherentMotion_C#v1	1	500
865	1	7	70	3	3	3	3	424	176	1272	528	CoherentMotion_C#v1	1	500
883	1	4	42	2	2	3	3	256	344	768	1032	CoherentMotion_C#v1	1	500
1329	1	2	23	1	1	3	3	143	457	429	1371	CoherentMotion_C#v1	1	500
867	0	2	23	3	1	3	3	143	457	429	1371	CoherentMotion_C#v1	1	500
715	1	7	70	0	0	3	3	424	176	1272	528	CoherentMotion_C#v1	1	500
952	1	2	23	3	3	3	3	143	457	429	1371	CoherentMotion_C#v1	1	500
863	1	7	70	1	1	3	3	424	176	1272	528	CoherentMotion_C#v1	1	500
815	1	3	33	2	2	3	3	199	401	597	1203	CoherentMotion_C#v1	1	500
900	1	3	33	3	3	3	3	199	401	597	1203	CoherentMotion_C#v1	1	500
879	1	6	61	1	1	3	3	368	232	1104	696	CoherentMotion_C#v1	1	500
810	1	5	51	2	2	3	3	312	288	936	864	CoherentMotion_C#v1	1	500
853	0	0	5	3	1	3	3	31	569	93	1707	CoherentMotion_C#v1	1	500
832	1	3	33	2	2	3	3	199	401	597	1203	CoherentMotion_C#v1	1	500
818	1	4	42	3	3	3	3	256	344	768	1032	CoherentMotion_C#v1	1	500
900	0	0	5	1	3	3	3	31	569	93	1707	CoherentMotion_C#v1	1	500
927	1	0	5	1	1	3	3	31	569	93	1707	CoherentMotion_C#v1	1	500
924	1	4	42	2	2	3	3	256	344	768	1032	CoherentMotion_C#v1	1	500
790	1	1	14	1	1	3	3	87	513	261	1539	CoherentMotion_C#v1	1	500
815	0	1	14	3	1	3	3	87	513	261	1539	CoherentMotion_C#v1	1	500
752	1	7	70	1	1	3	3	424	176	1272	528	CoherentMotion_C#v1	1	500
843	1	6	61	2	2	3	3	368	232	1104	696	CoherentMotion_C#v1	1	500
933	1	3	33	1	1	3	3	199	401	597	1203	CoherentMotion_C#v1	1	500
858	1	0	5	1	1	3	3	31	569	93	1707	CoherentMotion_C#v1	1	500
901	1	6	61	0	0	3	3	368	232	1104	696	CoherentMotion_C#v1	1	500
912	1	0	5	2	2	3	3	31	569	93	1707	CoherentMotion_C#v1	1	500
901	1	5	51	3	3	3	3	312	288	936	864	CoherentMotion_C#v1	1	500
1008	0	0	5	3	1	3	3	31	569	93	1707	CoherentMotion_C#v1	1	500
1010	1	3	33	3	3	3	3	199	401	597	1203	CoherentMotion_C#v1	1	500
887	0	2	23	2	0	3	3	143	457	429	1371	CoherentMotion_C#v1	1	500
882	0	0	5	3	1	3	3	31	569	93	1707	CoherentMotion_C#v1	1	500
882	1	2	23	1	1	3	3	143	457	429	1371	CoherentMotion_C#v1	1	500
1050	1	3	33	2	2	3	3	199	401	597	1203	CoherentMotion_C#v1	1	500
922	0	0	5	2	3	3	3	31	569	93	1707	CoherentMotion_C#v1	1	500
1443	0	5	51	2	1	3	3	312	288	936	864	CoherentMotion_C#v1	1	500
888	1	7	70	2	2	3	3	424	176	1272	528	CoherentMotion_C#v1	1	500
971	1	5	51	3	3	3	3	312	288	936	864	CoherentMotion_C#v1	1	500
1009	1	3	33	2	2	3	3	199	401	597	1203	CoherentMotion_C#v1	1	500
1089	1	1	14	1	1	3	3	87	513	261	1539	CoherentMotion_C#v1	1	500
889	1	6	61	3	3	3	3	368	232	1104	696	CoherentMotion_C#v1	1	500
1036	0	0	5	0	1	3	3	31	569	93	1707	CoherentMotion_C#v1	1	500
851	1	4	42	2	2	3	3	256	344	768	1032	CoherentMotion_C#v1	1	500
895	1	7	70	2	2	3	3	424	176	1272	528	CoherentMotion_C#v1	1	500
916	1	3	33	1	1	3	3	199	401	597	1203	CoherentMotion_C#v1	1	500
937	1	2	23	0	0	3	3	143	457	429	1371	CoherentMotion_C#v1	1	500
845	1	7	70	3	3	3	3	424	176	1272	528	CoherentMotion_C#v1	1	500
959	1	6	61	3	3	3	3	368	232	1104	696	CoherentMotion_C#v1	1	500
1012	1	4	42	1	1	3	3	256	344	768	1032	CoherentMotion_C#v1	1	500
1131	0	3	33	1	3	3	3	199	401	597	1203	CoherentMotion_C#v1	1	500
901	0	0	5	3	0	3	3	31	569	93	1707	CoherentMotion_C#v1	1	500
1043	0	3	33	3	1	3	3	199	401	597	1203	CoherentMotion_C#v1	1	500
933	1	4	42	0	0	3	3	256	344	768	1032	CoherentMotion_C#v1	1	500
934	1	7	70	0	0	3	3	424	176	1272	528	CoherentMotion_C#v1	1	500
931	0	3	33	0	2	3	3	199	401	597	1203	CoherentMotion_C#v1	1	500
911	1	5	51	0	0	3	3	312	288	936	864	CoherentMotion_C#v1	1	500
1002	0	1	14	3	1	3	3	87	513	261	1539	CoherentMotion_C#v1	1	500
970	1	5	51	1	1	3	3	312	288	936	864	CoherentMotion_C#v1	1	500
960	1	2	23	2	2	3	3	143	457	429	1371	CoherentMotion_C#v1	1	500
901	1	7	70	3	3	3	3	424	176	1272	528	CoherentMotion_C#v1	1	500
1033	1	2	23	1	1	3	3	143	457	429	1371	CoherentMotion_C#v1	1	500
1158	0	2	23	3	0	3	3	143	457	429	1371	CoherentMotion_C#v1	1	500
949	1	3	33	2	2	3	3	199	401	597	1203	CoherentMotion_C#v1	1	500
942	1	3	33	3	3	3	3	199	401	597	1203	CoherentMotion_C#v1	1	500
1078	0	0	5	0	1	3	3	31	569	93	1707	CoherentMotion_C#v1	1	500
941	0	1	14	3	1	3	3	87	513	261	1539	CoherentMotion_C#v1	1	500
866	1	4	42	0	0	3	3	256	344	768	1032	CoherentMotion_C#v1	1	500
1118	0	6	61	0	2	3	3	368	232	1104	696	CoherentMotion_C#v1	1	500
961	1	4	42	1	1	3	3	256	344	768	1032	CoherentMotion_C#v1	1	500
885	1	3	33	2	2	3	3	199	401	597	1203	CoherentMotion_C#v1	1	500
906	1	5	51	1	1	3	3	312	288	936	864	CoherentMotion_C#v1	1	500
1470	1	3	33	1	1	3	3	199	401	597	1203	CoherentMotion_C#v1	1	500
852	0	3	33	2	3	3	3	199	401	597	1203	CoherentMotion_C#v1	1	500
938	1	0	5	1	1	3	3	31	569	93	1707	CoherentMotion_C#v1	1	500
966	1	2	23	2	2	3	3	143	457	429	1371	CoherentMotion_C#v1	1	500
929	1	3	33	1	1	3	3	199	401	597	1203	CoherentMotion_C#v1	1	500
945	1	7	70	1	1	3	3	424	176	1272	528	CoherentMotion_C#v1	1	500
899	1	6	61	0	0	3	3	368	232	1104	696	CoherentMotion_C#v1	1	500
882	1	5	51	1	1	3	3	312	288	936	864	CoherentMotion_C#v1	1	500
831	1	7	70	2	2	3	3	424	176	1272	528	CoherentMotion_C#v1	1	500
832	1	7	70	3	3	3	3	424	176	1272	528	CoherentMotion_C#v1	1	500
1255	1	0	5	1	1	3	3	31	569	93	1707	CoherentMotion_C#v1	1	500
888	1	0	5	1	1	3	3	31	569	93	1707	CoherentMotion_C#v1	1	500
827	1	3	33	3	3	3	3	199	401	597	1203	CoherentMotion_C#v1	1	500
901	0	0	5	0	1	3	3	31	569	93	1707	CoherentMotion_C#v1	1	500
883	1	2	23	1	1	3	3	143	457	429	1371	CoherentMotion_C#v1	1	500
996	0	2	23	2	1	3	3	143	457	429	1371	CoherentMotion_C#v1	1	500
1044	1	1	14	3	3	3	3	87	513	261	1539	CoherentMotion_C#v1	1	500
931	1	4	42	2	2	3	3	256	344	768	1032	CoherentMotion_C#v1	1	500
1031	0	2	23	3	1	3	3	143	457	429	1371	CoherentMotion_C#v1	1	500
1175	0	3	33	0	3	3	3	199	401	597	1203	CoherentMotion_C#v1	1	500
818	1	3	33	0	0	3	3	199	401	597	1203	CoherentMotion_C#v1	1	500
955	1	5	51	3	3	3	3	312	288	936	864	CoherentMotion_C#v1	1	500
1074	0	0	5	2	1	3	3	31	569	93	1707	CoherentMotion_C#v1	1	500
929	1	6	61	0	0	3	3	368	232	1104	696	CoherentMotion_C#v1	1	500
1303	1	2	23	3	3	3	3	143	457	429	1371	CoherentMotion_C#v1	1	500
1394	1	4	42	1	1	3	3	256	344	768	1032	CoherentMotion_C#v1	1	500
1015	1	0	5	1	1	3	3	31	569	93	1707	CoherentMotion_C#v1	1	500
948	1	5	51	0	0	3	3	312	288	936	864	CoherentMotion_C#v1	1	500
946	1	2	23	2	2	3	3	143	457	429	1371	CoherentMotion_C#v1	1	500
943	1	1	14	1	1	3	3	87	513	261	1539	CoherentMotion_C#v1	1	500
966	1	5	51	1	1	3	3	312	288	936	864	CoherentMotion_C#v1	1	500
818	1	5	51	0	0	3	3	312	288	936	864	CoherentMotion_C#v1	1	500
861	1	4	42	0	0	3	3	256	344	768	1032	CoherentMotion_C#v1	1	500
943	1	2	23	2	2	3	3	143	457	429	1371	CoherentMotion_C#v1	1	500
833	1	1	14	1	1	3	3	87	513	261	1539	CoherentMotion_C#v1	1	500
863	1	6	61	2	2	3	3	368	232	1104	696	CoherentMotion_C#v1	1	500
891	1	5	51	1	1	3	3	312	288	936	864	CoherentMotion_C#v1	1	500
901	1	2	23	2	2	3	3	143	457	429	1371	CoherentMotion_C#v1	1	500
865	1	5	51	1	1	3	3	312	288	936	864	CoherentMotion_C#v1	1	500
772	1	7	70	2	2	3	3	424	176	1272	528	CoherentMotion_C#v1	1	500
869	1	2	23	1	1	3	3	143	457	429	1371	CoherentMotion_C#v1	1	500
865	1	7	70	2	2	3	3	424	176	1272	528	CoherentMotion_C#v1	1	500
837	1	6	61	1	1	3	3	368	232	1104	696	CoherentMotion_C#v1	1	500
791	1	1	14	3	3	3	3	87	513	261	1539	CoherentMotion_C#v1	1	500
904	1	5	51	2	2	3	3	312	288	936	864	CoherentMotion_C#v1	1	500
827	1	3	33	0	0	3	3	199	401	597	1203	CoherentMotion_C#v1	1	500
828	1	6	61	1	1	3	3	368	232	1104	696	CoherentMotion_C#v1	1	500
919	0	3	33	0	2	3	3	199	401	597	1203	CoherentMotion_C#v1	1	500
833	1	7	70	1	1	3	3	424	176	1272	528	CoherentMotion_C#v1	1	500
812	0	1	14	2	0	3	3	87	513	261	1539	CoherentMotion_C#v1	1	500
789	1	6	61	3	3	3	3	368	232	1104	696	CoherentMotion_C#v1	1	500
823	1	7	70	2	2	3	3	424	176	1272	528	CoherentMotion_C#v1	1	500
1121	0	1	14	2	3	3	3	87	513	261	1539	CoherentMotion_C#v1	1	500
1089	0	4	42	2	0	3	3	256	344	768	1032	CoherentMotion_C#v1	1	500
819	1	6	61	2	2	3	3	368	232	1104	696	CoherentMotion_C#v1	1	500
820	1	5	51	0	0	3	3	312	288	936	864	CoherentMotion_C#v1	1	500
838	1	7	70	2	2	3	3	424	176	1272	528	CoherentMotion_C#v1	1	500
904	0	1	14	2	1	3	3	87	513	261	1539	CoherentMotion_C#v1	1	500
965	0	0	5	3	1	3	3	31	569	93	1707	CoherentMotion_C#v1	1	500
819	0	7	70	2	0	3	3	424	176	1272	528	CoherentMotion_C#v1	1	500
869	1	1	14	0	0	3	3	87	513	261	1539	CoherentMotion_C#v1	1	500
831	1	0	5	1	1	3	3	31	569	93	1707	CoherentMotion_C#v1	1	500
841	1	7	70	0	0	3	3	424	176	1272	528	CoherentMotion_C#v1	1	500
916	1	3	33	2	2	3	3	199	401	597	1203	CoherentMotion_C#v1	1	500
890	1	2	23	2	2	3	3	143	457	429	1371	CoherentMotion_C#v1	1	500
860	1	7	70	2	2	3	3	424	176	1272	528	CoherentMotion_C#v1	1	500
847	1	3	33	1	1	3	3	199	401	597	1203	CoherentMotion_C#v1	1	500
912	1	3	33	1	1	3	3	199	401	597	1203	CoherentMotion_C#v1	1	500
885	1	0	5	1	1	3	3	31	569	93	1707	CoherentMotion_C#v1	1	500
1449	1	5	51	1	1	3	3	312	288	936	864	CoherentMotion_C#v1	1	500
859	1	6	61	1	1	3	3	368	232	1104	696	CoherentMotion_C#v1	1	500
805	1	3	33	0	0	3	3	199	401	597	1203	CoherentMotion_C#v1	1	500
839	1	6	61	1	1	3	3	368	232	1104	696	CoherentMotion_C#v1	1	500
841	1	2	23	3	3	3	3	143	457	429	1371	CoherentMotion_C#v1	1	500
828	1	3	33	3	3	3	3	199	401	597	1203	CoherentMotion_C#v1	1	500
970	0	0	5	3	2	3	3	31	569	93	1707	CoherentMotion_C#v1	1	500
858	1	7	70	1	1	3	3	424	176	1272	528	CoherentMotion_C#v1	1	500
854	0	0	5	2	1	3	3	31	569	93	1707	CoherentMotion_C#v1	1	500
872	1	0	5	1	1	3	3	31	569	93	1707	CoherentMotion_C#v1	1	500
892	0	0	5	2	1	3	3	31	569	93	1707	CoherentMotion_C#v1	1	500
1008	1	1	14	2	2	3	3	87	513	261	1539	CoherentMotion_C#v1	1	500
871	1	2	23	0	0	3	3	143	457	429	1371	CoherentMotion_C#v1	1	500
762	1	4	42	3	3	3	3	256	344	768	1032	CoherentMotion_C#v1	1	500
795	1	7	70	2	2	3	3	424	176	1272	528	CoherentMotion_C#v1	1	500
724	1	6	61	2	2	3	3	368	232	1104	696	CoherentMotion_C#v1	1	500
842	0	5	51	3	1	3	3	312	288	936	864	CoherentMotion_C#v1	1	500
757	1	4	42	0	0	3	3	256	344	768	1032	CoherentMotion_C#v1	1	500
734	1	7	70	2	2	3	3	424	176	1272	528	CoherentMotion_C#v1	1	500
780	1	3	33	2	2	3	3	199	401	597	1203	CoherentMotion_C#v1	1	500
926	0	1	14	0	1	3	3	87	513	261	1539	CoherentMotion_C#v1	1	500
779	1	1	14	3	3	3	3	87	513	261	1539	CoherentMotion_C#v1	1	500
732	1	7	70	2	2	3	3	424	176	1272	528	CoherentMotion_C#v1	1	500
779	1	5	51	2	2	3	3	312	288	936	864	CoherentMotion_C#v1	1	500
829	0	2	23	3	1	3	3	143	457	429	1371	CoherentMotion_C#v1	1	500
679	1	4	42	1	1	3	3	256	344	768	1032	CoherentMotion_C#v1	1	500
1196	1	3	33	1	1	3	3	199	401	597	1203	CoherentMotion_C#v1	1	500
913	0	1	14	2	1	3	3	87	513	261	1539	CoherentMotion_C#v1	1	500
861	0	4	42	3	1	3	3	256	344	768	1032	CoherentMotion_C#v1	1	500
831	0	0	5	0	1	3	3	31	569	93	1707	CoherentMotion_C#v1	1	500
857	1	2	23	3	3	3	3	143	457	429	1371	CoherentMotion_C#v1	1	500
902	0	3	33	0	3	3	3	199	401	597	1203	CoherentMotion_C#v1	1	500
718	0	1	14	3	0	3	3	87	513	261	1539	CoherentMotion_C#v1	1	500
801	1	7	70	3	3	3	3	424	176	1272	528	CoherentMotion_C#v1	1	500
826	1	3	33	0	0	3	3	199	401	597	1203	CoherentMotion_C#v1	1	500
820	0	1	14	1	3	3	3	87	513	261	1539	CoherentMotion_C#v1	1	500
855	0	0	5	0	1	3	3	31	569	93	1707	CoherentMotion_C#v1	1	500
770	1	6	61	1	1	3	3	368	232	1104	696	CoherentMotion_C#v1	1	500
722	1	6	61	0	0	3	3	368	232	1104	696	CoherentMotion_C#v1	1	500
947	0	0	5	2	0	3	3	31	569	93	1707	CoherentMotion_C#v1	1	500
817	1	4	42	2	2	3	3	256	344	768	1032	CoherentMotion_C#v1	1	500
777	1	6	61	0	0	3	3	368	232	1104	696	CoherentMotion_C#v1	1	500
979	1	2	23	3	3	3	3	143	457	429	1371	CoherentMotion_C#v1	1	500
907	0	1	14	0	1	3	3	87	513	261	1539	CoherentMotion_C#v1	1	500
1390	1	4	42	1	1	3	3	256	344	768	1032	CoherentMotion_C#v1	1	500
903	1	7	70	1	1	3	3	424	176	1272	528	CoherentMotion_C#v1	1	500
843	1	4	42	0	0	3	3	256	344	768	1032	CoherentMotion_C#v1	1	500
894	1	5	51	1	1	3	3	312	288	936	864	CoherentMotion_C#v1	1	500
880	1	1	14	3	3	3	3	87	513	261	1539	CoherentMotion_C#v1	1	500
910	1	1	14	3	3	3	3	87	513	261	1539	CoherentMotion_C#v1	1	500
937	1	3	33	3	3	3	3	199	401	597	1203	CoherentMotion_C#v1	1	500
875	1	4	42	1	1	3	3	256	344	768	1032	CoherentMotion_C#v1	1	500
882	1	1	14	1	1	3	3	87	513	261	1539	CoherentMotion_C#v1	1	500
813	1	5	51	0	0	3	3	312	288	936	864	CoherentMotion_C#v1	1	500
915	1	0	5	1	1	3	3	31	569	93	1707	CoherentMotion_C#v1	1	500
859	1	6	61	2	2	3	3	368	232	1104	696	CoherentMotion_C#v1	1	500
954	1	1	14	2	2	3	3	87	513	261	1539	CoherentMotion_C#v1	1	500
972	0	1	14	1	0	3	3	87	513	261	1539	CoherentMotion_C#v1	1	500
912	1	6	61	1	1	3	3	368	232	1104	696	CoherentMotion_C#v1	1	500
875	1	4	42	2	2	3	3	256	344	768	1032	CoherentMotion_C#v1	1	500
931	0	0	5	3	1	3	3	31	569	93	1707	CoherentMotion_C#v1	1	500
879	1	5	51	0	0	3	3	312	288	936	864	CoherentMotion_C#v1	1	500
886	1	4	42	3	3	3	3	256	344	768	1032	CoherentMotion_C#v1	1	500
950	1	4	42	1	1	3	3	256	344	768	1032	CoherentMotion_C#v1	1	500
1018	1	2	23	2	2	3	3	143	457	429	1371	CoherentMotion_C#v1	1	500
906	1	1	14	0	0	3	3	87	513	261	1539	CoherentMotion_C#v1	1	500
894	1	4	42	2	2	3	3	256	344	768	1032	CoherentMotion_C#v1	1	500
1766	1	3	33	1	1	3	3	199	401	597	1203	CoherentMotion_C#v1	1	500
883	1	7	70	0	0	3	3	424	176	1272	528	CoherentMotion_C#v1	1	500
865	0	0	5	3	2	3	3	31	569	93	1707	CoherentMotion_C#v1	1	500
931	1	4	42	2	2	3	3	256	344	768	1032	CoherentMotion_C#v1	1	500
864	1	2	23	0	0	3	3	143	457	429	1371	CoherentMotion_C#v1	1	500
799	1	4	42	2	2	3	3	256	344	768	1032	CoherentMotion_C#v1	1	500
837	1	4	42	0	0	3	3	256	344	768	1032	CoherentMotion_C#v1	1	500
899	1	3	33	2	2	3	3	199	401	597	1203	CoherentMotion_C#v1	1	500
850	1	7	70	0	0	3	3	424	176	1272	528	CoherentMotion_C#v1	1	500
794	1	6	61	3	3	3	3	368	232	1104	696	CoherentMotion_C#v1	1	500
1384	0	0	5	2	1	3	3	31	569	93	1707	CoherentMotion_C#v1	1	500
848	1	2	23	0	0	3	3	143	457	429	1371	CoherentMotion_C#v1	1	500
838	1	5	51	3	3	3	3	312	288	936	864	CoherentMotion_C#v1	1	500
782	1	6	61	0	0	3	3	368	232	1104	696	CoherentMotion_C#v1	1	500
986	1	2	23	3	3	3	3	143	457	429	1371	CoherentMotion_C#v1	1	500
905	0	1	14	2	3	3	3	87	513	261	1539	CoherentMotion_C#v1	1	500
837	0	1	14	3	1	3	3	87	513	261	1539	CoherentMotion_C#v1	1	500
862	1	6	61	0	0	3	3	368	232	1104	696	CoherentMotion_C#v1	1	500
849	1	7	70	0	0	3	3	424	176	1272	528	CoherentMotion_C#v1	1	500
996	0	0	5	1	3	3	3	31	569	93	1707	CoherentMotion_C#v1	1	500
1170	0	0	5	3	1	3	3	31	569	93	1707	CoherentMotion_C#v1	1	500
942	0	6	61	2	3	3	3	368	232	1104	696	CoherentMotion_C#v1	1	500
1051	0	1	14	0	3	3	3	87	513	261	1539	CoherentMotion_C#v1	1	500
858	1	7	70	2	2	3	3	424	176	1272	528	CoherentMotion_C#v1	1	500
1044	0	2	23	3	1	3	3	143	457	429	1371	CoherentMotion_C#v1	1	500
805	1	4	42	2	2	3	3	256	344	768	1032	CoherentMotion_C#v1	1	500
822	1	5	51	0	0	3	3	312	288	936	864	CoherentMotion_C#v1	1	500
855	1	6	61	2	2	3	3	368	232	1104	696	CoherentMotion_C#v1	1	500
794	1	2	23	1	1	3	3	143	457	429	1371	CoherentMotion_C#v1	1	500
931	0	1	14	2	3	3	3	87	513	261	1539	CoherentMotion_C#v1	1	500
802	1	5	51	2	2	3	3	312	288	936	864	CoherentMotion_C#v1	1	500
979	0	3	33	1	3	3	3	199	401	597	1203	CoherentMotion_C#v1	1	500
856	1	6	61	2	2	3	3	368	232	1104	696	CoherentMotion_C#v1	1	500
864	0	1	14	3	1	3	3	87	513	261	1539	CoherentMotion_C#v1	1	500
951	1	7	70	1	1	3	3	424	176	1272	528	CoherentMotion_C#v1	1	500
1490	1	5	51	1	1	3	3	312	288	936	864	CoherentMotion_C#v1	1	500
847	1	3	33	2	2	3	3	199	401	597	1203	CoherentMotion_C#v1	1	500
898	1	4	42	2	2	3	3	256	344	768	1032	CoherentMotion_C#v1	1	500
998	0	1	14	0	2	3	3	87	513	261	1539	CoherentMotion_C#v1	1	500
861	1	6	61	3	3	3	3	368	232	1104	696	CoherentMotion_C#v1	1	500
950	1	6	61	3	3	3	3	368	232	1104	696	CoherentMotion_C#v1	1	500
1013	1	7	70	3	3	3	3	424	176	1272	528	CoherentMotion_C#v1	1	500
834	1	5	51	2	2	3	3	312	288	936	864	CoherentMotion_C#v1	1	500
1001	0	1	14	2	3	3	3	87	513	261	1539	CoherentMotion_C#v1	1	500
1259	1	3	33	3	3	3	3	199	401	597	1203	CoherentMotion_C#v1	1	500
1089	1	2	23	0	0	3	3	143	457	429	1371	CoherentMotion_C#v1	1	500
994	1	6	61	0	0	3	3	368	232	1104	696	CoherentMotion_C#v1	1	500
873	1	7	70	3	3	3	3	424	176	1272	528	CoherentMotion_C#v1	1	500
843	0	0	5	3	1	3	3	31	569	93	1707	CoherentMotion_C#v1	1	500
958	1	0	5	1	1	3	3	31	569	93	1707	CoherentMotion_C#v1	1	500
937	1	4	42	2	2	3	3	256	344	768	1032	CoherentMotion_C#v1	1	500
1016	0	1	14	1	3	3	3	87	513	261	1539	CoherentMotion_C#v1	1	500
1374	0	4	42	0	2	3	3	256	344	768	1032	CoherentMotion_C#v1	1	500
1040	1	5	51	0	0	3	3	312	288	936	864	CoherentMotion_C#v1	1	500
959	1	6	61	0	0	3	3	368	232	1104	696	CoherentMotion_C#v1	1	500
885	1	4	42	2	2	3	3	256	344	768	1032	CoherentMotion_C#v1	1	500
993	0	2	23	1	0	3	3	143	457	429	1371	CoherentMotion_C#v1	1	500
1319	1	6	61	1	1	3	3	368	232	1104	696	CoherentMotion_C#v1	1	500
957	1	6	61	3	3	3	3	368	232	1104	696	CoherentMotion_C#v1	1	500
971	1	6	61	3	3	3	3	368	232	1104	696	CoherentMotion_C#v1	1	500
952	1	4	42	1	1	3	3	256	344	768	1032	CoherentMotion_C#v1	1	500
886	1	7	70	2	2	3	3	424	176	1272	528	CoherentMotion_C#v1	1	500
880	1	7	70	0	0	3	3	424	176	1272	528	CoherentMotion_C#v1	1	500
1004	1	2	23	0	0	3	3	143	457	429	1371	CoherentMotion_C#v1	1	500
884	1	4	42	2	2	3	3	256	344	768	1032	CoherentMotion_C#v1	1	500
935	1	2	23	1	1	3	3	143	457	429	1371	CoherentMotion_C#v1	1	500
861	1	6	61	0	0	3	3	368	232	1104	696	CoherentMotion_C#v1	1	500
903	1	6	61	2	2	3	3	368	232	1104	696	CoherentMotion_C#v1	1	500
913	0	3	33	2	3	3	3	199	401	597	1203	CoherentMotion_C#v1	1	500
939	1	1	14	2	2	3	3	87	513	261	1539	CoherentMotion_C#v1	1	500
860	1	5	51	3	3	3	3	312	288	936	864	CoherentMotion_C#v1	1	500
894	1	7	70	0	0	3	3	424	176	1272	528	CoherentMotion_C#v1	1	500
1384	1	3	33	1	1	3	3	199	401	597	1203	CoherentMotion_C#v1	1	500
858	0	0	5	3	0	3	3	31	569	93	1707	CoherentMotion_C#v1	1	500
791	1	6	61	2	2	3	3	368	232	1104	696	CoherentMotion_C#v1	1	500
808	1	5	51	0	0	3	3	312	288	936	864	CoherentMotion_C#v1	1	500
913	1	0	5	3	3	3	3	31	569	93	1707	CoherentMotion_C#v1	1	500
845	1	0	5	1	1	3	3	31	569	93	1707	CoherentMotion_C#v1	1	500
903	1	2	23	1	1	3	3	143	457	429	1371	CoherentMotion_C#v1	1	500
811	1	1	14	0	0	3	3	87	513	261	1539	CoherentMotion_C#v1	1	500
813	1	6	61	2	2	3	3	368	232	1104	696	CoherentMotion_C#v1	1	500
838	1	7	70	2	2	3	3	424	176	1272	528	CoherentMotion_C#v1	1	500
721	1	2	23	1	1	3	3	143	457	429	1371	CoherentMotion_C#v1	1	500
823	1	6	61	2	2	3	3	368	232	1104	696	CoherentMotion_C#v1	1	500
825	1	5	51	0	0	3	3	312	288	936	864	CoherentMotion_C#v1	1	500
797	1	5	51	2	2	3	3	312	288	936	864	CoherentMotion_C#v1	1	500
805	0	1	14	2	1	3	3	87	513	261	1539	CoherentMotion_C#v1	1	500
795	1	4	42	1	1	3	3	256	344	768	1032	CoherentMotion_C#v1	1	500
816	1	3	33	3	3	3	3	199	401	597	1203	CoherentMotion_C#v1	1	500
761	0	0	5	2	0	3	3	31	569	93	1707	CoherentMotion_C#v1	1	500
650	1	7	70	0	0	3	3	424	176	1272	528	CoherentMotion_C#v1	1	500
800	1	7	70	0	0	3	3	424	176	1272	528	CoherentMotion_C#v1	1	500
814	1	5	51	2	2	3	3	312	288	936	864	CoherentMotion_C#v1	1	500
1012	1	4	42	2	2	3	3	256	344	768	1032	CoherentMotion_C#v1	1	500
858	1	4	42	1	1	3	3	256	344	768	1032	CoherentMotion_C#v1	1	500
789	0	0	5	3	0	3	3	31	569	93	1707	CoherentMotion_C#v1	1	500
742	1	6	61	3	3	3	3	368	232	1104	696	CoherentMotion_C#v1	1	500
1207	0	3	33	3	0	3	3	199	401	597	1203	CoherentMotion_C#v1	1	500
826	1	7	70	3	3	3	3	424	176	1272	528	CoherentMotion_C#v1	1	500
845	0	2	23	3	1	3	3	143	457	429	1371	CoherentMotion_C#v1	1	500
791	1	5	51	2	2	3	3	312	288	936	864	CoherentMotion_C#v1	1	500
824	1	1	14	1	1	3	3	87	513	261	1539	CoherentMotion_C#v1	1	500
792	1	4	42	3	3	3	3	256	344	768	1032	CoherentMotion_C#v1	1	500
867	0	0	5	3	0	3	3	31	569	93	1707	CoherentMotion_C#v1	1	500
831	1	7	70	0	0	3	3	424	176	1272	528	CoherentMotion_C#v1	1	500
905	0	1	14	0	1	3	3	87	513	261	1539	CoherentMotion_C#v1	1	500
900	0	2	23	2	3	3	3	143	457	429	1371	CoherentMotion_C#v1	1	500
1065	1	3	33	3	3	3	3	199	401	597	1203	CoherentMotion_C#v1	1	500
1024	1	3	33	2	2	3	3	199	401	597	1203	CoherentMotion_C#v1	1	500
863	1	7	70	3	3	3	3	424	176	1272	528	CoherentMotion_C#v1	1	500
835	1	5	51	0	0	3	3	312	288	936	864	CoherentMotion_C#v1	1	500
