# Supplementary material for: The Leuven Embedded Figures Test (L-EFT): measuring perception, intelligence or executive function?
Source: PeerJ. 2018 Mar 26;6:e4524. doi: 10.7717/peerj.4524 (PMC5875396; doi:10.7717/peerj.4524)
Supplement: Supplemental Information 9 [file peerj-06-4524-s009.zip › Study 1/CoherentMotion/112180CoherentMotion.csv]

ReactionTime	Accuracy	CoherenceLevel	CoherenceValue	StimDirection	RespDirection	G_MeanCoherentSpeed	G_MeanRandomSpeed	TotalCoherent	TotalRandom	TotalCoherentSpeed	TotalRandomSpeed	TestID	MainPrac	MotionDuration
2229	1	4	42	3	3	3	3	256	344	768	1032	CoherentMotion_C#v1	0	1000
4691	1	7	70	1	1	3	3	424	176	1272	528	CoherentMotion_C#v1	0	1000
1385	1	6	61	2	2	3	3	368	232	1104	696	CoherentMotion_C#v1	0	1000
1307	1	6	61	0	0	3	3	368	232	1104	696	CoherentMotion_C#v1	0	1000
1345	1	7	70	1	1	3	3	424	176	1272	528	CoherentMotion_C#v1	0	1000
1312	1	3	33	1	1	3	3	199	401	597	1203	CoherentMotion_C#v1	0	1000
1303	1	3	33	2	2	3	3	199	401	597	1203	CoherentMotion_C#v1	0	1000
1308	1	6	61	3	3	3	3	368	232	1104	696	CoherentMotion_C#v1	0	1000
1275	1	4	42	1	1	3	3	256	344	768	1032	CoherentMotion_C#v1	0	1000
1289	1	3	33	3	3	3	3	199	401	597	1203	CoherentMotion_C#v1	0	1000
1268	1	6	61	2	2	3	3	368	232	1104	696	CoherentMotion_C#v1	0	1000
1406	0	1	14	2	1	3	3	87	513	261	1539	CoherentMotion_C#v1	0	1000
1439	0	3	33	1	2	3	3	199	401	597	1203	CoherentMotion_C#v1	0	1000
1336	0	0	5	1	0	3	3	31	569	93	1707	CoherentMotion_C#v1	0	1000
1719	1	5	51	0	0	3	3	312	288	936	864	CoherentMotion_C#v1	0	1000
1295	1	7	70	3	3	3	3	424	176	1272	528	CoherentMotion_C#v1	0	1000
1293	1	6	61	1	1	3	3	368	232	1104	696	CoherentMotion_C#v1	0	1000
1292	1	7	70	2	2	3	3	424	176	1272	528	CoherentMotion_C#v1	0	1000
1258	0	1	14	1	2	3	3	87	513	261	1539	CoherentMotion_C#v1	0	1000
1215	1	6	61	0	0	3	3	368	232	1104	696	CoherentMotion_C#v1	0	1000
1301	0	1	14	0	3	3	3	87	513	261	1539	CoherentMotion_C#v1	0	1000
1257	1	5	51	1	1	3	3	312	288	936	864	CoherentMotion_C#v1	0	1000
1286	1	6	61	2	2	3	3	368	232	1104	696	CoherentMotion_C#v1	0	1000
1180	0	0	5	1	3	3	3	31	569	93	1707	CoherentMotion_C#v1	0	1000
1270	1	3	33	2	2	3	3	199	401	597	1203	CoherentMotion_C#v1	0	1000
1383	0	0	5	0	1	3	3	31	569	93	1707	CoherentMotion_C#v1	0	1000
1318	1	3	33	3	3	3	3	199	401	597	1203	CoherentMotion_C#v1	0	1000
1353	0	2	23	3	2	3	3	143	457	429	1371	CoherentMotion_C#v1	0	1000
1501	1	5	51	1	1	3	3	312	288	936	864	CoherentMotion_C#v1	0	1000
1232	1	3	33	2	2	3	3	199	401	597	1203	CoherentMotion_C#v1	0	1000
1272	1	6	61	2	2	3	3	368	232	1104	696	CoherentMotion_C#v1	0	1000
1178	0	1	14	1	2	3	3	87	513	261	1539	CoherentMotion_C#v1	0	1000
1227	1	5	51	2	2	3	3	312	288	936	864	CoherentMotion_C#v1	0	1000
2419	1	5	51	1	1	3	3	312	288	936	864	CoherentMotion_C#v1	0	1000
1350	1	3	33	2	2	3	3	199	401	597	1203	CoherentMotion_C#v1	0	1000
1341	1	6	61	0	0	3	3	368	232	1104	696	CoherentMotion_C#v1	0	1000
1274	1	2	23	2	2	3	3	143	457	429	1371	CoherentMotion_C#v1	0	1000
1217	1	6	61	1	1	3	3	368	232	1104	696	CoherentMotion_C#v1	0	1000
1237	1	3	33	2	2	3	3	199	401	597	1203	CoherentMotion_C#v1	0	1000
1264	1	7	70	0	0	3	3	424	176	1272	528	CoherentMotion_C#v1	0	1000
1293	1	6	61	2	2	3	3	368	232	1104	696	CoherentMotion_C#v1	0	1000
1269	1	3	33	2	2	3	3	199	401	597	1203	CoherentMotion_C#v1	0	1000
1203	1	5	51	1	1	3	3	312	288	936	864	CoherentMotion_C#v1	0	1000
1151	0	2	23	0	2	3	3	143	457	429	1371	CoherentMotion_C#v1	0	1000
1231	1	6	61	3	3	3	3	368	232	1104	696	CoherentMotion_C#v1	0	1000
1253	1	5	51	3	3	3	3	312	288	936	864	CoherentMotion_C#v1	0	1000
1210	1	4	42	3	3	3	3	256	344	768	1032	CoherentMotion_C#v1	0	1000
1180	1	5	51	3	3	3	3	312	288	936	864	CoherentMotion_C#v1	0	1000
1266	1	5	51	0	0	3	3	312	288	936	864	CoherentMotion_C#v1	0	1000
1278	1	5	51	0	0	3	3	312	288	936	864	CoherentMotion_C#v1	0	1000
1172	1	1	14	2	2	3	3	87	513	261	1539	CoherentMotion_C#v1	0	1000
1205	0	0	5	0	2	3	3	31	569	93	1707	CoherentMotion_C#v1	0	1000
1305	0	1	14	0	1	3	3	87	513	261	1539	CoherentMotion_C#v1	0	1000
1161	1	5	51	1	1	3	3	312	288	936	864	CoherentMotion_C#v1	0	1000
1122	1	4	42	0	0	3	3	256	344	768	1032	CoherentMotion_C#v1	0	1000
1340	1	0	5	3	3	3	3	31	569	93	1707	CoherentMotion_C#v1	0	1000
1044	0	1	14	3	2	3	3	87	513	261	1539	CoherentMotion_C#v1	0	1000
1132	0	2	23	0	3	3	3	143	457	429	1371	CoherentMotion_C#v1	0	1000
1909	0	0	5	3	1	3	3	31	569	93	1707	CoherentMotion_C#v1	0	1000
1281	1	7	70	1	1	3	3	424	176	1272	528	CoherentMotion_C#v1	0	1000
1032	0	2	23	0	2	3	3	143	457	429	1371	CoherentMotion_C#v1	0	1000
1237	0	0	5	2	3	3	3	31	569	93	1707	CoherentMotion_C#v1	0	1000
1108	1	6	61	0	0	3	3	368	232	1104	696	CoherentMotion_C#v1	0	1000
1069	0	0	5	0	2	3	3	31	569	93	1707	CoherentMotion_C#v1	0	1000
1845	0	1	14	2	1	3	3	87	513	261	1539	CoherentMotion_C#v1	0	1000
1192	0	3	33	0	2	3	3	199	401	597	1203	CoherentMotion_C#v1	0	1000
1092	1	2	23	2	2	3	3	143	457	429	1371	CoherentMotion_C#v1	0	1000
1038	1	7	70	0	0	3	3	424	176	1272	528	CoherentMotion_C#v1	0	1000
1334	1	1	14	1	1	3	3	87	513	261	1539	CoherentMotion_C#v1	0	1000
1026	0	2	23	2	3	3	3	143	457	429	1371	CoherentMotion_C#v1	0	1000
1427	1	4	42	1	1	3	3	256	344	768	1032	CoherentMotion_C#v1	0	1000
2374	1	4	42	3	3	3	3	256	344	768	1032	CoherentMotion_C#v1	0	1000
1096	1	2	23	1	1	3	3	143	457	429	1371	CoherentMotion_C#v1	0	1000
1055	1	1	14	2	2	3	3	87	513	261	1539	CoherentMotion_C#v1	0	1000
1744	1	6	61	1	1	3	3	368	232	1104	696	CoherentMotion_C#v1	0	1000
1402	1	7	70	2	2	3	3	424	176	1272	528	CoherentMotion_C#v1	0	1000
1035	1	4	42	2	2	3	3	256	344	768	1032	CoherentMotion_C#v1	0	1000
1372	1	4	42	2	2	3	3	256	344	768	1032	CoherentMotion_C#v1	0	1000
1288	0	0	5	3	2	3	3	31	569	93	1707	CoherentMotion_C#v1	0	1000
1319	1	6	61	3	3	3	3	368	232	1104	696	CoherentMotion_C#v1	0	1000
929	1	2	23	1	1	3	3	143	457	429	1371	CoherentMotion_C#v1	1	500
777	1	7	70	3	3	3	3	424	176	1272	528	CoherentMotion_C#v1	1	500
729	1	0	5	2	2	3	3	31	569	93	1707	CoherentMotion_C#v1	1	500
615	1	5	51	3	3	3	3	312	288	936	864	CoherentMotion_C#v1	1	500
618	1	5	51	0	0	3	3	312	288	936	864	CoherentMotion_C#v1	1	500
648	0	0	5	2	1	3	3	31	569	93	1707	CoherentMotion_C#v1	1	500
556	1	2	23	3	3	3	3	143	457	429	1371	CoherentMotion_C#v1	1	500
627	1	5	51	0	0	3	3	312	288	936	864	CoherentMotion_C#v1	1	500
592	1	6	61	3	3	3	3	368	232	1104	696	CoherentMotion_C#v1	1	500
564	1	6	61	0	0	3	3	368	232	1104	696	CoherentMotion_C#v1	1	500
567	1	7	70	1	1	3	3	424	176	1272	528	CoherentMotion_C#v1	1	500
578	1	3	33	1	1	3	3	199	401	597	1203	CoherentMotion_C#v1	1	500
686	1	1	14	2	2	3	3	87	513	261	1539	CoherentMotion_C#v1	1	500
1300	1	1	14	3	3	3	3	87	513	261	1539	CoherentMotion_C#v1	1	500
546	1	0	5	3	3	3	3	31	569	93	1707	CoherentMotion_C#v1	1	500
1308	1	7	70	3	3	3	3	424	176	1272	528	CoherentMotion_C#v1	1	500
699	1	3	33	2	2	3	3	199	401	597	1203	CoherentMotion_C#v1	1	500
569	1	3	33	1	1	3	3	199	401	597	1203	CoherentMotion_C#v1	1	500
733	1	5	51	2	2	3	3	312	288	936	864	CoherentMotion_C#v1	1	500
570	0	0	5	1	2	3	3	31	569	93	1707	CoherentMotion_C#v1	1	500
649	1	6	61	1	1	3	3	368	232	1104	696	CoherentMotion_C#v1	1	500
599	0	3	33	0	2	3	3	199	401	597	1203	CoherentMotion_C#v1	1	500
668	1	2	23	3	3	3	3	143	457	429	1371	CoherentMotion_C#v1	1	500
602	1	7	70	3	3	3	3	424	176	1272	528	CoherentMotion_C#v1	1	500
540	1	6	61	3	3	3	3	368	232	1104	696	CoherentMotion_C#v1	1	500
604	1	2	23	2	2	3	3	143	457	429	1371	CoherentMotion_C#v1	1	500
651	0	0	5	0	2	3	3	31	569	93	1707	CoherentMotion_C#v1	1	500
730	0	0	5	3	2	3	3	31	569	93	1707	CoherentMotion_C#v1	1	500
702	0	1	14	2	1	3	3	87	513	261	1539	CoherentMotion_C#v1	1	500
617	1	7	70	1	1	3	3	424	176	1272	528	CoherentMotion_C#v1	1	500
671	1	4	42	0	0	3	3	256	344	768	1032	CoherentMotion_C#v1	1	500
652	0	1	14	3	2	3	3	87	513	261	1539	CoherentMotion_C#v1	1	500
659	1	7	70	0	0	3	3	424	176	1272	528	CoherentMotion_C#v1	1	500
625	1	7	70	0	0	3	3	424	176	1272	528	CoherentMotion_C#v1	1	500
804	0	0	5	0	1	3	3	31	569	93	1707	CoherentMotion_C#v1	1	500
1070	0	3	33	0	2	3	3	199	401	597	1203	CoherentMotion_C#v1	1	500
591	0	1	14	0	3	3	3	87	513	261	1539	CoherentMotion_C#v1	1	500
651	1	5	51	1	1	3	3	312	288	936	864	CoherentMotion_C#v1	1	500
1568	1	3	33	1	1	3	3	199	401	597	1203	CoherentMotion_C#v1	1	500
740	1	0	5	2	2	3	3	31	569	93	1707	CoherentMotion_C#v1	1	500
863	0	0	5	1	2	3	3	31	569	93	1707	CoherentMotion_C#v1	1	500
601	1	6	61	2	2	3	3	368	232	1104	696	CoherentMotion_C#v1	1	500
534	0	4	42	0	2	3	3	256	344	768	1032	CoherentMotion_C#v1	1	500
768	0	1	14	0	1	3	3	87	513	261	1539	CoherentMotion_C#v1	1	500
1104	1	4	42	2	2	3	3	256	344	768	1032	CoherentMotion_C#v1	1	500
569	1	5	51	1	1	3	3	312	288	936	864	CoherentMotion_C#v1	1	500
585	0	4	42	0	2	3	3	256	344	768	1032	CoherentMotion_C#v1	1	500
605	1	6	61	2	2	3	3	368	232	1104	696	CoherentMotion_C#v1	1	500
1101	1	2	23	1	1	3	3	143	457	429	1371	CoherentMotion_C#v1	1	500
591	0	0	5	1	2	3	3	31	569	93	1707	CoherentMotion_C#v1	1	500
579	1	7	70	1	1	3	3	424	176	1272	528	CoherentMotion_C#v1	1	500
598	0	0	5	0	2	3	3	31	569	93	1707	CoherentMotion_C#v1	1	500
595	1	7	70	2	2	3	3	424	176	1272	528	CoherentMotion_C#v1	1	500
536	1	4	42	3	3	3	3	256	344	768	1032	CoherentMotion_C#v1	1	500
577	1	1	14	0	0	3	3	87	513	261	1539	CoherentMotion_C#v1	1	500
561	1	7	70	1	1	3	3	424	176	1272	528	CoherentMotion_C#v1	1	500
848	0	2	23	0	2	3	3	143	457	429	1371	CoherentMotion_C#v1	1	500
683	1	2	23	2	2	3	3	143	457	429	1371	CoherentMotion_C#v1	1	500
554	0	2	23	3	2	3	3	143	457	429	1371	CoherentMotion_C#v1	1	500
1221	1	1	14	1	1	3	3	87	513	261	1539	CoherentMotion_C#v1	1	500
602	1	0	5	3	3	3	3	31	569	93	1707	CoherentMotion_C#v1	1	500
525	0	3	33	1	2	3	3	199	401	597	1203	CoherentMotion_C#v1	1	500
671	1	2	23	1	1	3	3	143	457	429	1371	CoherentMotion_C#v1	1	500
598	0	0	5	1	0	3	3	31	569	93	1707	CoherentMotion_C#v1	1	500
530	1	5	51	3	3	3	3	312	288	936	864	CoherentMotion_C#v1	1	500
605	0	2	23	3	2	3	3	143	457	429	1371	CoherentMotion_C#v1	1	500
673	0	4	42	3	2	3	3	256	344	768	1032	CoherentMotion_C#v1	1	500
665	1	4	42	0	0	3	3	256	344	768	1032	CoherentMotion_C#v1	1	500
662	1	5	51	1	1	3	3	312	288	936	864	CoherentMotion_C#v1	1	500
570	1	1	14	2	2	3	3	87	513	261	1539	CoherentMotion_C#v1	1	500
543	1	2	23	3	3	3	3	143	457	429	1371	CoherentMotion_C#v1	1	500
705	1	2	23	3	3	3	3	143	457	429	1371	CoherentMotion_C#v1	1	500
570	1	4	42	1	1	3	3	256	344	768	1032	CoherentMotion_C#v1	1	500
549	1	6	61	2	2	3	3	368	232	1104	696	CoherentMotion_C#v1	1	500
561	1	4	42	1	1	3	3	256	344	768	1032	CoherentMotion_C#v1	1	500
715	0	1	14	0	3	3	3	87	513	261	1539	CoherentMotion_C#v1	1	500
665	1	4	42	3	3	3	3	256	344	768	1032	CoherentMotion_C#v1	1	500
522	1	2	23	2	2	3	3	143	457	429	1371	CoherentMotion_C#v1	1	500
523	1	2	23	2	2	3	3	143	457	429	1371	CoherentMotion_C#v1	1	500
612	1	5	51	1	1	3	3	312	288	936	864	CoherentMotion_C#v1	1	500
526	0	0	5	1	2	3	3	31	569	93	1707	CoherentMotion_C#v1	1	500
697	1	3	33	0	0	3	3	199	401	597	1203	CoherentMotion_C#v1	1	500
651	1	3	33	1	1	3	3	199	401	597	1203	CoherentMotion_C#v1	1	500
575	0	2	23	0	2	3	3	143	457	429	1371	CoherentMotion_C#v1	1	500
526	1	7	70	3	3	3	3	424	176	1272	528	CoherentMotion_C#v1	1	500
558	1	6	61	3	3	3	3	368	232	1104	696	CoherentMotion_C#v1	1	500
544	0	0	5	2	3	3	3	31	569	93	1707	CoherentMotion_C#v1	1	500
796	1	5	51	0	0	3	3	312	288	936	864	CoherentMotion_C#v1	1	500
758	1	2	23	1	1	3	3	143	457	429	1371	CoherentMotion_C#v1	1	500
572	1	7	70	2	2	3	3	424	176	1272	528	CoherentMotion_C#v1	1	500
609	1	6	61	3	3	3	3	368	232	1104	696	CoherentMotion_C#v1	1	500
934	0	4	42	1	3	3	3	256	344	768	1032	CoherentMotion_C#v1	1	500
535	1	4	42	3	3	3	3	256	344	768	1032	CoherentMotion_C#v1	1	500
1060	0	0	5	1	2	3	3	31	569	93	1707	CoherentMotion_C#v1	1	500
557	1	4	42	3	3	3	3	256	344	768	1032	CoherentMotion_C#v1	1	500
648	0	0	5	0	2	3	3	31	569	93	1707	CoherentMotion_C#v1	1	500
527	1	4	42	3	3	3	3	256	344	768	1032	CoherentMotion_C#v1	1	500
654	0	0	5	1	2	3	3	31	569	93	1707	CoherentMotion_C#v1	1	500
533	1	7	70	3	3	3	3	424	176	1272	528	CoherentMotion_C#v1	1	500
1861	1	5	51	1	1	3	3	312	288	936	864	CoherentMotion_C#v1	1	500
980	1	1	14	0	0	3	3	87	513	261	1539	CoherentMotion_C#v1	1	500
945	0	0	5	3	2	3	3	31	569	93	1707	CoherentMotion_C#v1	1	500
654	1	0	5	2	2	3	3	31	569	93	1707	CoherentMotion_C#v1	1	500
754	0	0	5	0	2	3	3	31	569	93	1707	CoherentMotion_C#v1	1	500
656	1	3	33	1	1	3	3	199	401	597	1203	CoherentMotion_C#v1	1	500
594	1	3	33	2	2	3	3	199	401	597	1203	CoherentMotion_C#v1	1	500
638	1	4	42	1	1	3	3	256	344	768	1032	CoherentMotion_C#v1	1	500
527	1	4	42	2	2	3	3	256	344	768	1032	CoherentMotion_C#v1	1	500
543	0	1	14	1	2	3	3	87	513	261	1539	CoherentMotion_C#v1	1	500
625	1	6	61	1	1	3	3	368	232	1104	696	CoherentMotion_C#v1	1	500
670	1	6	61	1	1	3	3	368	232	1104	696	CoherentMotion_C#v1	1	500
527	1	1	14	2	2	3	3	87	513	261	1539	CoherentMotion_C#v1	1	500
549	1	6	61	3	3	3	3	368	232	1104	696	CoherentMotion_C#v1	1	500
639	1	4	42	1	1	3	3	256	344	768	1032	CoherentMotion_C#v1	1	500
534	1	4	42	2	2	3	3	256	344	768	1032	CoherentMotion_C#v1	1	500
1157	1	5	51	2	2	3	3	312	288	936	864	CoherentMotion_C#v1	1	500
522	1	7	70	3	3	3	3	424	176	1272	528	CoherentMotion_C#v1	1	500
705	0	0	5	1	2	3	3	31	569	93	1707	CoherentMotion_C#v1	1	500
597	1	0	5	3	3	3	3	31	569	93	1707	CoherentMotion_C#v1	1	500
665	1	6	61	3	3	3	3	368	232	1104	696	CoherentMotion_C#v1	1	500
671	1	7	70	0	0	3	3	424	176	1272	528	CoherentMotion_C#v1	1	500
536	1	6	61	3	3	3	3	368	232	1104	696	CoherentMotion_C#v1	1	500
3000	1	7	70	1	1	3	3	424	176	1272	528	CoherentMotion_C#v1	1	500
560	1	4	42	2	2	3	3	256	344	768	1032	CoherentMotion_C#v1	1	500
604	1	7	70	1	1	3	3	424	176	1272	528	CoherentMotion_C#v1	1	500
596	1	4	42	1	1	3	3	256	344	768	1032	CoherentMotion_C#v1	1	500
525	1	3	33	1	1	3	3	199	401	597	1203	CoherentMotion_C#v1	1	500
844	0	1	14	2	0	3	3	87	513	261	1539	CoherentMotion_C#v1	1	500
561	1	5	51	3	3	3	3	312	288	936	864	CoherentMotion_C#v1	1	500
564	1	5	51	1	1	3	3	312	288	936	864	CoherentMotion_C#v1	1	500
624	1	7	70	2	2	3	3	424	176	1272	528	CoherentMotion_C#v1	1	500
612	1	5	51	1	1	3	3	312	288	936	864	CoherentMotion_C#v1	1	500
641	0	1	14	2	1	3	3	87	513	261	1539	CoherentMotion_C#v1	1	500
606	1	1	14	2	2	3	3	87	513	261	1539	CoherentMotion_C#v1	1	500
2299	1	6	61	3	3	3	3	368	232	1104	696	CoherentMotion_C#v1	1	500
553	1	6	61	1	1	3	3	368	232	1104	696	CoherentMotion_C#v1	1	500
524	1	6	61	2	2	3	3	368	232	1104	696	CoherentMotion_C#v1	1	500
544	1	5	51	1	1	3	3	312	288	936	864	CoherentMotion_C#v1	1	500
1362	0	2	23	3	2	3	3	143	457	429	1371	CoherentMotion_C#v1	1	500
617	1	2	23	3	3	3	3	143	457	429	1371	CoherentMotion_C#v1	1	500
567	1	7	70	1	1	3	3	424	176	1272	528	CoherentMotion_C#v1	1	500
546	1	5	51	2	2	3	3	312	288	936	864	CoherentMotion_C#v1	1	500
628	1	5	51	2	2	3	3	312	288	936	864	CoherentMotion_C#v1	1	500
579	1	4	42	1	1	3	3	256	344	768	1032	CoherentMotion_C#v1	1	500
668	0	1	14	1	3	3	3	87	513	261	1539	CoherentMotion_C#v1	1	500
724	1	4	42	2	2	3	3	256	344	768	1032	CoherentMotion_C#v1	1	500
588	1	5	51	0	0	3	3	312	288	936	864	CoherentMotion_C#v1	1	500
576	1	2	23	1	1	3	3	143	457	429	1371	CoherentMotion_C#v1	1	500
526	1	3	33	3	3	3	3	199	401	597	1203	CoherentMotion_C#v1	1	500
654	1	3	33	3	3	3	3	199	401	597	1203	CoherentMotion_C#v1	1	500
643	1	4	42	0	0	3	3	256	344	768	1032	CoherentMotion_C#v1	1	500
536	1	7	70	3	3	3	3	424	176	1272	528	CoherentMotion_C#v1	1	500
526	1	3	33	3	3	3	3	199	401	597	1203	CoherentMotion_C#v1	1	500
522	1	3	33	1	1	3	3	199	401	597	1203	CoherentMotion_C#v1	1	500
524	1	6	61	3	3	3	3	368	232	1104	696	CoherentMotion_C#v1	1	500
2154	0	7	70	2	3	3	3	424	176	1272	528	CoherentMotion_C#v1	1	500
942	0	2	23	3	2	3	3	143	457	429	1371	CoherentMotion_C#v1	1	500
580	0	1	14	0	2	3	3	87	513	261	1539	CoherentMotion_C#v1	1	500
599	1	4	42	0	0	3	3	256	344	768	1032	CoherentMotion_C#v1	1	500
548	1	7	70	3	3	3	3	424	176	1272	528	CoherentMotion_C#v1	1	500
574	1	2	23	2	2	3	3	143	457	429	1371	CoherentMotion_C#v1	1	500
562	1	3	33	2	2	3	3	199	401	597	1203	CoherentMotion_C#v1	1	500
548	1	1	14	2	2	3	3	87	513	261	1539	CoherentMotion_C#v1	1	500
1840	1	6	61	3	3	3	3	368	232	1104	696	CoherentMotion_C#v1	1	500
708	1	5	51	0	0	3	3	312	288	936	864	CoherentMotion_C#v1	1	500
642	1	6	61	2	2	3	3	368	232	1104	696	CoherentMotion_C#v1	1	500
583	1	4	42	2	2	3	3	256	344	768	1032	CoherentMotion_C#v1	1	500
1099	1	3	33	3	3	3	3	199	401	597	1203	CoherentMotion_C#v1	1	500
525	1	7	70	1	1	3	3	424	176	1272	528	CoherentMotion_C#v1	1	500
1103	1	5	51	2	2	3	3	312	288	936	864	CoherentMotion_C#v1	1	500
681	1	1	14	0	0	3	3	87	513	261	1539	CoherentMotion_C#v1	1	500
543	1	5	51	1	1	3	3	312	288	936	864	CoherentMotion_C#v1	1	500
569	1	4	42	2	2	3	3	256	344	768	1032	CoherentMotion_C#v1	1	500
881	1	3	33	3	3	3	3	199	401	597	1203	CoherentMotion_C#v1	1	500
633	1	2	23	2	2	3	3	143	457	429	1371	CoherentMotion_C#v1	1	500
790	0	1	14	3	0	3	3	87	513	261	1539	CoherentMotion_C#v1	1	500
672	0	0	5	0	2	3	3	31	569	93	1707	CoherentMotion_C#v1	1	500
1150	0	1	14	2	0	3	3	87	513	261	1539	CoherentMotion_C#v1	1	500
840	1	5	51	0	0	3	3	312	288	936	864	CoherentMotion_C#v1	1	500
523	1	3	33	3	3	3	3	199	401	597	1203	CoherentMotion_C#v1	1	500
868	1	1	14	3	3	3	3	87	513	261	1539	CoherentMotion_C#v1	1	500
527	1	7	70	2	2	3	3	424	176	1272	528	CoherentMotion_C#v1	1	500
665	0	0	5	0	2	3	3	31	569	93	1707	CoherentMotion_C#v1	1	500
525	1	6	61	1	1	3	3	368	232	1104	696	CoherentMotion_C#v1	1	500
611	0	2	23	1	2	3	3	143	457	429	1371	CoherentMotion_C#v1	1	500
695	0	0	5	0	1	3	3	31	569	93	1707	CoherentMotion_C#v1	1	500
1198	0	1	14	0	2	3	3	87	513	261	1539	CoherentMotion_C#v1	1	500
524	1	4	42	3	3	3	3	256	344	768	1032	CoherentMotion_C#v1	1	500
603	1	7	70	0	0	3	3	424	176	1272	528	CoherentMotion_C#v1	1	500
633	1	3	33	0	0	3	3	199	401	597	1203	CoherentMotion_C#v1	1	500
550	1	5	51	3	3	3	3	312	288	936	864	CoherentMotion_C#v1	1	500
551	1	2	23	3	3	3	3	143	457	429	1371	CoherentMotion_C#v1	1	500
526	1	6	61	2	2	3	3	368	232	1104	696	CoherentMotion_C#v1	1	500
574	0	0	5	1	0	3	3	31	569	93	1707	CoherentMotion_C#v1	1	500
537	1	1	14	2	2	3	3	87	513	261	1539	CoherentMotion_C#v1	1	500
721	1	3	33	0	0	3	3	199	401	597	1203	CoherentMotion_C#v1	1	500
530	1	7	70	2	2	3	3	424	176	1272	528	CoherentMotion_C#v1	1	500
967	0	2	23	1	0	3	3	143	457	429	1371	CoherentMotion_C#v1	1	500
587	0	0	5	0	2	3	3	31	569	93	1707	CoherentMotion_C#v1	1	500
525	1	7	70	3	3	3	3	424	176	1272	528	CoherentMotion_C#v1	1	500
546	1	2	23	3	3	3	3	143	457	429	1371	CoherentMotion_C#v1	1	500
690	1	0	5	2	2	3	3	31	569	93	1707	CoherentMotion_C#v1	1	500
553	1	7	70	1	1	3	3	424	176	1272	528	CoherentMotion_C#v1	1	500
633	0	1	14	2	1	3	3	87	513	261	1539	CoherentMotion_C#v1	1	500
602	1	1	14	0	0	3	3	87	513	261	1539	CoherentMotion_C#v1	1	500
559	1	7	70	2	2	3	3	424	176	1272	528	CoherentMotion_C#v1	1	500
1922	1	3	33	3	3	3	3	199	401	597	1203	CoherentMotion_C#v1	1	500
741	1	2	23	1	1	3	3	143	457	429	1371	CoherentMotion_C#v1	1	500
639	1	3	33	3	3	3	3	199	401	597	1203	CoherentMotion_C#v1	1	500
527	1	7	70	0	0	3	3	424	176	1272	528	CoherentMotion_C#v1	1	500
559	1	5	51	3	3	3	3	312	288	936	864	CoherentMotion_C#v1	1	500
643	1	3	33	0	0	3	3	199	401	597	1203	CoherentMotion_C#v1	1	500
567	1	4	42	1	1	3	3	256	344	768	1032	CoherentMotion_C#v1	1	500
1579	1	4	42	2	2	3	3	256	344	768	1032	CoherentMotion_C#v1	1	500
720	1	1	14	3	3	3	3	87	513	261	1539	CoherentMotion_C#v1	1	500
961	1	6	61	2	2	3	3	368	232	1104	696	CoherentMotion_C#v1	1	500
590	1	2	23	2	2	3	3	143	457	429	1371	CoherentMotion_C#v1	1	500
609	0	0	5	2	1	3	3	31	569	93	1707	CoherentMotion_C#v1	1	500
734	0	3	33	2	0	3	3	199	401	597	1203	CoherentMotion_C#v1	1	500
550	1	7	70	1	1	3	3	424	176	1272	528	CoherentMotion_C#v1	1	500
896	0	2	23	3	2	3	3	143	457	429	1371	CoherentMotion_C#v1	1	500
613	1	0	5	0	0	3	3	31	569	93	1707	CoherentMotion_C#v1	1	500
609	1	2	23	1	1	3	3	143	457	429	1371	CoherentMotion_C#v1	1	500
652	1	4	42	0	0	3	3	256	344	768	1032	CoherentMotion_C#v1	1	500
579	1	4	42	0	0	3	3	256	344	768	1032	CoherentMotion_C#v1	1	500
700	1	1	14	2	2	3	3	87	513	261	1539	CoherentMotion_C#v1	1	500
646	0	3	33	0	2	3	3	199	401	597	1203	CoherentMotion_C#v1	1	500
666	1	4	42	3	3	3	3	256	344	768	1032	CoherentMotion_C#v1	1	500
656	1	1	14	1	1	3	3	87	513	261	1539	CoherentMotion_C#v1	1	500
591	1	3	33	3	3	3	3	199	401	597	1203	CoherentMotion_C#v1	1	500
563	1	2	23	3	3	3	3	143	457	429	1371	CoherentMotion_C#v1	1	500
706	0	0	5	1	3	3	3	31	569	93	1707	CoherentMotion_C#v1	1	500
652	1	7	70	2	2	3	3	424	176	1272	528	CoherentMotion_C#v1	1	500
587	1	7	70	1	1	3	3	424	176	1272	528	CoherentMotion_C#v1	1	500
1124	1	6	61	1	1	3	3	368	232	1104	696	CoherentMotion_C#v1	1	500
719	1	3	33	3	3	3	3	199	401	597	1203	CoherentMotion_C#v1	1	500
649	0	0	5	2	0	3	3	31	569	93	1707	CoherentMotion_C#v1	1	500
538	0	0	5	1	2	3	3	31	569	93	1707	CoherentMotion_C#v1	1	500
671	1	3	33	2	2	3	3	199	401	597	1203	CoherentMotion_C#v1	1	500
606	1	6	61	1	1	3	3	368	232	1104	696	CoherentMotion_C#v1	1	500
963	1	6	61	3	3	3	3	368	232	1104	696	CoherentMotion_C#v1	1	500
1024	0	3	33	3	2	3	3	199	401	597	1203	CoherentMotion_C#v1	1	500
711	0	1	14	0	1	3	3	87	513	261	1539	CoherentMotion_C#v1	1	500
655	1	0	5	2	2	3	3	31	569	93	1707	CoherentMotion_C#v1	1	500
581	1	6	61	1	1	3	3	368	232	1104	696	CoherentMotion_C#v1	1	500
672	1	2	23	3	3	3	3	143	457	429	1371	CoherentMotion_C#v1	1	500
526	1	5	51	2	2	3	3	312	288	936	864	CoherentMotion_C#v1	1	500
673	0	1	14	1	0	3	3	87	513	261	1539	CoherentMotion_C#v1	1	500
558	1	5	51	3	3	3	3	312	288	936	864	CoherentMotion_C#v1	1	500
737	0	0	5	3	1	3	3	31	569	93	1707	CoherentMotion_C#v1	1	500
769	1	4	42	0	0	3	3	256	344	768	1032	CoherentMotion_C#v1	1	500
609	1	3	33	0	0	3	3	199	401	597	1203	CoherentMotion_C#v1	1	500
661	0	1	14	2	3	3	3	87	513	261	1539	CoherentMotion_C#v1	1	500
588	0	1	14	0	2	3	3	87	513	261	1539	CoherentMotion_C#v1	1	500
681	0	0	5	2	0	3	3	31	569	93	1707	CoherentMotion_C#v1	1	500
1502	0	0	5	1	2	3	3	31	569	93	1707	CoherentMotion_C#v1	1	500
914	1	5	51	3	3	3	3	312	288	936	864	CoherentMotion_C#v1	1	500
550	1	4	42	1	1	3	3	256	344	768	1032	CoherentMotion_C#v1	1	500
930	1	7	70	2	2	3	3	424	176	1272	528	CoherentMotion_C#v1	1	500
587	1	5	51	3	3	3	3	312	288	936	864	CoherentMotion_C#v1	1	500
572	1	4	42	2	2	3	3	256	344	768	1032	CoherentMotion_C#v1	1	500
544	0	0	5	0	2	3	3	31	569	93	1707	CoherentMotion_C#v1	1	500
554	1	1	14	2	2	3	3	87	513	261	1539	CoherentMotion_C#v1	1	500
550	0	1	14	0	2	3	3	87	513	261	1539	CoherentMotion_C#v1	1	500
2297	1	3	33	1	1	3	3	199	401	597	1203	CoherentMotion_C#v1	1	500
586	1	6	61	3	3	3	3	368	232	1104	696	CoherentMotion_C#v1	1	500
524	1	5	51	2	2	3	3	312	288	936	864	CoherentMotion_C#v1	1	500
527	1	6	61	3	3	3	3	368	232	1104	696	CoherentMotion_C#v1	1	500
529	1	3	33	2	2	3	3	199	401	597	1203	CoherentMotion_C#v1	1	500
716	1	6	61	0	0	3	3	368	232	1104	696	CoherentMotion_C#v1	1	500
629	1	3	33	1	1	3	3	199	401	597	1203	CoherentMotion_C#v1	1	500
524	0	2	23	1	3	3	3	143	457	429	1371	CoherentMotion_C#v1	1	500
620	1	7	70	3	3	3	3	424	176	1272	528	CoherentMotion_C#v1	1	500
1162	0	2	23	3	0	3	3	143	457	429	1371	CoherentMotion_C#v1	1	500
609	1	7	70	1	1	3	3	424	176	1272	528	CoherentMotion_C#v1	1	500
577	1	7	70	3	3	3	3	424	176	1272	528	CoherentMotion_C#v1	1	500
658	1	5	51	0	0	3	3	312	288	936	864	CoherentMotion_C#v1	1	500
562	1	6	61	1	1	3	3	368	232	1104	696	CoherentMotion_C#v1	1	500
622	1	2	23	3	3	3	3	143	457	429	1371	CoherentMotion_C#v1	1	500
673	0	2	23	1	2	3	3	143	457	429	1371	CoherentMotion_C#v1	1	500
624	1	6	61	2	2	3	3	368	232	1104	696	CoherentMotion_C#v1	1	500
547	1	6	61	3	3	3	3	368	232	1104	696	CoherentMotion_C#v1	1	500
551	1	4	42	3	3	3	3	256	344	768	1032	CoherentMotion_C#v1	1	500
2690	1	3	33	3	3	3	3	199	401	597	1203	CoherentMotion_C#v1	1	500
732	1	2	23	0	0	3	3	143	457	429	1371	CoherentMotion_C#v1	1	500
636	1	4	42	1	1	3	3	256	344	768	1032	CoherentMotion_C#v1	1	500
602	1	7	70	3	3	3	3	424	176	1272	528	CoherentMotion_C#v1	1	500
542	1	3	33	3	3	3	3	199	401	597	1203	CoherentMotion_C#v1	1	500
537	0	2	23	1	3	3	3	143	457	429	1371	CoherentMotion_C#v1	1	500
611	1	4	42	2	2	3	3	256	344	768	1032	CoherentMotion_C#v1	1	500
565	1	6	61	3	3	3	3	368	232	1104	696	CoherentMotion_C#v1	1	500
562	1	3	33	2	2	3	3	199	401	597	1203	CoherentMotion_C#v1	1	500
694	1	5	51	0	0	3	3	312	288	936	864	CoherentMotion_C#v1	1	500
685	0	1	14	0	2	3	3	87	513	261	1539	CoherentMotion_C#v1	1	500
636	1	0	5	2	2	3	3	31	569	93	1707	CoherentMotion_C#v1	1	500
697	1	2	23	3	3	3	3	143	457	429	1371	CoherentMotion_C#v1	1	500
679	1	0	5	2	2	3	3	31	569	93	1707	CoherentMotion_C#v1	1	500
575	1	3	33	3	3	3	3	199	401	597	1203	CoherentMotion_C#v1	1	500
554	0	2	23	1	2	3	3	143	457	429	1371	CoherentMotion_C#v1	1	500
555	0	3	33	0	2	3	3	199	401	597	1203	CoherentMotion_C#v1	1	500
551	1	3	33	0	0	3	3	199	401	597	1203	CoherentMotion_C#v1	1	500
629	1	5	51	2	2	3	3	312	288	936	864	CoherentMotion_C#v1	1	500
1155	1	6	61	3	3	3	3	368	232	1104	696	CoherentMotion_C#v1	1	500
644	1	5	51	0	0	3	3	312	288	936	864	CoherentMotion_C#v1	1	500
707	1	2	23	3	3	3	3	143	457	429	1371	CoherentMotion_C#v1	1	500
525	0	0	5	1	2	3	3	31	569	93	1707	CoherentMotion_C#v1	1	500
620	1	3	33	2	2	3	3	199	401	597	1203	CoherentMotion_C#v1	1	500
650	1	5	51	1	1	3	3	312	288	936	864	CoherentMotion_C#v1	1	500
526	0	6	61	0	2	3	3	368	232	1104	696	CoherentMotion_C#v1	1	500
593	1	5	51	0	0	3	3	312	288	936	864	CoherentMotion_C#v1	1	500
621	1	5	51	1	1	3	3	312	288	936	864	CoherentMotion_C#v1	1	500
569	1	5	51	3	3	3	3	312	288	936	864	CoherentMotion_C#v1	1	500
725	0	2	23	2	0	3	3	143	457	429	1371	CoherentMotion_C#v1	1	500
633	1	3	33	0	0	3	3	199	401	597	1203	CoherentMotion_C#v1	1	500
1122	1	7	70	3	3	3	3	424	176	1272	528	CoherentMotion_C#v1	1	500
587	1	1	14	3	3	3	3	87	513	261	1539	CoherentMotion_C#v1	1	500
648	1	7	70	0	0	3	3	424	176	1272	528	CoherentMotion_C#v1	1	500
653	1	7	70	1	1	3	3	424	176	1272	528	CoherentMotion_C#v1	1	500
575	1	3	33	0	0	3	3	199	401	597	1203	CoherentMotion_C#v1	1	500
557	0	2	23	1	0	3	3	143	457	429	1371	CoherentMotion_C#v1	1	500
584	1	6	61	1	1	3	3	368	232	1104	696	CoherentMotion_C#v1	1	500
581	0	3	33	3	0	3	3	199	401	597	1203	CoherentMotion_C#v1	1	500
559	0	0	5	0	2	3	3	31	569	93	1707	CoherentMotion_C#v1	1	500
589	1	6	61	2	2	3	3	368	232	1104	696	CoherentMotion_C#v1	1	500
632	1	4	42	1	1	3	3	256	344	768	1032	CoherentMotion_C#v1	1	500
565	1	7	70	2	2	3	3	424	176	1272	528	CoherentMotion_C#v1	1	500
609	1	0	5	3	3	3	3	31	569	93	1707	CoherentMotion_C#v1	1	500
620	0	0	5	1	2	3	3	31	569	93	1707	CoherentMotion_C#v1	1	500
761	1	2	23	1	1	3	3	143	457	429	1371	CoherentMotion_C#v1	1	500
730	1	6	61	1	1	3	3	368	232	1104	696	CoherentMotion_C#v1	1	500
594	1	4	42	0	0	3	3	256	344	768	1032	CoherentMotion_C#v1	1	500
597	0	3	33	3	0	3	3	199	401	597	1203	CoherentMotion_C#v1	1	500
570	1	5	51	3	3	3	3	312	288	936	864	CoherentMotion_C#v1	1	500
734	1	6	61	0	0	3	3	368	232	1104	696	CoherentMotion_C#v1	1	500
573	1	6	61	2	2	3	3	368	232	1104	696	CoherentMotion_C#v1	1	500
530	1	5	51	1	1	3	3	312	288	936	864	CoherentMotion_C#v1	1	500
624	1	4	42	1	1	3	3	256	344	768	1032	CoherentMotion_C#v1	1	500
537	1	7	70	1	1	3	3	424	176	1272	528	CoherentMotion_C#v1	1	500
576	1	4	42	3	3	3	3	256	344	768	1032	CoherentMotion_C#v1	1	500
614	0	0	5	2	0	3	3	31	569	93	1707	CoherentMotion_C#v1	1	500
811	0	1	14	0	1	3	3	87	513	261	1539	CoherentMotion_C#v1	1	500
733	1	2	23	0	0	3	3	143	457	429	1371	CoherentMotion_C#v1	1	500
612	0	2	23	3	2	3	3	143	457	429	1371	CoherentMotion_C#v1	1	500
569	1	4	42	3	3	3	3	256	344	768	1032	CoherentMotion_C#v1	1	500
619	0	1	14	3	1	3	3	87	513	261	1539	CoherentMotion_C#v1	1	500
624	1	2	23	3	3	3	3	143	457	429	1371	CoherentMotion_C#v1	1	500
566	1	1	14	0	0	3	3	87	513	261	1539	CoherentMotion_C#v1	1	500
525	1	4	42	3	3	3	3	256	344	768	1032	CoherentMotion_C#v1	1	500
556	1	5	51	2	2	3	3	312	288	936	864	CoherentMotion_C#v1	1	500
615	1	4	42	0	0	3	3	256	344	768	1032	CoherentMotion_C#v1	1	500
540	1	6	61	3	3	3	3	368	232	1104	696	CoherentMotion_C#v1	1	500
539	1	6	61	3	3	3	3	368	232	1104	696	CoherentMotion_C#v1	1	500
525	1	3	33	2	2	3	3	199	401	597	1203	CoherentMotion_C#v1	1	500
619	1	5	51	2	2	3	3	312	288	936	864	CoherentMotion_C#v1	1	500
624	1	2	23	0	0	3	3	143	457	429	1371	CoherentMotion_C#v1	1	500
593	1	4	42	3	3	3	3	256	344	768	1032	CoherentMotion_C#v1	1	500
544	1	1	14	3	3	3	3	87	513	261	1539	CoherentMotion_C#v1	1	500
589	1	1	14	1	1	3	3	87	513	261	1539	CoherentMotion_C#v1	1	500
545	1	7	70	2	2	3	3	424	176	1272	528	CoherentMotion_C#v1	1	500
748	1	3	33	1	1	3	3	199	401	597	1203	CoherentMotion_C#v1	1	500
1412	1	0	5	3	3	3	3	31	569	93	1707	CoherentMotion_C#v1	1	500
540	1	7	70	2	2	3	3	424	176	1272	528	CoherentMotion_C#v1	1	500
572	1	4	42	3	3	3	3	256	344	768	1032	CoherentMotion_C#v1	1	500
523	0	1	14	2	3	3	3	87	513	261	1539	CoherentMotion_C#v1	1	500
621	1	5	51	3	3	3	3	312	288	936	864	CoherentMotion_C#v1	1	500
1058	1	7	70	2	2	3	3	424	176	1272	528	CoherentMotion_C#v1	1	500
1050	1	6	61	1	1	3	3	368	232	1104	696	CoherentMotion_C#v1	1	500
618	1	6	61	1	1	3	3	368	232	1104	696	CoherentMotion_C#v1	1	500
528	1	5	51	2	2	3	3	312	288	936	864	CoherentMotion_C#v1	1	500
712	1	2	23	0	0	3	3	143	457	429	1371	CoherentMotion_C#v1	1	500
599	0	0	5	0	2	3	3	31	569	93	1707	CoherentMotion_C#v1	1	500
557	1	6	61	3	3	3	3	368	232	1104	696	CoherentMotion_C#v1	1	500
607	0	2	23	0	1	3	3	143	457	429	1371	CoherentMotion_C#v1	1	500
594	0	0	5	3	2	3	3	31	569	93	1707	CoherentMotion_C#v1	1	500
524	1	7	70	2	2	3	3	424	176	1272	528	CoherentMotion_C#v1	1	500
537	1	5	51	1	1	3	3	312	288	936	864	CoherentMotion_C#v1	1	500
665	1	1	14	1	1	3	3	87	513	261	1539	CoherentMotion_C#v1	1	500
578	0	1	14	1	2	3	3	87	513	261	1539	CoherentMotion_C#v1	1	500
565	1	6	61	1	1	3	3	368	232	1104	696	CoherentMotion_C#v1	1	500
1169	0	0	5	1	3	3	3	31	569	93	1707	CoherentMotion_C#v1	1	500
562	1	5	51	3	3	3	3	312	288	936	864	CoherentMotion_C#v1	1	500
544	1	5	51	2	2	3	3	312	288	936	864	CoherentMotion_C#v1	1	500
716	1	4	42	3	3	3	3	256	344	768	1032	CoherentMotion_C#v1	1	500
611	1	3	33	1	1	3	3	199	401	597	1203	CoherentMotion_C#v1	1	500
623	1	6	61	1	1	3	3	368	232	1104	696	CoherentMotion_C#v1	1	500
554	1	4	42	3	3	3	3	256	344	768	1032	CoherentMotion_C#v1	1	500
655	1	4	42	0	0	3	3	256	344	768	1032	CoherentMotion_C#v1	1	500
568	0	7	70	0	2	3	3	424	176	1272	528	CoherentMotion_C#v1	1	500
864	0	1	14	0	2	3	3	87	513	261	1539	CoherentMotion_C#v1	1	500
538	1	5	51	1	1	3	3	312	288	936	864	CoherentMotion_C#v1	1	500
653	1	7	70	1	1	3	3	424	176	1272	528	CoherentMotion_C#v1	1	500
571	1	5	51	0	0	3	3	312	288	936	864	CoherentMotion_C#v1	1	500
614	0	3	33	2	1	3	3	199	401	597	1203	CoherentMotion_C#v1	1	500
636	1	6	61	0	0	3	3	368	232	1104	696	CoherentMotion_C#v1	1	500
607	1	6	61	1	1	3	3	368	232	1104	696	CoherentMotion_C#v1	1	500
845	1	1	14	3	3	3	3	87	513	261	1539	CoherentMotion_C#v1	1	500
607	1	1	14	0	0	3	3	87	513	261	1539	CoherentMotion_C#v1	1	500
570	1	7	70	1	1	3	3	424	176	1272	528	CoherentMotion_C#v1	1	500
607	1	5	51	0	0	3	3	312	288	936	864	CoherentMotion_C#v1	1	500
864	1	1	14	2	2	3	3	87	513	261	1539	CoherentMotion_C#v1	1	500
