# Supplementary material for: The Leuven Embedded Figures Test (L-EFT): measuring perception, intelligence or executive function?
Source: PeerJ. 2018 Mar 26;6:e4524. doi: 10.7717/peerj.4524 (PMC5875396; doi:10.7717/peerj.4524)
Supplement: Supplemental Information 9 [file peerj-06-4524-s009.zip › Study 1/CoherentMotion/112240CoherentMotion.csv]

ReactionTime	Accuracy	CoherenceLevel	CoherenceValue	StimDirection	RespDirection	G_MeanCoherentSpeed	G_MeanRandomSpeed	TotalCoherent	TotalRandom	TotalCoherentSpeed	TotalRandomSpeed	TestID	MainPrac	MotionDuration
8801	0	1	14	2	3	3	3	87	513	261	1539	CoherentMotion_C#v1	0	1000
4649	0	0	5	3	0	3	3	31	569	93	1707	CoherentMotion_C#v1	0	1000
1111	1	7	70	3	3	3	3	424	176	1272	528	CoherentMotion_C#v1	0	1000
1144	1	5	51	0	0	3	3	312	288	936	864	CoherentMotion_C#v1	0	1000
1067	0	5	51	2	0	3	3	312	288	936	864	CoherentMotion_C#v1	0	1000
1610	0	4	42	3	0	3	3	256	344	768	1032	CoherentMotion_C#v1	0	1000
10504	0	3	33	2	0	3	3	199	401	597	1203	CoherentMotion_C#v1	0	1000
1319	1	6	61	2	2	3	3	368	232	1104	696	CoherentMotion_C#v1	0	1000
11250	0	3	33	1	2	3	3	199	401	597	1203	CoherentMotion_C#v1	0	1000
1352	1	5	51	3	3	3	3	312	288	936	864	CoherentMotion_C#v1	0	1000
1328	1	0	5	1	1	3	3	31	569	93	1707	CoherentMotion_C#v1	0	1000
1654	0	2	23	3	0	3	3	143	457	429	1371	CoherentMotion_C#v1	0	1000
2642	1	7	70	3	3	3	3	424	176	1272	528	CoherentMotion_C#v1	0	1000
1084	1	5	51	0	0	3	3	312	288	936	864	CoherentMotion_C#v1	0	1000
1742	0	0	5	3	1	3	3	31	569	93	1707	CoherentMotion_C#v1	0	1000
1328	1	0	5	3	3	3	3	31	569	93	1707	CoherentMotion_C#v1	0	1000
1332	0	1	14	0	3	3	3	87	513	261	1539	CoherentMotion_C#v1	0	1000
1423	0	3	33	1	0	3	3	199	401	597	1203	CoherentMotion_C#v1	0	1000
1399	1	1	14	0	0	3	3	87	513	261	1539	CoherentMotion_C#v1	0	1000
2045	0	1	14	3	1	3	3	87	513	261	1539	CoherentMotion_C#v1	0	1000
1674	1	4	42	2	2	3	3	256	344	768	1032	CoherentMotion_C#v1	0	1000
1610	1	3	33	0	0	3	3	199	401	597	1203	CoherentMotion_C#v1	0	1000
1764	0	2	23	0	1	3	3	143	457	429	1371	CoherentMotion_C#v1	0	1000
1834	1	2	23	2	2	3	3	143	457	429	1371	CoherentMotion_C#v1	0	1000
1566	0	0	5	3	0	3	3	31	569	93	1707	CoherentMotion_C#v1	0	1000
1292	0	5	51	2	3	3	3	312	288	936	864	CoherentMotion_C#v1	0	1000
1201	1	7	70	3	3	3	3	424	176	1272	528	CoherentMotion_C#v1	0	1000
1382	0	5	51	2	1	3	3	312	288	936	864	CoherentMotion_C#v1	0	1000
1405	0	2	23	1	0	3	3	143	457	429	1371	CoherentMotion_C#v1	0	1000
1399	0	4	42	1	2	3	3	256	344	768	1032	CoherentMotion_C#v1	0	1000
1439	1	4	42	3	3	3	3	256	344	768	1032	CoherentMotion_C#v1	0	1000
1353	1	7	70	3	3	3	3	424	176	1272	528	CoherentMotion_C#v1	0	1000
1392	0	2	23	3	1	3	3	143	457	429	1371	CoherentMotion_C#v1	0	1000
1416	0	0	5	3	0	3	3	31	569	93	1707	CoherentMotion_C#v1	0	1000
1619	1	0	5	2	2	3	3	31	569	93	1707	CoherentMotion_C#v1	0	1000
1105	1	6	61	3	3	3	3	368	232	1104	696	CoherentMotion_C#v1	0	1000
1537	0	0	5	3	1	3	3	31	569	93	1707	CoherentMotion_C#v1	0	1000
2159	0	3	33	3	0	3	3	199	401	597	1203	CoherentMotion_C#v1	0	1000
1610	1	2	23	2	2	3	3	143	457	429	1371	CoherentMotion_C#v1	0	1000
1385	1	5	51	0	0	3	3	312	288	936	864	CoherentMotion_C#v1	0	1000
1697	1	7	70	3	3	3	3	424	176	1272	528	CoherentMotion_C#v1	0	1000
1281	1	4	42	0	0	3	3	256	344	768	1032	CoherentMotion_C#v1	0	1000
1045	1	7	70	2	2	3	3	424	176	1272	528	CoherentMotion_C#v1	0	1000
3480	1	7	70	1	1	3	3	424	176	1272	528	CoherentMotion_C#v1	0	1000
1413	0	0	5	2	3	3	3	31	569	93	1707	CoherentMotion_C#v1	0	1000
1183	1	1	14	1	1	3	3	87	513	261	1539	CoherentMotion_C#v1	0	1000
1073	0	0	5	0	3	3	3	31	569	93	1707	CoherentMotion_C#v1	0	1000
1409	1	0	5	0	0	3	3	31	569	93	1707	CoherentMotion_C#v1	0	1000
1831	1	6	61	1	1	3	3	368	232	1104	696	CoherentMotion_C#v1	0	1000
1343	0	3	33	1	3	3	3	199	401	597	1203	CoherentMotion_C#v1	0	1000
1735	0	6	61	3	0	3	3	368	232	1104	696	CoherentMotion_C#v1	0	1000
1672	1	6	61	2	2	3	3	368	232	1104	696	CoherentMotion_C#v1	0	1000
1624	1	7	70	3	3	3	3	424	176	1272	528	CoherentMotion_C#v1	0	1000
1478	1	4	42	3	3	3	3	256	344	768	1032	CoherentMotion_C#v1	0	1000
1249	1	2	23	1	1	3	3	143	457	429	1371	CoherentMotion_C#v1	0	1000
1205	1	5	51	3	3	3	3	312	288	936	864	CoherentMotion_C#v1	0	1000
1528	0	2	23	2	0	3	3	143	457	429	1371	CoherentMotion_C#v1	0	1000
1348	0	4	42	1	3	3	3	256	344	768	1032	CoherentMotion_C#v1	0	1000
1613	0	2	23	0	2	3	3	143	457	429	1371	CoherentMotion_C#v1	0	1000
1580	0	3	33	0	3	3	3	199	401	597	1203	CoherentMotion_C#v1	0	1000
1496	1	7	70	2	2	3	3	424	176	1272	528	CoherentMotion_C#v1	0	1000
1360	1	2	23	3	3	3	3	143	457	429	1371	CoherentMotion_C#v1	0	1000
1580	0	1	14	2	1	3	3	87	513	261	1539	CoherentMotion_C#v1	0	1000
1337	1	6	61	0	0	3	3	368	232	1104	696	CoherentMotion_C#v1	0	1000
1360	1	7	70	3	3	3	3	424	176	1272	528	CoherentMotion_C#v1	0	1000
1591	1	3	33	0	0	3	3	199	401	597	1203	CoherentMotion_C#v1	0	1000
1221	1	7	70	0	0	3	3	424	176	1272	528	CoherentMotion_C#v1	0	1000
1417	1	4	42	1	1	3	3	256	344	768	1032	CoherentMotion_C#v1	0	1000
1266	1	6	61	1	1	3	3	368	232	1104	696	CoherentMotion_C#v1	0	1000
1335	1	7	70	2	2	3	3	424	176	1272	528	CoherentMotion_C#v1	0	1000
1391	1	1	14	3	3	3	3	87	513	261	1539	CoherentMotion_C#v1	0	1000
2054	1	1	14	0	0	3	3	87	513	261	1539	CoherentMotion_C#v1	0	1000
1378	1	2	23	0	0	3	3	143	457	429	1371	CoherentMotion_C#v1	0	1000
1338	0	1	14	3	0	3	3	87	513	261	1539	CoherentMotion_C#v1	0	1000
3074	0	0	5	3	0	3	3	31	569	93	1707	CoherentMotion_C#v1	0	1000
1430	0	4	42	0	1	3	3	256	344	768	1032	CoherentMotion_C#v1	0	1000
1055	1	6	61	3	3	3	3	368	232	1104	696	CoherentMotion_C#v1	0	1000
1295	1	5	51	1	1	3	3	312	288	936	864	CoherentMotion_C#v1	0	1000
1366	0	0	5	1	0	3	3	31	569	93	1707	CoherentMotion_C#v1	0	1000
1405	0	6	61	0	2	3	3	368	232	1104	696	CoherentMotion_C#v1	0	1000
2583	0	3	33	2	3	3	3	199	401	597	1203	CoherentMotion_C#v1	1	500
2160	1	1	14	0	0	3	3	87	513	261	1539	CoherentMotion_C#v1	1	500
874	1	6	61	3	3	3	3	368	232	1104	696	CoherentMotion_C#v1	1	500
1093	0	1	14	2	1	3	3	87	513	261	1539	CoherentMotion_C#v1	1	500
840	1	7	70	3	3	3	3	424	176	1272	528	CoherentMotion_C#v1	1	500
1697	0	4	42	3	0	3	3	256	344	768	1032	CoherentMotion_C#v1	1	500
1090	1	1	14	3	3	3	3	87	513	261	1539	CoherentMotion_C#v1	1	500
1428	1	3	33	1	1	3	3	199	401	597	1203	CoherentMotion_C#v1	1	500
1581	1	1	14	3	3	3	3	87	513	261	1539	CoherentMotion_C#v1	1	500
1068	1	6	61	2	2	3	3	368	232	1104	696	CoherentMotion_C#v1	1	500
1372	1	2	23	3	3	3	3	143	457	429	1371	CoherentMotion_C#v1	1	500
1011	1	2	23	1	1	3	3	143	457	429	1371	CoherentMotion_C#v1	1	500
1120	1	5	51	3	3	3	3	312	288	936	864	CoherentMotion_C#v1	1	500
884	0	4	42	0	2	3	3	256	344	768	1032	CoherentMotion_C#v1	1	500
1326	0	3	33	3	0	3	3	199	401	597	1203	CoherentMotion_C#v1	1	500
1018	1	3	33	3	3	3	3	199	401	597	1203	CoherentMotion_C#v1	1	500
1206	0	4	42	2	1	3	3	256	344	768	1032	CoherentMotion_C#v1	1	500
825	1	4	42	0	0	3	3	256	344	768	1032	CoherentMotion_C#v1	1	500
963	1	0	5	2	2	3	3	31	569	93	1707	CoherentMotion_C#v1	1	500
1010	1	7	70	0	0	3	3	424	176	1272	528	CoherentMotion_C#v1	1	500
977	0	0	5	0	2	3	3	31	569	93	1707	CoherentMotion_C#v1	1	500
799	1	5	51	3	3	3	3	312	288	936	864	CoherentMotion_C#v1	1	500
952	0	0	5	3	1	3	3	31	569	93	1707	CoherentMotion_C#v1	1	500
901	1	6	61	2	2	3	3	368	232	1104	696	CoherentMotion_C#v1	1	500
770	1	6	61	3	3	3	3	368	232	1104	696	CoherentMotion_C#v1	1	500
794	0	1	14	1	0	3	3	87	513	261	1539	CoherentMotion_C#v1	1	500
756	1	2	23	3	3	3	3	143	457	429	1371	CoherentMotion_C#v1	1	500
859	1	4	42	3	3	3	3	256	344	768	1032	CoherentMotion_C#v1	1	500
760	1	5	51	2	2	3	3	312	288	936	864	CoherentMotion_C#v1	1	500
832	0	0	5	3	2	3	3	31	569	93	1707	CoherentMotion_C#v1	1	500
811	1	5	51	2	2	3	3	312	288	936	864	CoherentMotion_C#v1	1	500
899	1	6	61	0	0	3	3	368	232	1104	696	CoherentMotion_C#v1	1	500
896	1	5	51	2	2	3	3	312	288	936	864	CoherentMotion_C#v1	1	500
604	1	6	61	2	2	3	3	368	232	1104	696	CoherentMotion_C#v1	1	500
992	1	2	23	0	0	3	3	143	457	429	1371	CoherentMotion_C#v1	1	500
1407	0	1	14	3	1	3	3	87	513	261	1539	CoherentMotion_C#v1	1	500
791	1	5	51	0	0	3	3	312	288	936	864	CoherentMotion_C#v1	1	500
816	1	4	42	0	0	3	3	256	344	768	1032	CoherentMotion_C#v1	1	500
2041	0	0	5	1	3	3	3	31	569	93	1707	CoherentMotion_C#v1	1	500
757	1	6	61	3	3	3	3	368	232	1104	696	CoherentMotion_C#v1	1	500
1052	1	1	14	0	0	3	3	87	513	261	1539	CoherentMotion_C#v1	1	500
909	1	6	61	3	3	3	3	368	232	1104	696	CoherentMotion_C#v1	1	500
856	1	6	61	0	0	3	3	368	232	1104	696	CoherentMotion_C#v1	1	500
995	0	1	14	3	0	3	3	87	513	261	1539	CoherentMotion_C#v1	1	500
1074	1	6	61	2	2	3	3	368	232	1104	696	CoherentMotion_C#v1	1	500
1058	0	2	23	1	0	3	3	143	457	429	1371	CoherentMotion_C#v1	1	500
946	0	0	5	0	3	3	3	31	569	93	1707	CoherentMotion_C#v1	1	500
993	1	2	23	0	0	3	3	143	457	429	1371	CoherentMotion_C#v1	1	500
943	1	5	51	3	3	3	3	312	288	936	864	CoherentMotion_C#v1	1	500
875	1	7	70	0	0	3	3	424	176	1272	528	CoherentMotion_C#v1	1	500
968	1	4	42	0	0	3	3	256	344	768	1032	CoherentMotion_C#v1	1	500
870	1	3	33	3	3	3	3	199	401	597	1203	CoherentMotion_C#v1	1	500
768	1	6	61	3	3	3	3	368	232	1104	696	CoherentMotion_C#v1	1	500
1018	0	0	5	1	0	3	3	31	569	93	1707	CoherentMotion_C#v1	1	500
1125	0	7	70	3	1	3	3	424	176	1272	528	CoherentMotion_C#v1	1	500
906	0	2	23	2	0	3	3	143	457	429	1371	CoherentMotion_C#v1	1	500
1048	1	7	70	0	0	3	3	424	176	1272	528	CoherentMotion_C#v1	1	500
760	1	6	61	2	2	3	3	368	232	1104	696	CoherentMotion_C#v1	1	500
976	0	0	5	3	0	3	3	31	569	93	1707	CoherentMotion_C#v1	1	500
1246	1	1	14	3	3	3	3	87	513	261	1539	CoherentMotion_C#v1	1	500
770	1	5	51	0	0	3	3	312	288	936	864	CoherentMotion_C#v1	1	500
778	1	2	23	3	3	3	3	143	457	429	1371	CoherentMotion_C#v1	1	500
723	1	3	33	3	3	3	3	199	401	597	1203	CoherentMotion_C#v1	1	500
796	0	2	23	2	0	3	3	143	457	429	1371	CoherentMotion_C#v1	1	500
806	1	4	42	0	0	3	3	256	344	768	1032	CoherentMotion_C#v1	1	500
956	1	5	51	2	2	3	3	312	288	936	864	CoherentMotion_C#v1	1	500
813	0	2	23	1	0	3	3	143	457	429	1371	CoherentMotion_C#v1	1	500
1032	0	4	42	2	0	3	3	256	344	768	1032	CoherentMotion_C#v1	1	500
951	1	3	33	2	2	3	3	199	401	597	1203	CoherentMotion_C#v1	1	500
885	1	4	42	1	1	3	3	256	344	768	1032	CoherentMotion_C#v1	1	500
1231	0	3	33	2	0	3	3	199	401	597	1203	CoherentMotion_C#v1	1	500
772	1	5	51	0	0	3	3	312	288	936	864	CoherentMotion_C#v1	1	500
861	1	4	42	0	0	3	3	256	344	768	1032	CoherentMotion_C#v1	1	500
872	0	1	14	1	0	3	3	87	513	261	1539	CoherentMotion_C#v1	1	500
1874	0	1	14	3	0	3	3	87	513	261	1539	CoherentMotion_C#v1	1	500
921	1	0	5	1	1	3	3	31	569	93	1707	CoherentMotion_C#v1	1	500
693	1	7	70	0	0	3	3	424	176	1272	528	CoherentMotion_C#v1	1	500
684	0	2	23	2	0	3	3	143	457	429	1371	CoherentMotion_C#v1	1	500
915	0	1	14	1	0	3	3	87	513	261	1539	CoherentMotion_C#v1	1	500
1199	1	7	70	2	2	3	3	424	176	1272	528	CoherentMotion_C#v1	1	500
834	0	2	23	2	0	3	3	143	457	429	1371	CoherentMotion_C#v1	1	500
554	0	3	33	1	2	3	3	199	401	597	1203	CoherentMotion_C#v1	1	500
1152	0	2	23	2	3	3	3	143	457	429	1371	CoherentMotion_C#v1	1	500
1217	0	1	14	2	0	3	3	87	513	261	1539	CoherentMotion_C#v1	1	500
871	1	7	70	2	2	3	3	424	176	1272	528	CoherentMotion_C#v1	1	500
642	1	7	70	2	2	3	3	424	176	1272	528	CoherentMotion_C#v1	1	500
982	0	1	14	1	0	3	3	87	513	261	1539	CoherentMotion_C#v1	1	500
996	1	2	23	3	3	3	3	143	457	429	1371	CoherentMotion_C#v1	1	500
848	1	0	5	3	3	3	3	31	569	93	1707	CoherentMotion_C#v1	1	500
623	1	3	33	3	3	3	3	199	401	597	1203	CoherentMotion_C#v1	1	500
548	1	4	42	3	3	3	3	256	344	768	1032	CoherentMotion_C#v1	1	500
2324	0	6	61	1	3	3	3	368	232	1104	696	CoherentMotion_C#v1	1	500
1397	0	2	23	0	2	3	3	143	457	429	1371	CoherentMotion_C#v1	1	500
943	1	2	23	0	0	3	3	143	457	429	1371	CoherentMotion_C#v1	1	500
844	1	4	42	1	1	3	3	256	344	768	1032	CoherentMotion_C#v1	1	500
855	0	0	5	0	1	3	3	31	569	93	1707	CoherentMotion_C#v1	1	500
1168	0	0	5	1	0	3	3	31	569	93	1707	CoherentMotion_C#v1	1	500
964	0	0	5	2	1	3	3	31	569	93	1707	CoherentMotion_C#v1	1	500
1152	0	1	14	0	3	3	3	87	513	261	1539	CoherentMotion_C#v1	1	500
740	1	7	70	2	2	3	3	424	176	1272	528	CoherentMotion_C#v1	1	500
829	1	6	61	2	2	3	3	368	232	1104	696	CoherentMotion_C#v1	1	500
893	1	7	70	0	0	3	3	424	176	1272	528	CoherentMotion_C#v1	1	500
683	0	1	14	1	0	3	3	87	513	261	1539	CoherentMotion_C#v1	1	500
1550	1	5	51	3	3	3	3	312	288	936	864	CoherentMotion_C#v1	1	500
735	0	1	14	2	0	3	3	87	513	261	1539	CoherentMotion_C#v1	1	500
542	0	5	51	3	2	3	3	312	288	936	864	CoherentMotion_C#v1	1	500
650	1	6	61	3	3	3	3	368	232	1104	696	CoherentMotion_C#v1	1	500
655	1	1	14	3	3	3	3	87	513	261	1539	CoherentMotion_C#v1	1	500
628	1	3	33	0	0	3	3	199	401	597	1203	CoherentMotion_C#v1	1	500
809	1	7	70	2	2	3	3	424	176	1272	528	CoherentMotion_C#v1	1	500
639	1	6	61	0	0	3	3	368	232	1104	696	CoherentMotion_C#v1	1	500
919	1	6	61	0	0	3	3	368	232	1104	696	CoherentMotion_C#v1	1	500
564	1	7	70	0	0	3	3	424	176	1272	528	CoherentMotion_C#v1	1	500
903	0	5	51	3	0	3	3	312	288	936	864	CoherentMotion_C#v1	1	500
816	0	3	33	2	1	3	3	199	401	597	1203	CoherentMotion_C#v1	1	500
842	1	6	61	1	1	3	3	368	232	1104	696	CoherentMotion_C#v1	1	500
678	1	4	42	1	1	3	3	256	344	768	1032	CoherentMotion_C#v1	1	500
863	1	4	42	0	0	3	3	256	344	768	1032	CoherentMotion_C#v1	1	500
870	1	6	61	2	2	3	3	368	232	1104	696	CoherentMotion_C#v1	1	500
689	1	6	61	3	3	3	3	368	232	1104	696	CoherentMotion_C#v1	1	500
651	1	1	14	0	0	3	3	87	513	261	1539	CoherentMotion_C#v1	1	500
880	0	0	5	1	0	3	3	31	569	93	1707	CoherentMotion_C#v1	1	500
921	0	2	23	0	1	3	3	143	457	429	1371	CoherentMotion_C#v1	1	500
730	1	2	23	2	2	3	3	143	457	429	1371	CoherentMotion_C#v1	1	500
833	1	7	70	1	1	3	3	424	176	1272	528	CoherentMotion_C#v1	1	500
892	1	6	61	0	0	3	3	368	232	1104	696	CoherentMotion_C#v1	1	500
1767	1	2	23	0	0	3	3	143	457	429	1371	CoherentMotion_C#v1	1	500
890	1	7	70	2	2	3	3	424	176	1272	528	CoherentMotion_C#v1	1	500
805	1	6	61	2	2	3	3	368	232	1104	696	CoherentMotion_C#v1	1	500
814	1	6	61	0	0	3	3	368	232	1104	696	CoherentMotion_C#v1	1	500
649	1	7	70	1	1	3	3	424	176	1272	528	CoherentMotion_C#v1	1	500
621	1	5	51	3	3	3	3	312	288	936	864	CoherentMotion_C#v1	1	500
723	1	5	51	0	0	3	3	312	288	936	864	CoherentMotion_C#v1	1	500
779	1	4	42	3	3	3	3	256	344	768	1032	CoherentMotion_C#v1	1	500
676	1	5	51	0	0	3	3	312	288	936	864	CoherentMotion_C#v1	1	500
730	1	4	42	3	3	3	3	256	344	768	1032	CoherentMotion_C#v1	1	500
658	1	7	70	0	0	3	3	424	176	1272	528	CoherentMotion_C#v1	1	500
646	0	0	5	1	0	3	3	31	569	93	1707	CoherentMotion_C#v1	1	500
858	1	4	42	2	2	3	3	256	344	768	1032	CoherentMotion_C#v1	1	500
760	0	3	33	2	0	3	3	199	401	597	1203	CoherentMotion_C#v1	1	500
1392	0	3	33	0	1	3	3	199	401	597	1203	CoherentMotion_C#v1	1	500
841	0	1	14	1	0	3	3	87	513	261	1539	CoherentMotion_C#v1	1	500
1121	1	3	33	0	0	3	3	199	401	597	1203	CoherentMotion_C#v1	1	500
677	1	7	70	3	3	3	3	424	176	1272	528	CoherentMotion_C#v1	1	500
619	1	5	51	3	3	3	3	312	288	936	864	CoherentMotion_C#v1	1	500
608	1	7	70	0	0	3	3	424	176	1272	528	CoherentMotion_C#v1	1	500
805	1	6	61	3	3	3	3	368	232	1104	696	CoherentMotion_C#v1	1	500
1071	1	6	61	2	2	3	3	368	232	1104	696	CoherentMotion_C#v1	1	500
815	1	3	33	0	0	3	3	199	401	597	1203	CoherentMotion_C#v1	1	500
697	1	4	42	1	1	3	3	256	344	768	1032	CoherentMotion_C#v1	1	500
655	1	6	61	0	0	3	3	368	232	1104	696	CoherentMotion_C#v1	1	500
756	0	0	5	2	0	3	3	31	569	93	1707	CoherentMotion_C#v1	1	500
733	1	2	23	3	3	3	3	143	457	429	1371	CoherentMotion_C#v1	1	500
629	1	4	42	1	1	3	3	256	344	768	1032	CoherentMotion_C#v1	1	500
665	1	6	61	1	1	3	3	368	232	1104	696	CoherentMotion_C#v1	1	500
1647	1	3	33	1	1	3	3	199	401	597	1203	CoherentMotion_C#v1	1	500
1327	0	0	5	2	1	3	3	31	569	93	1707	CoherentMotion_C#v1	1	500
886	0	3	33	2	1	3	3	199	401	597	1203	CoherentMotion_C#v1	1	500
1009	0	1	14	0	1	3	3	87	513	261	1539	CoherentMotion_C#v1	1	500
1234	0	1	14	2	0	3	3	87	513	261	1539	CoherentMotion_C#v1	1	500
964	1	5	51	1	1	3	3	312	288	936	864	CoherentMotion_C#v1	1	500
691	0	2	23	0	1	3	3	143	457	429	1371	CoherentMotion_C#v1	1	500
1289	0	4	42	2	0	3	3	256	344	768	1032	CoherentMotion_C#v1	1	500
880	1	5	51	3	3	3	3	312	288	936	864	CoherentMotion_C#v1	1	500
1371	1	1	14	2	2	3	3	87	513	261	1539	CoherentMotion_C#v1	1	500
995	0	3	33	3	2	3	3	199	401	597	1203	CoherentMotion_C#v1	1	500
882	1	6	61	0	0	3	3	368	232	1104	696	CoherentMotion_C#v1	1	500
764	1	3	33	0	0	3	3	199	401	597	1203	CoherentMotion_C#v1	1	500
726	0	0	5	1	0	3	3	31	569	93	1707	CoherentMotion_C#v1	1	500
894	1	1	14	3	3	3	3	87	513	261	1539	CoherentMotion_C#v1	1	500
1527	0	3	33	2	1	3	3	199	401	597	1203	CoherentMotion_C#v1	1	500
980	0	4	42	2	0	3	3	256	344	768	1032	CoherentMotion_C#v1	1	500
883	0	0	5	3	2	3	3	31	569	93	1707	CoherentMotion_C#v1	1	500
991	1	4	42	1	1	3	3	256	344	768	1032	CoherentMotion_C#v1	1	500
893	1	1	14	3	3	3	3	87	513	261	1539	CoherentMotion_C#v1	1	500
825	1	3	33	1	1	3	3	199	401	597	1203	CoherentMotion_C#v1	1	500
1187	0	2	23	1	0	3	3	143	457	429	1371	CoherentMotion_C#v1	1	500
1255	0	2	23	3	1	3	3	143	457	429	1371	CoherentMotion_C#v1	1	500
1226	0	3	33	3	1	3	3	199	401	597	1203	CoherentMotion_C#v1	1	500
1328	1	7	70	3	3	3	3	424	176	1272	528	CoherentMotion_C#v1	1	500
726	1	6	61	1	1	3	3	368	232	1104	696	CoherentMotion_C#v1	1	500
734	1	7	70	3	3	3	3	424	176	1272	528	CoherentMotion_C#v1	1	500
869	1	4	42	0	0	3	3	256	344	768	1032	CoherentMotion_C#v1	1	500
928	1	6	61	0	0	3	3	368	232	1104	696	CoherentMotion_C#v1	1	500
1550	0	0	5	3	0	3	3	31	569	93	1707	CoherentMotion_C#v1	1	500
699	1	5	51	3	3	3	3	312	288	936	864	CoherentMotion_C#v1	1	500
1010	0	3	33	2	3	3	3	199	401	597	1203	CoherentMotion_C#v1	1	500
704	0	3	33	0	1	3	3	199	401	597	1203	CoherentMotion_C#v1	1	500
792	0	4	42	0	1	3	3	256	344	768	1032	CoherentMotion_C#v1	1	500
688	1	5	51	0	0	3	3	312	288	936	864	CoherentMotion_C#v1	1	500
787	1	5	51	3	3	3	3	312	288	936	864	CoherentMotion_C#v1	1	500
687	1	4	42	1	1	3	3	256	344	768	1032	CoherentMotion_C#v1	1	500
1316	0	1	14	2	1	3	3	87	513	261	1539	CoherentMotion_C#v1	1	500
1228	0	3	33	0	3	3	3	199	401	597	1203	CoherentMotion_C#v1	1	500
1026	0	2	23	0	3	3	3	143	457	429	1371	CoherentMotion_C#v1	1	500
733	1	7	70	3	3	3	3	424	176	1272	528	CoherentMotion_C#v1	1	500
744	1	1	14	1	1	3	3	87	513	261	1539	CoherentMotion_C#v1	1	500
719	0	6	61	2	0	3	3	368	232	1104	696	CoherentMotion_C#v1	1	500
932	1	3	33	3	3	3	3	199	401	597	1203	CoherentMotion_C#v1	1	500
692	1	2	23	0	0	3	3	143	457	429	1371	CoherentMotion_C#v1	1	500
618	1	4	42	3	3	3	3	256	344	768	1032	CoherentMotion_C#v1	1	500
708	1	3	33	1	1	3	3	199	401	597	1203	CoherentMotion_C#v1	1	500
971	1	0	5	3	3	3	3	31	569	93	1707	CoherentMotion_C#v1	1	500
809	0	1	14	3	1	3	3	87	513	261	1539	CoherentMotion_C#v1	1	500
993	0	2	23	3	0	3	3	143	457	429	1371	CoherentMotion_C#v1	1	500
653	1	5	51	1	1	3	3	312	288	936	864	CoherentMotion_C#v1	1	500
869	0	3	33	0	1	3	3	199	401	597	1203	CoherentMotion_C#v1	1	500
784	0	1	14	2	1	3	3	87	513	261	1539	CoherentMotion_C#v1	1	500
779	0	7	70	2	0	3	3	424	176	1272	528	CoherentMotion_C#v1	1	500
611	1	7	70	1	1	3	3	424	176	1272	528	CoherentMotion_C#v1	1	500
692	0	4	42	2	1	3	3	256	344	768	1032	CoherentMotion_C#v1	1	500
1198	1	3	33	3	3	3	3	199	401	597	1203	CoherentMotion_C#v1	1	500
865	0	0	5	3	1	3	3	31	569	93	1707	CoherentMotion_C#v1	1	500
1213	0	0	5	1	0	3	3	31	569	93	1707	CoherentMotion_C#v1	1	500
690	0	0	5	3	1	3	3	31	569	93	1707	CoherentMotion_C#v1	1	500
983	1	6	61	1	1	3	3	368	232	1104	696	CoherentMotion_C#v1	1	500
934	0	0	5	3	1	3	3	31	569	93	1707	CoherentMotion_C#v1	1	500
785	0	0	5	2	0	3	3	31	569	93	1707	CoherentMotion_C#v1	1	500
637	1	6	61	2	2	3	3	368	232	1104	696	CoherentMotion_C#v1	1	500
882	1	4	42	0	0	3	3	256	344	768	1032	CoherentMotion_C#v1	1	500
830	1	4	42	0	0	3	3	256	344	768	1032	CoherentMotion_C#v1	1	500
696	1	4	42	0	0	3	3	256	344	768	1032	CoherentMotion_C#v1	1	500
813	1	5	51	1	1	3	3	312	288	936	864	CoherentMotion_C#v1	1	500
758	1	4	42	1	1	3	3	256	344	768	1032	CoherentMotion_C#v1	1	500
909	0	0	5	3	1	3	3	31	569	93	1707	CoherentMotion_C#v1	1	500
844	1	7	70	0	0	3	3	424	176	1272	528	CoherentMotion_C#v1	1	500
1176	1	1	14	2	2	3	3	87	513	261	1539	CoherentMotion_C#v1	1	500
780	0	0	5	1	3	3	3	31	569	93	1707	CoherentMotion_C#v1	1	500
900	1	7	70	2	2	3	3	424	176	1272	528	CoherentMotion_C#v1	1	500
1471	1	2	23	3	3	3	3	143	457	429	1371	CoherentMotion_C#v1	1	500
731	1	6	61	3	3	3	3	368	232	1104	696	CoherentMotion_C#v1	1	500
882	1	1	14	3	3	3	3	87	513	261	1539	CoherentMotion_C#v1	1	500
845	0	3	33	2	0	3	3	199	401	597	1203	CoherentMotion_C#v1	1	500
789	0	1	14	0	2	3	3	87	513	261	1539	CoherentMotion_C#v1	1	500
626	1	5	51	1	1	3	3	312	288	936	864	CoherentMotion_C#v1	1	500
915	1	7	70	2	2	3	3	424	176	1272	528	CoherentMotion_C#v1	1	500
738	1	5	51	3	3	3	3	312	288	936	864	CoherentMotion_C#v1	1	500
731	1	3	33	3	3	3	3	199	401	597	1203	CoherentMotion_C#v1	1	500
612	1	0	5	3	3	3	3	31	569	93	1707	CoherentMotion_C#v1	1	500
712	0	3	33	2	0	3	3	199	401	597	1203	CoherentMotion_C#v1	1	500
606	1	7	70	3	3	3	3	424	176	1272	528	CoherentMotion_C#v1	1	500
659	1	1	14	3	3	3	3	87	513	261	1539	CoherentMotion_C#v1	1	500
1401	0	0	5	0	1	3	3	31	569	93	1707	CoherentMotion_C#v1	1	500
754	1	2	23	1	1	3	3	143	457	429	1371	CoherentMotion_C#v1	1	500
758	1	4	42	1	1	3	3	256	344	768	1032	CoherentMotion_C#v1	1	500
801	1	2	23	3	3	3	3	143	457	429	1371	CoherentMotion_C#v1	1	500
1147	0	1	14	2	1	3	3	87	513	261	1539	CoherentMotion_C#v1	1	500
718	1	2	23	0	0	3	3	143	457	429	1371	CoherentMotion_C#v1	1	500
820	1	6	61	0	0	3	3	368	232	1104	696	CoherentMotion_C#v1	1	500
608	1	3	33	0	0	3	3	199	401	597	1203	CoherentMotion_C#v1	1	500
612	0	0	5	3	0	3	3	31	569	93	1707	CoherentMotion_C#v1	1	500
2152	0	2	23	1	2	3	3	143	457	429	1371	CoherentMotion_C#v1	1	500
821	0	2	23	2	3	3	3	143	457	429	1371	CoherentMotion_C#v1	1	500
1727	0	6	61	2	1	3	3	368	232	1104	696	CoherentMotion_C#v1	1	500
800	1	7	70	1	1	3	3	424	176	1272	528	CoherentMotion_C#v1	1	500
651	1	2	23	3	3	3	3	143	457	429	1371	CoherentMotion_C#v1	1	500
831	1	5	51	3	3	3	3	312	288	936	864	CoherentMotion_C#v1	1	500
698	1	1	14	3	3	3	3	87	513	261	1539	CoherentMotion_C#v1	1	500
1026	1	7	70	0	0	3	3	424	176	1272	528	CoherentMotion_C#v1	1	500
643	1	5	51	0	0	3	3	312	288	936	864	CoherentMotion_C#v1	1	500
775	1	0	5	0	0	3	3	31	569	93	1707	CoherentMotion_C#v1	1	500
702	0	7	70	2	0	3	3	424	176	1272	528	CoherentMotion_C#v1	1	500
966	1	0	5	1	1	3	3	31	569	93	1707	CoherentMotion_C#v1	1	500
613	1	7	70	3	3	3	3	424	176	1272	528	CoherentMotion_C#v1	1	500
746	1	2	23	0	0	3	3	143	457	429	1371	CoherentMotion_C#v1	1	500
963	0	1	14	3	0	3	3	87	513	261	1539	CoherentMotion_C#v1	1	500
928	0	3	33	0	2	3	3	199	401	597	1203	CoherentMotion_C#v1	1	500
717	0	1	14	1	3	3	3	87	513	261	1539	CoherentMotion_C#v1	1	500
917	1	5	51	2	2	3	3	312	288	936	864	CoherentMotion_C#v1	1	500
850	0	0	5	2	0	3	3	31	569	93	1707	CoherentMotion_C#v1	1	500
619	1	7	70	3	3	3	3	424	176	1272	528	CoherentMotion_C#v1	1	500
657	1	2	23	3	3	3	3	143	457	429	1371	CoherentMotion_C#v1	1	500
887	0	0	5	2	1	3	3	31	569	93	1707	CoherentMotion_C#v1	1	500
963	1	5	51	3	3	3	3	312	288	936	864	CoherentMotion_C#v1	1	500
975	1	3	33	0	0	3	3	199	401	597	1203	CoherentMotion_C#v1	1	500
634	1	5	51	0	0	3	3	312	288	936	864	CoherentMotion_C#v1	1	500
834	1	6	61	1	1	3	3	368	232	1104	696	CoherentMotion_C#v1	1	500
1021	0	0	5	3	0	3	3	31	569	93	1707	CoherentMotion_C#v1	1	500
748	1	7	70	0	0	3	3	424	176	1272	528	CoherentMotion_C#v1	1	500
609	1	3	33	2	2	3	3	199	401	597	1203	CoherentMotion_C#v1	1	500
1050	0	1	14	0	1	3	3	87	513	261	1539	CoherentMotion_C#v1	1	500
906	0	1	14	2	1	3	3	87	513	261	1539	CoherentMotion_C#v1	1	500
805	1	5	51	1	1	3	3	312	288	936	864	CoherentMotion_C#v1	1	500
1086	1	5	51	0	0	3	3	312	288	936	864	CoherentMotion_C#v1	1	500
1200	0	4	42	3	0	3	3	256	344	768	1032	CoherentMotion_C#v1	1	500
756	1	7	70	0	0	3	3	424	176	1272	528	CoherentMotion_C#v1	1	500
1032	1	4	42	0	0	3	3	256	344	768	1032	CoherentMotion_C#v1	1	500
955	1	7	70	0	0	3	3	424	176	1272	528	CoherentMotion_C#v1	1	500
984	1	0	5	3	3	3	3	31	569	93	1707	CoherentMotion_C#v1	1	500
887	1	3	33	1	1	3	3	199	401	597	1203	CoherentMotion_C#v1	1	500
723	1	6	61	3	3	3	3	368	232	1104	696	CoherentMotion_C#v1	1	500
874	1	4	42	0	0	3	3	256	344	768	1032	CoherentMotion_C#v1	1	500
1156	1	5	51	1	1	3	3	312	288	936	864	CoherentMotion_C#v1	1	500
936	1	4	42	1	1	3	3	256	344	768	1032	CoherentMotion_C#v1	1	500
948	0	1	14	1	0	3	3	87	513	261	1539	CoherentMotion_C#v1	1	500
849	0	0	5	3	2	3	3	31	569	93	1707	CoherentMotion_C#v1	1	500
1388	0	6	61	2	3	3	3	368	232	1104	696	CoherentMotion_C#v1	1	500
965	1	4	42	0	0	3	3	256	344	768	1032	CoherentMotion_C#v1	1	500
833	1	2	23	0	0	3	3	143	457	429	1371	CoherentMotion_C#v1	1	500
1022	1	5	51	0	0	3	3	312	288	936	864	CoherentMotion_C#v1	1	500
667	1	7	70	0	0	3	3	424	176	1272	528	CoherentMotion_C#v1	1	500
1952	0	3	33	1	0	3	3	199	401	597	1203	CoherentMotion_C#v1	1	500
867	1	6	61	0	0	3	3	368	232	1104	696	CoherentMotion_C#v1	1	500
674	0	2	23	1	0	3	3	143	457	429	1371	CoherentMotion_C#v1	1	500
680	0	2	23	2	0	3	3	143	457	429	1371	CoherentMotion_C#v1	1	500
683	1	7	70	3	3	3	3	424	176	1272	528	CoherentMotion_C#v1	1	500
692	1	4	42	1	1	3	3	256	344	768	1032	CoherentMotion_C#v1	1	500
749	0	2	23	2	0	3	3	143	457	429	1371	CoherentMotion_C#v1	1	500
3396	0	3	33	1	3	3	3	199	401	597	1203	CoherentMotion_C#v1	1	500
928	0	2	23	2	0	3	3	143	457	429	1371	CoherentMotion_C#v1	1	500
780	0	1	14	2	0	3	3	87	513	261	1539	CoherentMotion_C#v1	1	500
642	1	7	70	2	2	3	3	424	176	1272	528	CoherentMotion_C#v1	1	500
764	0	4	42	2	3	3	3	256	344	768	1032	CoherentMotion_C#v1	1	500
692	1	6	61	1	1	3	3	368	232	1104	696	CoherentMotion_C#v1	1	500
667	1	5	51	0	0	3	3	312	288	936	864	CoherentMotion_C#v1	1	500
1712	1	4	42	3	3	3	3	256	344	768	1032	CoherentMotion_C#v1	1	500
864	0	1	14	1	0	3	3	87	513	261	1539	CoherentMotion_C#v1	1	500
2057	0	4	42	0	3	3	3	256	344	768	1032	CoherentMotion_C#v1	1	500
2246	1	4	42	0	0	3	3	256	344	768	1032	CoherentMotion_C#v1	1	500
628	1	6	61	0	0	3	3	368	232	1104	696	CoherentMotion_C#v1	1	500
1206	1	5	51	0	0	3	3	312	288	936	864	CoherentMotion_C#v1	1	500
858	1	4	42	0	0	3	3	256	344	768	1032	CoherentMotion_C#v1	1	500
648	0	1	14	3	0	3	3	87	513	261	1539	CoherentMotion_C#v1	1	500
703	1	2	23	3	3	3	3	143	457	429	1371	CoherentMotion_C#v1	1	500
693	1	5	51	0	0	3	3	312	288	936	864	CoherentMotion_C#v1	1	500
715	1	5	51	0	0	3	3	312	288	936	864	CoherentMotion_C#v1	1	500
739	1	6	61	0	0	3	3	368	232	1104	696	CoherentMotion_C#v1	1	500
747	1	1	14	1	1	3	3	87	513	261	1539	CoherentMotion_C#v1	1	500
948	0	1	14	2	3	3	3	87	513	261	1539	CoherentMotion_C#v1	1	500
848	0	4	42	2	0	3	3	256	344	768	1032	CoherentMotion_C#v1	1	500
810	1	5	51	0	0	3	3	312	288	936	864	CoherentMotion_C#v1	1	500
660	1	6	61	3	3	3	3	368	232	1104	696	CoherentMotion_C#v1	1	500
795	0	5	51	0	3	3	3	312	288	936	864	CoherentMotion_C#v1	1	500
884	0	1	14	2	0	3	3	87	513	261	1539	CoherentMotion_C#v1	1	500
848	1	4	42	1	1	3	3	256	344	768	1032	CoherentMotion_C#v1	1	500
907	0	0	5	0	3	3	3	31	569	93	1707	CoherentMotion_C#v1	1	500
710	1	5	51	0	0	3	3	312	288	936	864	CoherentMotion_C#v1	1	500
698	1	7	70	1	1	3	3	424	176	1272	528	CoherentMotion_C#v1	1	500
851	1	7	70	0	0	3	3	424	176	1272	528	CoherentMotion_C#v1	1	500
687	1	7	70	2	2	3	3	424	176	1272	528	CoherentMotion_C#v1	1	500
1814	0	1	14	1	3	3	3	87	513	261	1539	CoherentMotion_C#v1	1	500
905	1	3	33	3	3	3	3	199	401	597	1203	CoherentMotion_C#v1	1	500
853	0	6	61	0	1	3	3	368	232	1104	696	CoherentMotion_C#v1	1	500
735	1	4	42	0	0	3	3	256	344	768	1032	CoherentMotion_C#v1	1	500
836	1	6	61	2	2	3	3	368	232	1104	696	CoherentMotion_C#v1	1	500
1106	1	7	70	2	2	3	3	424	176	1272	528	CoherentMotion_C#v1	1	500
610	1	6	61	3	3	3	3	368	232	1104	696	CoherentMotion_C#v1	1	500
809	1	7	70	3	3	3	3	424	176	1272	528	CoherentMotion_C#v1	1	500
883	1	1	14	1	1	3	3	87	513	261	1539	CoherentMotion_C#v1	1	500
574	1	6	61	0	0	3	3	368	232	1104	696	CoherentMotion_C#v1	1	500
737	1	4	42	1	1	3	3	256	344	768	1032	CoherentMotion_C#v1	1	500
632	1	7	70	1	1	3	3	424	176	1272	528	CoherentMotion_C#v1	1	500
637	1	7	70	1	1	3	3	424	176	1272	528	CoherentMotion_C#v1	1	500
835	1	0	5	3	3	3	3	31	569	93	1707	CoherentMotion_C#v1	1	500
813	1	2	23	3	3	3	3	143	457	429	1371	CoherentMotion_C#v1	1	500
1175	0	3	33	2	3	3	3	199	401	597	1203	CoherentMotion_C#v1	1	500
698	1	7	70	1	1	3	3	424	176	1272	528	CoherentMotion_C#v1	1	500
673	1	4	42	0	0	3	3	256	344	768	1032	CoherentMotion_C#v1	1	500
841	0	0	5	2	3	3	3	31	569	93	1707	CoherentMotion_C#v1	1	500
1042	0	2	23	0	1	3	3	143	457	429	1371	CoherentMotion_C#v1	1	500
722	1	3	33	1	1	3	3	199	401	597	1203	CoherentMotion_C#v1	1	500
841	0	0	5	0	1	3	3	31	569	93	1707	CoherentMotion_C#v1	1	500
996	0	0	5	1	3	3	3	31	569	93	1707	CoherentMotion_C#v1	1	500
1009	0	2	23	2	0	3	3	143	457	429	1371	CoherentMotion_C#v1	1	500
877	0	0	5	1	3	3	3	31	569	93	1707	CoherentMotion_C#v1	1	500
876	1	0	5	2	2	3	3	31	569	93	1707	CoherentMotion_C#v1	1	500
824	1	5	51	1	1	3	3	312	288	936	864	CoherentMotion_C#v1	1	500
722	1	5	51	1	1	3	3	312	288	936	864	CoherentMotion_C#v1	1	500
682	0	1	14	0	1	3	3	87	513	261	1539	CoherentMotion_C#v1	1	500
561	1	6	61	3	3	3	3	368	232	1104	696	CoherentMotion_C#v1	1	500
692	1	5	51	3	3	3	3	312	288	936	864	CoherentMotion_C#v1	1	500
617	1	7	70	1	1	3	3	424	176	1272	528	CoherentMotion_C#v1	1	500
895	0	2	23	0	1	3	3	143	457	429	1371	CoherentMotion_C#v1	1	500
715	1	0	5	3	3	3	3	31	569	93	1707	CoherentMotion_C#v1	1	500
768	0	3	33	3	1	3	3	199	401	597	1203	CoherentMotion_C#v1	1	500
775	0	3	33	2	1	3	3	199	401	597	1203	CoherentMotion_C#v1	1	500
864	1	7	70	0	0	3	3	424	176	1272	528	CoherentMotion_C#v1	1	500
827	1	7	70	0	0	3	3	424	176	1272	528	CoherentMotion_C#v1	1	500
1002	0	2	23	1	3	3	3	143	457	429	1371	CoherentMotion_C#v1	1	500
713	1	5	51	0	0	3	3	312	288	936	864	CoherentMotion_C#v1	1	500
752	0	3	33	2	1	3	3	199	401	597	1203	CoherentMotion_C#v1	1	500
696	0	2	23	0	1	3	3	143	457	429	1371	CoherentMotion_C#v1	1	500
766	1	1	14	3	3	3	3	87	513	261	1539	CoherentMotion_C#v1	1	500
790	0	3	33	0	3	3	3	199	401	597	1203	CoherentMotion_C#v1	1	500
1040	1	6	61	2	2	3	3	368	232	1104	696	CoherentMotion_C#v1	1	500
738	1	3	33	1	1	3	3	199	401	597	1203	CoherentMotion_C#v1	1	500
886	1	2	23	0	0	3	3	143	457	429	1371	CoherentMotion_C#v1	1	500
707	1	0	5	3	3	3	3	31	569	93	1707	CoherentMotion_C#v1	1	500
794	0	0	5	2	1	3	3	31	569	93	1707	CoherentMotion_C#v1	1	500
756	1	0	5	1	1	3	3	31	569	93	1707	CoherentMotion_C#v1	1	500
813	1	3	33	1	1	3	3	199	401	597	1203	CoherentMotion_C#v1	1	500
1349	0	3	33	2	1	3	3	199	401	597	1203	CoherentMotion_C#v1	1	500
732	1	5	51	1	1	3	3	312	288	936	864	CoherentMotion_C#v1	1	500
1252	1	2	23	2	2	3	3	143	457	429	1371	CoherentMotion_C#v1	1	500
713	1	5	51	3	3	3	3	312	288	936	864	CoherentMotion_C#v1	1	500
848	1	0	5	1	1	3	3	31	569	93	1707	CoherentMotion_C#v1	1	500
872	1	5	51	2	2	3	3	312	288	936	864	CoherentMotion_C#v1	1	500
808	0	2	23	2	3	3	3	143	457	429	1371	CoherentMotion_C#v1	1	500
656	1	5	51	3	3	3	3	312	288	936	864	CoherentMotion_C#v1	1	500
597	1	4	42	1	1	3	3	256	344	768	1032	CoherentMotion_C#v1	1	500
