# Supplementary material for: The Leuven Embedded Figures Test (L-EFT): measuring perception, intelligence or executive function?
Source: PeerJ. 2018 Mar 26;6:e4524. doi: 10.7717/peerj.4524 (PMC5875396; doi:10.7717/peerj.4524)
Supplement: Supplemental Information 9 [file peerj-06-4524-s009.zip › Study 1/CoherentMotion/112331CoherentMotion.csv]

ReactionTime	Accuracy	CoherenceLevel	CoherenceValue	StimDirection	RespDirection	G_MeanCoherentSpeed	G_MeanRandomSpeed	TotalCoherent	TotalRandom	TotalCoherentSpeed	TotalRandomSpeed	TestID	MainPrac	MotionDuration
1882	1	2	23	0	0	3	3	143	457	429	1371	CoherentMotion_C#v1	0	1000
1632	0	6	61	0	1	3	3	368	232	1104	696	CoherentMotion_C#v1	0	1000
1567	1	0	5	2	2	3	3	31	569	93	1707	CoherentMotion_C#v1	0	1000
1085	1	3	33	2	2	3	3	199	401	597	1203	CoherentMotion_C#v1	0	1000
1165	1	7	70	1	1	3	3	424	176	1272	528	CoherentMotion_C#v1	0	1000
1167	1	1	14	2	2	3	3	87	513	261	1539	CoherentMotion_C#v1	0	1000
5107	1	3	33	3	3	3	3	199	401	597	1203	CoherentMotion_C#v1	0	1000
1163	0	4	42	3	1	3	3	256	344	768	1032	CoherentMotion_C#v1	0	1000
1041	0	3	33	0	1	3	3	199	401	597	1203	CoherentMotion_C#v1	0	1000
4335	1	7	70	1	1	3	3	424	176	1272	528	CoherentMotion_C#v1	0	1000
1487	1	6	61	2	2	3	3	368	232	1104	696	CoherentMotion_C#v1	0	1000
3086	1	4	42	2	2	3	3	256	344	768	1032	CoherentMotion_C#v1	0	1000
1154	0	6	61	3	1	3	3	368	232	1104	696	CoherentMotion_C#v1	0	1000
3908	0	5	51	1	3	3	3	312	288	936	864	CoherentMotion_C#v1	0	1000
1086	0	2	23	3	1	3	3	143	457	429	1371	CoherentMotion_C#v1	0	1000
1869	1	5	51	2	2	3	3	312	288	936	864	CoherentMotion_C#v1	0	1000
1074	0	4	42	2	3	3	3	256	344	768	1032	CoherentMotion_C#v1	0	1000
1987	0	0	5	1	2	3	3	31	569	93	1707	CoherentMotion_C#v1	0	1000
1211	1	4	42	3	3	3	3	256	344	768	1032	CoherentMotion_C#v1	0	1000
1167	0	6	61	3	1	3	3	368	232	1104	696	CoherentMotion_C#v1	0	1000
1298	0	1	14	1	3	3	3	87	513	261	1539	CoherentMotion_C#v1	0	1000
1081	1	2	23	1	1	3	3	143	457	429	1371	CoherentMotion_C#v1	0	1000
2762	0	2	23	3	1	3	3	143	457	429	1371	CoherentMotion_C#v1	0	1000
1140	0	2	23	2	1	3	3	143	457	429	1371	CoherentMotion_C#v1	0	1000
3300	1	1	14	3	3	3	3	87	513	261	1539	CoherentMotion_C#v1	0	1000
1887	1	6	61	2	2	3	3	368	232	1104	696	CoherentMotion_C#v1	0	1000
1223	0	5	51	3	0	3	3	312	288	936	864	CoherentMotion_C#v1	0	1000
1243	1	3	33	1	1	3	3	199	401	597	1203	CoherentMotion_C#v1	0	1000
1053	1	4	42	3	3	3	3	256	344	768	1032	CoherentMotion_C#v1	0	1000
1181	1	3	33	0	0	3	3	199	401	597	1203	CoherentMotion_C#v1	0	1000
1220	1	7	70	2	2	3	3	424	176	1272	528	CoherentMotion_C#v1	0	1000
1464	0	0	5	2	3	3	3	31	569	93	1707	CoherentMotion_C#v1	0	1000
1265	0	1	14	0	2	3	3	87	513	261	1539	CoherentMotion_C#v1	0	1000
1944	0	0	5	3	0	3	3	31	569	93	1707	CoherentMotion_C#v1	0	1000
1043	0	1	14	0	2	3	3	87	513	261	1539	CoherentMotion_C#v1	0	1000
1774	1	6	61	1	1	3	3	368	232	1104	696	CoherentMotion_C#v1	0	1000
1073	0	2	23	1	3	3	3	143	457	429	1371	CoherentMotion_C#v1	0	1000
1247	0	5	51	1	2	3	3	312	288	936	864	CoherentMotion_C#v1	0	1000
3093	1	3	33	2	2	3	3	199	401	597	1203	CoherentMotion_C#v1	0	1000
1850	1	1	14	2	2	3	3	87	513	261	1539	CoherentMotion_C#v1	0	1000
1211	0	2	23	2	3	3	3	143	457	429	1371	CoherentMotion_C#v1	0	1000
1348	1	1	14	3	3	3	3	87	513	261	1539	CoherentMotion_C#v1	0	1000
1040	0	6	61	0	2	3	3	368	232	1104	696	CoherentMotion_C#v1	0	1000
1194	0	3	33	0	1	3	3	199	401	597	1203	CoherentMotion_C#v1	0	1000
1517	0	2	23	2	0	3	3	143	457	429	1371	CoherentMotion_C#v1	0	1000
1049	0	3	33	3	2	3	3	199	401	597	1203	CoherentMotion_C#v1	0	1000
1065	1	7	70	1	1	3	3	424	176	1272	528	CoherentMotion_C#v1	0	1000
1098	0	0	5	1	0	3	3	31	569	93	1707	CoherentMotion_C#v1	0	1000
1227	1	1	14	2	2	3	3	87	513	261	1539	CoherentMotion_C#v1	0	1000
1119	1	7	70	0	0	3	3	424	176	1272	528	CoherentMotion_C#v1	0	1000
1250	0	1	14	0	2	3	3	87	513	261	1539	CoherentMotion_C#v1	0	1000
1042	1	6	61	2	2	3	3	368	232	1104	696	CoherentMotion_C#v1	0	1000
1155	1	1	14	3	3	3	3	87	513	261	1539	CoherentMotion_C#v1	0	1000
1144	1	7	70	2	2	3	3	424	176	1272	528	CoherentMotion_C#v1	0	1000
1499	1	7	70	0	0	3	3	424	176	1272	528	CoherentMotion_C#v1	0	1000
1122	0	1	14	1	2	3	3	87	513	261	1539	CoherentMotion_C#v1	0	1000
1047	0	1	14	0	1	3	3	87	513	261	1539	CoherentMotion_C#v1	0	1000
1047	0	1	14	0	3	3	3	87	513	261	1539	CoherentMotion_C#v1	0	1000
1143	0	1	14	3	2	3	3	87	513	261	1539	CoherentMotion_C#v1	0	1000
1161	1	6	61	3	3	3	3	368	232	1104	696	CoherentMotion_C#v1	0	1000
1051	1	3	33	2	2	3	3	199	401	597	1203	CoherentMotion_C#v1	0	1000
1098	1	6	61	3	3	3	3	368	232	1104	696	CoherentMotion_C#v1	0	1000
1149	1	4	42	3	3	3	3	256	344	768	1032	CoherentMotion_C#v1	0	1000
1055	0	3	33	0	2	3	3	199	401	597	1203	CoherentMotion_C#v1	0	1000
1044	1	1	14	3	3	3	3	87	513	261	1539	CoherentMotion_C#v1	0	1000
1134	0	4	42	0	2	3	3	256	344	768	1032	CoherentMotion_C#v1	0	1000
1376	0	0	5	1	2	3	3	31	569	93	1707	CoherentMotion_C#v1	0	1000
1594	0	5	51	0	2	3	3	312	288	936	864	CoherentMotion_C#v1	0	1000
1109	1	5	51	2	2	3	3	312	288	936	864	CoherentMotion_C#v1	0	1000
1041	1	6	61	0	0	3	3	368	232	1104	696	CoherentMotion_C#v1	0	1000
1158	1	1	14	3	3	3	3	87	513	261	1539	CoherentMotion_C#v1	0	1000
1043	1	7	70	2	2	3	3	424	176	1272	528	CoherentMotion_C#v1	0	1000
1176	0	2	23	0	1	3	3	143	457	429	1371	CoherentMotion_C#v1	0	1000
2460	1	4	42	2	2	3	3	256	344	768	1032	CoherentMotion_C#v1	0	1000
1120	1	7	70	3	3	3	3	424	176	1272	528	CoherentMotion_C#v1	0	1000
1057	1	4	42	2	2	3	3	256	344	768	1032	CoherentMotion_C#v1	0	1000
1042	0	2	23	3	1	3	3	143	457	429	1371	CoherentMotion_C#v1	0	1000
1666	1	7	70	1	1	3	3	424	176	1272	528	CoherentMotion_C#v1	0	1000
1137	1	2	23	2	2	3	3	143	457	429	1371	CoherentMotion_C#v1	0	1000
1123	1	7	70	2	2	3	3	424	176	1272	528	CoherentMotion_C#v1	0	1000
778	1	1	14	2	2	3	3	87	513	261	1539	CoherentMotion_C#v1	1	500
739	1	3	33	0	0	3	3	199	401	597	1203	CoherentMotion_C#v1	1	500
809	0	6	61	3	1	3	3	368	232	1104	696	CoherentMotion_C#v1	1	500
1795	0	2	23	2	1	3	3	143	457	429	1371	CoherentMotion_C#v1	1	500
710	0	1	14	1	0	3	3	87	513	261	1539	CoherentMotion_C#v1	1	500
637	0	0	5	3	1	3	3	31	569	93	1707	CoherentMotion_C#v1	1	500
547	0	3	33	0	2	3	3	199	401	597	1203	CoherentMotion_C#v1	1	500
2021	0	0	5	1	2	3	3	31	569	93	1707	CoherentMotion_C#v1	1	500
702	1	3	33	1	1	3	3	199	401	597	1203	CoherentMotion_C#v1	1	500
741	0	5	51	0	2	3	3	312	288	936	864	CoherentMotion_C#v1	1	500
926	1	6	61	0	0	3	3	368	232	1104	696	CoherentMotion_C#v1	1	500
650	0	0	5	1	0	3	3	31	569	93	1707	CoherentMotion_C#v1	1	500
548	1	4	42	1	1	3	3	256	344	768	1032	CoherentMotion_C#v1	1	500
784	1	5	51	3	3	3	3	312	288	936	864	CoherentMotion_C#v1	1	500
587	1	0	5	2	2	3	3	31	569	93	1707	CoherentMotion_C#v1	1	500
752	0	6	61	0	2	3	3	368	232	1104	696	CoherentMotion_C#v1	1	500
728	1	5	51	2	2	3	3	312	288	936	864	CoherentMotion_C#v1	1	500
545	1	3	33	1	1	3	3	199	401	597	1203	CoherentMotion_C#v1	1	500
975	0	7	70	1	3	3	3	424	176	1272	528	CoherentMotion_C#v1	1	500
704	0	1	14	3	1	3	3	87	513	261	1539	CoherentMotion_C#v1	1	500
1416	0	6	61	0	1	3	3	368	232	1104	696	CoherentMotion_C#v1	1	500
1456	1	7	70	2	2	3	3	424	176	1272	528	CoherentMotion_C#v1	1	500
635	0	3	33	0	2	3	3	199	401	597	1203	CoherentMotion_C#v1	1	500
880	1	6	61	2	2	3	3	368	232	1104	696	CoherentMotion_C#v1	1	500
1051	1	7	70	1	1	3	3	424	176	1272	528	CoherentMotion_C#v1	1	500
668	1	1	14	3	3	3	3	87	513	261	1539	CoherentMotion_C#v1	1	500
818	0	0	5	0	2	3	3	31	569	93	1707	CoherentMotion_C#v1	1	500
876	1	7	70	0	0	3	3	424	176	1272	528	CoherentMotion_C#v1	1	500
724	0	0	5	0	2	3	3	31	569	93	1707	CoherentMotion_C#v1	1	500
686	1	6	61	3	3	3	3	368	232	1104	696	CoherentMotion_C#v1	1	500
822	0	0	5	1	2	3	3	31	569	93	1707	CoherentMotion_C#v1	1	500
880	0	5	51	3	1	3	3	312	288	936	864	CoherentMotion_C#v1	1	500
571	0	3	33	1	0	3	3	199	401	597	1203	CoherentMotion_C#v1	1	500
2319	0	6	61	3	2	3	3	368	232	1104	696	CoherentMotion_C#v1	1	500
721	0	4	42	3	1	3	3	256	344	768	1032	CoherentMotion_C#v1	1	500
792	1	3	33	1	1	3	3	199	401	597	1203	CoherentMotion_C#v1	1	500
737	0	3	33	0	2	3	3	199	401	597	1203	CoherentMotion_C#v1	1	500
727	1	7	70	3	3	3	3	424	176	1272	528	CoherentMotion_C#v1	1	500
672	0	2	23	3	1	3	3	143	457	429	1371	CoherentMotion_C#v1	1	500
599	1	6	61	2	2	3	3	368	232	1104	696	CoherentMotion_C#v1	1	500
763	1	3	33	1	1	3	3	199	401	597	1203	CoherentMotion_C#v1	1	500
979	0	1	14	0	3	3	3	87	513	261	1539	CoherentMotion_C#v1	1	500
576	1	0	5	2	2	3	3	31	569	93	1707	CoherentMotion_C#v1	1	500
1172	0	5	51	3	1	3	3	312	288	936	864	CoherentMotion_C#v1	1	500
792	1	0	5	2	2	3	3	31	569	93	1707	CoherentMotion_C#v1	1	500
609	1	3	33	2	2	3	3	199	401	597	1203	CoherentMotion_C#v1	1	500
1090	0	2	23	3	1	3	3	143	457	429	1371	CoherentMotion_C#v1	1	500
983	1	0	5	1	1	3	3	31	569	93	1707	CoherentMotion_C#v1	1	500
580	0	5	51	1	2	3	3	312	288	936	864	CoherentMotion_C#v1	1	500
1080	1	3	33	1	1	3	3	199	401	597	1203	CoherentMotion_C#v1	1	500
888	1	4	42	1	1	3	3	256	344	768	1032	CoherentMotion_C#v1	1	500
774	0	2	23	0	2	3	3	143	457	429	1371	CoherentMotion_C#v1	1	500
862	1	2	23	1	1	3	3	143	457	429	1371	CoherentMotion_C#v1	1	500
810	0	3	33	1	0	3	3	199	401	597	1203	CoherentMotion_C#v1	1	500
851	0	1	14	3	1	3	3	87	513	261	1539	CoherentMotion_C#v1	1	500
1038	0	5	51	0	1	3	3	312	288	936	864	CoherentMotion_C#v1	1	500
761	1	5	51	1	1	3	3	312	288	936	864	CoherentMotion_C#v1	1	500
614	1	2	23	2	2	3	3	143	457	429	1371	CoherentMotion_C#v1	1	500
906	1	5	51	3	3	3	3	312	288	936	864	CoherentMotion_C#v1	1	500
679	1	7	70	3	3	3	3	424	176	1272	528	CoherentMotion_C#v1	1	500
861	0	3	33	3	2	3	3	199	401	597	1203	CoherentMotion_C#v1	1	500
585	1	6	61	0	0	3	3	368	232	1104	696	CoherentMotion_C#v1	1	500
797	0	0	5	3	0	3	3	31	569	93	1707	CoherentMotion_C#v1	1	500
1127	0	1	14	0	1	3	3	87	513	261	1539	CoherentMotion_C#v1	1	500
837	1	5	51	0	0	3	3	312	288	936	864	CoherentMotion_C#v1	1	500
724	1	5	51	0	0	3	3	312	288	936	864	CoherentMotion_C#v1	1	500
892	1	3	33	0	0	3	3	199	401	597	1203	CoherentMotion_C#v1	1	500
902	1	5	51	2	2	3	3	312	288	936	864	CoherentMotion_C#v1	1	500
947	0	0	5	2	3	3	3	31	569	93	1707	CoherentMotion_C#v1	1	500
992	0	7	70	3	2	3	3	424	176	1272	528	CoherentMotion_C#v1	1	500
783	0	3	33	2	0	3	3	199	401	597	1203	CoherentMotion_C#v1	1	500
807	1	5	51	3	3	3	3	312	288	936	864	CoherentMotion_C#v1	1	500
880	0	3	33	2	1	3	3	199	401	597	1203	CoherentMotion_C#v1	1	500
717	1	1	14	2	2	3	3	87	513	261	1539	CoherentMotion_C#v1	1	500
916	1	4	42	0	0	3	3	256	344	768	1032	CoherentMotion_C#v1	1	500
769	1	2	23	0	0	3	3	143	457	429	1371	CoherentMotion_C#v1	1	500
552	0	2	23	1	0	3	3	143	457	429	1371	CoherentMotion_C#v1	1	500
1019	1	2	23	2	2	3	3	143	457	429	1371	CoherentMotion_C#v1	1	500
780	0	1	14	2	1	3	3	87	513	261	1539	CoherentMotion_C#v1	1	500
757	0	1	14	3	2	3	3	87	513	261	1539	CoherentMotion_C#v1	1	500
1117	1	7	70	2	2	3	3	424	176	1272	528	CoherentMotion_C#v1	1	500
798	0	4	42	3	1	3	3	256	344	768	1032	CoherentMotion_C#v1	1	500
680	0	0	5	3	2	3	3	31	569	93	1707	CoherentMotion_C#v1	1	500
638	1	5	51	1	1	3	3	312	288	936	864	CoherentMotion_C#v1	1	500
867	1	1	14	1	1	3	3	87	513	261	1539	CoherentMotion_C#v1	1	500
877	0	2	23	3	2	3	3	143	457	429	1371	CoherentMotion_C#v1	1	500
634	0	7	70	3	1	3	3	424	176	1272	528	CoherentMotion_C#v1	1	500
844	1	2	23	1	1	3	3	143	457	429	1371	CoherentMotion_C#v1	1	500
570	1	5	51	2	2	3	3	312	288	936	864	CoherentMotion_C#v1	1	500
685	1	2	23	1	1	3	3	143	457	429	1371	CoherentMotion_C#v1	1	500
1171	1	4	42	0	0	3	3	256	344	768	1032	CoherentMotion_C#v1	1	500
711	1	3	33	2	2	3	3	199	401	597	1203	CoherentMotion_C#v1	1	500
1198	1	6	61	2	2	3	3	368	232	1104	696	CoherentMotion_C#v1	1	500
833	1	1	14	2	2	3	3	87	513	261	1539	CoherentMotion_C#v1	1	500
861	0	1	14	1	2	3	3	87	513	261	1539	CoherentMotion_C#v1	1	500
855	1	5	51	1	1	3	3	312	288	936	864	CoherentMotion_C#v1	1	500
993	1	4	42	0	0	3	3	256	344	768	1032	CoherentMotion_C#v1	1	500
881	1	6	61	1	1	3	3	368	232	1104	696	CoherentMotion_C#v1	1	500
938	0	2	23	1	2	3	3	143	457	429	1371	CoherentMotion_C#v1	1	500
681	1	3	33	0	0	3	3	199	401	597	1203	CoherentMotion_C#v1	1	500
1294	1	2	23	1	1	3	3	143	457	429	1371	CoherentMotion_C#v1	1	500
867	1	4	42	1	1	3	3	256	344	768	1032	CoherentMotion_C#v1	1	500
783	1	7	70	2	2	3	3	424	176	1272	528	CoherentMotion_C#v1	1	500
967	0	1	14	2	0	3	3	87	513	261	1539	CoherentMotion_C#v1	1	500
566	0	0	5	1	2	3	3	31	569	93	1707	CoherentMotion_C#v1	1	500
618	0	1	14	3	1	3	3	87	513	261	1539	CoherentMotion_C#v1	1	500
591	1	1	14	2	2	3	3	87	513	261	1539	CoherentMotion_C#v1	1	500
1234	1	4	42	0	0	3	3	256	344	768	1032	CoherentMotion_C#v1	1	500
1158	0	2	23	3	2	3	3	143	457	429	1371	CoherentMotion_C#v1	1	500
585	1	6	61	1	1	3	3	368	232	1104	696	CoherentMotion_C#v1	1	500
829	1	2	23	3	3	3	3	143	457	429	1371	CoherentMotion_C#v1	1	500
806	1	4	42	2	2	3	3	256	344	768	1032	CoherentMotion_C#v1	1	500
768	1	5	51	2	2	3	3	312	288	936	864	CoherentMotion_C#v1	1	500
954	1	2	23	2	2	3	3	143	457	429	1371	CoherentMotion_C#v1	1	500
791	1	5	51	2	2	3	3	312	288	936	864	CoherentMotion_C#v1	1	500
546	1	7	70	2	2	3	3	424	176	1272	528	CoherentMotion_C#v1	1	500
3156	0	5	51	1	2	3	3	312	288	936	864	CoherentMotion_C#v1	1	500
1079	0	2	23	1	2	3	3	143	457	429	1371	CoherentMotion_C#v1	1	500
3209	0	6	61	1	2	3	3	368	232	1104	696	CoherentMotion_C#v1	1	500
849	1	7	70	3	3	3	3	424	176	1272	528	CoherentMotion_C#v1	1	500
939	0	1	14	2	1	3	3	87	513	261	1539	CoherentMotion_C#v1	1	500
633	0	4	42	2	1	3	3	256	344	768	1032	CoherentMotion_C#v1	1	500
765	0	6	61	0	2	3	3	368	232	1104	696	CoherentMotion_C#v1	1	500
707	1	6	61	1	1	3	3	368	232	1104	696	CoherentMotion_C#v1	1	500
654	1	6	61	1	1	3	3	368	232	1104	696	CoherentMotion_C#v1	1	500
944	0	3	33	0	2	3	3	199	401	597	1203	CoherentMotion_C#v1	1	500
977	0	0	5	3	0	3	3	31	569	93	1707	CoherentMotion_C#v1	1	500
1199	1	7	70	0	0	3	3	424	176	1272	528	CoherentMotion_C#v1	1	500
914	1	0	5	0	0	3	3	31	569	93	1707	CoherentMotion_C#v1	1	500
891	1	6	61	1	1	3	3	368	232	1104	696	CoherentMotion_C#v1	1	500
1162	1	1	14	0	0	3	3	87	513	261	1539	CoherentMotion_C#v1	1	500
942	1	6	61	2	2	3	3	368	232	1104	696	CoherentMotion_C#v1	1	500
859	1	3	33	1	1	3	3	199	401	597	1203	CoherentMotion_C#v1	1	500
1090	0	2	23	2	3	3	3	143	457	429	1371	CoherentMotion_C#v1	1	500
870	1	4	42	0	0	3	3	256	344	768	1032	CoherentMotion_C#v1	1	500
914	1	3	33	0	0	3	3	199	401	597	1203	CoherentMotion_C#v1	1	500
926	1	7	70	0	0	3	3	424	176	1272	528	CoherentMotion_C#v1	1	500
1067	0	4	42	3	1	3	3	256	344	768	1032	CoherentMotion_C#v1	1	500
859	1	2	23	1	1	3	3	143	457	429	1371	CoherentMotion_C#v1	1	500
870	1	5	51	3	3	3	3	312	288	936	864	CoherentMotion_C#v1	1	500
833	1	7	70	2	2	3	3	424	176	1272	528	CoherentMotion_C#v1	1	500
1164	1	5	51	3	3	3	3	312	288	936	864	CoherentMotion_C#v1	1	500
893	1	7	70	3	3	3	3	424	176	1272	528	CoherentMotion_C#v1	1	500
1324	1	1	14	1	1	3	3	87	513	261	1539	CoherentMotion_C#v1	1	500
1073	0	0	5	2	0	3	3	31	569	93	1707	CoherentMotion_C#v1	1	500
1057	0	1	14	3	2	3	3	87	513	261	1539	CoherentMotion_C#v1	1	500
817	0	4	42	3	1	3	3	256	344	768	1032	CoherentMotion_C#v1	1	500
1003	0	7	70	3	1	3	3	424	176	1272	528	CoherentMotion_C#v1	1	500
873	1	7	70	3	3	3	3	424	176	1272	528	CoherentMotion_C#v1	1	500
1031	0	0	5	3	2	3	3	31	569	93	1707	CoherentMotion_C#v1	1	500
901	0	2	23	1	0	3	3	143	457	429	1371	CoherentMotion_C#v1	1	500
913	0	1	14	2	1	3	3	87	513	261	1539	CoherentMotion_C#v1	1	500
957	1	6	61	1	1	3	3	368	232	1104	696	CoherentMotion_C#v1	1	500
1067	1	2	23	0	0	3	3	143	457	429	1371	CoherentMotion_C#v1	1	500
908	1	2	23	0	0	3	3	143	457	429	1371	CoherentMotion_C#v1	1	500
951	1	7	70	2	2	3	3	424	176	1272	528	CoherentMotion_C#v1	1	500
1364	1	6	61	3	3	3	3	368	232	1104	696	CoherentMotion_C#v1	1	500
1052	0	0	5	3	0	3	3	31	569	93	1707	CoherentMotion_C#v1	1	500
987	0	1	14	3	2	3	3	87	513	261	1539	CoherentMotion_C#v1	1	500
939	1	0	5	3	3	3	3	31	569	93	1707	CoherentMotion_C#v1	1	500
1176	1	5	51	3	3	3	3	312	288	936	864	CoherentMotion_C#v1	1	500
987	1	5	51	3	3	3	3	312	288	936	864	CoherentMotion_C#v1	1	500
1000	1	6	61	3	3	3	3	368	232	1104	696	CoherentMotion_C#v1	1	500
1095	0	0	5	1	3	3	3	31	569	93	1707	CoherentMotion_C#v1	1	500
1144	0	6	61	0	1	3	3	368	232	1104	696	CoherentMotion_C#v1	1	500
1195	0	0	5	3	2	3	3	31	569	93	1707	CoherentMotion_C#v1	1	500
1006	0	4	42	3	1	3	3	256	344	768	1032	CoherentMotion_C#v1	1	500
1789	0	1	14	1	2	3	3	87	513	261	1539	CoherentMotion_C#v1	1	500
912	1	7	70	3	3	3	3	424	176	1272	528	CoherentMotion_C#v1	1	500
922	1	3	33	2	2	3	3	199	401	597	1203	CoherentMotion_C#v1	1	500
1209	0	0	5	1	0	3	3	31	569	93	1707	CoherentMotion_C#v1	1	500
845	0	3	33	3	2	3	3	199	401	597	1203	CoherentMotion_C#v1	1	500
1075	0	7	70	3	1	3	3	424	176	1272	528	CoherentMotion_C#v1	1	500
934	1	6	61	2	2	3	3	368	232	1104	696	CoherentMotion_C#v1	1	500
867	0	1	14	3	1	3	3	87	513	261	1539	CoherentMotion_C#v1	1	500
911	1	5	51	0	0	3	3	312	288	936	864	CoherentMotion_C#v1	1	500
875	1	2	23	3	3	3	3	143	457	429	1371	CoherentMotion_C#v1	1	500
838	1	4	42	2	2	3	3	256	344	768	1032	CoherentMotion_C#v1	1	500
960	1	3	33	3	3	3	3	199	401	597	1203	CoherentMotion_C#v1	1	500
895	1	0	5	2	2	3	3	31	569	93	1707	CoherentMotion_C#v1	1	500
1195	0	2	23	3	1	3	3	143	457	429	1371	CoherentMotion_C#v1	1	500
958	1	6	61	2	2	3	3	368	232	1104	696	CoherentMotion_C#v1	1	500
1579	1	3	33	2	2	3	3	199	401	597	1203	CoherentMotion_C#v1	1	500
1001	1	2	23	2	2	3	3	143	457	429	1371	CoherentMotion_C#v1	1	500
1032	0	4	42	0	2	3	3	256	344	768	1032	CoherentMotion_C#v1	1	500
951	1	7	70	0	0	3	3	424	176	1272	528	CoherentMotion_C#v1	1	500
1123	0	5	51	3	1	3	3	312	288	936	864	CoherentMotion_C#v1	1	500
662	1	4	42	1	1	3	3	256	344	768	1032	CoherentMotion_C#v1	1	500
715	1	4	42	3	3	3	3	256	344	768	1032	CoherentMotion_C#v1	1	500
963	1	1	14	0	0	3	3	87	513	261	1539	CoherentMotion_C#v1	1	500
815	1	3	33	1	1	3	3	199	401	597	1203	CoherentMotion_C#v1	1	500
744	1	7	70	2	2	3	3	424	176	1272	528	CoherentMotion_C#v1	1	500
947	0	1	14	0	1	3	3	87	513	261	1539	CoherentMotion_C#v1	1	500
623	1	1	14	1	1	3	3	87	513	261	1539	CoherentMotion_C#v1	1	500
612	1	6	61	2	2	3	3	368	232	1104	696	CoherentMotion_C#v1	1	500
953	1	3	33	0	0	3	3	199	401	597	1203	CoherentMotion_C#v1	1	500
870	0	1	14	3	0	3	3	87	513	261	1539	CoherentMotion_C#v1	1	500
702	0	0	5	1	2	3	3	31	569	93	1707	CoherentMotion_C#v1	1	500
965	0	4	42	3	1	3	3	256	344	768	1032	CoherentMotion_C#v1	1	500
823	1	5	51	0	0	3	3	312	288	936	864	CoherentMotion_C#v1	1	500
1024	1	4	42	1	1	3	3	256	344	768	1032	CoherentMotion_C#v1	1	500
669	0	3	33	0	2	3	3	199	401	597	1203	CoherentMotion_C#v1	1	500
707	1	3	33	2	2	3	3	199	401	597	1203	CoherentMotion_C#v1	1	500
571	1	4	42	2	2	3	3	256	344	768	1032	CoherentMotion_C#v1	1	500
1453	1	2	23	1	1	3	3	143	457	429	1371	CoherentMotion_C#v1	1	500
777	0	7	70	3	1	3	3	424	176	1272	528	CoherentMotion_C#v1	1	500
1089	0	5	51	3	2	3	3	312	288	936	864	CoherentMotion_C#v1	1	500
641	1	2	23	1	1	3	3	143	457	429	1371	CoherentMotion_C#v1	1	500
950	1	4	42	0	0	3	3	256	344	768	1032	CoherentMotion_C#v1	1	500
868	0	7	70	3	1	3	3	424	176	1272	528	CoherentMotion_C#v1	1	500
704	1	3	33	2	2	3	3	199	401	597	1203	CoherentMotion_C#v1	1	500
806	0	1	14	0	2	3	3	87	513	261	1539	CoherentMotion_C#v1	1	500
653	0	3	33	0	1	3	3	199	401	597	1203	CoherentMotion_C#v1	1	500
917	1	6	61	3	3	3	3	368	232	1104	696	CoherentMotion_C#v1	1	500
882	0	4	42	3	1	3	3	256	344	768	1032	CoherentMotion_C#v1	1	500
669	0	2	23	1	2	3	3	143	457	429	1371	CoherentMotion_C#v1	1	500
772	1	7	70	2	2	3	3	424	176	1272	528	CoherentMotion_C#v1	1	500
909	0	7	70	3	1	3	3	424	176	1272	528	CoherentMotion_C#v1	1	500
649	0	1	14	0	2	3	3	87	513	261	1539	CoherentMotion_C#v1	1	500
767	0	4	42	0	2	3	3	256	344	768	1032	CoherentMotion_C#v1	1	500
822	0	4	42	3	1	3	3	256	344	768	1032	CoherentMotion_C#v1	1	500
690	1	3	33	2	2	3	3	199	401	597	1203	CoherentMotion_C#v1	1	500
660	0	4	42	0	3	3	3	256	344	768	1032	CoherentMotion_C#v1	1	500
846	0	4	42	0	2	3	3	256	344	768	1032	CoherentMotion_C#v1	1	500
824	1	4	42	1	1	3	3	256	344	768	1032	CoherentMotion_C#v1	1	500
626	1	6	61	2	2	3	3	368	232	1104	696	CoherentMotion_C#v1	1	500
903	0	2	23	0	2	3	3	143	457	429	1371	CoherentMotion_C#v1	1	500
660	0	7	70	0	2	3	3	424	176	1272	528	CoherentMotion_C#v1	1	500
730	0	3	33	3	1	3	3	199	401	597	1203	CoherentMotion_C#v1	1	500
816	1	4	42	2	2	3	3	256	344	768	1032	CoherentMotion_C#v1	1	500
746	0	2	23	3	2	3	3	143	457	429	1371	CoherentMotion_C#v1	1	500
883	1	5	51	3	3	3	3	312	288	936	864	CoherentMotion_C#v1	1	500
654	1	6	61	0	0	3	3	368	232	1104	696	CoherentMotion_C#v1	1	500
916	1	1	14	2	2	3	3	87	513	261	1539	CoherentMotion_C#v1	1	500
562	1	3	33	1	1	3	3	199	401	597	1203	CoherentMotion_C#v1	1	500
771	1	5	51	1	1	3	3	312	288	936	864	CoherentMotion_C#v1	1	500
749	1	5	51	1	1	3	3	312	288	936	864	CoherentMotion_C#v1	1	500
677	1	5	51	2	2	3	3	312	288	936	864	CoherentMotion_C#v1	1	500
921	1	0	5	0	0	3	3	31	569	93	1707	CoherentMotion_C#v1	1	500
951	0	6	61	3	1	3	3	368	232	1104	696	CoherentMotion_C#v1	1	500
757	1	2	23	2	2	3	3	143	457	429	1371	CoherentMotion_C#v1	1	500
635	1	5	51	2	2	3	3	312	288	936	864	CoherentMotion_C#v1	1	500
1024	0	5	51	3	1	3	3	312	288	936	864	CoherentMotion_C#v1	1	500
608	1	3	33	2	2	3	3	199	401	597	1203	CoherentMotion_C#v1	1	500
852	1	2	23	1	1	3	3	143	457	429	1371	CoherentMotion_C#v1	1	500
1151	1	4	42	1	1	3	3	256	344	768	1032	CoherentMotion_C#v1	1	500
851	1	7	70	3	3	3	3	424	176	1272	528	CoherentMotion_C#v1	1	500
812	0	1	14	0	2	3	3	87	513	261	1539	CoherentMotion_C#v1	1	500
790	0	0	5	2	0	3	3	31	569	93	1707	CoherentMotion_C#v1	1	500
911	0	1	14	1	2	3	3	87	513	261	1539	CoherentMotion_C#v1	1	500
544	1	7	70	3	3	3	3	424	176	1272	528	CoherentMotion_C#v1	1	500
686	1	4	42	1	1	3	3	256	344	768	1032	CoherentMotion_C#v1	1	500
660	1	6	61	1	1	3	3	368	232	1104	696	CoherentMotion_C#v1	1	500
823	1	6	61	0	0	3	3	368	232	1104	696	CoherentMotion_C#v1	1	500
692	1	1	14	1	1	3	3	87	513	261	1539	CoherentMotion_C#v1	1	500
764	1	2	23	2	2	3	3	143	457	429	1371	CoherentMotion_C#v1	1	500
739	1	2	23	3	3	3	3	143	457	429	1371	CoherentMotion_C#v1	1	500
872	0	2	23	1	2	3	3	143	457	429	1371	CoherentMotion_C#v1	1	500
807	0	5	51	3	0	3	3	312	288	936	864	CoherentMotion_C#v1	1	500
537	1	4	42	3	3	3	3	256	344	768	1032	CoherentMotion_C#v1	1	500
709	1	7	70	2	2	3	3	424	176	1272	528	CoherentMotion_C#v1	1	500
988	0	6	61	3	1	3	3	368	232	1104	696	CoherentMotion_C#v1	1	500
729	1	4	42	1	1	3	3	256	344	768	1032	CoherentMotion_C#v1	1	500
674	1	6	61	2	2	3	3	368	232	1104	696	CoherentMotion_C#v1	1	500
821	0	1	14	3	0	3	3	87	513	261	1539	CoherentMotion_C#v1	1	500
917	1	3	33	2	2	3	3	199	401	597	1203	CoherentMotion_C#v1	1	500
703	1	4	42	1	1	3	3	256	344	768	1032	CoherentMotion_C#v1	1	500
631	1	6	61	2	2	3	3	368	232	1104	696	CoherentMotion_C#v1	1	500
650	1	5	51	1	1	3	3	312	288	936	864	CoherentMotion_C#v1	1	500
897	1	0	5	3	3	3	3	31	569	93	1707	CoherentMotion_C#v1	1	500
670	1	4	42	1	1	3	3	256	344	768	1032	CoherentMotion_C#v1	1	500
578	1	0	5	2	2	3	3	31	569	93	1707	CoherentMotion_C#v1	1	500
728	1	2	23	2	2	3	3	143	457	429	1371	CoherentMotion_C#v1	1	500
1022	0	2	23	0	2	3	3	143	457	429	1371	CoherentMotion_C#v1	1	500
910	1	6	61	0	0	3	3	368	232	1104	696	CoherentMotion_C#v1	1	500
634	1	4	42	0	0	3	3	256	344	768	1032	CoherentMotion_C#v1	1	500
720	1	4	42	3	3	3	3	256	344	768	1032	CoherentMotion_C#v1	1	500
918	1	5	51	0	0	3	3	312	288	936	864	CoherentMotion_C#v1	1	500
595	1	3	33	3	3	3	3	199	401	597	1203	CoherentMotion_C#v1	1	500
935	0	2	23	3	0	3	3	143	457	429	1371	CoherentMotion_C#v1	1	500
626	0	0	5	1	2	3	3	31	569	93	1707	CoherentMotion_C#v1	1	500
568	1	7	70	1	1	3	3	424	176	1272	528	CoherentMotion_C#v1	1	500
892	0	1	14	3	2	3	3	87	513	261	1539	CoherentMotion_C#v1	1	500
775	1	3	33	1	1	3	3	199	401	597	1203	CoherentMotion_C#v1	1	500
658	1	7	70	3	3	3	3	424	176	1272	528	CoherentMotion_C#v1	1	500
949	0	4	42	3	1	3	3	256	344	768	1032	CoherentMotion_C#v1	1	500
1204	1	5	51	0	0	3	3	312	288	936	864	CoherentMotion_C#v1	1	500
728	1	6	61	1	1	3	3	368	232	1104	696	CoherentMotion_C#v1	1	500
638	1	6	61	1	1	3	3	368	232	1104	696	CoherentMotion_C#v1	1	500
836	0	1	14	0	1	3	3	87	513	261	1539	CoherentMotion_C#v1	1	500
798	0	3	33	1	0	3	3	199	401	597	1203	CoherentMotion_C#v1	1	500
711	1	2	23	2	2	3	3	143	457	429	1371	CoherentMotion_C#v1	1	500
863	1	4	42	2	2	3	3	256	344	768	1032	CoherentMotion_C#v1	1	500
714	1	2	23	2	2	3	3	143	457	429	1371	CoherentMotion_C#v1	1	500
593	0	0	5	3	1	3	3	31	569	93	1707	CoherentMotion_C#v1	1	500
535	0	0	5	0	2	3	3	31	569	93	1707	CoherentMotion_C#v1	1	500
566	1	5	51	2	2	3	3	312	288	936	864	CoherentMotion_C#v1	1	500
651	1	7	70	2	2	3	3	424	176	1272	528	CoherentMotion_C#v1	1	500
1344	0	3	33	3	2	3	3	199	401	597	1203	CoherentMotion_C#v1	1	500
711	1	5	51	1	1	3	3	312	288	936	864	CoherentMotion_C#v1	1	500
686	0	7	70	0	2	3	3	424	176	1272	528	CoherentMotion_C#v1	1	500
707	1	4	42	1	1	3	3	256	344	768	1032	CoherentMotion_C#v1	1	500
826	0	1	14	2	0	3	3	87	513	261	1539	CoherentMotion_C#v1	1	500
612	0	5	51	0	2	3	3	312	288	936	864	CoherentMotion_C#v1	1	500
538	0	1	14	2	0	3	3	87	513	261	1539	CoherentMotion_C#v1	1	500
1402	0	2	23	0	1	3	3	143	457	429	1371	CoherentMotion_C#v1	1	500
900	1	0	5	3	3	3	3	31	569	93	1707	CoherentMotion_C#v1	1	500
544	0	0	5	2	3	3	3	31	569	93	1707	CoherentMotion_C#v1	1	500
708	0	0	5	0	2	3	3	31	569	93	1707	CoherentMotion_C#v1	1	500
681	0	0	5	1	0	3	3	31	569	93	1707	CoherentMotion_C#v1	1	500
656	0	3	33	2	3	3	3	199	401	597	1203	CoherentMotion_C#v1	1	500
788	0	1	14	3	1	3	3	87	513	261	1539	CoherentMotion_C#v1	1	500
783	1	5	51	0	0	3	3	312	288	936	864	CoherentMotion_C#v1	1	500
776	0	0	5	1	2	3	3	31	569	93	1707	CoherentMotion_C#v1	1	500
576	1	7	70	1	1	3	3	424	176	1272	528	CoherentMotion_C#v1	1	500
708	1	3	33	2	2	3	3	199	401	597	1203	CoherentMotion_C#v1	1	500
699	1	7	70	3	3	3	3	424	176	1272	528	CoherentMotion_C#v1	1	500
817	1	7	70	3	3	3	3	424	176	1272	528	CoherentMotion_C#v1	1	500
636	0	1	14	0	2	3	3	87	513	261	1539	CoherentMotion_C#v1	1	500
594	0	2	23	3	0	3	3	143	457	429	1371	CoherentMotion_C#v1	1	500
645	0	2	23	1	2	3	3	143	457	429	1371	CoherentMotion_C#v1	1	500
679	0	2	23	3	2	3	3	143	457	429	1371	CoherentMotion_C#v1	1	500
1295	0	3	33	0	1	3	3	199	401	597	1203	CoherentMotion_C#v1	1	500
727	1	6	61	2	2	3	3	368	232	1104	696	CoherentMotion_C#v1	1	500
671	1	7	70	3	3	3	3	424	176	1272	528	CoherentMotion_C#v1	1	500
869	0	2	23	3	2	3	3	143	457	429	1371	CoherentMotion_C#v1	1	500
639	0	3	33	3	1	3	3	199	401	597	1203	CoherentMotion_C#v1	1	500
660	1	4	42	1	1	3	3	256	344	768	1032	CoherentMotion_C#v1	1	500
1003	1	7	70	0	0	3	3	424	176	1272	528	CoherentMotion_C#v1	1	500
762	1	4	42	3	3	3	3	256	344	768	1032	CoherentMotion_C#v1	1	500
753	1	1	14	0	0	3	3	87	513	261	1539	CoherentMotion_C#v1	1	500
794	0	0	5	1	2	3	3	31	569	93	1707	CoherentMotion_C#v1	1	500
869	1	6	61	2	2	3	3	368	232	1104	696	CoherentMotion_C#v1	1	500
974	1	6	61	0	0	3	3	368	232	1104	696	CoherentMotion_C#v1	1	500
748	1	0	5	0	0	3	3	31	569	93	1707	CoherentMotion_C#v1	1	500
628	0	4	42	2	0	3	3	256	344	768	1032	CoherentMotion_C#v1	1	500
745	1	5	51	3	3	3	3	312	288	936	864	CoherentMotion_C#v1	1	500
689	1	1	14	0	0	3	3	87	513	261	1539	CoherentMotion_C#v1	1	500
984	1	1	14	0	0	3	3	87	513	261	1539	CoherentMotion_C#v1	1	500
710	1	0	5	0	0	3	3	31	569	93	1707	CoherentMotion_C#v1	1	500
655	1	6	61	3	3	3	3	368	232	1104	696	CoherentMotion_C#v1	1	500
676	1	4	42	1	1	3	3	256	344	768	1032	CoherentMotion_C#v1	1	500
747	0	0	5	3	0	3	3	31	569	93	1707	CoherentMotion_C#v1	1	500
1138	0	5	51	0	2	3	3	312	288	936	864	CoherentMotion_C#v1	1	500
659	0	7	70	0	1	3	3	424	176	1272	528	CoherentMotion_C#v1	1	500
549	0	3	33	3	1	3	3	199	401	597	1203	CoherentMotion_C#v1	1	500
1996	0	7	70	1	3	3	3	424	176	1272	528	CoherentMotion_C#v1	1	500
2257	1	2	23	2	2	3	3	143	457	429	1371	CoherentMotion_C#v1	1	500
544	1	5	51	2	2	3	3	312	288	936	864	CoherentMotion_C#v1	1	500
1909	0	5	51	0	1	3	3	312	288	936	864	CoherentMotion_C#v1	1	500
731	0	5	51	3	1	3	3	312	288	936	864	CoherentMotion_C#v1	1	500
564	1	0	5	0	0	3	3	31	569	93	1707	CoherentMotion_C#v1	1	500
543	1	7	70	0	0	3	3	424	176	1272	528	CoherentMotion_C#v1	1	500
1225	0	4	42	0	2	3	3	256	344	768	1032	CoherentMotion_C#v1	1	500
700	1	0	5	2	2	3	3	31	569	93	1707	CoherentMotion_C#v1	1	500
725	1	5	51	3	3	3	3	312	288	936	864	CoherentMotion_C#v1	1	500
543	1	4	42	2	2	3	3	256	344	768	1032	CoherentMotion_C#v1	1	500
769	1	2	23	0	0	3	3	143	457	429	1371	CoherentMotion_C#v1	1	500
616	0	3	33	3	2	3	3	199	401	597	1203	CoherentMotion_C#v1	1	500
749	0	0	5	3	0	3	3	31	569	93	1707	CoherentMotion_C#v1	1	500
693	0	0	5	3	2	3	3	31	569	93	1707	CoherentMotion_C#v1	1	500
893	1	6	61	2	2	3	3	368	232	1104	696	CoherentMotion_C#v1	1	500
713	1	6	61	3	3	3	3	368	232	1104	696	CoherentMotion_C#v1	1	500
625	0	0	5	2	1	3	3	31	569	93	1707	CoherentMotion_C#v1	1	500
547	1	5	51	0	0	3	3	312	288	936	864	CoherentMotion_C#v1	1	500
951	1	1	14	1	1	3	3	87	513	261	1539	CoherentMotion_C#v1	1	500
769	1	7	70	1	1	3	3	424	176	1272	528	CoherentMotion_C#v1	1	500
542	1	4	42	1	1	3	3	256	344	768	1032	CoherentMotion_C#v1	1	500
768	1	7	70	2	2	3	3	424	176	1272	528	CoherentMotion_C#v1	1	500
1369	1	2	23	2	2	3	3	143	457	429	1371	CoherentMotion_C#v1	1	500
609	1	7	70	3	3	3	3	424	176	1272	528	CoherentMotion_C#v1	1	500
821	1	4	42	0	0	3	3	256	344	768	1032	CoherentMotion_C#v1	1	500
1006	1	7	70	1	1	3	3	424	176	1272	528	CoherentMotion_C#v1	1	500
830	1	3	33	0	0	3	3	199	401	597	1203	CoherentMotion_C#v1	1	500
633	0	0	5	3	1	3	3	31	569	93	1707	CoherentMotion_C#v1	1	500
829	1	6	61	2	2	3	3	368	232	1104	696	CoherentMotion_C#v1	1	500
872	0	1	14	1	2	3	3	87	513	261	1539	CoherentMotion_C#v1	1	500
978	1	7	70	0	0	3	3	424	176	1272	528	CoherentMotion_C#v1	1	500
753	1	6	61	3	3	3	3	368	232	1104	696	CoherentMotion_C#v1	1	500
617	1	0	5	0	0	3	3	31	569	93	1707	CoherentMotion_C#v1	1	500
767	0	1	14	2	3	3	3	87	513	261	1539	CoherentMotion_C#v1	1	500
548	0	2	23	1	0	3	3	143	457	429	1371	CoherentMotion_C#v1	1	500
1002	0	6	61	3	1	3	3	368	232	1104	696	CoherentMotion_C#v1	1	500
598	0	5	51	3	1	3	3	312	288	936	864	CoherentMotion_C#v1	1	500
860	1	3	33	1	1	3	3	199	401	597	1203	CoherentMotion_C#v1	1	500
984	1	4	42	2	2	3	3	256	344	768	1032	CoherentMotion_C#v1	1	500
852	1	6	61	0	0	3	3	368	232	1104	696	CoherentMotion_C#v1	1	500
704	1	3	33	2	2	3	3	199	401	597	1203	CoherentMotion_C#v1	1	500
681	1	6	61	0	0	3	3	368	232	1104	696	CoherentMotion_C#v1	1	500
750	0	0	5	3	0	3	3	31	569	93	1707	CoherentMotion_C#v1	1	500
1494	0	0	5	3	2	3	3	31	569	93	1707	CoherentMotion_C#v1	1	500
1008	0	5	51	3	1	3	3	312	288	936	864	CoherentMotion_C#v1	1	500
751	1	6	61	2	2	3	3	368	232	1104	696	CoherentMotion_C#v1	1	500
663	0	1	14	3	0	3	3	87	513	261	1539	CoherentMotion_C#v1	1	500
639	1	7	70	1	1	3	3	424	176	1272	528	CoherentMotion_C#v1	1	500
580	1	7	70	2	2	3	3	424	176	1272	528	CoherentMotion_C#v1	1	500
904	0	1	14	3	0	3	3	87	513	261	1539	CoherentMotion_C#v1	1	500
1507	1	6	61	3	3	3	3	368	232	1104	696	CoherentMotion_C#v1	1	500
767	1	1	14	0	0	3	3	87	513	261	1539	CoherentMotion_C#v1	1	500
695	1	3	33	1	1	3	3	199	401	597	1203	CoherentMotion_C#v1	1	500
