# Supplementary material for: The Leuven Embedded Figures Test (L-EFT): measuring perception, intelligence or executive function?
Source: PeerJ. 2018 Mar 26;6:e4524. doi: 10.7717/peerj.4524 (PMC5875396; doi:10.7717/peerj.4524)
Supplement: Supplemental Information 9 [file peerj-06-4524-s009.zip › Study 1/CoherentMotion/112390CoherentMotion.csv]

ReactionTime	Accuracy	CoherenceLevel	CoherenceValue	StimDirection	RespDirection	G_MeanCoherentSpeed	G_MeanRandomSpeed	TotalCoherent	TotalRandom	TotalCoherentSpeed	TotalRandomSpeed	TestID	MainPrac	MotionDuration
2412	1	3	33	1	1	3	3	199	401	597	1203	CoherentMotion_C#v1	0	1000
1568	1	5	51	2	2	3	3	312	288	936	864	CoherentMotion_C#v1	0	1000
1386	1	6	61	1	1	3	3	368	232	1104	696	CoherentMotion_C#v1	0	1000
2296	1	6	61	3	3	3	3	368	232	1104	696	CoherentMotion_C#v1	0	1000
1926	1	5	51	0	0	3	3	312	288	936	864	CoherentMotion_C#v1	0	1000
1806	0	1	14	3	1	3	3	87	513	261	1539	CoherentMotion_C#v1	0	1000
1568	1	5	51	1	1	3	3	312	288	936	864	CoherentMotion_C#v1	0	1000
1438	1	6	61	0	0	3	3	368	232	1104	696	CoherentMotion_C#v1	0	1000
1672	1	2	23	3	3	3	3	143	457	429	1371	CoherentMotion_C#v1	0	1000
1639	0	2	23	1	3	3	3	143	457	429	1371	CoherentMotion_C#v1	0	1000
1622	1	7	70	1	1	3	3	424	176	1272	528	CoherentMotion_C#v1	0	1000
1557	1	6	61	1	1	3	3	368	232	1104	696	CoherentMotion_C#v1	0	1000
1487	1	6	61	0	0	3	3	368	232	1104	696	CoherentMotion_C#v1	0	1000
1676	1	2	23	1	1	3	3	143	457	429	1371	CoherentMotion_C#v1	0	1000
1741	1	2	23	3	3	3	3	143	457	429	1371	CoherentMotion_C#v1	0	1000
1435	1	4	42	2	2	3	3	256	344	768	1032	CoherentMotion_C#v1	0	1000
1864	1	0	5	0	0	3	3	31	569	93	1707	CoherentMotion_C#v1	0	1000
1043	1	3	33	3	3	3	3	199	401	597	1203	CoherentMotion_C#v1	0	1000
1405	0	3	33	3	1	3	3	199	401	597	1203	CoherentMotion_C#v1	0	1000
1586	0	1	14	2	0	3	3	87	513	261	1539	CoherentMotion_C#v1	0	1000
1395	1	5	51	2	2	3	3	312	288	936	864	CoherentMotion_C#v1	0	1000
1548	0	2	23	2	3	3	3	143	457	429	1371	CoherentMotion_C#v1	0	1000
1801	1	1	14	1	1	3	3	87	513	261	1539	CoherentMotion_C#v1	0	1000
1419	1	2	23	0	0	3	3	143	457	429	1371	CoherentMotion_C#v1	0	1000
1462	1	7	70	2	2	3	3	424	176	1272	528	CoherentMotion_C#v1	0	1000
1665	1	3	33	0	0	3	3	199	401	597	1203	CoherentMotion_C#v1	0	1000
1776	0	2	23	0	1	3	3	143	457	429	1371	CoherentMotion_C#v1	0	1000
1491	1	1	14	1	1	3	3	87	513	261	1539	CoherentMotion_C#v1	0	1000
1357	1	3	33	3	3	3	3	199	401	597	1203	CoherentMotion_C#v1	0	1000
1398	1	7	70	0	0	3	3	424	176	1272	528	CoherentMotion_C#v1	0	1000
3244	1	1	14	0	0	3	3	87	513	261	1539	CoherentMotion_C#v1	0	1000
1876	0	0	5	2	3	3	3	31	569	93	1707	CoherentMotion_C#v1	0	1000
1419	1	5	51	1	1	3	3	312	288	936	864	CoherentMotion_C#v1	0	1000
1285	1	7	70	0	0	3	3	424	176	1272	528	CoherentMotion_C#v1	0	1000
1563	1	6	61	0	0	3	3	368	232	1104	696	CoherentMotion_C#v1	0	1000
1400	1	1	14	0	0	3	3	87	513	261	1539	CoherentMotion_C#v1	0	1000
1357	0	0	5	3	0	3	3	31	569	93	1707	CoherentMotion_C#v1	0	1000
1512	1	2	23	2	2	3	3	143	457	429	1371	CoherentMotion_C#v1	0	1000
1379	1	4	42	1	1	3	3	256	344	768	1032	CoherentMotion_C#v1	0	1000
1355	1	5	51	2	2	3	3	312	288	936	864	CoherentMotion_C#v1	0	1000
1363	1	7	70	0	0	3	3	424	176	1272	528	CoherentMotion_C#v1	0	1000
2413	1	6	61	3	3	3	3	368	232	1104	696	CoherentMotion_C#v1	0	1000
1695	1	2	23	2	2	3	3	143	457	429	1371	CoherentMotion_C#v1	0	1000
1407	1	5	51	0	0	3	3	312	288	936	864	CoherentMotion_C#v1	0	1000
1446	1	2	23	3	3	3	3	143	457	429	1371	CoherentMotion_C#v1	0	1000
1390	1	5	51	0	0	3	3	312	288	936	864	CoherentMotion_C#v1	0	1000
1611	1	5	51	0	0	3	3	312	288	936	864	CoherentMotion_C#v1	0	1000
1418	1	3	33	2	2	3	3	199	401	597	1203	CoherentMotion_C#v1	0	1000
2066	0	0	5	0	2	3	3	31	569	93	1707	CoherentMotion_C#v1	0	1000
1468	1	7	70	0	0	3	3	424	176	1272	528	CoherentMotion_C#v1	0	1000
1559	1	0	5	1	1	3	3	31	569	93	1707	CoherentMotion_C#v1	0	1000
1445	1	4	42	3	3	3	3	256	344	768	1032	CoherentMotion_C#v1	0	1000
1420	1	3	33	2	2	3	3	199	401	597	1203	CoherentMotion_C#v1	0	1000
1433	1	7	70	0	0	3	3	424	176	1272	528	CoherentMotion_C#v1	0	1000
1604	1	4	42	0	0	3	3	256	344	768	1032	CoherentMotion_C#v1	0	1000
1375	1	7	70	3	3	3	3	424	176	1272	528	CoherentMotion_C#v1	0	1000
1305	1	6	61	3	3	3	3	368	232	1104	696	CoherentMotion_C#v1	0	1000
1360	1	5	51	3	3	3	3	312	288	936	864	CoherentMotion_C#v1	0	1000
1592	1	0	5	1	1	3	3	31	569	93	1707	CoherentMotion_C#v1	0	1000
1734	1	0	5	2	2	3	3	31	569	93	1707	CoherentMotion_C#v1	0	1000
1542	1	6	61	3	3	3	3	368	232	1104	696	CoherentMotion_C#v1	0	1000
1426	0	5	51	3	1	3	3	312	288	936	864	CoherentMotion_C#v1	0	1000
1435	1	5	51	3	3	3	3	312	288	936	864	CoherentMotion_C#v1	0	1000
1382	1	4	42	2	2	3	3	256	344	768	1032	CoherentMotion_C#v1	0	1000
1614	0	0	5	2	0	3	3	31	569	93	1707	CoherentMotion_C#v1	0	1000
1369	0	2	23	0	3	3	3	143	457	429	1371	CoherentMotion_C#v1	0	1000
1521	1	1	14	2	2	3	3	87	513	261	1539	CoherentMotion_C#v1	0	1000
1581	1	5	51	0	0	3	3	312	288	936	864	CoherentMotion_C#v1	0	1000
1661	1	2	23	0	0	3	3	143	457	429	1371	CoherentMotion_C#v1	0	1000
1549	0	2	23	1	3	3	3	143	457	429	1371	CoherentMotion_C#v1	0	1000
1707	0	4	42	3	1	3	3	256	344	768	1032	CoherentMotion_C#v1	0	1000
1372	0	3	33	3	0	3	3	199	401	597	1203	CoherentMotion_C#v1	0	1000
1411	0	3	33	0	2	3	3	199	401	597	1203	CoherentMotion_C#v1	0	1000
1214	1	4	42	0	0	3	3	256	344	768	1032	CoherentMotion_C#v1	0	1000
1394	1	6	61	2	2	3	3	368	232	1104	696	CoherentMotion_C#v1	0	1000
1738	1	2	23	0	0	3	3	143	457	429	1371	CoherentMotion_C#v1	0	1000
1624	1	3	33	0	0	3	3	199	401	597	1203	CoherentMotion_C#v1	0	1000
1372	1	3	33	1	1	3	3	199	401	597	1203	CoherentMotion_C#v1	0	1000
1472	1	7	70	1	1	3	3	424	176	1272	528	CoherentMotion_C#v1	0	1000
1342	1	5	51	3	3	3	3	312	288	936	864	CoherentMotion_C#v1	0	1000
1063	1	3	33	2	2	3	3	199	401	597	1203	CoherentMotion_C#v1	1	500
1000	1	3	33	3	3	3	3	199	401	597	1203	CoherentMotion_C#v1	1	500
887	1	6	61	2	2	3	3	368	232	1104	696	CoherentMotion_C#v1	1	500
1057	1	3	33	0	0	3	3	199	401	597	1203	CoherentMotion_C#v1	1	500
1090	0	0	5	0	3	3	3	31	569	93	1707	CoherentMotion_C#v1	1	500
1202	1	2	23	3	3	3	3	143	457	429	1371	CoherentMotion_C#v1	1	500
1031	1	3	33	2	2	3	3	199	401	597	1203	CoherentMotion_C#v1	1	500
982	1	7	70	3	3	3	3	424	176	1272	528	CoherentMotion_C#v1	1	500
1012	1	4	42	2	2	3	3	256	344	768	1032	CoherentMotion_C#v1	1	500
1122	0	5	51	2	0	3	3	312	288	936	864	CoherentMotion_C#v1	1	500
1654	1	1	14	2	2	3	3	87	513	261	1539	CoherentMotion_C#v1	1	500
1156	1	3	33	2	2	3	3	199	401	597	1203	CoherentMotion_C#v1	1	500
1206	0	1	14	3	2	3	3	87	513	261	1539	CoherentMotion_C#v1	1	500
1113	1	1	14	3	3	3	3	87	513	261	1539	CoherentMotion_C#v1	1	500
1020	1	5	51	2	2	3	3	312	288	936	864	CoherentMotion_C#v1	1	500
1098	0	3	33	0	2	3	3	199	401	597	1203	CoherentMotion_C#v1	1	500
924	1	7	70	1	1	3	3	424	176	1272	528	CoherentMotion_C#v1	1	500
980	1	6	61	0	0	3	3	368	232	1104	696	CoherentMotion_C#v1	1	500
1719	0	0	5	0	1	3	3	31	569	93	1707	CoherentMotion_C#v1	1	500
1079	1	0	5	3	3	3	3	31	569	93	1707	CoherentMotion_C#v1	1	500
1002	1	5	51	0	0	3	3	312	288	936	864	CoherentMotion_C#v1	1	500
1062	1	2	23	2	2	3	3	143	457	429	1371	CoherentMotion_C#v1	1	500
1686	0	2	23	2	0	3	3	143	457	429	1371	CoherentMotion_C#v1	1	500
1304	1	6	61	0	0	3	3	368	232	1104	696	CoherentMotion_C#v1	1	500
1433	0	5	51	1	2	3	3	312	288	936	864	CoherentMotion_C#v1	1	500
998	1	2	23	0	0	3	3	143	457	429	1371	CoherentMotion_C#v1	1	500
1670	0	3	33	2	0	3	3	199	401	597	1203	CoherentMotion_C#v1	1	500
1205	0	1	14	3	1	3	3	87	513	261	1539	CoherentMotion_C#v1	1	500
922	0	0	5	0	3	3	3	31	569	93	1707	CoherentMotion_C#v1	1	500
902	1	5	51	1	1	3	3	312	288	936	864	CoherentMotion_C#v1	1	500
994	1	2	23	2	2	3	3	143	457	429	1371	CoherentMotion_C#v1	1	500
961	1	4	42	1	1	3	3	256	344	768	1032	CoherentMotion_C#v1	1	500
911	1	7	70	2	2	3	3	424	176	1272	528	CoherentMotion_C#v1	1	500
838	1	6	61	1	1	3	3	368	232	1104	696	CoherentMotion_C#v1	1	500
1428	0	0	5	0	1	3	3	31	569	93	1707	CoherentMotion_C#v1	1	500
832	1	6	61	1	1	3	3	368	232	1104	696	CoherentMotion_C#v1	1	500
952	1	3	33	0	0	3	3	199	401	597	1203	CoherentMotion_C#v1	1	500
1079	0	1	14	1	3	3	3	87	513	261	1539	CoherentMotion_C#v1	1	500
904	1	6	61	2	2	3	3	368	232	1104	696	CoherentMotion_C#v1	1	500
964	1	5	51	1	1	3	3	312	288	936	864	CoherentMotion_C#v1	1	500
1520	1	3	33	3	3	3	3	199	401	597	1203	CoherentMotion_C#v1	1	500
877	1	5	51	0	0	3	3	312	288	936	864	CoherentMotion_C#v1	1	500
905	1	5	51	2	2	3	3	312	288	936	864	CoherentMotion_C#v1	1	500
752	1	7	70	2	2	3	3	424	176	1272	528	CoherentMotion_C#v1	1	500
925	1	2	23	2	2	3	3	143	457	429	1371	CoherentMotion_C#v1	1	500
761	1	6	61	2	2	3	3	368	232	1104	696	CoherentMotion_C#v1	1	500
930	1	1	14	2	2	3	3	87	513	261	1539	CoherentMotion_C#v1	1	500
1166	1	0	5	3	3	3	3	31	569	93	1707	CoherentMotion_C#v1	1	500
912	1	3	33	0	0	3	3	199	401	597	1203	CoherentMotion_C#v1	1	500
925	1	6	61	0	0	3	3	368	232	1104	696	CoherentMotion_C#v1	1	500
923	1	2	23	1	1	3	3	143	457	429	1371	CoherentMotion_C#v1	1	500
820	1	6	61	1	1	3	3	368	232	1104	696	CoherentMotion_C#v1	1	500
895	1	1	14	0	0	3	3	87	513	261	1539	CoherentMotion_C#v1	1	500
924	1	3	33	0	0	3	3	199	401	597	1203	CoherentMotion_C#v1	1	500
854	1	4	42	2	2	3	3	256	344	768	1032	CoherentMotion_C#v1	1	500
982	1	4	42	1	1	3	3	256	344	768	1032	CoherentMotion_C#v1	1	500
1012	1	7	70	1	1	3	3	424	176	1272	528	CoherentMotion_C#v1	1	500
945	1	5	51	0	0	3	3	312	288	936	864	CoherentMotion_C#v1	1	500
909	1	5	51	2	2	3	3	312	288	936	864	CoherentMotion_C#v1	1	500
843	1	7	70	2	2	3	3	424	176	1272	528	CoherentMotion_C#v1	1	500
871	1	4	42	3	3	3	3	256	344	768	1032	CoherentMotion_C#v1	1	500
930	1	5	51	1	1	3	3	312	288	936	864	CoherentMotion_C#v1	1	500
1071	1	4	42	1	1	3	3	256	344	768	1032	CoherentMotion_C#v1	1	500
972	1	2	23	2	2	3	3	143	457	429	1371	CoherentMotion_C#v1	1	500
941	1	4	42	0	0	3	3	256	344	768	1032	CoherentMotion_C#v1	1	500
839	1	3	33	2	2	3	3	199	401	597	1203	CoherentMotion_C#v1	1	500
901	1	6	61	3	3	3	3	368	232	1104	696	CoherentMotion_C#v1	1	500
1311	0	0	5	1	0	3	3	31	569	93	1707	CoherentMotion_C#v1	1	500
935	1	4	42	1	1	3	3	256	344	768	1032	CoherentMotion_C#v1	1	500
836	1	7	70	3	3	3	3	424	176	1272	528	CoherentMotion_C#v1	1	500
928	1	6	61	3	3	3	3	368	232	1104	696	CoherentMotion_C#v1	1	500
1165	1	5	51	3	3	3	3	312	288	936	864	CoherentMotion_C#v1	1	500
1039	1	4	42	0	0	3	3	256	344	768	1032	CoherentMotion_C#v1	1	500
1005	1	1	14	1	1	3	3	87	513	261	1539	CoherentMotion_C#v1	1	500
876	1	5	51	3	3	3	3	312	288	936	864	CoherentMotion_C#v1	1	500
1097	0	0	5	0	1	3	3	31	569	93	1707	CoherentMotion_C#v1	1	500
810	1	4	42	2	2	3	3	256	344	768	1032	CoherentMotion_C#v1	1	500
932	1	6	61	2	2	3	3	368	232	1104	696	CoherentMotion_C#v1	1	500
1261	0	1	14	2	1	3	3	87	513	261	1539	CoherentMotion_C#v1	1	500
1094	0	4	42	1	3	3	3	256	344	768	1032	CoherentMotion_C#v1	1	500
916	1	4	42	0	0	3	3	256	344	768	1032	CoherentMotion_C#v1	1	500
995	1	2	23	3	3	3	3	143	457	429	1371	CoherentMotion_C#v1	1	500
929	1	6	61	3	3	3	3	368	232	1104	696	CoherentMotion_C#v1	1	500
973	1	4	42	3	3	3	3	256	344	768	1032	CoherentMotion_C#v1	1	500
1274	0	0	5	3	0	3	3	31	569	93	1707	CoherentMotion_C#v1	1	500
1313	0	2	23	2	3	3	3	143	457	429	1371	CoherentMotion_C#v1	1	500
857	0	0	5	0	1	3	3	31	569	93	1707	CoherentMotion_C#v1	1	500
866	1	4	42	0	0	3	3	256	344	768	1032	CoherentMotion_C#v1	1	500
766	1	1	14	2	2	3	3	87	513	261	1539	CoherentMotion_C#v1	1	500
870	1	5	51	2	2	3	3	312	288	936	864	CoherentMotion_C#v1	1	500
849	0	1	14	0	2	3	3	87	513	261	1539	CoherentMotion_C#v1	1	500
1023	1	4	42	1	1	3	3	256	344	768	1032	CoherentMotion_C#v1	1	500
1098	1	1	14	0	0	3	3	87	513	261	1539	CoherentMotion_C#v1	1	500
1420	0	2	23	2	1	3	3	143	457	429	1371	CoherentMotion_C#v1	1	500
917	1	5	51	0	0	3	3	312	288	936	864	CoherentMotion_C#v1	1	500
3252	1	4	42	0	0	3	3	256	344	768	1032	CoherentMotion_C#v1	1	500
812	1	3	33	3	3	3	3	199	401	597	1203	CoherentMotion_C#v1	1	500
885	1	7	70	2	2	3	3	424	176	1272	528	CoherentMotion_C#v1	1	500
1025	1	6	61	2	2	3	3	368	232	1104	696	CoherentMotion_C#v1	1	500
1100	0	1	14	1	0	3	3	87	513	261	1539	CoherentMotion_C#v1	1	500
1168	0	7	70	0	3	3	3	424	176	1272	528	CoherentMotion_C#v1	1	500
1341	1	7	70	0	0	3	3	424	176	1272	528	CoherentMotion_C#v1	1	500
1380	1	0	5	2	2	3	3	31	569	93	1707	CoherentMotion_C#v1	1	500
941	1	2	23	2	2	3	3	143	457	429	1371	CoherentMotion_C#v1	1	500
1049	0	1	14	0	2	3	3	87	513	261	1539	CoherentMotion_C#v1	1	500
825	1	3	33	1	1	3	3	199	401	597	1203	CoherentMotion_C#v1	1	500
883	1	4	42	3	3	3	3	256	344	768	1032	CoherentMotion_C#v1	1	500
699	1	5	51	3	3	3	3	312	288	936	864	CoherentMotion_C#v1	1	500
1574	0	0	5	0	1	3	3	31	569	93	1707	CoherentMotion_C#v1	1	500
772	1	4	42	3	3	3	3	256	344	768	1032	CoherentMotion_C#v1	1	500
892	1	4	42	1	1	3	3	256	344	768	1032	CoherentMotion_C#v1	1	500
937	1	4	42	3	3	3	3	256	344	768	1032	CoherentMotion_C#v1	1	500
645	0	0	5	0	3	3	3	31	569	93	1707	CoherentMotion_C#v1	1	500
556	1	1	14	0	0	3	3	87	513	261	1539	CoherentMotion_C#v1	1	500
830	1	6	61	3	3	3	3	368	232	1104	696	CoherentMotion_C#v1	1	500
1415	1	2	23	3	3	3	3	143	457	429	1371	CoherentMotion_C#v1	1	500
704	1	3	33	1	1	3	3	199	401	597	1203	CoherentMotion_C#v1	1	500
1528	0	0	5	1	2	3	3	31	569	93	1707	CoherentMotion_C#v1	1	500
693	1	7	70	3	3	3	3	424	176	1272	528	CoherentMotion_C#v1	1	500
651	1	7	70	1	1	3	3	424	176	1272	528	CoherentMotion_C#v1	1	500
769	1	6	61	0	0	3	3	368	232	1104	696	CoherentMotion_C#v1	1	500
547	1	3	33	2	2	3	3	199	401	597	1203	CoherentMotion_C#v1	1	500
780	1	1	14	3	3	3	3	87	513	261	1539	CoherentMotion_C#v1	1	500
786	1	2	23	0	0	3	3	143	457	429	1371	CoherentMotion_C#v1	1	500
895	1	2	23	0	0	3	3	143	457	429	1371	CoherentMotion_C#v1	1	500
796	1	5	51	3	3	3	3	312	288	936	864	CoherentMotion_C#v1	1	500
722	1	4	42	2	2	3	3	256	344	768	1032	CoherentMotion_C#v1	1	500
747	1	7	70	3	3	3	3	424	176	1272	528	CoherentMotion_C#v1	1	500
1539	0	1	14	3	0	3	3	87	513	261	1539	CoherentMotion_C#v1	1	500
735	1	6	61	2	2	3	3	368	232	1104	696	CoherentMotion_C#v1	1	500
824	1	0	5	0	0	3	3	31	569	93	1707	CoherentMotion_C#v1	1	500
659	1	3	33	3	3	3	3	199	401	597	1203	CoherentMotion_C#v1	1	500
1063	1	7	70	0	0	3	3	424	176	1272	528	CoherentMotion_C#v1	1	500
695	1	6	61	2	2	3	3	368	232	1104	696	CoherentMotion_C#v1	1	500
750	1	3	33	3	3	3	3	199	401	597	1203	CoherentMotion_C#v1	1	500
1526	0	3	33	0	3	3	3	199	401	597	1203	CoherentMotion_C#v1	1	500
1009	0	2	23	2	3	3	3	143	457	429	1371	CoherentMotion_C#v1	1	500
1441	1	3	33	1	1	3	3	199	401	597	1203	CoherentMotion_C#v1	1	500
794	1	4	42	1	1	3	3	256	344	768	1032	CoherentMotion_C#v1	1	500
692	1	5	51	3	3	3	3	312	288	936	864	CoherentMotion_C#v1	1	500
1211	0	0	5	3	1	3	3	31	569	93	1707	CoherentMotion_C#v1	1	500
991	1	3	33	3	3	3	3	199	401	597	1203	CoherentMotion_C#v1	1	500
1053	1	3	33	1	1	3	3	199	401	597	1203	CoherentMotion_C#v1	1	500
700	1	3	33	0	0	3	3	199	401	597	1203	CoherentMotion_C#v1	1	500
852	1	4	42	3	3	3	3	256	344	768	1032	CoherentMotion_C#v1	1	500
811	1	3	33	2	2	3	3	199	401	597	1203	CoherentMotion_C#v1	1	500
804	1	5	51	0	0	3	3	312	288	936	864	CoherentMotion_C#v1	1	500
722	1	6	61	1	1	3	3	368	232	1104	696	CoherentMotion_C#v1	1	500
1019	1	6	61	2	2	3	3	368	232	1104	696	CoherentMotion_C#v1	1	500
1049	1	0	5	0	0	3	3	31	569	93	1707	CoherentMotion_C#v1	1	500
825	1	5	51	0	0	3	3	312	288	936	864	CoherentMotion_C#v1	1	500
674	1	7	70	3	3	3	3	424	176	1272	528	CoherentMotion_C#v1	1	500
584	1	1	14	1	1	3	3	87	513	261	1539	CoherentMotion_C#v1	1	500
844	0	1	14	2	0	3	3	87	513	261	1539	CoherentMotion_C#v1	1	500
1317	1	3	33	1	1	3	3	199	401	597	1203	CoherentMotion_C#v1	1	500
939	1	0	5	0	0	3	3	31	569	93	1707	CoherentMotion_C#v1	1	500
602	1	6	61	2	2	3	3	368	232	1104	696	CoherentMotion_C#v1	1	500
879	1	7	70	3	3	3	3	424	176	1272	528	CoherentMotion_C#v1	1	500
792	1	6	61	2	2	3	3	368	232	1104	696	CoherentMotion_C#v1	1	500
740	1	5	51	2	2	3	3	312	288	936	864	CoherentMotion_C#v1	1	500
590	1	4	42	2	2	3	3	256	344	768	1032	CoherentMotion_C#v1	1	500
833	1	5	51	0	0	3	3	312	288	936	864	CoherentMotion_C#v1	1	500
1211	1	0	5	0	0	3	3	31	569	93	1707	CoherentMotion_C#v1	1	500
992	0	2	23	1	3	3	3	143	457	429	1371	CoherentMotion_C#v1	1	500
958	1	4	42	2	2	3	3	256	344	768	1032	CoherentMotion_C#v1	1	500
1034	1	0	5	3	3	3	3	31	569	93	1707	CoherentMotion_C#v1	1	500
826	1	1	14	1	1	3	3	87	513	261	1539	CoherentMotion_C#v1	1	500
611	1	7	70	3	3	3	3	424	176	1272	528	CoherentMotion_C#v1	1	500
1016	1	1	14	2	2	3	3	87	513	261	1539	CoherentMotion_C#v1	1	500
1096	1	1	14	2	2	3	3	87	513	261	1539	CoherentMotion_C#v1	1	500
906	0	0	5	0	2	3	3	31	569	93	1707	CoherentMotion_C#v1	1	500
870	1	4	42	2	2	3	3	256	344	768	1032	CoherentMotion_C#v1	1	500
1264	1	3	33	2	2	3	3	199	401	597	1203	CoherentMotion_C#v1	1	500
870	1	1	14	0	0	3	3	87	513	261	1539	CoherentMotion_C#v1	1	500
1054	0	2	23	0	3	3	3	143	457	429	1371	CoherentMotion_C#v1	1	500
606	1	6	61	0	0	3	3	368	232	1104	696	CoherentMotion_C#v1	1	500
934	1	3	33	3	3	3	3	199	401	597	1203	CoherentMotion_C#v1	1	500
930	1	0	5	1	1	3	3	31	569	93	1707	CoherentMotion_C#v1	1	500
683	1	4	42	3	3	3	3	256	344	768	1032	CoherentMotion_C#v1	1	500
663	0	2	23	3	1	3	3	143	457	429	1371	CoherentMotion_C#v1	1	500
1693	0	1	14	2	0	3	3	87	513	261	1539	CoherentMotion_C#v1	1	500
780	1	4	42	1	1	3	3	256	344	768	1032	CoherentMotion_C#v1	1	500
902	0	7	70	1	3	3	3	424	176	1272	528	CoherentMotion_C#v1	1	500
675	1	3	33	3	3	3	3	199	401	597	1203	CoherentMotion_C#v1	1	500
888	1	5	51	2	2	3	3	312	288	936	864	CoherentMotion_C#v1	1	500
740	1	6	61	2	2	3	3	368	232	1104	696	CoherentMotion_C#v1	1	500
1036	1	2	23	3	3	3	3	143	457	429	1371	CoherentMotion_C#v1	1	500
939	0	1	14	1	3	3	3	87	513	261	1539	CoherentMotion_C#v1	1	500
680	1	4	42	3	3	3	3	256	344	768	1032	CoherentMotion_C#v1	1	500
783	1	7	70	0	0	3	3	424	176	1272	528	CoherentMotion_C#v1	1	500
791	1	6	61	0	0	3	3	368	232	1104	696	CoherentMotion_C#v1	1	500
2943	0	0	5	3	0	3	3	31	569	93	1707	CoherentMotion_C#v1	1	500
849	1	4	42	2	2	3	3	256	344	768	1032	CoherentMotion_C#v1	1	500
635	1	4	42	0	0	3	3	256	344	768	1032	CoherentMotion_C#v1	1	500
898	0	0	5	2	0	3	3	31	569	93	1707	CoherentMotion_C#v1	1	500
745	1	6	61	0	0	3	3	368	232	1104	696	CoherentMotion_C#v1	1	500
677	1	3	33	3	3	3	3	199	401	597	1203	CoherentMotion_C#v1	1	500
602	1	2	23	1	1	3	3	143	457	429	1371	CoherentMotion_C#v1	1	500
1039	0	2	23	2	1	3	3	143	457	429	1371	CoherentMotion_C#v1	1	500
590	1	6	61	0	0	3	3	368	232	1104	696	CoherentMotion_C#v1	1	500
1043	0	1	14	0	3	3	3	87	513	261	1539	CoherentMotion_C#v1	1	500
1150	1	3	33	1	1	3	3	199	401	597	1203	CoherentMotion_C#v1	1	500
689	1	5	51	2	2	3	3	312	288	936	864	CoherentMotion_C#v1	1	500
727	1	4	42	0	0	3	3	256	344	768	1032	CoherentMotion_C#v1	1	500
910	0	2	23	1	2	3	3	143	457	429	1371	CoherentMotion_C#v1	1	500
543	0	3	33	2	0	3	3	199	401	597	1203	CoherentMotion_C#v1	1	500
1135	1	2	23	0	0	3	3	143	457	429	1371	CoherentMotion_C#v1	1	500
751	1	7	70	1	1	3	3	424	176	1272	528	CoherentMotion_C#v1	1	500
809	1	1	14	0	0	3	3	87	513	261	1539	CoherentMotion_C#v1	1	500
658	1	7	70	0	0	3	3	424	176	1272	528	CoherentMotion_C#v1	1	500
646	0	0	5	1	0	3	3	31	569	93	1707	CoherentMotion_C#v1	1	500
860	0	1	14	1	0	3	3	87	513	261	1539	CoherentMotion_C#v1	1	500
583	0	0	5	0	2	3	3	31	569	93	1707	CoherentMotion_C#v1	1	500
1435	1	6	61	0	0	3	3	368	232	1104	696	CoherentMotion_C#v1	1	500
1317	0	4	42	1	0	3	3	256	344	768	1032	CoherentMotion_C#v1	1	500
748	1	3	33	2	2	3	3	199	401	597	1203	CoherentMotion_C#v1	1	500
642	1	6	61	2	2	3	3	368	232	1104	696	CoherentMotion_C#v1	1	500
843	1	3	33	1	1	3	3	199	401	597	1203	CoherentMotion_C#v1	1	500
752	1	3	33	1	1	3	3	199	401	597	1203	CoherentMotion_C#v1	1	500
812	0	0	5	0	3	3	3	31	569	93	1707	CoherentMotion_C#v1	1	500
870	1	5	51	2	2	3	3	312	288	936	864	CoherentMotion_C#v1	1	500
656	1	2	23	0	0	3	3	143	457	429	1371	CoherentMotion_C#v1	1	500
677	1	7	70	0	0	3	3	424	176	1272	528	CoherentMotion_C#v1	1	500
814	1	4	42	3	3	3	3	256	344	768	1032	CoherentMotion_C#v1	1	500
1702	0	1	14	2	1	3	3	87	513	261	1539	CoherentMotion_C#v1	1	500
1207	0	0	5	2	3	3	3	31	569	93	1707	CoherentMotion_C#v1	1	500
969	0	0	5	1	3	3	3	31	569	93	1707	CoherentMotion_C#v1	1	500
665	1	2	23	0	0	3	3	143	457	429	1371	CoherentMotion_C#v1	1	500
1165	1	2	23	3	3	3	3	143	457	429	1371	CoherentMotion_C#v1	1	500
881	1	7	70	3	3	3	3	424	176	1272	528	CoherentMotion_C#v1	1	500
780	1	5	51	3	3	3	3	312	288	936	864	CoherentMotion_C#v1	1	500
1508	1	1	14	2	2	3	3	87	513	261	1539	CoherentMotion_C#v1	1	500
848	1	4	42	1	1	3	3	256	344	768	1032	CoherentMotion_C#v1	1	500
797	1	4	42	2	2	3	3	256	344	768	1032	CoherentMotion_C#v1	1	500
1238	0	0	5	1	3	3	3	31	569	93	1707	CoherentMotion_C#v1	1	500
663	1	3	33	1	1	3	3	199	401	597	1203	CoherentMotion_C#v1	1	500
752	1	2	23	1	1	3	3	143	457	429	1371	CoherentMotion_C#v1	1	500
697	0	0	5	0	1	3	3	31	569	93	1707	CoherentMotion_C#v1	1	500
546	0	2	23	1	0	3	3	143	457	429	1371	CoherentMotion_C#v1	1	500
754	1	7	70	2	2	3	3	424	176	1272	528	CoherentMotion_C#v1	1	500
924	0	2	23	0	2	3	3	143	457	429	1371	CoherentMotion_C#v1	1	500
759	0	1	14	3	0	3	3	87	513	261	1539	CoherentMotion_C#v1	1	500
991	1	2	23	2	2	3	3	143	457	429	1371	CoherentMotion_C#v1	1	500
734	1	5	51	3	3	3	3	312	288	936	864	CoherentMotion_C#v1	1	500
933	0	0	5	1	0	3	3	31	569	93	1707	CoherentMotion_C#v1	1	500
627	1	7	70	2	2	3	3	424	176	1272	528	CoherentMotion_C#v1	1	500
920	1	6	61	3	3	3	3	368	232	1104	696	CoherentMotion_C#v1	1	500
692	1	4	42	2	2	3	3	256	344	768	1032	CoherentMotion_C#v1	1	500
695	1	6	61	3	3	3	3	368	232	1104	696	CoherentMotion_C#v1	1	500
1185	1	1	14	0	0	3	3	87	513	261	1539	CoherentMotion_C#v1	1	500
678	1	4	42	3	3	3	3	256	344	768	1032	CoherentMotion_C#v1	1	500
780	1	5	51	3	3	3	3	312	288	936	864	CoherentMotion_C#v1	1	500
740	1	7	70	1	1	3	3	424	176	1272	528	CoherentMotion_C#v1	1	500
764	1	2	23	1	1	3	3	143	457	429	1371	CoherentMotion_C#v1	1	500
754	1	7	70	0	0	3	3	424	176	1272	528	CoherentMotion_C#v1	1	500
749	1	5	51	3	3	3	3	312	288	936	864	CoherentMotion_C#v1	1	500
647	1	7	70	1	1	3	3	424	176	1272	528	CoherentMotion_C#v1	1	500
1165	0	3	33	3	0	3	3	199	401	597	1203	CoherentMotion_C#v1	1	500
720	1	7	70	2	2	3	3	424	176	1272	528	CoherentMotion_C#v1	1	500
616	1	7	70	3	3	3	3	424	176	1272	528	CoherentMotion_C#v1	1	500
686	1	5	51	3	3	3	3	312	288	936	864	CoherentMotion_C#v1	1	500
675	1	6	61	3	3	3	3	368	232	1104	696	CoherentMotion_C#v1	1	500
855	1	3	33	2	2	3	3	199	401	597	1203	CoherentMotion_C#v1	1	500
689	1	5	51	3	3	3	3	312	288	936	864	CoherentMotion_C#v1	1	500
653	0	1	14	2	3	3	3	87	513	261	1539	CoherentMotion_C#v1	1	500
741	0	6	61	0	2	3	3	368	232	1104	696	CoherentMotion_C#v1	1	500
1179	0	4	42	0	2	3	3	256	344	768	1032	CoherentMotion_C#v1	1	500
655	1	1	14	0	0	3	3	87	513	261	1539	CoherentMotion_C#v1	1	500
838	1	2	23	2	2	3	3	143	457	429	1371	CoherentMotion_C#v1	1	500
640	1	6	61	3	3	3	3	368	232	1104	696	CoherentMotion_C#v1	1	500
642	1	5	51	3	3	3	3	312	288	936	864	CoherentMotion_C#v1	1	500
652	1	0	5	3	3	3	3	31	569	93	1707	CoherentMotion_C#v1	1	500
609	1	7	70	3	3	3	3	424	176	1272	528	CoherentMotion_C#v1	1	500
772	1	2	23	0	0	3	3	143	457	429	1371	CoherentMotion_C#v1	1	500
652	1	5	51	3	3	3	3	312	288	936	864	CoherentMotion_C#v1	1	500
691	1	4	42	3	3	3	3	256	344	768	1032	CoherentMotion_C#v1	1	500
746	1	2	23	0	0	3	3	143	457	429	1371	CoherentMotion_C#v1	1	500
818	1	5	51	2	2	3	3	312	288	936	864	CoherentMotion_C#v1	1	500
956	0	1	14	1	0	3	3	87	513	261	1539	CoherentMotion_C#v1	1	500
698	1	4	42	3	3	3	3	256	344	768	1032	CoherentMotion_C#v1	1	500
733	1	0	5	1	1	3	3	31	569	93	1707	CoherentMotion_C#v1	1	500
744	1	6	61	0	0	3	3	368	232	1104	696	CoherentMotion_C#v1	1	500
1309	1	4	42	1	1	3	3	256	344	768	1032	CoherentMotion_C#v1	1	500
967	0	0	5	1	0	3	3	31	569	93	1707	CoherentMotion_C#v1	1	500
962	0	0	5	0	2	3	3	31	569	93	1707	CoherentMotion_C#v1	1	500
642	1	5	51	3	3	3	3	312	288	936	864	CoherentMotion_C#v1	1	500
919	1	6	61	3	3	3	3	368	232	1104	696	CoherentMotion_C#v1	1	500
978	1	1	14	2	2	3	3	87	513	261	1539	CoherentMotion_C#v1	1	500
1169	1	1	14	1	1	3	3	87	513	261	1539	CoherentMotion_C#v1	1	500
661	1	7	70	1	1	3	3	424	176	1272	528	CoherentMotion_C#v1	1	500
810	1	4	42	0	0	3	3	256	344	768	1032	CoherentMotion_C#v1	1	500
1331	1	3	33	0	0	3	3	199	401	597	1203	CoherentMotion_C#v1	1	500
741	1	2	23	3	3	3	3	143	457	429	1371	CoherentMotion_C#v1	1	500
1556	0	1	14	3	2	3	3	87	513	261	1539	CoherentMotion_C#v1	1	500
1183	0	0	5	3	2	3	3	31	569	93	1707	CoherentMotion_C#v1	1	500
1026	0	2	23	2	0	3	3	143	457	429	1371	CoherentMotion_C#v1	1	500
1138	0	1	14	2	1	3	3	87	513	261	1539	CoherentMotion_C#v1	1	500
565	0	3	33	0	3	3	3	199	401	597	1203	CoherentMotion_C#v1	1	500
676	0	0	5	1	2	3	3	31	569	93	1707	CoherentMotion_C#v1	1	500
1469	0	2	23	1	0	3	3	143	457	429	1371	CoherentMotion_C#v1	1	500
1098	1	0	5	3	3	3	3	31	569	93	1707	CoherentMotion_C#v1	1	500
1190	1	7	70	1	1	3	3	424	176	1272	528	CoherentMotion_C#v1	1	500
969	1	1	14	3	3	3	3	87	513	261	1539	CoherentMotion_C#v1	1	500
899	1	0	5	0	0	3	3	31	569	93	1707	CoherentMotion_C#v1	1	500
675	1	6	61	2	2	3	3	368	232	1104	696	CoherentMotion_C#v1	1	500
811	1	0	5	3	3	3	3	31	569	93	1707	CoherentMotion_C#v1	1	500
848	0	5	51	2	1	3	3	312	288	936	864	CoherentMotion_C#v1	1	500
761	1	5	51	2	2	3	3	312	288	936	864	CoherentMotion_C#v1	1	500
646	1	5	51	3	3	3	3	312	288	936	864	CoherentMotion_C#v1	1	500
743	1	7	70	1	1	3	3	424	176	1272	528	CoherentMotion_C#v1	1	500
864	1	1	14	2	2	3	3	87	513	261	1539	CoherentMotion_C#v1	1	500
669	1	6	61	0	0	3	3	368	232	1104	696	CoherentMotion_C#v1	1	500
757	1	6	61	2	2	3	3	368	232	1104	696	CoherentMotion_C#v1	1	500
542	0	5	51	3	0	3	3	312	288	936	864	CoherentMotion_C#v1	1	500
816	1	6	61	2	2	3	3	368	232	1104	696	CoherentMotion_C#v1	1	500
970	0	2	23	2	3	3	3	143	457	429	1371	CoherentMotion_C#v1	1	500
968	1	0	5	3	3	3	3	31	569	93	1707	CoherentMotion_C#v1	1	500
645	1	7	70	3	3	3	3	424	176	1272	528	CoherentMotion_C#v1	1	500
583	1	6	61	3	3	3	3	368	232	1104	696	CoherentMotion_C#v1	1	500
730	1	7	70	0	0	3	3	424	176	1272	528	CoherentMotion_C#v1	1	500
965	1	0	5	1	1	3	3	31	569	93	1707	CoherentMotion_C#v1	1	500
818	1	2	23	3	3	3	3	143	457	429	1371	CoherentMotion_C#v1	1	500
670	1	2	23	1	1	3	3	143	457	429	1371	CoherentMotion_C#v1	1	500
723	1	7	70	0	0	3	3	424	176	1272	528	CoherentMotion_C#v1	1	500
669	1	2	23	2	2	3	3	143	457	429	1371	CoherentMotion_C#v1	1	500
768	1	3	33	1	1	3	3	199	401	597	1203	CoherentMotion_C#v1	1	500
778	1	0	5	0	0	3	3	31	569	93	1707	CoherentMotion_C#v1	1	500
979	1	7	70	0	0	3	3	424	176	1272	528	CoherentMotion_C#v1	1	500
769	1	5	51	1	1	3	3	312	288	936	864	CoherentMotion_C#v1	1	500
857	1	2	23	3	3	3	3	143	457	429	1371	CoherentMotion_C#v1	1	500
595	0	2	23	2	0	3	3	143	457	429	1371	CoherentMotion_C#v1	1	500
545	1	3	33	2	2	3	3	199	401	597	1203	CoherentMotion_C#v1	1	500
729	1	7	70	2	2	3	3	424	176	1272	528	CoherentMotion_C#v1	1	500
706	1	7	70	1	1	3	3	424	176	1272	528	CoherentMotion_C#v1	1	500
681	1	3	33	2	2	3	3	199	401	597	1203	CoherentMotion_C#v1	1	500
1311	0	5	51	0	2	3	3	312	288	936	864	CoherentMotion_C#v1	1	500
808	1	4	42	0	0	3	3	256	344	768	1032	CoherentMotion_C#v1	1	500
961	1	7	70	2	2	3	3	424	176	1272	528	CoherentMotion_C#v1	1	500
747	1	6	61	3	3	3	3	368	232	1104	696	CoherentMotion_C#v1	1	500
967	0	1	14	3	1	3	3	87	513	261	1539	CoherentMotion_C#v1	1	500
1444	1	0	5	2	2	3	3	31	569	93	1707	CoherentMotion_C#v1	1	500
1100	0	1	14	0	2	3	3	87	513	261	1539	CoherentMotion_C#v1	1	500
720	1	5	51	2	2	3	3	312	288	936	864	CoherentMotion_C#v1	1	500
710	1	7	70	2	2	3	3	424	176	1272	528	CoherentMotion_C#v1	1	500
794	1	7	70	0	0	3	3	424	176	1272	528	CoherentMotion_C#v1	1	500
966	1	3	33	0	0	3	3	199	401	597	1203	CoherentMotion_C#v1	1	500
689	0	0	5	1	0	3	3	31	569	93	1707	CoherentMotion_C#v1	1	500
683	1	6	61	1	1	3	3	368	232	1104	696	CoherentMotion_C#v1	1	500
626	1	5	51	3	3	3	3	312	288	936	864	CoherentMotion_C#v1	1	500
563	1	4	42	1	1	3	3	256	344	768	1032	CoherentMotion_C#v1	1	500
4633	0	7	70	3	1	3	3	424	176	1272	528	CoherentMotion_C#v1	1	500
740	1	7	70	0	0	3	3	424	176	1272	528	CoherentMotion_C#v1	1	500
793	1	3	33	3	3	3	3	199	401	597	1203	CoherentMotion_C#v1	1	500
855	1	1	14	1	1	3	3	87	513	261	1539	CoherentMotion_C#v1	1	500
658	1	6	61	3	3	3	3	368	232	1104	696	CoherentMotion_C#v1	1	500
839	1	4	42	2	2	3	3	256	344	768	1032	CoherentMotion_C#v1	1	500
690	1	7	70	0	0	3	3	424	176	1272	528	CoherentMotion_C#v1	1	500
856	1	5	51	0	0	3	3	312	288	936	864	CoherentMotion_C#v1	1	500
1203	1	1	14	3	3	3	3	87	513	261	1539	CoherentMotion_C#v1	1	500
645	1	7	70	1	1	3	3	424	176	1272	528	CoherentMotion_C#v1	1	500
828	1	2	23	3	3	3	3	143	457	429	1371	CoherentMotion_C#v1	1	500
821	1	5	51	3	3	3	3	312	288	936	864	CoherentMotion_C#v1	1	500
688	1	5	51	0	0	3	3	312	288	936	864	CoherentMotion_C#v1	1	500
545	1	4	42	2	2	3	3	256	344	768	1032	CoherentMotion_C#v1	1	500
889	1	6	61	1	1	3	3	368	232	1104	696	CoherentMotion_C#v1	1	500
837	1	3	33	3	3	3	3	199	401	597	1203	CoherentMotion_C#v1	1	500
592	1	4	42	0	0	3	3	256	344	768	1032	CoherentMotion_C#v1	1	500
1428	1	0	5	1	1	3	3	31	569	93	1707	CoherentMotion_C#v1	1	500
1421	1	0	5	1	1	3	3	31	569	93	1707	CoherentMotion_C#v1	1	500
725	1	7	70	3	3	3	3	424	176	1272	528	CoherentMotion_C#v1	1	500
1341	0	0	5	1	0	3	3	31	569	93	1707	CoherentMotion_C#v1	1	500
1028	0	2	23	0	2	3	3	143	457	429	1371	CoherentMotion_C#v1	1	500
852	1	5	51	2	2	3	3	312	288	936	864	CoherentMotion_C#v1	1	500
908	0	1	14	1	2	3	3	87	513	261	1539	CoherentMotion_C#v1	1	500
875	1	2	23	0	0	3	3	143	457	429	1371	CoherentMotion_C#v1	1	500
2422	0	3	33	3	0	3	3	199	401	597	1203	CoherentMotion_C#v1	1	500
569	1	3	33	2	2	3	3	199	401	597	1203	CoherentMotion_C#v1	1	500
733	0	1	14	0	2	3	3	87	513	261	1539	CoherentMotion_C#v1	1	500
741	1	6	61	3	3	3	3	368	232	1104	696	CoherentMotion_C#v1	1	500
987	0	0	5	1	2	3	3	31	569	93	1707	CoherentMotion_C#v1	1	500
795	1	1	14	3	3	3	3	87	513	261	1539	CoherentMotion_C#v1	1	500
1044	0	2	23	0	3	3	3	143	457	429	1371	CoherentMotion_C#v1	1	500
692	1	7	70	2	2	3	3	424	176	1272	528	CoherentMotion_C#v1	1	500
843	1	6	61	3	3	3	3	368	232	1104	696	CoherentMotion_C#v1	1	500
837	1	3	33	0	0	3	3	199	401	597	1203	CoherentMotion_C#v1	1	500
672	1	3	33	2	2	3	3	199	401	597	1203	CoherentMotion_C#v1	1	500
709	1	6	61	1	1	3	3	368	232	1104	696	CoherentMotion_C#v1	1	500
716	1	5	51	2	2	3	3	312	288	936	864	CoherentMotion_C#v1	1	500
629	1	3	33	1	1	3	3	199	401	597	1203	CoherentMotion_C#v1	1	500
729	1	5	51	0	0	3	3	312	288	936	864	CoherentMotion_C#v1	1	500
929	1	2	23	1	1	3	3	143	457	429	1371	CoherentMotion_C#v1	1	500
700	1	6	61	0	0	3	3	368	232	1104	696	CoherentMotion_C#v1	1	500
660	1	6	61	3	3	3	3	368	232	1104	696	CoherentMotion_C#v1	1	500
683	1	7	70	1	1	3	3	424	176	1272	528	CoherentMotion_C#v1	1	500
672	1	4	42	1	1	3	3	256	344	768	1032	CoherentMotion_C#v1	1	500
615	0	2	23	2	0	3	3	143	457	429	1371	CoherentMotion_C#v1	1	500
844	1	5	51	1	1	3	3	312	288	936	864	CoherentMotion_C#v1	1	500
1078	0	1	14	2	0	3	3	87	513	261	1539	CoherentMotion_C#v1	1	500
839	0	1	14	0	1	3	3	87	513	261	1539	CoherentMotion_C#v1	1	500
769	1	4	42	2	2	3	3	256	344	768	1032	CoherentMotion_C#v1	1	500
