# Supplementary material for: The Leuven Embedded Figures Test (L-EFT): measuring perception, intelligence or executive function?
Source: PeerJ. 2018 Mar 26;6:e4524. doi: 10.7717/peerj.4524 (PMC5875396; doi:10.7717/peerj.4524)
Supplement: Supplemental Information 9 [file peerj-06-4524-s009.zip › Study 1/CoherentMotion/112450CoherentMotion.csv]

ReactionTime	Accuracy	CoherenceLevel	CoherenceValue	StimDirection	RespDirection	G_MeanCoherentSpeed	G_MeanRandomSpeed	TotalCoherent	TotalRandom	TotalCoherentSpeed	TotalRandomSpeed	TestID	MainPrac	MotionDuration
1493	1	6	61	0	0	3	3	368	232	1104	696	CoherentMotion_C#v1	0	1000
1243	1	7	70	3	3	3	3	424	176	1272	528	CoherentMotion_C#v1	0	1000
3339	0	2	23	3	1	3	3	143	457	429	1371	CoherentMotion_C#v1	0	1000
4257	1	5	51	0	0	3	3	312	288	936	864	CoherentMotion_C#v1	0	1000
1499	1	7	70	0	0	3	3	424	176	1272	528	CoherentMotion_C#v1	0	1000
1031	1	6	61	1	1	3	3	368	232	1104	696	CoherentMotion_C#v1	0	1000
1502	1	2	23	0	0	3	3	143	457	429	1371	CoherentMotion_C#v1	0	1000
1310	1	0	5	2	2	3	3	31	569	93	1707	CoherentMotion_C#v1	0	1000
1248	1	1	14	0	0	3	3	87	513	261	1539	CoherentMotion_C#v1	0	1000
2914	1	5	51	1	1	3	3	312	288	936	864	CoherentMotion_C#v1	0	1000
1318	0	1	14	1	3	3	3	87	513	261	1539	CoherentMotion_C#v1	0	1000
1125	1	1	14	0	0	3	3	87	513	261	1539	CoherentMotion_C#v1	0	1000
1294	0	2	23	2	1	3	3	143	457	429	1371	CoherentMotion_C#v1	0	1000
1396	0	1	14	2	3	3	3	87	513	261	1539	CoherentMotion_C#v1	0	1000
1486	0	3	33	2	0	3	3	199	401	597	1203	CoherentMotion_C#v1	0	1000
1328	0	2	23	1	2	3	3	143	457	429	1371	CoherentMotion_C#v1	0	1000
1021	0	6	61	3	1	3	3	368	232	1104	696	CoherentMotion_C#v1	0	1000
1232	0	3	33	3	0	3	3	199	401	597	1203	CoherentMotion_C#v1	0	1000
2123	1	4	42	3	3	3	3	256	344	768	1032	CoherentMotion_C#v1	0	1000
1119	0	2	23	3	0	3	3	143	457	429	1371	CoherentMotion_C#v1	0	1000
1472	0	3	33	3	1	3	3	199	401	597	1203	CoherentMotion_C#v1	0	1000
1203	0	4	42	3	0	3	3	256	344	768	1032	CoherentMotion_C#v1	0	1000
1133	0	3	33	0	2	3	3	199	401	597	1203	CoherentMotion_C#v1	0	1000
1136	1	5	51	0	0	3	3	312	288	936	864	CoherentMotion_C#v1	0	1000
1179	1	7	70	0	0	3	3	424	176	1272	528	CoherentMotion_C#v1	0	1000
1773	1	6	61	1	1	3	3	368	232	1104	696	CoherentMotion_C#v1	0	1000
1153	1	5	51	3	3	3	3	312	288	936	864	CoherentMotion_C#v1	0	1000
1387	1	4	42	2	2	3	3	256	344	768	1032	CoherentMotion_C#v1	0	1000
1739	0	3	33	3	0	3	3	199	401	597	1203	CoherentMotion_C#v1	0	1000
1493	0	2	23	2	0	3	3	143	457	429	1371	CoherentMotion_C#v1	0	1000
1744	1	4	42	3	3	3	3	256	344	768	1032	CoherentMotion_C#v1	0	1000
1128	1	5	51	2	2	3	3	312	288	936	864	CoherentMotion_C#v1	0	1000
1331	1	6	61	0	0	3	3	368	232	1104	696	CoherentMotion_C#v1	0	1000
1155	0	1	14	0	1	3	3	87	513	261	1539	CoherentMotion_C#v1	0	1000
1118	1	7	70	2	2	3	3	424	176	1272	528	CoherentMotion_C#v1	0	1000
1286	0	4	42	2	3	3	3	256	344	768	1032	CoherentMotion_C#v1	0	1000
1484	1	3	33	3	3	3	3	199	401	597	1203	CoherentMotion_C#v1	0	1000
1046	1	6	61	2	2	3	3	368	232	1104	696	CoherentMotion_C#v1	0	1000
1382	1	7	70	1	1	3	3	424	176	1272	528	CoherentMotion_C#v1	0	1000
1375	0	5	51	2	0	3	3	312	288	936	864	CoherentMotion_C#v1	0	1000
1120	1	5	51	0	0	3	3	312	288	936	864	CoherentMotion_C#v1	0	1000
1490	1	2	23	2	2	3	3	143	457	429	1371	CoherentMotion_C#v1	0	1000
1325	1	2	23	3	3	3	3	143	457	429	1371	CoherentMotion_C#v1	0	1000
1498	1	6	61	0	0	3	3	368	232	1104	696	CoherentMotion_C#v1	0	1000
1286	1	4	42	3	3	3	3	256	344	768	1032	CoherentMotion_C#v1	0	1000
1333	0	0	5	2	1	3	3	31	569	93	1707	CoherentMotion_C#v1	0	1000
1387	1	6	61	1	1	3	3	368	232	1104	696	CoherentMotion_C#v1	0	1000
1389	1	7	70	0	0	3	3	424	176	1272	528	CoherentMotion_C#v1	0	1000
1273	0	1	14	1	2	3	3	87	513	261	1539	CoherentMotion_C#v1	0	1000
1139	1	4	42	1	1	3	3	256	344	768	1032	CoherentMotion_C#v1	0	1000
1371	0	2	23	1	3	3	3	143	457	429	1371	CoherentMotion_C#v1	0	1000
1371	1	4	42	3	3	3	3	256	344	768	1032	CoherentMotion_C#v1	0	1000
1116	1	3	33	0	0	3	3	199	401	597	1203	CoherentMotion_C#v1	0	1000
1178	0	1	14	0	2	3	3	87	513	261	1539	CoherentMotion_C#v1	0	1000
1425	1	5	51	1	1	3	3	312	288	936	864	CoherentMotion_C#v1	0	1000
1098	1	4	42	0	0	3	3	256	344	768	1032	CoherentMotion_C#v1	0	1000
1219	1	5	51	2	2	3	3	312	288	936	864	CoherentMotion_C#v1	0	1000
1591	0	0	5	2	3	3	3	31	569	93	1707	CoherentMotion_C#v1	0	1000
1516	0	0	5	3	1	3	3	31	569	93	1707	CoherentMotion_C#v1	0	1000
1264	1	2	23	0	0	3	3	143	457	429	1371	CoherentMotion_C#v1	0	1000
1170	0	2	23	3	1	3	3	143	457	429	1371	CoherentMotion_C#v1	0	1000
1333	0	1	14	3	1	3	3	87	513	261	1539	CoherentMotion_C#v1	0	1000
1216	0	1	14	2	3	3	3	87	513	261	1539	CoherentMotion_C#v1	0	1000
1308	0	3	33	2	3	3	3	199	401	597	1203	CoherentMotion_C#v1	0	1000
1417	0	1	14	2	0	3	3	87	513	261	1539	CoherentMotion_C#v1	0	1000
1283	1	7	70	0	0	3	3	424	176	1272	528	CoherentMotion_C#v1	0	1000
1201	1	4	42	1	1	3	3	256	344	768	1032	CoherentMotion_C#v1	0	1000
1396	0	2	23	1	0	3	3	143	457	429	1371	CoherentMotion_C#v1	0	1000
1172	1	6	61	1	1	3	3	368	232	1104	696	CoherentMotion_C#v1	0	1000
1409	0	0	5	1	3	3	3	31	569	93	1707	CoherentMotion_C#v1	0	1000
1394	0	1	14	0	3	3	3	87	513	261	1539	CoherentMotion_C#v1	0	1000
1322	1	1	14	3	3	3	3	87	513	261	1539	CoherentMotion_C#v1	0	1000
1296	1	1	14	0	0	3	3	87	513	261	1539	CoherentMotion_C#v1	0	1000
1150	1	1	14	2	2	3	3	87	513	261	1539	CoherentMotion_C#v1	0	1000
1229	1	7	70	1	1	3	3	424	176	1272	528	CoherentMotion_C#v1	0	1000
1270	0	3	33	2	3	3	3	199	401	597	1203	CoherentMotion_C#v1	0	1000
1052	1	7	70	1	1	3	3	424	176	1272	528	CoherentMotion_C#v1	0	1000
1307	0	3	33	0	3	3	3	199	401	597	1203	CoherentMotion_C#v1	0	1000
1154	0	0	5	2	0	3	3	31	569	93	1707	CoherentMotion_C#v1	0	1000
1475	0	4	42	2	1	3	3	256	344	768	1032	CoherentMotion_C#v1	0	1000
955	1	4	42	0	0	3	3	256	344	768	1032	CoherentMotion_C#v1	1	500
927	0	0	5	3	1	3	3	31	569	93	1707	CoherentMotion_C#v1	1	500
772	0	1	14	2	3	3	3	87	513	261	1539	CoherentMotion_C#v1	1	500
718	1	4	42	1	1	3	3	256	344	768	1032	CoherentMotion_C#v1	1	500
844	1	4	42	3	3	3	3	256	344	768	1032	CoherentMotion_C#v1	1	500
1007	0	5	51	2	0	3	3	312	288	936	864	CoherentMotion_C#v1	1	500
1149	1	1	14	1	1	3	3	87	513	261	1539	CoherentMotion_C#v1	1	500
905	1	6	61	0	0	3	3	368	232	1104	696	CoherentMotion_C#v1	1	500
813	1	3	33	2	2	3	3	199	401	597	1203	CoherentMotion_C#v1	1	500
678	1	4	42	1	1	3	3	256	344	768	1032	CoherentMotion_C#v1	1	500
860	0	0	5	0	3	3	3	31	569	93	1707	CoherentMotion_C#v1	1	500
840	1	3	33	3	3	3	3	199	401	597	1203	CoherentMotion_C#v1	1	500
794	1	1	14	1	1	3	3	87	513	261	1539	CoherentMotion_C#v1	1	500
818	1	1	14	2	2	3	3	87	513	261	1539	CoherentMotion_C#v1	1	500
804	1	3	33	3	3	3	3	199	401	597	1203	CoherentMotion_C#v1	1	500
1022	0	0	5	2	1	3	3	31	569	93	1707	CoherentMotion_C#v1	1	500
1116	1	7	70	2	2	3	3	424	176	1272	528	CoherentMotion_C#v1	1	500
775	1	4	42	3	3	3	3	256	344	768	1032	CoherentMotion_C#v1	1	500
848	1	3	33	1	1	3	3	199	401	597	1203	CoherentMotion_C#v1	1	500
1099	0	0	5	2	1	3	3	31	569	93	1707	CoherentMotion_C#v1	1	500
757	1	6	61	1	1	3	3	368	232	1104	696	CoherentMotion_C#v1	1	500
646	1	1	14	3	3	3	3	87	513	261	1539	CoherentMotion_C#v1	1	500
697	1	5	51	1	1	3	3	312	288	936	864	CoherentMotion_C#v1	1	500
721	0	1	14	1	3	3	3	87	513	261	1539	CoherentMotion_C#v1	1	500
744	1	6	61	3	3	3	3	368	232	1104	696	CoherentMotion_C#v1	1	500
791	0	5	51	2	1	3	3	312	288	936	864	CoherentMotion_C#v1	1	500
689	1	7	70	3	3	3	3	424	176	1272	528	CoherentMotion_C#v1	1	500
856	1	7	70	3	3	3	3	424	176	1272	528	CoherentMotion_C#v1	1	500
980	1	2	23	0	0	3	3	143	457	429	1371	CoherentMotion_C#v1	1	500
1122	0	1	14	1	2	3	3	87	513	261	1539	CoherentMotion_C#v1	1	500
700	1	2	23	0	0	3	3	143	457	429	1371	CoherentMotion_C#v1	1	500
691	0	2	23	0	1	3	3	143	457	429	1371	CoherentMotion_C#v1	1	500
831	0	2	23	2	3	3	3	143	457	429	1371	CoherentMotion_C#v1	1	500
691	0	1	14	2	0	3	3	87	513	261	1539	CoherentMotion_C#v1	1	500
625	1	4	42	3	3	3	3	256	344	768	1032	CoherentMotion_C#v1	1	500
822	0	2	23	2	3	3	3	143	457	429	1371	CoherentMotion_C#v1	1	500
680	1	7	70	3	3	3	3	424	176	1272	528	CoherentMotion_C#v1	1	500
643	1	7	70	0	0	3	3	424	176	1272	528	CoherentMotion_C#v1	1	500
956	0	5	51	0	2	3	3	312	288	936	864	CoherentMotion_C#v1	1	500
802	0	1	14	2	3	3	3	87	513	261	1539	CoherentMotion_C#v1	1	500
740	1	6	61	2	2	3	3	368	232	1104	696	CoherentMotion_C#v1	1	500
684	1	3	33	3	3	3	3	199	401	597	1203	CoherentMotion_C#v1	1	500
809	0	2	23	2	1	3	3	143	457	429	1371	CoherentMotion_C#v1	1	500
658	1	3	33	3	3	3	3	199	401	597	1203	CoherentMotion_C#v1	1	500
689	1	7	70	2	2	3	3	424	176	1272	528	CoherentMotion_C#v1	1	500
895	1	5	51	1	1	3	3	312	288	936	864	CoherentMotion_C#v1	1	500
652	1	6	61	1	1	3	3	368	232	1104	696	CoherentMotion_C#v1	1	500
786	1	1	14	3	3	3	3	87	513	261	1539	CoherentMotion_C#v1	1	500
611	1	7	70	1	1	3	3	424	176	1272	528	CoherentMotion_C#v1	1	500
592	1	7	70	0	0	3	3	424	176	1272	528	CoherentMotion_C#v1	1	500
788	0	1	14	0	2	3	3	87	513	261	1539	CoherentMotion_C#v1	1	500
757	0	0	5	2	3	3	3	31	569	93	1707	CoherentMotion_C#v1	1	500
691	1	4	42	0	0	3	3	256	344	768	1032	CoherentMotion_C#v1	1	500
563	1	5	51	3	3	3	3	312	288	936	864	CoherentMotion_C#v1	1	500
688	1	5	51	0	0	3	3	312	288	936	864	CoherentMotion_C#v1	1	500
654	0	0	5	3	1	3	3	31	569	93	1707	CoherentMotion_C#v1	1	500
756	1	3	33	1	1	3	3	199	401	597	1203	CoherentMotion_C#v1	1	500
740	1	5	51	1	1	3	3	312	288	936	864	CoherentMotion_C#v1	1	500
653	1	5	51	0	0	3	3	312	288	936	864	CoherentMotion_C#v1	1	500
670	0	3	33	2	3	3	3	199	401	597	1203	CoherentMotion_C#v1	1	500
687	1	7	70	3	3	3	3	424	176	1272	528	CoherentMotion_C#v1	1	500
1096	1	6	61	3	3	3	3	368	232	1104	696	CoherentMotion_C#v1	1	500
728	1	4	42	3	3	3	3	256	344	768	1032	CoherentMotion_C#v1	1	500
583	1	3	33	0	0	3	3	199	401	597	1203	CoherentMotion_C#v1	1	500
819	0	2	23	2	1	3	3	143	457	429	1371	CoherentMotion_C#v1	1	500
662	1	4	42	1	1	3	3	256	344	768	1032	CoherentMotion_C#v1	1	500
658	1	6	61	3	3	3	3	368	232	1104	696	CoherentMotion_C#v1	1	500
609	0	2	23	3	0	3	3	143	457	429	1371	CoherentMotion_C#v1	1	500
693	1	4	42	0	0	3	3	256	344	768	1032	CoherentMotion_C#v1	1	500
950	0	0	5	0	2	3	3	31	569	93	1707	CoherentMotion_C#v1	1	500
673	1	6	61	0	0	3	3	368	232	1104	696	CoherentMotion_C#v1	1	500
704	1	0	5	3	3	3	3	31	569	93	1707	CoherentMotion_C#v1	1	500
590	1	5	51	1	1	3	3	312	288	936	864	CoherentMotion_C#v1	1	500
538	1	3	33	0	0	3	3	199	401	597	1203	CoherentMotion_C#v1	1	500
743	0	0	5	3	0	3	3	31	569	93	1707	CoherentMotion_C#v1	1	500
590	1	3	33	0	0	3	3	199	401	597	1203	CoherentMotion_C#v1	1	500
674	1	3	33	1	1	3	3	199	401	597	1203	CoherentMotion_C#v1	1	500
921	1	3	33	1	1	3	3	199	401	597	1203	CoherentMotion_C#v1	1	500
732	0	1	14	1	3	3	3	87	513	261	1539	CoherentMotion_C#v1	1	500
653	1	6	61	0	0	3	3	368	232	1104	696	CoherentMotion_C#v1	1	500
546	1	0	5	1	1	3	3	31	569	93	1707	CoherentMotion_C#v1	1	500
693	1	5	51	0	0	3	3	312	288	936	864	CoherentMotion_C#v1	1	500
1075	1	4	42	2	2	3	3	256	344	768	1032	CoherentMotion_C#v1	1	500
643	1	3	33	1	1	3	3	199	401	597	1203	CoherentMotion_C#v1	1	500
529	1	7	70	0	0	3	3	424	176	1272	528	CoherentMotion_C#v1	1	500
724	1	2	23	3	3	3	3	143	457	429	1371	CoherentMotion_C#v1	1	500
620	0	1	14	3	0	3	3	87	513	261	1539	CoherentMotion_C#v1	1	500
600	1	5	51	3	3	3	3	312	288	936	864	CoherentMotion_C#v1	1	500
668	0	1	14	1	0	3	3	87	513	261	1539	CoherentMotion_C#v1	1	500
602	1	5	51	3	3	3	3	312	288	936	864	CoherentMotion_C#v1	1	500
996	1	4	42	3	3	3	3	256	344	768	1032	CoherentMotion_C#v1	1	500
654	1	6	61	0	0	3	3	368	232	1104	696	CoherentMotion_C#v1	1	500
725	1	1	14	2	2	3	3	87	513	261	1539	CoherentMotion_C#v1	1	500
609	1	5	51	3	3	3	3	312	288	936	864	CoherentMotion_C#v1	1	500
679	1	5	51	3	3	3	3	312	288	936	864	CoherentMotion_C#v1	1	500
562	1	7	70	3	3	3	3	424	176	1272	528	CoherentMotion_C#v1	1	500
561	1	0	5	0	0	3	3	31	569	93	1707	CoherentMotion_C#v1	1	500
556	0	1	14	1	2	3	3	87	513	261	1539	CoherentMotion_C#v1	1	500
647	1	7	70	1	1	3	3	424	176	1272	528	CoherentMotion_C#v1	1	500
559	1	5	51	3	3	3	3	312	288	936	864	CoherentMotion_C#v1	1	500
1209	0	1	14	2	0	3	3	87	513	261	1539	CoherentMotion_C#v1	1	500
795	1	3	33	2	2	3	3	199	401	597	1203	CoherentMotion_C#v1	1	500
608	1	0	5	1	1	3	3	31	569	93	1707	CoherentMotion_C#v1	1	500
628	1	6	61	0	0	3	3	368	232	1104	696	CoherentMotion_C#v1	1	500
665	0	2	23	0	3	3	3	143	457	429	1371	CoherentMotion_C#v1	1	500
551	1	3	33	3	3	3	3	199	401	597	1203	CoherentMotion_C#v1	1	500
587	1	1	14	0	0	3	3	87	513	261	1539	CoherentMotion_C#v1	1	500
526	1	7	70	3	3	3	3	424	176	1272	528	CoherentMotion_C#v1	1	500
657	1	6	61	3	3	3	3	368	232	1104	696	CoherentMotion_C#v1	1	500
783	0	2	23	2	0	3	3	143	457	429	1371	CoherentMotion_C#v1	1	500
523	1	7	70	1	1	3	3	424	176	1272	528	CoherentMotion_C#v1	1	500
794	1	4	42	3	3	3	3	256	344	768	1032	CoherentMotion_C#v1	1	500
667	1	3	33	3	3	3	3	199	401	597	1203	CoherentMotion_C#v1	1	500
642	1	7	70	3	3	3	3	424	176	1272	528	CoherentMotion_C#v1	1	500
662	1	4	42	2	2	3	3	256	344	768	1032	CoherentMotion_C#v1	1	500
780	0	2	23	2	0	3	3	143	457	429	1371	CoherentMotion_C#v1	1	500
774	0	2	23	2	3	3	3	143	457	429	1371	CoherentMotion_C#v1	1	500
719	1	1	14	3	3	3	3	87	513	261	1539	CoherentMotion_C#v1	1	500
687	0	0	5	2	3	3	3	31	569	93	1707	CoherentMotion_C#v1	1	500
667	0	2	23	3	0	3	3	143	457	429	1371	CoherentMotion_C#v1	1	500
525	0	0	5	0	3	3	3	31	569	93	1707	CoherentMotion_C#v1	1	500
653	1	5	51	3	3	3	3	312	288	936	864	CoherentMotion_C#v1	1	500
525	1	5	51	1	1	3	3	312	288	936	864	CoherentMotion_C#v1	1	500
533	1	6	61	0	0	3	3	368	232	1104	696	CoherentMotion_C#v1	1	500
718	1	3	33	1	1	3	3	199	401	597	1203	CoherentMotion_C#v1	1	500
933	1	0	5	1	1	3	3	31	569	93	1707	CoherentMotion_C#v1	1	500
860	1	7	70	2	2	3	3	424	176	1272	528	CoherentMotion_C#v1	1	500
524	1	6	61	0	0	3	3	368	232	1104	696	CoherentMotion_C#v1	1	500
817	0	2	23	2	3	3	3	143	457	429	1371	CoherentMotion_C#v1	1	500
618	1	5	51	1	1	3	3	312	288	936	864	CoherentMotion_C#v1	1	500
816	1	3	33	1	1	3	3	199	401	597	1203	CoherentMotion_C#v1	1	500
633	1	5	51	1	1	3	3	312	288	936	864	CoherentMotion_C#v1	1	500
870	0	1	14	1	0	3	3	87	513	261	1539	CoherentMotion_C#v1	1	500
761	0	0	5	1	3	3	3	31	569	93	1707	CoherentMotion_C#v1	1	500
618	1	5	51	0	0	3	3	312	288	936	864	CoherentMotion_C#v1	1	500
667	1	2	23	1	1	3	3	143	457	429	1371	CoherentMotion_C#v1	1	500
526	1	7	70	1	1	3	3	424	176	1272	528	CoherentMotion_C#v1	1	500
736	1	1	14	1	1	3	3	87	513	261	1539	CoherentMotion_C#v1	1	500
719	0	2	23	3	1	3	3	143	457	429	1371	CoherentMotion_C#v1	1	500
662	1	5	51	3	3	3	3	312	288	936	864	CoherentMotion_C#v1	1	500
628	1	7	70	2	2	3	3	424	176	1272	528	CoherentMotion_C#v1	1	500
680	1	1	14	3	3	3	3	87	513	261	1539	CoherentMotion_C#v1	1	500
688	1	7	70	2	2	3	3	424	176	1272	528	CoherentMotion_C#v1	1	500
606	0	4	42	2	1	3	3	256	344	768	1032	CoherentMotion_C#v1	1	500
587	1	4	42	0	0	3	3	256	344	768	1032	CoherentMotion_C#v1	1	500
567	0	0	5	2	1	3	3	31	569	93	1707	CoherentMotion_C#v1	1	500
642	1	4	42	1	1	3	3	256	344	768	1032	CoherentMotion_C#v1	1	500
524	1	4	42	0	0	3	3	256	344	768	1032	CoherentMotion_C#v1	1	500
618	1	2	23	0	0	3	3	143	457	429	1371	CoherentMotion_C#v1	1	500
622	1	4	42	0	0	3	3	256	344	768	1032	CoherentMotion_C#v1	1	500
540	0	0	5	3	0	3	3	31	569	93	1707	CoherentMotion_C#v1	1	500
918	0	0	5	0	2	3	3	31	569	93	1707	CoherentMotion_C#v1	1	500
614	1	2	23	3	3	3	3	143	457	429	1371	CoherentMotion_C#v1	1	500
639	0	2	23	0	1	3	3	143	457	429	1371	CoherentMotion_C#v1	1	500
676	0	0	5	1	3	3	3	31	569	93	1707	CoherentMotion_C#v1	1	500
570	1	3	33	3	3	3	3	199	401	597	1203	CoherentMotion_C#v1	1	500
743	1	3	33	0	0	3	3	199	401	597	1203	CoherentMotion_C#v1	1	500
631	1	6	61	1	1	3	3	368	232	1104	696	CoherentMotion_C#v1	1	500
595	1	7	70	1	1	3	3	424	176	1272	528	CoherentMotion_C#v1	1	500
535	1	5	51	1	1	3	3	312	288	936	864	CoherentMotion_C#v1	1	500
771	1	1	14	2	2	3	3	87	513	261	1539	CoherentMotion_C#v1	1	500
708	1	6	61	0	0	3	3	368	232	1104	696	CoherentMotion_C#v1	1	500
793	0	1	14	0	2	3	3	87	513	261	1539	CoherentMotion_C#v1	1	500
883	0	2	23	2	3	3	3	143	457	429	1371	CoherentMotion_C#v1	1	500
654	1	5	51	3	3	3	3	312	288	936	864	CoherentMotion_C#v1	1	500
527	1	5	51	0	0	3	3	312	288	936	864	CoherentMotion_C#v1	1	500
838	0	2	23	3	2	3	3	143	457	429	1371	CoherentMotion_C#v1	1	500
1002	1	0	5	3	3	3	3	31	569	93	1707	CoherentMotion_C#v1	1	500
944	0	5	51	0	1	3	3	312	288	936	864	CoherentMotion_C#v1	1	500
782	0	0	5	1	3	3	3	31	569	93	1707	CoherentMotion_C#v1	1	500
702	1	6	61	3	3	3	3	368	232	1104	696	CoherentMotion_C#v1	1	500
977	1	3	33	1	1	3	3	199	401	597	1203	CoherentMotion_C#v1	1	500
862	1	3	33	3	3	3	3	199	401	597	1203	CoherentMotion_C#v1	1	500
829	0	0	5	3	0	3	3	31	569	93	1707	CoherentMotion_C#v1	1	500
831	0	1	14	0	2	3	3	87	513	261	1539	CoherentMotion_C#v1	1	500
666	1	0	5	1	1	3	3	31	569	93	1707	CoherentMotion_C#v1	1	500
719	1	1	14	1	1	3	3	87	513	261	1539	CoherentMotion_C#v1	1	500
711	1	5	51	1	1	3	3	312	288	936	864	CoherentMotion_C#v1	1	500
661	1	1	14	3	3	3	3	87	513	261	1539	CoherentMotion_C#v1	1	500
813	0	3	33	0	1	3	3	199	401	597	1203	CoherentMotion_C#v1	1	500
734	1	4	42	2	2	3	3	256	344	768	1032	CoherentMotion_C#v1	1	500
659	1	6	61	1	1	3	3	368	232	1104	696	CoherentMotion_C#v1	1	500
1291	0	0	5	0	1	3	3	31	569	93	1707	CoherentMotion_C#v1	1	500
729	1	0	5	3	3	3	3	31	569	93	1707	CoherentMotion_C#v1	1	500
825	1	5	51	2	2	3	3	312	288	936	864	CoherentMotion_C#v1	1	500
635	1	4	42	0	0	3	3	256	344	768	1032	CoherentMotion_C#v1	1	500
1367	1	5	51	2	2	3	3	312	288	936	864	CoherentMotion_C#v1	1	500
1001	1	4	42	0	0	3	3	256	344	768	1032	CoherentMotion_C#v1	1	500
1342	0	3	33	0	1	3	3	199	401	597	1203	CoherentMotion_C#v1	1	500
1254	1	4	42	2	2	3	3	256	344	768	1032	CoherentMotion_C#v1	1	500
618	1	3	33	0	0	3	3	199	401	597	1203	CoherentMotion_C#v1	1	500
807	1	2	23	3	3	3	3	143	457	429	1371	CoherentMotion_C#v1	1	500
825	0	6	61	2	1	3	3	368	232	1104	696	CoherentMotion_C#v1	1	500
683	1	5	51	3	3	3	3	312	288	936	864	CoherentMotion_C#v1	1	500
729	1	6	61	1	1	3	3	368	232	1104	696	CoherentMotion_C#v1	1	500
777	1	1	14	2	2	3	3	87	513	261	1539	CoherentMotion_C#v1	1	500
754	1	3	33	3	3	3	3	199	401	597	1203	CoherentMotion_C#v1	1	500
754	1	6	61	2	2	3	3	368	232	1104	696	CoherentMotion_C#v1	1	500
883	1	0	5	0	0	3	3	31	569	93	1707	CoherentMotion_C#v1	1	500
671	1	3	33	3	3	3	3	199	401	597	1203	CoherentMotion_C#v1	1	500
528	1	7	70	0	0	3	3	424	176	1272	528	CoherentMotion_C#v1	1	500
654	1	1	14	3	3	3	3	87	513	261	1539	CoherentMotion_C#v1	1	500
611	0	0	5	2	1	3	3	31	569	93	1707	CoherentMotion_C#v1	1	500
670	1	7	70	0	0	3	3	424	176	1272	528	CoherentMotion_C#v1	1	500
926	1	6	61	2	2	3	3	368	232	1104	696	CoherentMotion_C#v1	1	500
554	1	6	61	1	1	3	3	368	232	1104	696	CoherentMotion_C#v1	1	500
566	1	7	70	1	1	3	3	424	176	1272	528	CoherentMotion_C#v1	1	500
1066	0	0	5	2	3	3	3	31	569	93	1707	CoherentMotion_C#v1	1	500
665	1	3	33	3	3	3	3	199	401	597	1203	CoherentMotion_C#v1	1	500
598	1	7	70	1	1	3	3	424	176	1272	528	CoherentMotion_C#v1	1	500
690	0	0	5	2	3	3	3	31	569	93	1707	CoherentMotion_C#v1	1	500
666	1	6	61	3	3	3	3	368	232	1104	696	CoherentMotion_C#v1	1	500
620	1	7	70	3	3	3	3	424	176	1272	528	CoherentMotion_C#v1	1	500
597	1	6	61	3	3	3	3	368	232	1104	696	CoherentMotion_C#v1	1	500
563	1	5	51	1	1	3	3	312	288	936	864	CoherentMotion_C#v1	1	500
1101	1	0	5	2	2	3	3	31	569	93	1707	CoherentMotion_C#v1	1	500
667	1	4	42	0	0	3	3	256	344	768	1032	CoherentMotion_C#v1	1	500
859	0	2	23	1	2	3	3	143	457	429	1371	CoherentMotion_C#v1	1	500
733	1	7	70	2	2	3	3	424	176	1272	528	CoherentMotion_C#v1	1	500
725	0	4	42	0	1	3	3	256	344	768	1032	CoherentMotion_C#v1	1	500
710	1	5	51	2	2	3	3	312	288	936	864	CoherentMotion_C#v1	1	500
723	1	4	42	2	2	3	3	256	344	768	1032	CoherentMotion_C#v1	1	500
756	1	3	33	2	2	3	3	199	401	597	1203	CoherentMotion_C#v1	1	500
541	1	6	61	0	0	3	3	368	232	1104	696	CoherentMotion_C#v1	1	500
540	0	1	14	3	2	3	3	87	513	261	1539	CoherentMotion_C#v1	1	500
530	1	6	61	3	3	3	3	368	232	1104	696	CoherentMotion_C#v1	1	500
662	1	4	42	3	3	3	3	256	344	768	1032	CoherentMotion_C#v1	1	500
619	1	1	14	3	3	3	3	87	513	261	1539	CoherentMotion_C#v1	1	500
848	1	0	5	1	1	3	3	31	569	93	1707	CoherentMotion_C#v1	1	500
889	1	4	42	2	2	3	3	256	344	768	1032	CoherentMotion_C#v1	1	500
694	1	6	61	3	3	3	3	368	232	1104	696	CoherentMotion_C#v1	1	500
589	1	6	61	2	2	3	3	368	232	1104	696	CoherentMotion_C#v1	1	500
816	0	1	14	1	0	3	3	87	513	261	1539	CoherentMotion_C#v1	1	500
562	1	4	42	1	1	3	3	256	344	768	1032	CoherentMotion_C#v1	1	500
562	0	3	33	1	3	3	3	199	401	597	1203	CoherentMotion_C#v1	1	500
586	1	7	70	2	2	3	3	424	176	1272	528	CoherentMotion_C#v1	1	500
663	1	1	14	3	3	3	3	87	513	261	1539	CoherentMotion_C#v1	1	500
596	1	5	51	1	1	3	3	312	288	936	864	CoherentMotion_C#v1	1	500
592	1	7	70	2	2	3	3	424	176	1272	528	CoherentMotion_C#v1	1	500
692	0	2	23	1	3	3	3	143	457	429	1371	CoherentMotion_C#v1	1	500
603	1	5	51	2	2	3	3	312	288	936	864	CoherentMotion_C#v1	1	500
559	1	7	70	1	1	3	3	424	176	1272	528	CoherentMotion_C#v1	1	500
858	1	1	14	3	3	3	3	87	513	261	1539	CoherentMotion_C#v1	1	500
1156	0	1	14	0	3	3	3	87	513	261	1539	CoherentMotion_C#v1	1	500
704	1	7	70	0	0	3	3	424	176	1272	528	CoherentMotion_C#v1	1	500
710	1	6	61	1	1	3	3	368	232	1104	696	CoherentMotion_C#v1	1	500
700	1	3	33	3	3	3	3	199	401	597	1203	CoherentMotion_C#v1	1	500
1117	1	2	23	2	2	3	3	143	457	429	1371	CoherentMotion_C#v1	1	500
766	1	4	42	3	3	3	3	256	344	768	1032	CoherentMotion_C#v1	1	500
750	1	7	70	2	2	3	3	424	176	1272	528	CoherentMotion_C#v1	1	500
1207	0	2	23	3	0	3	3	143	457	429	1371	CoherentMotion_C#v1	1	500
978	0	0	5	2	3	3	3	31	569	93	1707	CoherentMotion_C#v1	1	500
1143	1	1	14	0	0	3	3	87	513	261	1539	CoherentMotion_C#v1	1	500
966	1	7	70	2	2	3	3	424	176	1272	528	CoherentMotion_C#v1	1	500
663	1	5	51	2	2	3	3	312	288	936	864	CoherentMotion_C#v1	1	500
787	0	3	33	0	2	3	3	199	401	597	1203	CoherentMotion_C#v1	1	500
1006	0	1	14	3	0	3	3	87	513	261	1539	CoherentMotion_C#v1	1	500
774	1	3	33	3	3	3	3	199	401	597	1203	CoherentMotion_C#v1	1	500
743	1	7	70	2	2	3	3	424	176	1272	528	CoherentMotion_C#v1	1	500
1376	0	0	5	2	1	3	3	31	569	93	1707	CoherentMotion_C#v1	1	500
1183	0	1	14	1	2	3	3	87	513	261	1539	CoherentMotion_C#v1	1	500
964	1	2	23	0	0	3	3	143	457	429	1371	CoherentMotion_C#v1	1	500
847	1	4	42	2	2	3	3	256	344	768	1032	CoherentMotion_C#v1	1	500
1381	0	0	5	0	2	3	3	31	569	93	1707	CoherentMotion_C#v1	1	500
1580	0	1	14	0	1	3	3	87	513	261	1539	CoherentMotion_C#v1	1	500
660	1	4	42	0	0	3	3	256	344	768	1032	CoherentMotion_C#v1	1	500
592	1	3	33	3	3	3	3	199	401	597	1203	CoherentMotion_C#v1	1	500
1060	0	0	5	0	1	3	3	31	569	93	1707	CoherentMotion_C#v1	1	500
693	1	4	42	0	0	3	3	256	344	768	1032	CoherentMotion_C#v1	1	500
1301	1	2	23	0	0	3	3	143	457	429	1371	CoherentMotion_C#v1	1	500
732	1	7	70	3	3	3	3	424	176	1272	528	CoherentMotion_C#v1	1	500
748	0	4	42	2	1	3	3	256	344	768	1032	CoherentMotion_C#v1	1	500
660	1	3	33	0	0	3	3	199	401	597	1203	CoherentMotion_C#v1	1	500
682	1	4	42	0	0	3	3	256	344	768	1032	CoherentMotion_C#v1	1	500
1056	0	0	5	0	2	3	3	31	569	93	1707	CoherentMotion_C#v1	1	500
837	1	2	23	3	3	3	3	143	457	429	1371	CoherentMotion_C#v1	1	500
937	0	0	5	3	2	3	3	31	569	93	1707	CoherentMotion_C#v1	1	500
1015	1	4	42	0	0	3	3	256	344	768	1032	CoherentMotion_C#v1	1	500
781	1	7	70	3	3	3	3	424	176	1272	528	CoherentMotion_C#v1	1	500
1127	1	3	33	0	0	3	3	199	401	597	1203	CoherentMotion_C#v1	1	500
744	1	5	51	3	3	3	3	312	288	936	864	CoherentMotion_C#v1	1	500
666	1	3	33	1	1	3	3	199	401	597	1203	CoherentMotion_C#v1	1	500
606	1	5	51	3	3	3	3	312	288	936	864	CoherentMotion_C#v1	1	500
659	1	6	61	3	3	3	3	368	232	1104	696	CoherentMotion_C#v1	1	500
665	1	7	70	0	0	3	3	424	176	1272	528	CoherentMotion_C#v1	1	500
691	1	7	70	2	2	3	3	424	176	1272	528	CoherentMotion_C#v1	1	500
574	1	5	51	1	1	3	3	312	288	936	864	CoherentMotion_C#v1	1	500
842	1	4	42	1	1	3	3	256	344	768	1032	CoherentMotion_C#v1	1	500
718	1	7	70	2	2	3	3	424	176	1272	528	CoherentMotion_C#v1	1	500
683	1	4	42	2	2	3	3	256	344	768	1032	CoherentMotion_C#v1	1	500
634	1	6	61	0	0	3	3	368	232	1104	696	CoherentMotion_C#v1	1	500
725	1	4	42	3	3	3	3	256	344	768	1032	CoherentMotion_C#v1	1	500
775	1	5	51	3	3	3	3	312	288	936	864	CoherentMotion_C#v1	1	500
607	1	6	61	1	1	3	3	368	232	1104	696	CoherentMotion_C#v1	1	500
860	1	2	23	2	2	3	3	143	457	429	1371	CoherentMotion_C#v1	1	500
638	1	6	61	3	3	3	3	368	232	1104	696	CoherentMotion_C#v1	1	500
578	1	6	61	0	0	3	3	368	232	1104	696	CoherentMotion_C#v1	1	500
525	1	5	51	1	1	3	3	312	288	936	864	CoherentMotion_C#v1	1	500
530	1	6	61	3	3	3	3	368	232	1104	696	CoherentMotion_C#v1	1	500
988	0	2	23	3	2	3	3	143	457	429	1371	CoherentMotion_C#v1	1	500
524	1	4	42	1	1	3	3	256	344	768	1032	CoherentMotion_C#v1	1	500
647	1	3	33	1	1	3	3	199	401	597	1203	CoherentMotion_C#v1	1	500
701	1	3	33	1	1	3	3	199	401	597	1203	CoherentMotion_C#v1	1	500
707	1	2	23	3	3	3	3	143	457	429	1371	CoherentMotion_C#v1	1	500
585	1	5	51	0	0	3	3	312	288	936	864	CoherentMotion_C#v1	1	500
533	1	3	33	3	3	3	3	199	401	597	1203	CoherentMotion_C#v1	1	500
1800	1	1	14	2	2	3	3	87	513	261	1539	CoherentMotion_C#v1	1	500
1123	0	2	23	0	2	3	3	143	457	429	1371	CoherentMotion_C#v1	1	500
781	1	6	61	2	2	3	3	368	232	1104	696	CoherentMotion_C#v1	1	500
582	1	7	70	1	1	3	3	424	176	1272	528	CoherentMotion_C#v1	1	500
586	1	2	23	0	0	3	3	143	457	429	1371	CoherentMotion_C#v1	1	500
758	1	3	33	2	2	3	3	199	401	597	1203	CoherentMotion_C#v1	1	500
990	1	4	42	2	2	3	3	256	344	768	1032	CoherentMotion_C#v1	1	500
739	1	6	61	2	2	3	3	368	232	1104	696	CoherentMotion_C#v1	1	500
1043	0	0	5	2	0	3	3	31	569	93	1707	CoherentMotion_C#v1	1	500
1347	0	1	14	0	2	3	3	87	513	261	1539	CoherentMotion_C#v1	1	500
772	1	2	23	1	1	3	3	143	457	429	1371	CoherentMotion_C#v1	1	500
716	1	4	42	1	1	3	3	256	344	768	1032	CoherentMotion_C#v1	1	500
688	1	4	42	2	2	3	3	256	344	768	1032	CoherentMotion_C#v1	1	500
1489	1	0	5	3	3	3	3	31	569	93	1707	CoherentMotion_C#v1	1	500
734	1	4	42	0	0	3	3	256	344	768	1032	CoherentMotion_C#v1	1	500
797	1	2	23	1	1	3	3	143	457	429	1371	CoherentMotion_C#v1	1	500
1693	1	3	33	0	0	3	3	199	401	597	1203	CoherentMotion_C#v1	1	500
1069	1	1	14	1	1	3	3	87	513	261	1539	CoherentMotion_C#v1	1	500
583	1	5	51	0	0	3	3	312	288	936	864	CoherentMotion_C#v1	1	500
554	1	7	70	0	0	3	3	424	176	1272	528	CoherentMotion_C#v1	1	500
858	0	0	5	0	3	3	3	31	569	93	1707	CoherentMotion_C#v1	1	500
904	0	0	5	2	3	3	3	31	569	93	1707	CoherentMotion_C#v1	1	500
637	1	6	61	3	3	3	3	368	232	1104	696	CoherentMotion_C#v1	1	500
683	1	2	23	0	0	3	3	143	457	429	1371	CoherentMotion_C#v1	1	500
721	0	2	23	1	0	3	3	143	457	429	1371	CoherentMotion_C#v1	1	500
573	1	4	42	1	1	3	3	256	344	768	1032	CoherentMotion_C#v1	1	500
675	1	1	14	0	0	3	3	87	513	261	1539	CoherentMotion_C#v1	1	500
554	0	0	5	2	3	3	3	31	569	93	1707	CoherentMotion_C#v1	1	500
533	1	5	51	1	1	3	3	312	288	936	864	CoherentMotion_C#v1	1	500
782	1	2	23	3	3	3	3	143	457	429	1371	CoherentMotion_C#v1	1	500
639	1	6	61	2	2	3	3	368	232	1104	696	CoherentMotion_C#v1	1	500
670	1	5	51	0	0	3	3	312	288	936	864	CoherentMotion_C#v1	1	500
556	1	6	61	3	3	3	3	368	232	1104	696	CoherentMotion_C#v1	1	500
599	1	7	70	3	3	3	3	424	176	1272	528	CoherentMotion_C#v1	1	500
538	1	7	70	1	1	3	3	424	176	1272	528	CoherentMotion_C#v1	1	500
613	1	7	70	3	3	3	3	424	176	1272	528	CoherentMotion_C#v1	1	500
1174	1	7	70	1	1	3	3	424	176	1272	528	CoherentMotion_C#v1	1	500
566	1	5	51	0	0	3	3	312	288	936	864	CoherentMotion_C#v1	1	500
720	1	2	23	0	0	3	3	143	457	429	1371	CoherentMotion_C#v1	1	500
640	1	4	42	2	2	3	3	256	344	768	1032	CoherentMotion_C#v1	1	500
677	1	6	61	0	0	3	3	368	232	1104	696	CoherentMotion_C#v1	1	500
613	0	0	5	0	3	3	3	31	569	93	1707	CoherentMotion_C#v1	1	500
689	1	1	14	3	3	3	3	87	513	261	1539	CoherentMotion_C#v1	1	500
632	1	6	61	3	3	3	3	368	232	1104	696	CoherentMotion_C#v1	1	500
625	0	0	5	2	1	3	3	31	569	93	1707	CoherentMotion_C#v1	1	500
641	1	3	33	1	1	3	3	199	401	597	1203	CoherentMotion_C#v1	1	500
925	0	0	5	0	1	3	3	31	569	93	1707	CoherentMotion_C#v1	1	500
867	1	2	23	3	3	3	3	143	457	429	1371	CoherentMotion_C#v1	1	500
607	1	6	61	1	1	3	3	368	232	1104	696	CoherentMotion_C#v1	1	500
611	1	7	70	2	2	3	3	424	176	1272	528	CoherentMotion_C#v1	1	500
534	1	6	61	0	0	3	3	368	232	1104	696	CoherentMotion_C#v1	1	500
1308	0	1	14	1	3	3	3	87	513	261	1539	CoherentMotion_C#v1	1	500
616	1	7	70	3	3	3	3	424	176	1272	528	CoherentMotion_C#v1	1	500
789	1	1	14	3	3	3	3	87	513	261	1539	CoherentMotion_C#v1	1	500
975	0	1	14	0	3	3	3	87	513	261	1539	CoherentMotion_C#v1	1	500
733	1	7	70	2	2	3	3	424	176	1272	528	CoherentMotion_C#v1	1	500
644	1	2	23	1	1	3	3	143	457	429	1371	CoherentMotion_C#v1	1	500
562	1	7	70	1	1	3	3	424	176	1272	528	CoherentMotion_C#v1	1	500
677	1	2	23	3	3	3	3	143	457	429	1371	CoherentMotion_C#v1	1	500
540	1	7	70	1	1	3	3	424	176	1272	528	CoherentMotion_C#v1	1	500
663	0	1	14	1	3	3	3	87	513	261	1539	CoherentMotion_C#v1	1	500
861	0	1	14	2	1	3	3	87	513	261	1539	CoherentMotion_C#v1	1	500
927	0	1	14	1	3	3	3	87	513	261	1539	CoherentMotion_C#v1	1	500
588	1	5	51	0	0	3	3	312	288	936	864	CoherentMotion_C#v1	1	500
648	1	5	51	3	3	3	3	312	288	936	864	CoherentMotion_C#v1	1	500
782	0	2	23	2	0	3	3	143	457	429	1371	CoherentMotion_C#v1	1	500
698	1	2	23	0	0	3	3	143	457	429	1371	CoherentMotion_C#v1	1	500
605	1	5	51	0	0	3	3	312	288	936	864	CoherentMotion_C#v1	1	500
1109	1	0	5	2	2	3	3	31	569	93	1707	CoherentMotion_C#v1	1	500
857	1	4	42	1	1	3	3	256	344	768	1032	CoherentMotion_C#v1	1	500
718	1	7	70	3	3	3	3	424	176	1272	528	CoherentMotion_C#v1	1	500
1173	0	2	23	3	1	3	3	143	457	429	1371	CoherentMotion_C#v1	1	500
640	1	5	51	2	2	3	3	312	288	936	864	CoherentMotion_C#v1	1	500
1213	1	3	33	2	2	3	3	199	401	597	1203	CoherentMotion_C#v1	1	500
697	1	3	33	3	3	3	3	199	401	597	1203	CoherentMotion_C#v1	1	500
871	0	0	5	3	1	3	3	31	569	93	1707	CoherentMotion_C#v1	1	500
851	1	2	23	0	0	3	3	143	457	429	1371	CoherentMotion_C#v1	1	500
1341	1	6	61	2	2	3	3	368	232	1104	696	CoherentMotion_C#v1	1	500
619	1	3	33	0	0	3	3	199	401	597	1203	CoherentMotion_C#v1	1	500
705	1	6	61	0	0	3	3	368	232	1104	696	CoherentMotion_C#v1	1	500
793	1	6	61	2	2	3	3	368	232	1104	696	CoherentMotion_C#v1	1	500
529	1	5	51	0	0	3	3	312	288	936	864	CoherentMotion_C#v1	1	500
868	0	2	23	1	0	3	3	143	457	429	1371	CoherentMotion_C#v1	1	500
576	1	3	33	0	0	3	3	199	401	597	1203	CoherentMotion_C#v1	1	500
747	1	3	33	3	3	3	3	199	401	597	1203	CoherentMotion_C#v1	1	500
761	1	3	33	2	2	3	3	199	401	597	1203	CoherentMotion_C#v1	1	500
642	1	6	61	0	0	3	3	368	232	1104	696	CoherentMotion_C#v1	1	500
1149	0	0	5	2	3	3	3	31	569	93	1707	CoherentMotion_C#v1	1	500
1019	1	4	42	2	2	3	3	256	344	768	1032	CoherentMotion_C#v1	1	500
577	1	4	42	0	0	3	3	256	344	768	1032	CoherentMotion_C#v1	1	500
636	1	6	61	0	0	3	3	368	232	1104	696	CoherentMotion_C#v1	1	500
786	1	2	23	2	2	3	3	143	457	429	1371	CoherentMotion_C#v1	1	500
850	0	0	5	2	0	3	3	31	569	93	1707	CoherentMotion_C#v1	1	500
1134	0	4	42	1	2	3	3	256	344	768	1032	CoherentMotion_C#v1	1	500
