# Supplementary material for: The Leuven Embedded Figures Test (L-EFT): measuring perception, intelligence or executive function?
Source: PeerJ. 2018 Mar 26;6:e4524. doi: 10.7717/peerj.4524 (PMC5875396; doi:10.7717/peerj.4524)
Supplement: Supplemental Information 9 [file peerj-06-4524-s009.zip › Study 1/CoherentMotion/112510CoherentMotion.csv]

ReactionTime	Accuracy	CoherenceLevel	CoherenceValue	StimDirection	RespDirection	G_MeanCoherentSpeed	G_MeanRandomSpeed	TotalCoherent	TotalRandom	TotalCoherentSpeed	TotalRandomSpeed	TestID	MainPrac	MotionDuration
2131	1	3	33	3	3	3	3	199	401	597	1203	CoherentMotion_C#v1	0	1000
2016	0	3	33	0	1	3	3	199	401	597	1203	CoherentMotion_C#v1	0	1000
2169	1	6	61	3	3	3	3	368	232	1104	696	CoherentMotion_C#v1	0	1000
2263	0	1	14	1	2	3	3	87	513	261	1539	CoherentMotion_C#v1	0	1000
1734	1	0	5	3	3	3	3	31	569	93	1707	CoherentMotion_C#v1	0	1000
1703	0	6	61	0	3	3	3	368	232	1104	696	CoherentMotion_C#v1	0	1000
2855	1	2	23	3	3	3	3	143	457	429	1371	CoherentMotion_C#v1	0	1000
2005	0	5	51	1	0	3	3	312	288	936	864	CoherentMotion_C#v1	0	1000
1694	1	6	61	1	1	3	3	368	232	1104	696	CoherentMotion_C#v1	0	1000
1679	0	5	51	2	3	3	3	312	288	936	864	CoherentMotion_C#v1	0	1000
1711	0	7	70	2	3	3	3	424	176	1272	528	CoherentMotion_C#v1	0	1000
1835	0	5	51	0	2	3	3	312	288	936	864	CoherentMotion_C#v1	0	1000
1747	0	4	42	2	3	3	3	256	344	768	1032	CoherentMotion_C#v1	0	1000
1510	1	6	61	1	1	3	3	368	232	1104	696	CoherentMotion_C#v1	0	1000
1377	0	1	14	0	1	3	3	87	513	261	1539	CoherentMotion_C#v1	0	1000
1385	0	0	5	0	3	3	3	31	569	93	1707	CoherentMotion_C#v1	0	1000
2270	0	6	61	2	1	3	3	368	232	1104	696	CoherentMotion_C#v1	0	1000
2336	0	4	42	1	0	3	3	256	344	768	1032	CoherentMotion_C#v1	0	1000
1888	1	5	51	3	3	3	3	312	288	936	864	CoherentMotion_C#v1	0	1000
2246	0	1	14	3	2	3	3	87	513	261	1539	CoherentMotion_C#v1	0	1000
1686	0	2	23	0	1	3	3	143	457	429	1371	CoherentMotion_C#v1	0	1000
2454	1	1	14	1	1	3	3	87	513	261	1539	CoherentMotion_C#v1	0	1000
1881	0	3	33	0	3	3	3	199	401	597	1203	CoherentMotion_C#v1	0	1000
1422	1	7	70	3	3	3	3	424	176	1272	528	CoherentMotion_C#v1	0	1000
1590	1	7	70	3	3	3	3	424	176	1272	528	CoherentMotion_C#v1	0	1000
1589	1	1	14	3	3	3	3	87	513	261	1539	CoherentMotion_C#v1	0	1000
1988	0	7	70	1	0	3	3	424	176	1272	528	CoherentMotion_C#v1	0	1000
3131	0	1	14	3	0	3	3	87	513	261	1539	CoherentMotion_C#v1	0	1000
1570	0	0	5	0	2	3	3	31	569	93	1707	CoherentMotion_C#v1	0	1000
1567	0	7	70	2	3	3	3	424	176	1272	528	CoherentMotion_C#v1	0	1000
1515	1	0	5	1	1	3	3	31	569	93	1707	CoherentMotion_C#v1	0	1000
1335	1	5	51	1	1	3	3	312	288	936	864	CoherentMotion_C#v1	0	1000
1834	1	0	5	1	1	3	3	31	569	93	1707	CoherentMotion_C#v1	0	1000
2002	0	5	51	2	1	3	3	312	288	936	864	CoherentMotion_C#v1	0	1000
1354	1	6	61	3	3	3	3	368	232	1104	696	CoherentMotion_C#v1	0	1000
1410	1	5	51	3	3	3	3	312	288	936	864	CoherentMotion_C#v1	0	1000
1464	0	1	14	0	3	3	3	87	513	261	1539	CoherentMotion_C#v1	0	1000
1559	0	2	23	1	3	3	3	143	457	429	1371	CoherentMotion_C#v1	0	1000
1409	0	2	23	0	1	3	3	143	457	429	1371	CoherentMotion_C#v1	0	1000
1338	0	6	61	1	3	3	3	368	232	1104	696	CoherentMotion_C#v1	0	1000
1780	0	0	5	0	1	3	3	31	569	93	1707	CoherentMotion_C#v1	0	1000
1558	0	4	42	2	1	3	3	256	344	768	1032	CoherentMotion_C#v1	0	1000
1843	1	0	5	1	1	3	3	31	569	93	1707	CoherentMotion_C#v1	0	1000
1510	0	3	33	2	1	3	3	199	401	597	1203	CoherentMotion_C#v1	0	1000
1555	0	5	51	0	1	3	3	312	288	936	864	CoherentMotion_C#v1	0	1000
1376	1	7	70	3	3	3	3	424	176	1272	528	CoherentMotion_C#v1	0	1000
1477	0	7	70	0	3	3	3	424	176	1272	528	CoherentMotion_C#v1	0	1000
1568	1	5	51	3	3	3	3	312	288	936	864	CoherentMotion_C#v1	0	1000
1680	0	2	23	2	3	3	3	143	457	429	1371	CoherentMotion_C#v1	0	1000
1728	0	2	23	0	3	3	3	143	457	429	1371	CoherentMotion_C#v1	0	1000
1741	0	3	33	2	1	3	3	199	401	597	1203	CoherentMotion_C#v1	0	1000
1615	0	3	33	2	3	3	3	199	401	597	1203	CoherentMotion_C#v1	0	1000
2367	0	3	33	2	3	3	3	199	401	597	1203	CoherentMotion_C#v1	0	1000
1646	0	1	14	2	0	3	3	87	513	261	1539	CoherentMotion_C#v1	0	1000
1409	1	7	70	0	0	3	3	424	176	1272	528	CoherentMotion_C#v1	0	1000
1419	1	3	33	0	0	3	3	199	401	597	1203	CoherentMotion_C#v1	0	1000
1732	0	3	33	1	0	3	3	199	401	597	1203	CoherentMotion_C#v1	0	1000
1766	1	5	51	3	3	3	3	312	288	936	864	CoherentMotion_C#v1	0	1000
1380	0	1	14	3	0	3	3	87	513	261	1539	CoherentMotion_C#v1	0	1000
1580	0	5	51	0	3	3	3	312	288	936	864	CoherentMotion_C#v1	0	1000
1545	1	6	61	2	2	3	3	368	232	1104	696	CoherentMotion_C#v1	0	1000
1433	1	6	61	0	0	3	3	368	232	1104	696	CoherentMotion_C#v1	0	1000
1875	0	0	5	1	2	3	3	31	569	93	1707	CoherentMotion_C#v1	0	1000
1353	1	7	70	3	3	3	3	424	176	1272	528	CoherentMotion_C#v1	0	1000
1521	0	6	61	2	3	3	3	368	232	1104	696	CoherentMotion_C#v1	0	1000
1356	1	5	51	1	1	3	3	312	288	936	864	CoherentMotion_C#v1	0	1000
1348	1	3	33	0	0	3	3	199	401	597	1203	CoherentMotion_C#v1	0	1000
1371	1	3	33	2	2	3	3	199	401	597	1203	CoherentMotion_C#v1	0	1000
1892	0	7	70	1	3	3	3	424	176	1272	528	CoherentMotion_C#v1	0	1000
1434	0	4	42	2	3	3	3	256	344	768	1032	CoherentMotion_C#v1	0	1000
1491	1	4	42	0	0	3	3	256	344	768	1032	CoherentMotion_C#v1	0	1000
1403	1	5	51	1	1	3	3	312	288	936	864	CoherentMotion_C#v1	0	1000
1414	0	7	70	2	1	3	3	424	176	1272	528	CoherentMotion_C#v1	0	1000
1406	1	2	23	0	0	3	3	143	457	429	1371	CoherentMotion_C#v1	0	1000
1419	0	1	14	3	0	3	3	87	513	261	1539	CoherentMotion_C#v1	0	1000
1216	0	5	51	1	3	3	3	312	288	936	864	CoherentMotion_C#v1	0	1000
1397	0	1	14	1	0	3	3	87	513	261	1539	CoherentMotion_C#v1	0	1000
1602	0	6	61	1	2	3	3	368	232	1104	696	CoherentMotion_C#v1	0	1000
1344	0	0	5	1	0	3	3	31	569	93	1707	CoherentMotion_C#v1	0	1000
1431	1	2	23	3	3	3	3	143	457	429	1371	CoherentMotion_C#v1	0	1000
1377	1	1	14	3	3	3	3	87	513	261	1539	CoherentMotion_C#v1	1	500
1069	1	2	23	1	1	3	3	143	457	429	1371	CoherentMotion_C#v1	1	500
1165	1	3	33	3	3	3	3	199	401	597	1203	CoherentMotion_C#v1	1	500
1055	1	4	42	1	1	3	3	256	344	768	1032	CoherentMotion_C#v1	1	500
1055	0	5	51	1	0	3	3	312	288	936	864	CoherentMotion_C#v1	1	500
1008	1	7	70	1	1	3	3	424	176	1272	528	CoherentMotion_C#v1	1	500
1006	1	7	70	3	3	3	3	424	176	1272	528	CoherentMotion_C#v1	1	500
1164	0	0	5	3	0	3	3	31	569	93	1707	CoherentMotion_C#v1	1	500
1265	0	0	5	2	0	3	3	31	569	93	1707	CoherentMotion_C#v1	1	500
1573	1	1	14	1	1	3	3	87	513	261	1539	CoherentMotion_C#v1	1	500
994	1	7	70	1	1	3	3	424	176	1272	528	CoherentMotion_C#v1	1	500
1169	1	7	70	3	3	3	3	424	176	1272	528	CoherentMotion_C#v1	1	500
1204	1	2	23	3	3	3	3	143	457	429	1371	CoherentMotion_C#v1	1	500
1079	1	2	23	3	3	3	3	143	457	429	1371	CoherentMotion_C#v1	1	500
1157	0	3	33	1	3	3	3	199	401	597	1203	CoherentMotion_C#v1	1	500
1195	1	6	61	3	3	3	3	368	232	1104	696	CoherentMotion_C#v1	1	500
1103	0	1	14	3	1	3	3	87	513	261	1539	CoherentMotion_C#v1	1	500
1248	0	2	23	3	1	3	3	143	457	429	1371	CoherentMotion_C#v1	1	500
1173	0	2	23	3	1	3	3	143	457	429	1371	CoherentMotion_C#v1	1	500
1256	1	0	5	0	0	3	3	31	569	93	1707	CoherentMotion_C#v1	1	500
1194	1	0	5	0	0	3	3	31	569	93	1707	CoherentMotion_C#v1	1	500
1328	1	1	14	0	0	3	3	87	513	261	1539	CoherentMotion_C#v1	1	500
1031	0	3	33	0	1	3	3	199	401	597	1203	CoherentMotion_C#v1	1	500
887	0	2	23	1	3	3	3	143	457	429	1371	CoherentMotion_C#v1	1	500
883	1	7	70	3	3	3	3	424	176	1272	528	CoherentMotion_C#v1	1	500
911	0	3	33	0	1	3	3	199	401	597	1203	CoherentMotion_C#v1	1	500
1114	0	7	70	2	0	3	3	424	176	1272	528	CoherentMotion_C#v1	1	500
812	1	6	61	3	3	3	3	368	232	1104	696	CoherentMotion_C#v1	1	500
1734	0	0	5	2	3	3	3	31	569	93	1707	CoherentMotion_C#v1	1	500
952	0	1	14	2	3	3	3	87	513	261	1539	CoherentMotion_C#v1	1	500
963	0	0	5	2	1	3	3	31	569	93	1707	CoherentMotion_C#v1	1	500
862	1	4	42	0	0	3	3	256	344	768	1032	CoherentMotion_C#v1	1	500
941	0	3	33	2	1	3	3	199	401	597	1203	CoherentMotion_C#v1	1	500
843	1	7	70	3	3	3	3	424	176	1272	528	CoherentMotion_C#v1	1	500
821	1	5	51	1	1	3	3	312	288	936	864	CoherentMotion_C#v1	1	500
814	0	4	42	2	1	3	3	256	344	768	1032	CoherentMotion_C#v1	1	500
1049	1	2	23	0	0	3	3	143	457	429	1371	CoherentMotion_C#v1	1	500
825	1	4	42	3	3	3	3	256	344	768	1032	CoherentMotion_C#v1	1	500
836	1	2	23	1	1	3	3	143	457	429	1371	CoherentMotion_C#v1	1	500
974	1	4	42	3	3	3	3	256	344	768	1032	CoherentMotion_C#v1	1	500
844	1	3	33	3	3	3	3	199	401	597	1203	CoherentMotion_C#v1	1	500
854	0	4	42	2	3	3	3	256	344	768	1032	CoherentMotion_C#v1	1	500
834	0	0	5	3	0	3	3	31	569	93	1707	CoherentMotion_C#v1	1	500
1660	0	0	5	3	2	3	3	31	569	93	1707	CoherentMotion_C#v1	1	500
1788	0	5	51	3	0	3	3	312	288	936	864	CoherentMotion_C#v1	1	500
895	1	6	61	3	3	3	3	368	232	1104	696	CoherentMotion_C#v1	1	500
859	1	4	42	0	0	3	3	256	344	768	1032	CoherentMotion_C#v1	1	500
790	1	4	42	0	0	3	3	256	344	768	1032	CoherentMotion_C#v1	1	500
831	1	1	14	0	0	3	3	87	513	261	1539	CoherentMotion_C#v1	1	500
966	1	0	5	0	0	3	3	31	569	93	1707	CoherentMotion_C#v1	1	500
1078	0	0	5	2	0	3	3	31	569	93	1707	CoherentMotion_C#v1	1	500
1032	1	1	14	0	0	3	3	87	513	261	1539	CoherentMotion_C#v1	1	500
807	0	1	14	2	0	3	3	87	513	261	1539	CoherentMotion_C#v1	1	500
689	0	0	5	2	3	3	3	31	569	93	1707	CoherentMotion_C#v1	1	500
1049	1	5	51	0	0	3	3	312	288	936	864	CoherentMotion_C#v1	1	500
1143	0	3	33	3	0	3	3	199	401	597	1203	CoherentMotion_C#v1	1	500
827	1	5	51	0	0	3	3	312	288	936	864	CoherentMotion_C#v1	1	500
772	1	7	70	1	1	3	3	424	176	1272	528	CoherentMotion_C#v1	1	500
734	0	2	23	3	0	3	3	143	457	429	1371	CoherentMotion_C#v1	1	500
630	1	1	14	0	0	3	3	87	513	261	1539	CoherentMotion_C#v1	1	500
955	1	1	14	2	2	3	3	87	513	261	1539	CoherentMotion_C#v1	1	500
1608	0	7	70	2	0	3	3	424	176	1272	528	CoherentMotion_C#v1	1	500
1207	0	7	70	2	1	3	3	424	176	1272	528	CoherentMotion_C#v1	1	500
810	0	2	23	3	0	3	3	143	457	429	1371	CoherentMotion_C#v1	1	500
1077	0	3	33	2	1	3	3	199	401	597	1203	CoherentMotion_C#v1	1	500
820	0	4	42	2	0	3	3	256	344	768	1032	CoherentMotion_C#v1	1	500
943	0	2	23	2	0	3	3	143	457	429	1371	CoherentMotion_C#v1	1	500
1357	1	6	61	3	3	3	3	368	232	1104	696	CoherentMotion_C#v1	1	500
995	1	1	14	1	1	3	3	87	513	261	1539	CoherentMotion_C#v1	1	500
1074	0	4	42	2	1	3	3	256	344	768	1032	CoherentMotion_C#v1	1	500
878	0	2	23	3	0	3	3	143	457	429	1371	CoherentMotion_C#v1	1	500
1262	0	5	51	2	0	3	3	312	288	936	864	CoherentMotion_C#v1	1	500
1330	1	2	23	1	1	3	3	143	457	429	1371	CoherentMotion_C#v1	1	500
858	0	1	14	1	0	3	3	87	513	261	1539	CoherentMotion_C#v1	1	500
901	1	0	5	1	1	3	3	31	569	93	1707	CoherentMotion_C#v1	1	500
802	1	6	61	1	1	3	3	368	232	1104	696	CoherentMotion_C#v1	1	500
792	1	4	42	1	1	3	3	256	344	768	1032	CoherentMotion_C#v1	1	500
677	1	3	33	1	1	3	3	199	401	597	1203	CoherentMotion_C#v1	1	500
700	0	5	51	2	1	3	3	312	288	936	864	CoherentMotion_C#v1	1	500
928	0	7	70	2	1	3	3	424	176	1272	528	CoherentMotion_C#v1	1	500
893	1	7	70	3	3	3	3	424	176	1272	528	CoherentMotion_C#v1	1	500
889	0	2	23	0	1	3	3	143	457	429	1371	CoherentMotion_C#v1	1	500
805	0	3	33	2	0	3	3	199	401	597	1203	CoherentMotion_C#v1	1	500
832	1	1	14	0	0	3	3	87	513	261	1539	CoherentMotion_C#v1	1	500
810	0	4	42	2	0	3	3	256	344	768	1032	CoherentMotion_C#v1	1	500
643	1	6	61	1	1	3	3	368	232	1104	696	CoherentMotion_C#v1	1	500
793	0	3	33	3	0	3	3	199	401	597	1203	CoherentMotion_C#v1	1	500
1203	0	4	42	0	2	3	3	256	344	768	1032	CoherentMotion_C#v1	1	500
678	0	6	61	3	0	3	3	368	232	1104	696	CoherentMotion_C#v1	1	500
845	0	1	14	2	3	3	3	87	513	261	1539	CoherentMotion_C#v1	1	500
1299	0	4	42	3	0	3	3	256	344	768	1032	CoherentMotion_C#v1	1	500
925	1	0	5	1	1	3	3	31	569	93	1707	CoherentMotion_C#v1	1	500
842	0	4	42	2	1	3	3	256	344	768	1032	CoherentMotion_C#v1	1	500
659	0	5	51	3	0	3	3	312	288	936	864	CoherentMotion_C#v1	1	500
890	1	4	42	0	0	3	3	256	344	768	1032	CoherentMotion_C#v1	1	500
883	0	6	61	2	1	3	3	368	232	1104	696	CoherentMotion_C#v1	1	500
787	0	6	61	3	0	3	3	368	232	1104	696	CoherentMotion_C#v1	1	500
1388	0	6	61	0	1	3	3	368	232	1104	696	CoherentMotion_C#v1	1	500
804	0	2	23	3	0	3	3	143	457	429	1371	CoherentMotion_C#v1	1	500
1341	0	1	14	0	2	3	3	87	513	261	1539	CoherentMotion_C#v1	1	500
995	0	7	70	3	0	3	3	424	176	1272	528	CoherentMotion_C#v1	1	500
818	1	6	61	0	0	3	3	368	232	1104	696	CoherentMotion_C#v1	1	500
955	1	3	33	1	1	3	3	199	401	597	1203	CoherentMotion_C#v1	1	500
950	0	5	51	2	1	3	3	312	288	936	864	CoherentMotion_C#v1	1	500
823	1	7	70	1	1	3	3	424	176	1272	528	CoherentMotion_C#v1	1	500
834	0	2	23	1	0	3	3	143	457	429	1371	CoherentMotion_C#v1	1	500
1101	1	6	61	2	2	3	3	368	232	1104	696	CoherentMotion_C#v1	1	500
1134	0	1	14	3	2	3	3	87	513	261	1539	CoherentMotion_C#v1	1	500
992	0	4	42	3	0	3	3	256	344	768	1032	CoherentMotion_C#v1	1	500
1215	1	2	23	3	3	3	3	143	457	429	1371	CoherentMotion_C#v1	1	500
959	0	4	42	2	1	3	3	256	344	768	1032	CoherentMotion_C#v1	1	500
928	0	3	33	0	1	3	3	199	401	597	1203	CoherentMotion_C#v1	1	500
1388	0	6	61	2	1	3	3	368	232	1104	696	CoherentMotion_C#v1	1	500
1509	0	3	33	2	0	3	3	199	401	597	1203	CoherentMotion_C#v1	1	500
1295	0	0	5	2	1	3	3	31	569	93	1707	CoherentMotion_C#v1	1	500
1815	0	0	5	3	0	3	3	31	569	93	1707	CoherentMotion_C#v1	1	500
874	0	2	23	3	0	3	3	143	457	429	1371	CoherentMotion_C#v1	1	500
917	1	6	61	0	0	3	3	368	232	1104	696	CoherentMotion_C#v1	1	500
1218	0	5	51	2	1	3	3	312	288	936	864	CoherentMotion_C#v1	1	500
821	1	5	51	0	0	3	3	312	288	936	864	CoherentMotion_C#v1	1	500
943	0	5	51	2	1	3	3	312	288	936	864	CoherentMotion_C#v1	1	500
1341	0	7	70	2	1	3	3	424	176	1272	528	CoherentMotion_C#v1	1	500
869	1	3	33	0	0	3	3	199	401	597	1203	CoherentMotion_C#v1	1	500
879	1	4	42	0	0	3	3	256	344	768	1032	CoherentMotion_C#v1	1	500
972	1	0	5	0	0	3	3	31	569	93	1707	CoherentMotion_C#v1	1	500
906	0	0	5	2	0	3	3	31	569	93	1707	CoherentMotion_C#v1	1	500
853	0	0	5	2	0	3	3	31	569	93	1707	CoherentMotion_C#v1	1	500
813	0	2	23	3	0	3	3	143	457	429	1371	CoherentMotion_C#v1	1	500
762	1	6	61	1	1	3	3	368	232	1104	696	CoherentMotion_C#v1	1	500
818	1	4	42	0	0	3	3	256	344	768	1032	CoherentMotion_C#v1	1	500
1260	1	5	51	1	1	3	3	312	288	936	864	CoherentMotion_C#v1	1	500
1025	1	5	51	1	1	3	3	312	288	936	864	CoherentMotion_C#v1	1	500
960	0	5	51	3	0	3	3	312	288	936	864	CoherentMotion_C#v1	1	500
943	1	6	61	0	0	3	3	368	232	1104	696	CoherentMotion_C#v1	1	500
970	0	4	42	2	1	3	3	256	344	768	1032	CoherentMotion_C#v1	1	500
954	0	7	70	1	0	3	3	424	176	1272	528	CoherentMotion_C#v1	1	500
936	0	5	51	2	0	3	3	312	288	936	864	CoherentMotion_C#v1	1	500
1093	0	3	33	0	1	3	3	199	401	597	1203	CoherentMotion_C#v1	1	500
901	0	0	5	3	0	3	3	31	569	93	1707	CoherentMotion_C#v1	1	500
1217	0	6	61	2	3	3	3	368	232	1104	696	CoherentMotion_C#v1	1	500
1668	0	4	42	3	1	3	3	256	344	768	1032	CoherentMotion_C#v1	1	500
1073	0	3	33	3	1	3	3	199	401	597	1203	CoherentMotion_C#v1	1	500
724	1	7	70	0	0	3	3	424	176	1272	528	CoherentMotion_C#v1	1	500
957	0	0	5	3	0	3	3	31	569	93	1707	CoherentMotion_C#v1	1	500
1321	0	1	14	0	3	3	3	87	513	261	1539	CoherentMotion_C#v1	1	500
817	1	2	23	1	1	3	3	143	457	429	1371	CoherentMotion_C#v1	1	500
969	1	2	23	0	0	3	3	143	457	429	1371	CoherentMotion_C#v1	1	500
1017	1	2	23	0	0	3	3	143	457	429	1371	CoherentMotion_C#v1	1	500
967	0	0	5	1	0	3	3	31	569	93	1707	CoherentMotion_C#v1	1	500
1092	1	4	42	3	3	3	3	256	344	768	1032	CoherentMotion_C#v1	1	500
705	0	5	51	1	0	3	3	312	288	936	864	CoherentMotion_C#v1	1	500
1229	0	4	42	0	2	3	3	256	344	768	1032	CoherentMotion_C#v1	1	500
815	1	6	61	1	1	3	3	368	232	1104	696	CoherentMotion_C#v1	1	500
905	1	3	33	0	0	3	3	199	401	597	1203	CoherentMotion_C#v1	1	500
919	0	1	14	1	0	3	3	87	513	261	1539	CoherentMotion_C#v1	1	500
1508	0	2	23	3	0	3	3	143	457	429	1371	CoherentMotion_C#v1	1	500
863	0	2	23	3	0	3	3	143	457	429	1371	CoherentMotion_C#v1	1	500
811	1	3	33	0	0	3	3	199	401	597	1203	CoherentMotion_C#v1	1	500
740	0	1	14	3	0	3	3	87	513	261	1539	CoherentMotion_C#v1	1	500
1883	1	1	14	2	2	3	3	87	513	261	1539	CoherentMotion_C#v1	1	500
815	1	6	61	1	1	3	3	368	232	1104	696	CoherentMotion_C#v1	1	500
1067	0	7	70	2	3	3	3	424	176	1272	528	CoherentMotion_C#v1	1	500
876	1	7	70	0	0	3	3	424	176	1272	528	CoherentMotion_C#v1	1	500
871	1	5	51	1	1	3	3	312	288	936	864	CoherentMotion_C#v1	1	500
898	1	6	61	3	3	3	3	368	232	1104	696	CoherentMotion_C#v1	1	500
1053	0	2	23	3	2	3	3	143	457	429	1371	CoherentMotion_C#v1	1	500
1182	1	6	61	3	3	3	3	368	232	1104	696	CoherentMotion_C#v1	1	500
832	1	1	14	0	0	3	3	87	513	261	1539	CoherentMotion_C#v1	1	500
892	1	5	51	1	1	3	3	312	288	936	864	CoherentMotion_C#v1	1	500
839	1	4	42	0	0	3	3	256	344	768	1032	CoherentMotion_C#v1	1	500
1169	1	7	70	3	3	3	3	424	176	1272	528	CoherentMotion_C#v1	1	500
1075	0	1	14	0	1	3	3	87	513	261	1539	CoherentMotion_C#v1	1	500
2532	0	0	5	0	1	3	3	31	569	93	1707	CoherentMotion_C#v1	1	500
1163	1	2	23	0	0	3	3	143	457	429	1371	CoherentMotion_C#v1	1	500
1034	1	3	33	0	0	3	3	199	401	597	1203	CoherentMotion_C#v1	1	500
942	1	0	5	0	0	3	3	31	569	93	1707	CoherentMotion_C#v1	1	500
1095	0	2	23	1	0	3	3	143	457	429	1371	CoherentMotion_C#v1	1	500
1003	0	1	14	3	0	3	3	87	513	261	1539	CoherentMotion_C#v1	1	500
1064	0	2	23	2	0	3	3	143	457	429	1371	CoherentMotion_C#v1	1	500
844	1	6	61	1	1	3	3	368	232	1104	696	CoherentMotion_C#v1	1	500
882	1	5	51	1	1	3	3	312	288	936	864	CoherentMotion_C#v1	1	500
801	1	7	70	0	0	3	3	424	176	1272	528	CoherentMotion_C#v1	1	500
1435	0	0	5	2	3	3	3	31	569	93	1707	CoherentMotion_C#v1	1	500
837	1	2	23	1	1	3	3	143	457	429	1371	CoherentMotion_C#v1	1	500
1632	0	1	14	0	2	3	3	87	513	261	1539	CoherentMotion_C#v1	1	500
810	1	5	51	1	1	3	3	312	288	936	864	CoherentMotion_C#v1	1	500
984	1	4	42	1	1	3	3	256	344	768	1032	CoherentMotion_C#v1	1	500
868	0	5	51	2	1	3	3	312	288	936	864	CoherentMotion_C#v1	1	500
956	1	2	23	3	3	3	3	143	457	429	1371	CoherentMotion_C#v1	1	500
845	1	3	33	1	1	3	3	199	401	597	1203	CoherentMotion_C#v1	1	500
1098	0	0	5	2	1	3	3	31	569	93	1707	CoherentMotion_C#v1	1	500
986	1	2	23	0	0	3	3	143	457	429	1371	CoherentMotion_C#v1	1	500
1015	0	3	33	2	0	3	3	199	401	597	1203	CoherentMotion_C#v1	1	500
871	0	6	61	0	3	3	3	368	232	1104	696	CoherentMotion_C#v1	1	500
818	1	7	70	1	1	3	3	424	176	1272	528	CoherentMotion_C#v1	1	500
987	0	3	33	2	3	3	3	199	401	597	1203	CoherentMotion_C#v1	1	500
1079	0	6	61	0	3	3	3	368	232	1104	696	CoherentMotion_C#v1	1	500
794	1	6	61	1	1	3	3	368	232	1104	696	CoherentMotion_C#v1	1	500
805	1	7	70	0	0	3	3	424	176	1272	528	CoherentMotion_C#v1	1	500
686	1	3	33	3	3	3	3	199	401	597	1203	CoherentMotion_C#v1	1	500
1092	0	6	61	2	0	3	3	368	232	1104	696	CoherentMotion_C#v1	1	500
1066	0	3	33	2	3	3	3	199	401	597	1203	CoherentMotion_C#v1	1	500
1531	1	6	61	3	3	3	3	368	232	1104	696	CoherentMotion_C#v1	1	500
951	0	5	51	0	1	3	3	312	288	936	864	CoherentMotion_C#v1	1	500
774	0	2	23	0	1	3	3	143	457	429	1371	CoherentMotion_C#v1	1	500
1278	0	5	51	1	0	3	3	312	288	936	864	CoherentMotion_C#v1	1	500
867	1	1	14	3	3	3	3	87	513	261	1539	CoherentMotion_C#v1	1	500
1358	0	0	5	0	2	3	3	31	569	93	1707	CoherentMotion_C#v1	1	500
1028	1	4	42	3	3	3	3	256	344	768	1032	CoherentMotion_C#v1	1	500
980	0	5	51	0	3	3	3	312	288	936	864	CoherentMotion_C#v1	1	500
2080	0	1	14	2	1	3	3	87	513	261	1539	CoherentMotion_C#v1	1	500
1069	0	3	33	2	3	3	3	199	401	597	1203	CoherentMotion_C#v1	1	500
941	1	5	51	0	0	3	3	312	288	936	864	CoherentMotion_C#v1	1	500
809	1	3	33	3	3	3	3	199	401	597	1203	CoherentMotion_C#v1	1	500
864	1	7	70	3	3	3	3	424	176	1272	528	CoherentMotion_C#v1	1	500
669	1	7	70	3	3	3	3	424	176	1272	528	CoherentMotion_C#v1	1	500
785	1	7	70	3	3	3	3	424	176	1272	528	CoherentMotion_C#v1	1	500
844	1	7	70	1	1	3	3	424	176	1272	528	CoherentMotion_C#v1	1	500
857	0	3	33	2	1	3	3	199	401	597	1203	CoherentMotion_C#v1	1	500
722	1	2	23	3	3	3	3	143	457	429	1371	CoherentMotion_C#v1	1	500
855	0	0	5	2	3	3	3	31	569	93	1707	CoherentMotion_C#v1	1	500
1527	0	2	23	3	0	3	3	143	457	429	1371	CoherentMotion_C#v1	1	500
1521	1	7	70	0	0	3	3	424	176	1272	528	CoherentMotion_C#v1	1	500
925	1	2	23	0	0	3	3	143	457	429	1371	CoherentMotion_C#v1	1	500
937	0	2	23	1	0	3	3	143	457	429	1371	CoherentMotion_C#v1	1	500
727	1	6	61	3	3	3	3	368	232	1104	696	CoherentMotion_C#v1	1	500
862	1	3	33	1	1	3	3	199	401	597	1203	CoherentMotion_C#v1	1	500
1079	1	2	23	0	0	3	3	143	457	429	1371	CoherentMotion_C#v1	1	500
872	1	4	42	3	3	3	3	256	344	768	1032	CoherentMotion_C#v1	1	500
997	0	4	42	3	0	3	3	256	344	768	1032	CoherentMotion_C#v1	1	500
851	0	1	14	3	1	3	3	87	513	261	1539	CoherentMotion_C#v1	1	500
894	0	1	14	0	2	3	3	87	513	261	1539	CoherentMotion_C#v1	1	500
857	1	3	33	0	0	3	3	199	401	597	1203	CoherentMotion_C#v1	1	500
835	0	7	70	2	3	3	3	424	176	1272	528	CoherentMotion_C#v1	1	500
799	1	4	42	3	3	3	3	256	344	768	1032	CoherentMotion_C#v1	1	500
824	0	1	14	2	3	3	3	87	513	261	1539	CoherentMotion_C#v1	1	500
718	0	3	33	0	3	3	3	199	401	597	1203	CoherentMotion_C#v1	1	500
1431	0	7	70	2	1	3	3	424	176	1272	528	CoherentMotion_C#v1	1	500
946	0	5	51	2	1	3	3	312	288	936	864	CoherentMotion_C#v1	1	500
927	0	1	14	3	0	3	3	87	513	261	1539	CoherentMotion_C#v1	1	500
1003	1	7	70	0	0	3	3	424	176	1272	528	CoherentMotion_C#v1	1	500
631	1	5	51	3	3	3	3	312	288	936	864	CoherentMotion_C#v1	1	500
848	1	5	51	3	3	3	3	312	288	936	864	CoherentMotion_C#v1	1	500
890	0	7	70	2	0	3	3	424	176	1272	528	CoherentMotion_C#v1	1	500
674	1	5	51	3	3	3	3	312	288	936	864	CoherentMotion_C#v1	1	500
1403	0	7	70	0	2	3	3	424	176	1272	528	CoherentMotion_C#v1	1	500
1441	1	1	14	3	3	3	3	87	513	261	1539	CoherentMotion_C#v1	1	500
1306	0	2	23	0	1	3	3	143	457	429	1371	CoherentMotion_C#v1	1	500
1028	0	4	42	2	3	3	3	256	344	768	1032	CoherentMotion_C#v1	1	500
900	1	3	33	1	1	3	3	199	401	597	1203	CoherentMotion_C#v1	1	500
976	0	3	33	2	3	3	3	199	401	597	1203	CoherentMotion_C#v1	1	500
1022	0	2	23	2	0	3	3	143	457	429	1371	CoherentMotion_C#v1	1	500
877	0	2	23	2	3	3	3	143	457	429	1371	CoherentMotion_C#v1	1	500
1144	0	5	51	2	0	3	3	312	288	936	864	CoherentMotion_C#v1	1	500
889	1	0	5	0	0	3	3	31	569	93	1707	CoherentMotion_C#v1	1	500
951	0	0	5	1	0	3	3	31	569	93	1707	CoherentMotion_C#v1	1	500
1286	1	4	42	2	2	3	3	256	344	768	1032	CoherentMotion_C#v1	1	500
970	0	6	61	0	1	3	3	368	232	1104	696	CoherentMotion_C#v1	1	500
870	0	1	14	2	3	3	3	87	513	261	1539	CoherentMotion_C#v1	1	500
1105	1	4	42	2	2	3	3	256	344	768	1032	CoherentMotion_C#v1	1	500
647	1	7	70	1	1	3	3	424	176	1272	528	CoherentMotion_C#v1	1	500
828	1	7	70	3	3	3	3	424	176	1272	528	CoherentMotion_C#v1	1	500
999	1	2	23	3	3	3	3	143	457	429	1371	CoherentMotion_C#v1	1	500
758	1	7	70	3	3	3	3	424	176	1272	528	CoherentMotion_C#v1	1	500
843	0	6	61	2	3	3	3	368	232	1104	696	CoherentMotion_C#v1	1	500
746	0	7	70	2	3	3	3	424	176	1272	528	CoherentMotion_C#v1	1	500
1074	1	6	61	0	0	3	3	368	232	1104	696	CoherentMotion_C#v1	1	500
994	0	0	5	0	1	3	3	31	569	93	1707	CoherentMotion_C#v1	1	500
959	0	5	51	3	0	3	3	312	288	936	864	CoherentMotion_C#v1	1	500
783	0	1	14	3	0	3	3	87	513	261	1539	CoherentMotion_C#v1	1	500
791	1	5	51	3	3	3	3	312	288	936	864	CoherentMotion_C#v1	1	500
833	0	0	5	2	0	3	3	31	569	93	1707	CoherentMotion_C#v1	1	500
810	1	3	33	0	0	3	3	199	401	597	1203	CoherentMotion_C#v1	1	500
853	0	7	70	1	0	3	3	424	176	1272	528	CoherentMotion_C#v1	1	500
1168	1	2	23	0	0	3	3	143	457	429	1371	CoherentMotion_C#v1	1	500
849	0	2	23	2	0	3	3	143	457	429	1371	CoherentMotion_C#v1	1	500
909	0	1	14	2	0	3	3	87	513	261	1539	CoherentMotion_C#v1	1	500
970	1	1	14	0	0	3	3	87	513	261	1539	CoherentMotion_C#v1	1	500
774	1	3	33	0	0	3	3	199	401	597	1203	CoherentMotion_C#v1	1	500
1072	0	0	5	1	0	3	3	31	569	93	1707	CoherentMotion_C#v1	1	500
800	1	5	51	3	3	3	3	312	288	936	864	CoherentMotion_C#v1	1	500
761	1	5	51	3	3	3	3	312	288	936	864	CoherentMotion_C#v1	1	500
753	0	0	5	2	0	3	3	31	569	93	1707	CoherentMotion_C#v1	1	500
892	0	5	51	2	0	3	3	312	288	936	864	CoherentMotion_C#v1	1	500
1044	0	5	51	0	2	3	3	312	288	936	864	CoherentMotion_C#v1	1	500
930	0	6	61	2	0	3	3	368	232	1104	696	CoherentMotion_C#v1	1	500
897	1	0	5	0	0	3	3	31	569	93	1707	CoherentMotion_C#v1	1	500
813	0	5	51	2	0	3	3	312	288	936	864	CoherentMotion_C#v1	1	500
760	0	1	14	2	0	3	3	87	513	261	1539	CoherentMotion_C#v1	1	500
960	0	0	5	2	0	3	3	31	569	93	1707	CoherentMotion_C#v1	1	500
1022	0	0	5	3	0	3	3	31	569	93	1707	CoherentMotion_C#v1	1	500
796	0	0	5	1	3	3	3	31	569	93	1707	CoherentMotion_C#v1	1	500
806	1	1	14	0	0	3	3	87	513	261	1539	CoherentMotion_C#v1	1	500
720	0	3	33	3	0	3	3	199	401	597	1203	CoherentMotion_C#v1	1	500
887	1	7	70	1	1	3	3	424	176	1272	528	CoherentMotion_C#v1	1	500
836	1	6	61	3	3	3	3	368	232	1104	696	CoherentMotion_C#v1	1	500
988	1	1	14	0	0	3	3	87	513	261	1539	CoherentMotion_C#v1	1	500
988	0	4	42	2	1	3	3	256	344	768	1032	CoherentMotion_C#v1	1	500
904	0	1	14	3	0	3	3	87	513	261	1539	CoherentMotion_C#v1	1	500
1044	0	6	61	3	0	3	3	368	232	1104	696	CoherentMotion_C#v1	1	500
2213	0	1	14	0	3	3	3	87	513	261	1539	CoherentMotion_C#v1	1	500
931	0	5	51	2	0	3	3	312	288	936	864	CoherentMotion_C#v1	1	500
880	0	2	23	3	0	3	3	143	457	429	1371	CoherentMotion_C#v1	1	500
1739	1	0	5	1	1	3	3	31	569	93	1707	CoherentMotion_C#v1	1	500
750	1	4	42	0	0	3	3	256	344	768	1032	CoherentMotion_C#v1	1	500
822	1	3	33	0	0	3	3	199	401	597	1203	CoherentMotion_C#v1	1	500
896	0	1	14	2	0	3	3	87	513	261	1539	CoherentMotion_C#v1	1	500
892	0	3	33	2	0	3	3	199	401	597	1203	CoherentMotion_C#v1	1	500
1943	1	0	5	0	0	3	3	31	569	93	1707	CoherentMotion_C#v1	1	500
1662	0	3	33	1	3	3	3	199	401	597	1203	CoherentMotion_C#v1	1	500
879	1	7	70	0	0	3	3	424	176	1272	528	CoherentMotion_C#v1	1	500
1194	0	6	61	2	3	3	3	368	232	1104	696	CoherentMotion_C#v1	1	500
889	1	5	51	0	0	3	3	312	288	936	864	CoherentMotion_C#v1	1	500
938	0	7	70	3	0	3	3	424	176	1272	528	CoherentMotion_C#v1	1	500
915	0	5	51	3	0	3	3	312	288	936	864	CoherentMotion_C#v1	1	500
897	1	1	14	0	0	3	3	87	513	261	1539	CoherentMotion_C#v1	1	500
1099	0	0	5	0	3	3	3	31	569	93	1707	CoherentMotion_C#v1	1	500
815	1	4	42	1	1	3	3	256	344	768	1032	CoherentMotion_C#v1	1	500
954	1	6	61	1	1	3	3	368	232	1104	696	CoherentMotion_C#v1	1	500
1240	0	3	33	1	0	3	3	199	401	597	1203	CoherentMotion_C#v1	1	500
987	1	0	5	1	1	3	3	31	569	93	1707	CoherentMotion_C#v1	1	500
921	1	6	61	1	1	3	3	368	232	1104	696	CoherentMotion_C#v1	1	500
1048	0	0	5	3	1	3	3	31	569	93	1707	CoherentMotion_C#v1	1	500
853	1	5	51	1	1	3	3	312	288	936	864	CoherentMotion_C#v1	1	500
929	0	7	70	2	1	3	3	424	176	1272	528	CoherentMotion_C#v1	1	500
926	0	3	33	2	1	3	3	199	401	597	1203	CoherentMotion_C#v1	1	500
907	0	6	61	3	0	3	3	368	232	1104	696	CoherentMotion_C#v1	1	500
803	1	4	42	0	0	3	3	256	344	768	1032	CoherentMotion_C#v1	1	500
913	1	2	23	1	1	3	3	143	457	429	1371	CoherentMotion_C#v1	1	500
860	0	7	70	3	1	3	3	424	176	1272	528	CoherentMotion_C#v1	1	500
840	0	5	51	2	1	3	3	312	288	936	864	CoherentMotion_C#v1	1	500
1185	1	6	61	1	1	3	3	368	232	1104	696	CoherentMotion_C#v1	1	500
1045	0	1	14	2	1	3	3	87	513	261	1539	CoherentMotion_C#v1	1	500
725	0	0	5	3	0	3	3	31	569	93	1707	CoherentMotion_C#v1	1	500
957	1	1	14	3	3	3	3	87	513	261	1539	CoherentMotion_C#v1	1	500
826	0	1	14	2	0	3	3	87	513	261	1539	CoherentMotion_C#v1	1	500
868	0	4	42	2	1	3	3	256	344	768	1032	CoherentMotion_C#v1	1	500
1054	0	0	5	0	3	3	3	31	569	93	1707	CoherentMotion_C#v1	1	500
830	0	3	33	2	1	3	3	199	401	597	1203	CoherentMotion_C#v1	1	500
617	1	3	33	0	0	3	3	199	401	597	1203	CoherentMotion_C#v1	1	500
782	0	1	14	0	1	3	3	87	513	261	1539	CoherentMotion_C#v1	1	500
822	0	6	61	3	0	3	3	368	232	1104	696	CoherentMotion_C#v1	1	500
641	0	1	14	3	1	3	3	87	513	261	1539	CoherentMotion_C#v1	1	500
822	0	6	61	2	3	3	3	368	232	1104	696	CoherentMotion_C#v1	1	500
944	1	1	14	0	0	3	3	87	513	261	1539	CoherentMotion_C#v1	1	500
685	1	4	42	1	1	3	3	256	344	768	1032	CoherentMotion_C#v1	1	500
869	0	6	61	0	1	3	3	368	232	1104	696	CoherentMotion_C#v1	1	500
1212	1	3	33	1	1	3	3	199	401	597	1203	CoherentMotion_C#v1	1	500
947	0	6	61	2	0	3	3	368	232	1104	696	CoherentMotion_C#v1	1	500
1009	1	3	33	0	0	3	3	199	401	597	1203	CoherentMotion_C#v1	1	500
924	0	7	70	2	1	3	3	424	176	1272	528	CoherentMotion_C#v1	1	500
861	0	4	42	3	1	3	3	256	344	768	1032	CoherentMotion_C#v1	1	500
662	0	5	51	0	1	3	3	312	288	936	864	CoherentMotion_C#v1	1	500
3449	0	4	42	1	0	3	3	256	344	768	1032	CoherentMotion_C#v1	1	500
779	1	5	51	0	0	3	3	312	288	936	864	CoherentMotion_C#v1	1	500
804	0	4	42	3	0	3	3	256	344	768	1032	CoherentMotion_C#v1	1	500
1038	0	0	5	1	0	3	3	31	569	93	1707	CoherentMotion_C#v1	1	500
1132	0	2	23	0	3	3	3	143	457	429	1371	CoherentMotion_C#v1	1	500
2543	0	0	5	3	0	3	3	31	569	93	1707	CoherentMotion_C#v1	1	500
1156	1	0	5	3	3	3	3	31	569	93	1707	CoherentMotion_C#v1	1	500
899	0	4	42	1	0	3	3	256	344	768	1032	CoherentMotion_C#v1	1	500
943	0	7	70	2	1	3	3	424	176	1272	528	CoherentMotion_C#v1	1	500
816	1	7	70	1	1	3	3	424	176	1272	528	CoherentMotion_C#v1	1	500
939	1	3	33	0	0	3	3	199	401	597	1203	CoherentMotion_C#v1	1	500
984	0	5	51	3	0	3	3	312	288	936	864	CoherentMotion_C#v1	1	500
918	1	6	61	0	0	3	3	368	232	1104	696	CoherentMotion_C#v1	1	500
899	1	3	33	0	0	3	3	199	401	597	1203	CoherentMotion_C#v1	1	500
906	1	6	61	3	3	3	3	368	232	1104	696	CoherentMotion_C#v1	1	500
937	1	3	33	1	1	3	3	199	401	597	1203	CoherentMotion_C#v1	1	500
966	1	5	51	1	1	3	3	312	288	936	864	CoherentMotion_C#v1	1	500
916	0	7	70	3	0	3	3	424	176	1272	528	CoherentMotion_C#v1	1	500
864	1	3	33	0	0	3	3	199	401	597	1203	CoherentMotion_C#v1	1	500
956	0	6	61	3	0	3	3	368	232	1104	696	CoherentMotion_C#v1	1	500
1030	0	0	5	3	0	3	3	31	569	93	1707	CoherentMotion_C#v1	1	500
905	0	4	42	0	1	3	3	256	344	768	1032	CoherentMotion_C#v1	1	500
806	1	2	23	0	0	3	3	143	457	429	1371	CoherentMotion_C#v1	1	500
847	0	7	70	3	0	3	3	424	176	1272	528	CoherentMotion_C#v1	1	500
1034	1	5	51	3	3	3	3	312	288	936	864	CoherentMotion_C#v1	1	500
921	1	4	42	0	0	3	3	256	344	768	1032	CoherentMotion_C#v1	1	500
1125	1	3	33	0	0	3	3	199	401	597	1203	CoherentMotion_C#v1	1	500
966	0	5	51	2	1	3	3	312	288	936	864	CoherentMotion_C#v1	1	500
1155	1	1	14	2	2	3	3	87	513	261	1539	CoherentMotion_C#v1	1	500
854	0	7	70	3	0	3	3	424	176	1272	528	CoherentMotion_C#v1	1	500
815	1	4	42	0	0	3	3	256	344	768	1032	CoherentMotion_C#v1	1	500
988	0	2	23	2	1	3	3	143	457	429	1371	CoherentMotion_C#v1	1	500
1002	1	4	42	0	0	3	3	256	344	768	1032	CoherentMotion_C#v1	1	500
1685	0	0	5	0	1	3	3	31	569	93	1707	CoherentMotion_C#v1	1	500
1849	1	7	70	2	2	3	3	424	176	1272	528	CoherentMotion_C#v1	1	500
877	1	2	23	2	2	3	3	143	457	429	1371	CoherentMotion_C#v1	1	500
841	1	6	61	0	0	3	3	368	232	1104	696	CoherentMotion_C#v1	1	500
847	0	4	42	1	2	3	3	256	344	768	1032	CoherentMotion_C#v1	1	500
814	1	4	42	1	1	3	3	256	344	768	1032	CoherentMotion_C#v1	1	500
1096	0	1	14	2	1	3	3	87	513	261	1539	CoherentMotion_C#v1	1	500
794	1	6	61	1	1	3	3	368	232	1104	696	CoherentMotion_C#v1	1	500
788	1	5	51	0	0	3	3	312	288	936	864	CoherentMotion_C#v1	1	500
844	1	6	61	0	0	3	3	368	232	1104	696	CoherentMotion_C#v1	1	500
758	1	0	5	0	0	3	3	31	569	93	1707	CoherentMotion_C#v1	1	500
846	1	4	42	0	0	3	3	256	344	768	1032	CoherentMotion_C#v1	1	500
917	0	6	61	3	0	3	3	368	232	1104	696	CoherentMotion_C#v1	1	500
805	1	2	23	1	1	3	3	143	457	429	1371	CoherentMotion_C#v1	1	500
