# Supplementary material for: The Leuven Embedded Figures Test (L-EFT): measuring perception, intelligence or executive function?
Source: PeerJ. 2018 Mar 26;6:e4524. doi: 10.7717/peerj.4524 (PMC5875396; doi:10.7717/peerj.4524)
Supplement: Supplemental Information 9 [file peerj-06-4524-s009.zip › Study 1/CoherentMotion/112540CoherentMotion.csv]

ReactionTime	Accuracy	CoherenceLevel	CoherenceValue	StimDirection	RespDirection	G_MeanCoherentSpeed	G_MeanRandomSpeed	TotalCoherent	TotalRandom	TotalCoherentSpeed	TotalRandomSpeed	TestID	MainPrac	MotionDuration
1843	0	4	42	1	3	3	3	256	344	768	1032	CoherentMotion_C#v1	0	1000
3897	0	6	61	3	2	3	3	368	232	1104	696	CoherentMotion_C#v1	0	1000
2563	1	5	51	1	1	3	3	312	288	936	864	CoherentMotion_C#v1	0	1000
2505	1	1	14	2	2	3	3	87	513	261	1539	CoherentMotion_C#v1	0	1000
1784	1	0	5	3	3	3	3	31	569	93	1707	CoherentMotion_C#v1	0	1000
1858	0	1	14	1	3	3	3	87	513	261	1539	CoherentMotion_C#v1	0	1000
1508	0	2	23	2	0	3	3	143	457	429	1371	CoherentMotion_C#v1	0	1000
5262	1	0	5	1	1	3	3	31	569	93	1707	CoherentMotion_C#v1	0	1000
1653	1	3	33	3	3	3	3	199	401	597	1203	CoherentMotion_C#v1	0	1000
1518	1	5	51	0	0	3	3	312	288	936	864	CoherentMotion_C#v1	0	1000
1513	0	3	33	0	2	3	3	199	401	597	1203	CoherentMotion_C#v1	0	1000
1516	0	5	51	3	0	3	3	312	288	936	864	CoherentMotion_C#v1	0	1000
1488	0	7	70	1	3	3	3	424	176	1272	528	CoherentMotion_C#v1	0	1000
1907	0	2	23	3	2	3	3	143	457	429	1371	CoherentMotion_C#v1	0	1000
1489	0	4	42	2	1	3	3	256	344	768	1032	CoherentMotion_C#v1	0	1000
1579	0	7	70	0	2	3	3	424	176	1272	528	CoherentMotion_C#v1	0	1000
1713	0	2	23	1	3	3	3	143	457	429	1371	CoherentMotion_C#v1	0	1000
1314	0	5	51	0	2	3	3	312	288	936	864	CoherentMotion_C#v1	0	1000
1447	0	5	51	1	3	3	3	312	288	936	864	CoherentMotion_C#v1	0	1000
1386	1	5	51	0	0	3	3	312	288	936	864	CoherentMotion_C#v1	0	1000
1562	0	6	61	1	0	3	3	368	232	1104	696	CoherentMotion_C#v1	0	1000
1457	1	7	70	3	3	3	3	424	176	1272	528	CoherentMotion_C#v1	0	1000
1393	1	5	51	1	1	3	3	312	288	936	864	CoherentMotion_C#v1	0	1000
1346	0	4	42	0	2	3	3	256	344	768	1032	CoherentMotion_C#v1	0	1000
1154	1	4	42	0	0	3	3	256	344	768	1032	CoherentMotion_C#v1	0	1000
1420	1	4	42	0	0	3	3	256	344	768	1032	CoherentMotion_C#v1	0	1000
1340	1	7	70	2	2	3	3	424	176	1272	528	CoherentMotion_C#v1	0	1000
1293	0	5	51	1	3	3	3	312	288	936	864	CoherentMotion_C#v1	0	1000
1395	1	3	33	2	2	3	3	199	401	597	1203	CoherentMotion_C#v1	0	1000
1322	0	1	14	0	1	3	3	87	513	261	1539	CoherentMotion_C#v1	0	1000
1458	0	0	5	0	3	3	3	31	569	93	1707	CoherentMotion_C#v1	0	1000
1594	0	4	42	2	0	3	3	256	344	768	1032	CoherentMotion_C#v1	0	1000
1242	0	3	33	1	3	3	3	199	401	597	1203	CoherentMotion_C#v1	0	1000
1406	1	3	33	1	1	3	3	199	401	597	1203	CoherentMotion_C#v1	0	1000
1391	0	1	14	0	1	3	3	87	513	261	1539	CoherentMotion_C#v1	0	1000
1775	1	2	23	3	3	3	3	143	457	429	1371	CoherentMotion_C#v1	0	1000
1458	1	5	51	3	3	3	3	312	288	936	864	CoherentMotion_C#v1	0	1000
1384	0	3	33	2	0	3	3	199	401	597	1203	CoherentMotion_C#v1	0	1000
1476	1	3	33	3	3	3	3	199	401	597	1203	CoherentMotion_C#v1	0	1000
1359	1	5	51	0	0	3	3	312	288	936	864	CoherentMotion_C#v1	0	1000
1309	0	4	42	1	3	3	3	256	344	768	1032	CoherentMotion_C#v1	0	1000
1343	0	2	23	2	1	3	3	143	457	429	1371	CoherentMotion_C#v1	0	1000
1141	1	2	23	3	3	3	3	143	457	429	1371	CoherentMotion_C#v1	0	1000
1520	0	0	5	1	3	3	3	31	569	93	1707	CoherentMotion_C#v1	0	1000
1340	0	2	23	2	0	3	3	143	457	429	1371	CoherentMotion_C#v1	0	1000
1314	0	5	51	2	0	3	3	312	288	936	864	CoherentMotion_C#v1	0	1000
1416	1	2	23	3	3	3	3	143	457	429	1371	CoherentMotion_C#v1	0	1000
1347	1	4	42	1	1	3	3	256	344	768	1032	CoherentMotion_C#v1	0	1000
1337	1	7	70	3	3	3	3	424	176	1272	528	CoherentMotion_C#v1	0	1000
1449	1	2	23	1	1	3	3	143	457	429	1371	CoherentMotion_C#v1	0	1000
1340	0	0	5	1	3	3	3	31	569	93	1707	CoherentMotion_C#v1	0	1000
1539	1	6	61	3	3	3	3	368	232	1104	696	CoherentMotion_C#v1	0	1000
1471	0	3	33	2	1	3	3	199	401	597	1203	CoherentMotion_C#v1	0	1000
1422	1	7	70	3	3	3	3	424	176	1272	528	CoherentMotion_C#v1	0	1000
1299	0	6	61	0	2	3	3	368	232	1104	696	CoherentMotion_C#v1	0	1000
1506	0	7	70	0	3	3	3	424	176	1272	528	CoherentMotion_C#v1	0	1000
1318	0	2	23	3	1	3	3	143	457	429	1371	CoherentMotion_C#v1	0	1000
1517	0	4	42	1	3	3	3	256	344	768	1032	CoherentMotion_C#v1	0	1000
1392	1	7	70	3	3	3	3	424	176	1272	528	CoherentMotion_C#v1	0	1000
1324	0	1	14	0	3	3	3	87	513	261	1539	CoherentMotion_C#v1	0	1000
1503	0	0	5	3	0	3	3	31	569	93	1707	CoherentMotion_C#v1	0	1000
1366	1	6	61	0	0	3	3	368	232	1104	696	CoherentMotion_C#v1	0	1000
1369	1	4	42	0	0	3	3	256	344	768	1032	CoherentMotion_C#v1	0	1000
1314	1	2	23	1	1	3	3	143	457	429	1371	CoherentMotion_C#v1	0	1000
1320	0	3	33	2	1	3	3	199	401	597	1203	CoherentMotion_C#v1	0	1000
1494	1	5	51	0	0	3	3	312	288	936	864	CoherentMotion_C#v1	0	1000
1322	0	0	5	1	3	3	3	31	569	93	1707	CoherentMotion_C#v1	0	1000
1357	0	3	33	2	1	3	3	199	401	597	1203	CoherentMotion_C#v1	0	1000
1253	0	0	5	0	1	3	3	31	569	93	1707	CoherentMotion_C#v1	0	1000
1246	0	4	42	0	3	3	3	256	344	768	1032	CoherentMotion_C#v1	0	1000
1351	0	0	5	0	3	3	3	31	569	93	1707	CoherentMotion_C#v1	0	1000
2163	1	1	14	1	1	3	3	87	513	261	1539	CoherentMotion_C#v1	0	1000
1655	1	0	5	1	1	3	3	31	569	93	1707	CoherentMotion_C#v1	0	1000
1429	1	4	42	0	0	3	3	256	344	768	1032	CoherentMotion_C#v1	0	1000
1408	1	6	61	1	1	3	3	368	232	1104	696	CoherentMotion_C#v1	0	1000
1688	1	7	70	1	1	3	3	424	176	1272	528	CoherentMotion_C#v1	0	1000
1497	1	5	51	0	0	3	3	312	288	936	864	CoherentMotion_C#v1	0	1000
1425	0	7	70	2	3	3	3	424	176	1272	528	CoherentMotion_C#v1	0	1000
1526	0	0	5	0	3	3	3	31	569	93	1707	CoherentMotion_C#v1	0	1000
1306	1	6	61	2	2	3	3	368	232	1104	696	CoherentMotion_C#v1	0	1000
968	1	5	51	2	2	3	3	312	288	936	864	CoherentMotion_C#v1	1	500
877	1	3	33	3	3	3	3	199	401	597	1203	CoherentMotion_C#v1	1	500
807	1	7	70	2	2	3	3	424	176	1272	528	CoherentMotion_C#v1	1	500
809	0	4	42	0	3	3	3	256	344	768	1032	CoherentMotion_C#v1	1	500
823	1	6	61	3	3	3	3	368	232	1104	696	CoherentMotion_C#v1	1	500
969	0	4	42	0	1	3	3	256	344	768	1032	CoherentMotion_C#v1	1	500
811	1	3	33	3	3	3	3	199	401	597	1203	CoherentMotion_C#v1	1	500
836	0	7	70	1	3	3	3	424	176	1272	528	CoherentMotion_C#v1	1	500
816	1	4	42	2	2	3	3	256	344	768	1032	CoherentMotion_C#v1	1	500
858	0	3	33	0	2	3	3	199	401	597	1203	CoherentMotion_C#v1	1	500
903	0	2	23	1	3	3	3	143	457	429	1371	CoherentMotion_C#v1	1	500
808	1	6	61	2	2	3	3	368	232	1104	696	CoherentMotion_C#v1	1	500
959	1	4	42	0	0	3	3	256	344	768	1032	CoherentMotion_C#v1	1	500
803	1	6	61	3	3	3	3	368	232	1104	696	CoherentMotion_C#v1	1	500
864	0	5	51	1	3	3	3	312	288	936	864	CoherentMotion_C#v1	1	500
972	1	1	14	1	1	3	3	87	513	261	1539	CoherentMotion_C#v1	1	500
776	1	3	33	2	2	3	3	199	401	597	1203	CoherentMotion_C#v1	1	500
801	1	1	14	1	1	3	3	87	513	261	1539	CoherentMotion_C#v1	1	500
804	0	3	33	0	3	3	3	199	401	597	1203	CoherentMotion_C#v1	1	500
805	0	0	5	2	3	3	3	31	569	93	1707	CoherentMotion_C#v1	1	500
823	1	5	51	1	1	3	3	312	288	936	864	CoherentMotion_C#v1	1	500
800	0	5	51	1	3	3	3	312	288	936	864	CoherentMotion_C#v1	1	500
1099	0	3	33	0	1	3	3	199	401	597	1203	CoherentMotion_C#v1	1	500
640	1	6	61	2	2	3	3	368	232	1104	696	CoherentMotion_C#v1	1	500
1049	0	6	61	2	3	3	3	368	232	1104	696	CoherentMotion_C#v1	1	500
864	0	0	5	2	1	3	3	31	569	93	1707	CoherentMotion_C#v1	1	500
836	0	0	5	3	1	3	3	31	569	93	1707	CoherentMotion_C#v1	1	500
880	1	6	61	2	2	3	3	368	232	1104	696	CoherentMotion_C#v1	1	500
1123	1	2	23	0	0	3	3	143	457	429	1371	CoherentMotion_C#v1	1	500
652	1	4	42	3	3	3	3	256	344	768	1032	CoherentMotion_C#v1	1	500
802	0	0	5	2	3	3	3	31	569	93	1707	CoherentMotion_C#v1	1	500
788	0	4	42	2	1	3	3	256	344	768	1032	CoherentMotion_C#v1	1	500
669	1	5	51	2	2	3	3	312	288	936	864	CoherentMotion_C#v1	1	500
763	1	2	23	3	3	3	3	143	457	429	1371	CoherentMotion_C#v1	1	500
923	1	4	42	1	1	3	3	256	344	768	1032	CoherentMotion_C#v1	1	500
927	1	7	70	2	2	3	3	424	176	1272	528	CoherentMotion_C#v1	1	500
876	0	1	14	2	3	3	3	87	513	261	1539	CoherentMotion_C#v1	1	500
993	0	1	14	1	0	3	3	87	513	261	1539	CoherentMotion_C#v1	1	500
894	0	3	33	2	3	3	3	199	401	597	1203	CoherentMotion_C#v1	1	500
858	1	0	5	1	1	3	3	31	569	93	1707	CoherentMotion_C#v1	1	500
889	1	5	51	1	1	3	3	312	288	936	864	CoherentMotion_C#v1	1	500
938	0	5	51	0	2	3	3	312	288	936	864	CoherentMotion_C#v1	1	500
774	1	2	23	3	3	3	3	143	457	429	1371	CoherentMotion_C#v1	1	500
816	1	7	70	0	0	3	3	424	176	1272	528	CoherentMotion_C#v1	1	500
954	1	6	61	3	3	3	3	368	232	1104	696	CoherentMotion_C#v1	1	500
1176	1	4	42	2	2	3	3	256	344	768	1032	CoherentMotion_C#v1	1	500
891	1	4	42	1	1	3	3	256	344	768	1032	CoherentMotion_C#v1	1	500
901	1	5	51	0	0	3	3	312	288	936	864	CoherentMotion_C#v1	1	500
1066	0	5	51	2	1	3	3	312	288	936	864	CoherentMotion_C#v1	1	500
814	1	5	51	1	1	3	3	312	288	936	864	CoherentMotion_C#v1	1	500
749	1	7	70	2	2	3	3	424	176	1272	528	CoherentMotion_C#v1	1	500
1317	1	6	61	1	1	3	3	368	232	1104	696	CoherentMotion_C#v1	1	500
1137	1	0	5	1	1	3	3	31	569	93	1707	CoherentMotion_C#v1	1	500
892	1	3	33	3	3	3	3	199	401	597	1203	CoherentMotion_C#v1	1	500
1050	1	6	61	2	2	3	3	368	232	1104	696	CoherentMotion_C#v1	1	500
866	1	2	23	1	1	3	3	143	457	429	1371	CoherentMotion_C#v1	1	500
861	1	4	42	1	1	3	3	256	344	768	1032	CoherentMotion_C#v1	1	500
936	0	1	14	2	3	3	3	87	513	261	1539	CoherentMotion_C#v1	1	500
820	1	4	42	3	3	3	3	256	344	768	1032	CoherentMotion_C#v1	1	500
837	1	7	70	3	3	3	3	424	176	1272	528	CoherentMotion_C#v1	1	500
801	1	6	61	2	2	3	3	368	232	1104	696	CoherentMotion_C#v1	1	500
809	1	6	61	1	1	3	3	368	232	1104	696	CoherentMotion_C#v1	1	500
749	1	7	70	2	2	3	3	424	176	1272	528	CoherentMotion_C#v1	1	500
781	1	4	42	0	0	3	3	256	344	768	1032	CoherentMotion_C#v1	1	500
718	0	3	33	2	1	3	3	199	401	597	1203	CoherentMotion_C#v1	1	500
884	1	4	42	1	1	3	3	256	344	768	1032	CoherentMotion_C#v1	1	500
871	0	3	33	0	1	3	3	199	401	597	1203	CoherentMotion_C#v1	1	500
955	1	3	33	1	1	3	3	199	401	597	1203	CoherentMotion_C#v1	1	500
800	1	6	61	3	3	3	3	368	232	1104	696	CoherentMotion_C#v1	1	500
793	1	6	61	0	0	3	3	368	232	1104	696	CoherentMotion_C#v1	1	500
772	0	0	5	2	1	3	3	31	569	93	1707	CoherentMotion_C#v1	1	500
693	1	5	51	1	1	3	3	312	288	936	864	CoherentMotion_C#v1	1	500
804	1	4	42	3	3	3	3	256	344	768	1032	CoherentMotion_C#v1	1	500
1037	1	0	5	1	1	3	3	31	569	93	1707	CoherentMotion_C#v1	1	500
773	1	6	61	1	1	3	3	368	232	1104	696	CoherentMotion_C#v1	1	500
838	1	5	51	3	3	3	3	312	288	936	864	CoherentMotion_C#v1	1	500
828	1	3	33	0	0	3	3	199	401	597	1203	CoherentMotion_C#v1	1	500
954	0	0	5	2	1	3	3	31	569	93	1707	CoherentMotion_C#v1	1	500
727	1	6	61	1	1	3	3	368	232	1104	696	CoherentMotion_C#v1	1	500
815	0	1	14	3	0	3	3	87	513	261	1539	CoherentMotion_C#v1	1	500
888	1	2	23	3	3	3	3	143	457	429	1371	CoherentMotion_C#v1	1	500
788	1	6	61	1	1	3	3	368	232	1104	696	CoherentMotion_C#v1	1	500
836	1	2	23	0	0	3	3	143	457	429	1371	CoherentMotion_C#v1	1	500
816	1	3	33	3	3	3	3	199	401	597	1203	CoherentMotion_C#v1	1	500
922	0	0	5	3	1	3	3	31	569	93	1707	CoherentMotion_C#v1	1	500
830	0	1	14	2	1	3	3	87	513	261	1539	CoherentMotion_C#v1	1	500
839	1	1	14	0	0	3	3	87	513	261	1539	CoherentMotion_C#v1	1	500
1115	0	3	33	1	3	3	3	199	401	597	1203	CoherentMotion_C#v1	1	500
1053	0	1	14	3	1	3	3	87	513	261	1539	CoherentMotion_C#v1	1	500
900	0	1	14	3	1	3	3	87	513	261	1539	CoherentMotion_C#v1	1	500
808	0	1	14	2	3	3	3	87	513	261	1539	CoherentMotion_C#v1	1	500
1057	0	1	14	0	3	3	3	87	513	261	1539	CoherentMotion_C#v1	1	500
779	1	6	61	3	3	3	3	368	232	1104	696	CoherentMotion_C#v1	1	500
889	0	3	33	0	3	3	3	199	401	597	1203	CoherentMotion_C#v1	1	500
1126	1	2	23	0	0	3	3	143	457	429	1371	CoherentMotion_C#v1	1	500
1199	0	0	5	1	2	3	3	31	569	93	1707	CoherentMotion_C#v1	1	500
819	1	4	42	1	1	3	3	256	344	768	1032	CoherentMotion_C#v1	1	500
1182	0	6	61	0	2	3	3	368	232	1104	696	CoherentMotion_C#v1	1	500
1025	0	2	23	1	3	3	3	143	457	429	1371	CoherentMotion_C#v1	1	500
1000	1	1	14	0	0	3	3	87	513	261	1539	CoherentMotion_C#v1	1	500
846	1	6	61	3	3	3	3	368	232	1104	696	CoherentMotion_C#v1	1	500
794	1	5	51	0	0	3	3	312	288	936	864	CoherentMotion_C#v1	1	500
813	1	3	33	3	3	3	3	199	401	597	1203	CoherentMotion_C#v1	1	500
886	0	0	5	3	1	3	3	31	569	93	1707	CoherentMotion_C#v1	1	500
890	1	7	70	3	3	3	3	424	176	1272	528	CoherentMotion_C#v1	1	500
788	1	3	33	0	0	3	3	199	401	597	1203	CoherentMotion_C#v1	1	500
758	0	0	5	2	1	3	3	31	569	93	1707	CoherentMotion_C#v1	1	500
667	1	4	42	1	1	3	3	256	344	768	1032	CoherentMotion_C#v1	1	500
843	1	4	42	1	1	3	3	256	344	768	1032	CoherentMotion_C#v1	1	500
877	0	0	5	0	2	3	3	31	569	93	1707	CoherentMotion_C#v1	1	500
802	1	7	70	2	2	3	3	424	176	1272	528	CoherentMotion_C#v1	1	500
780	1	7	70	1	1	3	3	424	176	1272	528	CoherentMotion_C#v1	1	500
973	0	4	42	1	3	3	3	256	344	768	1032	CoherentMotion_C#v1	1	500
930	0	1	14	1	0	3	3	87	513	261	1539	CoherentMotion_C#v1	1	500
959	0	4	42	1	3	3	3	256	344	768	1032	CoherentMotion_C#v1	1	500
710	1	4	42	1	1	3	3	256	344	768	1032	CoherentMotion_C#v1	1	500
973	0	2	23	3	0	3	3	143	457	429	1371	CoherentMotion_C#v1	1	500
889	0	0	5	3	1	3	3	31	569	93	1707	CoherentMotion_C#v1	1	500
789	1	7	70	0	0	3	3	424	176	1272	528	CoherentMotion_C#v1	1	500
917	0	2	23	2	3	3	3	143	457	429	1371	CoherentMotion_C#v1	1	500
988	0	0	5	1	2	3	3	31	569	93	1707	CoherentMotion_C#v1	1	500
673	1	6	61	2	2	3	3	368	232	1104	696	CoherentMotion_C#v1	1	500
856	1	6	61	2	2	3	3	368	232	1104	696	CoherentMotion_C#v1	1	500
738	1	5	51	1	1	3	3	312	288	936	864	CoherentMotion_C#v1	1	500
835	1	2	23	3	3	3	3	143	457	429	1371	CoherentMotion_C#v1	1	500
820	1	4	42	3	3	3	3	256	344	768	1032	CoherentMotion_C#v1	1	500
893	1	5	51	2	2	3	3	312	288	936	864	CoherentMotion_C#v1	1	500
815	1	1	14	3	3	3	3	87	513	261	1539	CoherentMotion_C#v1	1	500
853	1	4	42	3	3	3	3	256	344	768	1032	CoherentMotion_C#v1	1	500
779	1	6	61	1	1	3	3	368	232	1104	696	CoherentMotion_C#v1	1	500
912	0	0	5	1	3	3	3	31	569	93	1707	CoherentMotion_C#v1	1	500
861	0	1	14	3	0	3	3	87	513	261	1539	CoherentMotion_C#v1	1	500
880	1	2	23	0	0	3	3	143	457	429	1371	CoherentMotion_C#v1	1	500
867	1	5	51	0	0	3	3	312	288	936	864	CoherentMotion_C#v1	1	500
869	1	5	51	1	1	3	3	312	288	936	864	CoherentMotion_C#v1	1	500
862	1	4	42	2	2	3	3	256	344	768	1032	CoherentMotion_C#v1	1	500
984	1	4	42	2	2	3	3	256	344	768	1032	CoherentMotion_C#v1	1	500
1146	0	0	5	3	0	3	3	31	569	93	1707	CoherentMotion_C#v1	1	500
708	1	2	23	1	1	3	3	143	457	429	1371	CoherentMotion_C#v1	1	500
892	0	4	42	0	3	3	3	256	344	768	1032	CoherentMotion_C#v1	1	500
760	1	6	61	3	3	3	3	368	232	1104	696	CoherentMotion_C#v1	1	500
857	1	6	61	0	0	3	3	368	232	1104	696	CoherentMotion_C#v1	1	500
1108	0	2	23	1	0	3	3	143	457	429	1371	CoherentMotion_C#v1	1	500
819	1	3	33	3	3	3	3	199	401	597	1203	CoherentMotion_C#v1	1	500
1007	0	2	23	0	2	3	3	143	457	429	1371	CoherentMotion_C#v1	1	500
1187	0	1	14	1	0	3	3	87	513	261	1539	CoherentMotion_C#v1	1	500
703	1	4	42	1	1	3	3	256	344	768	1032	CoherentMotion_C#v1	1	500
767	1	2	23	2	2	3	3	143	457	429	1371	CoherentMotion_C#v1	1	500
1198	1	5	51	3	3	3	3	312	288	936	864	CoherentMotion_C#v1	1	500
1036	1	3	33	3	3	3	3	199	401	597	1203	CoherentMotion_C#v1	1	500
1291	1	1	14	3	3	3	3	87	513	261	1539	CoherentMotion_C#v1	1	500
865	1	1	14	0	0	3	3	87	513	261	1539	CoherentMotion_C#v1	1	500
1037	0	2	23	2	1	3	3	143	457	429	1371	CoherentMotion_C#v1	1	500
875	1	2	23	0	0	3	3	143	457	429	1371	CoherentMotion_C#v1	1	500
846	1	4	42	0	0	3	3	256	344	768	1032	CoherentMotion_C#v1	1	500
809	1	6	61	1	1	3	3	368	232	1104	696	CoherentMotion_C#v1	1	500
770	1	1	14	1	1	3	3	87	513	261	1539	CoherentMotion_C#v1	1	500
835	1	5	51	1	1	3	3	312	288	936	864	CoherentMotion_C#v1	1	500
854	1	1	14	1	1	3	3	87	513	261	1539	CoherentMotion_C#v1	1	500
753	1	6	61	0	0	3	3	368	232	1104	696	CoherentMotion_C#v1	1	500
650	1	7	70	3	3	3	3	424	176	1272	528	CoherentMotion_C#v1	1	500
823	0	2	23	2	1	3	3	143	457	429	1371	CoherentMotion_C#v1	1	500
1127	0	3	33	2	0	3	3	199	401	597	1203	CoherentMotion_C#v1	1	500
706	1	4	42	2	2	3	3	256	344	768	1032	CoherentMotion_C#v1	1	500
714	1	7	70	1	1	3	3	424	176	1272	528	CoherentMotion_C#v1	1	500
713	1	6	61	0	0	3	3	368	232	1104	696	CoherentMotion_C#v1	1	500
972	0	3	33	3	1	3	3	199	401	597	1203	CoherentMotion_C#v1	1	500
1167	1	1	14	0	0	3	3	87	513	261	1539	CoherentMotion_C#v1	1	500
697	1	5	51	3	3	3	3	312	288	936	864	CoherentMotion_C#v1	1	500
1085	1	0	5	1	1	3	3	31	569	93	1707	CoherentMotion_C#v1	1	500
797	1	5	51	1	1	3	3	312	288	936	864	CoherentMotion_C#v1	1	500
691	1	5	51	0	0	3	3	312	288	936	864	CoherentMotion_C#v1	1	500
1393	1	0	5	0	0	3	3	31	569	93	1707	CoherentMotion_C#v1	1	500
985	1	2	23	0	0	3	3	143	457	429	1371	CoherentMotion_C#v1	1	500
976	0	0	5	1	0	3	3	31	569	93	1707	CoherentMotion_C#v1	1	500
1022	0	1	14	2	1	3	3	87	513	261	1539	CoherentMotion_C#v1	1	500
814	1	1	14	2	2	3	3	87	513	261	1539	CoherentMotion_C#v1	1	500
742	1	3	33	2	2	3	3	199	401	597	1203	CoherentMotion_C#v1	1	500
967	0	1	14	1	2	3	3	87	513	261	1539	CoherentMotion_C#v1	1	500
1005	0	1	14	2	1	3	3	87	513	261	1539	CoherentMotion_C#v1	1	500
788	1	7	70	1	1	3	3	424	176	1272	528	CoherentMotion_C#v1	1	500
896	1	1	14	1	1	3	3	87	513	261	1539	CoherentMotion_C#v1	1	500
928	0	3	33	3	1	3	3	199	401	597	1203	CoherentMotion_C#v1	1	500
748	1	3	33	0	0	3	3	199	401	597	1203	CoherentMotion_C#v1	1	500
733	1	4	42	1	1	3	3	256	344	768	1032	CoherentMotion_C#v1	1	500
812	1	1	14	0	0	3	3	87	513	261	1539	CoherentMotion_C#v1	1	500
837	1	6	61	2	2	3	3	368	232	1104	696	CoherentMotion_C#v1	1	500
736	1	6	61	0	0	3	3	368	232	1104	696	CoherentMotion_C#v1	1	500
672	1	4	42	3	3	3	3	256	344	768	1032	CoherentMotion_C#v1	1	500
695	1	0	5	1	1	3	3	31	569	93	1707	CoherentMotion_C#v1	1	500
661	1	1	14	0	0	3	3	87	513	261	1539	CoherentMotion_C#v1	1	500
700	1	4	42	0	0	3	3	256	344	768	1032	CoherentMotion_C#v1	1	500
755	1	5	51	1	1	3	3	312	288	936	864	CoherentMotion_C#v1	1	500
667	1	7	70	0	0	3	3	424	176	1272	528	CoherentMotion_C#v1	1	500
720	1	6	61	0	0	3	3	368	232	1104	696	CoherentMotion_C#v1	1	500
632	1	2	23	1	1	3	3	143	457	429	1371	CoherentMotion_C#v1	1	500
629	1	6	61	1	1	3	3	368	232	1104	696	CoherentMotion_C#v1	1	500
631	1	7	70	2	2	3	3	424	176	1272	528	CoherentMotion_C#v1	1	500
656	1	2	23	1	1	3	3	143	457	429	1371	CoherentMotion_C#v1	1	500
621	1	6	61	0	0	3	3	368	232	1104	696	CoherentMotion_C#v1	1	500
842	1	3	33	2	2	3	3	199	401	597	1203	CoherentMotion_C#v1	1	500
759	1	7	70	0	0	3	3	424	176	1272	528	CoherentMotion_C#v1	1	500
762	1	0	5	2	2	3	3	31	569	93	1707	CoherentMotion_C#v1	1	500
803	0	5	51	2	0	3	3	312	288	936	864	CoherentMotion_C#v1	1	500
859	1	3	33	1	1	3	3	199	401	597	1203	CoherentMotion_C#v1	1	500
828	0	1	14	2	0	3	3	87	513	261	1539	CoherentMotion_C#v1	1	500
754	1	6	61	3	3	3	3	368	232	1104	696	CoherentMotion_C#v1	1	500
667	1	5	51	1	1	3	3	312	288	936	864	CoherentMotion_C#v1	1	500
687	1	5	51	1	1	3	3	312	288	936	864	CoherentMotion_C#v1	1	500
734	1	1	14	3	3	3	3	87	513	261	1539	CoherentMotion_C#v1	1	500
670	1	7	70	0	0	3	3	424	176	1272	528	CoherentMotion_C#v1	1	500
589	1	7	70	1	1	3	3	424	176	1272	528	CoherentMotion_C#v1	1	500
777	0	0	5	1	3	3	3	31	569	93	1707	CoherentMotion_C#v1	1	500
930	1	3	33	1	1	3	3	199	401	597	1203	CoherentMotion_C#v1	1	500
663	1	3	33	0	0	3	3	199	401	597	1203	CoherentMotion_C#v1	1	500
597	1	7	70	0	0	3	3	424	176	1272	528	CoherentMotion_C#v1	1	500
697	1	3	33	0	0	3	3	199	401	597	1203	CoherentMotion_C#v1	1	500
744	1	7	70	3	3	3	3	424	176	1272	528	CoherentMotion_C#v1	1	500
758	0	4	42	3	1	3	3	256	344	768	1032	CoherentMotion_C#v1	1	500
646	0	2	23	1	0	3	3	143	457	429	1371	CoherentMotion_C#v1	1	500
661	1	4	42	0	0	3	3	256	344	768	1032	CoherentMotion_C#v1	1	500
791	1	6	61	0	0	3	3	368	232	1104	696	CoherentMotion_C#v1	1	500
773	1	7	70	2	2	3	3	424	176	1272	528	CoherentMotion_C#v1	1	500
700	1	4	42	0	0	3	3	256	344	768	1032	CoherentMotion_C#v1	1	500
748	1	2	23	3	3	3	3	143	457	429	1371	CoherentMotion_C#v1	1	500
699	1	1	14	3	3	3	3	87	513	261	1539	CoherentMotion_C#v1	1	500
698	0	0	5	3	1	3	3	31	569	93	1707	CoherentMotion_C#v1	1	500
729	1	7	70	2	2	3	3	424	176	1272	528	CoherentMotion_C#v1	1	500
641	1	4	42	3	3	3	3	256	344	768	1032	CoherentMotion_C#v1	1	500
906	1	6	61	0	0	3	3	368	232	1104	696	CoherentMotion_C#v1	1	500
1113	0	0	5	2	1	3	3	31	569	93	1707	CoherentMotion_C#v1	1	500
748	1	5	51	0	0	3	3	312	288	936	864	CoherentMotion_C#v1	1	500
763	1	5	51	2	2	3	3	312	288	936	864	CoherentMotion_C#v1	1	500
732	1	2	23	0	0	3	3	143	457	429	1371	CoherentMotion_C#v1	1	500
843	0	0	5	1	2	3	3	31	569	93	1707	CoherentMotion_C#v1	1	500
815	1	5	51	1	1	3	3	312	288	936	864	CoherentMotion_C#v1	1	500
871	0	0	5	2	3	3	3	31	569	93	1707	CoherentMotion_C#v1	1	500
794	1	7	70	1	1	3	3	424	176	1272	528	CoherentMotion_C#v1	1	500
764	1	3	33	2	2	3	3	199	401	597	1203	CoherentMotion_C#v1	1	500
892	1	0	5	0	0	3	3	31	569	93	1707	CoherentMotion_C#v1	1	500
935	1	5	51	2	2	3	3	312	288	936	864	CoherentMotion_C#v1	1	500
817	1	5	51	2	2	3	3	312	288	936	864	CoherentMotion_C#v1	1	500
843	1	0	5	1	1	3	3	31	569	93	1707	CoherentMotion_C#v1	1	500
809	1	0	5	2	2	3	3	31	569	93	1707	CoherentMotion_C#v1	1	500
836	0	1	14	0	2	3	3	87	513	261	1539	CoherentMotion_C#v1	1	500
845	0	0	5	2	1	3	3	31	569	93	1707	CoherentMotion_C#v1	1	500
785	1	6	61	0	0	3	3	368	232	1104	696	CoherentMotion_C#v1	1	500
953	1	5	51	0	0	3	3	312	288	936	864	CoherentMotion_C#v1	1	500
829	1	7	70	0	0	3	3	424	176	1272	528	CoherentMotion_C#v1	1	500
1136	0	1	14	0	2	3	3	87	513	261	1539	CoherentMotion_C#v1	1	500
720	1	4	42	1	1	3	3	256	344	768	1032	CoherentMotion_C#v1	1	500
913	0	3	33	0	3	3	3	199	401	597	1203	CoherentMotion_C#v1	1	500
870	0	1	14	0	2	3	3	87	513	261	1539	CoherentMotion_C#v1	1	500
769	1	7	70	3	3	3	3	424	176	1272	528	CoherentMotion_C#v1	1	500
850	0	1	14	0	3	3	3	87	513	261	1539	CoherentMotion_C#v1	1	500
838	1	4	42	1	1	3	3	256	344	768	1032	CoherentMotion_C#v1	1	500
711	1	4	42	2	2	3	3	256	344	768	1032	CoherentMotion_C#v1	1	500
827	1	6	61	3	3	3	3	368	232	1104	696	CoherentMotion_C#v1	1	500
808	1	7	70	0	0	3	3	424	176	1272	528	CoherentMotion_C#v1	1	500
827	1	3	33	3	3	3	3	199	401	597	1203	CoherentMotion_C#v1	1	500
804	0	2	23	2	1	3	3	143	457	429	1371	CoherentMotion_C#v1	1	500
767	1	7	70	3	3	3	3	424	176	1272	528	CoherentMotion_C#v1	1	500
728	1	5	51	0	0	3	3	312	288	936	864	CoherentMotion_C#v1	1	500
780	1	7	70	1	1	3	3	424	176	1272	528	CoherentMotion_C#v1	1	500
889	1	2	23	2	2	3	3	143	457	429	1371	CoherentMotion_C#v1	1	500
732	1	4	42	0	0	3	3	256	344	768	1032	CoherentMotion_C#v1	1	500
835	1	5	51	2	2	3	3	312	288	936	864	CoherentMotion_C#v1	1	500
807	1	0	5	3	3	3	3	31	569	93	1707	CoherentMotion_C#v1	1	500
889	1	1	14	3	3	3	3	87	513	261	1539	CoherentMotion_C#v1	1	500
862	1	3	33	1	1	3	3	199	401	597	1203	CoherentMotion_C#v1	1	500
800	1	5	51	2	2	3	3	312	288	936	864	CoherentMotion_C#v1	1	500
795	1	7	70	1	1	3	3	424	176	1272	528	CoherentMotion_C#v1	1	500
812	1	5	51	1	1	3	3	312	288	936	864	CoherentMotion_C#v1	1	500
877	1	1	14	2	2	3	3	87	513	261	1539	CoherentMotion_C#v1	1	500
992	0	0	5	2	0	3	3	31	569	93	1707	CoherentMotion_C#v1	1	500
983	1	2	23	0	0	3	3	143	457	429	1371	CoherentMotion_C#v1	1	500
961	1	4	42	0	0	3	3	256	344	768	1032	CoherentMotion_C#v1	1	500
923	1	1	14	2	2	3	3	87	513	261	1539	CoherentMotion_C#v1	1	500
848	1	0	5	3	3	3	3	31	569	93	1707	CoherentMotion_C#v1	1	500
908	1	0	5	1	1	3	3	31	569	93	1707	CoherentMotion_C#v1	1	500
894	0	2	23	0	2	3	3	143	457	429	1371	CoherentMotion_C#v1	1	500
852	1	7	70	0	0	3	3	424	176	1272	528	CoherentMotion_C#v1	1	500
806	1	3	33	1	1	3	3	199	401	597	1203	CoherentMotion_C#v1	1	500
836	0	0	5	0	3	3	3	31	569	93	1707	CoherentMotion_C#v1	1	500
809	1	7	70	1	1	3	3	424	176	1272	528	CoherentMotion_C#v1	1	500
820	1	6	61	2	2	3	3	368	232	1104	696	CoherentMotion_C#v1	1	500
657	1	3	33	3	3	3	3	199	401	597	1203	CoherentMotion_C#v1	1	500
746	1	3	33	1	1	3	3	199	401	597	1203	CoherentMotion_C#v1	1	500
895	1	5	51	0	0	3	3	312	288	936	864	CoherentMotion_C#v1	1	500
824	0	0	5	2	3	3	3	31	569	93	1707	CoherentMotion_C#v1	1	500
866	1	3	33	0	0	3	3	199	401	597	1203	CoherentMotion_C#v1	1	500
812	1	4	42	2	2	3	3	256	344	768	1032	CoherentMotion_C#v1	1	500
814	1	4	42	3	3	3	3	256	344	768	1032	CoherentMotion_C#v1	1	500
991	1	5	51	2	2	3	3	312	288	936	864	CoherentMotion_C#v1	1	500
950	0	1	14	0	3	3	3	87	513	261	1539	CoherentMotion_C#v1	1	500
745	1	2	23	3	3	3	3	143	457	429	1371	CoherentMotion_C#v1	1	500
755	1	2	23	0	0	3	3	143	457	429	1371	CoherentMotion_C#v1	1	500
840	1	3	33	0	0	3	3	199	401	597	1203	CoherentMotion_C#v1	1	500
910	0	0	5	3	0	3	3	31	569	93	1707	CoherentMotion_C#v1	1	500
827	1	1	14	2	2	3	3	87	513	261	1539	CoherentMotion_C#v1	1	500
893	0	0	5	1	2	3	3	31	569	93	1707	CoherentMotion_C#v1	1	500
716	1	3	33	1	1	3	3	199	401	597	1203	CoherentMotion_C#v1	1	500
859	1	4	42	2	2	3	3	256	344	768	1032	CoherentMotion_C#v1	1	500
885	1	7	70	2	2	3	3	424	176	1272	528	CoherentMotion_C#v1	1	500
850	1	7	70	2	2	3	3	424	176	1272	528	CoherentMotion_C#v1	1	500
876	0	2	23	2	3	3	3	143	457	429	1371	CoherentMotion_C#v1	1	500
740	1	7	70	2	2	3	3	424	176	1272	528	CoherentMotion_C#v1	1	500
881	0	2	23	3	2	3	3	143	457	429	1371	CoherentMotion_C#v1	1	500
676	1	7	70	1	1	3	3	424	176	1272	528	CoherentMotion_C#v1	1	500
794	1	3	33	3	3	3	3	199	401	597	1203	CoherentMotion_C#v1	1	500
831	1	7	70	1	1	3	3	424	176	1272	528	CoherentMotion_C#v1	1	500
781	1	2	23	0	0	3	3	143	457	429	1371	CoherentMotion_C#v1	1	500
773	1	7	70	0	0	3	3	424	176	1272	528	CoherentMotion_C#v1	1	500
759	1	2	23	0	0	3	3	143	457	429	1371	CoherentMotion_C#v1	1	500
702	1	4	42	2	2	3	3	256	344	768	1032	CoherentMotion_C#v1	1	500
679	1	7	70	1	1	3	3	424	176	1272	528	CoherentMotion_C#v1	1	500
804	1	3	33	3	3	3	3	199	401	597	1203	CoherentMotion_C#v1	1	500
855	1	2	23	3	3	3	3	143	457	429	1371	CoherentMotion_C#v1	1	500
809	1	5	51	3	3	3	3	312	288	936	864	CoherentMotion_C#v1	1	500
812	0	1	14	3	1	3	3	87	513	261	1539	CoherentMotion_C#v1	1	500
968	0	2	23	1	0	3	3	143	457	429	1371	CoherentMotion_C#v1	1	500
898	0	4	42	3	0	3	3	256	344	768	1032	CoherentMotion_C#v1	1	500
770	1	0	5	3	3	3	3	31	569	93	1707	CoherentMotion_C#v1	1	500
871	0	4	42	2	3	3	3	256	344	768	1032	CoherentMotion_C#v1	1	500
822	1	2	23	0	0	3	3	143	457	429	1371	CoherentMotion_C#v1	1	500
777	1	6	61	3	3	3	3	368	232	1104	696	CoherentMotion_C#v1	1	500
753	1	7	70	2	2	3	3	424	176	1272	528	CoherentMotion_C#v1	1	500
822	1	3	33	1	1	3	3	199	401	597	1203	CoherentMotion_C#v1	1	500
808	1	5	51	0	0	3	3	312	288	936	864	CoherentMotion_C#v1	1	500
881	0	2	23	1	3	3	3	143	457	429	1371	CoherentMotion_C#v1	1	500
788	1	4	42	3	3	3	3	256	344	768	1032	CoherentMotion_C#v1	1	500
814	1	4	42	2	2	3	3	256	344	768	1032	CoherentMotion_C#v1	1	500
870	0	1	14	2	3	3	3	87	513	261	1539	CoherentMotion_C#v1	1	500
802	1	3	33	0	0	3	3	199	401	597	1203	CoherentMotion_C#v1	1	500
779	1	5	51	0	0	3	3	312	288	936	864	CoherentMotion_C#v1	1	500
773	1	6	61	2	2	3	3	368	232	1104	696	CoherentMotion_C#v1	1	500
741	1	7	70	1	1	3	3	424	176	1272	528	CoherentMotion_C#v1	1	500
867	1	7	70	1	1	3	3	424	176	1272	528	CoherentMotion_C#v1	1	500
666	1	2	23	1	1	3	3	143	457	429	1371	CoherentMotion_C#v1	1	500
775	0	0	5	3	1	3	3	31	569	93	1707	CoherentMotion_C#v1	1	500
760	1	7	70	0	0	3	3	424	176	1272	528	CoherentMotion_C#v1	1	500
974	0	0	5	2	3	3	3	31	569	93	1707	CoherentMotion_C#v1	1	500
966	0	1	14	1	2	3	3	87	513	261	1539	CoherentMotion_C#v1	1	500
676	1	5	51	3	3	3	3	312	288	936	864	CoherentMotion_C#v1	1	500
834	0	0	5	3	1	3	3	31	569	93	1707	CoherentMotion_C#v1	1	500
755	1	3	33	0	0	3	3	199	401	597	1203	CoherentMotion_C#v1	1	500
764	1	6	61	1	1	3	3	368	232	1104	696	CoherentMotion_C#v1	1	500
837	0	1	14	2	1	3	3	87	513	261	1539	CoherentMotion_C#v1	1	500
726	1	7	70	3	3	3	3	424	176	1272	528	CoherentMotion_C#v1	1	500
670	1	7	70	0	0	3	3	424	176	1272	528	CoherentMotion_C#v1	1	500
813	1	6	61	2	2	3	3	368	232	1104	696	CoherentMotion_C#v1	1	500
1102	0	3	33	3	0	3	3	199	401	597	1203	CoherentMotion_C#v1	1	500
848	1	2	23	3	3	3	3	143	457	429	1371	CoherentMotion_C#v1	1	500
858	1	2	23	0	0	3	3	143	457	429	1371	CoherentMotion_C#v1	1	500
835	1	1	14	0	0	3	3	87	513	261	1539	CoherentMotion_C#v1	1	500
799	1	6	61	0	0	3	3	368	232	1104	696	CoherentMotion_C#v1	1	500
777	1	7	70	0	0	3	3	424	176	1272	528	CoherentMotion_C#v1	1	500
770	1	0	5	1	1	3	3	31	569	93	1707	CoherentMotion_C#v1	1	500
761	1	7	70	1	1	3	3	424	176	1272	528	CoherentMotion_C#v1	1	500
779	0	0	5	2	3	3	3	31	569	93	1707	CoherentMotion_C#v1	1	500
739	1	4	42	2	2	3	3	256	344	768	1032	CoherentMotion_C#v1	1	500
788	0	1	14	2	1	3	3	87	513	261	1539	CoherentMotion_C#v1	1	500
798	1	1	14	0	0	3	3	87	513	261	1539	CoherentMotion_C#v1	1	500
1110	0	5	51	3	0	3	3	312	288	936	864	CoherentMotion_C#v1	1	500
676	1	6	61	0	0	3	3	368	232	1104	696	CoherentMotion_C#v1	1	500
725	1	6	61	1	1	3	3	368	232	1104	696	CoherentMotion_C#v1	1	500
746	1	7	70	2	2	3	3	424	176	1272	528	CoherentMotion_C#v1	1	500
693	1	6	61	3	3	3	3	368	232	1104	696	CoherentMotion_C#v1	1	500
1045	0	2	23	2	3	3	3	143	457	429	1371	CoherentMotion_C#v1	1	500
747	1	2	23	2	2	3	3	143	457	429	1371	CoherentMotion_C#v1	1	500
740	1	3	33	2	2	3	3	199	401	597	1203	CoherentMotion_C#v1	1	500
716	1	6	61	0	0	3	3	368	232	1104	696	CoherentMotion_C#v1	1	500
627	1	3	33	3	3	3	3	199	401	597	1203	CoherentMotion_C#v1	1	500
720	1	6	61	2	2	3	3	368	232	1104	696	CoherentMotion_C#v1	1	500
918	0	2	23	3	1	3	3	143	457	429	1371	CoherentMotion_C#v1	1	500
772	1	3	33	2	2	3	3	199	401	597	1203	CoherentMotion_C#v1	1	500
827	1	0	5	1	1	3	3	31	569	93	1707	CoherentMotion_C#v1	1	500
789	1	5	51	1	1	3	3	312	288	936	864	CoherentMotion_C#v1	1	500
860	0	0	5	0	3	3	3	31	569	93	1707	CoherentMotion_C#v1	1	500
702	1	5	51	3	3	3	3	312	288	936	864	CoherentMotion_C#v1	1	500
824	1	3	33	3	3	3	3	199	401	597	1203	CoherentMotion_C#v1	1	500
810	0	2	23	2	3	3	3	143	457	429	1371	CoherentMotion_C#v1	1	500
774	1	5	51	2	2	3	3	312	288	936	864	CoherentMotion_C#v1	1	500
790	1	1	14	1	1	3	3	87	513	261	1539	CoherentMotion_C#v1	1	500
800	1	3	33	1	1	3	3	199	401	597	1203	CoherentMotion_C#v1	1	500
872	1	0	5	3	3	3	3	31	569	93	1707	CoherentMotion_C#v1	1	500
885	1	6	61	1	1	3	3	368	232	1104	696	CoherentMotion_C#v1	1	500
703	1	7	70	2	2	3	3	424	176	1272	528	CoherentMotion_C#v1	1	500
770	1	7	70	3	3	3	3	424	176	1272	528	CoherentMotion_C#v1	1	500
798	1	5	51	2	2	3	3	312	288	936	864	CoherentMotion_C#v1	1	500
671	0	1	14	3	1	3	3	87	513	261	1539	CoherentMotion_C#v1	1	500
739	1	5	51	2	2	3	3	312	288	936	864	CoherentMotion_C#v1	1	500
847	1	5	51	2	2	3	3	312	288	936	864	CoherentMotion_C#v1	1	500
914	0	2	23	0	3	3	3	143	457	429	1371	CoherentMotion_C#v1	1	500
814	1	2	23	2	2	3	3	143	457	429	1371	CoherentMotion_C#v1	1	500
839	1	6	61	3	3	3	3	368	232	1104	696	CoherentMotion_C#v1	1	500
1013	0	2	23	0	3	3	3	143	457	429	1371	CoherentMotion_C#v1	1	500
832	1	0	5	0	0	3	3	31	569	93	1707	CoherentMotion_C#v1	1	500
754	1	4	42	2	2	3	3	256	344	768	1032	CoherentMotion_C#v1	1	500
771	1	5	51	0	0	3	3	312	288	936	864	CoherentMotion_C#v1	1	500
