# Supplementary material for: The Leuven Embedded Figures Test (L-EFT): measuring perception, intelligence or executive function?
Source: PeerJ. 2018 Mar 26;6:e4524. doi: 10.7717/peerj.4524 (PMC5875396; doi:10.7717/peerj.4524)
Supplement: Supplemental Information 9 [file peerj-06-4524-s009.zip › Study 1/CoherentMotion/112570CoherentMotion.csv]

ReactionTime	Accuracy	CoherenceLevel	CoherenceValue	StimDirection	RespDirection	G_MeanCoherentSpeed	G_MeanRandomSpeed	TotalCoherent	TotalRandom	TotalCoherentSpeed	TotalRandomSpeed	TestID	MainPrac	MotionDuration
2593	0	1	14	3	1	3	3	87	513	261	1539	CoherentMotion_C#v1	0	1000
1596	1	5	51	2	2	3	3	312	288	936	864	CoherentMotion_C#v1	0	1000
1421	1	7	70	2	2	3	3	424	176	1272	528	CoherentMotion_C#v1	0	1000
1673	0	6	61	3	1	3	3	368	232	1104	696	CoherentMotion_C#v1	0	1000
2121	0	0	5	3	1	3	3	31	569	93	1707	CoherentMotion_C#v1	0	1000
1843	1	3	33	2	2	3	3	199	401	597	1203	CoherentMotion_C#v1	0	1000
1576	1	2	23	3	3	3	3	143	457	429	1371	CoherentMotion_C#v1	0	1000
1123	1	2	23	0	0	3	3	143	457	429	1371	CoherentMotion_C#v1	0	1000
1399	1	6	61	2	2	3	3	368	232	1104	696	CoherentMotion_C#v1	0	1000
1568	1	6	61	1	1	3	3	368	232	1104	696	CoherentMotion_C#v1	0	1000
1645	0	0	5	3	0	3	3	31	569	93	1707	CoherentMotion_C#v1	0	1000
1325	1	6	61	1	1	3	3	368	232	1104	696	CoherentMotion_C#v1	0	1000
1411	1	3	33	1	1	3	3	199	401	597	1203	CoherentMotion_C#v1	0	1000
1981	0	1	14	0	2	3	3	87	513	261	1539	CoherentMotion_C#v1	0	1000
1445	1	7	70	2	2	3	3	424	176	1272	528	CoherentMotion_C#v1	0	1000
1837	1	6	61	2	2	3	3	368	232	1104	696	CoherentMotion_C#v1	0	1000
1503	1	6	61	3	3	3	3	368	232	1104	696	CoherentMotion_C#v1	0	1000
1343	1	7	70	2	2	3	3	424	176	1272	528	CoherentMotion_C#v1	0	1000
2070	1	0	5	0	0	3	3	31	569	93	1707	CoherentMotion_C#v1	0	1000
1503	1	4	42	2	2	3	3	256	344	768	1032	CoherentMotion_C#v1	0	1000
1788	0	0	5	2	1	3	3	31	569	93	1707	CoherentMotion_C#v1	0	1000
1773	1	2	23	0	0	3	3	143	457	429	1371	CoherentMotion_C#v1	0	1000
1454	0	4	42	0	1	3	3	256	344	768	1032	CoherentMotion_C#v1	0	1000
1402	0	1	14	1	3	3	3	87	513	261	1539	CoherentMotion_C#v1	0	1000
1329	0	6	61	3	1	3	3	368	232	1104	696	CoherentMotion_C#v1	0	1000
1324	1	7	70	1	1	3	3	424	176	1272	528	CoherentMotion_C#v1	0	1000
1170	1	4	42	3	3	3	3	256	344	768	1032	CoherentMotion_C#v1	0	1000
1238	0	7	70	3	1	3	3	424	176	1272	528	CoherentMotion_C#v1	0	1000
1114	1	3	33	1	1	3	3	199	401	597	1203	CoherentMotion_C#v1	0	1000
1291	1	6	61	2	2	3	3	368	232	1104	696	CoherentMotion_C#v1	0	1000
1454	0	0	5	3	1	3	3	31	569	93	1707	CoherentMotion_C#v1	0	1000
1356	1	6	61	1	1	3	3	368	232	1104	696	CoherentMotion_C#v1	0	1000
1316	0	3	33	1	3	3	3	199	401	597	1203	CoherentMotion_C#v1	0	1000
1371	0	4	42	3	1	3	3	256	344	768	1032	CoherentMotion_C#v1	0	1000
1364	1	4	42	0	0	3	3	256	344	768	1032	CoherentMotion_C#v1	0	1000
1756	1	1	14	2	2	3	3	87	513	261	1539	CoherentMotion_C#v1	0	1000
1341	1	3	33	0	0	3	3	199	401	597	1203	CoherentMotion_C#v1	0	1000
1380	0	0	5	0	3	3	3	31	569	93	1707	CoherentMotion_C#v1	0	1000
1389	1	7	70	2	2	3	3	424	176	1272	528	CoherentMotion_C#v1	0	1000
1718	1	0	5	0	0	3	3	31	569	93	1707	CoherentMotion_C#v1	0	1000
2165	1	4	42	1	1	3	3	256	344	768	1032	CoherentMotion_C#v1	0	1000
1747	0	0	5	1	0	3	3	31	569	93	1707	CoherentMotion_C#v1	0	1000
1621	0	2	23	3	1	3	3	143	457	429	1371	CoherentMotion_C#v1	0	1000
1347	1	4	42	1	1	3	3	256	344	768	1032	CoherentMotion_C#v1	0	1000
1307	1	4	42	0	0	3	3	256	344	768	1032	CoherentMotion_C#v1	0	1000
1311	1	2	23	0	0	3	3	143	457	429	1371	CoherentMotion_C#v1	0	1000
1221	1	4	42	3	3	3	3	256	344	768	1032	CoherentMotion_C#v1	0	1000
1323	1	1	14	2	2	3	3	87	513	261	1539	CoherentMotion_C#v1	0	1000
1442	1	5	51	1	1	3	3	312	288	936	864	CoherentMotion_C#v1	0	1000
1164	1	7	70	2	2	3	3	424	176	1272	528	CoherentMotion_C#v1	0	1000
1470	0	1	14	2	0	3	3	87	513	261	1539	CoherentMotion_C#v1	0	1000
1305	1	7	70	2	2	3	3	424	176	1272	528	CoherentMotion_C#v1	0	1000
1263	1	6	61	1	1	3	3	368	232	1104	696	CoherentMotion_C#v1	0	1000
1284	1	4	42	0	0	3	3	256	344	768	1032	CoherentMotion_C#v1	0	1000
1226	1	6	61	0	0	3	3	368	232	1104	696	CoherentMotion_C#v1	0	1000
1183	1	2	23	2	2	3	3	143	457	429	1371	CoherentMotion_C#v1	0	1000
1314	0	1	14	0	2	3	3	87	513	261	1539	CoherentMotion_C#v1	0	1000
1416	0	2	23	2	0	3	3	143	457	429	1371	CoherentMotion_C#v1	0	1000
1266	0	3	33	3	1	3	3	199	401	597	1203	CoherentMotion_C#v1	0	1000
1096	1	5	51	0	0	3	3	312	288	936	864	CoherentMotion_C#v1	0	1000
1096	1	4	42	3	3	3	3	256	344	768	1032	CoherentMotion_C#v1	0	1000
1223	1	7	70	2	2	3	3	424	176	1272	528	CoherentMotion_C#v1	0	1000
1196	0	3	33	2	0	3	3	199	401	597	1203	CoherentMotion_C#v1	0	1000
1233	1	3	33	0	0	3	3	199	401	597	1203	CoherentMotion_C#v1	0	1000
1265	1	7	70	2	2	3	3	424	176	1272	528	CoherentMotion_C#v1	0	1000
1307	1	4	42	1	1	3	3	256	344	768	1032	CoherentMotion_C#v1	0	1000
1266	0	3	33	2	1	3	3	199	401	597	1203	CoherentMotion_C#v1	0	1000
1415	1	7	70	1	1	3	3	424	176	1272	528	CoherentMotion_C#v1	0	1000
1568	1	1	14	0	0	3	3	87	513	261	1539	CoherentMotion_C#v1	0	1000
1356	1	2	23	1	1	3	3	143	457	429	1371	CoherentMotion_C#v1	0	1000
1316	0	3	33	0	1	3	3	199	401	597	1203	CoherentMotion_C#v1	0	1000
1191	1	4	42	1	1	3	3	256	344	768	1032	CoherentMotion_C#v1	0	1000
1311	1	5	51	2	2	3	3	312	288	936	864	CoherentMotion_C#v1	0	1000
1185	1	2	23	0	0	3	3	143	457	429	1371	CoherentMotion_C#v1	0	1000
1383	0	2	23	3	1	3	3	143	457	429	1371	CoherentMotion_C#v1	0	1000
1518	0	0	5	1	3	3	3	31	569	93	1707	CoherentMotion_C#v1	0	1000
1566	0	2	23	1	0	3	3	143	457	429	1371	CoherentMotion_C#v1	0	1000
1675	1	6	61	3	3	3	3	368	232	1104	696	CoherentMotion_C#v1	0	1000
1386	1	6	61	1	1	3	3	368	232	1104	696	CoherentMotion_C#v1	0	1000
1378	1	6	61	0	0	3	3	368	232	1104	696	CoherentMotion_C#v1	0	1000
1135	0	0	5	1	3	3	3	31	569	93	1707	CoherentMotion_C#v1	1	500
930	1	3	33	0	0	3	3	199	401	597	1203	CoherentMotion_C#v1	1	500
941	1	3	33	2	2	3	3	199	401	597	1203	CoherentMotion_C#v1	1	500
955	0	1	14	3	1	3	3	87	513	261	1539	CoherentMotion_C#v1	1	500
888	1	5	51	1	1	3	3	312	288	936	864	CoherentMotion_C#v1	1	500
804	1	7	70	1	1	3	3	424	176	1272	528	CoherentMotion_C#v1	1	500
861	1	3	33	0	0	3	3	199	401	597	1203	CoherentMotion_C#v1	1	500
809	1	7	70	0	0	3	3	424	176	1272	528	CoherentMotion_C#v1	1	500
1474	1	3	33	3	3	3	3	199	401	597	1203	CoherentMotion_C#v1	1	500
876	1	5	51	0	0	3	3	312	288	936	864	CoherentMotion_C#v1	1	500
1047	0	1	14	1	0	3	3	87	513	261	1539	CoherentMotion_C#v1	1	500
823	0	1	14	0	1	3	3	87	513	261	1539	CoherentMotion_C#v1	1	500
818	1	2	23	0	0	3	3	143	457	429	1371	CoherentMotion_C#v1	1	500
844	1	4	42	0	0	3	3	256	344	768	1032	CoherentMotion_C#v1	1	500
1159	0	2	23	3	2	3	3	143	457	429	1371	CoherentMotion_C#v1	1	500
921	1	0	5	1	1	3	3	31	569	93	1707	CoherentMotion_C#v1	1	500
821	1	7	70	1	1	3	3	424	176	1272	528	CoherentMotion_C#v1	1	500
895	0	3	33	1	3	3	3	199	401	597	1203	CoherentMotion_C#v1	1	500
972	1	1	14	2	2	3	3	87	513	261	1539	CoherentMotion_C#v1	1	500
1146	0	0	5	1	0	3	3	31	569	93	1707	CoherentMotion_C#v1	1	500
861	0	0	5	2	1	3	3	31	569	93	1707	CoherentMotion_C#v1	1	500
1032	0	1	14	2	3	3	3	87	513	261	1539	CoherentMotion_C#v1	1	500
854	1	3	33	0	0	3	3	199	401	597	1203	CoherentMotion_C#v1	1	500
1009	0	0	5	3	2	3	3	31	569	93	1707	CoherentMotion_C#v1	1	500
991	1	2	23	3	3	3	3	143	457	429	1371	CoherentMotion_C#v1	1	500
909	0	7	70	3	1	3	3	424	176	1272	528	CoherentMotion_C#v1	1	500
826	1	1	14	2	2	3	3	87	513	261	1539	CoherentMotion_C#v1	1	500
1012	0	4	42	3	1	3	3	256	344	768	1032	CoherentMotion_C#v1	1	500
884	1	4	42	3	3	3	3	256	344	768	1032	CoherentMotion_C#v1	1	500
976	0	0	5	2	0	3	3	31	569	93	1707	CoherentMotion_C#v1	1	500
878	1	1	14	2	2	3	3	87	513	261	1539	CoherentMotion_C#v1	1	500
838	1	4	42	0	0	3	3	256	344	768	1032	CoherentMotion_C#v1	1	500
899	0	5	51	3	1	3	3	312	288	936	864	CoherentMotion_C#v1	1	500
751	1	5	51	2	2	3	3	312	288	936	864	CoherentMotion_C#v1	1	500
775	1	5	51	0	0	3	3	312	288	936	864	CoherentMotion_C#v1	1	500
1169	1	0	5	0	0	3	3	31	569	93	1707	CoherentMotion_C#v1	1	500
1136	0	0	5	2	1	3	3	31	569	93	1707	CoherentMotion_C#v1	1	500
820	0	6	61	2	0	3	3	368	232	1104	696	CoherentMotion_C#v1	1	500
897	0	0	5	3	0	3	3	31	569	93	1707	CoherentMotion_C#v1	1	500
921	0	6	61	3	1	3	3	368	232	1104	696	CoherentMotion_C#v1	1	500
1193	1	0	5	0	0	3	3	31	569	93	1707	CoherentMotion_C#v1	1	500
1149	0	4	42	0	2	3	3	256	344	768	1032	CoherentMotion_C#v1	1	500
796	1	3	33	0	0	3	3	199	401	597	1203	CoherentMotion_C#v1	1	500
839	0	1	14	1	0	3	3	87	513	261	1539	CoherentMotion_C#v1	1	500
832	0	1	14	0	1	3	3	87	513	261	1539	CoherentMotion_C#v1	1	500
782	1	7	70	2	2	3	3	424	176	1272	528	CoherentMotion_C#v1	1	500
775	1	4	42	0	0	3	3	256	344	768	1032	CoherentMotion_C#v1	1	500
847	1	3	33	1	1	3	3	199	401	597	1203	CoherentMotion_C#v1	1	500
1019	1	6	61	2	2	3	3	368	232	1104	696	CoherentMotion_C#v1	1	500
889	0	1	14	3	1	3	3	87	513	261	1539	CoherentMotion_C#v1	1	500
949	0	1	14	1	2	3	3	87	513	261	1539	CoherentMotion_C#v1	1	500
783	1	3	33	0	0	3	3	199	401	597	1203	CoherentMotion_C#v1	1	500
811	1	2	23	1	1	3	3	143	457	429	1371	CoherentMotion_C#v1	1	500
1636	0	2	23	0	3	3	3	143	457	429	1371	CoherentMotion_C#v1	1	500
835	1	3	33	3	3	3	3	199	401	597	1203	CoherentMotion_C#v1	1	500
957	0	1	14	1	0	3	3	87	513	261	1539	CoherentMotion_C#v1	1	500
760	1	6	61	2	2	3	3	368	232	1104	696	CoherentMotion_C#v1	1	500
1430	1	4	42	3	3	3	3	256	344	768	1032	CoherentMotion_C#v1	1	500
927	1	4	42	1	1	3	3	256	344	768	1032	CoherentMotion_C#v1	1	500
1228	0	5	51	2	0	3	3	312	288	936	864	CoherentMotion_C#v1	1	500
880	1	6	61	2	2	3	3	368	232	1104	696	CoherentMotion_C#v1	1	500
876	1	4	42	0	0	3	3	256	344	768	1032	CoherentMotion_C#v1	1	500
1123	0	1	14	1	0	3	3	87	513	261	1539	CoherentMotion_C#v1	1	500
905	1	0	5	1	1	3	3	31	569	93	1707	CoherentMotion_C#v1	1	500
1077	1	5	51	3	3	3	3	312	288	936	864	CoherentMotion_C#v1	1	500
838	1	4	42	0	0	3	3	256	344	768	1032	CoherentMotion_C#v1	1	500
1009	1	1	14	2	2	3	3	87	513	261	1539	CoherentMotion_C#v1	1	500
832	1	1	14	0	0	3	3	87	513	261	1539	CoherentMotion_C#v1	1	500
986	0	0	5	2	1	3	3	31	569	93	1707	CoherentMotion_C#v1	1	500
744	1	4	42	0	0	3	3	256	344	768	1032	CoherentMotion_C#v1	1	500
992	1	3	33	2	2	3	3	199	401	597	1203	CoherentMotion_C#v1	1	500
767	1	1	14	0	0	3	3	87	513	261	1539	CoherentMotion_C#v1	1	500
838	1	2	23	1	1	3	3	143	457	429	1371	CoherentMotion_C#v1	1	500
738	1	6	61	0	0	3	3	368	232	1104	696	CoherentMotion_C#v1	1	500
810	1	6	61	1	1	3	3	368	232	1104	696	CoherentMotion_C#v1	1	500
754	1	3	33	1	1	3	3	199	401	597	1203	CoherentMotion_C#v1	1	500
796	0	0	5	3	0	3	3	31	569	93	1707	CoherentMotion_C#v1	1	500
1109	0	0	5	3	2	3	3	31	569	93	1707	CoherentMotion_C#v1	1	500
807	1	7	70	3	3	3	3	424	176	1272	528	CoherentMotion_C#v1	1	500
1232	1	5	51	3	3	3	3	312	288	936	864	CoherentMotion_C#v1	1	500
852	1	2	23	2	2	3	3	143	457	429	1371	CoherentMotion_C#v1	1	500
688	1	4	42	1	1	3	3	256	344	768	1032	CoherentMotion_C#v1	1	500
837	1	2	23	2	2	3	3	143	457	429	1371	CoherentMotion_C#v1	1	500
1406	0	3	33	3	1	3	3	199	401	597	1203	CoherentMotion_C#v1	1	500
793	1	4	42	1	1	3	3	256	344	768	1032	CoherentMotion_C#v1	1	500
625	1	6	61	2	2	3	3	368	232	1104	696	CoherentMotion_C#v1	1	500
631	1	6	61	0	0	3	3	368	232	1104	696	CoherentMotion_C#v1	1	500
685	1	6	61	0	0	3	3	368	232	1104	696	CoherentMotion_C#v1	1	500
591	1	5	51	0	0	3	3	312	288	936	864	CoherentMotion_C#v1	1	500
648	1	1	14	0	0	3	3	87	513	261	1539	CoherentMotion_C#v1	1	500
605	1	4	42	0	0	3	3	256	344	768	1032	CoherentMotion_C#v1	1	500
674	1	6	61	2	2	3	3	368	232	1104	696	CoherentMotion_C#v1	1	500
680	1	5	51	2	2	3	3	312	288	936	864	CoherentMotion_C#v1	1	500
621	1	6	61	2	2	3	3	368	232	1104	696	CoherentMotion_C#v1	1	500
657	1	4	42	1	1	3	3	256	344	768	1032	CoherentMotion_C#v1	1	500
551	1	7	70	3	3	3	3	424	176	1272	528	CoherentMotion_C#v1	1	500
602	1	5	51	0	0	3	3	312	288	936	864	CoherentMotion_C#v1	1	500
655	1	1	14	1	1	3	3	87	513	261	1539	CoherentMotion_C#v1	1	500
660	1	7	70	0	0	3	3	424	176	1272	528	CoherentMotion_C#v1	1	500
921	0	4	42	0	2	3	3	256	344	768	1032	CoherentMotion_C#v1	1	500
615	1	5	51	0	0	3	3	312	288	936	864	CoherentMotion_C#v1	1	500
628	1	7	70	1	1	3	3	424	176	1272	528	CoherentMotion_C#v1	1	500
650	0	1	14	2	0	3	3	87	513	261	1539	CoherentMotion_C#v1	1	500
640	1	3	33	1	1	3	3	199	401	597	1203	CoherentMotion_C#v1	1	500
644	1	6	61	1	1	3	3	368	232	1104	696	CoherentMotion_C#v1	1	500
602	1	5	51	1	1	3	3	312	288	936	864	CoherentMotion_C#v1	1	500
976	0	1	14	1	3	3	3	87	513	261	1539	CoherentMotion_C#v1	1	500
685	1	3	33	0	0	3	3	199	401	597	1203	CoherentMotion_C#v1	1	500
755	1	4	42	0	0	3	3	256	344	768	1032	CoherentMotion_C#v1	1	500
569	1	7	70	1	1	3	3	424	176	1272	528	CoherentMotion_C#v1	1	500
573	1	3	33	0	0	3	3	199	401	597	1203	CoherentMotion_C#v1	1	500
693	1	6	61	0	0	3	3	368	232	1104	696	CoherentMotion_C#v1	1	500
572	1	3	33	1	1	3	3	199	401	597	1203	CoherentMotion_C#v1	1	500
782	1	3	33	1	1	3	3	199	401	597	1203	CoherentMotion_C#v1	1	500
1319	1	7	70	0	0	3	3	424	176	1272	528	CoherentMotion_C#v1	1	500
1004	1	2	23	1	1	3	3	143	457	429	1371	CoherentMotion_C#v1	1	500
749	0	1	14	3	1	3	3	87	513	261	1539	CoherentMotion_C#v1	1	500
692	1	6	61	0	0	3	3	368	232	1104	696	CoherentMotion_C#v1	1	500
780	0	1	14	0	1	3	3	87	513	261	1539	CoherentMotion_C#v1	1	500
901	1	4	42	3	3	3	3	256	344	768	1032	CoherentMotion_C#v1	1	500
593	0	2	23	1	0	3	3	143	457	429	1371	CoherentMotion_C#v1	1	500
756	1	2	23	3	3	3	3	143	457	429	1371	CoherentMotion_C#v1	1	500
717	1	4	42	0	0	3	3	256	344	768	1032	CoherentMotion_C#v1	1	500
1059	0	0	5	3	1	3	3	31	569	93	1707	CoherentMotion_C#v1	1	500
868	1	4	42	3	3	3	3	256	344	768	1032	CoherentMotion_C#v1	1	500
766	1	4	42	2	2	3	3	256	344	768	1032	CoherentMotion_C#v1	1	500
551	1	5	51	1	1	3	3	312	288	936	864	CoherentMotion_C#v1	1	500
618	1	7	70	1	1	3	3	424	176	1272	528	CoherentMotion_C#v1	1	500
1006	0	0	5	1	2	3	3	31	569	93	1707	CoherentMotion_C#v1	1	500
638	1	7	70	1	1	3	3	424	176	1272	528	CoherentMotion_C#v1	1	500
1394	0	0	5	2	0	3	3	31	569	93	1707	CoherentMotion_C#v1	1	500
860	1	3	33	1	1	3	3	199	401	597	1203	CoherentMotion_C#v1	1	500
775	1	1	14	2	2	3	3	87	513	261	1539	CoherentMotion_C#v1	1	500
560	1	6	61	0	0	3	3	368	232	1104	696	CoherentMotion_C#v1	1	500
722	1	1	14	1	1	3	3	87	513	261	1539	CoherentMotion_C#v1	1	500
585	1	7	70	0	0	3	3	424	176	1272	528	CoherentMotion_C#v1	1	500
539	0	6	61	3	1	3	3	368	232	1104	696	CoherentMotion_C#v1	1	500
1089	1	5	51	3	3	3	3	312	288	936	864	CoherentMotion_C#v1	1	500
1105	1	1	14	3	3	3	3	87	513	261	1539	CoherentMotion_C#v1	1	500
770	1	4	42	1	1	3	3	256	344	768	1032	CoherentMotion_C#v1	1	500
762	1	5	51	0	0	3	3	312	288	936	864	CoherentMotion_C#v1	1	500
709	1	5	51	2	2	3	3	312	288	936	864	CoherentMotion_C#v1	1	500
859	0	3	33	0	1	3	3	199	401	597	1203	CoherentMotion_C#v1	1	500
1110	1	5	51	0	0	3	3	312	288	936	864	CoherentMotion_C#v1	1	500
1047	1	3	33	2	2	3	3	199	401	597	1203	CoherentMotion_C#v1	1	500
1030	0	0	5	0	2	3	3	31	569	93	1707	CoherentMotion_C#v1	1	500
998	1	3	33	0	0	3	3	199	401	597	1203	CoherentMotion_C#v1	1	500
692	1	7	70	1	1	3	3	424	176	1272	528	CoherentMotion_C#v1	1	500
746	1	6	61	0	0	3	3	368	232	1104	696	CoherentMotion_C#v1	1	500
946	1	3	33	1	1	3	3	199	401	597	1203	CoherentMotion_C#v1	1	500
814	1	6	61	3	3	3	3	368	232	1104	696	CoherentMotion_C#v1	1	500
747	1	7	70	0	0	3	3	424	176	1272	528	CoherentMotion_C#v1	1	500
610	1	5	51	2	2	3	3	312	288	936	864	CoherentMotion_C#v1	1	500
663	1	4	42	0	0	3	3	256	344	768	1032	CoherentMotion_C#v1	1	500
732	1	6	61	0	0	3	3	368	232	1104	696	CoherentMotion_C#v1	1	500
884	1	4	42	3	3	3	3	256	344	768	1032	CoherentMotion_C#v1	1	500
672	1	7	70	0	0	3	3	424	176	1272	528	CoherentMotion_C#v1	1	500
1062	1	0	5	3	3	3	3	31	569	93	1707	CoherentMotion_C#v1	1	500
790	1	1	14	2	2	3	3	87	513	261	1539	CoherentMotion_C#v1	1	500
891	1	3	33	3	3	3	3	199	401	597	1203	CoherentMotion_C#v1	1	500
1114	1	2	23	3	3	3	3	143	457	429	1371	CoherentMotion_C#v1	1	500
685	1	7	70	3	3	3	3	424	176	1272	528	CoherentMotion_C#v1	1	500
787	0	2	23	0	1	3	3	143	457	429	1371	CoherentMotion_C#v1	1	500
761	1	4	42	1	1	3	3	256	344	768	1032	CoherentMotion_C#v1	1	500
756	1	7	70	3	3	3	3	424	176	1272	528	CoherentMotion_C#v1	1	500
1118	1	0	5	3	3	3	3	31	569	93	1707	CoherentMotion_C#v1	1	500
830	1	5	51	3	3	3	3	312	288	936	864	CoherentMotion_C#v1	1	500
920	1	6	61	3	3	3	3	368	232	1104	696	CoherentMotion_C#v1	1	500
801	1	2	23	1	1	3	3	143	457	429	1371	CoherentMotion_C#v1	1	500
1262	1	2	23	0	0	3	3	143	457	429	1371	CoherentMotion_C#v1	1	500
800	1	6	61	3	3	3	3	368	232	1104	696	CoherentMotion_C#v1	1	500
1133	0	0	5	3	2	3	3	31	569	93	1707	CoherentMotion_C#v1	1	500
768	1	4	42	1	1	3	3	256	344	768	1032	CoherentMotion_C#v1	1	500
824	1	4	42	2	2	3	3	256	344	768	1032	CoherentMotion_C#v1	1	500
754	1	0	5	1	1	3	3	31	569	93	1707	CoherentMotion_C#v1	1	500
874	0	2	23	3	1	3	3	143	457	429	1371	CoherentMotion_C#v1	1	500
1300	1	0	5	0	0	3	3	31	569	93	1707	CoherentMotion_C#v1	1	500
1148	1	3	33	3	3	3	3	199	401	597	1203	CoherentMotion_C#v1	1	500
830	1	1	14	2	2	3	3	87	513	261	1539	CoherentMotion_C#v1	1	500
889	1	3	33	2	2	3	3	199	401	597	1203	CoherentMotion_C#v1	1	500
884	1	5	51	0	0	3	3	312	288	936	864	CoherentMotion_C#v1	1	500
718	1	5	51	2	2	3	3	312	288	936	864	CoherentMotion_C#v1	1	500
712	1	3	33	1	1	3	3	199	401	597	1203	CoherentMotion_C#v1	1	500
703	1	7	70	0	0	3	3	424	176	1272	528	CoherentMotion_C#v1	1	500
998	0	5	51	3	1	3	3	312	288	936	864	CoherentMotion_C#v1	1	500
804	1	1	14	2	2	3	3	87	513	261	1539	CoherentMotion_C#v1	1	500
745	1	6	61	0	0	3	3	368	232	1104	696	CoherentMotion_C#v1	1	500
852	1	4	42	2	2	3	3	256	344	768	1032	CoherentMotion_C#v1	1	500
799	1	5	51	1	1	3	3	312	288	936	864	CoherentMotion_C#v1	1	500
776	0	1	14	2	3	3	3	87	513	261	1539	CoherentMotion_C#v1	1	500
675	1	7	70	1	1	3	3	424	176	1272	528	CoherentMotion_C#v1	1	500
664	1	6	61	3	3	3	3	368	232	1104	696	CoherentMotion_C#v1	1	500
543	1	6	61	0	0	3	3	368	232	1104	696	CoherentMotion_C#v1	1	500
866	0	1	14	2	1	3	3	87	513	261	1539	CoherentMotion_C#v1	1	500
1436	0	2	23	2	0	3	3	143	457	429	1371	CoherentMotion_C#v1	1	500
647	1	3	33	2	2	3	3	199	401	597	1203	CoherentMotion_C#v1	1	500
1083	1	1	14	3	3	3	3	87	513	261	1539	CoherentMotion_C#v1	1	500
781	1	7	70	0	0	3	3	424	176	1272	528	CoherentMotion_C#v1	1	500
997	1	3	33	3	3	3	3	199	401	597	1203	CoherentMotion_C#v1	1	500
801	1	3	33	2	2	3	3	199	401	597	1203	CoherentMotion_C#v1	1	500
1276	0	0	5	0	1	3	3	31	569	93	1707	CoherentMotion_C#v1	1	500
901	1	0	5	3	3	3	3	31	569	93	1707	CoherentMotion_C#v1	1	500
673	1	4	42	0	0	3	3	256	344	768	1032	CoherentMotion_C#v1	1	500
583	1	7	70	1	1	3	3	424	176	1272	528	CoherentMotion_C#v1	1	500
843	1	7	70	3	3	3	3	424	176	1272	528	CoherentMotion_C#v1	1	500
1973	1	4	42	2	2	3	3	256	344	768	1032	CoherentMotion_C#v1	1	500
924	1	0	5	2	2	3	3	31	569	93	1707	CoherentMotion_C#v1	1	500
616	1	4	42	2	2	3	3	256	344	768	1032	CoherentMotion_C#v1	1	500
1002	0	0	5	0	1	3	3	31	569	93	1707	CoherentMotion_C#v1	1	500
908	1	1	14	3	3	3	3	87	513	261	1539	CoherentMotion_C#v1	1	500
778	1	2	23	0	0	3	3	143	457	429	1371	CoherentMotion_C#v1	1	500
739	1	6	61	0	0	3	3	368	232	1104	696	CoherentMotion_C#v1	1	500
1274	0	0	5	1	0	3	3	31	569	93	1707	CoherentMotion_C#v1	1	500
1200	0	3	33	3	1	3	3	199	401	597	1203	CoherentMotion_C#v1	1	500
787	1	3	33	3	3	3	3	199	401	597	1203	CoherentMotion_C#v1	1	500
795	1	5	51	2	2	3	3	312	288	936	864	CoherentMotion_C#v1	1	500
725	1	5	51	2	2	3	3	312	288	936	864	CoherentMotion_C#v1	1	500
745	1	2	23	0	0	3	3	143	457	429	1371	CoherentMotion_C#v1	1	500
1348	0	0	5	0	1	3	3	31	569	93	1707	CoherentMotion_C#v1	1	500
1693	0	0	5	2	0	3	3	31	569	93	1707	CoherentMotion_C#v1	1	500
666	1	4	42	2	2	3	3	256	344	768	1032	CoherentMotion_C#v1	1	500
1092	0	0	5	0	3	3	3	31	569	93	1707	CoherentMotion_C#v1	1	500
1109	1	6	61	0	0	3	3	368	232	1104	696	CoherentMotion_C#v1	1	500
821	1	7	70	3	3	3	3	424	176	1272	528	CoherentMotion_C#v1	1	500
782	1	5	51	0	0	3	3	312	288	936	864	CoherentMotion_C#v1	1	500
824	1	5	51	2	2	3	3	312	288	936	864	CoherentMotion_C#v1	1	500
850	1	2	23	0	0	3	3	143	457	429	1371	CoherentMotion_C#v1	1	500
765	1	7	70	2	2	3	3	424	176	1272	528	CoherentMotion_C#v1	1	500
1121	1	2	23	3	3	3	3	143	457	429	1371	CoherentMotion_C#v1	1	500
695	1	6	61	2	2	3	3	368	232	1104	696	CoherentMotion_C#v1	1	500
765	1	7	70	2	2	3	3	424	176	1272	528	CoherentMotion_C#v1	1	500
726	1	4	42	0	0	3	3	256	344	768	1032	CoherentMotion_C#v1	1	500
1134	1	5	51	3	3	3	3	312	288	936	864	CoherentMotion_C#v1	1	500
944	0	4	42	3	1	3	3	256	344	768	1032	CoherentMotion_C#v1	1	500
780	1	2	23	0	0	3	3	143	457	429	1371	CoherentMotion_C#v1	1	500
740	1	6	61	3	3	3	3	368	232	1104	696	CoherentMotion_C#v1	1	500
1117	0	2	23	3	1	3	3	143	457	429	1371	CoherentMotion_C#v1	1	500
831	1	2	23	0	0	3	3	143	457	429	1371	CoherentMotion_C#v1	1	500
793	1	7	70	0	0	3	3	424	176	1272	528	CoherentMotion_C#v1	1	500
785	0	2	23	3	1	3	3	143	457	429	1371	CoherentMotion_C#v1	1	500
1452	1	2	23	0	0	3	3	143	457	429	1371	CoherentMotion_C#v1	1	500
1078	1	2	23	3	3	3	3	143	457	429	1371	CoherentMotion_C#v1	1	500
822	1	3	33	1	1	3	3	199	401	597	1203	CoherentMotion_C#v1	1	500
848	1	1	14	3	3	3	3	87	513	261	1539	CoherentMotion_C#v1	1	500
748	1	5	51	3	3	3	3	312	288	936	864	CoherentMotion_C#v1	1	500
1042	0	3	33	2	3	3	3	199	401	597	1203	CoherentMotion_C#v1	1	500
753	1	5	51	2	2	3	3	312	288	936	864	CoherentMotion_C#v1	1	500
635	1	6	61	1	1	3	3	368	232	1104	696	CoherentMotion_C#v1	1	500
1052	1	0	5	1	1	3	3	31	569	93	1707	CoherentMotion_C#v1	1	500
828	0	0	5	0	1	3	3	31	569	93	1707	CoherentMotion_C#v1	1	500
715	1	7	70	3	3	3	3	424	176	1272	528	CoherentMotion_C#v1	1	500
657	1	7	70	2	2	3	3	424	176	1272	528	CoherentMotion_C#v1	1	500
631	1	6	61	1	1	3	3	368	232	1104	696	CoherentMotion_C#v1	1	500
652	1	2	23	3	3	3	3	143	457	429	1371	CoherentMotion_C#v1	1	500
657	1	6	61	2	2	3	3	368	232	1104	696	CoherentMotion_C#v1	1	500
681	0	1	14	0	1	3	3	87	513	261	1539	CoherentMotion_C#v1	1	500
607	1	7	70	1	1	3	3	424	176	1272	528	CoherentMotion_C#v1	1	500
660	1	5	51	0	0	3	3	312	288	936	864	CoherentMotion_C#v1	1	500
618	1	7	70	3	3	3	3	424	176	1272	528	CoherentMotion_C#v1	1	500
1230	1	1	14	1	1	3	3	87	513	261	1539	CoherentMotion_C#v1	1	500
884	1	1	14	0	0	3	3	87	513	261	1539	CoherentMotion_C#v1	1	500
719	1	7	70	1	1	3	3	424	176	1272	528	CoherentMotion_C#v1	1	500
872	1	2	23	2	2	3	3	143	457	429	1371	CoherentMotion_C#v1	1	500
755	1	7	70	0	0	3	3	424	176	1272	528	CoherentMotion_C#v1	1	500
1084	0	0	5	3	2	3	3	31	569	93	1707	CoherentMotion_C#v1	1	500
617	0	1	14	0	1	3	3	87	513	261	1539	CoherentMotion_C#v1	1	500
961	1	5	51	3	3	3	3	312	288	936	864	CoherentMotion_C#v1	1	500
702	1	6	61	0	0	3	3	368	232	1104	696	CoherentMotion_C#v1	1	500
1127	0	1	14	0	1	3	3	87	513	261	1539	CoherentMotion_C#v1	1	500
728	1	6	61	1	1	3	3	368	232	1104	696	CoherentMotion_C#v1	1	500
703	1	7	70	1	1	3	3	424	176	1272	528	CoherentMotion_C#v1	1	500
1335	0	0	5	3	0	3	3	31	569	93	1707	CoherentMotion_C#v1	1	500
1471	0	2	23	2	0	3	3	143	457	429	1371	CoherentMotion_C#v1	1	500
970	1	3	33	3	3	3	3	199	401	597	1203	CoherentMotion_C#v1	1	500
807	1	3	33	2	2	3	3	199	401	597	1203	CoherentMotion_C#v1	1	500
1696	0	2	23	3	0	3	3	143	457	429	1371	CoherentMotion_C#v1	1	500
673	1	7	70	0	0	3	3	424	176	1272	528	CoherentMotion_C#v1	1	500
631	1	6	61	3	3	3	3	368	232	1104	696	CoherentMotion_C#v1	1	500
811	1	6	61	0	0	3	3	368	232	1104	696	CoherentMotion_C#v1	1	500
1270	1	4	42	1	1	3	3	256	344	768	1032	CoherentMotion_C#v1	1	500
1100	1	0	5	2	2	3	3	31	569	93	1707	CoherentMotion_C#v1	1	500
796	1	2	23	0	0	3	3	143	457	429	1371	CoherentMotion_C#v1	1	500
613	1	5	51	0	0	3	3	312	288	936	864	CoherentMotion_C#v1	1	500
1018	1	0	5	1	1	3	3	31	569	93	1707	CoherentMotion_C#v1	1	500
1225	1	0	5	3	3	3	3	31	569	93	1707	CoherentMotion_C#v1	1	500
879	0	1	14	3	1	3	3	87	513	261	1539	CoherentMotion_C#v1	1	500
697	1	7	70	3	3	3	3	424	176	1272	528	CoherentMotion_C#v1	1	500
974	1	2	23	2	2	3	3	143	457	429	1371	CoherentMotion_C#v1	1	500
862	1	3	33	2	2	3	3	199	401	597	1203	CoherentMotion_C#v1	1	500
746	1	7	70	1	1	3	3	424	176	1272	528	CoherentMotion_C#v1	1	500
945	0	2	23	2	3	3	3	143	457	429	1371	CoherentMotion_C#v1	1	500
782	1	5	51	0	0	3	3	312	288	936	864	CoherentMotion_C#v1	1	500
1270	1	2	23	2	2	3	3	143	457	429	1371	CoherentMotion_C#v1	1	500
669	1	2	23	1	1	3	3	143	457	429	1371	CoherentMotion_C#v1	1	500
789	1	3	33	0	0	3	3	199	401	597	1203	CoherentMotion_C#v1	1	500
1021	1	0	5	3	3	3	3	31	569	93	1707	CoherentMotion_C#v1	1	500
856	1	1	14	2	2	3	3	87	513	261	1539	CoherentMotion_C#v1	1	500
870	1	2	23	2	2	3	3	143	457	429	1371	CoherentMotion_C#v1	1	500
1134	0	0	5	2	1	3	3	31	569	93	1707	CoherentMotion_C#v1	1	500
612	1	7	70	3	3	3	3	424	176	1272	528	CoherentMotion_C#v1	1	500
728	1	6	61	2	2	3	3	368	232	1104	696	CoherentMotion_C#v1	1	500
636	1	4	42	0	0	3	3	256	344	768	1032	CoherentMotion_C#v1	1	500
689	0	0	5	2	3	3	3	31	569	93	1707	CoherentMotion_C#v1	1	500
542	1	7	70	2	2	3	3	424	176	1272	528	CoherentMotion_C#v1	1	500
587	1	6	61	0	0	3	3	368	232	1104	696	CoherentMotion_C#v1	1	500
702	0	1	14	0	1	3	3	87	513	261	1539	CoherentMotion_C#v1	1	500
1733	0	1	14	3	2	3	3	87	513	261	1539	CoherentMotion_C#v1	1	500
677	1	3	33	1	1	3	3	199	401	597	1203	CoherentMotion_C#v1	1	500
808	0	3	33	1	3	3	3	199	401	597	1203	CoherentMotion_C#v1	1	500
693	1	2	23	2	2	3	3	143	457	429	1371	CoherentMotion_C#v1	1	500
717	0	0	5	2	3	3	3	31	569	93	1707	CoherentMotion_C#v1	1	500
659	1	5	51	2	2	3	3	312	288	936	864	CoherentMotion_C#v1	1	500
826	0	0	5	3	2	3	3	31	569	93	1707	CoherentMotion_C#v1	1	500
660	1	7	70	0	0	3	3	424	176	1272	528	CoherentMotion_C#v1	1	500
541	1	5	51	1	1	3	3	312	288	936	864	CoherentMotion_C#v1	1	500
876	0	2	23	0	3	3	3	143	457	429	1371	CoherentMotion_C#v1	1	500
647	1	7	70	3	3	3	3	424	176	1272	528	CoherentMotion_C#v1	1	500
1197	1	0	5	3	3	3	3	31	569	93	1707	CoherentMotion_C#v1	1	500
721	1	4	42	1	1	3	3	256	344	768	1032	CoherentMotion_C#v1	1	500
728	1	7	70	1	1	3	3	424	176	1272	528	CoherentMotion_C#v1	1	500
1056	0	0	5	3	0	3	3	31	569	93	1707	CoherentMotion_C#v1	1	500
607	1	5	51	1	1	3	3	312	288	936	864	CoherentMotion_C#v1	1	500
660	1	5	51	0	0	3	3	312	288	936	864	CoherentMotion_C#v1	1	500
778	1	5	51	3	3	3	3	312	288	936	864	CoherentMotion_C#v1	1	500
611	1	5	51	0	0	3	3	312	288	936	864	CoherentMotion_C#v1	1	500
616	1	5	51	1	1	3	3	312	288	936	864	CoherentMotion_C#v1	1	500
604	1	4	42	1	1	3	3	256	344	768	1032	CoherentMotion_C#v1	1	500
608	1	6	61	0	0	3	3	368	232	1104	696	CoherentMotion_C#v1	1	500
932	1	6	61	1	1	3	3	368	232	1104	696	CoherentMotion_C#v1	1	500
802	1	3	33	2	2	3	3	199	401	597	1203	CoherentMotion_C#v1	1	500
1163	0	2	23	2	0	3	3	143	457	429	1371	CoherentMotion_C#v1	1	500
622	0	1	14	0	1	3	3	87	513	261	1539	CoherentMotion_C#v1	1	500
740	1	2	23	3	3	3	3	143	457	429	1371	CoherentMotion_C#v1	1	500
544	1	4	42	0	0	3	3	256	344	768	1032	CoherentMotion_C#v1	1	500
544	0	2	23	1	3	3	3	143	457	429	1371	CoherentMotion_C#v1	1	500
560	1	3	33	2	2	3	3	199	401	597	1203	CoherentMotion_C#v1	1	500
1747	0	1	14	2	0	3	3	87	513	261	1539	CoherentMotion_C#v1	1	500
708	1	3	33	2	2	3	3	199	401	597	1203	CoherentMotion_C#v1	1	500
557	1	6	61	3	3	3	3	368	232	1104	696	CoherentMotion_C#v1	1	500
560	1	4	42	3	3	3	3	256	344	768	1032	CoherentMotion_C#v1	1	500
771	0	2	23	3	0	3	3	143	457	429	1371	CoherentMotion_C#v1	1	500
550	1	5	51	1	1	3	3	312	288	936	864	CoherentMotion_C#v1	1	500
605	1	4	42	0	0	3	3	256	344	768	1032	CoherentMotion_C#v1	1	500
562	1	4	42	2	2	3	3	256	344	768	1032	CoherentMotion_C#v1	1	500
710	0	1	14	3	1	3	3	87	513	261	1539	CoherentMotion_C#v1	1	500
830	1	1	14	1	1	3	3	87	513	261	1539	CoherentMotion_C#v1	1	500
600	1	6	61	3	3	3	3	368	232	1104	696	CoherentMotion_C#v1	1	500
669	1	4	42	2	2	3	3	256	344	768	1032	CoherentMotion_C#v1	1	500
819	0	0	5	3	0	3	3	31	569	93	1707	CoherentMotion_C#v1	1	500
924	1	5	51	0	0	3	3	312	288	936	864	CoherentMotion_C#v1	1	500
697	1	4	42	0	0	3	3	256	344	768	1032	CoherentMotion_C#v1	1	500
606	1	6	61	1	1	3	3	368	232	1104	696	CoherentMotion_C#v1	1	500
675	1	7	70	2	2	3	3	424	176	1272	528	CoherentMotion_C#v1	1	500
634	0	2	23	2	3	3	3	143	457	429	1371	CoherentMotion_C#v1	1	500
559	1	6	61	0	0	3	3	368	232	1104	696	CoherentMotion_C#v1	1	500
610	1	6	61	0	0	3	3	368	232	1104	696	CoherentMotion_C#v1	1	500
544	1	6	61	0	0	3	3	368	232	1104	696	CoherentMotion_C#v1	1	500
1339	0	1	14	3	0	3	3	87	513	261	1539	CoherentMotion_C#v1	1	500
606	1	5	51	1	1	3	3	312	288	936	864	CoherentMotion_C#v1	1	500
566	1	7	70	1	1	3	3	424	176	1272	528	CoherentMotion_C#v1	1	500
633	1	4	42	0	0	3	3	256	344	768	1032	CoherentMotion_C#v1	1	500
654	1	6	61	3	3	3	3	368	232	1104	696	CoherentMotion_C#v1	1	500
770	0	4	42	3	0	3	3	256	344	768	1032	CoherentMotion_C#v1	1	500
636	1	3	33	1	1	3	3	199	401	597	1203	CoherentMotion_C#v1	1	500
849	1	5	51	2	2	3	3	312	288	936	864	CoherentMotion_C#v1	1	500
621	1	6	61	1	1	3	3	368	232	1104	696	CoherentMotion_C#v1	1	500
544	1	5	51	0	0	3	3	312	288	936	864	CoherentMotion_C#v1	1	500
691	1	2	23	0	0	3	3	143	457	429	1371	CoherentMotion_C#v1	1	500
779	1	7	70	2	2	3	3	424	176	1272	528	CoherentMotion_C#v1	1	500
628	1	5	51	0	0	3	3	312	288	936	864	CoherentMotion_C#v1	1	500
729	1	7	70	2	2	3	3	424	176	1272	528	CoherentMotion_C#v1	1	500
973	1	1	14	1	1	3	3	87	513	261	1539	CoherentMotion_C#v1	1	500
762	0	2	23	2	3	3	3	143	457	429	1371	CoherentMotion_C#v1	1	500
838	0	2	23	3	1	3	3	143	457	429	1371	CoherentMotion_C#v1	1	500
545	1	2	23	1	1	3	3	143	457	429	1371	CoherentMotion_C#v1	1	500
658	1	6	61	0	0	3	3	368	232	1104	696	CoherentMotion_C#v1	1	500
713	1	4	42	0	0	3	3	256	344	768	1032	CoherentMotion_C#v1	1	500
609	1	3	33	0	0	3	3	199	401	597	1203	CoherentMotion_C#v1	1	500
708	1	6	61	0	0	3	3	368	232	1104	696	CoherentMotion_C#v1	1	500
1213	0	0	5	1	3	3	3	31	569	93	1707	CoherentMotion_C#v1	1	500
624	1	3	33	0	0	3	3	199	401	597	1203	CoherentMotion_C#v1	1	500
758	0	0	5	0	2	3	3	31	569	93	1707	CoherentMotion_C#v1	1	500
750	0	0	5	3	1	3	3	31	569	93	1707	CoherentMotion_C#v1	1	500
614	1	3	33	0	0	3	3	199	401	597	1203	CoherentMotion_C#v1	1	500
602	1	7	70	0	0	3	3	424	176	1272	528	CoherentMotion_C#v1	1	500
750	1	0	5	2	2	3	3	31	569	93	1707	CoherentMotion_C#v1	1	500
662	1	5	51	1	1	3	3	312	288	936	864	CoherentMotion_C#v1	1	500
780	1	4	42	2	2	3	3	256	344	768	1032	CoherentMotion_C#v1	1	500
581	1	4	42	0	0	3	3	256	344	768	1032	CoherentMotion_C#v1	1	500
1434	1	1	14	0	0	3	3	87	513	261	1539	CoherentMotion_C#v1	1	500
707	1	1	14	1	1	3	3	87	513	261	1539	CoherentMotion_C#v1	1	500
683	1	7	70	3	3	3	3	424	176	1272	528	CoherentMotion_C#v1	1	500
817	1	7	70	2	2	3	3	424	176	1272	528	CoherentMotion_C#v1	1	500
650	1	2	23	2	2	3	3	143	457	429	1371	CoherentMotion_C#v1	1	500
704	1	3	33	0	0	3	3	199	401	597	1203	CoherentMotion_C#v1	1	500
627	1	2	23	0	0	3	3	143	457	429	1371	CoherentMotion_C#v1	1	500
747	1	3	33	3	3	3	3	199	401	597	1203	CoherentMotion_C#v1	1	500
708	1	5	51	2	2	3	3	312	288	936	864	CoherentMotion_C#v1	1	500
556	1	3	33	1	1	3	3	199	401	597	1203	CoherentMotion_C#v1	1	500
639	1	4	42	3	3	3	3	256	344	768	1032	CoherentMotion_C#v1	1	500
