# Supplementary material for: The Leuven Embedded Figures Test (L-EFT): measuring perception, intelligence or executive function?
Source: PeerJ. 2018 Mar 26;6:e4524. doi: 10.7717/peerj.4524 (PMC5875396; doi:10.7717/peerj.4524)
Supplement: Supplemental Information 9 [file peerj-06-4524-s009.zip › Study 1/CoherentMotion/112600CoherentMotion.csv]

ReactionTime	Accuracy	CoherenceLevel	CoherenceValue	StimDirection	RespDirection	G_MeanCoherentSpeed	G_MeanRandomSpeed	TotalCoherent	TotalRandom	TotalCoherentSpeed	TotalRandomSpeed	TestID	MainPrac	MotionDuration
1487	0	0	5	2	0	3	3	31	569	93	1707	CoherentMotion_C#v1	0	1000
1181	0	1	14	2	3	3	3	87	513	261	1539	CoherentMotion_C#v1	0	1000
1048	1	0	5	2	2	3	3	31	569	93	1707	CoherentMotion_C#v1	0	1000
3217	1	1	14	1	1	3	3	87	513	261	1539	CoherentMotion_C#v1	0	1000
1095	0	3	33	2	0	3	3	199	401	597	1203	CoherentMotion_C#v1	0	1000
1040	1	4	42	1	1	3	3	256	344	768	1032	CoherentMotion_C#v1	0	1000
1255	0	0	5	0	3	3	3	31	569	93	1707	CoherentMotion_C#v1	0	1000
1214	0	4	42	1	0	3	3	256	344	768	1032	CoherentMotion_C#v1	0	1000
1186	0	6	61	1	2	3	3	368	232	1104	696	CoherentMotion_C#v1	0	1000
1669	0	2	23	2	1	3	3	143	457	429	1371	CoherentMotion_C#v1	0	1000
1317	0	0	5	2	0	3	3	31	569	93	1707	CoherentMotion_C#v1	0	1000
1068	1	5	51	0	0	3	3	312	288	936	864	CoherentMotion_C#v1	0	1000
1499	0	0	5	1	2	3	3	31	569	93	1707	CoherentMotion_C#v1	0	1000
1831	0	4	42	2	1	3	3	256	344	768	1032	CoherentMotion_C#v1	0	1000
1866	1	2	23	3	3	3	3	143	457	429	1371	CoherentMotion_C#v1	0	1000
1216	1	7	70	1	1	3	3	424	176	1272	528	CoherentMotion_C#v1	0	1000
1044	0	4	42	1	0	3	3	256	344	768	1032	CoherentMotion_C#v1	0	1000
1749	0	3	33	1	3	3	3	199	401	597	1203	CoherentMotion_C#v1	0	1000
1042	1	6	61	2	2	3	3	368	232	1104	696	CoherentMotion_C#v1	0	1000
1036	0	4	42	3	0	3	3	256	344	768	1032	CoherentMotion_C#v1	0	1000
4260	0	6	61	1	0	3	3	368	232	1104	696	CoherentMotion_C#v1	0	1000
1239	1	6	61	2	2	3	3	368	232	1104	696	CoherentMotion_C#v1	0	1000
1387	1	4	42	0	0	3	3	256	344	768	1032	CoherentMotion_C#v1	0	1000
2340	0	3	33	3	0	3	3	199	401	597	1203	CoherentMotion_C#v1	0	1000
1108	1	4	42	1	1	3	3	256	344	768	1032	CoherentMotion_C#v1	0	1000
1605	0	6	61	1	0	3	3	368	232	1104	696	CoherentMotion_C#v1	0	1000
1172	0	0	5	3	0	3	3	31	569	93	1707	CoherentMotion_C#v1	0	1000
1654	1	7	70	1	1	3	3	424	176	1272	528	CoherentMotion_C#v1	0	1000
1510	0	6	61	1	0	3	3	368	232	1104	696	CoherentMotion_C#v1	0	1000
1313	1	0	5	0	0	3	3	31	569	93	1707	CoherentMotion_C#v1	0	1000
2488	1	6	61	1	1	3	3	368	232	1104	696	CoherentMotion_C#v1	0	1000
1373	0	6	61	1	0	3	3	368	232	1104	696	CoherentMotion_C#v1	0	1000
1331	1	0	5	3	3	3	3	31	569	93	1707	CoherentMotion_C#v1	0	1000
1530	1	4	42	1	1	3	3	256	344	768	1032	CoherentMotion_C#v1	0	1000
1190	1	4	42	1	1	3	3	256	344	768	1032	CoherentMotion_C#v1	0	1000
1063	0	7	70	0	3	3	3	424	176	1272	528	CoherentMotion_C#v1	0	1000
1127	0	4	42	3	0	3	3	256	344	768	1032	CoherentMotion_C#v1	0	1000
1996	0	0	5	1	3	3	3	31	569	93	1707	CoherentMotion_C#v1	0	1000
1478	0	5	51	0	3	3	3	312	288	936	864	CoherentMotion_C#v1	0	1000
1297	0	1	14	0	1	3	3	87	513	261	1539	CoherentMotion_C#v1	0	1000
1894	0	2	23	2	0	3	3	143	457	429	1371	CoherentMotion_C#v1	0	1000
1627	0	0	5	2	1	3	3	31	569	93	1707	CoherentMotion_C#v1	0	1000
1353	0	5	51	3	2	3	3	312	288	936	864	CoherentMotion_C#v1	0	1000
1921	0	0	5	1	0	3	3	31	569	93	1707	CoherentMotion_C#v1	0	1000
1512	0	4	42	2	3	3	3	256	344	768	1032	CoherentMotion_C#v1	0	1000
1460	0	5	51	3	1	3	3	312	288	936	864	CoherentMotion_C#v1	0	1000
1087	1	2	23	3	3	3	3	143	457	429	1371	CoherentMotion_C#v1	0	1000
1215	1	2	23	3	3	3	3	143	457	429	1371	CoherentMotion_C#v1	0	1000
1075	0	5	51	1	3	3	3	312	288	936	864	CoherentMotion_C#v1	0	1000
1187	1	3	33	1	1	3	3	199	401	597	1203	CoherentMotion_C#v1	0	1000
1158	0	0	5	3	0	3	3	31	569	93	1707	CoherentMotion_C#v1	0	1000
1040	0	0	5	1	2	3	3	31	569	93	1707	CoherentMotion_C#v1	0	1000
1591	1	6	61	3	3	3	3	368	232	1104	696	CoherentMotion_C#v1	0	1000
1074	0	1	14	3	1	3	3	87	513	261	1539	CoherentMotion_C#v1	0	1000
1287	1	3	33	0	0	3	3	199	401	597	1203	CoherentMotion_C#v1	0	1000
1084	1	5	51	2	2	3	3	312	288	936	864	CoherentMotion_C#v1	0	1000
1039	0	0	5	2	0	3	3	31	569	93	1707	CoherentMotion_C#v1	0	1000
1052	0	7	70	3	1	3	3	424	176	1272	528	CoherentMotion_C#v1	0	1000
1548	1	7	70	1	1	3	3	424	176	1272	528	CoherentMotion_C#v1	0	1000
1063	1	3	33	3	3	3	3	199	401	597	1203	CoherentMotion_C#v1	0	1000
1044	1	5	51	1	1	3	3	312	288	936	864	CoherentMotion_C#v1	0	1000
1541	1	5	51	2	2	3	3	312	288	936	864	CoherentMotion_C#v1	0	1000
1462	1	6	61	3	3	3	3	368	232	1104	696	CoherentMotion_C#v1	0	1000
1215	1	0	5	1	1	3	3	31	569	93	1707	CoherentMotion_C#v1	0	1000
1507	1	4	42	0	0	3	3	256	344	768	1032	CoherentMotion_C#v1	0	1000
1243	1	6	61	0	0	3	3	368	232	1104	696	CoherentMotion_C#v1	0	1000
1092	1	4	42	3	3	3	3	256	344	768	1032	CoherentMotion_C#v1	0	1000
1269	0	3	33	2	3	3	3	199	401	597	1203	CoherentMotion_C#v1	0	1000
1466	1	6	61	1	1	3	3	368	232	1104	696	CoherentMotion_C#v1	0	1000
1188	1	3	33	1	1	3	3	199	401	597	1203	CoherentMotion_C#v1	0	1000
1271	0	3	33	2	3	3	3	199	401	597	1203	CoherentMotion_C#v1	0	1000
1230	1	0	5	3	3	3	3	31	569	93	1707	CoherentMotion_C#v1	0	1000
1214	1	5	51	0	0	3	3	312	288	936	864	CoherentMotion_C#v1	0	1000
1078	1	5	51	3	3	3	3	312	288	936	864	CoherentMotion_C#v1	0	1000
1158	0	4	42	1	2	3	3	256	344	768	1032	CoherentMotion_C#v1	0	1000
1545	1	7	70	1	1	3	3	424	176	1272	528	CoherentMotion_C#v1	0	1000
3461	1	5	51	2	2	3	3	312	288	936	864	CoherentMotion_C#v1	0	1000
1041	1	4	42	1	1	3	3	256	344	768	1032	CoherentMotion_C#v1	0	1000
1315	1	2	23	3	3	3	3	143	457	429	1371	CoherentMotion_C#v1	0	1000
1210	1	3	33	1	1	3	3	199	401	597	1203	CoherentMotion_C#v1	0	1000
1084	1	5	51	3	3	3	3	312	288	936	864	CoherentMotion_C#v1	1	500
972	1	3	33	1	1	3	3	199	401	597	1203	CoherentMotion_C#v1	1	500
970	1	3	33	3	3	3	3	199	401	597	1203	CoherentMotion_C#v1	1	500
840	0	1	14	2	1	3	3	87	513	261	1539	CoherentMotion_C#v1	1	500
866	1	1	14	3	3	3	3	87	513	261	1539	CoherentMotion_C#v1	1	500
845	1	6	61	1	1	3	3	368	232	1104	696	CoherentMotion_C#v1	1	500
933	0	1	14	3	2	3	3	87	513	261	1539	CoherentMotion_C#v1	1	500
789	1	3	33	3	3	3	3	199	401	597	1203	CoherentMotion_C#v1	1	500
701	0	0	5	2	1	3	3	31	569	93	1707	CoherentMotion_C#v1	1	500
740	1	4	42	0	0	3	3	256	344	768	1032	CoherentMotion_C#v1	1	500
777	1	2	23	3	3	3	3	143	457	429	1371	CoherentMotion_C#v1	1	500
802	1	3	33	1	1	3	3	199	401	597	1203	CoherentMotion_C#v1	1	500
703	1	6	61	0	0	3	3	368	232	1104	696	CoherentMotion_C#v1	1	500
853	1	0	5	2	2	3	3	31	569	93	1707	CoherentMotion_C#v1	1	500
977	0	0	5	1	3	3	3	31	569	93	1707	CoherentMotion_C#v1	1	500
720	1	6	61	1	1	3	3	368	232	1104	696	CoherentMotion_C#v1	1	500
903	1	3	33	1	1	3	3	199	401	597	1203	CoherentMotion_C#v1	1	500
818	1	7	70	1	1	3	3	424	176	1272	528	CoherentMotion_C#v1	1	500
764	1	4	42	2	2	3	3	256	344	768	1032	CoherentMotion_C#v1	1	500
836	1	5	51	1	1	3	3	312	288	936	864	CoherentMotion_C#v1	1	500
783	1	5	51	1	1	3	3	312	288	936	864	CoherentMotion_C#v1	1	500
744	1	6	61	2	2	3	3	368	232	1104	696	CoherentMotion_C#v1	1	500
720	1	7	70	3	3	3	3	424	176	1272	528	CoherentMotion_C#v1	1	500
835	1	0	5	1	1	3	3	31	569	93	1707	CoherentMotion_C#v1	1	500
769	0	0	5	3	1	3	3	31	569	93	1707	CoherentMotion_C#v1	1	500
842	0	2	23	1	2	3	3	143	457	429	1371	CoherentMotion_C#v1	1	500
789	0	1	14	3	0	3	3	87	513	261	1539	CoherentMotion_C#v1	1	500
846	0	5	51	0	3	3	3	312	288	936	864	CoherentMotion_C#v1	1	500
791	0	1	14	0	1	3	3	87	513	261	1539	CoherentMotion_C#v1	1	500
656	0	7	70	0	1	3	3	424	176	1272	528	CoherentMotion_C#v1	1	500
615	1	2	23	3	3	3	3	143	457	429	1371	CoherentMotion_C#v1	1	500
777	0	0	5	2	1	3	3	31	569	93	1707	CoherentMotion_C#v1	1	500
2261	0	1	14	3	2	3	3	87	513	261	1539	CoherentMotion_C#v1	1	500
660	0	2	23	3	1	3	3	143	457	429	1371	CoherentMotion_C#v1	1	500
778	1	4	42	3	3	3	3	256	344	768	1032	CoherentMotion_C#v1	1	500
803	0	7	70	0	1	3	3	424	176	1272	528	CoherentMotion_C#v1	1	500
1465	0	3	33	1	2	3	3	199	401	597	1203	CoherentMotion_C#v1	1	500
1048	0	3	33	3	2	3	3	199	401	597	1203	CoherentMotion_C#v1	1	500
759	0	2	23	3	0	3	3	143	457	429	1371	CoherentMotion_C#v1	1	500
767	0	0	5	2	1	3	3	31	569	93	1707	CoherentMotion_C#v1	1	500
1448	0	0	5	2	3	3	3	31	569	93	1707	CoherentMotion_C#v1	1	500
691	1	7	70	3	3	3	3	424	176	1272	528	CoherentMotion_C#v1	1	500
872	0	1	14	0	1	3	3	87	513	261	1539	CoherentMotion_C#v1	1	500
836	1	2	23	2	2	3	3	143	457	429	1371	CoherentMotion_C#v1	1	500
847	1	2	23	2	2	3	3	143	457	429	1371	CoherentMotion_C#v1	1	500
843	0	1	14	0	2	3	3	87	513	261	1539	CoherentMotion_C#v1	1	500
757	1	6	61	0	0	3	3	368	232	1104	696	CoherentMotion_C#v1	1	500
766	0	2	23	3	0	3	3	143	457	429	1371	CoherentMotion_C#v1	1	500
1030	1	0	5	1	1	3	3	31	569	93	1707	CoherentMotion_C#v1	1	500
821	1	4	42	1	1	3	3	256	344	768	1032	CoherentMotion_C#v1	1	500
847	1	1	14	1	1	3	3	87	513	261	1539	CoherentMotion_C#v1	1	500
762	1	7	70	3	3	3	3	424	176	1272	528	CoherentMotion_C#v1	1	500
739	1	4	42	0	0	3	3	256	344	768	1032	CoherentMotion_C#v1	1	500
906	0	2	23	3	2	3	3	143	457	429	1371	CoherentMotion_C#v1	1	500
915	0	0	5	0	1	3	3	31	569	93	1707	CoherentMotion_C#v1	1	500
722	1	6	61	1	1	3	3	368	232	1104	696	CoherentMotion_C#v1	1	500
908	0	0	5	3	2	3	3	31	569	93	1707	CoherentMotion_C#v1	1	500
727	1	3	33	3	3	3	3	199	401	597	1203	CoherentMotion_C#v1	1	500
800	0	3	33	2	0	3	3	199	401	597	1203	CoherentMotion_C#v1	1	500
744	1	7	70	2	2	3	3	424	176	1272	528	CoherentMotion_C#v1	1	500
720	1	6	61	0	0	3	3	368	232	1104	696	CoherentMotion_C#v1	1	500
1015	1	3	33	3	3	3	3	199	401	597	1203	CoherentMotion_C#v1	1	500
999	1	0	5	2	2	3	3	31	569	93	1707	CoherentMotion_C#v1	1	500
839	0	2	23	3	0	3	3	143	457	429	1371	CoherentMotion_C#v1	1	500
957	0	2	23	3	2	3	3	143	457	429	1371	CoherentMotion_C#v1	1	500
767	1	7	70	0	0	3	3	424	176	1272	528	CoherentMotion_C#v1	1	500
775	1	4	42	0	0	3	3	256	344	768	1032	CoherentMotion_C#v1	1	500
705	1	6	61	1	1	3	3	368	232	1104	696	CoherentMotion_C#v1	1	500
615	1	5	51	3	3	3	3	312	288	936	864	CoherentMotion_C#v1	1	500
1259	0	0	5	1	2	3	3	31	569	93	1707	CoherentMotion_C#v1	1	500
1793	1	1	14	3	3	3	3	87	513	261	1539	CoherentMotion_C#v1	1	500
836	1	4	42	0	0	3	3	256	344	768	1032	CoherentMotion_C#v1	1	500
1407	0	1	14	2	3	3	3	87	513	261	1539	CoherentMotion_C#v1	1	500
632	1	7	70	1	1	3	3	424	176	1272	528	CoherentMotion_C#v1	1	500
637	1	7	70	0	0	3	3	424	176	1272	528	CoherentMotion_C#v1	1	500
691	1	6	61	2	2	3	3	368	232	1104	696	CoherentMotion_C#v1	1	500
665	1	6	61	2	2	3	3	368	232	1104	696	CoherentMotion_C#v1	1	500
736	1	6	61	1	1	3	3	368	232	1104	696	CoherentMotion_C#v1	1	500
630	0	1	14	2	3	3	3	87	513	261	1539	CoherentMotion_C#v1	1	500
636	1	7	70	2	2	3	3	424	176	1272	528	CoherentMotion_C#v1	1	500
689	1	4	42	2	2	3	3	256	344	768	1032	CoherentMotion_C#v1	1	500
871	1	3	33	3	3	3	3	199	401	597	1203	CoherentMotion_C#v1	1	500
626	1	7	70	2	2	3	3	424	176	1272	528	CoherentMotion_C#v1	1	500
663	1	5	51	0	0	3	3	312	288	936	864	CoherentMotion_C#v1	1	500
1404	1	6	61	0	0	3	3	368	232	1104	696	CoherentMotion_C#v1	1	500
742	1	4	42	3	3	3	3	256	344	768	1032	CoherentMotion_C#v1	1	500
686	1	4	42	1	1	3	3	256	344	768	1032	CoherentMotion_C#v1	1	500
677	1	7	70	0	0	3	3	424	176	1272	528	CoherentMotion_C#v1	1	500
668	1	7	70	2	2	3	3	424	176	1272	528	CoherentMotion_C#v1	1	500
690	1	3	33	2	2	3	3	199	401	597	1203	CoherentMotion_C#v1	1	500
680	1	6	61	2	2	3	3	368	232	1104	696	CoherentMotion_C#v1	1	500
669	1	6	61	3	3	3	3	368	232	1104	696	CoherentMotion_C#v1	1	500
804	1	1	14	1	1	3	3	87	513	261	1539	CoherentMotion_C#v1	1	500
732	1	2	23	2	2	3	3	143	457	429	1371	CoherentMotion_C#v1	1	500
660	1	2	23	0	0	3	3	143	457	429	1371	CoherentMotion_C#v1	1	500
631	1	5	51	1	1	3	3	312	288	936	864	CoherentMotion_C#v1	1	500
608	1	3	33	2	2	3	3	199	401	597	1203	CoherentMotion_C#v1	1	500
725	1	5	51	1	1	3	3	312	288	936	864	CoherentMotion_C#v1	1	500
556	1	3	33	3	3	3	3	199	401	597	1203	CoherentMotion_C#v1	1	500
671	1	6	61	2	2	3	3	368	232	1104	696	CoherentMotion_C#v1	1	500
662	1	7	70	2	2	3	3	424	176	1272	528	CoherentMotion_C#v1	1	500
1019	0	0	5	3	1	3	3	31	569	93	1707	CoherentMotion_C#v1	1	500
601	1	5	51	3	3	3	3	312	288	936	864	CoherentMotion_C#v1	1	500
735	0	3	33	3	1	3	3	199	401	597	1203	CoherentMotion_C#v1	1	500
662	1	2	23	0	0	3	3	143	457	429	1371	CoherentMotion_C#v1	1	500
683	1	5	51	3	3	3	3	312	288	936	864	CoherentMotion_C#v1	1	500
654	1	2	23	1	1	3	3	143	457	429	1371	CoherentMotion_C#v1	1	500
840	0	1	14	1	3	3	3	87	513	261	1539	CoherentMotion_C#v1	1	500
846	0	2	23	1	0	3	3	143	457	429	1371	CoherentMotion_C#v1	1	500
604	1	7	70	1	1	3	3	424	176	1272	528	CoherentMotion_C#v1	1	500
705	1	2	23	1	1	3	3	143	457	429	1371	CoherentMotion_C#v1	1	500
792	0	3	33	0	2	3	3	199	401	597	1203	CoherentMotion_C#v1	1	500
673	1	3	33	3	3	3	3	199	401	597	1203	CoherentMotion_C#v1	1	500
840	1	0	5	0	0	3	3	31	569	93	1707	CoherentMotion_C#v1	1	500
707	0	4	42	3	2	3	3	256	344	768	1032	CoherentMotion_C#v1	1	500
618	0	0	5	0	1	3	3	31	569	93	1707	CoherentMotion_C#v1	1	500
651	0	6	61	0	3	3	3	368	232	1104	696	CoherentMotion_C#v1	1	500
563	0	0	5	1	0	3	3	31	569	93	1707	CoherentMotion_C#v1	1	500
2854	1	3	33	1	1	3	3	199	401	597	1203	CoherentMotion_C#v1	1	500
643	0	5	51	0	1	3	3	312	288	936	864	CoherentMotion_C#v1	1	500
762	0	0	5	1	3	3	3	31	569	93	1707	CoherentMotion_C#v1	1	500
1424	0	1	14	3	1	3	3	87	513	261	1539	CoherentMotion_C#v1	1	500
1420	0	0	5	1	2	3	3	31	569	93	1707	CoherentMotion_C#v1	1	500
886	1	6	61	2	2	3	3	368	232	1104	696	CoherentMotion_C#v1	1	500
830	1	1	14	0	0	3	3	87	513	261	1539	CoherentMotion_C#v1	1	500
715	1	3	33	1	1	3	3	199	401	597	1203	CoherentMotion_C#v1	1	500
818	0	3	33	0	3	3	3	199	401	597	1203	CoherentMotion_C#v1	1	500
667	1	7	70	2	2	3	3	424	176	1272	528	CoherentMotion_C#v1	1	500
753	0	3	33	0	1	3	3	199	401	597	1203	CoherentMotion_C#v1	1	500
906	1	1	14	3	3	3	3	87	513	261	1539	CoherentMotion_C#v1	1	500
678	1	3	33	0	0	3	3	199	401	597	1203	CoherentMotion_C#v1	1	500
717	1	5	51	3	3	3	3	312	288	936	864	CoherentMotion_C#v1	1	500
836	1	3	33	2	2	3	3	199	401	597	1203	CoherentMotion_C#v1	1	500
767	1	4	42	3	3	3	3	256	344	768	1032	CoherentMotion_C#v1	1	500
614	1	7	70	0	0	3	3	424	176	1272	528	CoherentMotion_C#v1	1	500
749	1	4	42	3	3	3	3	256	344	768	1032	CoherentMotion_C#v1	1	500
677	0	1	14	1	2	3	3	87	513	261	1539	CoherentMotion_C#v1	1	500
617	1	7	70	1	1	3	3	424	176	1272	528	CoherentMotion_C#v1	1	500
655	1	4	42	0	0	3	3	256	344	768	1032	CoherentMotion_C#v1	1	500
613	1	7	70	1	1	3	3	424	176	1272	528	CoherentMotion_C#v1	1	500
634	1	7	70	2	2	3	3	424	176	1272	528	CoherentMotion_C#v1	1	500
718	1	4	42	2	2	3	3	256	344	768	1032	CoherentMotion_C#v1	1	500
678	1	2	23	1	1	3	3	143	457	429	1371	CoherentMotion_C#v1	1	500
636	1	6	61	2	2	3	3	368	232	1104	696	CoherentMotion_C#v1	1	500
545	1	5	51	2	2	3	3	312	288	936	864	CoherentMotion_C#v1	1	500
628	0	1	14	3	2	3	3	87	513	261	1539	CoherentMotion_C#v1	1	500
682	1	4	42	0	0	3	3	256	344	768	1032	CoherentMotion_C#v1	1	500
641	1	4	42	1	1	3	3	256	344	768	1032	CoherentMotion_C#v1	1	500
582	1	5	51	1	1	3	3	312	288	936	864	CoherentMotion_C#v1	1	500
681	1	6	61	1	1	3	3	368	232	1104	696	CoherentMotion_C#v1	1	500
671	1	7	70	0	0	3	3	424	176	1272	528	CoherentMotion_C#v1	1	500
678	1	6	61	2	2	3	3	368	232	1104	696	CoherentMotion_C#v1	1	500
572	1	3	33	1	1	3	3	199	401	597	1203	CoherentMotion_C#v1	1	500
620	1	5	51	1	1	3	3	312	288	936	864	CoherentMotion_C#v1	1	500
645	1	3	33	3	3	3	3	199	401	597	1203	CoherentMotion_C#v1	1	500
617	1	6	61	0	0	3	3	368	232	1104	696	CoherentMotion_C#v1	1	500
559	1	6	61	1	1	3	3	368	232	1104	696	CoherentMotion_C#v1	1	500
1265	0	0	5	0	3	3	3	31	569	93	1707	CoherentMotion_C#v1	1	500
616	1	6	61	0	0	3	3	368	232	1104	696	CoherentMotion_C#v1	1	500
621	1	7	70	3	3	3	3	424	176	1272	528	CoherentMotion_C#v1	1	500
593	1	6	61	1	1	3	3	368	232	1104	696	CoherentMotion_C#v1	1	500
660	0	3	33	2	1	3	3	199	401	597	1203	CoherentMotion_C#v1	1	500
699	1	5	51	0	0	3	3	312	288	936	864	CoherentMotion_C#v1	1	500
898	0	0	5	0	3	3	3	31	569	93	1707	CoherentMotion_C#v1	1	500
638	1	7	70	1	1	3	3	424	176	1272	528	CoherentMotion_C#v1	1	500
707	1	7	70	2	2	3	3	424	176	1272	528	CoherentMotion_C#v1	1	500
633	1	5	51	3	3	3	3	312	288	936	864	CoherentMotion_C#v1	1	500
560	1	4	42	0	0	3	3	256	344	768	1032	CoherentMotion_C#v1	1	500
642	1	7	70	2	2	3	3	424	176	1272	528	CoherentMotion_C#v1	1	500
664	0	2	23	3	1	3	3	143	457	429	1371	CoherentMotion_C#v1	1	500
797	1	7	70	3	3	3	3	424	176	1272	528	CoherentMotion_C#v1	1	500
616	1	6	61	1	1	3	3	368	232	1104	696	CoherentMotion_C#v1	1	500
700	1	2	23	2	2	3	3	143	457	429	1371	CoherentMotion_C#v1	1	500
611	1	6	61	3	3	3	3	368	232	1104	696	CoherentMotion_C#v1	1	500
630	1	3	33	1	1	3	3	199	401	597	1203	CoherentMotion_C#v1	1	500
795	0	1	14	1	3	3	3	87	513	261	1539	CoherentMotion_C#v1	1	500
676	1	2	23	3	3	3	3	143	457	429	1371	CoherentMotion_C#v1	1	500
716	0	0	5	2	1	3	3	31	569	93	1707	CoherentMotion_C#v1	1	500
947	1	4	42	2	2	3	3	256	344	768	1032	CoherentMotion_C#v1	1	500
896	1	3	33	2	2	3	3	199	401	597	1203	CoherentMotion_C#v1	1	500
796	0	5	51	2	1	3	3	312	288	936	864	CoherentMotion_C#v1	1	500
854	1	4	42	3	3	3	3	256	344	768	1032	CoherentMotion_C#v1	1	500
608	1	3	33	1	1	3	3	199	401	597	1203	CoherentMotion_C#v1	1	500
997	1	3	33	2	2	3	3	199	401	597	1203	CoherentMotion_C#v1	1	500
819	0	1	14	3	0	3	3	87	513	261	1539	CoherentMotion_C#v1	1	500
636	0	1	14	0	1	3	3	87	513	261	1539	CoherentMotion_C#v1	1	500
562	1	1	14	3	3	3	3	87	513	261	1539	CoherentMotion_C#v1	1	500
630	0	3	33	2	3	3	3	199	401	597	1203	CoherentMotion_C#v1	1	500
746	0	0	5	2	3	3	3	31	569	93	1707	CoherentMotion_C#v1	1	500
803	0	2	23	1	0	3	3	143	457	429	1371	CoherentMotion_C#v1	1	500
861	0	1	14	1	0	3	3	87	513	261	1539	CoherentMotion_C#v1	1	500
823	1	5	51	3	3	3	3	312	288	936	864	CoherentMotion_C#v1	1	500
912	1	4	42	2	2	3	3	256	344	768	1032	CoherentMotion_C#v1	1	500
956	0	3	33	3	0	3	3	199	401	597	1203	CoherentMotion_C#v1	1	500
634	0	2	23	0	1	3	3	143	457	429	1371	CoherentMotion_C#v1	1	500
735	1	4	42	3	3	3	3	256	344	768	1032	CoherentMotion_C#v1	1	500
695	0	1	14	3	1	3	3	87	513	261	1539	CoherentMotion_C#v1	1	500
719	0	4	42	0	2	3	3	256	344	768	1032	CoherentMotion_C#v1	1	500
642	1	4	42	1	1	3	3	256	344	768	1032	CoherentMotion_C#v1	1	500
732	1	4	42	1	1	3	3	256	344	768	1032	CoherentMotion_C#v1	1	500
691	1	1	14	0	0	3	3	87	513	261	1539	CoherentMotion_C#v1	1	500
846	1	3	33	3	3	3	3	199	401	597	1203	CoherentMotion_C#v1	1	500
665	1	1	14	1	1	3	3	87	513	261	1539	CoherentMotion_C#v1	1	500
655	1	6	61	2	2	3	3	368	232	1104	696	CoherentMotion_C#v1	1	500
597	1	7	70	0	0	3	3	424	176	1272	528	CoherentMotion_C#v1	1	500
633	0	1	14	2	1	3	3	87	513	261	1539	CoherentMotion_C#v1	1	500
591	1	6	61	2	2	3	3	368	232	1104	696	CoherentMotion_C#v1	1	500
610	1	2	23	0	0	3	3	143	457	429	1371	CoherentMotion_C#v1	1	500
551	1	7	70	3	3	3	3	424	176	1272	528	CoherentMotion_C#v1	1	500
730	1	6	61	2	2	3	3	368	232	1104	696	CoherentMotion_C#v1	1	500
658	1	3	33	0	0	3	3	199	401	597	1203	CoherentMotion_C#v1	1	500
615	1	6	61	2	2	3	3	368	232	1104	696	CoherentMotion_C#v1	1	500
810	1	2	23	0	0	3	3	143	457	429	1371	CoherentMotion_C#v1	1	500
612	1	7	70	3	3	3	3	424	176	1272	528	CoherentMotion_C#v1	1	500
665	1	6	61	2	2	3	3	368	232	1104	696	CoherentMotion_C#v1	1	500
588	1	7	70	2	2	3	3	424	176	1272	528	CoherentMotion_C#v1	1	500
608	1	2	23	2	2	3	3	143	457	429	1371	CoherentMotion_C#v1	1	500
665	1	5	51	3	3	3	3	312	288	936	864	CoherentMotion_C#v1	1	500
590	1	1	14	1	1	3	3	87	513	261	1539	CoherentMotion_C#v1	1	500
594	1	5	51	2	2	3	3	312	288	936	864	CoherentMotion_C#v1	1	500
807	0	1	14	1	0	3	3	87	513	261	1539	CoherentMotion_C#v1	1	500
769	1	3	33	0	0	3	3	199	401	597	1203	CoherentMotion_C#v1	1	500
762	1	4	42	2	2	3	3	256	344	768	1032	CoherentMotion_C#v1	1	500
705	1	0	5	3	3	3	3	31	569	93	1707	CoherentMotion_C#v1	1	500
712	1	6	61	3	3	3	3	368	232	1104	696	CoherentMotion_C#v1	1	500
622	1	4	42	3	3	3	3	256	344	768	1032	CoherentMotion_C#v1	1	500
725	1	0	5	0	0	3	3	31	569	93	1707	CoherentMotion_C#v1	1	500
667	1	2	23	2	2	3	3	143	457	429	1371	CoherentMotion_C#v1	1	500
643	1	7	70	1	1	3	3	424	176	1272	528	CoherentMotion_C#v1	1	500
696	1	5	51	2	2	3	3	312	288	936	864	CoherentMotion_C#v1	1	500
542	1	4	42	0	0	3	3	256	344	768	1032	CoherentMotion_C#v1	1	500
658	1	2	23	3	3	3	3	143	457	429	1371	CoherentMotion_C#v1	1	500
629	1	2	23	2	2	3	3	143	457	429	1371	CoherentMotion_C#v1	1	500
649	1	5	51	3	3	3	3	312	288	936	864	CoherentMotion_C#v1	1	500
657	1	2	23	1	1	3	3	143	457	429	1371	CoherentMotion_C#v1	1	500
579	1	5	51	2	2	3	3	312	288	936	864	CoherentMotion_C#v1	1	500
775	1	7	70	2	2	3	3	424	176	1272	528	CoherentMotion_C#v1	1	500
676	1	4	42	2	2	3	3	256	344	768	1032	CoherentMotion_C#v1	1	500
617	1	4	42	1	1	3	3	256	344	768	1032	CoherentMotion_C#v1	1	500
702	0	1	14	0	3	3	3	87	513	261	1539	CoherentMotion_C#v1	1	500
547	1	7	70	0	0	3	3	424	176	1272	528	CoherentMotion_C#v1	1	500
808	0	1	14	2	1	3	3	87	513	261	1539	CoherentMotion_C#v1	1	500
642	1	7	70	3	3	3	3	424	176	1272	528	CoherentMotion_C#v1	1	500
632	1	4	42	1	1	3	3	256	344	768	1032	CoherentMotion_C#v1	1	500
637	0	1	14	3	2	3	3	87	513	261	1539	CoherentMotion_C#v1	1	500
849	0	2	23	2	0	3	3	143	457	429	1371	CoherentMotion_C#v1	1	500
781	0	3	33	1	3	3	3	199	401	597	1203	CoherentMotion_C#v1	1	500
628	1	6	61	1	1	3	3	368	232	1104	696	CoherentMotion_C#v1	1	500
809	1	7	70	1	1	3	3	424	176	1272	528	CoherentMotion_C#v1	1	500
756	1	3	33	2	2	3	3	199	401	597	1203	CoherentMotion_C#v1	1	500
605	1	6	61	0	0	3	3	368	232	1104	696	CoherentMotion_C#v1	1	500
625	1	7	70	3	3	3	3	424	176	1272	528	CoherentMotion_C#v1	1	500
694	1	5	51	1	1	3	3	312	288	936	864	CoherentMotion_C#v1	1	500
603	1	0	5	2	2	3	3	31	569	93	1707	CoherentMotion_C#v1	1	500
589	1	1	14	3	3	3	3	87	513	261	1539	CoherentMotion_C#v1	1	500
774	1	5	51	3	3	3	3	312	288	936	864	CoherentMotion_C#v1	1	500
702	1	6	61	2	2	3	3	368	232	1104	696	CoherentMotion_C#v1	1	500
646	1	1	14	3	3	3	3	87	513	261	1539	CoherentMotion_C#v1	1	500
603	1	4	42	2	2	3	3	256	344	768	1032	CoherentMotion_C#v1	1	500
751	0	2	23	3	0	3	3	143	457	429	1371	CoherentMotion_C#v1	1	500
616	1	7	70	1	1	3	3	424	176	1272	528	CoherentMotion_C#v1	1	500
716	0	2	23	1	3	3	3	143	457	429	1371	CoherentMotion_C#v1	1	500
1443	1	1	14	2	2	3	3	87	513	261	1539	CoherentMotion_C#v1	1	500
1517	0	5	51	2	0	3	3	312	288	936	864	CoherentMotion_C#v1	1	500
679	1	4	42	0	0	3	3	256	344	768	1032	CoherentMotion_C#v1	1	500
626	1	4	42	1	1	3	3	256	344	768	1032	CoherentMotion_C#v1	1	500
647	1	5	51	2	2	3	3	312	288	936	864	CoherentMotion_C#v1	1	500
1052	1	4	42	1	1	3	3	256	344	768	1032	CoherentMotion_C#v1	1	500
653	1	6	61	3	3	3	3	368	232	1104	696	CoherentMotion_C#v1	1	500
593	1	5	51	3	3	3	3	312	288	936	864	CoherentMotion_C#v1	1	500
677	0	0	5	2	0	3	3	31	569	93	1707	CoherentMotion_C#v1	1	500
648	1	7	70	3	3	3	3	424	176	1272	528	CoherentMotion_C#v1	1	500
689	1	4	42	0	0	3	3	256	344	768	1032	CoherentMotion_C#v1	1	500
680	1	0	5	3	3	3	3	31	569	93	1707	CoherentMotion_C#v1	1	500
1055	0	0	5	0	1	3	3	31	569	93	1707	CoherentMotion_C#v1	1	500
639	1	4	42	3	3	3	3	256	344	768	1032	CoherentMotion_C#v1	1	500
627	1	7	70	3	3	3	3	424	176	1272	528	CoherentMotion_C#v1	1	500
602	1	6	61	3	3	3	3	368	232	1104	696	CoherentMotion_C#v1	1	500
621	1	4	42	1	1	3	3	256	344	768	1032	CoherentMotion_C#v1	1	500
691	0	2	23	1	2	3	3	143	457	429	1371	CoherentMotion_C#v1	1	500
745	0	3	33	0	3	3	3	199	401	597	1203	CoherentMotion_C#v1	1	500
621	1	2	23	1	1	3	3	143	457	429	1371	CoherentMotion_C#v1	1	500
646	0	5	51	2	0	3	3	312	288	936	864	CoherentMotion_C#v1	1	500
698	0	3	33	1	2	3	3	199	401	597	1203	CoherentMotion_C#v1	1	500
1122	0	1	14	2	3	3	3	87	513	261	1539	CoherentMotion_C#v1	1	500
896	0	0	5	0	3	3	3	31	569	93	1707	CoherentMotion_C#v1	1	500
703	0	0	5	0	3	3	3	31	569	93	1707	CoherentMotion_C#v1	1	500
1462	1	1	14	1	1	3	3	87	513	261	1539	CoherentMotion_C#v1	1	500
673	1	3	33	3	3	3	3	199	401	597	1203	CoherentMotion_C#v1	1	500
728	1	2	23	3	3	3	3	143	457	429	1371	CoherentMotion_C#v1	1	500
574	1	5	51	3	3	3	3	312	288	936	864	CoherentMotion_C#v1	1	500
894	0	1	14	2	3	3	3	87	513	261	1539	CoherentMotion_C#v1	1	500
717	1	6	61	0	0	3	3	368	232	1104	696	CoherentMotion_C#v1	1	500
693	1	3	33	2	2	3	3	199	401	597	1203	CoherentMotion_C#v1	1	500
684	1	5	51	3	3	3	3	312	288	936	864	CoherentMotion_C#v1	1	500
675	1	5	51	0	0	3	3	312	288	936	864	CoherentMotion_C#v1	1	500
553	1	0	5	1	1	3	3	31	569	93	1707	CoherentMotion_C#v1	1	500
2168	0	0	5	1	2	3	3	31	569	93	1707	CoherentMotion_C#v1	1	500
540	0	3	33	2	0	3	3	199	401	597	1203	CoherentMotion_C#v1	1	500
556	1	6	61	3	3	3	3	368	232	1104	696	CoherentMotion_C#v1	1	500
767	1	0	5	1	1	3	3	31	569	93	1707	CoherentMotion_C#v1	1	500
690	1	4	42	1	1	3	3	256	344	768	1032	CoherentMotion_C#v1	1	500
729	1	7	70	2	2	3	3	424	176	1272	528	CoherentMotion_C#v1	1	500
639	1	2	23	1	1	3	3	143	457	429	1371	CoherentMotion_C#v1	1	500
725	1	4	42	0	0	3	3	256	344	768	1032	CoherentMotion_C#v1	1	500
637	1	5	51	0	0	3	3	312	288	936	864	CoherentMotion_C#v1	1	500
609	1	2	23	0	0	3	3	143	457	429	1371	CoherentMotion_C#v1	1	500
631	1	1	14	0	0	3	3	87	513	261	1539	CoherentMotion_C#v1	1	500
669	1	6	61	2	2	3	3	368	232	1104	696	CoherentMotion_C#v1	1	500
543	1	5	51	3	3	3	3	312	288	936	864	CoherentMotion_C#v1	1	500
549	0	0	5	2	0	3	3	31	569	93	1707	CoherentMotion_C#v1	1	500
582	1	5	51	1	1	3	3	312	288	936	864	CoherentMotion_C#v1	1	500
542	1	7	70	0	0	3	3	424	176	1272	528	CoherentMotion_C#v1	1	500
543	1	6	61	0	0	3	3	368	232	1104	696	CoherentMotion_C#v1	1	500
637	1	7	70	3	3	3	3	424	176	1272	528	CoherentMotion_C#v1	1	500
549	1	6	61	3	3	3	3	368	232	1104	696	CoherentMotion_C#v1	1	500
677	1	3	33	2	2	3	3	199	401	597	1203	CoherentMotion_C#v1	1	500
622	1	6	61	3	3	3	3	368	232	1104	696	CoherentMotion_C#v1	1	500
539	0	0	5	3	2	3	3	31	569	93	1707	CoherentMotion_C#v1	1	500
647	0	1	14	3	2	3	3	87	513	261	1539	CoherentMotion_C#v1	1	500
2797	1	5	51	3	3	3	3	312	288	936	864	CoherentMotion_C#v1	1	500
543	1	4	42	3	3	3	3	256	344	768	1032	CoherentMotion_C#v1	1	500
588	1	4	42	1	1	3	3	256	344	768	1032	CoherentMotion_C#v1	1	500
672	1	5	51	2	2	3	3	312	288	936	864	CoherentMotion_C#v1	1	500
629	0	5	51	2	1	3	3	312	288	936	864	CoherentMotion_C#v1	1	500
938	0	1	14	3	0	3	3	87	513	261	1539	CoherentMotion_C#v1	1	500
729	1	4	42	2	2	3	3	256	344	768	1032	CoherentMotion_C#v1	1	500
639	1	5	51	1	1	3	3	312	288	936	864	CoherentMotion_C#v1	1	500
645	1	6	61	0	0	3	3	368	232	1104	696	CoherentMotion_C#v1	1	500
1015	0	0	5	0	2	3	3	31	569	93	1707	CoherentMotion_C#v1	1	500
1275	0	0	5	1	3	3	3	31	569	93	1707	CoherentMotion_C#v1	1	500
688	1	4	42	2	2	3	3	256	344	768	1032	CoherentMotion_C#v1	1	500
614	1	2	23	1	1	3	3	143	457	429	1371	CoherentMotion_C#v1	1	500
635	1	4	42	3	3	3	3	256	344	768	1032	CoherentMotion_C#v1	1	500
576	0	0	5	3	0	3	3	31	569	93	1707	CoherentMotion_C#v1	1	500
739	0	0	5	1	2	3	3	31	569	93	1707	CoherentMotion_C#v1	1	500
732	1	5	51	2	2	3	3	312	288	936	864	CoherentMotion_C#v1	1	500
611	1	6	61	1	1	3	3	368	232	1104	696	CoherentMotion_C#v1	1	500
567	1	2	23	3	3	3	3	143	457	429	1371	CoherentMotion_C#v1	1	500
667	1	7	70	3	3	3	3	424	176	1272	528	CoherentMotion_C#v1	1	500
609	0	1	14	2	0	3	3	87	513	261	1539	CoherentMotion_C#v1	1	500
539	1	6	61	1	1	3	3	368	232	1104	696	CoherentMotion_C#v1	1	500
808	0	3	33	0	2	3	3	199	401	597	1203	CoherentMotion_C#v1	1	500
540	1	2	23	3	3	3	3	143	457	429	1371	CoherentMotion_C#v1	1	500
611	0	0	5	0	1	3	3	31	569	93	1707	CoherentMotion_C#v1	1	500
649	0	4	42	1	0	3	3	256	344	768	1032	CoherentMotion_C#v1	1	500
575	0	3	33	3	2	3	3	199	401	597	1203	CoherentMotion_C#v1	1	500
1138	0	0	5	0	3	3	3	31	569	93	1707	CoherentMotion_C#v1	1	500
595	1	5	51	3	3	3	3	312	288	936	864	CoherentMotion_C#v1	1	500
745	1	5	51	2	2	3	3	312	288	936	864	CoherentMotion_C#v1	1	500
720	1	1	14	0	0	3	3	87	513	261	1539	CoherentMotion_C#v1	1	500
663	1	7	70	0	0	3	3	424	176	1272	528	CoherentMotion_C#v1	1	500
639	1	1	14	1	1	3	3	87	513	261	1539	CoherentMotion_C#v1	1	500
644	1	7	70	2	2	3	3	424	176	1272	528	CoherentMotion_C#v1	1	500
554	0	1	14	2	3	3	3	87	513	261	1539	CoherentMotion_C#v1	1	500
543	0	2	23	3	2	3	3	143	457	429	1371	CoherentMotion_C#v1	1	500
590	1	6	61	1	1	3	3	368	232	1104	696	CoherentMotion_C#v1	1	500
578	1	4	42	3	3	3	3	256	344	768	1032	CoherentMotion_C#v1	1	500
678	1	1	14	0	0	3	3	87	513	261	1539	CoherentMotion_C#v1	1	500
601	1	5	51	2	2	3	3	312	288	936	864	CoherentMotion_C#v1	1	500
657	0	0	5	3	1	3	3	31	569	93	1707	CoherentMotion_C#v1	1	500
566	1	3	33	1	1	3	3	199	401	597	1203	CoherentMotion_C#v1	1	500
618	1	4	42	1	1	3	3	256	344	768	1032	CoherentMotion_C#v1	1	500
894	0	0	5	3	1	3	3	31	569	93	1707	CoherentMotion_C#v1	1	500
551	0	5	51	1	0	3	3	312	288	936	864	CoherentMotion_C#v1	1	500
590	0	2	23	3	2	3	3	143	457	429	1371	CoherentMotion_C#v1	1	500
835	0	2	23	2	1	3	3	143	457	429	1371	CoherentMotion_C#v1	1	500
620	1	2	23	3	3	3	3	143	457	429	1371	CoherentMotion_C#v1	1	500
673	0	3	33	0	3	3	3	199	401	597	1203	CoherentMotion_C#v1	1	500
613	0	0	5	3	0	3	3	31	569	93	1707	CoherentMotion_C#v1	1	500
632	0	1	14	0	2	3	3	87	513	261	1539	CoherentMotion_C#v1	1	500
2544	1	7	70	3	3	3	3	424	176	1272	528	CoherentMotion_C#v1	1	500
680	1	7	70	0	0	3	3	424	176	1272	528	CoherentMotion_C#v1	1	500
558	1	6	61	3	3	3	3	368	232	1104	696	CoherentMotion_C#v1	1	500
621	1	5	51	0	0	3	3	312	288	936	864	CoherentMotion_C#v1	1	500
582	1	5	51	3	3	3	3	312	288	936	864	CoherentMotion_C#v1	1	500
633	1	5	51	0	0	3	3	312	288	936	864	CoherentMotion_C#v1	1	500
606	1	3	33	3	3	3	3	199	401	597	1203	CoherentMotion_C#v1	1	500
724	1	3	33	0	0	3	3	199	401	597	1203	CoherentMotion_C#v1	1	500
585	1	5	51	3	3	3	3	312	288	936	864	CoherentMotion_C#v1	1	500
589	0	1	14	2	0	3	3	87	513	261	1539	CoherentMotion_C#v1	1	500
1202	1	2	23	2	2	3	3	143	457	429	1371	CoherentMotion_C#v1	1	500
677	1	3	33	3	3	3	3	199	401	597	1203	CoherentMotion_C#v1	1	500
732	1	6	61	1	1	3	3	368	232	1104	696	CoherentMotion_C#v1	1	500
883	1	0	5	2	2	3	3	31	569	93	1707	CoherentMotion_C#v1	1	500
672	0	2	23	2	0	3	3	143	457	429	1371	CoherentMotion_C#v1	1	500
902	0	0	5	3	2	3	3	31	569	93	1707	CoherentMotion_C#v1	1	500
1121	1	6	61	2	2	3	3	368	232	1104	696	CoherentMotion_C#v1	1	500
723	1	4	42	2	2	3	3	256	344	768	1032	CoherentMotion_C#v1	1	500
652	1	7	70	0	0	3	3	424	176	1272	528	CoherentMotion_C#v1	1	500
608	1	5	51	3	3	3	3	312	288	936	864	CoherentMotion_C#v1	1	500
542	1	2	23	1	1	3	3	143	457	429	1371	CoherentMotion_C#v1	1	500
743	0	2	23	3	0	3	3	143	457	429	1371	CoherentMotion_C#v1	1	500
607	0	0	5	2	3	3	3	31	569	93	1707	CoherentMotion_C#v1	1	500
596	1	4	42	0	0	3	3	256	344	768	1032	CoherentMotion_C#v1	1	500
724	0	1	14	0	2	3	3	87	513	261	1539	CoherentMotion_C#v1	1	500
606	0	0	5	1	3	3	3	31	569	93	1707	CoherentMotion_C#v1	1	500
576	1	2	23	0	0	3	3	143	457	429	1371	CoherentMotion_C#v1	1	500
568	1	7	70	1	1	3	3	424	176	1272	528	CoherentMotion_C#v1	1	500
543	0	0	5	0	3	3	3	31	569	93	1707	CoherentMotion_C#v1	1	500
