# Supplementary material for: The Leuven Embedded Figures Test (L-EFT): measuring perception, intelligence or executive function?
Source: PeerJ. 2018 Mar 26;6:e4524. doi: 10.7717/peerj.4524 (PMC5875396; doi:10.7717/peerj.4524)
Supplement: Supplemental Information 9 [file peerj-06-4524-s009.zip › Study 1/CoherentMotion/112630CoherentMotion.csv]

ReactionTime	Accuracy	CoherenceLevel	CoherenceValue	StimDirection	RespDirection	G_MeanCoherentSpeed	G_MeanRandomSpeed	TotalCoherent	TotalRandom	TotalCoherentSpeed	TotalRandomSpeed	TestID	MainPrac	MotionDuration
13722	0	0	5	1	3	3	3	31	569	93	1707	CoherentMotion_C#v1	0	1000
1647	1	7	70	2	2	3	3	424	176	1272	528	CoherentMotion_C#v1	0	1000
5506	1	1	14	1	1	3	3	87	513	261	1539	CoherentMotion_C#v1	0	1000
1779	1	6	61	2	2	3	3	368	232	1104	696	CoherentMotion_C#v1	0	1000
1856	1	2	23	2	2	3	3	143	457	429	1371	CoherentMotion_C#v1	0	1000
2508	0	1	14	2	1	3	3	87	513	261	1539	CoherentMotion_C#v1	0	1000
2137	1	3	33	1	1	3	3	199	401	597	1203	CoherentMotion_C#v1	0	1000
2534	1	2	23	2	2	3	3	143	457	429	1371	CoherentMotion_C#v1	0	1000
2945	0	3	33	0	1	3	3	199	401	597	1203	CoherentMotion_C#v1	0	1000
1963	1	4	42	1	1	3	3	256	344	768	1032	CoherentMotion_C#v1	0	1000
1907	1	6	61	1	1	3	3	368	232	1104	696	CoherentMotion_C#v1	0	1000
2423	0	0	5	0	1	3	3	31	569	93	1707	CoherentMotion_C#v1	0	1000
1708	0	0	5	1	3	3	3	31	569	93	1707	CoherentMotion_C#v1	0	1000
1691	1	7	70	3	3	3	3	424	176	1272	528	CoherentMotion_C#v1	0	1000
1572	1	3	33	3	3	3	3	199	401	597	1203	CoherentMotion_C#v1	0	1000
1458	1	4	42	1	1	3	3	256	344	768	1032	CoherentMotion_C#v1	0	1000
1661	1	3	33	3	3	3	3	199	401	597	1203	CoherentMotion_C#v1	0	1000
5758	0	1	14	3	0	3	3	87	513	261	1539	CoherentMotion_C#v1	0	1000
1485	1	5	51	0	0	3	3	312	288	936	864	CoherentMotion_C#v1	0	1000
1433	1	6	61	3	3	3	3	368	232	1104	696	CoherentMotion_C#v1	0	1000
1394	1	5	51	0	0	3	3	312	288	936	864	CoherentMotion_C#v1	0	1000
1436	1	7	70	1	1	3	3	424	176	1272	528	CoherentMotion_C#v1	0	1000
1415	1	6	61	2	2	3	3	368	232	1104	696	CoherentMotion_C#v1	0	1000
2216	1	0	5	3	3	3	3	31	569	93	1707	CoherentMotion_C#v1	0	1000
1318	1	6	61	1	1	3	3	368	232	1104	696	CoherentMotion_C#v1	0	1000
1724	1	1	14	3	3	3	3	87	513	261	1539	CoherentMotion_C#v1	0	1000
1621	1	0	5	3	3	3	3	31	569	93	1707	CoherentMotion_C#v1	0	1000
1421	1	1	14	1	1	3	3	87	513	261	1539	CoherentMotion_C#v1	0	1000
1367	0	0	5	0	3	3	3	31	569	93	1707	CoherentMotion_C#v1	0	1000
1166	1	6	61	0	0	3	3	368	232	1104	696	CoherentMotion_C#v1	0	1000
5409	1	7	70	1	1	3	3	424	176	1272	528	CoherentMotion_C#v1	0	1000
1609	0	0	5	0	3	3	3	31	569	93	1707	CoherentMotion_C#v1	0	1000
1488	1	7	70	2	2	3	3	424	176	1272	528	CoherentMotion_C#v1	0	1000
1367	1	3	33	2	2	3	3	199	401	597	1203	CoherentMotion_C#v1	0	1000
1924	1	0	5	3	3	3	3	31	569	93	1707	CoherentMotion_C#v1	0	1000
2225	0	1	14	2	0	3	3	87	513	261	1539	CoherentMotion_C#v1	0	1000
1295	1	6	61	1	1	3	3	368	232	1104	696	CoherentMotion_C#v1	0	1000
1425	1	6	61	2	2	3	3	368	232	1104	696	CoherentMotion_C#v1	0	1000
1453	1	6	61	0	0	3	3	368	232	1104	696	CoherentMotion_C#v1	0	1000
1416	1	3	33	2	2	3	3	199	401	597	1203	CoherentMotion_C#v1	0	1000
1082	1	4	42	3	3	3	3	256	344	768	1032	CoherentMotion_C#v1	0	1000
1464	1	3	33	1	1	3	3	199	401	597	1203	CoherentMotion_C#v1	0	1000
1980	0	1	14	2	1	3	3	87	513	261	1539	CoherentMotion_C#v1	0	1000
1397	1	1	14	3	3	3	3	87	513	261	1539	CoherentMotion_C#v1	0	1000
1534	1	4	42	1	1	3	3	256	344	768	1032	CoherentMotion_C#v1	0	1000
1727	0	0	5	0	3	3	3	31	569	93	1707	CoherentMotion_C#v1	0	1000
2043	0	0	5	0	1	3	3	31	569	93	1707	CoherentMotion_C#v1	0	1000
5774	0	5	51	1	0	3	3	312	288	936	864	CoherentMotion_C#v1	0	1000
1681	1	4	42	0	0	3	3	256	344	768	1032	CoherentMotion_C#v1	0	1000
1465	1	7	70	2	2	3	3	424	176	1272	528	CoherentMotion_C#v1	0	1000
1670	1	1	14	3	3	3	3	87	513	261	1539	CoherentMotion_C#v1	0	1000
2004	0	0	5	2	3	3	3	31	569	93	1707	CoherentMotion_C#v1	0	1000
2591	1	7	70	3	3	3	3	424	176	1272	528	CoherentMotion_C#v1	0	1000
2488	1	4	42	1	1	3	3	256	344	768	1032	CoherentMotion_C#v1	0	1000
1282	1	5	51	3	3	3	3	312	288	936	864	CoherentMotion_C#v1	0	1000
1435	1	3	33	1	1	3	3	199	401	597	1203	CoherentMotion_C#v1	0	1000
1594	1	4	42	3	3	3	3	256	344	768	1032	CoherentMotion_C#v1	0	1000
1694	0	0	5	1	2	3	3	31	569	93	1707	CoherentMotion_C#v1	0	1000
1105	1	5	51	2	2	3	3	312	288	936	864	CoherentMotion_C#v1	0	1000
1147	1	4	42	2	2	3	3	256	344	768	1032	CoherentMotion_C#v1	0	1000
1456	1	0	5	2	2	3	3	31	569	93	1707	CoherentMotion_C#v1	0	1000
2680	1	7	70	1	1	3	3	424	176	1272	528	CoherentMotion_C#v1	0	1000
1677	1	3	33	1	1	3	3	199	401	597	1203	CoherentMotion_C#v1	0	1000
1082	1	3	33	3	3	3	3	199	401	597	1203	CoherentMotion_C#v1	0	1000
1755	1	4	42	2	2	3	3	256	344	768	1032	CoherentMotion_C#v1	0	1000
1165	1	7	70	0	0	3	3	424	176	1272	528	CoherentMotion_C#v1	0	1000
1475	1	2	23	3	3	3	3	143	457	429	1371	CoherentMotion_C#v1	0	1000
1682	1	1	14	0	0	3	3	87	513	261	1539	CoherentMotion_C#v1	0	1000
1286	1	1	14	1	1	3	3	87	513	261	1539	CoherentMotion_C#v1	0	1000
1911	1	7	70	0	0	3	3	424	176	1272	528	CoherentMotion_C#v1	0	1000
1607	1	6	61	0	0	3	3	368	232	1104	696	CoherentMotion_C#v1	0	1000
1725	0	0	5	2	0	3	3	31	569	93	1707	CoherentMotion_C#v1	0	1000
2085	1	6	61	3	3	3	3	368	232	1104	696	CoherentMotion_C#v1	0	1000
1985	1	2	23	2	2	3	3	143	457	429	1371	CoherentMotion_C#v1	0	1000
1584	1	3	33	2	2	3	3	199	401	597	1203	CoherentMotion_C#v1	0	1000
1543	1	2	23	1	1	3	3	143	457	429	1371	CoherentMotion_C#v1	0	1000
1588	1	1	14	2	2	3	3	87	513	261	1539	CoherentMotion_C#v1	0	1000
1223	1	6	61	3	3	3	3	368	232	1104	696	CoherentMotion_C#v1	0	1000
1807	0	2	23	1	2	3	3	143	457	429	1371	CoherentMotion_C#v1	0	1000
1033	1	5	51	2	2	3	3	312	288	936	864	CoherentMotion_C#v1	0	1000
1485	0	1	14	2	0	3	3	87	513	261	1539	CoherentMotion_C#v1	1	500
2408	1	1	14	2	2	3	3	87	513	261	1539	CoherentMotion_C#v1	1	500
1058	1	7	70	3	3	3	3	424	176	1272	528	CoherentMotion_C#v1	1	500
1274	0	0	5	1	0	3	3	31	569	93	1707	CoherentMotion_C#v1	1	500
1049	1	5	51	3	3	3	3	312	288	936	864	CoherentMotion_C#v1	1	500
1220	1	2	23	3	3	3	3	143	457	429	1371	CoherentMotion_C#v1	1	500
1669	0	3	33	1	3	3	3	199	401	597	1203	CoherentMotion_C#v1	1	500
1045	1	7	70	0	0	3	3	424	176	1272	528	CoherentMotion_C#v1	1	500
1149	1	6	61	0	0	3	3	368	232	1104	696	CoherentMotion_C#v1	1	500
957	1	7	70	1	1	3	3	424	176	1272	528	CoherentMotion_C#v1	1	500
995	1	2	23	1	1	3	3	143	457	429	1371	CoherentMotion_C#v1	1	500
1652	0	0	5	1	0	3	3	31	569	93	1707	CoherentMotion_C#v1	1	500
978	1	5	51	2	2	3	3	312	288	936	864	CoherentMotion_C#v1	1	500
1496	0	2	23	0	3	3	3	143	457	429	1371	CoherentMotion_C#v1	1	500
1083	1	2	23	0	0	3	3	143	457	429	1371	CoherentMotion_C#v1	1	500
949	1	7	70	2	2	3	3	424	176	1272	528	CoherentMotion_C#v1	1	500
881	1	6	61	1	1	3	3	368	232	1104	696	CoherentMotion_C#v1	1	500
925	0	0	5	0	3	3	3	31	569	93	1707	CoherentMotion_C#v1	1	500
929	1	3	33	2	2	3	3	199	401	597	1203	CoherentMotion_C#v1	1	500
838	1	6	61	1	1	3	3	368	232	1104	696	CoherentMotion_C#v1	1	500
856	1	6	61	2	2	3	3	368	232	1104	696	CoherentMotion_C#v1	1	500
1283	0	3	33	1	2	3	3	199	401	597	1203	CoherentMotion_C#v1	1	500
1582	1	2	23	3	3	3	3	143	457	429	1371	CoherentMotion_C#v1	1	500
925	1	5	51	1	1	3	3	312	288	936	864	CoherentMotion_C#v1	1	500
940	1	6	61	3	3	3	3	368	232	1104	696	CoherentMotion_C#v1	1	500
944	1	5	51	0	0	3	3	312	288	936	864	CoherentMotion_C#v1	1	500
989	1	7	70	2	2	3	3	424	176	1272	528	CoherentMotion_C#v1	1	500
1275	1	0	5	3	3	3	3	31	569	93	1707	CoherentMotion_C#v1	1	500
777	1	4	42	1	1	3	3	256	344	768	1032	CoherentMotion_C#v1	1	500
914	1	6	61	3	3	3	3	368	232	1104	696	CoherentMotion_C#v1	1	500
831	1	7	70	1	1	3	3	424	176	1272	528	CoherentMotion_C#v1	1	500
690	1	5	51	3	3	3	3	312	288	936	864	CoherentMotion_C#v1	1	500
852	1	6	61	1	1	3	3	368	232	1104	696	CoherentMotion_C#v1	1	500
908	1	0	5	3	3	3	3	31	569	93	1707	CoherentMotion_C#v1	1	500
1069	1	3	33	0	0	3	3	199	401	597	1203	CoherentMotion_C#v1	1	500
846	1	1	14	2	2	3	3	87	513	261	1539	CoherentMotion_C#v1	1	500
922	1	6	61	3	3	3	3	368	232	1104	696	CoherentMotion_C#v1	1	500
966	1	5	51	0	0	3	3	312	288	936	864	CoherentMotion_C#v1	1	500
796	1	4	42	1	1	3	3	256	344	768	1032	CoherentMotion_C#v1	1	500
909	1	6	61	2	2	3	3	368	232	1104	696	CoherentMotion_C#v1	1	500
794	1	6	61	1	1	3	3	368	232	1104	696	CoherentMotion_C#v1	1	500
951	1	3	33	0	0	3	3	199	401	597	1203	CoherentMotion_C#v1	1	500
944	0	1	14	1	2	3	3	87	513	261	1539	CoherentMotion_C#v1	1	500
825	1	6	61	0	0	3	3	368	232	1104	696	CoherentMotion_C#v1	1	500
1215	0	0	5	0	3	3	3	31	569	93	1707	CoherentMotion_C#v1	1	500
1020	1	2	23	0	0	3	3	143	457	429	1371	CoherentMotion_C#v1	1	500
1187	1	3	33	2	2	3	3	199	401	597	1203	CoherentMotion_C#v1	1	500
840	1	7	70	3	3	3	3	424	176	1272	528	CoherentMotion_C#v1	1	500
869	1	7	70	0	0	3	3	424	176	1272	528	CoherentMotion_C#v1	1	500
908	1	4	42	1	1	3	3	256	344	768	1032	CoherentMotion_C#v1	1	500
1528	1	2	23	1	1	3	3	143	457	429	1371	CoherentMotion_C#v1	1	500
827	1	4	42	1	1	3	3	256	344	768	1032	CoherentMotion_C#v1	1	500
1061	1	2	23	1	1	3	3	143	457	429	1371	CoherentMotion_C#v1	1	500
1575	1	1	14	3	3	3	3	87	513	261	1539	CoherentMotion_C#v1	1	500
1077	1	5	51	2	2	3	3	312	288	936	864	CoherentMotion_C#v1	1	500
1645	0	1	14	0	3	3	3	87	513	261	1539	CoherentMotion_C#v1	1	500
1643	1	0	5	0	0	3	3	31	569	93	1707	CoherentMotion_C#v1	1	500
865	1	3	33	0	0	3	3	199	401	597	1203	CoherentMotion_C#v1	1	500
942	1	5	51	3	3	3	3	312	288	936	864	CoherentMotion_C#v1	1	500
844	1	3	33	1	1	3	3	199	401	597	1203	CoherentMotion_C#v1	1	500
875	1	4	42	3	3	3	3	256	344	768	1032	CoherentMotion_C#v1	1	500
1018	0	2	23	3	1	3	3	143	457	429	1371	CoherentMotion_C#v1	1	500
929	1	6	61	3	3	3	3	368	232	1104	696	CoherentMotion_C#v1	1	500
903	1	5	51	3	3	3	3	312	288	936	864	CoherentMotion_C#v1	1	500
996	1	2	23	3	3	3	3	143	457	429	1371	CoherentMotion_C#v1	1	500
834	1	7	70	0	0	3	3	424	176	1272	528	CoherentMotion_C#v1	1	500
1396	1	0	5	3	3	3	3	31	569	93	1707	CoherentMotion_C#v1	1	500
1061	1	0	5	0	0	3	3	31	569	93	1707	CoherentMotion_C#v1	1	500
804	1	7	70	1	1	3	3	424	176	1272	528	CoherentMotion_C#v1	1	500
855	1	2	23	2	2	3	3	143	457	429	1371	CoherentMotion_C#v1	1	500
856	1	3	33	0	0	3	3	199	401	597	1203	CoherentMotion_C#v1	1	500
979	1	7	70	0	0	3	3	424	176	1272	528	CoherentMotion_C#v1	1	500
834	1	2	23	3	3	3	3	143	457	429	1371	CoherentMotion_C#v1	1	500
1285	1	0	5	3	3	3	3	31	569	93	1707	CoherentMotion_C#v1	1	500
840	1	3	33	0	0	3	3	199	401	597	1203	CoherentMotion_C#v1	1	500
822	1	3	33	1	1	3	3	199	401	597	1203	CoherentMotion_C#v1	1	500
903	1	1	14	0	0	3	3	87	513	261	1539	CoherentMotion_C#v1	1	500
1196	1	1	14	3	3	3	3	87	513	261	1539	CoherentMotion_C#v1	1	500
903	1	2	23	3	3	3	3	143	457	429	1371	CoherentMotion_C#v1	1	500
850	1	2	23	1	1	3	3	143	457	429	1371	CoherentMotion_C#v1	1	500
933	1	1	14	2	2	3	3	87	513	261	1539	CoherentMotion_C#v1	1	500
818	1	7	70	3	3	3	3	424	176	1272	528	CoherentMotion_C#v1	1	500
869	0	2	23	2	0	3	3	143	457	429	1371	CoherentMotion_C#v1	1	500
1424	0	1	14	3	2	3	3	87	513	261	1539	CoherentMotion_C#v1	1	500
625	1	5	51	1	1	3	3	312	288	936	864	CoherentMotion_C#v1	1	500
1006	0	1	14	0	3	3	3	87	513	261	1539	CoherentMotion_C#v1	1	500
876	1	7	70	3	3	3	3	424	176	1272	528	CoherentMotion_C#v1	1	500
792	1	7	70	2	2	3	3	424	176	1272	528	CoherentMotion_C#v1	1	500
786	1	5	51	2	2	3	3	312	288	936	864	CoherentMotion_C#v1	1	500
644	1	4	42	2	2	3	3	256	344	768	1032	CoherentMotion_C#v1	1	500
833	1	5	51	3	3	3	3	312	288	936	864	CoherentMotion_C#v1	1	500
724	1	0	5	1	1	3	3	31	569	93	1707	CoherentMotion_C#v1	1	500
843	1	4	42	1	1	3	3	256	344	768	1032	CoherentMotion_C#v1	1	500
1062	1	1	14	3	3	3	3	87	513	261	1539	CoherentMotion_C#v1	1	500
1014	0	1	14	3	2	3	3	87	513	261	1539	CoherentMotion_C#v1	1	500
1465	0	1	14	0	2	3	3	87	513	261	1539	CoherentMotion_C#v1	1	500
813	1	7	70	3	3	3	3	424	176	1272	528	CoherentMotion_C#v1	1	500
784	1	5	51	1	1	3	3	312	288	936	864	CoherentMotion_C#v1	1	500
945	1	6	61	3	3	3	3	368	232	1104	696	CoherentMotion_C#v1	1	500
1206	1	6	61	3	3	3	3	368	232	1104	696	CoherentMotion_C#v1	1	500
953	1	2	23	1	1	3	3	143	457	429	1371	CoherentMotion_C#v1	1	500
1029	1	2	23	1	1	3	3	143	457	429	1371	CoherentMotion_C#v1	1	500
852	1	4	42	0	0	3	3	256	344	768	1032	CoherentMotion_C#v1	1	500
1049	1	2	23	3	3	3	3	143	457	429	1371	CoherentMotion_C#v1	1	500
882	1	5	51	0	0	3	3	312	288	936	864	CoherentMotion_C#v1	1	500
1492	1	4	42	2	2	3	3	256	344	768	1032	CoherentMotion_C#v1	1	500
1048	1	3	33	3	3	3	3	199	401	597	1203	CoherentMotion_C#v1	1	500
967	1	4	42	0	0	3	3	256	344	768	1032	CoherentMotion_C#v1	1	500
756	1	6	61	3	3	3	3	368	232	1104	696	CoherentMotion_C#v1	1	500
1034	1	3	33	2	2	3	3	199	401	597	1203	CoherentMotion_C#v1	1	500
814	1	6	61	3	3	3	3	368	232	1104	696	CoherentMotion_C#v1	1	500
1023	1	1	14	0	0	3	3	87	513	261	1539	CoherentMotion_C#v1	1	500
934	1	4	42	2	2	3	3	256	344	768	1032	CoherentMotion_C#v1	1	500
1379	0	0	5	1	3	3	3	31	569	93	1707	CoherentMotion_C#v1	1	500
1026	1	3	33	0	0	3	3	199	401	597	1203	CoherentMotion_C#v1	1	500
1395	0	0	5	2	0	3	3	31	569	93	1707	CoherentMotion_C#v1	1	500
891	1	7	70	0	0	3	3	424	176	1272	528	CoherentMotion_C#v1	1	500
1051	0	1	14	3	2	3	3	87	513	261	1539	CoherentMotion_C#v1	1	500
923	1	3	33	3	3	3	3	199	401	597	1203	CoherentMotion_C#v1	1	500
1756	1	2	23	0	0	3	3	143	457	429	1371	CoherentMotion_C#v1	1	500
1275	1	0	5	3	3	3	3	31	569	93	1707	CoherentMotion_C#v1	1	500
859	1	5	51	1	1	3	3	312	288	936	864	CoherentMotion_C#v1	1	500
902	1	3	33	0	0	3	3	199	401	597	1203	CoherentMotion_C#v1	1	500
1050	1	0	5	2	2	3	3	31	569	93	1707	CoherentMotion_C#v1	1	500
1514	0	1	14	1	3	3	3	87	513	261	1539	CoherentMotion_C#v1	1	500
814	1	2	23	2	2	3	3	143	457	429	1371	CoherentMotion_C#v1	1	500
806	1	3	33	0	0	3	3	199	401	597	1203	CoherentMotion_C#v1	1	500
813	1	6	61	1	1	3	3	368	232	1104	696	CoherentMotion_C#v1	1	500
802	1	6	61	1	1	3	3	368	232	1104	696	CoherentMotion_C#v1	1	500
939	1	0	5	3	3	3	3	31	569	93	1707	CoherentMotion_C#v1	1	500
960	1	2	23	3	3	3	3	143	457	429	1371	CoherentMotion_C#v1	1	500
838	1	4	42	3	3	3	3	256	344	768	1032	CoherentMotion_C#v1	1	500
753	1	5	51	1	1	3	3	312	288	936	864	CoherentMotion_C#v1	1	500
1088	0	1	14	1	3	3	3	87	513	261	1539	CoherentMotion_C#v1	1	500
937	1	4	42	2	2	3	3	256	344	768	1032	CoherentMotion_C#v1	1	500
1037	0	1	14	1	2	3	3	87	513	261	1539	CoherentMotion_C#v1	1	500
2159	0	0	5	3	2	3	3	31	569	93	1707	CoherentMotion_C#v1	1	500
795	1	7	70	2	2	3	3	424	176	1272	528	CoherentMotion_C#v1	1	500
835	1	5	51	0	0	3	3	312	288	936	864	CoherentMotion_C#v1	1	500
781	1	4	42	2	2	3	3	256	344	768	1032	CoherentMotion_C#v1	1	500
526	1	1	14	0	0	3	3	87	513	261	1539	CoherentMotion_C#v1	1	500
714	1	4	42	1	1	3	3	256	344	768	1032	CoherentMotion_C#v1	1	500
897	1	4	42	0	0	3	3	256	344	768	1032	CoherentMotion_C#v1	1	500
733	1	7	70	3	3	3	3	424	176	1272	528	CoherentMotion_C#v1	1	500
773	1	5	51	3	3	3	3	312	288	936	864	CoherentMotion_C#v1	1	500
605	1	6	61	3	3	3	3	368	232	1104	696	CoherentMotion_C#v1	1	500
546	1	2	23	3	3	3	3	143	457	429	1371	CoherentMotion_C#v1	1	500
523	1	1	14	3	3	3	3	87	513	261	1539	CoherentMotion_C#v1	1	500
770	1	5	51	0	0	3	3	312	288	936	864	CoherentMotion_C#v1	1	500
663	1	7	70	2	2	3	3	424	176	1272	528	CoherentMotion_C#v1	1	500
1289	1	6	61	3	3	3	3	368	232	1104	696	CoherentMotion_C#v1	1	500
2231	0	0	5	1	0	3	3	31	569	93	1707	CoherentMotion_C#v1	1	500
745	1	6	61	1	1	3	3	368	232	1104	696	CoherentMotion_C#v1	1	500
842	1	7	70	1	1	3	3	424	176	1272	528	CoherentMotion_C#v1	1	500
732	1	5	51	2	2	3	3	312	288	936	864	CoherentMotion_C#v1	1	500
948	1	2	23	2	2	3	3	143	457	429	1371	CoherentMotion_C#v1	1	500
825	1	7	70	1	1	3	3	424	176	1272	528	CoherentMotion_C#v1	1	500
1562	1	0	5	2	2	3	3	31	569	93	1707	CoherentMotion_C#v1	1	500
679	1	4	42	1	1	3	3	256	344	768	1032	CoherentMotion_C#v1	1	500
893	1	2	23	2	2	3	3	143	457	429	1371	CoherentMotion_C#v1	1	500
866	1	7	70	1	1	3	3	424	176	1272	528	CoherentMotion_C#v1	1	500
705	1	4	42	2	2	3	3	256	344	768	1032	CoherentMotion_C#v1	1	500
788	1	5	51	3	3	3	3	312	288	936	864	CoherentMotion_C#v1	1	500
1525	1	1	14	3	3	3	3	87	513	261	1539	CoherentMotion_C#v1	1	500
658	1	4	42	1	1	3	3	256	344	768	1032	CoherentMotion_C#v1	1	500
838	1	3	33	3	3	3	3	199	401	597	1203	CoherentMotion_C#v1	1	500
728	1	6	61	2	2	3	3	368	232	1104	696	CoherentMotion_C#v1	1	500
831	1	6	61	3	3	3	3	368	232	1104	696	CoherentMotion_C#v1	1	500
847	1	7	70	3	3	3	3	424	176	1272	528	CoherentMotion_C#v1	1	500
702	1	4	42	2	2	3	3	256	344	768	1032	CoherentMotion_C#v1	1	500
1308	0	0	5	1	3	3	3	31	569	93	1707	CoherentMotion_C#v1	1	500
684	1	3	33	2	2	3	3	199	401	597	1203	CoherentMotion_C#v1	1	500
923	1	2	23	2	2	3	3	143	457	429	1371	CoherentMotion_C#v1	1	500
723	0	2	23	0	2	3	3	143	457	429	1371	CoherentMotion_C#v1	1	500
750	1	6	61	3	3	3	3	368	232	1104	696	CoherentMotion_C#v1	1	500
2277	0	1	14	2	3	3	3	87	513	261	1539	CoherentMotion_C#v1	1	500
1493	1	1	14	3	3	3	3	87	513	261	1539	CoherentMotion_C#v1	1	500
669	1	5	51	1	1	3	3	312	288	936	864	CoherentMotion_C#v1	1	500
718	1	3	33	2	2	3	3	199	401	597	1203	CoherentMotion_C#v1	1	500
1389	0	3	33	0	3	3	3	199	401	597	1203	CoherentMotion_C#v1	1	500
1437	1	1	14	1	1	3	3	87	513	261	1539	CoherentMotion_C#v1	1	500
1247	1	4	42	2	2	3	3	256	344	768	1032	CoherentMotion_C#v1	1	500
845	1	5	51	0	0	3	3	312	288	936	864	CoherentMotion_C#v1	1	500
1405	0	1	14	1	0	3	3	87	513	261	1539	CoherentMotion_C#v1	1	500
1199	1	3	33	1	1	3	3	199	401	597	1203	CoherentMotion_C#v1	1	500
619	1	5	51	3	3	3	3	312	288	936	864	CoherentMotion_C#v1	1	500
943	1	4	42	0	0	3	3	256	344	768	1032	CoherentMotion_C#v1	1	500
796	1	7	70	2	2	3	3	424	176	1272	528	CoherentMotion_C#v1	1	500
1266	1	2	23	0	0	3	3	143	457	429	1371	CoherentMotion_C#v1	1	500
1548	0	3	33	0	2	3	3	199	401	597	1203	CoherentMotion_C#v1	1	500
857	1	2	23	3	3	3	3	143	457	429	1371	CoherentMotion_C#v1	1	500
953	0	0	5	3	0	3	3	31	569	93	1707	CoherentMotion_C#v1	1	500
1748	1	3	33	2	2	3	3	199	401	597	1203	CoherentMotion_C#v1	1	500
1010	1	4	42	2	2	3	3	256	344	768	1032	CoherentMotion_C#v1	1	500
1184	0	0	5	3	2	3	3	31	569	93	1707	CoherentMotion_C#v1	1	500
1560	0	2	23	0	3	3	3	143	457	429	1371	CoherentMotion_C#v1	1	500
881	1	4	42	1	1	3	3	256	344	768	1032	CoherentMotion_C#v1	1	500
2085	0	1	14	2	0	3	3	87	513	261	1539	CoherentMotion_C#v1	1	500
1134	0	1	14	2	3	3	3	87	513	261	1539	CoherentMotion_C#v1	1	500
904	1	0	5	2	2	3	3	31	569	93	1707	CoherentMotion_C#v1	1	500
780	1	4	42	2	2	3	3	256	344	768	1032	CoherentMotion_C#v1	1	500
905	1	6	61	3	3	3	3	368	232	1104	696	CoherentMotion_C#v1	1	500
942	1	7	70	1	1	3	3	424	176	1272	528	CoherentMotion_C#v1	1	500
1091	1	1	14	2	2	3	3	87	513	261	1539	CoherentMotion_C#v1	1	500
820	0	6	61	2	0	3	3	368	232	1104	696	CoherentMotion_C#v1	1	500
774	1	3	33	3	3	3	3	199	401	597	1203	CoherentMotion_C#v1	1	500
575	1	6	61	1	1	3	3	368	232	1104	696	CoherentMotion_C#v1	1	500
586	0	0	5	2	0	3	3	31	569	93	1707	CoherentMotion_C#v1	1	500
1287	1	4	42	0	0	3	3	256	344	768	1032	CoherentMotion_C#v1	1	500
877	1	5	51	3	3	3	3	312	288	936	864	CoherentMotion_C#v1	1	500
766	1	7	70	0	0	3	3	424	176	1272	528	CoherentMotion_C#v1	1	500
1323	1	0	5	0	0	3	3	31	569	93	1707	CoherentMotion_C#v1	1	500
861	1	4	42	3	3	3	3	256	344	768	1032	CoherentMotion_C#v1	1	500
960	1	6	61	1	1	3	3	368	232	1104	696	CoherentMotion_C#v1	1	500
1103	1	7	70	2	2	3	3	424	176	1272	528	CoherentMotion_C#v1	1	500
1055	1	6	61	2	2	3	3	368	232	1104	696	CoherentMotion_C#v1	1	500
1184	1	1	14	2	2	3	3	87	513	261	1539	CoherentMotion_C#v1	1	500
1011	0	0	5	1	3	3	3	31	569	93	1707	CoherentMotion_C#v1	1	500
840	1	4	42	3	3	3	3	256	344	768	1032	CoherentMotion_C#v1	1	500
1363	0	0	5	2	3	3	3	31	569	93	1707	CoherentMotion_C#v1	1	500
1637	0	1	14	1	3	3	3	87	513	261	1539	CoherentMotion_C#v1	1	500
1378	1	2	23	3	3	3	3	143	457	429	1371	CoherentMotion_C#v1	1	500
938	1	5	51	2	2	3	3	312	288	936	864	CoherentMotion_C#v1	1	500
984	1	5	51	2	2	3	3	312	288	936	864	CoherentMotion_C#v1	1	500
938	1	5	51	0	0	3	3	312	288	936	864	CoherentMotion_C#v1	1	500
1196	0	2	23	0	3	3	3	143	457	429	1371	CoherentMotion_C#v1	1	500
893	1	7	70	2	2	3	3	424	176	1272	528	CoherentMotion_C#v1	1	500
712	1	6	61	1	1	3	3	368	232	1104	696	CoherentMotion_C#v1	1	500
1102	1	3	33	2	2	3	3	199	401	597	1203	CoherentMotion_C#v1	1	500
889	1	7	70	0	0	3	3	424	176	1272	528	CoherentMotion_C#v1	1	500
709	1	3	33	3	3	3	3	199	401	597	1203	CoherentMotion_C#v1	1	500
874	1	6	61	1	1	3	3	368	232	1104	696	CoherentMotion_C#v1	1	500
1031	1	5	51	1	1	3	3	312	288	936	864	CoherentMotion_C#v1	1	500
949	1	3	33	2	2	3	3	199	401	597	1203	CoherentMotion_C#v1	1	500
779	1	3	33	3	3	3	3	199	401	597	1203	CoherentMotion_C#v1	1	500
755	1	4	42	1	1	3	3	256	344	768	1032	CoherentMotion_C#v1	1	500
891	1	3	33	3	3	3	3	199	401	597	1203	CoherentMotion_C#v1	1	500
847	1	2	23	2	2	3	3	143	457	429	1371	CoherentMotion_C#v1	1	500
1009	1	0	5	2	2	3	3	31	569	93	1707	CoherentMotion_C#v1	1	500
959	1	4	42	3	3	3	3	256	344	768	1032	CoherentMotion_C#v1	1	500
1158	1	2	23	2	2	3	3	143	457	429	1371	CoherentMotion_C#v1	1	500
1248	0	0	5	2	1	3	3	31	569	93	1707	CoherentMotion_C#v1	1	500
1686	0	0	5	3	0	3	3	31	569	93	1707	CoherentMotion_C#v1	1	500
1308	0	0	5	1	3	3	3	31	569	93	1707	CoherentMotion_C#v1	1	500
867	1	2	23	3	3	3	3	143	457	429	1371	CoherentMotion_C#v1	1	500
894	1	2	23	0	0	3	3	143	457	429	1371	CoherentMotion_C#v1	1	500
1048	0	0	5	1	0	3	3	31	569	93	1707	CoherentMotion_C#v1	1	500
1578	1	1	14	1	1	3	3	87	513	261	1539	CoherentMotion_C#v1	1	500
982	1	6	61	0	0	3	3	368	232	1104	696	CoherentMotion_C#v1	1	500
769	1	3	33	3	3	3	3	199	401	597	1203	CoherentMotion_C#v1	1	500
946	1	4	42	3	3	3	3	256	344	768	1032	CoherentMotion_C#v1	1	500
812	1	4	42	0	0	3	3	256	344	768	1032	CoherentMotion_C#v1	1	500
1035	1	1	14	0	0	3	3	87	513	261	1539	CoherentMotion_C#v1	1	500
723	1	4	42	0	0	3	3	256	344	768	1032	CoherentMotion_C#v1	1	500
716	1	4	42	1	1	3	3	256	344	768	1032	CoherentMotion_C#v1	1	500
1500	1	0	5	1	1	3	3	31	569	93	1707	CoherentMotion_C#v1	1	500
781	1	5	51	0	0	3	3	312	288	936	864	CoherentMotion_C#v1	1	500
792	1	6	61	1	1	3	3	368	232	1104	696	CoherentMotion_C#v1	1	500
882	1	3	33	2	2	3	3	199	401	597	1203	CoherentMotion_C#v1	1	500
839	1	4	42	3	3	3	3	256	344	768	1032	CoherentMotion_C#v1	1	500
1074	0	0	5	0	2	3	3	31	569	93	1707	CoherentMotion_C#v1	1	500
1219	0	1	14	2	0	3	3	87	513	261	1539	CoherentMotion_C#v1	1	500
1006	1	1	14	1	1	3	3	87	513	261	1539	CoherentMotion_C#v1	1	500
1046	1	2	23	3	3	3	3	143	457	429	1371	CoherentMotion_C#v1	1	500
981	1	7	70	0	0	3	3	424	176	1272	528	CoherentMotion_C#v1	1	500
858	1	3	33	1	1	3	3	199	401	597	1203	CoherentMotion_C#v1	1	500
1495	0	0	5	3	0	3	3	31	569	93	1707	CoherentMotion_C#v1	1	500
866	1	3	33	1	1	3	3	199	401	597	1203	CoherentMotion_C#v1	1	500
871	0	3	33	1	2	3	3	199	401	597	1203	CoherentMotion_C#v1	1	500
1112	1	7	70	2	2	3	3	424	176	1272	528	CoherentMotion_C#v1	1	500
1259	1	3	33	2	2	3	3	199	401	597	1203	CoherentMotion_C#v1	1	500
1017	1	7	70	0	0	3	3	424	176	1272	528	CoherentMotion_C#v1	1	500
896	0	5	51	2	0	3	3	312	288	936	864	CoherentMotion_C#v1	1	500
2211	1	4	42	0	0	3	3	256	344	768	1032	CoherentMotion_C#v1	1	500
855	1	6	61	1	1	3	3	368	232	1104	696	CoherentMotion_C#v1	1	500
908	1	4	42	0	0	3	3	256	344	768	1032	CoherentMotion_C#v1	1	500
817	1	3	33	3	3	3	3	199	401	597	1203	CoherentMotion_C#v1	1	500
875	1	5	51	3	3	3	3	312	288	936	864	CoherentMotion_C#v1	1	500
790	1	7	70	0	0	3	3	424	176	1272	528	CoherentMotion_C#v1	1	500
935	0	2	23	3	2	3	3	143	457	429	1371	CoherentMotion_C#v1	1	500
732	1	5	51	1	1	3	3	312	288	936	864	CoherentMotion_C#v1	1	500
812	1	2	23	3	3	3	3	143	457	429	1371	CoherentMotion_C#v1	1	500
813	1	3	33	3	3	3	3	199	401	597	1203	CoherentMotion_C#v1	1	500
599	1	7	70	3	3	3	3	424	176	1272	528	CoherentMotion_C#v1	1	500
546	1	6	61	3	3	3	3	368	232	1104	696	CoherentMotion_C#v1	1	500
782	1	4	42	1	1	3	3	256	344	768	1032	CoherentMotion_C#v1	1	500
627	1	7	70	3	3	3	3	424	176	1272	528	CoherentMotion_C#v1	1	500
1219	1	7	70	0	0	3	3	424	176	1272	528	CoherentMotion_C#v1	1	500
742	1	5	51	1	1	3	3	312	288	936	864	CoherentMotion_C#v1	1	500
599	1	4	42	1	1	3	3	256	344	768	1032	CoherentMotion_C#v1	1	500
747	1	5	51	2	2	3	3	312	288	936	864	CoherentMotion_C#v1	1	500
778	1	7	70	3	3	3	3	424	176	1272	528	CoherentMotion_C#v1	1	500
701	1	7	70	3	3	3	3	424	176	1272	528	CoherentMotion_C#v1	1	500
1251	0	0	5	1	0	3	3	31	569	93	1707	CoherentMotion_C#v1	1	500
704	1	6	61	1	1	3	3	368	232	1104	696	CoherentMotion_C#v1	1	500
991	1	2	23	3	3	3	3	143	457	429	1371	CoherentMotion_C#v1	1	500
973	1	3	33	3	3	3	3	199	401	597	1203	CoherentMotion_C#v1	1	500
967	1	3	33	0	0	3	3	199	401	597	1203	CoherentMotion_C#v1	1	500
1086	1	5	51	1	1	3	3	312	288	936	864	CoherentMotion_C#v1	1	500
1030	1	4	42	3	3	3	3	256	344	768	1032	CoherentMotion_C#v1	1	500
786	1	7	70	0	0	3	3	424	176	1272	528	CoherentMotion_C#v1	1	500
1500	1	5	51	1	1	3	3	312	288	936	864	CoherentMotion_C#v1	1	500
1296	0	0	5	0	2	3	3	31	569	93	1707	CoherentMotion_C#v1	1	500
734	1	6	61	3	3	3	3	368	232	1104	696	CoherentMotion_C#v1	1	500
677	1	4	42	1	1	3	3	256	344	768	1032	CoherentMotion_C#v1	1	500
675	1	7	70	0	0	3	3	424	176	1272	528	CoherentMotion_C#v1	1	500
554	1	6	61	1	1	3	3	368	232	1104	696	CoherentMotion_C#v1	1	500
733	1	3	33	3	3	3	3	199	401	597	1203	CoherentMotion_C#v1	1	500
707	1	5	51	0	0	3	3	312	288	936	864	CoherentMotion_C#v1	1	500
579	0	1	14	1	2	3	3	87	513	261	1539	CoherentMotion_C#v1	1	500
607	1	2	23	0	0	3	3	143	457	429	1371	CoherentMotion_C#v1	1	500
931	0	0	5	3	0	3	3	31	569	93	1707	CoherentMotion_C#v1	1	500
745	1	6	61	1	1	3	3	368	232	1104	696	CoherentMotion_C#v1	1	500
705	0	5	51	1	3	3	3	312	288	936	864	CoherentMotion_C#v1	1	500
744	1	7	70	1	1	3	3	424	176	1272	528	CoherentMotion_C#v1	1	500
999	0	0	5	1	3	3	3	31	569	93	1707	CoherentMotion_C#v1	1	500
1101	0	1	14	2	1	3	3	87	513	261	1539	CoherentMotion_C#v1	1	500
1118	1	2	23	0	0	3	3	143	457	429	1371	CoherentMotion_C#v1	1	500
1000	1	2	23	3	3	3	3	143	457	429	1371	CoherentMotion_C#v1	1	500
822	1	5	51	1	1	3	3	312	288	936	864	CoherentMotion_C#v1	1	500
1016	0	1	14	2	0	3	3	87	513	261	1539	CoherentMotion_C#v1	1	500
895	1	4	42	1	1	3	3	256	344	768	1032	CoherentMotion_C#v1	1	500
851	1	6	61	1	1	3	3	368	232	1104	696	CoherentMotion_C#v1	1	500
1191	1	5	51	0	0	3	3	312	288	936	864	CoherentMotion_C#v1	1	500
925	1	5	51	3	3	3	3	312	288	936	864	CoherentMotion_C#v1	1	500
766	1	6	61	0	0	3	3	368	232	1104	696	CoherentMotion_C#v1	1	500
790	1	1	14	1	1	3	3	87	513	261	1539	CoherentMotion_C#v1	1	500
984	1	0	5	3	3	3	3	31	569	93	1707	CoherentMotion_C#v1	1	500
837	1	5	51	2	2	3	3	312	288	936	864	CoherentMotion_C#v1	1	500
847	1	2	23	0	0	3	3	143	457	429	1371	CoherentMotion_C#v1	1	500
682	1	7	70	3	3	3	3	424	176	1272	528	CoherentMotion_C#v1	1	500
781	1	6	61	2	2	3	3	368	232	1104	696	CoherentMotion_C#v1	1	500
714	1	6	61	3	3	3	3	368	232	1104	696	CoherentMotion_C#v1	1	500
785	1	4	42	3	3	3	3	256	344	768	1032	CoherentMotion_C#v1	1	500
1138	0	0	5	1	3	3	3	31	569	93	1707	CoherentMotion_C#v1	1	500
1524	1	1	14	0	0	3	3	87	513	261	1539	CoherentMotion_C#v1	1	500
887	0	1	14	2	0	3	3	87	513	261	1539	CoherentMotion_C#v1	1	500
1010	1	0	5	0	0	3	3	31	569	93	1707	CoherentMotion_C#v1	1	500
947	0	1	14	1	2	3	3	87	513	261	1539	CoherentMotion_C#v1	1	500
1151	0	1	14	0	2	3	3	87	513	261	1539	CoherentMotion_C#v1	1	500
810	1	3	33	1	1	3	3	199	401	597	1203	CoherentMotion_C#v1	1	500
1006	0	3	33	2	3	3	3	199	401	597	1203	CoherentMotion_C#v1	1	500
1273	0	1	14	0	3	3	3	87	513	261	1539	CoherentMotion_C#v1	1	500
920	1	5	51	0	0	3	3	312	288	936	864	CoherentMotion_C#v1	1	500
821	1	6	61	2	2	3	3	368	232	1104	696	CoherentMotion_C#v1	1	500
887	1	5	51	2	2	3	3	312	288	936	864	CoherentMotion_C#v1	1	500
755	1	2	23	2	2	3	3	143	457	429	1371	CoherentMotion_C#v1	1	500
659	1	2	23	2	2	3	3	143	457	429	1371	CoherentMotion_C#v1	1	500
849	1	6	61	3	3	3	3	368	232	1104	696	CoherentMotion_C#v1	1	500
804	1	3	33	0	0	3	3	199	401	597	1203	CoherentMotion_C#v1	1	500
701	1	4	42	2	2	3	3	256	344	768	1032	CoherentMotion_C#v1	1	500
1099	1	0	5	0	0	3	3	31	569	93	1707	CoherentMotion_C#v1	1	500
893	0	2	23	3	2	3	3	143	457	429	1371	CoherentMotion_C#v1	1	500
628	1	4	42	1	1	3	3	256	344	768	1032	CoherentMotion_C#v1	1	500
606	1	0	5	3	3	3	3	31	569	93	1707	CoherentMotion_C#v1	1	500
736	0	3	33	0	1	3	3	199	401	597	1203	CoherentMotion_C#v1	1	500
1193	1	5	51	1	1	3	3	312	288	936	864	CoherentMotion_C#v1	1	500
797	1	7	70	3	3	3	3	424	176	1272	528	CoherentMotion_C#v1	1	500
766	1	6	61	2	2	3	3	368	232	1104	696	CoherentMotion_C#v1	1	500
1048	1	3	33	0	0	3	3	199	401	597	1203	CoherentMotion_C#v1	1	500
866	1	3	33	2	2	3	3	199	401	597	1203	CoherentMotion_C#v1	1	500
680	0	3	33	2	0	3	3	199	401	597	1203	CoherentMotion_C#v1	1	500
680	1	7	70	3	3	3	3	424	176	1272	528	CoherentMotion_C#v1	1	500
1083	1	0	5	3	3	3	3	31	569	93	1707	CoherentMotion_C#v1	1	500
936	1	6	61	1	1	3	3	368	232	1104	696	CoherentMotion_C#v1	1	500
748	1	5	51	2	2	3	3	312	288	936	864	CoherentMotion_C#v1	1	500
773	1	4	42	0	0	3	3	256	344	768	1032	CoherentMotion_C#v1	1	500
1109	0	0	5	0	2	3	3	31	569	93	1707	CoherentMotion_C#v1	1	500
1111	0	2	23	0	3	3	3	143	457	429	1371	CoherentMotion_C#v1	1	500
904	1	2	23	3	3	3	3	143	457	429	1371	CoherentMotion_C#v1	1	500
711	1	1	14	1	1	3	3	87	513	261	1539	CoherentMotion_C#v1	1	500
822	1	1	14	3	3	3	3	87	513	261	1539	CoherentMotion_C#v1	1	500
576	1	4	42	1	1	3	3	256	344	768	1032	CoherentMotion_C#v1	1	500
696	1	5	51	2	2	3	3	312	288	936	864	CoherentMotion_C#v1	1	500
743	1	7	70	1	1	3	3	424	176	1272	528	CoherentMotion_C#v1	1	500
839	1	1	14	1	1	3	3	87	513	261	1539	CoherentMotion_C#v1	1	500
618	1	7	70	1	1	3	3	424	176	1272	528	CoherentMotion_C#v1	1	500
919	0	0	5	1	3	3	3	31	569	93	1707	CoherentMotion_C#v1	1	500
787	1	4	42	0	0	3	3	256	344	768	1032	CoherentMotion_C#v1	1	500
891	1	5	51	0	0	3	3	312	288	936	864	CoherentMotion_C#v1	1	500
702	0	2	23	1	2	3	3	143	457	429	1371	CoherentMotion_C#v1	1	500
1061	0	1	14	2	3	3	3	87	513	261	1539	CoherentMotion_C#v1	1	500
1061	0	0	5	1	3	3	3	31	569	93	1707	CoherentMotion_C#v1	1	500
671	0	3	33	0	2	3	3	199	401	597	1203	CoherentMotion_C#v1	1	500
1868	1	1	14	0	0	3	3	87	513	261	1539	CoherentMotion_C#v1	1	500
871	0	6	61	2	0	3	3	368	232	1104	696	CoherentMotion_C#v1	1	500
787	0	0	5	1	2	3	3	31	569	93	1707	CoherentMotion_C#v1	1	500
578	0	7	70	0	3	3	3	424	176	1272	528	CoherentMotion_C#v1	1	500
573	0	0	5	0	1	3	3	31	569	93	1707	CoherentMotion_C#v1	1	500
629	1	6	61	3	3	3	3	368	232	1104	696	CoherentMotion_C#v1	1	500
666	1	7	70	2	2	3	3	424	176	1272	528	CoherentMotion_C#v1	1	500
935	1	3	33	2	2	3	3	199	401	597	1203	CoherentMotion_C#v1	1	500
677	0	1	14	3	2	3	3	87	513	261	1539	CoherentMotion_C#v1	1	500
666	1	6	61	2	2	3	3	368	232	1104	696	CoherentMotion_C#v1	1	500
653	1	4	42	2	2	3	3	256	344	768	1032	CoherentMotion_C#v1	1	500
647	0	7	70	0	2	3	3	424	176	1272	528	CoherentMotion_C#v1	1	500
812	1	2	23	2	2	3	3	143	457	429	1371	CoherentMotion_C#v1	1	500
638	0	5	51	0	2	3	3	312	288	936	864	CoherentMotion_C#v1	1	500
691	1	7	70	3	3	3	3	424	176	1272	528	CoherentMotion_C#v1	1	500
840	1	4	42	0	0	3	3	256	344	768	1032	CoherentMotion_C#v1	1	500
