# Supplementary material for: The Leuven Embedded Figures Test (L-EFT): measuring perception, intelligence or executive function?
Source: PeerJ. 2018 Mar 26;6:e4524. doi: 10.7717/peerj.4524 (PMC5875396; doi:10.7717/peerj.4524)
Supplement: Supplemental Information 9 [file peerj-06-4524-s009.zip › Study 1/CoherentMotion/112690CoherentMotion.csv]

ReactionTime	Accuracy	CoherenceLevel	CoherenceValue	StimDirection	RespDirection	G_MeanCoherentSpeed	G_MeanRandomSpeed	TotalCoherent	TotalRandom	TotalCoherentSpeed	TotalRandomSpeed	TestID	MainPrac	MotionDuration
1341	1	2	23	1	1	3	3	143	457	429	1371	CoherentMotion_C#v1	0	1000
1038	0	6	61	1	3	3	3	368	232	1104	696	CoherentMotion_C#v1	0	1000
1206	1	3	33	3	3	3	3	199	401	597	1203	CoherentMotion_C#v1	0	1000
1457	0	7	70	3	1	3	3	424	176	1272	528	CoherentMotion_C#v1	0	1000
5205	1	6	61	3	3	3	3	368	232	1104	696	CoherentMotion_C#v1	0	1000
1103	1	7	70	3	3	3	3	424	176	1272	528	CoherentMotion_C#v1	0	1000
1308	1	4	42	3	3	3	3	256	344	768	1032	CoherentMotion_C#v1	0	1000
4110	1	7	70	3	3	3	3	424	176	1272	528	CoherentMotion_C#v1	0	1000
1293	0	2	23	1	3	3	3	143	457	429	1371	CoherentMotion_C#v1	0	1000
1500	0	4	42	2	1	3	3	256	344	768	1032	CoherentMotion_C#v1	0	1000
1455	0	7	70	0	3	3	3	424	176	1272	528	CoherentMotion_C#v1	0	1000
1433	1	7	70	3	3	3	3	424	176	1272	528	CoherentMotion_C#v1	0	1000
1145	0	1	14	1	3	3	3	87	513	261	1539	CoherentMotion_C#v1	0	1000
4022	1	4	42	3	3	3	3	256	344	768	1032	CoherentMotion_C#v1	0	1000
1081	0	0	5	2	3	3	3	31	569	93	1707	CoherentMotion_C#v1	0	1000
1160	0	5	51	2	3	3	3	312	288	936	864	CoherentMotion_C#v1	0	1000
3772	0	5	51	2	3	3	3	312	288	936	864	CoherentMotion_C#v1	0	1000
2978	0	0	5	2	3	3	3	31	569	93	1707	CoherentMotion_C#v1	0	1000
1083	0	1	14	0	3	3	3	87	513	261	1539	CoherentMotion_C#v1	0	1000
1052	0	2	23	2	3	3	3	143	457	429	1371	CoherentMotion_C#v1	0	1000
1203	0	4	42	0	3	3	3	256	344	768	1032	CoherentMotion_C#v1	0	1000
3655	0	5	51	1	3	3	3	312	288	936	864	CoherentMotion_C#v1	0	1000
3855	0	4	42	0	3	3	3	256	344	768	1032	CoherentMotion_C#v1	0	1000
3882	1	0	5	3	3	3	3	31	569	93	1707	CoherentMotion_C#v1	0	1000
3003	0	1	14	0	3	3	3	87	513	261	1539	CoherentMotion_C#v1	0	1000
3064	0	6	61	1	3	3	3	368	232	1104	696	CoherentMotion_C#v1	0	1000
2526	0	5	51	0	3	3	3	312	288	936	864	CoherentMotion_C#v1	0	1000
2342	0	3	33	2	3	3	3	199	401	597	1203	CoherentMotion_C#v1	0	1000
2087	1	3	33	3	3	3	3	199	401	597	1203	CoherentMotion_C#v1	0	1000
2046	0	7	70	0	3	3	3	424	176	1272	528	CoherentMotion_C#v1	0	1000
1747	0	2	23	1	3	3	3	143	457	429	1371	CoherentMotion_C#v1	0	1000
1453	0	3	33	1	3	3	3	199	401	597	1203	CoherentMotion_C#v1	0	1000
1500	0	4	42	2	3	3	3	256	344	768	1032	CoherentMotion_C#v1	0	1000
1368	0	1	14	1	3	3	3	87	513	261	1539	CoherentMotion_C#v1	0	1000
1274	1	3	33	3	3	3	3	199	401	597	1203	CoherentMotion_C#v1	0	1000
1336	0	3	33	0	3	3	3	199	401	597	1203	CoherentMotion_C#v1	0	1000
1535	1	3	33	2	2	3	3	199	401	597	1203	CoherentMotion_C#v1	0	1000
2547	1	5	51	3	3	3	3	312	288	936	864	CoherentMotion_C#v1	0	1000
1744	0	6	61	1	3	3	3	368	232	1104	696	CoherentMotion_C#v1	0	1000
1414	1	0	5	3	3	3	3	31	569	93	1707	CoherentMotion_C#v1	0	1000
1035	1	3	33	0	0	3	3	199	401	597	1203	CoherentMotion_C#v1	0	1000
1395	1	6	61	2	2	3	3	368	232	1104	696	CoherentMotion_C#v1	0	1000
1028	0	0	5	1	3	3	3	31	569	93	1707	CoherentMotion_C#v1	0	1000
1051	0	0	5	2	3	3	3	31	569	93	1707	CoherentMotion_C#v1	0	1000
1458	0	7	70	0	3	3	3	424	176	1272	528	CoherentMotion_C#v1	0	1000
1125	0	1	14	0	2	3	3	87	513	261	1539	CoherentMotion_C#v1	0	1000
1510	0	1	14	1	3	3	3	87	513	261	1539	CoherentMotion_C#v1	0	1000
1338	0	7	70	0	3	3	3	424	176	1272	528	CoherentMotion_C#v1	0	1000
1322	1	7	70	3	3	3	3	424	176	1272	528	CoherentMotion_C#v1	0	1000
1129	0	7	70	1	3	3	3	424	176	1272	528	CoherentMotion_C#v1	0	1000
1538	0	2	23	0	3	3	3	143	457	429	1371	CoherentMotion_C#v1	0	1000
1478	0	3	33	0	3	3	3	199	401	597	1203	CoherentMotion_C#v1	0	1000
1269	1	3	33	3	3	3	3	199	401	597	1203	CoherentMotion_C#v1	0	1000
1095	0	1	14	2	3	3	3	87	513	261	1539	CoherentMotion_C#v1	0	1000
1024	0	6	61	1	3	3	3	368	232	1104	696	CoherentMotion_C#v1	0	1000
1293	1	1	14	3	3	3	3	87	513	261	1539	CoherentMotion_C#v1	0	1000
1172	0	2	23	2	3	3	3	143	457	429	1371	CoherentMotion_C#v1	0	1000
1488	0	7	70	2	0	3	3	424	176	1272	528	CoherentMotion_C#v1	0	1000
1290	0	5	51	1	3	3	3	312	288	936	864	CoherentMotion_C#v1	0	1000
1025	1	2	23	3	3	3	3	143	457	429	1371	CoherentMotion_C#v1	0	1000
2559	1	2	23	3	3	3	3	143	457	429	1371	CoherentMotion_C#v1	0	1000
1404	1	5	51	1	1	3	3	312	288	936	864	CoherentMotion_C#v1	0	1000
3027	0	6	61	0	2	3	3	368	232	1104	696	CoherentMotion_C#v1	0	1000
1680	0	6	61	2	1	3	3	368	232	1104	696	CoherentMotion_C#v1	0	1000
1088	1	2	23	1	1	3	3	143	457	429	1371	CoherentMotion_C#v1	0	1000
1479	0	0	5	2	1	3	3	31	569	93	1707	CoherentMotion_C#v1	0	1000
1652	0	0	5	3	1	3	3	31	569	93	1707	CoherentMotion_C#v1	0	1000
1467	1	6	61	3	3	3	3	368	232	1104	696	CoherentMotion_C#v1	0	1000
1027	0	3	33	2	3	3	3	199	401	597	1203	CoherentMotion_C#v1	0	1000
1305	1	1	14	3	3	3	3	87	513	261	1539	CoherentMotion_C#v1	0	1000
1163	0	4	42	2	3	3	3	256	344	768	1032	CoherentMotion_C#v1	0	1000
1174	0	3	33	2	1	3	3	199	401	597	1203	CoherentMotion_C#v1	0	1000
1223	0	5	51	2	1	3	3	312	288	936	864	CoherentMotion_C#v1	0	1000
1061	0	6	61	0	3	3	3	368	232	1104	696	CoherentMotion_C#v1	0	1000
1094	1	1	14	1	1	3	3	87	513	261	1539	CoherentMotion_C#v1	0	1000
1311	0	3	33	2	3	3	3	199	401	597	1203	CoherentMotion_C#v1	0	1000
1422	0	4	42	2	1	3	3	256	344	768	1032	CoherentMotion_C#v1	0	1000
1030	1	1	14	3	3	3	3	87	513	261	1539	CoherentMotion_C#v1	0	1000
1438	0	2	23	3	0	3	3	143	457	429	1371	CoherentMotion_C#v1	0	1000
1188	1	6	61	1	1	3	3	368	232	1104	696	CoherentMotion_C#v1	0	1000
893	0	2	23	1	3	3	3	143	457	429	1371	CoherentMotion_C#v1	1	500
865	0	4	42	3	1	3	3	256	344	768	1032	CoherentMotion_C#v1	1	500
978	1	2	23	1	1	3	3	143	457	429	1371	CoherentMotion_C#v1	1	500
843	0	4	42	2	3	3	3	256	344	768	1032	CoherentMotion_C#v1	1	500
1164	0	0	5	3	1	3	3	31	569	93	1707	CoherentMotion_C#v1	1	500
781	0	2	23	2	3	3	3	143	457	429	1371	CoherentMotion_C#v1	1	500
860	0	0	5	2	3	3	3	31	569	93	1707	CoherentMotion_C#v1	1	500
817	0	3	33	0	1	3	3	199	401	597	1203	CoherentMotion_C#v1	1	500
766	0	4	42	0	3	3	3	256	344	768	1032	CoherentMotion_C#v1	1	500
846	1	2	23	1	1	3	3	143	457	429	1371	CoherentMotion_C#v1	1	500
1336	0	2	23	3	0	3	3	143	457	429	1371	CoherentMotion_C#v1	1	500
1287	0	2	23	3	0	3	3	143	457	429	1371	CoherentMotion_C#v1	1	500
1933	1	2	23	1	1	3	3	143	457	429	1371	CoherentMotion_C#v1	1	500
720	1	5	51	3	3	3	3	312	288	936	864	CoherentMotion_C#v1	1	500
859	1	1	14	0	0	3	3	87	513	261	1539	CoherentMotion_C#v1	1	500
750	0	1	14	3	1	3	3	87	513	261	1539	CoherentMotion_C#v1	1	500
677	1	6	61	3	3	3	3	368	232	1104	696	CoherentMotion_C#v1	1	500
1140	1	0	5	1	1	3	3	31	569	93	1707	CoherentMotion_C#v1	1	500
805	0	0	5	1	3	3	3	31	569	93	1707	CoherentMotion_C#v1	1	500
935	1	6	61	0	0	3	3	368	232	1104	696	CoherentMotion_C#v1	1	500
1005	0	2	23	0	1	3	3	143	457	429	1371	CoherentMotion_C#v1	1	500
611	0	0	5	1	3	3	3	31	569	93	1707	CoherentMotion_C#v1	1	500
968	1	6	61	2	2	3	3	368	232	1104	696	CoherentMotion_C#v1	1	500
781	0	0	5	1	3	3	3	31	569	93	1707	CoherentMotion_C#v1	1	500
1372	0	0	5	1	0	3	3	31	569	93	1707	CoherentMotion_C#v1	1	500
793	1	4	42	3	3	3	3	256	344	768	1032	CoherentMotion_C#v1	1	500
816	1	6	61	1	1	3	3	368	232	1104	696	CoherentMotion_C#v1	1	500
1011	0	3	33	2	3	3	3	199	401	597	1203	CoherentMotion_C#v1	1	500
824	1	3	33	0	0	3	3	199	401	597	1203	CoherentMotion_C#v1	1	500
739	1	6	61	0	0	3	3	368	232	1104	696	CoherentMotion_C#v1	1	500
764	0	4	42	3	1	3	3	256	344	768	1032	CoherentMotion_C#v1	1	500
1124	0	7	70	0	3	3	3	424	176	1272	528	CoherentMotion_C#v1	1	500
933	0	0	5	3	0	3	3	31	569	93	1707	CoherentMotion_C#v1	1	500
1322	0	7	70	1	0	3	3	424	176	1272	528	CoherentMotion_C#v1	1	500
1104	0	4	42	0	3	3	3	256	344	768	1032	CoherentMotion_C#v1	1	500
770	1	5	51	1	1	3	3	312	288	936	864	CoherentMotion_C#v1	1	500
579	0	6	61	2	3	3	3	368	232	1104	696	CoherentMotion_C#v1	1	500
844	1	2	23	0	0	3	3	143	457	429	1371	CoherentMotion_C#v1	1	500
833	0	0	5	3	1	3	3	31	569	93	1707	CoherentMotion_C#v1	1	500
882	0	4	42	2	0	3	3	256	344	768	1032	CoherentMotion_C#v1	1	500
767	1	7	70	3	3	3	3	424	176	1272	528	CoherentMotion_C#v1	1	500
1015	0	2	23	1	0	3	3	143	457	429	1371	CoherentMotion_C#v1	1	500
767	1	1	14	3	3	3	3	87	513	261	1539	CoherentMotion_C#v1	1	500
880	0	0	5	2	3	3	3	31	569	93	1707	CoherentMotion_C#v1	1	500
923	1	5	51	0	0	3	3	312	288	936	864	CoherentMotion_C#v1	1	500
785	0	4	42	2	1	3	3	256	344	768	1032	CoherentMotion_C#v1	1	500
810	1	7	70	3	3	3	3	424	176	1272	528	CoherentMotion_C#v1	1	500
1243	0	1	14	3	1	3	3	87	513	261	1539	CoherentMotion_C#v1	1	500
1240	0	5	51	2	1	3	3	312	288	936	864	CoherentMotion_C#v1	1	500
1067	1	5	51	3	3	3	3	312	288	936	864	CoherentMotion_C#v1	1	500
1217	0	3	33	1	3	3	3	199	401	597	1203	CoherentMotion_C#v1	1	500
833	1	5	51	1	1	3	3	312	288	936	864	CoherentMotion_C#v1	1	500
914	0	6	61	2	3	3	3	368	232	1104	696	CoherentMotion_C#v1	1	500
1063	0	5	51	0	3	3	3	312	288	936	864	CoherentMotion_C#v1	1	500
825	1	6	61	1	1	3	3	368	232	1104	696	CoherentMotion_C#v1	1	500
706	0	4	42	2	3	3	3	256	344	768	1032	CoherentMotion_C#v1	1	500
905	1	5	51	1	1	3	3	312	288	936	864	CoherentMotion_C#v1	1	500
669	1	7	70	1	1	3	3	424	176	1272	528	CoherentMotion_C#v1	1	500
964	0	0	5	3	0	3	3	31	569	93	1707	CoherentMotion_C#v1	1	500
746	0	2	23	3	1	3	3	143	457	429	1371	CoherentMotion_C#v1	1	500
898	1	6	61	3	3	3	3	368	232	1104	696	CoherentMotion_C#v1	1	500
638	1	7	70	1	1	3	3	424	176	1272	528	CoherentMotion_C#v1	1	500
555	1	2	23	1	1	3	3	143	457	429	1371	CoherentMotion_C#v1	1	500
590	0	2	23	0	1	3	3	143	457	429	1371	CoherentMotion_C#v1	1	500
906	0	5	51	2	0	3	3	312	288	936	864	CoherentMotion_C#v1	1	500
967	0	4	42	2	0	3	3	256	344	768	1032	CoherentMotion_C#v1	1	500
1102	0	0	5	1	3	3	3	31	569	93	1707	CoherentMotion_C#v1	1	500
1373	0	3	33	3	0	3	3	199	401	597	1203	CoherentMotion_C#v1	1	500
813	1	7	70	2	2	3	3	424	176	1272	528	CoherentMotion_C#v1	1	500
839	0	2	23	1	3	3	3	143	457	429	1371	CoherentMotion_C#v1	1	500
697	0	3	33	2	3	3	3	199	401	597	1203	CoherentMotion_C#v1	1	500
1536	0	3	33	2	1	3	3	199	401	597	1203	CoherentMotion_C#v1	1	500
965	0	1	14	1	0	3	3	87	513	261	1539	CoherentMotion_C#v1	1	500
1074	0	3	33	3	2	3	3	199	401	597	1203	CoherentMotion_C#v1	1	500
740	0	6	61	0	3	3	3	368	232	1104	696	CoherentMotion_C#v1	1	500
787	1	4	42	3	3	3	3	256	344	768	1032	CoherentMotion_C#v1	1	500
756	0	4	42	1	3	3	3	256	344	768	1032	CoherentMotion_C#v1	1	500
788	0	5	51	2	3	3	3	312	288	936	864	CoherentMotion_C#v1	1	500
966	0	7	70	0	1	3	3	424	176	1272	528	CoherentMotion_C#v1	1	500
972	0	0	5	3	2	3	3	31	569	93	1707	CoherentMotion_C#v1	1	500
881	0	1	14	2	0	3	3	87	513	261	1539	CoherentMotion_C#v1	1	500
833	1	2	23	0	0	3	3	143	457	429	1371	CoherentMotion_C#v1	1	500
759	1	4	42	1	1	3	3	256	344	768	1032	CoherentMotion_C#v1	1	500
831	0	3	33	2	1	3	3	199	401	597	1203	CoherentMotion_C#v1	1	500
1199	0	1	14	0	1	3	3	87	513	261	1539	CoherentMotion_C#v1	1	500
781	1	3	33	0	0	3	3	199	401	597	1203	CoherentMotion_C#v1	1	500
798	1	2	23	3	3	3	3	143	457	429	1371	CoherentMotion_C#v1	1	500
926	1	1	14	3	3	3	3	87	513	261	1539	CoherentMotion_C#v1	1	500
812	0	1	14	0	1	3	3	87	513	261	1539	CoherentMotion_C#v1	1	500
800	1	5	51	0	0	3	3	312	288	936	864	CoherentMotion_C#v1	1	500
872	0	0	5	3	2	3	3	31	569	93	1707	CoherentMotion_C#v1	1	500
731	1	5	51	3	3	3	3	312	288	936	864	CoherentMotion_C#v1	1	500
666	1	0	5	1	1	3	3	31	569	93	1707	CoherentMotion_C#v1	1	500
769	0	4	42	0	1	3	3	256	344	768	1032	CoherentMotion_C#v1	1	500
618	0	2	23	3	1	3	3	143	457	429	1371	CoherentMotion_C#v1	1	500
699	1	2	23	1	1	3	3	143	457	429	1371	CoherentMotion_C#v1	1	500
1029	1	6	61	2	2	3	3	368	232	1104	696	CoherentMotion_C#v1	1	500
1021	1	0	5	1	1	3	3	31	569	93	1707	CoherentMotion_C#v1	1	500
700	0	3	33	3	0	3	3	199	401	597	1203	CoherentMotion_C#v1	1	500
659	1	0	5	3	3	3	3	31	569	93	1707	CoherentMotion_C#v1	1	500
1167	0	3	33	3	1	3	3	199	401	597	1203	CoherentMotion_C#v1	1	500
678	1	7	70	1	1	3	3	424	176	1272	528	CoherentMotion_C#v1	1	500
851	1	7	70	2	2	3	3	424	176	1272	528	CoherentMotion_C#v1	1	500
990	1	3	33	0	0	3	3	199	401	597	1203	CoherentMotion_C#v1	1	500
918	0	3	33	2	1	3	3	199	401	597	1203	CoherentMotion_C#v1	1	500
858	0	3	33	1	0	3	3	199	401	597	1203	CoherentMotion_C#v1	1	500
769	0	3	33	3	0	3	3	199	401	597	1203	CoherentMotion_C#v1	1	500
721	1	7	70	2	2	3	3	424	176	1272	528	CoherentMotion_C#v1	1	500
692	0	2	23	3	0	3	3	143	457	429	1371	CoherentMotion_C#v1	1	500
724	1	1	14	0	0	3	3	87	513	261	1539	CoherentMotion_C#v1	1	500
970	1	3	33	1	1	3	3	199	401	597	1203	CoherentMotion_C#v1	1	500
689	1	7	70	1	1	3	3	424	176	1272	528	CoherentMotion_C#v1	1	500
720	1	1	14	3	3	3	3	87	513	261	1539	CoherentMotion_C#v1	1	500
759	1	2	23	1	1	3	3	143	457	429	1371	CoherentMotion_C#v1	1	500
807	0	3	33	2	3	3	3	199	401	597	1203	CoherentMotion_C#v1	1	500
849	0	0	5	2	0	3	3	31	569	93	1707	CoherentMotion_C#v1	1	500
850	0	3	33	0	2	3	3	199	401	597	1203	CoherentMotion_C#v1	1	500
868	1	6	61	0	0	3	3	368	232	1104	696	CoherentMotion_C#v1	1	500
1096	1	2	23	3	3	3	3	143	457	429	1371	CoherentMotion_C#v1	1	500
2075	1	5	51	3	3	3	3	312	288	936	864	CoherentMotion_C#v1	1	500
1237	0	2	23	2	3	3	3	143	457	429	1371	CoherentMotion_C#v1	1	500
1273	0	2	23	0	1	3	3	143	457	429	1371	CoherentMotion_C#v1	1	500
790	1	4	42	1	1	3	3	256	344	768	1032	CoherentMotion_C#v1	1	500
732	1	2	23	0	0	3	3	143	457	429	1371	CoherentMotion_C#v1	1	500
791	1	3	33	1	1	3	3	199	401	597	1203	CoherentMotion_C#v1	1	500
832	1	6	61	2	2	3	3	368	232	1104	696	CoherentMotion_C#v1	1	500
802	0	3	33	0	3	3	3	199	401	597	1203	CoherentMotion_C#v1	1	500
836	0	0	5	3	1	3	3	31	569	93	1707	CoherentMotion_C#v1	1	500
750	0	4	42	3	1	3	3	256	344	768	1032	CoherentMotion_C#v1	1	500
782	1	5	51	3	3	3	3	312	288	936	864	CoherentMotion_C#v1	1	500
672	1	4	42	1	1	3	3	256	344	768	1032	CoherentMotion_C#v1	1	500
822	1	4	42	1	1	3	3	256	344	768	1032	CoherentMotion_C#v1	1	500
920	1	2	23	0	0	3	3	143	457	429	1371	CoherentMotion_C#v1	1	500
668	0	1	14	3	1	3	3	87	513	261	1539	CoherentMotion_C#v1	1	500
793	1	4	42	2	2	3	3	256	344	768	1032	CoherentMotion_C#v1	1	500
681	0	1	14	0	3	3	3	87	513	261	1539	CoherentMotion_C#v1	1	500
1781	0	1	14	1	2	3	3	87	513	261	1539	CoherentMotion_C#v1	1	500
1804	0	0	5	1	3	3	3	31	569	93	1707	CoherentMotion_C#v1	1	500
750	0	2	23	0	2	3	3	143	457	429	1371	CoherentMotion_C#v1	1	500
827	0	2	23	1	0	3	3	143	457	429	1371	CoherentMotion_C#v1	1	500
1281	1	4	42	0	0	3	3	256	344	768	1032	CoherentMotion_C#v1	1	500
1944	0	1	14	0	2	3	3	87	513	261	1539	CoherentMotion_C#v1	1	500
837	0	7	70	3	2	3	3	424	176	1272	528	CoherentMotion_C#v1	1	500
750	1	6	61	2	2	3	3	368	232	1104	696	CoherentMotion_C#v1	1	500
1143	1	4	42	1	1	3	3	256	344	768	1032	CoherentMotion_C#v1	1	500
806	1	5	51	3	3	3	3	312	288	936	864	CoherentMotion_C#v1	1	500
923	1	3	33	0	0	3	3	199	401	597	1203	CoherentMotion_C#v1	1	500
877	1	5	51	2	2	3	3	312	288	936	864	CoherentMotion_C#v1	1	500
795	1	2	23	3	3	3	3	143	457	429	1371	CoherentMotion_C#v1	1	500
741	1	4	42	2	2	3	3	256	344	768	1032	CoherentMotion_C#v1	1	500
1013	1	0	5	0	0	3	3	31	569	93	1707	CoherentMotion_C#v1	1	500
1283	1	5	51	0	0	3	3	312	288	936	864	CoherentMotion_C#v1	1	500
816	0	1	14	1	2	3	3	87	513	261	1539	CoherentMotion_C#v1	1	500
1010	1	6	61	1	1	3	3	368	232	1104	696	CoherentMotion_C#v1	1	500
922	1	7	70	2	2	3	3	424	176	1272	528	CoherentMotion_C#v1	1	500
870	0	2	23	3	2	3	3	143	457	429	1371	CoherentMotion_C#v1	1	500
710	1	5	51	3	3	3	3	312	288	936	864	CoherentMotion_C#v1	1	500
681	0	2	23	3	2	3	3	143	457	429	1371	CoherentMotion_C#v1	1	500
4016	0	2	23	0	2	3	3	143	457	429	1371	CoherentMotion_C#v1	1	500
755	1	7	70	0	0	3	3	424	176	1272	528	CoherentMotion_C#v1	1	500
868	0	1	14	1	3	3	3	87	513	261	1539	CoherentMotion_C#v1	1	500
726	1	5	51	3	3	3	3	312	288	936	864	CoherentMotion_C#v1	1	500
739	0	7	70	1	2	3	3	424	176	1272	528	CoherentMotion_C#v1	1	500
1056	0	3	33	3	2	3	3	199	401	597	1203	CoherentMotion_C#v1	1	500
659	1	0	5	2	2	3	3	31	569	93	1707	CoherentMotion_C#v1	1	500
797	1	6	61	0	0	3	3	368	232	1104	696	CoherentMotion_C#v1	1	500
1246	0	0	5	0	2	3	3	31	569	93	1707	CoherentMotion_C#v1	1	500
831	0	5	51	1	3	3	3	312	288	936	864	CoherentMotion_C#v1	1	500
653	0	6	61	1	3	3	3	368	232	1104	696	CoherentMotion_C#v1	1	500
716	1	5	51	3	3	3	3	312	288	936	864	CoherentMotion_C#v1	1	500
961	0	4	42	1	3	3	3	256	344	768	1032	CoherentMotion_C#v1	1	500
1008	0	3	33	3	2	3	3	199	401	597	1203	CoherentMotion_C#v1	1	500
837	0	1	14	0	3	3	3	87	513	261	1539	CoherentMotion_C#v1	1	500
961	0	2	23	0	2	3	3	143	457	429	1371	CoherentMotion_C#v1	1	500
790	1	3	33	3	3	3	3	199	401	597	1203	CoherentMotion_C#v1	1	500
871	1	7	70	3	3	3	3	424	176	1272	528	CoherentMotion_C#v1	1	500
659	1	2	23	3	3	3	3	143	457	429	1371	CoherentMotion_C#v1	1	500
839	1	3	33	0	0	3	3	199	401	597	1203	CoherentMotion_C#v1	1	500
906	0	4	42	0	2	3	3	256	344	768	1032	CoherentMotion_C#v1	1	500
1005	0	1	14	0	1	3	3	87	513	261	1539	CoherentMotion_C#v1	1	500
981	1	0	5	0	0	3	3	31	569	93	1707	CoherentMotion_C#v1	1	500
1091	1	4	42	3	3	3	3	256	344	768	1032	CoherentMotion_C#v1	1	500
1556	0	1	14	0	2	3	3	87	513	261	1539	CoherentMotion_C#v1	1	500
1121	0	1	14	3	1	3	3	87	513	261	1539	CoherentMotion_C#v1	1	500
995	1	0	5	0	0	3	3	31	569	93	1707	CoherentMotion_C#v1	1	500
824	0	5	51	0	3	3	3	312	288	936	864	CoherentMotion_C#v1	1	500
1132	1	5	51	1	1	3	3	312	288	936	864	CoherentMotion_C#v1	1	500
1245	1	6	61	1	1	3	3	368	232	1104	696	CoherentMotion_C#v1	1	500
745	1	1	14	3	3	3	3	87	513	261	1539	CoherentMotion_C#v1	1	500
729	1	6	61	3	3	3	3	368	232	1104	696	CoherentMotion_C#v1	1	500
1632	0	6	61	2	3	3	3	368	232	1104	696	CoherentMotion_C#v1	1	500
768	0	6	61	2	3	3	3	368	232	1104	696	CoherentMotion_C#v1	1	500
1264	0	4	42	2	0	3	3	256	344	768	1032	CoherentMotion_C#v1	1	500
837	1	3	33	3	3	3	3	199	401	597	1203	CoherentMotion_C#v1	1	500
623	1	0	5	3	3	3	3	31	569	93	1707	CoherentMotion_C#v1	1	500
571	0	1	14	1	3	3	3	87	513	261	1539	CoherentMotion_C#v1	1	500
615	1	5	51	3	3	3	3	312	288	936	864	CoherentMotion_C#v1	1	500
773	0	1	14	0	3	3	3	87	513	261	1539	CoherentMotion_C#v1	1	500
734	0	3	33	0	3	3	3	199	401	597	1203	CoherentMotion_C#v1	1	500
886	0	7	70	0	3	3	3	424	176	1272	528	CoherentMotion_C#v1	1	500
761	1	6	61	2	2	3	3	368	232	1104	696	CoherentMotion_C#v1	1	500
1038	1	6	61	2	2	3	3	368	232	1104	696	CoherentMotion_C#v1	1	500
795	1	0	5	3	3	3	3	31	569	93	1707	CoherentMotion_C#v1	1	500
599	0	1	14	0	3	3	3	87	513	261	1539	CoherentMotion_C#v1	1	500
579	0	2	23	0	3	3	3	143	457	429	1371	CoherentMotion_C#v1	1	500
559	1	4	42	3	3	3	3	256	344	768	1032	CoherentMotion_C#v1	1	500
862	1	2	23	1	1	3	3	143	457	429	1371	CoherentMotion_C#v1	1	500
700	0	1	14	0	1	3	3	87	513	261	1539	CoherentMotion_C#v1	1	500
1163	0	1	14	1	0	3	3	87	513	261	1539	CoherentMotion_C#v1	1	500
807	0	0	5	0	3	3	3	31	569	93	1707	CoherentMotion_C#v1	1	500
711	1	7	70	1	1	3	3	424	176	1272	528	CoherentMotion_C#v1	1	500
1030	1	4	42	3	3	3	3	256	344	768	1032	CoherentMotion_C#v1	1	500
819	0	0	5	1	3	3	3	31	569	93	1707	CoherentMotion_C#v1	1	500
776	1	1	14	0	0	3	3	87	513	261	1539	CoherentMotion_C#v1	1	500
897	0	5	51	2	0	3	3	312	288	936	864	CoherentMotion_C#v1	1	500
717	0	0	5	2	1	3	3	31	569	93	1707	CoherentMotion_C#v1	1	500
764	1	7	70	1	1	3	3	424	176	1272	528	CoherentMotion_C#v1	1	500
960	0	1	14	2	0	3	3	87	513	261	1539	CoherentMotion_C#v1	1	500
703	1	1	14	0	0	3	3	87	513	261	1539	CoherentMotion_C#v1	1	500
592	0	5	51	1	0	3	3	312	288	936	864	CoherentMotion_C#v1	1	500
852	1	2	23	1	1	3	3	143	457	429	1371	CoherentMotion_C#v1	1	500
1062	0	0	5	1	3	3	3	31	569	93	1707	CoherentMotion_C#v1	1	500
927	0	1	14	0	2	3	3	87	513	261	1539	CoherentMotion_C#v1	1	500
741	1	7	70	2	2	3	3	424	176	1272	528	CoherentMotion_C#v1	1	500
1021	0	0	5	2	0	3	3	31	569	93	1707	CoherentMotion_C#v1	1	500
946	0	6	61	2	0	3	3	368	232	1104	696	CoherentMotion_C#v1	1	500
648	1	5	51	3	3	3	3	312	288	936	864	CoherentMotion_C#v1	1	500
1038	0	7	70	1	3	3	3	424	176	1272	528	CoherentMotion_C#v1	1	500
933	0	1	14	3	2	3	3	87	513	261	1539	CoherentMotion_C#v1	1	500
818	0	0	5	2	0	3	3	31	569	93	1707	CoherentMotion_C#v1	1	500
1284	0	4	42	0	2	3	3	256	344	768	1032	CoherentMotion_C#v1	1	500
786	1	0	5	0	0	3	3	31	569	93	1707	CoherentMotion_C#v1	1	500
892	0	5	51	1	3	3	3	312	288	936	864	CoherentMotion_C#v1	1	500
793	0	4	42	2	3	3	3	256	344	768	1032	CoherentMotion_C#v1	1	500
745	1	7	70	3	3	3	3	424	176	1272	528	CoherentMotion_C#v1	1	500
920	0	5	51	0	2	3	3	312	288	936	864	CoherentMotion_C#v1	1	500
693	1	6	61	0	0	3	3	368	232	1104	696	CoherentMotion_C#v1	1	500
931	0	1	14	3	2	3	3	87	513	261	1539	CoherentMotion_C#v1	1	500
784	1	3	33	2	2	3	3	199	401	597	1203	CoherentMotion_C#v1	1	500
579	1	6	61	3	3	3	3	368	232	1104	696	CoherentMotion_C#v1	1	500
709	0	0	5	0	3	3	3	31	569	93	1707	CoherentMotion_C#v1	1	500
772	1	5	51	0	0	3	3	312	288	936	864	CoherentMotion_C#v1	1	500
597	0	5	51	3	2	3	3	312	288	936	864	CoherentMotion_C#v1	1	500
921	1	6	61	2	2	3	3	368	232	1104	696	CoherentMotion_C#v1	1	500
814	0	6	61	1	3	3	3	368	232	1104	696	CoherentMotion_C#v1	1	500
766	0	4	42	1	3	3	3	256	344	768	1032	CoherentMotion_C#v1	1	500
768	1	7	70	3	3	3	3	424	176	1272	528	CoherentMotion_C#v1	1	500
832	0	5	51	3	0	3	3	312	288	936	864	CoherentMotion_C#v1	1	500
955	0	1	14	3	1	3	3	87	513	261	1539	CoherentMotion_C#v1	1	500
823	0	7	70	0	3	3	3	424	176	1272	528	CoherentMotion_C#v1	1	500
850	0	3	33	1	2	3	3	199	401	597	1203	CoherentMotion_C#v1	1	500
692	0	2	23	2	3	3	3	143	457	429	1371	CoherentMotion_C#v1	1	500
764	0	4	42	1	0	3	3	256	344	768	1032	CoherentMotion_C#v1	1	500
677	1	5	51	0	0	3	3	312	288	936	864	CoherentMotion_C#v1	1	500
801	1	1	14	2	2	3	3	87	513	261	1539	CoherentMotion_C#v1	1	500
1003	1	6	61	1	1	3	3	368	232	1104	696	CoherentMotion_C#v1	1	500
779	1	5	51	2	2	3	3	312	288	936	864	CoherentMotion_C#v1	1	500
963	0	1	14	3	1	3	3	87	513	261	1539	CoherentMotion_C#v1	1	500
849	0	4	42	1	3	3	3	256	344	768	1032	CoherentMotion_C#v1	1	500
788	1	4	42	2	2	3	3	256	344	768	1032	CoherentMotion_C#v1	1	500
1119	0	4	42	1	2	3	3	256	344	768	1032	CoherentMotion_C#v1	1	500
805	1	6	61	0	0	3	3	368	232	1104	696	CoherentMotion_C#v1	1	500
898	0	7	70	3	1	3	3	424	176	1272	528	CoherentMotion_C#v1	1	500
1245	0	5	51	1	2	3	3	312	288	936	864	CoherentMotion_C#v1	1	500
819	0	3	33	1	0	3	3	199	401	597	1203	CoherentMotion_C#v1	1	500
1014	0	4	42	0	3	3	3	256	344	768	1032	CoherentMotion_C#v1	1	500
787	1	7	70	2	2	3	3	424	176	1272	528	CoherentMotion_C#v1	1	500
1158	1	6	61	1	1	3	3	368	232	1104	696	CoherentMotion_C#v1	1	500
1153	0	5	51	1	0	3	3	312	288	936	864	CoherentMotion_C#v1	1	500
963	0	2	23	2	0	3	3	143	457	429	1371	CoherentMotion_C#v1	1	500
1433	0	0	5	1	2	3	3	31	569	93	1707	CoherentMotion_C#v1	1	500
1114	0	3	33	3	1	3	3	199	401	597	1203	CoherentMotion_C#v1	1	500
756	1	6	61	3	3	3	3	368	232	1104	696	CoherentMotion_C#v1	1	500
689	1	7	70	0	0	3	3	424	176	1272	528	CoherentMotion_C#v1	1	500
1066	0	1	14	3	1	3	3	87	513	261	1539	CoherentMotion_C#v1	1	500
1562	0	3	33	3	0	3	3	199	401	597	1203	CoherentMotion_C#v1	1	500
1145	1	7	70	1	1	3	3	424	176	1272	528	CoherentMotion_C#v1	1	500
754	1	3	33	0	0	3	3	199	401	597	1203	CoherentMotion_C#v1	1	500
1043	0	5	51	3	0	3	3	312	288	936	864	CoherentMotion_C#v1	1	500
834	1	5	51	3	3	3	3	312	288	936	864	CoherentMotion_C#v1	1	500
969	1	3	33	3	3	3	3	199	401	597	1203	CoherentMotion_C#v1	1	500
722	1	1	14	3	3	3	3	87	513	261	1539	CoherentMotion_C#v1	1	500
699	1	5	51	3	3	3	3	312	288	936	864	CoherentMotion_C#v1	1	500
1065	0	4	42	2	1	3	3	256	344	768	1032	CoherentMotion_C#v1	1	500
914	1	7	70	1	1	3	3	424	176	1272	528	CoherentMotion_C#v1	1	500
863	1	7	70	3	3	3	3	424	176	1272	528	CoherentMotion_C#v1	1	500
865	0	4	42	2	1	3	3	256	344	768	1032	CoherentMotion_C#v1	1	500
933	0	1	14	0	1	3	3	87	513	261	1539	CoherentMotion_C#v1	1	500
2032	0	1	14	0	1	3	3	87	513	261	1539	CoherentMotion_C#v1	1	500
849	0	3	33	2	0	3	3	199	401	597	1203	CoherentMotion_C#v1	1	500
1029	0	0	5	2	0	3	3	31	569	93	1707	CoherentMotion_C#v1	1	500
916	0	5	51	1	2	3	3	312	288	936	864	CoherentMotion_C#v1	1	500
961	0	3	33	2	0	3	3	199	401	597	1203	CoherentMotion_C#v1	1	500
799	1	6	61	0	0	3	3	368	232	1104	696	CoherentMotion_C#v1	1	500
824	0	2	23	3	0	3	3	143	457	429	1371	CoherentMotion_C#v1	1	500
1129	0	2	23	2	3	3	3	143	457	429	1371	CoherentMotion_C#v1	1	500
700	0	1	14	2	0	3	3	87	513	261	1539	CoherentMotion_C#v1	1	500
914	0	6	61	1	0	3	3	368	232	1104	696	CoherentMotion_C#v1	1	500
1006	0	3	33	3	0	3	3	199	401	597	1203	CoherentMotion_C#v1	1	500
764	0	2	23	1	0	3	3	143	457	429	1371	CoherentMotion_C#v1	1	500
973	0	0	5	3	0	3	3	31	569	93	1707	CoherentMotion_C#v1	1	500
936	0	7	70	3	1	3	3	424	176	1272	528	CoherentMotion_C#v1	1	500
1116	1	2	23	2	2	3	3	143	457	429	1371	CoherentMotion_C#v1	1	500
674	0	0	5	2	0	3	3	31	569	93	1707	CoherentMotion_C#v1	1	500
803	1	7	70	0	0	3	3	424	176	1272	528	CoherentMotion_C#v1	1	500
858	0	5	51	3	1	3	3	312	288	936	864	CoherentMotion_C#v1	1	500
1041	0	4	42	2	3	3	3	256	344	768	1032	CoherentMotion_C#v1	1	500
648	1	6	61	3	3	3	3	368	232	1104	696	CoherentMotion_C#v1	1	500
693	1	7	70	0	0	3	3	424	176	1272	528	CoherentMotion_C#v1	1	500
899	0	4	42	3	2	3	3	256	344	768	1032	CoherentMotion_C#v1	1	500
600	0	0	5	2	0	3	3	31	569	93	1707	CoherentMotion_C#v1	1	500
844	0	6	61	2	0	3	3	368	232	1104	696	CoherentMotion_C#v1	1	500
928	1	3	33	1	1	3	3	199	401	597	1203	CoherentMotion_C#v1	1	500
609	0	7	70	1	3	3	3	424	176	1272	528	CoherentMotion_C#v1	1	500
818	0	0	5	3	0	3	3	31	569	93	1707	CoherentMotion_C#v1	1	500
1699	0	7	70	1	0	3	3	424	176	1272	528	CoherentMotion_C#v1	1	500
884	0	2	23	1	2	3	3	143	457	429	1371	CoherentMotion_C#v1	1	500
830	0	0	5	3	2	3	3	31	569	93	1707	CoherentMotion_C#v1	1	500
834	0	5	51	1	0	3	3	312	288	936	864	CoherentMotion_C#v1	1	500
938	1	4	42	1	1	3	3	256	344	768	1032	CoherentMotion_C#v1	1	500
769	1	3	33	3	3	3	3	199	401	597	1203	CoherentMotion_C#v1	1	500
873	0	1	14	3	1	3	3	87	513	261	1539	CoherentMotion_C#v1	1	500
700	0	7	70	2	3	3	3	424	176	1272	528	CoherentMotion_C#v1	1	500
860	1	6	61	1	1	3	3	368	232	1104	696	CoherentMotion_C#v1	1	500
915	0	3	33	3	1	3	3	199	401	597	1203	CoherentMotion_C#v1	1	500
1107	0	1	14	1	0	3	3	87	513	261	1539	CoherentMotion_C#v1	1	500
1100	0	1	14	3	2	3	3	87	513	261	1539	CoherentMotion_C#v1	1	500
785	0	1	14	3	0	3	3	87	513	261	1539	CoherentMotion_C#v1	1	500
1631	0	3	33	0	1	3	3	199	401	597	1203	CoherentMotion_C#v1	1	500
1110	0	2	23	1	2	3	3	143	457	429	1371	CoherentMotion_C#v1	1	500
839	1	1	14	3	3	3	3	87	513	261	1539	CoherentMotion_C#v1	1	500
952	0	7	70	1	2	3	3	424	176	1272	528	CoherentMotion_C#v1	1	500
863	0	1	14	0	2	3	3	87	513	261	1539	CoherentMotion_C#v1	1	500
690	1	7	70	0	0	3	3	424	176	1272	528	CoherentMotion_C#v1	1	500
737	0	6	61	1	2	3	3	368	232	1104	696	CoherentMotion_C#v1	1	500
815	1	6	61	0	0	3	3	368	232	1104	696	CoherentMotion_C#v1	1	500
897	1	7	70	2	2	3	3	424	176	1272	528	CoherentMotion_C#v1	1	500
1053	0	1	14	1	0	3	3	87	513	261	1539	CoherentMotion_C#v1	1	500
638	1	2	23	3	3	3	3	143	457	429	1371	CoherentMotion_C#v1	1	500
715	1	4	42	3	3	3	3	256	344	768	1032	CoherentMotion_C#v1	1	500
859	0	0	5	1	2	3	3	31	569	93	1707	CoherentMotion_C#v1	1	500
749	0	4	42	1	0	3	3	256	344	768	1032	CoherentMotion_C#v1	1	500
806	0	5	51	2	1	3	3	312	288	936	864	CoherentMotion_C#v1	1	500
1646	0	4	42	2	1	3	3	256	344	768	1032	CoherentMotion_C#v1	1	500
1036	0	5	51	2	1	3	3	312	288	936	864	CoherentMotion_C#v1	1	500
2669	1	6	61	2	2	3	3	368	232	1104	696	CoherentMotion_C#v1	1	500
775	1	0	5	3	3	3	3	31	569	93	1707	CoherentMotion_C#v1	1	500
776	0	6	61	2	3	3	3	368	232	1104	696	CoherentMotion_C#v1	1	500
1548	0	7	70	3	1	3	3	424	176	1272	528	CoherentMotion_C#v1	1	500
829	1	6	61	0	0	3	3	368	232	1104	696	CoherentMotion_C#v1	1	500
639	1	7	70	3	3	3	3	424	176	1272	528	CoherentMotion_C#v1	1	500
901	0	0	5	2	3	3	3	31	569	93	1707	CoherentMotion_C#v1	1	500
760	1	7	70	0	0	3	3	424	176	1272	528	CoherentMotion_C#v1	1	500
764	1	7	70	0	0	3	3	424	176	1272	528	CoherentMotion_C#v1	1	500
1168	0	3	33	1	0	3	3	199	401	597	1203	CoherentMotion_C#v1	1	500
715	1	7	70	2	2	3	3	424	176	1272	528	CoherentMotion_C#v1	1	500
699	0	3	33	2	3	3	3	199	401	597	1203	CoherentMotion_C#v1	1	500
952	1	6	61	2	2	3	3	368	232	1104	696	CoherentMotion_C#v1	1	500
640	1	6	61	3	3	3	3	368	232	1104	696	CoherentMotion_C#v1	1	500
668	0	7	70	0	3	3	3	424	176	1272	528	CoherentMotion_C#v1	1	500
769	1	5	51	1	1	3	3	312	288	936	864	CoherentMotion_C#v1	1	500
867	1	3	33	2	2	3	3	199	401	597	1203	CoherentMotion_C#v1	1	500
772	1	7	70	1	1	3	3	424	176	1272	528	CoherentMotion_C#v1	1	500
678	1	4	42	1	1	3	3	256	344	768	1032	CoherentMotion_C#v1	1	500
620	1	6	61	1	1	3	3	368	232	1104	696	CoherentMotion_C#v1	1	500
649	0	0	5	0	1	3	3	31	569	93	1707	CoherentMotion_C#v1	1	500
671	0	3	33	2	3	3	3	199	401	597	1203	CoherentMotion_C#v1	1	500
604	0	6	61	1	3	3	3	368	232	1104	696	CoherentMotion_C#v1	1	500
641	0	3	33	0	3	3	3	199	401	597	1203	CoherentMotion_C#v1	1	500
684	0	2	23	0	3	3	3	143	457	429	1371	CoherentMotion_C#v1	1	500
1066	0	7	70	0	3	3	3	424	176	1272	528	CoherentMotion_C#v1	1	500
647	1	5	51	3	3	3	3	312	288	936	864	CoherentMotion_C#v1	1	500
623	0	0	5	0	3	3	3	31	569	93	1707	CoherentMotion_C#v1	1	500
583	0	2	23	0	3	3	3	143	457	429	1371	CoherentMotion_C#v1	1	500
684	0	4	42	1	3	3	3	256	344	768	1032	CoherentMotion_C#v1	1	500
746	0	1	14	0	3	3	3	87	513	261	1539	CoherentMotion_C#v1	1	500
817	1	6	61	1	1	3	3	368	232	1104	696	CoherentMotion_C#v1	1	500
1131	0	1	14	1	0	3	3	87	513	261	1539	CoherentMotion_C#v1	1	500
822	1	3	33	1	1	3	3	199	401	597	1203	CoherentMotion_C#v1	1	500
968	0	3	33	2	3	3	3	199	401	597	1203	CoherentMotion_C#v1	1	500
639	1	4	42	1	1	3	3	256	344	768	1032	CoherentMotion_C#v1	1	500
1155	0	5	51	2	1	3	3	312	288	936	864	CoherentMotion_C#v1	1	500
1045	0	6	61	3	1	3	3	368	232	1104	696	CoherentMotion_C#v1	1	500
962	0	6	61	3	1	3	3	368	232	1104	696	CoherentMotion_C#v1	1	500
1194	0	4	42	0	3	3	3	256	344	768	1032	CoherentMotion_C#v1	1	500
782	1	5	51	3	3	3	3	312	288	936	864	CoherentMotion_C#v1	1	500
983	0	2	23	2	3	3	3	143	457	429	1371	CoherentMotion_C#v1	1	500
980	1	6	61	1	1	3	3	368	232	1104	696	CoherentMotion_C#v1	1	500
843	0	4	42	2	3	3	3	256	344	768	1032	CoherentMotion_C#v1	1	500
863	0	2	23	0	3	3	3	143	457	429	1371	CoherentMotion_C#v1	1	500
888	1	4	42	2	2	3	3	256	344	768	1032	CoherentMotion_C#v1	1	500
755	0	0	5	2	0	3	3	31	569	93	1707	CoherentMotion_C#v1	1	500
728	1	7	70	2	2	3	3	424	176	1272	528	CoherentMotion_C#v1	1	500
771	0	3	33	0	3	3	3	199	401	597	1203	CoherentMotion_C#v1	1	500
851	0	7	70	2	1	3	3	424	176	1272	528	CoherentMotion_C#v1	1	500
872	0	0	5	0	1	3	3	31	569	93	1707	CoherentMotion_C#v1	1	500
898	0	5	51	0	3	3	3	312	288	936	864	CoherentMotion_C#v1	1	500
910	0	2	23	0	3	3	3	143	457	429	1371	CoherentMotion_C#v1	1	500
682	1	0	5	1	1	3	3	31	569	93	1707	CoherentMotion_C#v1	1	500
689	0	5	51	2	3	3	3	312	288	936	864	CoherentMotion_C#v1	1	500
