# Supplementary material for: The Leuven Embedded Figures Test (L-EFT): measuring perception, intelligence or executive function?
Source: PeerJ. 2018 Mar 26;6:e4524. doi: 10.7717/peerj.4524 (PMC5875396; doi:10.7717/peerj.4524)
Supplement: Supplemental Information 9 [file peerj-06-4524-s009.zip › Study 1/CoherentMotion/112721CoherentMotion.csv]

ReactionTime	Accuracy	CoherenceLevel	CoherenceValue	StimDirection	RespDirection	G_MeanCoherentSpeed	G_MeanRandomSpeed	TotalCoherent	TotalRandom	TotalCoherentSpeed	TotalRandomSpeed	TestID	MainPrac	MotionDuration
4053	0	7	70	1	3	3	3	424	176	1272	528	CoherentMotion_C#v1	0	1000
1180	1	4	42	3	3	3	3	256	344	768	1032	CoherentMotion_C#v1	0	1000
3232	1	5	51	1	1	3	3	312	288	936	864	CoherentMotion_C#v1	0	1000
1847	0	1	14	0	2	3	3	87	513	261	1539	CoherentMotion_C#v1	0	1000
1357	0	4	42	3	0	3	3	256	344	768	1032	CoherentMotion_C#v1	0	1000
2613	1	4	42	2	2	3	3	256	344	768	1032	CoherentMotion_C#v1	0	1000
1806	1	6	61	3	3	3	3	368	232	1104	696	CoherentMotion_C#v1	0	1000
1537	1	3	33	1	1	3	3	199	401	597	1203	CoherentMotion_C#v1	0	1000
2157	0	1	14	1	2	3	3	87	513	261	1539	CoherentMotion_C#v1	0	1000
1146	1	4	42	0	0	3	3	256	344	768	1032	CoherentMotion_C#v1	0	1000
1868	1	1	14	2	2	3	3	87	513	261	1539	CoherentMotion_C#v1	0	1000
1584	0	5	51	2	0	3	3	312	288	936	864	CoherentMotion_C#v1	0	1000
1229	1	6	61	3	3	3	3	368	232	1104	696	CoherentMotion_C#v1	0	1000
1314	1	5	51	2	2	3	3	312	288	936	864	CoherentMotion_C#v1	0	1000
1354	1	6	61	3	3	3	3	368	232	1104	696	CoherentMotion_C#v1	0	1000
1296	1	7	70	0	0	3	3	424	176	1272	528	CoherentMotion_C#v1	0	1000
1287	1	7	70	0	0	3	3	424	176	1272	528	CoherentMotion_C#v1	0	1000
1517	1	3	33	1	1	3	3	199	401	597	1203	CoherentMotion_C#v1	0	1000
1672	0	0	5	3	2	3	3	31	569	93	1707	CoherentMotion_C#v1	0	1000
1189	1	7	70	2	2	3	3	424	176	1272	528	CoherentMotion_C#v1	0	1000
1372	1	3	33	1	1	3	3	199	401	597	1203	CoherentMotion_C#v1	0	1000
1445	0	0	5	0	2	3	3	31	569	93	1707	CoherentMotion_C#v1	0	1000
1455	0	1	14	2	0	3	3	87	513	261	1539	CoherentMotion_C#v1	0	1000
1433	0	5	51	2	3	3	3	312	288	936	864	CoherentMotion_C#v1	0	1000
2273	1	5	51	3	3	3	3	312	288	936	864	CoherentMotion_C#v1	0	1000
2017	0	0	5	2	0	3	3	31	569	93	1707	CoherentMotion_C#v1	0	1000
1498	1	2	23	0	0	3	3	143	457	429	1371	CoherentMotion_C#v1	0	1000
1858	1	4	42	1	1	3	3	256	344	768	1032	CoherentMotion_C#v1	0	1000
1706	0	1	14	3	0	3	3	87	513	261	1539	CoherentMotion_C#v1	0	1000
1484	0	5	51	2	0	3	3	312	288	936	864	CoherentMotion_C#v1	0	1000
1047	1	6	61	0	0	3	3	368	232	1104	696	CoherentMotion_C#v1	0	1000
1810	1	4	42	2	2	3	3	256	344	768	1032	CoherentMotion_C#v1	0	1000
3509	1	1	14	2	2	3	3	87	513	261	1539	CoherentMotion_C#v1	0	1000
1463	1	5	51	1	1	3	3	312	288	936	864	CoherentMotion_C#v1	0	1000
1892	0	0	5	1	0	3	3	31	569	93	1707	CoherentMotion_C#v1	0	1000
1128	1	5	51	0	0	3	3	312	288	936	864	CoherentMotion_C#v1	0	1000
1884	0	0	5	1	0	3	3	31	569	93	1707	CoherentMotion_C#v1	0	1000
1520	1	6	61	3	3	3	3	368	232	1104	696	CoherentMotion_C#v1	0	1000
1708	1	6	61	0	0	3	3	368	232	1104	696	CoherentMotion_C#v1	0	1000
1980	1	0	5	0	0	3	3	31	569	93	1707	CoherentMotion_C#v1	0	1000
1539	1	6	61	1	1	3	3	368	232	1104	696	CoherentMotion_C#v1	0	1000
1618	0	7	70	2	0	3	3	424	176	1272	528	CoherentMotion_C#v1	0	1000
1663	0	3	33	1	0	3	3	199	401	597	1203	CoherentMotion_C#v1	0	1000
2225	0	1	14	1	3	3	3	87	513	261	1539	CoherentMotion_C#v1	0	1000
1261	1	6	61	2	2	3	3	368	232	1104	696	CoherentMotion_C#v1	0	1000
2259	0	7	70	0	2	3	3	424	176	1272	528	CoherentMotion_C#v1	0	1000
1730	0	0	5	3	1	3	3	31	569	93	1707	CoherentMotion_C#v1	0	1000
2163	0	0	5	2	0	3	3	31	569	93	1707	CoherentMotion_C#v1	0	1000
1665	1	6	61	1	1	3	3	368	232	1104	696	CoherentMotion_C#v1	0	1000
1885	1	7	70	0	0	3	3	424	176	1272	528	CoherentMotion_C#v1	0	1000
1749	1	6	61	0	0	3	3	368	232	1104	696	CoherentMotion_C#v1	0	1000
1526	1	6	61	3	3	3	3	368	232	1104	696	CoherentMotion_C#v1	0	1000
2243	1	2	23	2	2	3	3	143	457	429	1371	CoherentMotion_C#v1	0	1000
2001	1	6	61	1	1	3	3	368	232	1104	696	CoherentMotion_C#v1	0	1000
1755	1	7	70	1	1	3	3	424	176	1272	528	CoherentMotion_C#v1	0	1000
3610	0	0	5	1	2	3	3	31	569	93	1707	CoherentMotion_C#v1	0	1000
1758	0	4	42	1	3	3	3	256	344	768	1032	CoherentMotion_C#v1	0	1000
1822	0	1	14	1	0	3	3	87	513	261	1539	CoherentMotion_C#v1	0	1000
1604	1	6	61	2	2	3	3	368	232	1104	696	CoherentMotion_C#v1	0	1000
1761	1	7	70	0	0	3	3	424	176	1272	528	CoherentMotion_C#v1	0	1000
2148	1	0	5	1	1	3	3	31	569	93	1707	CoherentMotion_C#v1	0	1000
1712	0	0	5	0	2	3	3	31	569	93	1707	CoherentMotion_C#v1	0	1000
1761	1	2	23	3	3	3	3	143	457	429	1371	CoherentMotion_C#v1	0	1000
1874	1	3	33	2	2	3	3	199	401	597	1203	CoherentMotion_C#v1	0	1000
1656	0	2	23	1	2	3	3	143	457	429	1371	CoherentMotion_C#v1	0	1000
1415	1	5	51	3	3	3	3	312	288	936	864	CoherentMotion_C#v1	0	1000
1745	0	0	5	2	0	3	3	31	569	93	1707	CoherentMotion_C#v1	0	1000
1487	1	7	70	3	3	3	3	424	176	1272	528	CoherentMotion_C#v1	0	1000
1742	0	2	23	3	0	3	3	143	457	429	1371	CoherentMotion_C#v1	0	1000
1376	1	6	61	1	1	3	3	368	232	1104	696	CoherentMotion_C#v1	0	1000
1735	1	1	14	0	0	3	3	87	513	261	1539	CoherentMotion_C#v1	0	1000
3960	0	4	42	3	2	3	3	256	344	768	1032	CoherentMotion_C#v1	0	1000
2323	0	1	14	2	0	3	3	87	513	261	1539	CoherentMotion_C#v1	0	1000
1924	0	7	70	2	3	3	3	424	176	1272	528	CoherentMotion_C#v1	0	1000
2007	0	3	33	0	2	3	3	199	401	597	1203	CoherentMotion_C#v1	0	1000
3652	0	6	61	0	2	3	3	368	232	1104	696	CoherentMotion_C#v1	0	1000
8711	0	4	42	2	1	3	3	256	344	768	1032	CoherentMotion_C#v1	0	1000
2188	0	0	5	1	2	3	3	31	569	93	1707	CoherentMotion_C#v1	0	1000
2361	1	2	23	3	3	3	3	143	457	429	1371	CoherentMotion_C#v1	0	1000
1194	1	7	70	1	1	3	3	424	176	1272	528	CoherentMotion_C#v1	0	1000
1300	0	1	14	3	0	3	3	87	513	261	1539	CoherentMotion_C#v1	1	500
1818	0	0	5	1	3	3	3	31	569	93	1707	CoherentMotion_C#v1	1	500
1550	1	6	61	3	3	3	3	368	232	1104	696	CoherentMotion_C#v1	1	500
1132	1	6	61	2	2	3	3	368	232	1104	696	CoherentMotion_C#v1	1	500
990	0	1	14	2	0	3	3	87	513	261	1539	CoherentMotion_C#v1	1	500
716	0	6	61	2	0	3	3	368	232	1104	696	CoherentMotion_C#v1	1	500
1074	1	4	42	0	0	3	3	256	344	768	1032	CoherentMotion_C#v1	1	500
1252	1	6	61	0	0	3	3	368	232	1104	696	CoherentMotion_C#v1	1	500
1208	1	7	70	2	2	3	3	424	176	1272	528	CoherentMotion_C#v1	1	500
1312	1	0	5	2	2	3	3	31	569	93	1707	CoherentMotion_C#v1	1	500
1988	0	5	51	3	2	3	3	312	288	936	864	CoherentMotion_C#v1	1	500
1100	0	3	33	3	2	3	3	199	401	597	1203	CoherentMotion_C#v1	1	500
1004	1	5	51	3	3	3	3	312	288	936	864	CoherentMotion_C#v1	1	500
1372	0	0	5	3	0	3	3	31	569	93	1707	CoherentMotion_C#v1	1	500
1795	1	4	42	2	2	3	3	256	344	768	1032	CoherentMotion_C#v1	1	500
1511	1	2	23	3	3	3	3	143	457	429	1371	CoherentMotion_C#v1	1	500
1411	0	1	14	2	3	3	3	87	513	261	1539	CoherentMotion_C#v1	1	500
1164	0	0	5	2	0	3	3	31	569	93	1707	CoherentMotion_C#v1	1	500
959	1	6	61	0	0	3	3	368	232	1104	696	CoherentMotion_C#v1	1	500
1416	0	1	14	3	0	3	3	87	513	261	1539	CoherentMotion_C#v1	1	500
934	1	5	51	3	3	3	3	312	288	936	864	CoherentMotion_C#v1	1	500
1315	1	0	5	0	0	3	3	31	569	93	1707	CoherentMotion_C#v1	1	500
1113	1	6	61	1	1	3	3	368	232	1104	696	CoherentMotion_C#v1	1	500
1469	0	1	14	3	0	3	3	87	513	261	1539	CoherentMotion_C#v1	1	500
1108	0	3	33	2	0	3	3	199	401	597	1203	CoherentMotion_C#v1	1	500
823	1	4	42	3	3	3	3	256	344	768	1032	CoherentMotion_C#v1	1	500
1043	0	3	33	2	0	3	3	199	401	597	1203	CoherentMotion_C#v1	1	500
752	1	6	61	1	1	3	3	368	232	1104	696	CoherentMotion_C#v1	1	500
1017	1	3	33	3	3	3	3	199	401	597	1203	CoherentMotion_C#v1	1	500
1000	1	2	23	1	1	3	3	143	457	429	1371	CoherentMotion_C#v1	1	500
1046	0	2	23	1	0	3	3	143	457	429	1371	CoherentMotion_C#v1	1	500
806	1	4	42	0	0	3	3	256	344	768	1032	CoherentMotion_C#v1	1	500
704	1	7	70	2	2	3	3	424	176	1272	528	CoherentMotion_C#v1	1	500
1080	0	0	5	2	3	3	3	31	569	93	1707	CoherentMotion_C#v1	1	500
808	1	2	23	0	0	3	3	143	457	429	1371	CoherentMotion_C#v1	1	500
835	0	3	33	3	0	3	3	199	401	597	1203	CoherentMotion_C#v1	1	500
781	1	1	14	0	0	3	3	87	513	261	1539	CoherentMotion_C#v1	1	500
866	0	6	61	2	0	3	3	368	232	1104	696	CoherentMotion_C#v1	1	500
4320	0	4	42	1	2	3	3	256	344	768	1032	CoherentMotion_C#v1	1	500
836	0	2	23	1	0	3	3	143	457	429	1371	CoherentMotion_C#v1	1	500
845	1	4	42	0	0	3	3	256	344	768	1032	CoherentMotion_C#v1	1	500
1064	1	5	51	1	1	3	3	312	288	936	864	CoherentMotion_C#v1	1	500
794	1	6	61	1	1	3	3	368	232	1104	696	CoherentMotion_C#v1	1	500
660	1	2	23	0	0	3	3	143	457	429	1371	CoherentMotion_C#v1	1	500
937	0	4	42	1	0	3	3	256	344	768	1032	CoherentMotion_C#v1	1	500
1538	0	6	61	0	1	3	3	368	232	1104	696	CoherentMotion_C#v1	1	500
1090	1	7	70	2	2	3	3	424	176	1272	528	CoherentMotion_C#v1	1	500
628	0	0	5	3	2	3	3	31	569	93	1707	CoherentMotion_C#v1	1	500
600	1	7	70	0	0	3	3	424	176	1272	528	CoherentMotion_C#v1	1	500
893	1	3	33	2	2	3	3	199	401	597	1203	CoherentMotion_C#v1	1	500
875	1	4	42	0	0	3	3	256	344	768	1032	CoherentMotion_C#v1	1	500
820	1	4	42	1	1	3	3	256	344	768	1032	CoherentMotion_C#v1	1	500
910	1	6	61	0	0	3	3	368	232	1104	696	CoherentMotion_C#v1	1	500
797	1	2	23	3	3	3	3	143	457	429	1371	CoherentMotion_C#v1	1	500
917	1	1	14	1	1	3	3	87	513	261	1539	CoherentMotion_C#v1	1	500
977	1	4	42	3	3	3	3	256	344	768	1032	CoherentMotion_C#v1	1	500
944	1	4	42	2	2	3	3	256	344	768	1032	CoherentMotion_C#v1	1	500
764	0	2	23	2	0	3	3	143	457	429	1371	CoherentMotion_C#v1	1	500
929	1	0	5	0	0	3	3	31	569	93	1707	CoherentMotion_C#v1	1	500
833	1	6	61	2	2	3	3	368	232	1104	696	CoherentMotion_C#v1	1	500
1436	1	0	5	3	3	3	3	31	569	93	1707	CoherentMotion_C#v1	1	500
978	1	7	70	3	3	3	3	424	176	1272	528	CoherentMotion_C#v1	1	500
1684	0	3	33	0	3	3	3	199	401	597	1203	CoherentMotion_C#v1	1	500
1573	0	0	5	3	2	3	3	31	569	93	1707	CoherentMotion_C#v1	1	500
705	1	7	70	0	0	3	3	424	176	1272	528	CoherentMotion_C#v1	1	500
871	1	5	51	2	2	3	3	312	288	936	864	CoherentMotion_C#v1	1	500
1283	0	1	14	2	3	3	3	87	513	261	1539	CoherentMotion_C#v1	1	500
2073	0	0	5	3	0	3	3	31	569	93	1707	CoherentMotion_C#v1	1	500
771	1	5	51	0	0	3	3	312	288	936	864	CoherentMotion_C#v1	1	500
843	1	7	70	3	3	3	3	424	176	1272	528	CoherentMotion_C#v1	1	500
807	1	2	23	1	1	3	3	143	457	429	1371	CoherentMotion_C#v1	1	500
975	0	2	23	2	0	3	3	143	457	429	1371	CoherentMotion_C#v1	1	500
767	1	7	70	3	3	3	3	424	176	1272	528	CoherentMotion_C#v1	1	500
727	1	7	70	1	1	3	3	424	176	1272	528	CoherentMotion_C#v1	1	500
911	1	0	5	2	2	3	3	31	569	93	1707	CoherentMotion_C#v1	1	500
714	1	6	61	1	1	3	3	368	232	1104	696	CoherentMotion_C#v1	1	500
898	1	4	42	0	0	3	3	256	344	768	1032	CoherentMotion_C#v1	1	500
846	1	7	70	2	2	3	3	424	176	1272	528	CoherentMotion_C#v1	1	500
806	1	3	33	1	1	3	3	199	401	597	1203	CoherentMotion_C#v1	1	500
1459	0	1	14	2	1	3	3	87	513	261	1539	CoherentMotion_C#v1	1	500
1087	0	1	14	1	3	3	3	87	513	261	1539	CoherentMotion_C#v1	1	500
1215	1	2	23	3	3	3	3	143	457	429	1371	CoherentMotion_C#v1	1	500
1009	1	0	5	3	3	3	3	31	569	93	1707	CoherentMotion_C#v1	1	500
1139	0	0	5	1	0	3	3	31	569	93	1707	CoherentMotion_C#v1	1	500
978	1	3	33	0	0	3	3	199	401	597	1203	CoherentMotion_C#v1	1	500
849	1	4	42	1	1	3	3	256	344	768	1032	CoherentMotion_C#v1	1	500
792	1	7	70	1	1	3	3	424	176	1272	528	CoherentMotion_C#v1	1	500
614	1	5	51	1	1	3	3	312	288	936	864	CoherentMotion_C#v1	1	500
970	1	5	51	2	2	3	3	312	288	936	864	CoherentMotion_C#v1	1	500
821	1	6	61	0	0	3	3	368	232	1104	696	CoherentMotion_C#v1	1	500
946	1	6	61	2	2	3	3	368	232	1104	696	CoherentMotion_C#v1	1	500
943	0	1	14	2	1	3	3	87	513	261	1539	CoherentMotion_C#v1	1	500
717	1	7	70	3	3	3	3	424	176	1272	528	CoherentMotion_C#v1	1	500
772	1	1	14	1	1	3	3	87	513	261	1539	CoherentMotion_C#v1	1	500
1053	1	1	14	2	2	3	3	87	513	261	1539	CoherentMotion_C#v1	1	500
748	1	5	51	1	1	3	3	312	288	936	864	CoherentMotion_C#v1	1	500
900	1	3	33	3	3	3	3	199	401	597	1203	CoherentMotion_C#v1	1	500
656	1	7	70	1	1	3	3	424	176	1272	528	CoherentMotion_C#v1	1	500
726	1	7	70	2	2	3	3	424	176	1272	528	CoherentMotion_C#v1	1	500
846	0	2	23	2	0	3	3	143	457	429	1371	CoherentMotion_C#v1	1	500
756	1	6	61	3	3	3	3	368	232	1104	696	CoherentMotion_C#v1	1	500
700	1	6	61	3	3	3	3	368	232	1104	696	CoherentMotion_C#v1	1	500
578	1	4	42	3	3	3	3	256	344	768	1032	CoherentMotion_C#v1	1	500
628	1	5	51	0	0	3	3	312	288	936	864	CoherentMotion_C#v1	1	500
634	1	6	61	0	0	3	3	368	232	1104	696	CoherentMotion_C#v1	1	500
1440	1	1	14	3	3	3	3	87	513	261	1539	CoherentMotion_C#v1	1	500
1034	1	0	5	0	0	3	3	31	569	93	1707	CoherentMotion_C#v1	1	500
825	1	1	14	3	3	3	3	87	513	261	1539	CoherentMotion_C#v1	1	500
1252	1	5	51	2	2	3	3	312	288	936	864	CoherentMotion_C#v1	1	500
922	0	0	5	1	3	3	3	31	569	93	1707	CoherentMotion_C#v1	1	500
693	1	6	61	3	3	3	3	368	232	1104	696	CoherentMotion_C#v1	1	500
973	0	0	5	1	2	3	3	31	569	93	1707	CoherentMotion_C#v1	1	500
889	1	2	23	2	2	3	3	143	457	429	1371	CoherentMotion_C#v1	1	500
676	0	3	33	1	2	3	3	199	401	597	1203	CoherentMotion_C#v1	1	500
697	0	1	14	1	3	3	3	87	513	261	1539	CoherentMotion_C#v1	1	500
851	1	0	5	0	0	3	3	31	569	93	1707	CoherentMotion_C#v1	1	500
637	1	4	42	0	0	3	3	256	344	768	1032	CoherentMotion_C#v1	1	500
2323	0	2	23	3	0	3	3	143	457	429	1371	CoherentMotion_C#v1	1	500
1023	0	0	5	0	3	3	3	31	569	93	1707	CoherentMotion_C#v1	1	500
866	0	3	33	1	2	3	3	199	401	597	1203	CoherentMotion_C#v1	1	500
623	0	4	42	0	1	3	3	256	344	768	1032	CoherentMotion_C#v1	1	500
687	0	3	33	0	2	3	3	199	401	597	1203	CoherentMotion_C#v1	1	500
680	1	0	5	0	0	3	3	31	569	93	1707	CoherentMotion_C#v1	1	500
782	1	7	70	3	3	3	3	424	176	1272	528	CoherentMotion_C#v1	1	500
1703	0	1	14	0	3	3	3	87	513	261	1539	CoherentMotion_C#v1	1	500
696	1	7	70	1	1	3	3	424	176	1272	528	CoherentMotion_C#v1	1	500
817	1	4	42	1	1	3	3	256	344	768	1032	CoherentMotion_C#v1	1	500
1014	1	0	5	2	2	3	3	31	569	93	1707	CoherentMotion_C#v1	1	500
714	1	3	33	1	1	3	3	199	401	597	1203	CoherentMotion_C#v1	1	500
928	1	3	33	0	0	3	3	199	401	597	1203	CoherentMotion_C#v1	1	500
798	1	5	51	3	3	3	3	312	288	936	864	CoherentMotion_C#v1	1	500
1143	0	1	14	0	3	3	3	87	513	261	1539	CoherentMotion_C#v1	1	500
697	0	4	42	1	3	3	3	256	344	768	1032	CoherentMotion_C#v1	1	500
1023	1	0	5	2	2	3	3	31	569	93	1707	CoherentMotion_C#v1	1	500
783	0	6	61	0	2	3	3	368	232	1104	696	CoherentMotion_C#v1	1	500
809	1	5	51	0	0	3	3	312	288	936	864	CoherentMotion_C#v1	1	500
721	1	5	51	0	0	3	3	312	288	936	864	CoherentMotion_C#v1	1	500
1096	1	1	14	1	1	3	3	87	513	261	1539	CoherentMotion_C#v1	1	500
875	1	4	42	1	1	3	3	256	344	768	1032	CoherentMotion_C#v1	1	500
838	1	1	14	0	0	3	3	87	513	261	1539	CoherentMotion_C#v1	1	500
784	1	5	51	0	0	3	3	312	288	936	864	CoherentMotion_C#v1	1	500
839	0	1	14	1	0	3	3	87	513	261	1539	CoherentMotion_C#v1	1	500
691	0	3	33	1	2	3	3	199	401	597	1203	CoherentMotion_C#v1	1	500
922	1	4	42	1	1	3	3	256	344	768	1032	CoherentMotion_C#v1	1	500
951	0	5	51	0	2	3	3	312	288	936	864	CoherentMotion_C#v1	1	500
1091	0	6	61	3	1	3	3	368	232	1104	696	CoherentMotion_C#v1	1	500
884	0	2	23	3	2	3	3	143	457	429	1371	CoherentMotion_C#v1	1	500
959	0	3	33	3	0	3	3	199	401	597	1203	CoherentMotion_C#v1	1	500
1246	1	2	23	3	3	3	3	143	457	429	1371	CoherentMotion_C#v1	1	500
1795	0	0	5	0	1	3	3	31	569	93	1707	CoherentMotion_C#v1	1	500
871	1	1	14	2	2	3	3	87	513	261	1539	CoherentMotion_C#v1	1	500
1682	0	2	23	3	2	3	3	143	457	429	1371	CoherentMotion_C#v1	1	500
913	0	5	51	1	3	3	3	312	288	936	864	CoherentMotion_C#v1	1	500
925	0	6	61	2	1	3	3	368	232	1104	696	CoherentMotion_C#v1	1	500
618	0	4	42	0	2	3	3	256	344	768	1032	CoherentMotion_C#v1	1	500
1150	1	2	23	1	1	3	3	143	457	429	1371	CoherentMotion_C#v1	1	500
689	1	5	51	3	3	3	3	312	288	936	864	CoherentMotion_C#v1	1	500
712	1	4	42	1	1	3	3	256	344	768	1032	CoherentMotion_C#v1	1	500
830	0	0	5	2	0	3	3	31	569	93	1707	CoherentMotion_C#v1	1	500
1018	1	4	42	0	0	3	3	256	344	768	1032	CoherentMotion_C#v1	1	500
1065	0	0	5	3	1	3	3	31	569	93	1707	CoherentMotion_C#v1	1	500
602	1	7	70	0	0	3	3	424	176	1272	528	CoherentMotion_C#v1	1	500
654	1	5	51	0	0	3	3	312	288	936	864	CoherentMotion_C#v1	1	500
675	1	6	61	1	1	3	3	368	232	1104	696	CoherentMotion_C#v1	1	500
678	1	7	70	3	3	3	3	424	176	1272	528	CoherentMotion_C#v1	1	500
912	1	6	61	2	2	3	3	368	232	1104	696	CoherentMotion_C#v1	1	500
1020	1	4	42	0	0	3	3	256	344	768	1032	CoherentMotion_C#v1	1	500
875	0	0	5	1	0	3	3	31	569	93	1707	CoherentMotion_C#v1	1	500
884	1	1	14	2	2	3	3	87	513	261	1539	CoherentMotion_C#v1	1	500
803	0	2	23	0	2	3	3	143	457	429	1371	CoherentMotion_C#v1	1	500
541	0	4	42	2	0	3	3	256	344	768	1032	CoherentMotion_C#v1	1	500
796	0	0	5	0	2	3	3	31	569	93	1707	CoherentMotion_C#v1	1	500
1304	0	5	51	0	2	3	3	312	288	936	864	CoherentMotion_C#v1	1	500
699	1	6	61	1	1	3	3	368	232	1104	696	CoherentMotion_C#v1	1	500
661	1	5	51	3	3	3	3	312	288	936	864	CoherentMotion_C#v1	1	500
1081	1	3	33	2	2	3	3	199	401	597	1203	CoherentMotion_C#v1	1	500
1340	0	0	5	1	0	3	3	31	569	93	1707	CoherentMotion_C#v1	1	500
804	0	2	23	0	2	3	3	143	457	429	1371	CoherentMotion_C#v1	1	500
605	1	7	70	1	1	3	3	424	176	1272	528	CoherentMotion_C#v1	1	500
814	1	7	70	1	1	3	3	424	176	1272	528	CoherentMotion_C#v1	1	500
792	1	4	42	0	0	3	3	256	344	768	1032	CoherentMotion_C#v1	1	500
966	1	2	23	1	1	3	3	143	457	429	1371	CoherentMotion_C#v1	1	500
1187	0	0	5	3	0	3	3	31	569	93	1707	CoherentMotion_C#v1	1	500
676	1	7	70	1	1	3	3	424	176	1272	528	CoherentMotion_C#v1	1	500
856	1	6	61	3	3	3	3	368	232	1104	696	CoherentMotion_C#v1	1	500
775	1	3	33	0	0	3	3	199	401	597	1203	CoherentMotion_C#v1	1	500
844	1	7	70	2	2	3	3	424	176	1272	528	CoherentMotion_C#v1	1	500
779	1	1	14	0	0	3	3	87	513	261	1539	CoherentMotion_C#v1	1	500
852	1	7	70	2	2	3	3	424	176	1272	528	CoherentMotion_C#v1	1	500
687	1	7	70	3	3	3	3	424	176	1272	528	CoherentMotion_C#v1	1	500
1185	1	3	33	2	2	3	3	199	401	597	1203	CoherentMotion_C#v1	1	500
712	1	2	23	3	3	3	3	143	457	429	1371	CoherentMotion_C#v1	1	500
656	1	7	70	1	1	3	3	424	176	1272	528	CoherentMotion_C#v1	1	500
1011	0	2	23	1	2	3	3	143	457	429	1371	CoherentMotion_C#v1	1	500
773	1	5	51	2	2	3	3	312	288	936	864	CoherentMotion_C#v1	1	500
893	0	0	5	3	2	3	3	31	569	93	1707	CoherentMotion_C#v1	1	500
1114	0	3	33	2	0	3	3	199	401	597	1203	CoherentMotion_C#v1	1	500
875	1	4	42	2	2	3	3	256	344	768	1032	CoherentMotion_C#v1	1	500
902	1	2	23	2	2	3	3	143	457	429	1371	CoherentMotion_C#v1	1	500
1666	0	1	14	1	0	3	3	87	513	261	1539	CoherentMotion_C#v1	1	500
690	1	7	70	1	1	3	3	424	176	1272	528	CoherentMotion_C#v1	1	500
897	1	5	51	2	2	3	3	312	288	936	864	CoherentMotion_C#v1	1	500
636	1	7	70	1	1	3	3	424	176	1272	528	CoherentMotion_C#v1	1	500
1730	0	1	14	3	0	3	3	87	513	261	1539	CoherentMotion_C#v1	1	500
930	0	0	5	1	2	3	3	31	569	93	1707	CoherentMotion_C#v1	1	500
1069	1	4	42	0	0	3	3	256	344	768	1032	CoherentMotion_C#v1	1	500
1024	0	3	33	2	0	3	3	199	401	597	1203	CoherentMotion_C#v1	1	500
1087	0	3	33	0	2	3	3	199	401	597	1203	CoherentMotion_C#v1	1	500
991	1	2	23	2	2	3	3	143	457	429	1371	CoherentMotion_C#v1	1	500
734	1	4	42	3	3	3	3	256	344	768	1032	CoherentMotion_C#v1	1	500
646	1	4	42	1	1	3	3	256	344	768	1032	CoherentMotion_C#v1	1	500
748	1	3	33	1	1	3	3	199	401	597	1203	CoherentMotion_C#v1	1	500
835	0	0	5	3	2	3	3	31	569	93	1707	CoherentMotion_C#v1	1	500
941	1	2	23	0	0	3	3	143	457	429	1371	CoherentMotion_C#v1	1	500
732	1	5	51	1	1	3	3	312	288	936	864	CoherentMotion_C#v1	1	500
1219	0	0	5	1	2	3	3	31	569	93	1707	CoherentMotion_C#v1	1	500
615	1	4	42	0	0	3	3	256	344	768	1032	CoherentMotion_C#v1	1	500
1020	0	2	23	2	0	3	3	143	457	429	1371	CoherentMotion_C#v1	1	500
1051	0	2	23	2	0	3	3	143	457	429	1371	CoherentMotion_C#v1	1	500
620	1	4	42	2	2	3	3	256	344	768	1032	CoherentMotion_C#v1	1	500
848	1	2	23	2	2	3	3	143	457	429	1371	CoherentMotion_C#v1	1	500
682	1	5	51	3	3	3	3	312	288	936	864	CoherentMotion_C#v1	1	500
781	1	2	23	0	0	3	3	143	457	429	1371	CoherentMotion_C#v1	1	500
665	1	6	61	1	1	3	3	368	232	1104	696	CoherentMotion_C#v1	1	500
1068	1	2	23	2	2	3	3	143	457	429	1371	CoherentMotion_C#v1	1	500
848	1	2	23	3	3	3	3	143	457	429	1371	CoherentMotion_C#v1	1	500
747	1	6	61	0	0	3	3	368	232	1104	696	CoherentMotion_C#v1	1	500
884	1	3	33	0	0	3	3	199	401	597	1203	CoherentMotion_C#v1	1	500
719	1	7	70	0	0	3	3	424	176	1272	528	CoherentMotion_C#v1	1	500
968	0	2	23	3	0	3	3	143	457	429	1371	CoherentMotion_C#v1	1	500
852	0	0	5	3	0	3	3	31	569	93	1707	CoherentMotion_C#v1	1	500
750	1	5	51	1	1	3	3	312	288	936	864	CoherentMotion_C#v1	1	500
917	0	0	5	1	2	3	3	31	569	93	1707	CoherentMotion_C#v1	1	500
706	1	3	33	3	3	3	3	199	401	597	1203	CoherentMotion_C#v1	1	500
730	0	0	5	2	0	3	3	31	569	93	1707	CoherentMotion_C#v1	1	500
738	1	7	70	0	0	3	3	424	176	1272	528	CoherentMotion_C#v1	1	500
713	1	7	70	0	0	3	3	424	176	1272	528	CoherentMotion_C#v1	1	500
623	1	7	70	0	0	3	3	424	176	1272	528	CoherentMotion_C#v1	1	500
741	1	3	33	1	1	3	3	199	401	597	1203	CoherentMotion_C#v1	1	500
1245	1	5	51	2	2	3	3	312	288	936	864	CoherentMotion_C#v1	1	500
737	1	0	5	0	0	3	3	31	569	93	1707	CoherentMotion_C#v1	1	500
699	1	4	42	0	0	3	3	256	344	768	1032	CoherentMotion_C#v1	1	500
573	1	1	14	0	0	3	3	87	513	261	1539	CoherentMotion_C#v1	1	500
1077	1	1	14	2	2	3	3	87	513	261	1539	CoherentMotion_C#v1	1	500
641	1	5	51	0	0	3	3	312	288	936	864	CoherentMotion_C#v1	1	500
1641	1	4	42	0	0	3	3	256	344	768	1032	CoherentMotion_C#v1	1	500
698	1	3	33	1	1	3	3	199	401	597	1203	CoherentMotion_C#v1	1	500
704	1	1	14	0	0	3	3	87	513	261	1539	CoherentMotion_C#v1	1	500
888	1	6	61	2	2	3	3	368	232	1104	696	CoherentMotion_C#v1	1	500
660	1	5	51	1	1	3	3	312	288	936	864	CoherentMotion_C#v1	1	500
778	1	6	61	3	3	3	3	368	232	1104	696	CoherentMotion_C#v1	1	500
979	0	1	14	3	2	3	3	87	513	261	1539	CoherentMotion_C#v1	1	500
848	1	2	23	1	1	3	3	143	457	429	1371	CoherentMotion_C#v1	1	500
696	1	6	61	3	3	3	3	368	232	1104	696	CoherentMotion_C#v1	1	500
625	1	7	70	3	3	3	3	424	176	1272	528	CoherentMotion_C#v1	1	500
856	0	1	14	1	0	3	3	87	513	261	1539	CoherentMotion_C#v1	1	500
770	1	7	70	0	0	3	3	424	176	1272	528	CoherentMotion_C#v1	1	500
668	1	5	51	3	3	3	3	312	288	936	864	CoherentMotion_C#v1	1	500
771	1	5	51	3	3	3	3	312	288	936	864	CoherentMotion_C#v1	1	500
875	0	0	5	2	1	3	3	31	569	93	1707	CoherentMotion_C#v1	1	500
888	0	3	33	2	0	3	3	199	401	597	1203	CoherentMotion_C#v1	1	500
674	1	1	14	2	2	3	3	87	513	261	1539	CoherentMotion_C#v1	1	500
731	1	5	51	0	0	3	3	312	288	936	864	CoherentMotion_C#v1	1	500
814	1	6	61	0	0	3	3	368	232	1104	696	CoherentMotion_C#v1	1	500
829	0	1	14	3	2	3	3	87	513	261	1539	CoherentMotion_C#v1	1	500
631	1	3	33	0	0	3	3	199	401	597	1203	CoherentMotion_C#v1	1	500
813	0	3	33	2	0	3	3	199	401	597	1203	CoherentMotion_C#v1	1	500
1686	0	2	23	2	1	3	3	143	457	429	1371	CoherentMotion_C#v1	1	500
999	1	6	61	0	0	3	3	368	232	1104	696	CoherentMotion_C#v1	1	500
1478	1	3	33	2	2	3	3	199	401	597	1203	CoherentMotion_C#v1	1	500
704	0	0	5	2	0	3	3	31	569	93	1707	CoherentMotion_C#v1	1	500
761	1	5	51	2	2	3	3	312	288	936	864	CoherentMotion_C#v1	1	500
705	1	4	42	3	3	3	3	256	344	768	1032	CoherentMotion_C#v1	1	500
711	0	0	5	1	3	3	3	31	569	93	1707	CoherentMotion_C#v1	1	500
843	1	7	70	2	2	3	3	424	176	1272	528	CoherentMotion_C#v1	1	500
872	0	4	42	3	2	3	3	256	344	768	1032	CoherentMotion_C#v1	1	500
836	1	3	33	1	1	3	3	199	401	597	1203	CoherentMotion_C#v1	1	500
783	0	2	23	0	1	3	3	143	457	429	1371	CoherentMotion_C#v1	1	500
728	1	3	33	2	2	3	3	199	401	597	1203	CoherentMotion_C#v1	1	500
893	1	7	70	0	0	3	3	424	176	1272	528	CoherentMotion_C#v1	1	500
699	1	7	70	2	2	3	3	424	176	1272	528	CoherentMotion_C#v1	1	500
817	1	1	14	0	0	3	3	87	513	261	1539	CoherentMotion_C#v1	1	500
1067	1	3	33	2	2	3	3	199	401	597	1203	CoherentMotion_C#v1	1	500
812	0	1	14	0	2	3	3	87	513	261	1539	CoherentMotion_C#v1	1	500
2421	1	6	61	3	3	3	3	368	232	1104	696	CoherentMotion_C#v1	1	500
761	1	2	23	1	1	3	3	143	457	429	1371	CoherentMotion_C#v1	1	500
1181	1	5	51	0	0	3	3	312	288	936	864	CoherentMotion_C#v1	1	500
1235	0	0	5	2	1	3	3	31	569	93	1707	CoherentMotion_C#v1	1	500
870	0	0	5	3	2	3	3	31	569	93	1707	CoherentMotion_C#v1	1	500
739	0	2	23	1	0	3	3	143	457	429	1371	CoherentMotion_C#v1	1	500
797	1	3	33	2	2	3	3	199	401	597	1203	CoherentMotion_C#v1	1	500
838	1	2	23	2	2	3	3	143	457	429	1371	CoherentMotion_C#v1	1	500
752	0	4	42	0	2	3	3	256	344	768	1032	CoherentMotion_C#v1	1	500
696	0	6	61	2	1	3	3	368	232	1104	696	CoherentMotion_C#v1	1	500
1164	1	5	51	2	2	3	3	312	288	936	864	CoherentMotion_C#v1	1	500
881	1	3	33	3	3	3	3	199	401	597	1203	CoherentMotion_C#v1	1	500
734	1	7	70	3	3	3	3	424	176	1272	528	CoherentMotion_C#v1	1	500
677	1	3	33	1	1	3	3	199	401	597	1203	CoherentMotion_C#v1	1	500
731	1	6	61	1	1	3	3	368	232	1104	696	CoherentMotion_C#v1	1	500
1219	0	2	23	3	0	3	3	143	457	429	1371	CoherentMotion_C#v1	1	500
1236	1	3	33	2	2	3	3	199	401	597	1203	CoherentMotion_C#v1	1	500
804	1	6	61	3	3	3	3	368	232	1104	696	CoherentMotion_C#v1	1	500
802	1	2	23	3	3	3	3	143	457	429	1371	CoherentMotion_C#v1	1	500
874	0	0	5	3	1	3	3	31	569	93	1707	CoherentMotion_C#v1	1	500
838	1	3	33	3	3	3	3	199	401	597	1203	CoherentMotion_C#v1	1	500
1345	1	7	70	2	2	3	3	424	176	1272	528	CoherentMotion_C#v1	1	500
697	1	7	70	1	1	3	3	424	176	1272	528	CoherentMotion_C#v1	1	500
912	1	0	5	0	0	3	3	31	569	93	1707	CoherentMotion_C#v1	1	500
781	0	2	23	1	0	3	3	143	457	429	1371	CoherentMotion_C#v1	1	500
741	1	4	42	3	3	3	3	256	344	768	1032	CoherentMotion_C#v1	1	500
557	1	5	51	1	1	3	3	312	288	936	864	CoherentMotion_C#v1	1	500
1294	0	0	5	2	0	3	3	31	569	93	1707	CoherentMotion_C#v1	1	500
708	1	5	51	1	1	3	3	312	288	936	864	CoherentMotion_C#v1	1	500
749	1	5	51	2	2	3	3	312	288	936	864	CoherentMotion_C#v1	1	500
564	1	7	70	3	3	3	3	424	176	1272	528	CoherentMotion_C#v1	1	500
2008	1	0	5	3	3	3	3	31	569	93	1707	CoherentMotion_C#v1	1	500
1792	1	1	14	0	0	3	3	87	513	261	1539	CoherentMotion_C#v1	1	500
788	1	4	42	3	3	3	3	256	344	768	1032	CoherentMotion_C#v1	1	500
861	1	7	70	1	1	3	3	424	176	1272	528	CoherentMotion_C#v1	1	500
901	1	6	61	0	0	3	3	368	232	1104	696	CoherentMotion_C#v1	1	500
927	1	1	14	0	0	3	3	87	513	261	1539	CoherentMotion_C#v1	1	500
736	1	7	70	1	1	3	3	424	176	1272	528	CoherentMotion_C#v1	1	500
775	1	4	42	1	1	3	3	256	344	768	1032	CoherentMotion_C#v1	1	500
831	1	7	70	1	1	3	3	424	176	1272	528	CoherentMotion_C#v1	1	500
779	1	6	61	3	3	3	3	368	232	1104	696	CoherentMotion_C#v1	1	500
787	1	1	14	0	0	3	3	87	513	261	1539	CoherentMotion_C#v1	1	500
908	1	3	33	1	1	3	3	199	401	597	1203	CoherentMotion_C#v1	1	500
937	1	6	61	2	2	3	3	368	232	1104	696	CoherentMotion_C#v1	1	500
758	1	4	42	2	2	3	3	256	344	768	1032	CoherentMotion_C#v1	1	500
667	1	5	51	1	1	3	3	312	288	936	864	CoherentMotion_C#v1	1	500
675	1	6	61	1	1	3	3	368	232	1104	696	CoherentMotion_C#v1	1	500
842	1	3	33	0	0	3	3	199	401	597	1203	CoherentMotion_C#v1	1	500
609	1	4	42	2	2	3	3	256	344	768	1032	CoherentMotion_C#v1	1	500
682	1	3	33	1	1	3	3	199	401	597	1203	CoherentMotion_C#v1	1	500
735	1	5	51	3	3	3	3	312	288	936	864	CoherentMotion_C#v1	1	500
1988	0	1	14	0	2	3	3	87	513	261	1539	CoherentMotion_C#v1	1	500
705	1	4	42	1	1	3	3	256	344	768	1032	CoherentMotion_C#v1	1	500
2213	1	1	14	2	2	3	3	87	513	261	1539	CoherentMotion_C#v1	1	500
1732	1	4	42	2	2	3	3	256	344	768	1032	CoherentMotion_C#v1	1	500
2869	0	3	33	1	0	3	3	199	401	597	1203	CoherentMotion_C#v1	1	500
576	1	7	70	1	1	3	3	424	176	1272	528	CoherentMotion_C#v1	1	500
792	1	5	51	2	2	3	3	312	288	936	864	CoherentMotion_C#v1	1	500
752	1	3	33	3	3	3	3	199	401	597	1203	CoherentMotion_C#v1	1	500
698	1	5	51	3	3	3	3	312	288	936	864	CoherentMotion_C#v1	1	500
1004	1	2	23	0	0	3	3	143	457	429	1371	CoherentMotion_C#v1	1	500
831	0	1	14	2	0	3	3	87	513	261	1539	CoherentMotion_C#v1	1	500
726	1	7	70	3	3	3	3	424	176	1272	528	CoherentMotion_C#v1	1	500
786	1	5	51	2	2	3	3	312	288	936	864	CoherentMotion_C#v1	1	500
811	1	6	61	0	0	3	3	368	232	1104	696	CoherentMotion_C#v1	1	500
643	1	7	70	1	1	3	3	424	176	1272	528	CoherentMotion_C#v1	1	500
681	1	5	51	1	1	3	3	312	288	936	864	CoherentMotion_C#v1	1	500
848	0	0	5	1	2	3	3	31	569	93	1707	CoherentMotion_C#v1	1	500
634	1	2	23	3	3	3	3	143	457	429	1371	CoherentMotion_C#v1	1	500
831	1	1	14	3	3	3	3	87	513	261	1539	CoherentMotion_C#v1	1	500
857	1	2	23	0	0	3	3	143	457	429	1371	CoherentMotion_C#v1	1	500
723	1	7	70	1	1	3	3	424	176	1272	528	CoherentMotion_C#v1	1	500
699	1	4	42	3	3	3	3	256	344	768	1032	CoherentMotion_C#v1	1	500
1668	0	1	14	3	2	3	3	87	513	261	1539	CoherentMotion_C#v1	1	500
946	1	4	42	2	2	3	3	256	344	768	1032	CoherentMotion_C#v1	1	500
785	0	4	42	0	2	3	3	256	344	768	1032	CoherentMotion_C#v1	1	500
1209	0	2	23	3	0	3	3	143	457	429	1371	CoherentMotion_C#v1	1	500
798	0	1	14	2	3	3	3	87	513	261	1539	CoherentMotion_C#v1	1	500
711	1	5	51	1	1	3	3	312	288	936	864	CoherentMotion_C#v1	1	500
814	1	5	51	1	1	3	3	312	288	936	864	CoherentMotion_C#v1	1	500
1159	1	2	23	0	0	3	3	143	457	429	1371	CoherentMotion_C#v1	1	500
828	0	0	5	1	0	3	3	31	569	93	1707	CoherentMotion_C#v1	1	500
549	0	3	33	1	0	3	3	199	401	597	1203	CoherentMotion_C#v1	1	500
539	0	4	42	3	1	3	3	256	344	768	1032	CoherentMotion_C#v1	1	500
1515	1	7	70	2	2	3	3	424	176	1272	528	CoherentMotion_C#v1	1	500
742	1	2	23	1	1	3	3	143	457	429	1371	CoherentMotion_C#v1	1	500
1102	1	5	51	2	2	3	3	312	288	936	864	CoherentMotion_C#v1	1	500
719	1	7	70	1	1	3	3	424	176	1272	528	CoherentMotion_C#v1	1	500
935	1	6	61	2	2	3	3	368	232	1104	696	CoherentMotion_C#v1	1	500
866	1	6	61	3	3	3	3	368	232	1104	696	CoherentMotion_C#v1	1	500
734	1	4	42	3	3	3	3	256	344	768	1032	CoherentMotion_C#v1	1	500
886	1	7	70	2	2	3	3	424	176	1272	528	CoherentMotion_C#v1	1	500
818	1	3	33	2	2	3	3	199	401	597	1203	CoherentMotion_C#v1	1	500
782	1	3	33	3	3	3	3	199	401	597	1203	CoherentMotion_C#v1	1	500
853	1	3	33	2	2	3	3	199	401	597	1203	CoherentMotion_C#v1	1	500
864	0	1	14	1	2	3	3	87	513	261	1539	CoherentMotion_C#v1	1	500
809	1	6	61	2	2	3	3	368	232	1104	696	CoherentMotion_C#v1	1	500
724	1	4	42	2	2	3	3	256	344	768	1032	CoherentMotion_C#v1	1	500
988	1	6	61	2	2	3	3	368	232	1104	696	CoherentMotion_C#v1	1	500
747	0	0	5	2	3	3	3	31	569	93	1707	CoherentMotion_C#v1	1	500
544	0	0	5	3	2	3	3	31	569	93	1707	CoherentMotion_C#v1	1	500
609	0	1	14	3	0	3	3	87	513	261	1539	CoherentMotion_C#v1	1	500
777	1	5	51	1	1	3	3	312	288	936	864	CoherentMotion_C#v1	1	500
947	0	1	14	0	1	3	3	87	513	261	1539	CoherentMotion_C#v1	1	500
753	1	2	23	1	1	3	3	143	457	429	1371	CoherentMotion_C#v1	1	500
841	1	6	61	0	0	3	3	368	232	1104	696	CoherentMotion_C#v1	1	500
899	1	6	61	2	2	3	3	368	232	1104	696	CoherentMotion_C#v1	1	500
1166	0	2	23	3	0	3	3	143	457	429	1371	CoherentMotion_C#v1	1	500
737	1	6	61	2	2	3	3	368	232	1104	696	CoherentMotion_C#v1	1	500
1753	0	1	14	1	3	3	3	87	513	261	1539	CoherentMotion_C#v1	1	500
795	1	6	61	3	3	3	3	368	232	1104	696	CoherentMotion_C#v1	1	500
1460	1	1	14	2	2	3	3	87	513	261	1539	CoherentMotion_C#v1	1	500
1006	1	1	14	1	1	3	3	87	513	261	1539	CoherentMotion_C#v1	1	500
1198	1	5	51	1	1	3	3	312	288	936	864	CoherentMotion_C#v1	1	500
994	0	3	33	1	0	3	3	199	401	597	1203	CoherentMotion_C#v1	1	500
864	1	5	51	0	0	3	3	312	288	936	864	CoherentMotion_C#v1	1	500
