# Supplementary material for: The Leuven Embedded Figures Test (L-EFT): measuring perception, intelligence or executive function?
Source: PeerJ. 2018 Mar 26;6:e4524. doi: 10.7717/peerj.4524 (PMC5875396; doi:10.7717/peerj.4524)
Supplement: Supplemental Information 9 [file peerj-06-4524-s009.zip › Study 1/CoherentMotion/112810CoherentMotion.csv]

ReactionTime	Accuracy	CoherenceLevel	CoherenceValue	StimDirection	RespDirection	G_MeanCoherentSpeed	G_MeanRandomSpeed	TotalCoherent	TotalRandom	TotalCoherentSpeed	TotalRandomSpeed	TestID	MainPrac	MotionDuration
1541	0	6	61	2	1	3	3	368	232	1104	696	CoherentMotion_C#v1	0	1000
1381	1	3	33	0	0	3	3	199	401	597	1203	CoherentMotion_C#v1	0	1000
1364	1	6	61	0	0	3	3	368	232	1104	696	CoherentMotion_C#v1	0	1000
1388	1	7	70	2	2	3	3	424	176	1272	528	CoherentMotion_C#v1	0	1000
1657	0	2	23	0	1	3	3	143	457	429	1371	CoherentMotion_C#v1	0	1000
1433	1	5	51	0	0	3	3	312	288	936	864	CoherentMotion_C#v1	0	1000
1413	1	1	14	3	3	3	3	87	513	261	1539	CoherentMotion_C#v1	0	1000
1459	1	1	14	1	1	3	3	87	513	261	1539	CoherentMotion_C#v1	0	1000
1361	1	5	51	0	0	3	3	312	288	936	864	CoherentMotion_C#v1	0	1000
1378	1	7	70	2	2	3	3	424	176	1272	528	CoherentMotion_C#v1	0	1000
1378	1	7	70	1	1	3	3	424	176	1272	528	CoherentMotion_C#v1	0	1000
1457	0	4	42	0	3	3	3	256	344	768	1032	CoherentMotion_C#v1	0	1000
2107	0	5	51	2	1	3	3	312	288	936	864	CoherentMotion_C#v1	0	1000
1421	1	7	70	2	2	3	3	424	176	1272	528	CoherentMotion_C#v1	0	1000
1568	1	5	51	2	2	3	3	312	288	936	864	CoherentMotion_C#v1	0	1000
1627	1	1	14	2	2	3	3	87	513	261	1539	CoherentMotion_C#v1	0	1000
1298	1	5	51	1	1	3	3	312	288	936	864	CoherentMotion_C#v1	0	1000
1510	0	1	14	2	1	3	3	87	513	261	1539	CoherentMotion_C#v1	0	1000
1181	1	6	61	0	0	3	3	368	232	1104	696	CoherentMotion_C#v1	0	1000
1441	1	7	70	2	2	3	3	424	176	1272	528	CoherentMotion_C#v1	0	1000
1481	1	5	51	0	0	3	3	312	288	936	864	CoherentMotion_C#v1	0	1000
1380	1	6	61	3	3	3	3	368	232	1104	696	CoherentMotion_C#v1	0	1000
1885	1	2	23	3	3	3	3	143	457	429	1371	CoherentMotion_C#v1	0	1000
1495	0	6	61	2	3	3	3	368	232	1104	696	CoherentMotion_C#v1	0	1000
1397	1	6	61	3	3	3	3	368	232	1104	696	CoherentMotion_C#v1	0	1000
1375	1	5	51	1	1	3	3	312	288	936	864	CoherentMotion_C#v1	0	1000
1367	1	5	51	3	3	3	3	312	288	936	864	CoherentMotion_C#v1	0	1000
1430	1	0	5	0	0	3	3	31	569	93	1707	CoherentMotion_C#v1	0	1000
1520	0	0	5	1	2	3	3	31	569	93	1707	CoherentMotion_C#v1	0	1000
1332	0	0	5	0	3	3	3	31	569	93	1707	CoherentMotion_C#v1	0	1000
1441	0	1	14	0	1	3	3	87	513	261	1539	CoherentMotion_C#v1	0	1000
1389	1	5	51	3	3	3	3	312	288	936	864	CoherentMotion_C#v1	0	1000
1279	1	7	70	0	0	3	3	424	176	1272	528	CoherentMotion_C#v1	0	1000
1394	1	6	61	1	1	3	3	368	232	1104	696	CoherentMotion_C#v1	0	1000
1410	1	3	33	1	1	3	3	199	401	597	1203	CoherentMotion_C#v1	0	1000
1376	1	0	5	1	1	3	3	31	569	93	1707	CoherentMotion_C#v1	0	1000
1324	1	7	70	1	1	3	3	424	176	1272	528	CoherentMotion_C#v1	0	1000
1483	0	3	33	0	3	3	3	199	401	597	1203	CoherentMotion_C#v1	0	1000
1511	1	7	70	1	1	3	3	424	176	1272	528	CoherentMotion_C#v1	0	1000
1560	0	1	14	0	3	3	3	87	513	261	1539	CoherentMotion_C#v1	0	1000
1310	1	4	42	2	2	3	3	256	344	768	1032	CoherentMotion_C#v1	0	1000
1298	1	6	61	2	2	3	3	368	232	1104	696	CoherentMotion_C#v1	0	1000
1521	0	0	5	2	0	3	3	31	569	93	1707	CoherentMotion_C#v1	0	1000
1518	0	6	61	2	3	3	3	368	232	1104	696	CoherentMotion_C#v1	0	1000
1369	0	0	5	2	3	3	3	31	569	93	1707	CoherentMotion_C#v1	0	1000
1339	1	6	61	3	3	3	3	368	232	1104	696	CoherentMotion_C#v1	0	1000
1638	1	7	70	0	0	3	3	424	176	1272	528	CoherentMotion_C#v1	0	1000
1367	1	5	51	1	1	3	3	312	288	936	864	CoherentMotion_C#v1	0	1000
1424	1	2	23	0	0	3	3	143	457	429	1371	CoherentMotion_C#v1	0	1000
1313	1	7	70	0	0	3	3	424	176	1272	528	CoherentMotion_C#v1	0	1000
1465	0	1	14	0	3	3	3	87	513	261	1539	CoherentMotion_C#v1	0	1000
1427	1	3	33	2	2	3	3	199	401	597	1203	CoherentMotion_C#v1	0	1000
1025	1	3	33	0	0	3	3	199	401	597	1203	CoherentMotion_C#v1	0	1000
1107	0	1	14	3	1	3	3	87	513	261	1539	CoherentMotion_C#v1	0	1000
1612	1	7	70	3	3	3	3	424	176	1272	528	CoherentMotion_C#v1	0	1000
1402	0	0	5	1	0	3	3	31	569	93	1707	CoherentMotion_C#v1	0	1000
1387	1	5	51	2	2	3	3	312	288	936	864	CoherentMotion_C#v1	0	1000
1524	0	0	5	2	1	3	3	31	569	93	1707	CoherentMotion_C#v1	0	1000
1296	0	3	33	2	3	3	3	199	401	597	1203	CoherentMotion_C#v1	0	1000
1324	1	2	23	0	0	3	3	143	457	429	1371	CoherentMotion_C#v1	0	1000
1757	1	1	14	3	3	3	3	87	513	261	1539	CoherentMotion_C#v1	0	1000
1419	1	3	33	0	0	3	3	199	401	597	1203	CoherentMotion_C#v1	0	1000
1415	1	1	14	1	1	3	3	87	513	261	1539	CoherentMotion_C#v1	0	1000
1383	1	2	23	3	3	3	3	143	457	429	1371	CoherentMotion_C#v1	0	1000
1785	0	3	33	2	1	3	3	199	401	597	1203	CoherentMotion_C#v1	0	1000
1803	0	4	42	2	0	3	3	256	344	768	1032	CoherentMotion_C#v1	0	1000
1463	1	3	33	0	0	3	3	199	401	597	1203	CoherentMotion_C#v1	0	1000
1074	1	2	23	2	2	3	3	143	457	429	1371	CoherentMotion_C#v1	0	1000
2303	0	6	61	1	2	3	3	368	232	1104	696	CoherentMotion_C#v1	0	1000
1378	0	1	14	0	1	3	3	87	513	261	1539	CoherentMotion_C#v1	0	1000
1363	1	3	33	3	3	3	3	199	401	597	1203	CoherentMotion_C#v1	0	1000
1272	1	6	61	3	3	3	3	368	232	1104	696	CoherentMotion_C#v1	0	1000
1457	0	0	5	2	1	3	3	31	569	93	1707	CoherentMotion_C#v1	0	1000
1379	1	4	42	3	3	3	3	256	344	768	1032	CoherentMotion_C#v1	0	1000
1363	1	7	70	1	1	3	3	424	176	1272	528	CoherentMotion_C#v1	0	1000
1327	1	4	42	0	0	3	3	256	344	768	1032	CoherentMotion_C#v1	0	1000
1434	1	3	33	3	3	3	3	199	401	597	1203	CoherentMotion_C#v1	0	1000
1297	1	3	33	3	3	3	3	199	401	597	1203	CoherentMotion_C#v1	0	1000
1524	0	2	23	3	1	3	3	143	457	429	1371	CoherentMotion_C#v1	0	1000
1416	0	0	5	2	1	3	3	31	569	93	1707	CoherentMotion_C#v1	0	1000
887	0	2	23	2	3	3	3	143	457	429	1371	CoherentMotion_C#v1	1	500
814	0	1	14	2	3	3	3	87	513	261	1539	CoherentMotion_C#v1	1	500
920	1	4	42	3	3	3	3	256	344	768	1032	CoherentMotion_C#v1	1	500
954	1	6	61	2	2	3	3	368	232	1104	696	CoherentMotion_C#v1	1	500
838	1	0	5	3	3	3	3	31	569	93	1707	CoherentMotion_C#v1	1	500
801	1	7	70	2	2	3	3	424	176	1272	528	CoherentMotion_C#v1	1	500
818	1	0	5	3	3	3	3	31	569	93	1707	CoherentMotion_C#v1	1	500
672	1	5	51	2	2	3	3	312	288	936	864	CoherentMotion_C#v1	1	500
870	0	1	14	2	3	3	3	87	513	261	1539	CoherentMotion_C#v1	1	500
973	1	0	5	0	0	3	3	31	569	93	1707	CoherentMotion_C#v1	1	500
937	1	0	5	3	3	3	3	31	569	93	1707	CoherentMotion_C#v1	1	500
1014	1	3	33	2	2	3	3	199	401	597	1203	CoherentMotion_C#v1	1	500
741	1	7	70	1	1	3	3	424	176	1272	528	CoherentMotion_C#v1	1	500
823	1	5	51	3	3	3	3	312	288	936	864	CoherentMotion_C#v1	1	500
848	1	6	61	3	3	3	3	368	232	1104	696	CoherentMotion_C#v1	1	500
965	1	7	70	2	2	3	3	424	176	1272	528	CoherentMotion_C#v1	1	500
1129	0	4	42	2	0	3	3	256	344	768	1032	CoherentMotion_C#v1	1	500
844	1	1	14	3	3	3	3	87	513	261	1539	CoherentMotion_C#v1	1	500
817	1	4	42	0	0	3	3	256	344	768	1032	CoherentMotion_C#v1	1	500
639	1	1	14	3	3	3	3	87	513	261	1539	CoherentMotion_C#v1	1	500
696	1	7	70	3	3	3	3	424	176	1272	528	CoherentMotion_C#v1	1	500
777	1	5	51	0	0	3	3	312	288	936	864	CoherentMotion_C#v1	1	500
546	1	4	42	3	3	3	3	256	344	768	1032	CoherentMotion_C#v1	1	500
526	1	4	42	3	3	3	3	256	344	768	1032	CoherentMotion_C#v1	1	500
560	1	4	42	3	3	3	3	256	344	768	1032	CoherentMotion_C#v1	1	500
590	1	0	5	3	3	3	3	31	569	93	1707	CoherentMotion_C#v1	1	500
786	0	3	33	2	0	3	3	199	401	597	1203	CoherentMotion_C#v1	1	500
522	1	7	70	3	3	3	3	424	176	1272	528	CoherentMotion_C#v1	1	500
1004	1	0	5	0	0	3	3	31	569	93	1707	CoherentMotion_C#v1	1	500
827	1	5	51	2	2	3	3	312	288	936	864	CoherentMotion_C#v1	1	500
572	1	1	14	2	2	3	3	87	513	261	1539	CoherentMotion_C#v1	1	500
800	1	1	14	1	1	3	3	87	513	261	1539	CoherentMotion_C#v1	1	500
811	0	0	5	0	3	3	3	31	569	93	1707	CoherentMotion_C#v1	1	500
684	1	7	70	0	0	3	3	424	176	1272	528	CoherentMotion_C#v1	1	500
628	1	6	61	1	1	3	3	368	232	1104	696	CoherentMotion_C#v1	1	500
889	0	0	5	2	0	3	3	31	569	93	1707	CoherentMotion_C#v1	1	500
541	1	5	51	1	1	3	3	312	288	936	864	CoherentMotion_C#v1	1	500
647	1	4	42	2	2	3	3	256	344	768	1032	CoherentMotion_C#v1	1	500
954	1	2	23	3	3	3	3	143	457	429	1371	CoherentMotion_C#v1	1	500
886	1	3	33	3	3	3	3	199	401	597	1203	CoherentMotion_C#v1	1	500
750	1	5	51	1	1	3	3	312	288	936	864	CoherentMotion_C#v1	1	500
710	1	4	42	1	1	3	3	256	344	768	1032	CoherentMotion_C#v1	1	500
693	0	2	23	2	0	3	3	143	457	429	1371	CoherentMotion_C#v1	1	500
876	0	0	5	1	3	3	3	31	569	93	1707	CoherentMotion_C#v1	1	500
896	1	2	23	2	2	3	3	143	457	429	1371	CoherentMotion_C#v1	1	500
1059	0	0	5	3	1	3	3	31	569	93	1707	CoherentMotion_C#v1	1	500
659	1	2	23	3	3	3	3	143	457	429	1371	CoherentMotion_C#v1	1	500
900	0	1	14	1	0	3	3	87	513	261	1539	CoherentMotion_C#v1	1	500
582	1	5	51	3	3	3	3	312	288	936	864	CoherentMotion_C#v1	1	500
874	1	2	23	2	2	3	3	143	457	429	1371	CoherentMotion_C#v1	1	500
729	0	0	5	2	0	3	3	31	569	93	1707	CoherentMotion_C#v1	1	500
868	1	4	42	3	3	3	3	256	344	768	1032	CoherentMotion_C#v1	1	500
887	1	1	14	1	1	3	3	87	513	261	1539	CoherentMotion_C#v1	1	500
596	1	5	51	3	3	3	3	312	288	936	864	CoherentMotion_C#v1	1	500
871	0	2	23	0	2	3	3	143	457	429	1371	CoherentMotion_C#v1	1	500
691	1	5	51	0	0	3	3	312	288	936	864	CoherentMotion_C#v1	1	500
635	1	7	70	0	0	3	3	424	176	1272	528	CoherentMotion_C#v1	1	500
1023	1	0	5	0	0	3	3	31	569	93	1707	CoherentMotion_C#v1	1	500
1078	0	4	42	1	3	3	3	256	344	768	1032	CoherentMotion_C#v1	1	500
845	1	7	70	2	2	3	3	424	176	1272	528	CoherentMotion_C#v1	1	500
794	1	3	33	2	2	3	3	199	401	597	1203	CoherentMotion_C#v1	1	500
728	1	6	61	0	0	3	3	368	232	1104	696	CoherentMotion_C#v1	1	500
859	0	3	33	1	2	3	3	199	401	597	1203	CoherentMotion_C#v1	1	500
774	1	7	70	3	3	3	3	424	176	1272	528	CoherentMotion_C#v1	1	500
799	0	0	5	1	0	3	3	31	569	93	1707	CoherentMotion_C#v1	1	500
918	0	1	14	0	2	3	3	87	513	261	1539	CoherentMotion_C#v1	1	500
805	1	7	70	1	1	3	3	424	176	1272	528	CoherentMotion_C#v1	1	500
521	1	6	61	3	3	3	3	368	232	1104	696	CoherentMotion_C#v1	1	500
912	0	5	51	1	0	3	3	312	288	936	864	CoherentMotion_C#v1	1	500
1109	0	0	5	1	3	3	3	31	569	93	1707	CoherentMotion_C#v1	1	500
847	1	3	33	2	2	3	3	199	401	597	1203	CoherentMotion_C#v1	1	500
985	0	3	33	1	0	3	3	199	401	597	1203	CoherentMotion_C#v1	1	500
1012	1	0	5	2	2	3	3	31	569	93	1707	CoherentMotion_C#v1	1	500
1027	0	3	33	1	0	3	3	199	401	597	1203	CoherentMotion_C#v1	1	500
854	0	7	70	0	2	3	3	424	176	1272	528	CoherentMotion_C#v1	1	500
969	1	1	14	0	0	3	3	87	513	261	1539	CoherentMotion_C#v1	1	500
828	1	5	51	3	3	3	3	312	288	936	864	CoherentMotion_C#v1	1	500
865	0	1	14	2	0	3	3	87	513	261	1539	CoherentMotion_C#v1	1	500
1232	0	2	23	1	0	3	3	143	457	429	1371	CoherentMotion_C#v1	1	500
1095	1	7	70	0	0	3	3	424	176	1272	528	CoherentMotion_C#v1	1	500
952	1	2	23	2	2	3	3	143	457	429	1371	CoherentMotion_C#v1	1	500
1028	1	6	61	2	2	3	3	368	232	1104	696	CoherentMotion_C#v1	1	500
821	1	5	51	2	2	3	3	312	288	936	864	CoherentMotion_C#v1	1	500
1112	1	5	51	1	1	3	3	312	288	936	864	CoherentMotion_C#v1	1	500
856	0	0	5	2	3	3	3	31	569	93	1707	CoherentMotion_C#v1	1	500
1226	0	0	5	3	0	3	3	31	569	93	1707	CoherentMotion_C#v1	1	500
887	1	4	42	1	1	3	3	256	344	768	1032	CoherentMotion_C#v1	1	500
827	1	2	23	0	0	3	3	143	457	429	1371	CoherentMotion_C#v1	1	500
661	1	5	51	3	3	3	3	312	288	936	864	CoherentMotion_C#v1	1	500
664	1	1	14	0	0	3	3	87	513	261	1539	CoherentMotion_C#v1	1	500
1162	1	3	33	0	0	3	3	199	401	597	1203	CoherentMotion_C#v1	1	500
915	1	0	5	0	0	3	3	31	569	93	1707	CoherentMotion_C#v1	1	500
1273	0	3	33	3	2	3	3	199	401	597	1203	CoherentMotion_C#v1	1	500
685	1	7	70	0	0	3	3	424	176	1272	528	CoherentMotion_C#v1	1	500
921	0	0	5	0	1	3	3	31	569	93	1707	CoherentMotion_C#v1	1	500
687	0	1	14	2	1	3	3	87	513	261	1539	CoherentMotion_C#v1	1	500
822	1	7	70	2	2	3	3	424	176	1272	528	CoherentMotion_C#v1	1	500
769	1	4	42	1	1	3	3	256	344	768	1032	CoherentMotion_C#v1	1	500
1025	1	3	33	3	3	3	3	199	401	597	1203	CoherentMotion_C#v1	1	500
785	0	4	42	2	1	3	3	256	344	768	1032	CoherentMotion_C#v1	1	500
699	0	3	33	2	1	3	3	199	401	597	1203	CoherentMotion_C#v1	1	500
931	0	0	5	0	1	3	3	31	569	93	1707	CoherentMotion_C#v1	1	500
606	1	5	51	1	1	3	3	312	288	936	864	CoherentMotion_C#v1	1	500
1066	1	1	14	2	2	3	3	87	513	261	1539	CoherentMotion_C#v1	1	500
819	0	2	23	3	1	3	3	143	457	429	1371	CoherentMotion_C#v1	1	500
798	0	0	5	0	1	3	3	31	569	93	1707	CoherentMotion_C#v1	1	500
742	1	6	61	0	0	3	3	368	232	1104	696	CoherentMotion_C#v1	1	500
647	1	2	23	1	1	3	3	143	457	429	1371	CoherentMotion_C#v1	1	500
765	1	5	51	0	0	3	3	312	288	936	864	CoherentMotion_C#v1	1	500
886	0	1	14	3	1	3	3	87	513	261	1539	CoherentMotion_C#v1	1	500
818	1	6	61	3	3	3	3	368	232	1104	696	CoherentMotion_C#v1	1	500
867	0	0	5	2	3	3	3	31	569	93	1707	CoherentMotion_C#v1	1	500
869	1	0	5	1	1	3	3	31	569	93	1707	CoherentMotion_C#v1	1	500
865	0	1	14	1	0	3	3	87	513	261	1539	CoherentMotion_C#v1	1	500
1133	0	4	42	0	2	3	3	256	344	768	1032	CoherentMotion_C#v1	1	500
927	0	1	14	1	0	3	3	87	513	261	1539	CoherentMotion_C#v1	1	500
1259	0	2	23	0	1	3	3	143	457	429	1371	CoherentMotion_C#v1	1	500
830	1	3	33	1	1	3	3	199	401	597	1203	CoherentMotion_C#v1	1	500
875	1	6	61	1	1	3	3	368	232	1104	696	CoherentMotion_C#v1	1	500
911	0	0	5	0	1	3	3	31	569	93	1707	CoherentMotion_C#v1	1	500
891	1	3	33	1	1	3	3	199	401	597	1203	CoherentMotion_C#v1	1	500
757	1	6	61	3	3	3	3	368	232	1104	696	CoherentMotion_C#v1	1	500
831	1	2	23	0	0	3	3	143	457	429	1371	CoherentMotion_C#v1	1	500
737	1	7	70	1	1	3	3	424	176	1272	528	CoherentMotion_C#v1	1	500
800	1	6	61	0	0	3	3	368	232	1104	696	CoherentMotion_C#v1	1	500
809	0	2	23	0	3	3	3	143	457	429	1371	CoherentMotion_C#v1	1	500
850	1	2	23	1	1	3	3	143	457	429	1371	CoherentMotion_C#v1	1	500
901	0	3	33	1	3	3	3	199	401	597	1203	CoherentMotion_C#v1	1	500
734	1	3	33	0	0	3	3	199	401	597	1203	CoherentMotion_C#v1	1	500
640	1	3	33	0	0	3	3	199	401	597	1203	CoherentMotion_C#v1	1	500
627	1	7	70	2	2	3	3	424	176	1272	528	CoherentMotion_C#v1	1	500
604	1	7	70	2	2	3	3	424	176	1272	528	CoherentMotion_C#v1	1	500
848	1	1	14	1	1	3	3	87	513	261	1539	CoherentMotion_C#v1	1	500
643	1	3	33	0	0	3	3	199	401	597	1203	CoherentMotion_C#v1	1	500
600	0	0	5	2	3	3	3	31	569	93	1707	CoherentMotion_C#v1	1	500
708	1	7	70	3	3	3	3	424	176	1272	528	CoherentMotion_C#v1	1	500
852	0	2	23	1	0	3	3	143	457	429	1371	CoherentMotion_C#v1	1	500
899	1	2	23	1	1	3	3	143	457	429	1371	CoherentMotion_C#v1	1	500
844	1	1	14	1	1	3	3	87	513	261	1539	CoherentMotion_C#v1	1	500
859	1	2	23	2	2	3	3	143	457	429	1371	CoherentMotion_C#v1	1	500
1159	1	3	33	0	0	3	3	199	401	597	1203	CoherentMotion_C#v1	1	500
683	1	3	33	3	3	3	3	199	401	597	1203	CoherentMotion_C#v1	1	500
705	1	5	51	2	2	3	3	312	288	936	864	CoherentMotion_C#v1	1	500
648	0	0	5	0	1	3	3	31	569	93	1707	CoherentMotion_C#v1	1	500
807	1	5	51	1	1	3	3	312	288	936	864	CoherentMotion_C#v1	1	500
1007	1	0	5	2	2	3	3	31	569	93	1707	CoherentMotion_C#v1	1	500
834	0	2	23	2	3	3	3	143	457	429	1371	CoherentMotion_C#v1	1	500
688	1	3	33	0	0	3	3	199	401	597	1203	CoherentMotion_C#v1	1	500
855	1	6	61	0	0	3	3	368	232	1104	696	CoherentMotion_C#v1	1	500
903	0	3	33	2	3	3	3	199	401	597	1203	CoherentMotion_C#v1	1	500
1278	1	0	5	0	0	3	3	31	569	93	1707	CoherentMotion_C#v1	1	500
1083	0	2	23	1	0	3	3	143	457	429	1371	CoherentMotion_C#v1	1	500
820	1	3	33	3	3	3	3	199	401	597	1203	CoherentMotion_C#v1	1	500
834	1	4	42	3	3	3	3	256	344	768	1032	CoherentMotion_C#v1	1	500
767	1	7	70	0	0	3	3	424	176	1272	528	CoherentMotion_C#v1	1	500
697	1	4	42	3	3	3	3	256	344	768	1032	CoherentMotion_C#v1	1	500
625	1	6	61	1	1	3	3	368	232	1104	696	CoherentMotion_C#v1	1	500
620	1	4	42	3	3	3	3	256	344	768	1032	CoherentMotion_C#v1	1	500
903	1	1	14	3	3	3	3	87	513	261	1539	CoherentMotion_C#v1	1	500
836	0	4	42	2	3	3	3	256	344	768	1032	CoherentMotion_C#v1	1	500
710	0	2	23	3	1	3	3	143	457	429	1371	CoherentMotion_C#v1	1	500
886	0	0	5	2	3	3	3	31	569	93	1707	CoherentMotion_C#v1	1	500
626	1	6	61	0	0	3	3	368	232	1104	696	CoherentMotion_C#v1	1	500
639	1	4	42	3	3	3	3	256	344	768	1032	CoherentMotion_C#v1	1	500
587	1	4	42	1	1	3	3	256	344	768	1032	CoherentMotion_C#v1	1	500
560	1	1	14	3	3	3	3	87	513	261	1539	CoherentMotion_C#v1	1	500
530	1	3	33	1	1	3	3	199	401	597	1203	CoherentMotion_C#v1	1	500
630	1	7	70	0	0	3	3	424	176	1272	528	CoherentMotion_C#v1	1	500
674	1	5	51	1	1	3	3	312	288	936	864	CoherentMotion_C#v1	1	500
949	0	0	5	1	0	3	3	31	569	93	1707	CoherentMotion_C#v1	1	500
565	1	0	5	1	1	3	3	31	569	93	1707	CoherentMotion_C#v1	1	500
672	0	2	23	3	1	3	3	143	457	429	1371	CoherentMotion_C#v1	1	500
623	1	7	70	1	1	3	3	424	176	1272	528	CoherentMotion_C#v1	1	500
659	1	0	5	0	0	3	3	31	569	93	1707	CoherentMotion_C#v1	1	500
657	1	4	42	3	3	3	3	256	344	768	1032	CoherentMotion_C#v1	1	500
2945	1	5	51	3	3	3	3	312	288	936	864	CoherentMotion_C#v1	1	500
879	1	5	51	3	3	3	3	312	288	936	864	CoherentMotion_C#v1	1	500
675	1	6	61	2	2	3	3	368	232	1104	696	CoherentMotion_C#v1	1	500
640	1	6	61	1	1	3	3	368	232	1104	696	CoherentMotion_C#v1	1	500
570	1	6	61	3	3	3	3	368	232	1104	696	CoherentMotion_C#v1	1	500
786	1	2	23	2	2	3	3	143	457	429	1371	CoherentMotion_C#v1	1	500
659	1	7	70	0	0	3	3	424	176	1272	528	CoherentMotion_C#v1	1	500
809	0	1	14	0	1	3	3	87	513	261	1539	CoherentMotion_C#v1	1	500
825	1	5	51	0	0	3	3	312	288	936	864	CoherentMotion_C#v1	1	500
764	0	1	14	2	1	3	3	87	513	261	1539	CoherentMotion_C#v1	1	500
885	1	1	14	3	3	3	3	87	513	261	1539	CoherentMotion_C#v1	1	500
584	1	4	42	2	2	3	3	256	344	768	1032	CoherentMotion_C#v1	1	500
548	1	4	42	1	1	3	3	256	344	768	1032	CoherentMotion_C#v1	1	500
675	1	7	70	2	2	3	3	424	176	1272	528	CoherentMotion_C#v1	1	500
573	1	6	61	2	2	3	3	368	232	1104	696	CoherentMotion_C#v1	1	500
693	1	7	70	3	3	3	3	424	176	1272	528	CoherentMotion_C#v1	1	500
637	1	6	61	3	3	3	3	368	232	1104	696	CoherentMotion_C#v1	1	500
580	1	5	51	2	2	3	3	312	288	936	864	CoherentMotion_C#v1	1	500
713	1	6	61	1	1	3	3	368	232	1104	696	CoherentMotion_C#v1	1	500
607	1	7	70	3	3	3	3	424	176	1272	528	CoherentMotion_C#v1	1	500
940	1	6	61	0	0	3	3	368	232	1104	696	CoherentMotion_C#v1	1	500
674	1	5	51	3	3	3	3	312	288	936	864	CoherentMotion_C#v1	1	500
888	0	3	33	0	2	3	3	199	401	597	1203	CoherentMotion_C#v1	1	500
643	1	7	70	3	3	3	3	424	176	1272	528	CoherentMotion_C#v1	1	500
680	1	6	61	2	2	3	3	368	232	1104	696	CoherentMotion_C#v1	1	500
611	1	4	42	3	3	3	3	256	344	768	1032	CoherentMotion_C#v1	1	500
597	1	5	51	1	1	3	3	312	288	936	864	CoherentMotion_C#v1	1	500
598	0	0	5	1	0	3	3	31	569	93	1707	CoherentMotion_C#v1	1	500
526	1	6	61	3	3	3	3	368	232	1104	696	CoherentMotion_C#v1	1	500
577	1	4	42	1	1	3	3	256	344	768	1032	CoherentMotion_C#v1	1	500
636	1	6	61	3	3	3	3	368	232	1104	696	CoherentMotion_C#v1	1	500
585	1	7	70	2	2	3	3	424	176	1272	528	CoherentMotion_C#v1	1	500
733	0	3	33	2	1	3	3	199	401	597	1203	CoherentMotion_C#v1	1	500
660	0	2	23	2	3	3	3	143	457	429	1371	CoherentMotion_C#v1	1	500
699	1	5	51	3	3	3	3	312	288	936	864	CoherentMotion_C#v1	1	500
771	0	2	23	2	0	3	3	143	457	429	1371	CoherentMotion_C#v1	1	500
846	0	1	14	2	1	3	3	87	513	261	1539	CoherentMotion_C#v1	1	500
621	1	5	51	0	0	3	3	312	288	936	864	CoherentMotion_C#v1	1	500
722	1	4	42	2	2	3	3	256	344	768	1032	CoherentMotion_C#v1	1	500
526	1	6	61	2	2	3	3	368	232	1104	696	CoherentMotion_C#v1	1	500
549	1	5	51	1	1	3	3	312	288	936	864	CoherentMotion_C#v1	1	500
615	1	0	5	2	2	3	3	31	569	93	1707	CoherentMotion_C#v1	1	500
612	1	4	42	0	0	3	3	256	344	768	1032	CoherentMotion_C#v1	1	500
912	0	2	23	0	3	3	3	143	457	429	1371	CoherentMotion_C#v1	1	500
845	1	1	14	3	3	3	3	87	513	261	1539	CoherentMotion_C#v1	1	500
680	1	6	61	2	2	3	3	368	232	1104	696	CoherentMotion_C#v1	1	500
718	1	3	33	0	0	3	3	199	401	597	1203	CoherentMotion_C#v1	1	500
589	1	6	61	1	1	3	3	368	232	1104	696	CoherentMotion_C#v1	1	500
673	0	1	14	1	0	3	3	87	513	261	1539	CoherentMotion_C#v1	1	500
584	1	3	33	1	1	3	3	199	401	597	1203	CoherentMotion_C#v1	1	500
708	0	0	5	3	2	3	3	31	569	93	1707	CoherentMotion_C#v1	1	500
651	1	1	14	3	3	3	3	87	513	261	1539	CoherentMotion_C#v1	1	500
776	0	0	5	1	2	3	3	31	569	93	1707	CoherentMotion_C#v1	1	500
517	1	1	14	3	3	3	3	87	513	261	1539	CoherentMotion_C#v1	1	500
562	1	2	23	0	0	3	3	143	457	429	1371	CoherentMotion_C#v1	1	500
526	0	1	14	1	3	3	3	87	513	261	1539	CoherentMotion_C#v1	1	500
648	0	4	42	1	2	3	3	256	344	768	1032	CoherentMotion_C#v1	1	500
644	1	7	70	2	2	3	3	424	176	1272	528	CoherentMotion_C#v1	1	500
530	1	5	51	2	2	3	3	312	288	936	864	CoherentMotion_C#v1	1	500
684	1	6	61	0	0	3	3	368	232	1104	696	CoherentMotion_C#v1	1	500
771	1	4	42	3	3	3	3	256	344	768	1032	CoherentMotion_C#v1	1	500
652	0	0	5	1	2	3	3	31	569	93	1707	CoherentMotion_C#v1	1	500
962	0	2	23	1	3	3	3	143	457	429	1371	CoherentMotion_C#v1	1	500
670	1	5	51	0	0	3	3	312	288	936	864	CoherentMotion_C#v1	1	500
589	1	3	33	3	3	3	3	199	401	597	1203	CoherentMotion_C#v1	1	500
537	1	5	51	2	2	3	3	312	288	936	864	CoherentMotion_C#v1	1	500
635	1	6	61	0	0	3	3	368	232	1104	696	CoherentMotion_C#v1	1	500
848	1	7	70	3	3	3	3	424	176	1272	528	CoherentMotion_C#v1	1	500
866	1	0	5	0	0	3	3	31	569	93	1707	CoherentMotion_C#v1	1	500
654	1	7	70	1	1	3	3	424	176	1272	528	CoherentMotion_C#v1	1	500
764	1	2	23	3	3	3	3	143	457	429	1371	CoherentMotion_C#v1	1	500
835	1	1	14	0	0	3	3	87	513	261	1539	CoherentMotion_C#v1	1	500
871	0	0	5	0	3	3	3	31	569	93	1707	CoherentMotion_C#v1	1	500
770	1	1	14	1	1	3	3	87	513	261	1539	CoherentMotion_C#v1	1	500
858	1	5	51	1	1	3	3	312	288	936	864	CoherentMotion_C#v1	1	500
1037	0	0	5	0	1	3	3	31	569	93	1707	CoherentMotion_C#v1	1	500
796	0	0	5	2	3	3	3	31	569	93	1707	CoherentMotion_C#v1	1	500
628	1	7	70	2	2	3	3	424	176	1272	528	CoherentMotion_C#v1	1	500
614	1	7	70	1	1	3	3	424	176	1272	528	CoherentMotion_C#v1	1	500
654	1	7	70	1	1	3	3	424	176	1272	528	CoherentMotion_C#v1	1	500
597	0	1	14	0	1	3	3	87	513	261	1539	CoherentMotion_C#v1	1	500
901	0	3	33	2	3	3	3	199	401	597	1203	CoherentMotion_C#v1	1	500
902	1	2	23	3	3	3	3	143	457	429	1371	CoherentMotion_C#v1	1	500
834	1	4	42	3	3	3	3	256	344	768	1032	CoherentMotion_C#v1	1	500
708	1	5	51	1	1	3	3	312	288	936	864	CoherentMotion_C#v1	1	500
756	0	2	23	0	3	3	3	143	457	429	1371	CoherentMotion_C#v1	1	500
972	0	1	14	1	3	3	3	87	513	261	1539	CoherentMotion_C#v1	1	500
987	0	4	42	0	3	3	3	256	344	768	1032	CoherentMotion_C#v1	1	500
889	1	7	70	2	2	3	3	424	176	1272	528	CoherentMotion_C#v1	1	500
828	1	5	51	3	3	3	3	312	288	936	864	CoherentMotion_C#v1	1	500
744	1	4	42	3	3	3	3	256	344	768	1032	CoherentMotion_C#v1	1	500
759	1	6	61	0	0	3	3	368	232	1104	696	CoherentMotion_C#v1	1	500
800	1	7	70	0	0	3	3	424	176	1272	528	CoherentMotion_C#v1	1	500
618	1	2	23	3	3	3	3	143	457	429	1371	CoherentMotion_C#v1	1	500
1166	1	1	14	3	3	3	3	87	513	261	1539	CoherentMotion_C#v1	1	500
635	1	4	42	0	0	3	3	256	344	768	1032	CoherentMotion_C#v1	1	500
744	1	6	61	0	0	3	3	368	232	1104	696	CoherentMotion_C#v1	1	500
712	1	5	51	2	2	3	3	312	288	936	864	CoherentMotion_C#v1	1	500
676	1	4	42	2	2	3	3	256	344	768	1032	CoherentMotion_C#v1	1	500
873	1	1	14	3	3	3	3	87	513	261	1539	CoherentMotion_C#v1	1	500
784	1	4	42	2	2	3	3	256	344	768	1032	CoherentMotion_C#v1	1	500
762	1	2	23	0	0	3	3	143	457	429	1371	CoherentMotion_C#v1	1	500
855	1	3	33	2	2	3	3	199	401	597	1203	CoherentMotion_C#v1	1	500
901	1	2	23	1	1	3	3	143	457	429	1371	CoherentMotion_C#v1	1	500
849	0	4	42	1	3	3	3	256	344	768	1032	CoherentMotion_C#v1	1	500
803	1	6	61	3	3	3	3	368	232	1104	696	CoherentMotion_C#v1	1	500
841	1	5	51	3	3	3	3	312	288	936	864	CoherentMotion_C#v1	1	500
839	1	6	61	1	1	3	3	368	232	1104	696	CoherentMotion_C#v1	1	500
867	1	3	33	0	0	3	3	199	401	597	1203	CoherentMotion_C#v1	1	500
1004	0	1	14	3	2	3	3	87	513	261	1539	CoherentMotion_C#v1	1	500
827	1	0	5	1	1	3	3	31	569	93	1707	CoherentMotion_C#v1	1	500
669	1	3	33	3	3	3	3	199	401	597	1203	CoherentMotion_C#v1	1	500
883	1	1	14	2	2	3	3	87	513	261	1539	CoherentMotion_C#v1	1	500
760	1	4	42	0	0	3	3	256	344	768	1032	CoherentMotion_C#v1	1	500
648	1	6	61	0	0	3	3	368	232	1104	696	CoherentMotion_C#v1	1	500
765	1	4	42	3	3	3	3	256	344	768	1032	CoherentMotion_C#v1	1	500
610	1	6	61	3	3	3	3	368	232	1104	696	CoherentMotion_C#v1	1	500
794	0	1	14	3	0	3	3	87	513	261	1539	CoherentMotion_C#v1	1	500
642	1	5	51	3	3	3	3	312	288	936	864	CoherentMotion_C#v1	1	500
617	1	7	70	0	0	3	3	424	176	1272	528	CoherentMotion_C#v1	1	500
678	1	7	70	0	0	3	3	424	176	1272	528	CoherentMotion_C#v1	1	500
949	1	3	33	1	1	3	3	199	401	597	1203	CoherentMotion_C#v1	1	500
697	1	6	61	2	2	3	3	368	232	1104	696	CoherentMotion_C#v1	1	500
649	1	2	23	0	0	3	3	143	457	429	1371	CoherentMotion_C#v1	1	500
630	0	4	42	2	0	3	3	256	344	768	1032	CoherentMotion_C#v1	1	500
1147	0	0	5	0	3	3	3	31	569	93	1707	CoherentMotion_C#v1	1	500
1423	1	2	23	3	3	3	3	143	457	429	1371	CoherentMotion_C#v1	1	500
808	1	2	23	0	0	3	3	143	457	429	1371	CoherentMotion_C#v1	1	500
761	1	7	70	2	2	3	3	424	176	1272	528	CoherentMotion_C#v1	1	500
779	1	4	42	3	3	3	3	256	344	768	1032	CoherentMotion_C#v1	1	500
852	1	1	14	3	3	3	3	87	513	261	1539	CoherentMotion_C#v1	1	500
1045	1	1	14	0	0	3	3	87	513	261	1539	CoherentMotion_C#v1	1	500
846	1	5	51	2	2	3	3	312	288	936	864	CoherentMotion_C#v1	1	500
807	1	2	23	1	1	3	3	143	457	429	1371	CoherentMotion_C#v1	1	500
809	0	0	5	1	3	3	3	31	569	93	1707	CoherentMotion_C#v1	1	500
819	0	1	14	2	0	3	3	87	513	261	1539	CoherentMotion_C#v1	1	500
797	1	2	23	3	3	3	3	143	457	429	1371	CoherentMotion_C#v1	1	500
894	0	5	51	3	1	3	3	312	288	936	864	CoherentMotion_C#v1	1	500
772	1	2	23	1	1	3	3	143	457	429	1371	CoherentMotion_C#v1	1	500
803	1	4	42	0	0	3	3	256	344	768	1032	CoherentMotion_C#v1	1	500
787	1	4	42	3	3	3	3	256	344	768	1032	CoherentMotion_C#v1	1	500
742	1	7	70	1	1	3	3	424	176	1272	528	CoherentMotion_C#v1	1	500
869	0	0	5	3	0	3	3	31	569	93	1707	CoherentMotion_C#v1	1	500
761	1	3	33	1	1	3	3	199	401	597	1203	CoherentMotion_C#v1	1	500
697	1	2	23	0	0	3	3	143	457	429	1371	CoherentMotion_C#v1	1	500
703	1	6	61	1	1	3	3	368	232	1104	696	CoherentMotion_C#v1	1	500
727	1	3	33	2	2	3	3	199	401	597	1203	CoherentMotion_C#v1	1	500
603	1	7	70	3	3	3	3	424	176	1272	528	CoherentMotion_C#v1	1	500
594	1	5	51	3	3	3	3	312	288	936	864	CoherentMotion_C#v1	1	500
799	1	5	51	3	3	3	3	312	288	936	864	CoherentMotion_C#v1	1	500
566	1	3	33	3	3	3	3	199	401	597	1203	CoherentMotion_C#v1	1	500
820	0	1	14	0	2	3	3	87	513	261	1539	CoherentMotion_C#v1	1	500
701	1	4	42	2	2	3	3	256	344	768	1032	CoherentMotion_C#v1	1	500
712	1	7	70	0	0	3	3	424	176	1272	528	CoherentMotion_C#v1	1	500
804	0	3	33	3	2	3	3	199	401	597	1203	CoherentMotion_C#v1	1	500
699	0	0	5	3	2	3	3	31	569	93	1707	CoherentMotion_C#v1	1	500
844	0	1	14	2	3	3	3	87	513	261	1539	CoherentMotion_C#v1	1	500
798	1	5	51	2	2	3	3	312	288	936	864	CoherentMotion_C#v1	1	500
863	0	2	23	3	1	3	3	143	457	429	1371	CoherentMotion_C#v1	1	500
763	1	3	33	3	3	3	3	199	401	597	1203	CoherentMotion_C#v1	1	500
906	1	3	33	3	3	3	3	199	401	597	1203	CoherentMotion_C#v1	1	500
814	1	5	51	3	3	3	3	312	288	936	864	CoherentMotion_C#v1	1	500
871	1	2	23	1	1	3	3	143	457	429	1371	CoherentMotion_C#v1	1	500
799	1	1	14	3	3	3	3	87	513	261	1539	CoherentMotion_C#v1	1	500
877	1	7	70	0	0	3	3	424	176	1272	528	CoherentMotion_C#v1	1	500
544	1	6	61	2	2	3	3	368	232	1104	696	CoherentMotion_C#v1	1	500
690	0	2	23	3	1	3	3	143	457	429	1371	CoherentMotion_C#v1	1	500
825	1	6	61	2	2	3	3	368	232	1104	696	CoherentMotion_C#v1	1	500
571	1	6	61	0	0	3	3	368	232	1104	696	CoherentMotion_C#v1	1	500
711	1	1	14	2	2	3	3	87	513	261	1539	CoherentMotion_C#v1	1	500
599	1	7	70	0	0	3	3	424	176	1272	528	CoherentMotion_C#v1	1	500
698	1	0	5	0	0	3	3	31	569	93	1707	CoherentMotion_C#v1	1	500
585	1	4	42	3	3	3	3	256	344	768	1032	CoherentMotion_C#v1	1	500
653	1	3	33	0	0	3	3	199	401	597	1203	CoherentMotion_C#v1	1	500
682	1	4	42	0	0	3	3	256	344	768	1032	CoherentMotion_C#v1	1	500
809	1	1	14	0	0	3	3	87	513	261	1539	CoherentMotion_C#v1	1	500
679	1	6	61	3	3	3	3	368	232	1104	696	CoherentMotion_C#v1	1	500
682	1	7	70	0	0	3	3	424	176	1272	528	CoherentMotion_C#v1	1	500
679	1	4	42	1	1	3	3	256	344	768	1032	CoherentMotion_C#v1	1	500
1047	1	5	51	2	2	3	3	312	288	936	864	CoherentMotion_C#v1	1	500
837	0	6	61	1	0	3	3	368	232	1104	696	CoherentMotion_C#v1	1	500
824	0	2	23	3	0	3	3	143	457	429	1371	CoherentMotion_C#v1	1	500
630	1	3	33	2	2	3	3	199	401	597	1203	CoherentMotion_C#v1	1	500
612	1	7	70	2	2	3	3	424	176	1272	528	CoherentMotion_C#v1	1	500
788	0	0	5	2	0	3	3	31	569	93	1707	CoherentMotion_C#v1	1	500
849	1	3	33	1	1	3	3	199	401	597	1203	CoherentMotion_C#v1	1	500
880	0	6	61	2	3	3	3	368	232	1104	696	CoherentMotion_C#v1	1	500
996	0	0	5	1	3	3	3	31	569	93	1707	CoherentMotion_C#v1	1	500
865	1	7	70	2	2	3	3	424	176	1272	528	CoherentMotion_C#v1	1	500
1047	0	3	33	2	0	3	3	199	401	597	1203	CoherentMotion_C#v1	1	500
811	1	4	42	0	0	3	3	256	344	768	1032	CoherentMotion_C#v1	1	500
813	0	3	33	1	0	3	3	199	401	597	1203	CoherentMotion_C#v1	1	500
784	1	7	70	3	3	3	3	424	176	1272	528	CoherentMotion_C#v1	1	500
1265	0	1	14	0	1	3	3	87	513	261	1539	CoherentMotion_C#v1	1	500
830	1	5	51	2	2	3	3	312	288	936	864	CoherentMotion_C#v1	1	500
784	1	6	61	3	3	3	3	368	232	1104	696	CoherentMotion_C#v1	1	500
801	1	7	70	1	1	3	3	424	176	1272	528	CoherentMotion_C#v1	1	500
762	1	6	61	2	2	3	3	368	232	1104	696	CoherentMotion_C#v1	1	500
900	0	5	51	1	3	3	3	312	288	936	864	CoherentMotion_C#v1	1	500
845	1	5	51	1	1	3	3	312	288	936	864	CoherentMotion_C#v1	1	500
634	1	6	61	2	2	3	3	368	232	1104	696	CoherentMotion_C#v1	1	500
783	1	6	61	0	0	3	3	368	232	1104	696	CoherentMotion_C#v1	1	500
767	0	5	51	1	0	3	3	312	288	936	864	CoherentMotion_C#v1	1	500
776	1	3	33	3	3	3	3	199	401	597	1203	CoherentMotion_C#v1	1	500
585	1	6	61	0	0	3	3	368	232	1104	696	CoherentMotion_C#v1	1	500
668	1	3	33	1	1	3	3	199	401	597	1203	CoherentMotion_C#v1	1	500
683	1	2	23	0	0	3	3	143	457	429	1371	CoherentMotion_C#v1	1	500
3105	1	3	33	3	3	3	3	199	401	597	1203	CoherentMotion_C#v1	1	500
653	1	7	70	1	1	3	3	424	176	1272	528	CoherentMotion_C#v1	1	500
827	0	2	23	2	0	3	3	143	457	429	1371	CoherentMotion_C#v1	1	500
755	1	2	23	0	0	3	3	143	457	429	1371	CoherentMotion_C#v1	1	500
788	1	5	51	1	1	3	3	312	288	936	864	CoherentMotion_C#v1	1	500
703	1	6	61	0	0	3	3	368	232	1104	696	CoherentMotion_C#v1	1	500
622	1	4	42	1	1	3	3	256	344	768	1032	CoherentMotion_C#v1	1	500
618	0	0	5	2	1	3	3	31	569	93	1707	CoherentMotion_C#v1	1	500
767	0	1	14	1	0	3	3	87	513	261	1539	CoherentMotion_C#v1	1	500
600	0	1	14	2	1	3	3	87	513	261	1539	CoherentMotion_C#v1	1	500
720	1	4	42	3	3	3	3	256	344	768	1032	CoherentMotion_C#v1	1	500
595	1	4	42	0	0	3	3	256	344	768	1032	CoherentMotion_C#v1	1	500
799	1	5	51	2	2	3	3	312	288	936	864	CoherentMotion_C#v1	1	500
568	0	3	33	0	2	3	3	199	401	597	1203	CoherentMotion_C#v1	1	500
644	1	2	23	3	3	3	3	143	457	429	1371	CoherentMotion_C#v1	1	500
615	1	3	33	0	0	3	3	199	401	597	1203	CoherentMotion_C#v1	1	500
677	1	7	70	0	0	3	3	424	176	1272	528	CoherentMotion_C#v1	1	500
801	1	6	61	0	0	3	3	368	232	1104	696	CoherentMotion_C#v1	1	500
