# Supplementary material for: The Leuven Embedded Figures Test (L-EFT): measuring perception, intelligence or executive function?
Source: PeerJ. 2018 Mar 26;6:e4524. doi: 10.7717/peerj.4524 (PMC5875396; doi:10.7717/peerj.4524)
Supplement: Supplemental Information 9 [file peerj-06-4524-s009.zip › Study 1/CoherentMotion/112840CoherentMotion.csv]

ReactionTime	Accuracy	CoherenceLevel	CoherenceValue	StimDirection	RespDirection	G_MeanCoherentSpeed	G_MeanRandomSpeed	TotalCoherent	TotalRandom	TotalCoherentSpeed	TotalRandomSpeed	TestID	MainPrac	MotionDuration
1946	1	6	61	3	3	3	3	368	232	1104	696	CoherentMotion_C#v1	0	1000
1543	1	3	33	2	2	3	3	199	401	597	1203	CoherentMotion_C#v1	0	1000
1501	1	2	23	0	0	3	3	143	457	429	1371	CoherentMotion_C#v1	0	1000
1569	0	2	23	3	1	3	3	143	457	429	1371	CoherentMotion_C#v1	0	1000
1310	0	1	14	1	3	3	3	87	513	261	1539	CoherentMotion_C#v1	0	1000
1412	0	2	23	1	0	3	3	143	457	429	1371	CoherentMotion_C#v1	0	1000
2539	1	0	5	0	0	3	3	31	569	93	1707	CoherentMotion_C#v1	0	1000
1460	1	7	70	3	3	3	3	424	176	1272	528	CoherentMotion_C#v1	0	1000
1479	1	7	70	1	1	3	3	424	176	1272	528	CoherentMotion_C#v1	0	1000
1875	0	3	33	2	0	3	3	199	401	597	1203	CoherentMotion_C#v1	0	1000
1516	0	0	5	0	2	3	3	31	569	93	1707	CoherentMotion_C#v1	0	1000
1331	1	4	42	1	1	3	3	256	344	768	1032	CoherentMotion_C#v1	0	1000
1354	1	1	14	3	3	3	3	87	513	261	1539	CoherentMotion_C#v1	0	1000
1346	1	7	70	0	0	3	3	424	176	1272	528	CoherentMotion_C#v1	0	1000
1459	0	2	23	0	1	3	3	143	457	429	1371	CoherentMotion_C#v1	0	1000
1764	0	0	5	0	3	3	3	31	569	93	1707	CoherentMotion_C#v1	0	1000
1487	0	0	5	1	2	3	3	31	569	93	1707	CoherentMotion_C#v1	0	1000
1286	0	0	5	3	1	3	3	31	569	93	1707	CoherentMotion_C#v1	0	1000
1302	1	4	42	0	0	3	3	256	344	768	1032	CoherentMotion_C#v1	0	1000
1373	1	7	70	2	2	3	3	424	176	1272	528	CoherentMotion_C#v1	0	1000
1414	1	3	33	1	1	3	3	199	401	597	1203	CoherentMotion_C#v1	0	1000
1344	1	7	70	0	0	3	3	424	176	1272	528	CoherentMotion_C#v1	0	1000
1387	1	6	61	1	1	3	3	368	232	1104	696	CoherentMotion_C#v1	0	1000
1656	1	7	70	0	0	3	3	424	176	1272	528	CoherentMotion_C#v1	0	1000
1335	0	7	70	2	0	3	3	424	176	1272	528	CoherentMotion_C#v1	0	1000
1326	1	5	51	3	3	3	3	312	288	936	864	CoherentMotion_C#v1	0	1000
1363	1	3	33	2	2	3	3	199	401	597	1203	CoherentMotion_C#v1	0	1000
1420	0	3	33	0	2	3	3	199	401	597	1203	CoherentMotion_C#v1	0	1000
1430	0	1	14	0	1	3	3	87	513	261	1539	CoherentMotion_C#v1	0	1000
1295	1	5	51	3	3	3	3	312	288	936	864	CoherentMotion_C#v1	0	1000
1333	0	5	51	1	0	3	3	312	288	936	864	CoherentMotion_C#v1	0	1000
1373	1	0	5	1	1	3	3	31	569	93	1707	CoherentMotion_C#v1	0	1000
1374	0	2	23	0	3	3	3	143	457	429	1371	CoherentMotion_C#v1	0	1000
1253	0	5	51	3	1	3	3	312	288	936	864	CoherentMotion_C#v1	0	1000
1489	1	6	61	0	0	3	3	368	232	1104	696	CoherentMotion_C#v1	0	1000
1485	1	2	23	0	0	3	3	143	457	429	1371	CoherentMotion_C#v1	0	1000
1352	0	4	42	0	1	3	3	256	344	768	1032	CoherentMotion_C#v1	0	1000
1351	0	3	33	1	3	3	3	199	401	597	1203	CoherentMotion_C#v1	0	1000
1156	0	0	5	0	1	3	3	31	569	93	1707	CoherentMotion_C#v1	0	1000
1234	1	1	14	0	0	3	3	87	513	261	1539	CoherentMotion_C#v1	0	1000
1390	0	6	61	0	2	3	3	368	232	1104	696	CoherentMotion_C#v1	0	1000
1480	1	1	14	2	2	3	3	87	513	261	1539	CoherentMotion_C#v1	0	1000
1387	0	1	14	3	0	3	3	87	513	261	1539	CoherentMotion_C#v1	0	1000
1314	0	2	23	0	3	3	3	143	457	429	1371	CoherentMotion_C#v1	0	1000
1306	1	4	42	1	1	3	3	256	344	768	1032	CoherentMotion_C#v1	0	1000
1292	1	7	70	0	0	3	3	424	176	1272	528	CoherentMotion_C#v1	0	1000
1399	1	3	33	1	1	3	3	199	401	597	1203	CoherentMotion_C#v1	0	1000
1294	1	7	70	2	2	3	3	424	176	1272	528	CoherentMotion_C#v1	0	1000
1308	0	6	61	1	3	3	3	368	232	1104	696	CoherentMotion_C#v1	0	1000
1339	0	7	70	0	1	3	3	424	176	1272	528	CoherentMotion_C#v1	0	1000
1465	0	0	5	1	0	3	3	31	569	93	1707	CoherentMotion_C#v1	0	1000
1333	0	0	5	3	1	3	3	31	569	93	1707	CoherentMotion_C#v1	0	1000
1212	1	5	51	2	2	3	3	312	288	936	864	CoherentMotion_C#v1	0	1000
1295	1	3	33	1	1	3	3	199	401	597	1203	CoherentMotion_C#v1	0	1000
1261	0	5	51	2	0	3	3	312	288	936	864	CoherentMotion_C#v1	0	1000
1242	1	7	70	2	2	3	3	424	176	1272	528	CoherentMotion_C#v1	0	1000
1343	1	6	61	2	2	3	3	368	232	1104	696	CoherentMotion_C#v1	0	1000
1495	0	4	42	2	3	3	3	256	344	768	1032	CoherentMotion_C#v1	0	1000
1393	0	2	23	3	2	3	3	143	457	429	1371	CoherentMotion_C#v1	0	1000
1314	1	7	70	1	1	3	3	424	176	1272	528	CoherentMotion_C#v1	0	1000
1398	1	6	61	2	2	3	3	368	232	1104	696	CoherentMotion_C#v1	0	1000
1313	0	3	33	0	1	3	3	199	401	597	1203	CoherentMotion_C#v1	0	1000
1318	0	0	5	0	3	3	3	31	569	93	1707	CoherentMotion_C#v1	0	1000
1159	1	2	23	1	1	3	3	143	457	429	1371	CoherentMotion_C#v1	0	1000
1201	0	0	5	0	3	3	3	31	569	93	1707	CoherentMotion_C#v1	0	1000
1525	0	5	51	2	0	3	3	312	288	936	864	CoherentMotion_C#v1	0	1000
1521	1	0	5	1	1	3	3	31	569	93	1707	CoherentMotion_C#v1	0	1000
1277	1	3	33	2	2	3	3	199	401	597	1203	CoherentMotion_C#v1	0	1000
1378	0	1	14	3	1	3	3	87	513	261	1539	CoherentMotion_C#v1	0	1000
1132	1	5	51	3	3	3	3	312	288	936	864	CoherentMotion_C#v1	0	1000
1219	0	4	42	1	2	3	3	256	344	768	1032	CoherentMotion_C#v1	0	1000
1137	0	0	5	2	0	3	3	31	569	93	1707	CoherentMotion_C#v1	0	1000
1092	0	6	61	0	3	3	3	368	232	1104	696	CoherentMotion_C#v1	0	1000
1676	0	3	33	1	2	3	3	199	401	597	1203	CoherentMotion_C#v1	0	1000
1218	1	3	33	3	3	3	3	199	401	597	1203	CoherentMotion_C#v1	0	1000
1361	0	6	61	2	0	3	3	368	232	1104	696	CoherentMotion_C#v1	0	1000
1224	1	6	61	0	0	3	3	368	232	1104	696	CoherentMotion_C#v1	0	1000
1373	0	1	14	2	1	3	3	87	513	261	1539	CoherentMotion_C#v1	0	1000
1125	0	3	33	3	0	3	3	199	401	597	1203	CoherentMotion_C#v1	0	1000
1288	1	6	61	3	3	3	3	368	232	1104	696	CoherentMotion_C#v1	0	1000
1835	1	1	14	3	3	3	3	87	513	261	1539	CoherentMotion_C#v1	1	500
1154	1	6	61	0	0	3	3	368	232	1104	696	CoherentMotion_C#v1	1	500
1220	0	1	14	1	0	3	3	87	513	261	1539	CoherentMotion_C#v1	1	500
1256	0	2	23	0	3	3	3	143	457	429	1371	CoherentMotion_C#v1	1	500
799	1	7	70	3	3	3	3	424	176	1272	528	CoherentMotion_C#v1	1	500
919	1	1	14	0	0	3	3	87	513	261	1539	CoherentMotion_C#v1	1	500
833	0	2	23	1	3	3	3	143	457	429	1371	CoherentMotion_C#v1	1	500
879	1	3	33	0	0	3	3	199	401	597	1203	CoherentMotion_C#v1	1	500
880	1	6	61	0	0	3	3	368	232	1104	696	CoherentMotion_C#v1	1	500
1084	1	6	61	2	2	3	3	368	232	1104	696	CoherentMotion_C#v1	1	500
1101	0	3	33	0	3	3	3	199	401	597	1203	CoherentMotion_C#v1	1	500
899	0	1	14	0	3	3	3	87	513	261	1539	CoherentMotion_C#v1	1	500
962	1	7	70	0	0	3	3	424	176	1272	528	CoherentMotion_C#v1	1	500
985	1	4	42	0	0	3	3	256	344	768	1032	CoherentMotion_C#v1	1	500
911	0	4	42	2	3	3	3	256	344	768	1032	CoherentMotion_C#v1	1	500
1124	0	7	70	2	0	3	3	424	176	1272	528	CoherentMotion_C#v1	1	500
1021	0	1	14	1	0	3	3	87	513	261	1539	CoherentMotion_C#v1	1	500
1100	0	3	33	1	3	3	3	199	401	597	1203	CoherentMotion_C#v1	1	500
900	0	3	33	2	0	3	3	199	401	597	1203	CoherentMotion_C#v1	1	500
993	1	5	51	3	3	3	3	312	288	936	864	CoherentMotion_C#v1	1	500
1039	1	3	33	3	3	3	3	199	401	597	1203	CoherentMotion_C#v1	1	500
974	0	0	5	3	1	3	3	31	569	93	1707	CoherentMotion_C#v1	1	500
1181	0	2	23	2	0	3	3	143	457	429	1371	CoherentMotion_C#v1	1	500
792	0	0	5	3	1	3	3	31	569	93	1707	CoherentMotion_C#v1	1	500
1119	1	6	61	0	0	3	3	368	232	1104	696	CoherentMotion_C#v1	1	500
938	1	5	51	2	2	3	3	312	288	936	864	CoherentMotion_C#v1	1	500
936	1	6	61	0	0	3	3	368	232	1104	696	CoherentMotion_C#v1	1	500
911	0	5	51	2	0	3	3	312	288	936	864	CoherentMotion_C#v1	1	500
878	1	4	42	1	1	3	3	256	344	768	1032	CoherentMotion_C#v1	1	500
1139	1	2	23	0	0	3	3	143	457	429	1371	CoherentMotion_C#v1	1	500
1255	1	2	23	2	2	3	3	143	457	429	1371	CoherentMotion_C#v1	1	500
1125	0	1	14	3	1	3	3	87	513	261	1539	CoherentMotion_C#v1	1	500
1048	1	4	42	3	3	3	3	256	344	768	1032	CoherentMotion_C#v1	1	500
973	0	5	51	3	0	3	3	312	288	936	864	CoherentMotion_C#v1	1	500
1043	1	5	51	1	1	3	3	312	288	936	864	CoherentMotion_C#v1	1	500
1508	1	1	14	3	3	3	3	87	513	261	1539	CoherentMotion_C#v1	1	500
1024	0	4	42	2	1	3	3	256	344	768	1032	CoherentMotion_C#v1	1	500
1190	0	4	42	2	1	3	3	256	344	768	1032	CoherentMotion_C#v1	1	500
719	1	1	14	3	3	3	3	87	513	261	1539	CoherentMotion_C#v1	1	500
913	1	2	23	1	1	3	3	143	457	429	1371	CoherentMotion_C#v1	1	500
915	1	5	51	2	2	3	3	312	288	936	864	CoherentMotion_C#v1	1	500
890	1	2	23	2	2	3	3	143	457	429	1371	CoherentMotion_C#v1	1	500
837	1	5	51	1	1	3	3	312	288	936	864	CoherentMotion_C#v1	1	500
856	0	1	14	2	1	3	3	87	513	261	1539	CoherentMotion_C#v1	1	500
1156	1	3	33	3	3	3	3	199	401	597	1203	CoherentMotion_C#v1	1	500
975	1	0	5	1	1	3	3	31	569	93	1707	CoherentMotion_C#v1	1	500
955	0	3	33	2	1	3	3	199	401	597	1203	CoherentMotion_C#v1	1	500
1385	0	3	33	0	2	3	3	199	401	597	1203	CoherentMotion_C#v1	1	500
834	1	2	23	1	1	3	3	143	457	429	1371	CoherentMotion_C#v1	1	500
893	1	4	42	1	1	3	3	256	344	768	1032	CoherentMotion_C#v1	1	500
1188	0	2	23	3	1	3	3	143	457	429	1371	CoherentMotion_C#v1	1	500
739	1	6	61	3	3	3	3	368	232	1104	696	CoherentMotion_C#v1	1	500
1332	0	3	33	2	0	3	3	199	401	597	1203	CoherentMotion_C#v1	1	500
946	1	0	5	3	3	3	3	31	569	93	1707	CoherentMotion_C#v1	1	500
1065	0	1	14	3	1	3	3	87	513	261	1539	CoherentMotion_C#v1	1	500
872	1	4	42	1	1	3	3	256	344	768	1032	CoherentMotion_C#v1	1	500
947	0	4	42	0	1	3	3	256	344	768	1032	CoherentMotion_C#v1	1	500
905	1	1	14	3	3	3	3	87	513	261	1539	CoherentMotion_C#v1	1	500
1085	0	6	61	2	0	3	3	368	232	1104	696	CoherentMotion_C#v1	1	500
964	1	6	61	3	3	3	3	368	232	1104	696	CoherentMotion_C#v1	1	500
1323	0	1	14	0	1	3	3	87	513	261	1539	CoherentMotion_C#v1	1	500
886	0	0	5	2	1	3	3	31	569	93	1707	CoherentMotion_C#v1	1	500
790	1	3	33	1	1	3	3	199	401	597	1203	CoherentMotion_C#v1	1	500
1135	1	7	70	0	0	3	3	424	176	1272	528	CoherentMotion_C#v1	1	500
880	1	2	23	3	3	3	3	143	457	429	1371	CoherentMotion_C#v1	1	500
1109	0	2	23	0	3	3	3	143	457	429	1371	CoherentMotion_C#v1	1	500
1038	1	6	61	1	1	3	3	368	232	1104	696	CoherentMotion_C#v1	1	500
929	1	0	5	0	0	3	3	31	569	93	1707	CoherentMotion_C#v1	1	500
978	0	4	42	1	3	3	3	256	344	768	1032	CoherentMotion_C#v1	1	500
1392	1	4	42	2	2	3	3	256	344	768	1032	CoherentMotion_C#v1	1	500
1039	1	3	33	3	3	3	3	199	401	597	1203	CoherentMotion_C#v1	1	500
1143	0	6	61	0	2	3	3	368	232	1104	696	CoherentMotion_C#v1	1	500
987	1	6	61	0	0	3	3	368	232	1104	696	CoherentMotion_C#v1	1	500
1009	0	0	5	0	3	3	3	31	569	93	1707	CoherentMotion_C#v1	1	500
937	0	3	33	2	0	3	3	199	401	597	1203	CoherentMotion_C#v1	1	500
1069	1	0	5	1	1	3	3	31	569	93	1707	CoherentMotion_C#v1	1	500
1385	0	3	33	3	1	3	3	199	401	597	1203	CoherentMotion_C#v1	1	500
1093	0	1	14	2	3	3	3	87	513	261	1539	CoherentMotion_C#v1	1	500
710	1	4	42	1	1	3	3	256	344	768	1032	CoherentMotion_C#v1	1	500
894	0	5	51	0	1	3	3	312	288	936	864	CoherentMotion_C#v1	1	500
941	0	6	61	2	0	3	3	368	232	1104	696	CoherentMotion_C#v1	1	500
1246	0	1	14	0	1	3	3	87	513	261	1539	CoherentMotion_C#v1	1	500
876	1	6	61	1	1	3	3	368	232	1104	696	CoherentMotion_C#v1	1	500
999	1	1	14	3	3	3	3	87	513	261	1539	CoherentMotion_C#v1	1	500
924	1	6	61	3	3	3	3	368	232	1104	696	CoherentMotion_C#v1	1	500
1089	0	1	14	2	0	3	3	87	513	261	1539	CoherentMotion_C#v1	1	500
1081	0	5	51	2	0	3	3	312	288	936	864	CoherentMotion_C#v1	1	500
763	0	5	51	0	1	3	3	312	288	936	864	CoherentMotion_C#v1	1	500
1106	0	2	23	1	3	3	3	143	457	429	1371	CoherentMotion_C#v1	1	500
1192	1	1	14	2	2	3	3	87	513	261	1539	CoherentMotion_C#v1	1	500
1223	0	7	70	2	0	3	3	424	176	1272	528	CoherentMotion_C#v1	1	500
997	0	3	33	1	3	3	3	199	401	597	1203	CoherentMotion_C#v1	1	500
826	1	5	51	0	0	3	3	312	288	936	864	CoherentMotion_C#v1	1	500
1403	0	0	5	0	3	3	3	31	569	93	1707	CoherentMotion_C#v1	1	500
949	0	0	5	1	3	3	3	31	569	93	1707	CoherentMotion_C#v1	1	500
1082	0	2	23	0	1	3	3	143	457	429	1371	CoherentMotion_C#v1	1	500
1163	1	2	23	3	3	3	3	143	457	429	1371	CoherentMotion_C#v1	1	500
814	0	7	70	2	0	3	3	424	176	1272	528	CoherentMotion_C#v1	1	500
999	0	4	42	1	3	3	3	256	344	768	1032	CoherentMotion_C#v1	1	500
1304	0	3	33	1	3	3	3	199	401	597	1203	CoherentMotion_C#v1	1	500
879	1	4	42	1	1	3	3	256	344	768	1032	CoherentMotion_C#v1	1	500
872	0	1	14	0	3	3	3	87	513	261	1539	CoherentMotion_C#v1	1	500
1147	0	5	51	2	0	3	3	312	288	936	864	CoherentMotion_C#v1	1	500
889	1	5	51	3	3	3	3	312	288	936	864	CoherentMotion_C#v1	1	500
909	0	0	5	2	3	3	3	31	569	93	1707	CoherentMotion_C#v1	1	500
920	0	0	5	0	3	3	3	31	569	93	1707	CoherentMotion_C#v1	1	500
837	1	6	61	3	3	3	3	368	232	1104	696	CoherentMotion_C#v1	1	500
912	1	7	70	0	0	3	3	424	176	1272	528	CoherentMotion_C#v1	1	500
819	1	1	14	3	3	3	3	87	513	261	1539	CoherentMotion_C#v1	1	500
894	1	0	5	1	1	3	3	31	569	93	1707	CoherentMotion_C#v1	1	500
942	1	1	14	1	1	3	3	87	513	261	1539	CoherentMotion_C#v1	1	500
871	1	1	14	3	3	3	3	87	513	261	1539	CoherentMotion_C#v1	1	500
754	1	5	51	0	0	3	3	312	288	936	864	CoherentMotion_C#v1	1	500
723	1	6	61	3	3	3	3	368	232	1104	696	CoherentMotion_C#v1	1	500
986	1	3	33	1	1	3	3	199	401	597	1203	CoherentMotion_C#v1	1	500
1023	0	7	70	1	3	3	3	424	176	1272	528	CoherentMotion_C#v1	1	500
1031	1	5	51	1	1	3	3	312	288	936	864	CoherentMotion_C#v1	1	500
990	1	7	70	3	3	3	3	424	176	1272	528	CoherentMotion_C#v1	1	500
979	1	7	70	1	1	3	3	424	176	1272	528	CoherentMotion_C#v1	1	500
1042	0	6	61	2	0	3	3	368	232	1104	696	CoherentMotion_C#v1	1	500
970	1	7	70	1	1	3	3	424	176	1272	528	CoherentMotion_C#v1	1	500
1072	1	4	42	0	0	3	3	256	344	768	1032	CoherentMotion_C#v1	1	500
969	1	3	33	2	2	3	3	199	401	597	1203	CoherentMotion_C#v1	1	500
1102	0	4	42	2	0	3	3	256	344	768	1032	CoherentMotion_C#v1	1	500
1232	0	1	14	3	1	3	3	87	513	261	1539	CoherentMotion_C#v1	1	500
874	1	2	23	0	0	3	3	143	457	429	1371	CoherentMotion_C#v1	1	500
1406	0	4	42	0	2	3	3	256	344	768	1032	CoherentMotion_C#v1	1	500
919	1	7	70	0	0	3	3	424	176	1272	528	CoherentMotion_C#v1	1	500
916	0	6	61	2	0	3	3	368	232	1104	696	CoherentMotion_C#v1	1	500
936	0	2	23	0	1	3	3	143	457	429	1371	CoherentMotion_C#v1	1	500
757	1	7	70	0	0	3	3	424	176	1272	528	CoherentMotion_C#v1	1	500
1110	1	6	61	1	1	3	3	368	232	1104	696	CoherentMotion_C#v1	1	500
774	1	3	33	0	0	3	3	199	401	597	1203	CoherentMotion_C#v1	1	500
1015	0	7	70	2	0	3	3	424	176	1272	528	CoherentMotion_C#v1	1	500
942	1	2	23	0	0	3	3	143	457	429	1371	CoherentMotion_C#v1	1	500
939	1	2	23	0	0	3	3	143	457	429	1371	CoherentMotion_C#v1	1	500
1000	1	5	51	2	2	3	3	312	288	936	864	CoherentMotion_C#v1	1	500
918	1	7	70	0	0	3	3	424	176	1272	528	CoherentMotion_C#v1	1	500
1169	0	7	70	2	0	3	3	424	176	1272	528	CoherentMotion_C#v1	1	500
1061	0	0	5	3	1	3	3	31	569	93	1707	CoherentMotion_C#v1	1	500
982	1	5	51	0	0	3	3	312	288	936	864	CoherentMotion_C#v1	1	500
1020	0	7	70	0	2	3	3	424	176	1272	528	CoherentMotion_C#v1	1	500
891	1	5	51	0	0	3	3	312	288	936	864	CoherentMotion_C#v1	1	500
1101	1	5	51	3	3	3	3	312	288	936	864	CoherentMotion_C#v1	1	500
998	0	0	5	3	1	3	3	31	569	93	1707	CoherentMotion_C#v1	1	500
701	1	4	42	3	3	3	3	256	344	768	1032	CoherentMotion_C#v1	1	500
716	1	5	51	3	3	3	3	312	288	936	864	CoherentMotion_C#v1	1	500
915	1	4	42	0	0	3	3	256	344	768	1032	CoherentMotion_C#v1	1	500
1105	1	1	14	1	1	3	3	87	513	261	1539	CoherentMotion_C#v1	1	500
865	1	6	61	0	0	3	3	368	232	1104	696	CoherentMotion_C#v1	1	500
933	1	7	70	1	1	3	3	424	176	1272	528	CoherentMotion_C#v1	1	500
1017	0	0	5	2	3	3	3	31	569	93	1707	CoherentMotion_C#v1	1	500
888	1	5	51	0	0	3	3	312	288	936	864	CoherentMotion_C#v1	1	500
1260	0	0	5	3	1	3	3	31	569	93	1707	CoherentMotion_C#v1	1	500
904	1	6	61	3	3	3	3	368	232	1104	696	CoherentMotion_C#v1	1	500
941	1	7	70	0	0	3	3	424	176	1272	528	CoherentMotion_C#v1	1	500
1019	0	6	61	2	3	3	3	368	232	1104	696	CoherentMotion_C#v1	1	500
801	1	5	51	3	3	3	3	312	288	936	864	CoherentMotion_C#v1	1	500
908	0	3	33	2	0	3	3	199	401	597	1203	CoherentMotion_C#v1	1	500
1024	1	4	42	2	2	3	3	256	344	768	1032	CoherentMotion_C#v1	1	500
914	1	6	61	1	1	3	3	368	232	1104	696	CoherentMotion_C#v1	1	500
945	1	5	51	2	2	3	3	312	288	936	864	CoherentMotion_C#v1	1	500
936	0	1	14	2	1	3	3	87	513	261	1539	CoherentMotion_C#v1	1	500
891	0	1	14	0	3	3	3	87	513	261	1539	CoherentMotion_C#v1	1	500
1000	1	6	61	2	2	3	3	368	232	1104	696	CoherentMotion_C#v1	1	500
877	1	6	61	1	1	3	3	368	232	1104	696	CoherentMotion_C#v1	1	500
870	0	0	5	2	3	3	3	31	569	93	1707	CoherentMotion_C#v1	1	500
940	0	0	5	2	1	3	3	31	569	93	1707	CoherentMotion_C#v1	1	500
803	1	3	33	0	0	3	3	199	401	597	1203	CoherentMotion_C#v1	1	500
691	1	7	70	3	3	3	3	424	176	1272	528	CoherentMotion_C#v1	1	500
747	1	6	61	1	1	3	3	368	232	1104	696	CoherentMotion_C#v1	1	500
849	0	1	14	2	0	3	3	87	513	261	1539	CoherentMotion_C#v1	1	500
844	1	5	51	1	1	3	3	312	288	936	864	CoherentMotion_C#v1	1	500
871	1	6	61	2	2	3	3	368	232	1104	696	CoherentMotion_C#v1	1	500
851	1	5	51	3	3	3	3	312	288	936	864	CoherentMotion_C#v1	1	500
822	0	4	42	0	3	3	3	256	344	768	1032	CoherentMotion_C#v1	1	500
852	1	3	33	2	2	3	3	199	401	597	1203	CoherentMotion_C#v1	1	500
771	1	4	42	3	3	3	3	256	344	768	1032	CoherentMotion_C#v1	1	500
988	0	6	61	0	2	3	3	368	232	1104	696	CoherentMotion_C#v1	1	500
678	1	3	33	3	3	3	3	199	401	597	1203	CoherentMotion_C#v1	1	500
887	1	7	70	1	1	3	3	424	176	1272	528	CoherentMotion_C#v1	1	500
1020	0	3	33	0	3	3	3	199	401	597	1203	CoherentMotion_C#v1	1	500
847	1	5	51	1	1	3	3	312	288	936	864	CoherentMotion_C#v1	1	500
893	1	4	42	0	0	3	3	256	344	768	1032	CoherentMotion_C#v1	1	500
802	1	6	61	1	1	3	3	368	232	1104	696	CoherentMotion_C#v1	1	500
915	1	1	14	1	1	3	3	87	513	261	1539	CoherentMotion_C#v1	1	500
956	1	6	61	3	3	3	3	368	232	1104	696	CoherentMotion_C#v1	1	500
909	0	4	42	2	1	3	3	256	344	768	1032	CoherentMotion_C#v1	1	500
729	0	1	14	2	3	3	3	87	513	261	1539	CoherentMotion_C#v1	1	500
680	0	2	23	0	1	3	3	143	457	429	1371	CoherentMotion_C#v1	1	500
726	0	6	61	2	0	3	3	368	232	1104	696	CoherentMotion_C#v1	1	500
830	1	5	51	2	2	3	3	312	288	936	864	CoherentMotion_C#v1	1	500
809	1	3	33	1	1	3	3	199	401	597	1203	CoherentMotion_C#v1	1	500
866	1	3	33	1	1	3	3	199	401	597	1203	CoherentMotion_C#v1	1	500
1037	1	7	70	2	2	3	3	424	176	1272	528	CoherentMotion_C#v1	1	500
733	1	7	70	3	3	3	3	424	176	1272	528	CoherentMotion_C#v1	1	500
749	1	5	51	3	3	3	3	312	288	936	864	CoherentMotion_C#v1	1	500
972	0	0	5	2	3	3	3	31	569	93	1707	CoherentMotion_C#v1	1	500
625	0	2	23	0	1	3	3	143	457	429	1371	CoherentMotion_C#v1	1	500
829	0	2	23	0	2	3	3	143	457	429	1371	CoherentMotion_C#v1	1	500
913	0	1	14	2	3	3	3	87	513	261	1539	CoherentMotion_C#v1	1	500
1044	1	6	61	1	1	3	3	368	232	1104	696	CoherentMotion_C#v1	1	500
941	0	2	23	0	3	3	3	143	457	429	1371	CoherentMotion_C#v1	1	500
1067	0	2	23	2	0	3	3	143	457	429	1371	CoherentMotion_C#v1	1	500
1322	0	0	5	3	2	3	3	31	569	93	1707	CoherentMotion_C#v1	1	500
840	0	2	23	2	0	3	3	143	457	429	1371	CoherentMotion_C#v1	1	500
891	0	2	23	2	0	3	3	143	457	429	1371	CoherentMotion_C#v1	1	500
871	1	7	70	1	1	3	3	424	176	1272	528	CoherentMotion_C#v1	1	500
938	1	4	42	1	1	3	3	256	344	768	1032	CoherentMotion_C#v1	1	500
1151	0	0	5	3	0	3	3	31	569	93	1707	CoherentMotion_C#v1	1	500
922	1	5	51	0	0	3	3	312	288	936	864	CoherentMotion_C#v1	1	500
959	1	6	61	3	3	3	3	368	232	1104	696	CoherentMotion_C#v1	1	500
1132	0	2	23	2	1	3	3	143	457	429	1371	CoherentMotion_C#v1	1	500
829	1	7	70	3	3	3	3	424	176	1272	528	CoherentMotion_C#v1	1	500
952	1	5	51	3	3	3	3	312	288	936	864	CoherentMotion_C#v1	1	500
813	1	7	70	0	0	3	3	424	176	1272	528	CoherentMotion_C#v1	1	500
878	1	7	70	1	1	3	3	424	176	1272	528	CoherentMotion_C#v1	1	500
974	1	6	61	2	2	3	3	368	232	1104	696	CoherentMotion_C#v1	1	500
976	0	1	14	3	0	3	3	87	513	261	1539	CoherentMotion_C#v1	1	500
909	1	7	70	1	1	3	3	424	176	1272	528	CoherentMotion_C#v1	1	500
1243	0	1	14	0	3	3	3	87	513	261	1539	CoherentMotion_C#v1	1	500
759	1	7	70	2	2	3	3	424	176	1272	528	CoherentMotion_C#v1	1	500
1096	1	4	42	2	2	3	3	256	344	768	1032	CoherentMotion_C#v1	1	500
727	1	3	33	3	3	3	3	199	401	597	1203	CoherentMotion_C#v1	1	500
840	1	5	51	3	3	3	3	312	288	936	864	CoherentMotion_C#v1	1	500
906	1	5	51	0	0	3	3	312	288	936	864	CoherentMotion_C#v1	1	500
1126	1	7	70	2	2	3	3	424	176	1272	528	CoherentMotion_C#v1	1	500
934	1	2	23	1	1	3	3	143	457	429	1371	CoherentMotion_C#v1	1	500
1518	0	2	23	1	0	3	3	143	457	429	1371	CoherentMotion_C#v1	1	500
873	1	3	33	3	3	3	3	199	401	597	1203	CoherentMotion_C#v1	1	500
885	1	0	5	0	0	3	3	31	569	93	1707	CoherentMotion_C#v1	1	500
856	1	5	51	3	3	3	3	312	288	936	864	CoherentMotion_C#v1	1	500
1226	0	0	5	2	3	3	3	31	569	93	1707	CoherentMotion_C#v1	1	500
823	1	4	42	2	2	3	3	256	344	768	1032	CoherentMotion_C#v1	1	500
890	1	7	70	3	3	3	3	424	176	1272	528	CoherentMotion_C#v1	1	500
1006	1	3	33	0	0	3	3	199	401	597	1203	CoherentMotion_C#v1	1	500
987	1	4	42	0	0	3	3	256	344	768	1032	CoherentMotion_C#v1	1	500
994	1	7	70	3	3	3	3	424	176	1272	528	CoherentMotion_C#v1	1	500
925	1	5	51	0	0	3	3	312	288	936	864	CoherentMotion_C#v1	1	500
1004	1	2	23	0	0	3	3	143	457	429	1371	CoherentMotion_C#v1	1	500
1100	0	2	23	2	0	3	3	143	457	429	1371	CoherentMotion_C#v1	1	500
876	0	1	14	1	2	3	3	87	513	261	1539	CoherentMotion_C#v1	1	500
977	1	4	42	3	3	3	3	256	344	768	1032	CoherentMotion_C#v1	1	500
975	1	4	42	1	1	3	3	256	344	768	1032	CoherentMotion_C#v1	1	500
925	1	5	51	3	3	3	3	312	288	936	864	CoherentMotion_C#v1	1	500
937	1	6	61	3	3	3	3	368	232	1104	696	CoherentMotion_C#v1	1	500
1006	1	1	14	0	0	3	3	87	513	261	1539	CoherentMotion_C#v1	1	500
965	1	3	33	1	1	3	3	199	401	597	1203	CoherentMotion_C#v1	1	500
946	1	7	70	0	0	3	3	424	176	1272	528	CoherentMotion_C#v1	1	500
1028	1	1	14	2	2	3	3	87	513	261	1539	CoherentMotion_C#v1	1	500
1359	1	6	61	3	3	3	3	368	232	1104	696	CoherentMotion_C#v1	1	500
982	1	5	51	0	0	3	3	312	288	936	864	CoherentMotion_C#v1	1	500
1044	1	4	42	0	0	3	3	256	344	768	1032	CoherentMotion_C#v1	1	500
938	0	2	23	1	0	3	3	143	457	429	1371	CoherentMotion_C#v1	1	500
881	0	1	14	0	2	3	3	87	513	261	1539	CoherentMotion_C#v1	1	500
917	0	0	5	3	0	3	3	31	569	93	1707	CoherentMotion_C#v1	1	500
1027	1	1	14	1	1	3	3	87	513	261	1539	CoherentMotion_C#v1	1	500
955	0	0	5	2	3	3	3	31	569	93	1707	CoherentMotion_C#v1	1	500
878	1	0	5	0	0	3	3	31	569	93	1707	CoherentMotion_C#v1	1	500
916	0	2	23	3	0	3	3	143	457	429	1371	CoherentMotion_C#v1	1	500
928	1	2	23	2	2	3	3	143	457	429	1371	CoherentMotion_C#v1	1	500
1061	1	0	5	0	0	3	3	31	569	93	1707	CoherentMotion_C#v1	1	500
958	0	2	23	1	0	3	3	143	457	429	1371	CoherentMotion_C#v1	1	500
1012	1	3	33	2	2	3	3	199	401	597	1203	CoherentMotion_C#v1	1	500
1023	0	4	42	2	0	3	3	256	344	768	1032	CoherentMotion_C#v1	1	500
811	1	2	23	2	2	3	3	143	457	429	1371	CoherentMotion_C#v1	1	500
835	1	7	70	3	3	3	3	424	176	1272	528	CoherentMotion_C#v1	1	500
846	1	3	33	2	2	3	3	199	401	597	1203	CoherentMotion_C#v1	1	500
984	0	0	5	0	2	3	3	31	569	93	1707	CoherentMotion_C#v1	1	500
823	1	3	33	2	2	3	3	199	401	597	1203	CoherentMotion_C#v1	1	500
798	0	2	23	0	2	3	3	143	457	429	1371	CoherentMotion_C#v1	1	500
994	1	7	70	1	1	3	3	424	176	1272	528	CoherentMotion_C#v1	1	500
1018	1	2	23	1	1	3	3	143	457	429	1371	CoherentMotion_C#v1	1	500
888	1	4	42	2	2	3	3	256	344	768	1032	CoherentMotion_C#v1	1	500
876	1	5	51	3	3	3	3	312	288	936	864	CoherentMotion_C#v1	1	500
911	1	7	70	0	0	3	3	424	176	1272	528	CoherentMotion_C#v1	1	500
835	1	7	70	1	1	3	3	424	176	1272	528	CoherentMotion_C#v1	1	500
989	0	2	23	2	0	3	3	143	457	429	1371	CoherentMotion_C#v1	1	500
884	1	0	5	3	3	3	3	31	569	93	1707	CoherentMotion_C#v1	1	500
793	0	0	5	2	3	3	3	31	569	93	1707	CoherentMotion_C#v1	1	500
898	1	6	61	3	3	3	3	368	232	1104	696	CoherentMotion_C#v1	1	500
830	1	5	51	1	1	3	3	312	288	936	864	CoherentMotion_C#v1	1	500
863	0	1	14	0	1	3	3	87	513	261	1539	CoherentMotion_C#v1	1	500
707	1	7	70	2	2	3	3	424	176	1272	528	CoherentMotion_C#v1	1	500
1121	0	3	33	3	2	3	3	199	401	597	1203	CoherentMotion_C#v1	1	500
747	1	4	42	3	3	3	3	256	344	768	1032	CoherentMotion_C#v1	1	500
799	1	4	42	2	2	3	3	256	344	768	1032	CoherentMotion_C#v1	1	500
853	0	2	23	0	2	3	3	143	457	429	1371	CoherentMotion_C#v1	1	500
816	1	6	61	2	2	3	3	368	232	1104	696	CoherentMotion_C#v1	1	500
914	1	2	23	2	2	3	3	143	457	429	1371	CoherentMotion_C#v1	1	500
911	0	5	51	0	2	3	3	312	288	936	864	CoherentMotion_C#v1	1	500
994	0	3	33	2	0	3	3	199	401	597	1203	CoherentMotion_C#v1	1	500
1134	0	4	42	1	3	3	3	256	344	768	1032	CoherentMotion_C#v1	1	500
740	1	7	70	2	2	3	3	424	176	1272	528	CoherentMotion_C#v1	1	500
815	0	0	5	0	2	3	3	31	569	93	1707	CoherentMotion_C#v1	1	500
765	1	0	5	2	2	3	3	31	569	93	1707	CoherentMotion_C#v1	1	500
805	1	2	23	3	3	3	3	143	457	429	1371	CoherentMotion_C#v1	1	500
798	1	4	42	3	3	3	3	256	344	768	1032	CoherentMotion_C#v1	1	500
761	1	0	5	3	3	3	3	31	569	93	1707	CoherentMotion_C#v1	1	500
873	1	7	70	2	2	3	3	424	176	1272	528	CoherentMotion_C#v1	1	500
772	1	7	70	1	1	3	3	424	176	1272	528	CoherentMotion_C#v1	1	500
891	1	4	42	3	3	3	3	256	344	768	1032	CoherentMotion_C#v1	1	500
1011	1	2	23	1	1	3	3	143	457	429	1371	CoherentMotion_C#v1	1	500
1033	1	4	42	2	2	3	3	256	344	768	1032	CoherentMotion_C#v1	1	500
1097	0	0	5	0	3	3	3	31	569	93	1707	CoherentMotion_C#v1	1	500
954	1	4	42	1	1	3	3	256	344	768	1032	CoherentMotion_C#v1	1	500
920	1	0	5	1	1	3	3	31	569	93	1707	CoherentMotion_C#v1	1	500
1068	1	3	33	0	0	3	3	199	401	597	1203	CoherentMotion_C#v1	1	500
909	0	0	5	2	1	3	3	31	569	93	1707	CoherentMotion_C#v1	1	500
858	1	3	33	1	1	3	3	199	401	597	1203	CoherentMotion_C#v1	1	500
948	1	3	33	1	1	3	3	199	401	597	1203	CoherentMotion_C#v1	1	500
880	1	5	51	1	1	3	3	312	288	936	864	CoherentMotion_C#v1	1	500
940	1	5	51	1	1	3	3	312	288	936	864	CoherentMotion_C#v1	1	500
962	1	4	42	3	3	3	3	256	344	768	1032	CoherentMotion_C#v1	1	500
879	1	3	33	1	1	3	3	199	401	597	1203	CoherentMotion_C#v1	1	500
903	1	3	33	3	3	3	3	199	401	597	1203	CoherentMotion_C#v1	1	500
871	1	6	61	0	0	3	3	368	232	1104	696	CoherentMotion_C#v1	1	500
986	1	7	70	0	0	3	3	424	176	1272	528	CoherentMotion_C#v1	1	500
961	1	4	42	2	2	3	3	256	344	768	1032	CoherentMotion_C#v1	1	500
973	0	0	5	0	2	3	3	31	569	93	1707	CoherentMotion_C#v1	1	500
979	0	0	5	0	3	3	3	31	569	93	1707	CoherentMotion_C#v1	1	500
994	1	7	70	1	1	3	3	424	176	1272	528	CoherentMotion_C#v1	1	500
1312	0	3	33	0	2	3	3	199	401	597	1203	CoherentMotion_C#v1	1	500
942	0	2	23	0	3	3	3	143	457	429	1371	CoherentMotion_C#v1	1	500
866	1	6	61	0	0	3	3	368	232	1104	696	CoherentMotion_C#v1	1	500
1007	1	6	61	2	2	3	3	368	232	1104	696	CoherentMotion_C#v1	1	500
957	0	4	42	2	0	3	3	256	344	768	1032	CoherentMotion_C#v1	1	500
922	1	5	51	3	3	3	3	312	288	936	864	CoherentMotion_C#v1	1	500
997	1	1	14	2	2	3	3	87	513	261	1539	CoherentMotion_C#v1	1	500
966	1	5	51	1	1	3	3	312	288	936	864	CoherentMotion_C#v1	1	500
875	0	0	5	0	3	3	3	31	569	93	1707	CoherentMotion_C#v1	1	500
822	0	2	23	3	0	3	3	143	457	429	1371	CoherentMotion_C#v1	1	500
840	1	5	51	2	2	3	3	312	288	936	864	CoherentMotion_C#v1	1	500
891	1	0	5	0	0	3	3	31	569	93	1707	CoherentMotion_C#v1	1	500
815	1	6	61	3	3	3	3	368	232	1104	696	CoherentMotion_C#v1	1	500
1176	0	1	14	2	0	3	3	87	513	261	1539	CoherentMotion_C#v1	1	500
953	0	2	23	0	2	3	3	143	457	429	1371	CoherentMotion_C#v1	1	500
816	1	3	33	1	1	3	3	199	401	597	1203	CoherentMotion_C#v1	1	500
882	1	6	61	1	1	3	3	368	232	1104	696	CoherentMotion_C#v1	1	500
838	1	2	23	0	0	3	3	143	457	429	1371	CoherentMotion_C#v1	1	500
920	1	2	23	2	2	3	3	143	457	429	1371	CoherentMotion_C#v1	1	500
857	1	7	70	1	1	3	3	424	176	1272	528	CoherentMotion_C#v1	1	500
760	1	7	70	3	3	3	3	424	176	1272	528	CoherentMotion_C#v1	1	500
992	1	3	33	2	2	3	3	199	401	597	1203	CoherentMotion_C#v1	1	500
806	1	4	42	1	1	3	3	256	344	768	1032	CoherentMotion_C#v1	1	500
750	1	5	51	3	3	3	3	312	288	936	864	CoherentMotion_C#v1	1	500
1102	1	1	14	0	0	3	3	87	513	261	1539	CoherentMotion_C#v1	1	500
848	1	4	42	2	2	3	3	256	344	768	1032	CoherentMotion_C#v1	1	500
3026	1	7	70	3	3	3	3	424	176	1272	528	CoherentMotion_C#v1	1	500
973	1	5	51	1	1	3	3	312	288	936	864	CoherentMotion_C#v1	1	500
1084	1	0	5	2	2	3	3	31	569	93	1707	CoherentMotion_C#v1	1	500
885	1	4	42	3	3	3	3	256	344	768	1032	CoherentMotion_C#v1	1	500
877	1	5	51	0	0	3	3	312	288	936	864	CoherentMotion_C#v1	1	500
963	0	1	14	1	3	3	3	87	513	261	1539	CoherentMotion_C#v1	1	500
816	1	6	61	2	2	3	3	368	232	1104	696	CoherentMotion_C#v1	1	500
1027	1	1	14	1	1	3	3	87	513	261	1539	CoherentMotion_C#v1	1	500
937	0	0	5	2	0	3	3	31	569	93	1707	CoherentMotion_C#v1	1	500
1206	0	3	33	1	2	3	3	199	401	597	1203	CoherentMotion_C#v1	1	500
875	1	5	51	0	0	3	3	312	288	936	864	CoherentMotion_C#v1	1	500
991	0	0	5	2	0	3	3	31	569	93	1707	CoherentMotion_C#v1	1	500
981	1	1	14	3	3	3	3	87	513	261	1539	CoherentMotion_C#v1	1	500
796	1	5	51	3	3	3	3	312	288	936	864	CoherentMotion_C#v1	1	500
812	1	6	61	1	1	3	3	368	232	1104	696	CoherentMotion_C#v1	1	500
797	0	0	5	3	0	3	3	31	569	93	1707	CoherentMotion_C#v1	1	500
726	0	3	33	3	1	3	3	199	401	597	1203	CoherentMotion_C#v1	1	500
725	1	7	70	0	0	3	3	424	176	1272	528	CoherentMotion_C#v1	1	500
1014	1	3	33	1	1	3	3	199	401	597	1203	CoherentMotion_C#v1	1	500
900	1	3	33	3	3	3	3	199	401	597	1203	CoherentMotion_C#v1	1	500
905	1	6	61	0	0	3	3	368	232	1104	696	CoherentMotion_C#v1	1	500
828	1	5	51	1	1	3	3	312	288	936	864	CoherentMotion_C#v1	1	500
847	1	2	23	0	0	3	3	143	457	429	1371	CoherentMotion_C#v1	1	500
776	1	7	70	0	0	3	3	424	176	1272	528	CoherentMotion_C#v1	1	500
998	1	4	42	0	0	3	3	256	344	768	1032	CoherentMotion_C#v1	1	500
929	1	1	14	3	3	3	3	87	513	261	1539	CoherentMotion_C#v1	1	500
932	1	0	5	3	3	3	3	31	569	93	1707	CoherentMotion_C#v1	1	500
879	1	2	23	3	3	3	3	143	457	429	1371	CoherentMotion_C#v1	1	500
854	0	4	42	1	3	3	3	256	344	768	1032	CoherentMotion_C#v1	1	500
823	1	6	61	3	3	3	3	368	232	1104	696	CoherentMotion_C#v1	1	500
987	0	7	70	0	3	3	3	424	176	1272	528	CoherentMotion_C#v1	1	500
1032	1	3	33	1	1	3	3	199	401	597	1203	CoherentMotion_C#v1	1	500
1263	0	1	14	0	2	3	3	87	513	261	1539	CoherentMotion_C#v1	1	500
732	1	1	14	3	3	3	3	87	513	261	1539	CoherentMotion_C#v1	1	500
972	0	0	5	2	0	3	3	31	569	93	1707	CoherentMotion_C#v1	1	500
986	0	1	14	0	3	3	3	87	513	261	1539	CoherentMotion_C#v1	1	500
872	1	6	61	2	2	3	3	368	232	1104	696	CoherentMotion_C#v1	1	500
978	1	0	5	2	2	3	3	31	569	93	1707	CoherentMotion_C#v1	1	500
914	0	0	5	0	2	3	3	31	569	93	1707	CoherentMotion_C#v1	1	500
813	0	3	33	1	3	3	3	199	401	597	1203	CoherentMotion_C#v1	1	500
663	1	6	61	1	1	3	3	368	232	1104	696	CoherentMotion_C#v1	1	500
877	0	1	14	1	3	3	3	87	513	261	1539	CoherentMotion_C#v1	1	500
769	1	3	33	1	1	3	3	199	401	597	1203	CoherentMotion_C#v1	1	500
890	1	1	14	3	3	3	3	87	513	261	1539	CoherentMotion_C#v1	1	500
757	1	7	70	1	1	3	3	424	176	1272	528	CoherentMotion_C#v1	1	500
910	1	2	23	1	1	3	3	143	457	429	1371	CoherentMotion_C#v1	1	500
962	1	1	14	0	0	3	3	87	513	261	1539	CoherentMotion_C#v1	1	500
856	0	0	5	1	3	3	3	31	569	93	1707	CoherentMotion_C#v1	1	500
1299	0	6	61	3	1	3	3	368	232	1104	696	CoherentMotion_C#v1	1	500
842	0	3	33	0	3	3	3	199	401	597	1203	CoherentMotion_C#v1	1	500
866	1	4	42	3	3	3	3	256	344	768	1032	CoherentMotion_C#v1	1	500
894	1	4	42	1	1	3	3	256	344	768	1032	CoherentMotion_C#v1	1	500
