# Supplementary material for: The Leuven Embedded Figures Test (L-EFT): measuring perception, intelligence or executive function?
Source: PeerJ. 2018 Mar 26;6:e4524. doi: 10.7717/peerj.4524 (PMC5875396; doi:10.7717/peerj.4524)
Supplement: Supplemental Information 9 [file peerj-06-4524-s009.zip › Study 1/CoherentMotion/112902CoherentMotion.csv]

ReactionTime	Accuracy	CoherenceLevel	CoherenceValue	StimDirection	RespDirection	G_MeanCoherentSpeed	G_MeanRandomSpeed	TotalCoherent	TotalRandom	TotalCoherentSpeed	TotalRandomSpeed	TestID	MainPrac	MotionDuration
1135	1	2	23	3	3	3	3	143	457	429	1371	CoherentMotion_C#v1	0	1000
1071	0	0	5	0	1	3	3	31	569	93	1707	CoherentMotion_C#v1	0	1000
1810	1	2	23	2	2	3	3	143	457	429	1371	CoherentMotion_C#v1	0	1000
1205	1	7	70	1	1	3	3	424	176	1272	528	CoherentMotion_C#v1	0	1000
1338	1	2	23	2	2	3	3	143	457	429	1371	CoherentMotion_C#v1	0	1000
1488	0	1	14	3	2	3	3	87	513	261	1539	CoherentMotion_C#v1	0	1000
1261	1	5	51	2	2	3	3	312	288	936	864	CoherentMotion_C#v1	0	1000
1378	1	6	61	2	2	3	3	368	232	1104	696	CoherentMotion_C#v1	0	1000
1243	0	0	5	1	3	3	3	31	569	93	1707	CoherentMotion_C#v1	0	1000
1743	0	0	5	3	1	3	3	31	569	93	1707	CoherentMotion_C#v1	0	1000
1632	1	2	23	0	0	3	3	143	457	429	1371	CoherentMotion_C#v1	0	1000
1695	1	6	61	0	0	3	3	368	232	1104	696	CoherentMotion_C#v1	0	1000
1440	1	3	33	2	2	3	3	199	401	597	1203	CoherentMotion_C#v1	0	1000
1066	1	4	42	2	2	3	3	256	344	768	1032	CoherentMotion_C#v1	0	1000
1064	1	6	61	1	1	3	3	368	232	1104	696	CoherentMotion_C#v1	0	1000
1770	1	6	61	3	3	3	3	368	232	1104	696	CoherentMotion_C#v1	0	1000
1341	0	2	23	2	1	3	3	143	457	429	1371	CoherentMotion_C#v1	0	1000
1492	1	7	70	3	3	3	3	424	176	1272	528	CoherentMotion_C#v1	0	1000
1262	0	2	23	1	0	3	3	143	457	429	1371	CoherentMotion_C#v1	0	1000
1091	1	6	61	2	2	3	3	368	232	1104	696	CoherentMotion_C#v1	0	1000
1220	1	7	70	2	2	3	3	424	176	1272	528	CoherentMotion_C#v1	0	1000
1144	1	6	61	1	1	3	3	368	232	1104	696	CoherentMotion_C#v1	0	1000
1643	1	5	51	1	1	3	3	312	288	936	864	CoherentMotion_C#v1	0	1000
1042	1	5	51	1	1	3	3	312	288	936	864	CoherentMotion_C#v1	0	1000
1051	1	3	33	3	3	3	3	199	401	597	1203	CoherentMotion_C#v1	0	1000
1046	1	3	33	0	0	3	3	199	401	597	1203	CoherentMotion_C#v1	0	1000
1040	1	0	5	0	0	3	3	31	569	93	1707	CoherentMotion_C#v1	0	1000
1557	0	1	14	2	0	3	3	87	513	261	1539	CoherentMotion_C#v1	0	1000
1061	1	7	70	0	0	3	3	424	176	1272	528	CoherentMotion_C#v1	0	1000
1589	1	5	51	3	3	3	3	312	288	936	864	CoherentMotion_C#v1	0	1000
1042	1	5	51	2	2	3	3	312	288	936	864	CoherentMotion_C#v1	0	1000
1188	1	0	5	0	0	3	3	31	569	93	1707	CoherentMotion_C#v1	0	1000
1043	1	4	42	1	1	3	3	256	344	768	1032	CoherentMotion_C#v1	0	1000
1096	1	1	14	3	3	3	3	87	513	261	1539	CoherentMotion_C#v1	0	1000
1672	1	5	51	3	3	3	3	312	288	936	864	CoherentMotion_C#v1	0	1000
1143	0	0	5	2	0	3	3	31	569	93	1707	CoherentMotion_C#v1	0	1000
1749	0	4	42	2	3	3	3	256	344	768	1032	CoherentMotion_C#v1	0	1000
1180	1	3	33	1	1	3	3	199	401	597	1203	CoherentMotion_C#v1	0	1000
1549	1	5	51	0	0	3	3	312	288	936	864	CoherentMotion_C#v1	0	1000
1499	1	6	61	1	1	3	3	368	232	1104	696	CoherentMotion_C#v1	0	1000
1046	1	6	61	0	0	3	3	368	232	1104	696	CoherentMotion_C#v1	0	1000
1606	1	6	61	3	3	3	3	368	232	1104	696	CoherentMotion_C#v1	0	1000
1060	1	3	33	3	3	3	3	199	401	597	1203	CoherentMotion_C#v1	0	1000
1412	0	5	51	2	0	3	3	312	288	936	864	CoherentMotion_C#v1	0	1000
1133	1	3	33	2	2	3	3	199	401	597	1203	CoherentMotion_C#v1	0	1000
1055	0	2	23	0	2	3	3	143	457	429	1371	CoherentMotion_C#v1	0	1000
1295	0	3	33	2	0	3	3	199	401	597	1203	CoherentMotion_C#v1	0	1000
1142	1	6	61	0	0	3	3	368	232	1104	696	CoherentMotion_C#v1	0	1000
1479	1	4	42	0	0	3	3	256	344	768	1032	CoherentMotion_C#v1	0	1000
1570	0	0	5	1	3	3	3	31	569	93	1707	CoherentMotion_C#v1	0	1000
1040	0	1	14	0	2	3	3	87	513	261	1539	CoherentMotion_C#v1	0	1000
1247	1	6	61	1	1	3	3	368	232	1104	696	CoherentMotion_C#v1	0	1000
1491	1	3	33	0	0	3	3	199	401	597	1203	CoherentMotion_C#v1	0	1000
1581	0	0	5	0	1	3	3	31	569	93	1707	CoherentMotion_C#v1	0	1000
1229	1	3	33	1	1	3	3	199	401	597	1203	CoherentMotion_C#v1	0	1000
1184	1	3	33	3	3	3	3	199	401	597	1203	CoherentMotion_C#v1	0	1000
1092	1	7	70	0	0	3	3	424	176	1272	528	CoherentMotion_C#v1	0	1000
1124	0	1	14	1	2	3	3	87	513	261	1539	CoherentMotion_C#v1	0	1000
1110	1	5	51	3	3	3	3	312	288	936	864	CoherentMotion_C#v1	0	1000
1575	0	0	5	1	0	3	3	31	569	93	1707	CoherentMotion_C#v1	0	1000
1445	1	5	51	2	2	3	3	312	288	936	864	CoherentMotion_C#v1	0	1000
1679	0	2	23	0	2	3	3	143	457	429	1371	CoherentMotion_C#v1	0	1000
1344	1	4	42	0	0	3	3	256	344	768	1032	CoherentMotion_C#v1	0	1000
1335	1	3	33	1	1	3	3	199	401	597	1203	CoherentMotion_C#v1	0	1000
1033	1	2	23	3	3	3	3	143	457	429	1371	CoherentMotion_C#v1	0	1000
1053	1	7	70	3	3	3	3	424	176	1272	528	CoherentMotion_C#v1	0	1000
1196	1	7	70	2	2	3	3	424	176	1272	528	CoherentMotion_C#v1	0	1000
1538	0	1	14	2	1	3	3	87	513	261	1539	CoherentMotion_C#v1	0	1000
1545	1	0	5	0	0	3	3	31	569	93	1707	CoherentMotion_C#v1	0	1000
1338	1	7	70	2	2	3	3	424	176	1272	528	CoherentMotion_C#v1	0	1000
1472	0	2	23	2	3	3	3	143	457	429	1371	CoherentMotion_C#v1	0	1000
1835	1	3	33	3	3	3	3	199	401	597	1203	CoherentMotion_C#v1	0	1000
1504	1	2	23	3	3	3	3	143	457	429	1371	CoherentMotion_C#v1	0	1000
1564	1	6	61	1	1	3	3	368	232	1104	696	CoherentMotion_C#v1	0	1000
1206	1	7	70	2	2	3	3	424	176	1272	528	CoherentMotion_C#v1	0	1000
1373	1	5	51	3	3	3	3	312	288	936	864	CoherentMotion_C#v1	0	1000
1538	1	7	70	3	3	3	3	424	176	1272	528	CoherentMotion_C#v1	0	1000
1250	0	2	23	2	1	3	3	143	457	429	1371	CoherentMotion_C#v1	0	1000
1096	1	5	51	1	1	3	3	312	288	936	864	CoherentMotion_C#v1	0	1000
1272	0	0	5	0	1	3	3	31	569	93	1707	CoherentMotion_C#v1	0	1000
838	1	7	70	0	0	3	3	424	176	1272	528	CoherentMotion_C#v1	1	500
609	1	6	61	3	3	3	3	368	232	1104	696	CoherentMotion_C#v1	1	500
885	1	0	5	1	1	3	3	31	569	93	1707	CoherentMotion_C#v1	1	500
623	1	7	70	3	3	3	3	424	176	1272	528	CoherentMotion_C#v1	1	500
1271	0	4	42	3	2	3	3	256	344	768	1032	CoherentMotion_C#v1	1	500
1389	1	4	42	2	2	3	3	256	344	768	1032	CoherentMotion_C#v1	1	500
1110	0	2	23	3	0	3	3	143	457	429	1371	CoherentMotion_C#v1	1	500
823	1	5	51	3	3	3	3	312	288	936	864	CoherentMotion_C#v1	1	500
752	0	1	14	3	2	3	3	87	513	261	1539	CoherentMotion_C#v1	1	500
1367	0	2	23	3	0	3	3	143	457	429	1371	CoherentMotion_C#v1	1	500
831	0	0	5	3	1	3	3	31	569	93	1707	CoherentMotion_C#v1	1	500
803	1	5	51	2	2	3	3	312	288	936	864	CoherentMotion_C#v1	1	500
979	1	0	5	1	1	3	3	31	569	93	1707	CoherentMotion_C#v1	1	500
706	1	7	70	0	0	3	3	424	176	1272	528	CoherentMotion_C#v1	1	500
1450	0	2	23	2	0	3	3	143	457	429	1371	CoherentMotion_C#v1	1	500
1141	1	2	23	2	2	3	3	143	457	429	1371	CoherentMotion_C#v1	1	500
772	1	4	42	2	2	3	3	256	344	768	1032	CoherentMotion_C#v1	1	500
846	0	2	23	3	2	3	3	143	457	429	1371	CoherentMotion_C#v1	1	500
730	1	7	70	0	0	3	3	424	176	1272	528	CoherentMotion_C#v1	1	500
977	0	3	33	1	0	3	3	199	401	597	1203	CoherentMotion_C#v1	1	500
622	1	6	61	3	3	3	3	368	232	1104	696	CoherentMotion_C#v1	1	500
785	1	5	51	2	2	3	3	312	288	936	864	CoherentMotion_C#v1	1	500
829	1	1	14	0	0	3	3	87	513	261	1539	CoherentMotion_C#v1	1	500
759	0	1	14	2	0	3	3	87	513	261	1539	CoherentMotion_C#v1	1	500
816	1	5	51	2	2	3	3	312	288	936	864	CoherentMotion_C#v1	1	500
698	0	1	14	3	2	3	3	87	513	261	1539	CoherentMotion_C#v1	1	500
786	0	0	5	0	1	3	3	31	569	93	1707	CoherentMotion_C#v1	1	500
715	1	6	61	0	0	3	3	368	232	1104	696	CoherentMotion_C#v1	1	500
1634	1	6	61	3	3	3	3	368	232	1104	696	CoherentMotion_C#v1	1	500
1486	0	1	14	3	2	3	3	87	513	261	1539	CoherentMotion_C#v1	1	500
1339	1	2	23	0	0	3	3	143	457	429	1371	CoherentMotion_C#v1	1	500
1138	1	1	14	0	0	3	3	87	513	261	1539	CoherentMotion_C#v1	1	500
800	1	7	70	0	0	3	3	424	176	1272	528	CoherentMotion_C#v1	1	500
1293	1	1	14	0	0	3	3	87	513	261	1539	CoherentMotion_C#v1	1	500
837	1	3	33	2	2	3	3	199	401	597	1203	CoherentMotion_C#v1	1	500
764	1	4	42	2	2	3	3	256	344	768	1032	CoherentMotion_C#v1	1	500
745	1	6	61	1	1	3	3	368	232	1104	696	CoherentMotion_C#v1	1	500
657	1	5	51	2	2	3	3	312	288	936	864	CoherentMotion_C#v1	1	500
1111	0	1	14	3	1	3	3	87	513	261	1539	CoherentMotion_C#v1	1	500
903	0	0	5	3	2	3	3	31	569	93	1707	CoherentMotion_C#v1	1	500
931	1	5	51	3	3	3	3	312	288	936	864	CoherentMotion_C#v1	1	500
832	1	5	51	3	3	3	3	312	288	936	864	CoherentMotion_C#v1	1	500
971	0	1	14	2	1	3	3	87	513	261	1539	CoherentMotion_C#v1	1	500
777	1	6	61	0	0	3	3	368	232	1104	696	CoherentMotion_C#v1	1	500
1137	0	0	5	1	0	3	3	31	569	93	1707	CoherentMotion_C#v1	1	500
1044	0	2	23	3	2	3	3	143	457	429	1371	CoherentMotion_C#v1	1	500
1876	0	1	14	0	1	3	3	87	513	261	1539	CoherentMotion_C#v1	1	500
841	1	6	61	2	2	3	3	368	232	1104	696	CoherentMotion_C#v1	1	500
627	1	5	51	2	2	3	3	312	288	936	864	CoherentMotion_C#v1	1	500
822	1	3	33	1	1	3	3	199	401	597	1203	CoherentMotion_C#v1	1	500
800	1	6	61	2	2	3	3	368	232	1104	696	CoherentMotion_C#v1	1	500
827	1	5	51	3	3	3	3	312	288	936	864	CoherentMotion_C#v1	1	500
1126	0	1	14	3	1	3	3	87	513	261	1539	CoherentMotion_C#v1	1	500
1592	0	1	14	3	2	3	3	87	513	261	1539	CoherentMotion_C#v1	1	500
663	1	6	61	1	1	3	3	368	232	1104	696	CoherentMotion_C#v1	1	500
1004	1	2	23	2	2	3	3	143	457	429	1371	CoherentMotion_C#v1	1	500
619	1	6	61	1	1	3	3	368	232	1104	696	CoherentMotion_C#v1	1	500
816	1	2	23	2	2	3	3	143	457	429	1371	CoherentMotion_C#v1	1	500
875	0	2	23	3	0	3	3	143	457	429	1371	CoherentMotion_C#v1	1	500
1190	0	0	5	1	3	3	3	31	569	93	1707	CoherentMotion_C#v1	1	500
760	1	6	61	2	2	3	3	368	232	1104	696	CoherentMotion_C#v1	1	500
801	1	6	61	2	2	3	3	368	232	1104	696	CoherentMotion_C#v1	1	500
567	1	6	61	2	2	3	3	368	232	1104	696	CoherentMotion_C#v1	1	500
895	0	1	14	1	2	3	3	87	513	261	1539	CoherentMotion_C#v1	1	500
1131	1	4	42	3	3	3	3	256	344	768	1032	CoherentMotion_C#v1	1	500
668	1	7	70	1	1	3	3	424	176	1272	528	CoherentMotion_C#v1	1	500
739	1	4	42	2	2	3	3	256	344	768	1032	CoherentMotion_C#v1	1	500
1419	0	1	14	3	0	3	3	87	513	261	1539	CoherentMotion_C#v1	1	500
773	0	2	23	2	1	3	3	143	457	429	1371	CoherentMotion_C#v1	1	500
844	0	4	42	1	2	3	3	256	344	768	1032	CoherentMotion_C#v1	1	500
744	1	4	42	1	1	3	3	256	344	768	1032	CoherentMotion_C#v1	1	500
959	1	7	70	0	0	3	3	424	176	1272	528	CoherentMotion_C#v1	1	500
653	1	7	70	3	3	3	3	424	176	1272	528	CoherentMotion_C#v1	1	500
542	1	6	61	2	2	3	3	368	232	1104	696	CoherentMotion_C#v1	1	500
646	1	4	42	2	2	3	3	256	344	768	1032	CoherentMotion_C#v1	1	500
731	1	5	51	0	0	3	3	312	288	936	864	CoherentMotion_C#v1	1	500
755	1	4	42	0	0	3	3	256	344	768	1032	CoherentMotion_C#v1	1	500
1211	1	1	14	1	1	3	3	87	513	261	1539	CoherentMotion_C#v1	1	500
767	0	0	5	3	2	3	3	31	569	93	1707	CoherentMotion_C#v1	1	500
708	1	6	61	2	2	3	3	368	232	1104	696	CoherentMotion_C#v1	1	500
766	1	4	42	1	1	3	3	256	344	768	1032	CoherentMotion_C#v1	1	500
677	0	5	51	0	2	3	3	312	288	936	864	CoherentMotion_C#v1	1	500
697	1	6	61	1	1	3	3	368	232	1104	696	CoherentMotion_C#v1	1	500
692	1	6	61	0	0	3	3	368	232	1104	696	CoherentMotion_C#v1	1	500
666	1	7	70	1	1	3	3	424	176	1272	528	CoherentMotion_C#v1	1	500
849	0	7	70	0	2	3	3	424	176	1272	528	CoherentMotion_C#v1	1	500
1626	0	1	14	3	2	3	3	87	513	261	1539	CoherentMotion_C#v1	1	500
1546	0	1	14	3	1	3	3	87	513	261	1539	CoherentMotion_C#v1	1	500
855	1	1	14	0	0	3	3	87	513	261	1539	CoherentMotion_C#v1	1	500
738	1	4	42	3	3	3	3	256	344	768	1032	CoherentMotion_C#v1	1	500
697	1	7	70	0	0	3	3	424	176	1272	528	CoherentMotion_C#v1	1	500
705	1	5	51	0	0	3	3	312	288	936	864	CoherentMotion_C#v1	1	500
646	1	6	61	0	0	3	3	368	232	1104	696	CoherentMotion_C#v1	1	500
778	1	5	51	1	1	3	3	312	288	936	864	CoherentMotion_C#v1	1	500
918	1	7	70	3	3	3	3	424	176	1272	528	CoherentMotion_C#v1	1	500
723	1	7	70	0	0	3	3	424	176	1272	528	CoherentMotion_C#v1	1	500
1978	1	2	23	3	3	3	3	143	457	429	1371	CoherentMotion_C#v1	1	500
1586	0	1	14	0	2	3	3	87	513	261	1539	CoherentMotion_C#v1	1	500
1872	0	1	14	2	1	3	3	87	513	261	1539	CoherentMotion_C#v1	1	500
836	1	5	51	0	0	3	3	312	288	936	864	CoherentMotion_C#v1	1	500
1066	0	2	23	2	3	3	3	143	457	429	1371	CoherentMotion_C#v1	1	500
715	1	2	23	1	1	3	3	143	457	429	1371	CoherentMotion_C#v1	1	500
865	0	0	5	1	3	3	3	31	569	93	1707	CoherentMotion_C#v1	1	500
1485	1	3	33	0	0	3	3	199	401	597	1203	CoherentMotion_C#v1	1	500
1113	0	2	23	3	1	3	3	143	457	429	1371	CoherentMotion_C#v1	1	500
1978	1	0	5	3	3	3	3	31	569	93	1707	CoherentMotion_C#v1	1	500
817	1	0	5	3	3	3	3	31	569	93	1707	CoherentMotion_C#v1	1	500
729	1	7	70	3	3	3	3	424	176	1272	528	CoherentMotion_C#v1	1	500
915	1	1	14	3	3	3	3	87	513	261	1539	CoherentMotion_C#v1	1	500
849	1	4	42	1	1	3	3	256	344	768	1032	CoherentMotion_C#v1	1	500
652	1	7	70	1	1	3	3	424	176	1272	528	CoherentMotion_C#v1	1	500
657	1	4	42	1	1	3	3	256	344	768	1032	CoherentMotion_C#v1	1	500
854	1	2	23	3	3	3	3	143	457	429	1371	CoherentMotion_C#v1	1	500
689	1	2	23	1	1	3	3	143	457	429	1371	CoherentMotion_C#v1	1	500
729	1	7	70	1	1	3	3	424	176	1272	528	CoherentMotion_C#v1	1	500
1440	1	5	51	0	0	3	3	312	288	936	864	CoherentMotion_C#v1	1	500
665	1	4	42	2	2	3	3	256	344	768	1032	CoherentMotion_C#v1	1	500
1166	0	1	14	0	3	3	3	87	513	261	1539	CoherentMotion_C#v1	1	500
1171	0	4	42	2	3	3	3	256	344	768	1032	CoherentMotion_C#v1	1	500
710	1	2	23	1	1	3	3	143	457	429	1371	CoherentMotion_C#v1	1	500
717	1	7	70	2	2	3	3	424	176	1272	528	CoherentMotion_C#v1	1	500
676	1	6	61	3	3	3	3	368	232	1104	696	CoherentMotion_C#v1	1	500
1833	1	0	5	3	3	3	3	31	569	93	1707	CoherentMotion_C#v1	1	500
815	1	5	51	0	0	3	3	312	288	936	864	CoherentMotion_C#v1	1	500
1704	1	1	14	0	0	3	3	87	513	261	1539	CoherentMotion_C#v1	1	500
952	0	3	33	0	3	3	3	199	401	597	1203	CoherentMotion_C#v1	1	500
612	1	5	51	1	1	3	3	312	288	936	864	CoherentMotion_C#v1	1	500
665	1	6	61	1	1	3	3	368	232	1104	696	CoherentMotion_C#v1	1	500
1136	1	2	23	1	1	3	3	143	457	429	1371	CoherentMotion_C#v1	1	500
1042	0	0	5	2	3	3	3	31	569	93	1707	CoherentMotion_C#v1	1	500
753	1	3	33	2	2	3	3	199	401	597	1203	CoherentMotion_C#v1	1	500
1162	0	1	14	2	0	3	3	87	513	261	1539	CoherentMotion_C#v1	1	500
1005	0	2	23	1	3	3	3	143	457	429	1371	CoherentMotion_C#v1	1	500
827	1	4	42	0	0	3	3	256	344	768	1032	CoherentMotion_C#v1	1	500
1334	1	0	5	0	0	3	3	31	569	93	1707	CoherentMotion_C#v1	1	500
667	1	5	51	3	3	3	3	312	288	936	864	CoherentMotion_C#v1	1	500
833	0	0	5	0	3	3	3	31	569	93	1707	CoherentMotion_C#v1	1	500
747	1	4	42	2	2	3	3	256	344	768	1032	CoherentMotion_C#v1	1	500
1077	1	1	14	2	2	3	3	87	513	261	1539	CoherentMotion_C#v1	1	500
646	1	6	61	3	3	3	3	368	232	1104	696	CoherentMotion_C#v1	1	500
827	1	7	70	0	0	3	3	424	176	1272	528	CoherentMotion_C#v1	1	500
628	1	6	61	1	1	3	3	368	232	1104	696	CoherentMotion_C#v1	1	500
951	1	1	14	3	3	3	3	87	513	261	1539	CoherentMotion_C#v1	1	500
692	1	6	61	3	3	3	3	368	232	1104	696	CoherentMotion_C#v1	1	500
1099	1	1	14	2	2	3	3	87	513	261	1539	CoherentMotion_C#v1	1	500
1023	1	0	5	2	2	3	3	31	569	93	1707	CoherentMotion_C#v1	1	500
798	1	4	42	2	2	3	3	256	344	768	1032	CoherentMotion_C#v1	1	500
694	1	5	51	1	1	3	3	312	288	936	864	CoherentMotion_C#v1	1	500
686	1	7	70	3	3	3	3	424	176	1272	528	CoherentMotion_C#v1	1	500
659	1	3	33	2	2	3	3	199	401	597	1203	CoherentMotion_C#v1	1	500
1050	0	0	5	0	2	3	3	31	569	93	1707	CoherentMotion_C#v1	1	500
859	1	4	42	1	1	3	3	256	344	768	1032	CoherentMotion_C#v1	1	500
822	1	1	14	2	2	3	3	87	513	261	1539	CoherentMotion_C#v1	1	500
960	1	0	5	1	1	3	3	31	569	93	1707	CoherentMotion_C#v1	1	500
622	1	4	42	1	1	3	3	256	344	768	1032	CoherentMotion_C#v1	1	500
1120	1	0	5	3	3	3	3	31	569	93	1707	CoherentMotion_C#v1	1	500
740	1	4	42	0	0	3	3	256	344	768	1032	CoherentMotion_C#v1	1	500
618	1	7	70	3	3	3	3	424	176	1272	528	CoherentMotion_C#v1	1	500
753	1	4	42	2	2	3	3	256	344	768	1032	CoherentMotion_C#v1	1	500
713	1	2	23	2	2	3	3	143	457	429	1371	CoherentMotion_C#v1	1	500
912	1	2	23	0	0	3	3	143	457	429	1371	CoherentMotion_C#v1	1	500
685	1	2	23	3	3	3	3	143	457	429	1371	CoherentMotion_C#v1	1	500
803	0	1	14	3	0	3	3	87	513	261	1539	CoherentMotion_C#v1	1	500
749	1	6	61	0	0	3	3	368	232	1104	696	CoherentMotion_C#v1	1	500
689	1	4	42	1	1	3	3	256	344	768	1032	CoherentMotion_C#v1	1	500
923	1	2	23	0	0	3	3	143	457	429	1371	CoherentMotion_C#v1	1	500
887	0	2	23	3	0	3	3	143	457	429	1371	CoherentMotion_C#v1	1	500
675	1	7	70	1	1	3	3	424	176	1272	528	CoherentMotion_C#v1	1	500
905	1	3	33	3	3	3	3	199	401	597	1203	CoherentMotion_C#v1	1	500
629	1	7	70	3	3	3	3	424	176	1272	528	CoherentMotion_C#v1	1	500
1290	0	0	5	2	3	3	3	31	569	93	1707	CoherentMotion_C#v1	1	500
1041	0	1	14	2	0	3	3	87	513	261	1539	CoherentMotion_C#v1	1	500
705	1	6	61	0	0	3	3	368	232	1104	696	CoherentMotion_C#v1	1	500
727	1	5	51	0	0	3	3	312	288	936	864	CoherentMotion_C#v1	1	500
669	1	4	42	1	1	3	3	256	344	768	1032	CoherentMotion_C#v1	1	500
948	1	0	5	1	1	3	3	31	569	93	1707	CoherentMotion_C#v1	1	500
979	1	1	14	1	1	3	3	87	513	261	1539	CoherentMotion_C#v1	1	500
720	1	4	42	1	1	3	3	256	344	768	1032	CoherentMotion_C#v1	1	500
887	1	6	61	2	2	3	3	368	232	1104	696	CoherentMotion_C#v1	1	500
851	1	1	14	0	0	3	3	87	513	261	1539	CoherentMotion_C#v1	1	500
846	0	0	5	3	1	3	3	31	569	93	1707	CoherentMotion_C#v1	1	500
632	1	6	61	1	1	3	3	368	232	1104	696	CoherentMotion_C#v1	1	500
686	1	5	51	1	1	3	3	312	288	936	864	CoherentMotion_C#v1	1	500
740	1	5	51	0	0	3	3	312	288	936	864	CoherentMotion_C#v1	1	500
861	0	2	23	3	0	3	3	143	457	429	1371	CoherentMotion_C#v1	1	500
648	1	2	23	0	0	3	3	143	457	429	1371	CoherentMotion_C#v1	1	500
749	0	1	14	2	0	3	3	87	513	261	1539	CoherentMotion_C#v1	1	500
594	1	5	51	3	3	3	3	312	288	936	864	CoherentMotion_C#v1	1	500
1066	1	4	42	2	2	3	3	256	344	768	1032	CoherentMotion_C#v1	1	500
953	1	6	61	2	2	3	3	368	232	1104	696	CoherentMotion_C#v1	1	500
709	1	7	70	2	2	3	3	424	176	1272	528	CoherentMotion_C#v1	1	500
653	1	7	70	1	1	3	3	424	176	1272	528	CoherentMotion_C#v1	1	500
740	1	5	51	0	0	3	3	312	288	936	864	CoherentMotion_C#v1	1	500
636	1	3	33	0	0	3	3	199	401	597	1203	CoherentMotion_C#v1	1	500
802	0	2	23	2	0	3	3	143	457	429	1371	CoherentMotion_C#v1	1	500
1291	0	4	42	0	3	3	3	256	344	768	1032	CoherentMotion_C#v1	1	500
641	0	0	5	1	0	3	3	31	569	93	1707	CoherentMotion_C#v1	1	500
838	1	1	14	2	2	3	3	87	513	261	1539	CoherentMotion_C#v1	1	500
672	1	5	51	1	1	3	3	312	288	936	864	CoherentMotion_C#v1	1	500
724	1	5	51	0	0	3	3	312	288	936	864	CoherentMotion_C#v1	1	500
700	1	6	61	2	2	3	3	368	232	1104	696	CoherentMotion_C#v1	1	500
781	0	3	33	2	0	3	3	199	401	597	1203	CoherentMotion_C#v1	1	500
1061	1	2	23	0	0	3	3	143	457	429	1371	CoherentMotion_C#v1	1	500
949	0	3	33	0	2	3	3	199	401	597	1203	CoherentMotion_C#v1	1	500
788	0	2	23	0	3	3	3	143	457	429	1371	CoherentMotion_C#v1	1	500
955	1	4	42	3	3	3	3	256	344	768	1032	CoherentMotion_C#v1	1	500
666	1	2	23	0	0	3	3	143	457	429	1371	CoherentMotion_C#v1	1	500
784	1	3	33	2	2	3	3	199	401	597	1203	CoherentMotion_C#v1	1	500
1049	0	3	33	2	0	3	3	199	401	597	1203	CoherentMotion_C#v1	1	500
680	1	6	61	3	3	3	3	368	232	1104	696	CoherentMotion_C#v1	1	500
832	1	1	14	3	3	3	3	87	513	261	1539	CoherentMotion_C#v1	1	500
842	1	1	14	3	3	3	3	87	513	261	1539	CoherentMotion_C#v1	1	500
694	1	3	33	2	2	3	3	199	401	597	1203	CoherentMotion_C#v1	1	500
635	1	7	70	0	0	3	3	424	176	1272	528	CoherentMotion_C#v1	1	500
625	1	6	61	1	1	3	3	368	232	1104	696	CoherentMotion_C#v1	1	500
694	1	7	70	0	0	3	3	424	176	1272	528	CoherentMotion_C#v1	1	500
651	1	3	33	3	3	3	3	199	401	597	1203	CoherentMotion_C#v1	1	500
722	0	1	14	3	2	3	3	87	513	261	1539	CoherentMotion_C#v1	1	500
937	0	0	5	2	3	3	3	31	569	93	1707	CoherentMotion_C#v1	1	500
694	1	0	5	3	3	3	3	31	569	93	1707	CoherentMotion_C#v1	1	500
750	1	7	70	2	2	3	3	424	176	1272	528	CoherentMotion_C#v1	1	500
646	1	3	33	3	3	3	3	199	401	597	1203	CoherentMotion_C#v1	1	500
892	1	3	33	0	0	3	3	199	401	597	1203	CoherentMotion_C#v1	1	500
647	1	6	61	2	2	3	3	368	232	1104	696	CoherentMotion_C#v1	1	500
589	1	6	61	3	3	3	3	368	232	1104	696	CoherentMotion_C#v1	1	500
961	0	2	23	0	3	3	3	143	457	429	1371	CoherentMotion_C#v1	1	500
799	0	0	5	3	0	3	3	31	569	93	1707	CoherentMotion_C#v1	1	500
771	1	7	70	0	0	3	3	424	176	1272	528	CoherentMotion_C#v1	1	500
656	1	4	42	1	1	3	3	256	344	768	1032	CoherentMotion_C#v1	1	500
805	1	5	51	2	2	3	3	312	288	936	864	CoherentMotion_C#v1	1	500
703	1	7	70	2	2	3	3	424	176	1272	528	CoherentMotion_C#v1	1	500
678	0	0	5	0	1	3	3	31	569	93	1707	CoherentMotion_C#v1	1	500
921	0	0	5	2	1	3	3	31	569	93	1707	CoherentMotion_C#v1	1	500
730	0	2	23	1	3	3	3	143	457	429	1371	CoherentMotion_C#v1	1	500
785	1	5	51	3	3	3	3	312	288	936	864	CoherentMotion_C#v1	1	500
569	1	4	42	2	2	3	3	256	344	768	1032	CoherentMotion_C#v1	1	500
718	1	4	42	0	0	3	3	256	344	768	1032	CoherentMotion_C#v1	1	500
805	1	4	42	1	1	3	3	256	344	768	1032	CoherentMotion_C#v1	1	500
715	1	5	51	2	2	3	3	312	288	936	864	CoherentMotion_C#v1	1	500
645	0	1	14	2	3	3	3	87	513	261	1539	CoherentMotion_C#v1	1	500
807	1	3	33	2	2	3	3	199	401	597	1203	CoherentMotion_C#v1	1	500
629	1	7	70	3	3	3	3	424	176	1272	528	CoherentMotion_C#v1	1	500
778	1	5	51	0	0	3	3	312	288	936	864	CoherentMotion_C#v1	1	500
819	1	1	14	0	0	3	3	87	513	261	1539	CoherentMotion_C#v1	1	500
573	1	5	51	1	1	3	3	312	288	936	864	CoherentMotion_C#v1	1	500
833	0	3	33	0	2	3	3	199	401	597	1203	CoherentMotion_C#v1	1	500
778	1	4	42	2	2	3	3	256	344	768	1032	CoherentMotion_C#v1	1	500
563	1	7	70	3	3	3	3	424	176	1272	528	CoherentMotion_C#v1	1	500
742	1	2	23	1	1	3	3	143	457	429	1371	CoherentMotion_C#v1	1	500
606	1	4	42	2	2	3	3	256	344	768	1032	CoherentMotion_C#v1	1	500
542	1	6	61	3	3	3	3	368	232	1104	696	CoherentMotion_C#v1	1	500
581	1	5	51	3	3	3	3	312	288	936	864	CoherentMotion_C#v1	1	500
617	1	5	51	3	3	3	3	312	288	936	864	CoherentMotion_C#v1	1	500
847	0	0	5	3	2	3	3	31	569	93	1707	CoherentMotion_C#v1	1	500
1082	0	1	14	1	0	3	3	87	513	261	1539	CoherentMotion_C#v1	1	500
860	0	0	5	0	1	3	3	31	569	93	1707	CoherentMotion_C#v1	1	500
1142	0	3	33	1	3	3	3	199	401	597	1203	CoherentMotion_C#v1	1	500
778	1	3	33	2	2	3	3	199	401	597	1203	CoherentMotion_C#v1	1	500
1331	0	0	5	1	0	3	3	31	569	93	1707	CoherentMotion_C#v1	1	500
1318	1	3	33	1	1	3	3	199	401	597	1203	CoherentMotion_C#v1	1	500
1152	0	1	14	0	3	3	3	87	513	261	1539	CoherentMotion_C#v1	1	500
1424	0	0	5	3	1	3	3	31	569	93	1707	CoherentMotion_C#v1	1	500
1293	0	2	23	3	2	3	3	143	457	429	1371	CoherentMotion_C#v1	1	500
628	1	6	61	3	3	3	3	368	232	1104	696	CoherentMotion_C#v1	1	500
696	1	4	42	1	1	3	3	256	344	768	1032	CoherentMotion_C#v1	1	500
576	1	7	70	1	1	3	3	424	176	1272	528	CoherentMotion_C#v1	1	500
980	0	3	33	0	3	3	3	199	401	597	1203	CoherentMotion_C#v1	1	500
818	1	2	23	2	2	3	3	143	457	429	1371	CoherentMotion_C#v1	1	500
651	1	4	42	1	1	3	3	256	344	768	1032	CoherentMotion_C#v1	1	500
3233	0	2	23	1	3	3	3	143	457	429	1371	CoherentMotion_C#v1	1	500
648	1	7	70	3	3	3	3	424	176	1272	528	CoherentMotion_C#v1	1	500
1359	1	4	42	0	0	3	3	256	344	768	1032	CoherentMotion_C#v1	1	500
664	1	7	70	1	1	3	3	424	176	1272	528	CoherentMotion_C#v1	1	500
702	1	6	61	1	1	3	3	368	232	1104	696	CoherentMotion_C#v1	1	500
1316	1	0	5	2	2	3	3	31	569	93	1707	CoherentMotion_C#v1	1	500
651	1	7	70	1	1	3	3	424	176	1272	528	CoherentMotion_C#v1	1	500
749	0	3	33	0	3	3	3	199	401	597	1203	CoherentMotion_C#v1	1	500
682	1	6	61	3	3	3	3	368	232	1104	696	CoherentMotion_C#v1	1	500
672	1	5	51	2	2	3	3	312	288	936	864	CoherentMotion_C#v1	1	500
676	1	5	51	3	3	3	3	312	288	936	864	CoherentMotion_C#v1	1	500
811	0	2	23	0	3	3	3	143	457	429	1371	CoherentMotion_C#v1	1	500
644	1	5	51	1	1	3	3	312	288	936	864	CoherentMotion_C#v1	1	500
747	1	5	51	0	0	3	3	312	288	936	864	CoherentMotion_C#v1	1	500
707	1	7	70	2	2	3	3	424	176	1272	528	CoherentMotion_C#v1	1	500
778	1	3	33	0	0	3	3	199	401	597	1203	CoherentMotion_C#v1	1	500
627	1	3	33	2	2	3	3	199	401	597	1203	CoherentMotion_C#v1	1	500
580	1	7	70	0	0	3	3	424	176	1272	528	CoherentMotion_C#v1	1	500
648	1	3	33	0	0	3	3	199	401	597	1203	CoherentMotion_C#v1	1	500
928	0	0	5	1	0	3	3	31	569	93	1707	CoherentMotion_C#v1	1	500
622	1	7	70	1	1	3	3	424	176	1272	528	CoherentMotion_C#v1	1	500
1586	0	0	5	3	2	3	3	31	569	93	1707	CoherentMotion_C#v1	1	500
545	1	3	33	1	1	3	3	199	401	597	1203	CoherentMotion_C#v1	1	500
627	1	6	61	1	1	3	3	368	232	1104	696	CoherentMotion_C#v1	1	500
807	1	3	33	3	3	3	3	199	401	597	1203	CoherentMotion_C#v1	1	500
722	1	2	23	2	2	3	3	143	457	429	1371	CoherentMotion_C#v1	1	500
1146	1	3	33	2	2	3	3	199	401	597	1203	CoherentMotion_C#v1	1	500
1179	0	1	14	0	1	3	3	87	513	261	1539	CoherentMotion_C#v1	1	500
719	0	5	51	0	2	3	3	312	288	936	864	CoherentMotion_C#v1	1	500
1063	1	4	42	0	0	3	3	256	344	768	1032	CoherentMotion_C#v1	1	500
902	0	0	5	2	0	3	3	31	569	93	1707	CoherentMotion_C#v1	1	500
1091	0	1	14	0	3	3	3	87	513	261	1539	CoherentMotion_C#v1	1	500
846	0	1	14	0	2	3	3	87	513	261	1539	CoherentMotion_C#v1	1	500
648	1	5	51	0	0	3	3	312	288	936	864	CoherentMotion_C#v1	1	500
862	0	0	5	1	3	3	3	31	569	93	1707	CoherentMotion_C#v1	1	500
699	1	4	42	2	2	3	3	256	344	768	1032	CoherentMotion_C#v1	1	500
721	1	3	33	0	0	3	3	199	401	597	1203	CoherentMotion_C#v1	1	500
1493	0	5	51	1	0	3	3	312	288	936	864	CoherentMotion_C#v1	1	500
755	1	6	61	0	0	3	3	368	232	1104	696	CoherentMotion_C#v1	1	500
795	1	4	42	2	2	3	3	256	344	768	1032	CoherentMotion_C#v1	1	500
645	1	4	42	1	1	3	3	256	344	768	1032	CoherentMotion_C#v1	1	500
1018	0	0	5	1	2	3	3	31	569	93	1707	CoherentMotion_C#v1	1	500
810	1	0	5	1	1	3	3	31	569	93	1707	CoherentMotion_C#v1	1	500
1380	0	3	33	3	1	3	3	199	401	597	1203	CoherentMotion_C#v1	1	500
812	1	1	14	1	1	3	3	87	513	261	1539	CoherentMotion_C#v1	1	500
806	1	0	5	2	2	3	3	31	569	93	1707	CoherentMotion_C#v1	1	500
751	1	4	42	2	2	3	3	256	344	768	1032	CoherentMotion_C#v1	1	500
823	1	5	51	0	0	3	3	312	288	936	864	CoherentMotion_C#v1	1	500
689	1	3	33	3	3	3	3	199	401	597	1203	CoherentMotion_C#v1	1	500
1395	0	3	33	3	1	3	3	199	401	597	1203	CoherentMotion_C#v1	1	500
1295	0	2	23	3	2	3	3	143	457	429	1371	CoherentMotion_C#v1	1	500
1173	0	2	23	1	2	3	3	143	457	429	1371	CoherentMotion_C#v1	1	500
730	1	4	42	1	1	3	3	256	344	768	1032	CoherentMotion_C#v1	1	500
705	1	6	61	3	3	3	3	368	232	1104	696	CoherentMotion_C#v1	1	500
857	0	0	5	2	1	3	3	31	569	93	1707	CoherentMotion_C#v1	1	500
1876	0	1	14	1	3	3	3	87	513	261	1539	CoherentMotion_C#v1	1	500
761	1	3	33	2	2	3	3	199	401	597	1203	CoherentMotion_C#v1	1	500
977	1	5	51	3	3	3	3	312	288	936	864	CoherentMotion_C#v1	1	500
797	1	6	61	2	2	3	3	368	232	1104	696	CoherentMotion_C#v1	1	500
1031	0	0	5	3	2	3	3	31	569	93	1707	CoherentMotion_C#v1	1	500
1126	1	2	23	3	3	3	3	143	457	429	1371	CoherentMotion_C#v1	1	500
809	1	7	70	3	3	3	3	424	176	1272	528	CoherentMotion_C#v1	1	500
818	1	0	5	3	3	3	3	31	569	93	1707	CoherentMotion_C#v1	1	500
764	1	4	42	2	2	3	3	256	344	768	1032	CoherentMotion_C#v1	1	500
661	1	5	51	1	1	3	3	312	288	936	864	CoherentMotion_C#v1	1	500
715	1	0	5	3	3	3	3	31	569	93	1707	CoherentMotion_C#v1	1	500
801	1	2	23	3	3	3	3	143	457	429	1371	CoherentMotion_C#v1	1	500
827	0	3	33	1	2	3	3	199	401	597	1203	CoherentMotion_C#v1	1	500
1732	0	3	33	3	2	3	3	199	401	597	1203	CoherentMotion_C#v1	1	500
1158	0	3	33	1	3	3	3	199	401	597	1203	CoherentMotion_C#v1	1	500
874	1	6	61	1	1	3	3	368	232	1104	696	CoherentMotion_C#v1	1	500
625	1	7	70	3	3	3	3	424	176	1272	528	CoherentMotion_C#v1	1	500
747	1	2	23	1	1	3	3	143	457	429	1371	CoherentMotion_C#v1	1	500
1551	0	3	33	0	2	3	3	199	401	597	1203	CoherentMotion_C#v1	1	500
1696	1	0	5	3	3	3	3	31	569	93	1707	CoherentMotion_C#v1	1	500
832	1	2	23	3	3	3	3	143	457	429	1371	CoherentMotion_C#v1	1	500
542	0	7	70	0	3	3	3	424	176	1272	528	CoherentMotion_C#v1	1	500
1516	0	0	5	2	0	3	3	31	569	93	1707	CoherentMotion_C#v1	1	500
615	1	5	51	1	1	3	3	312	288	936	864	CoherentMotion_C#v1	1	500
701	1	7	70	2	2	3	3	424	176	1272	528	CoherentMotion_C#v1	1	500
597	1	5	51	0	0	3	3	312	288	936	864	CoherentMotion_C#v1	1	500
679	1	5	51	0	0	3	3	312	288	936	864	CoherentMotion_C#v1	1	500
639	1	0	5	0	0	3	3	31	569	93	1707	CoherentMotion_C#v1	1	500
628	1	3	33	3	3	3	3	199	401	597	1203	CoherentMotion_C#v1	1	500
694	1	6	61	2	2	3	3	368	232	1104	696	CoherentMotion_C#v1	1	500
736	1	5	51	2	2	3	3	312	288	936	864	CoherentMotion_C#v1	1	500
629	1	3	33	2	2	3	3	199	401	597	1203	CoherentMotion_C#v1	1	500
794	1	2	23	2	2	3	3	143	457	429	1371	CoherentMotion_C#v1	1	500
647	1	7	70	3	3	3	3	424	176	1272	528	CoherentMotion_C#v1	1	500
1275	0	3	33	3	1	3	3	199	401	597	1203	CoherentMotion_C#v1	1	500
705	1	4	42	3	3	3	3	256	344	768	1032	CoherentMotion_C#v1	1	500
681	1	6	61	1	1	3	3	368	232	1104	696	CoherentMotion_C#v1	1	500
736	1	6	61	0	0	3	3	368	232	1104	696	CoherentMotion_C#v1	1	500
823	1	1	14	1	1	3	3	87	513	261	1539	CoherentMotion_C#v1	1	500
753	0	3	33	0	2	3	3	199	401	597	1203	CoherentMotion_C#v1	1	500
634	1	7	70	2	2	3	3	424	176	1272	528	CoherentMotion_C#v1	1	500
1599	1	2	23	2	2	3	3	143	457	429	1371	CoherentMotion_C#v1	1	500
763	1	7	70	2	2	3	3	424	176	1272	528	CoherentMotion_C#v1	1	500
885	1	0	5	1	1	3	3	31	569	93	1707	CoherentMotion_C#v1	1	500
769	1	6	61	3	3	3	3	368	232	1104	696	CoherentMotion_C#v1	1	500
613	1	1	14	1	1	3	3	87	513	261	1539	CoherentMotion_C#v1	1	500
782	1	0	5	2	2	3	3	31	569	93	1707	CoherentMotion_C#v1	1	500
902	0	2	23	0	3	3	3	143	457	429	1371	CoherentMotion_C#v1	1	500
1186	1	0	5	1	1	3	3	31	569	93	1707	CoherentMotion_C#v1	1	500
678	1	6	61	1	1	3	3	368	232	1104	696	CoherentMotion_C#v1	1	500
652	1	7	70	2	2	3	3	424	176	1272	528	CoherentMotion_C#v1	1	500
691	1	4	42	3	3	3	3	256	344	768	1032	CoherentMotion_C#v1	1	500
809	0	3	33	0	3	3	3	199	401	597	1203	CoherentMotion_C#v1	1	500
754	1	5	51	3	3	3	3	312	288	936	864	CoherentMotion_C#v1	1	500
667	1	3	33	1	1	3	3	199	401	597	1203	CoherentMotion_C#v1	1	500
784	1	3	33	3	3	3	3	199	401	597	1203	CoherentMotion_C#v1	1	500
631	1	6	61	2	2	3	3	368	232	1104	696	CoherentMotion_C#v1	1	500
622	1	6	61	0	0	3	3	368	232	1104	696	CoherentMotion_C#v1	1	500
627	1	5	51	3	3	3	3	312	288	936	864	CoherentMotion_C#v1	1	500
661	1	7	70	2	2	3	3	424	176	1272	528	CoherentMotion_C#v1	1	500
815	1	2	23	3	3	3	3	143	457	429	1371	CoherentMotion_C#v1	1	500
730	1	3	33	1	1	3	3	199	401	597	1203	CoherentMotion_C#v1	1	500
737	1	7	70	0	0	3	3	424	176	1272	528	CoherentMotion_C#v1	1	500
649	1	7	70	2	2	3	3	424	176	1272	528	CoherentMotion_C#v1	1	500
766	1	6	61	1	1	3	3	368	232	1104	696	CoherentMotion_C#v1	1	500
742	1	4	42	0	0	3	3	256	344	768	1032	CoherentMotion_C#v1	1	500
735	0	1	14	2	0	3	3	87	513	261	1539	CoherentMotion_C#v1	1	500
1301	0	4	42	2	0	3	3	256	344	768	1032	CoherentMotion_C#v1	1	500
572	1	4	42	1	1	3	3	256	344	768	1032	CoherentMotion_C#v1	1	500
925	1	2	23	0	0	3	3	143	457	429	1371	CoherentMotion_C#v1	1	500
573	1	7	70	3	3	3	3	424	176	1272	528	CoherentMotion_C#v1	1	500
625	0	3	33	2	0	3	3	199	401	597	1203	CoherentMotion_C#v1	1	500
662	0	1	14	2	0	3	3	87	513	261	1539	CoherentMotion_C#v1	1	500
652	0	5	51	2	0	3	3	312	288	936	864	CoherentMotion_C#v1	1	500
609	1	3	33	2	2	3	3	199	401	597	1203	CoherentMotion_C#v1	1	500
662	1	3	33	1	1	3	3	199	401	597	1203	CoherentMotion_C#v1	1	500
