# Supplementary material for: The Leuven Embedded Figures Test (L-EFT): measuring perception, intelligence or executive function?
Source: PeerJ. 2018 Mar 26;6:e4524. doi: 10.7717/peerj.4524 (PMC5875396; doi:10.7717/peerj.4524)
Supplement: Supplemental Information 9 [file peerj-06-4524-s009.zip › Study 1/CoherentMotion/112930CoherentMotion.csv]

ReactionTime	Accuracy	CoherenceLevel	CoherenceValue	StimDirection	RespDirection	G_MeanCoherentSpeed	G_MeanRandomSpeed	TotalCoherent	TotalRandom	TotalCoherentSpeed	TotalRandomSpeed	TestID	MainPrac	MotionDuration
1709	0	4	42	0	2	3	3	256	344	768	1032	CoherentMotion_C#v1	0	1000
5022	1	2	23	3	3	3	3	143	457	429	1371	CoherentMotion_C#v1	0	1000
2054	1	4	42	2	2	3	3	256	344	768	1032	CoherentMotion_C#v1	0	1000
1697	0	5	51	2	0	3	3	312	288	936	864	CoherentMotion_C#v1	0	1000
1741	0	2	23	2	3	3	3	143	457	429	1371	CoherentMotion_C#v1	0	1000
1918	1	1	14	1	1	3	3	87	513	261	1539	CoherentMotion_C#v1	0	1000
2201	0	2	23	1	3	3	3	143	457	429	1371	CoherentMotion_C#v1	0	1000
1975	1	3	33	1	1	3	3	199	401	597	1203	CoherentMotion_C#v1	0	1000
2062	0	1	14	2	0	3	3	87	513	261	1539	CoherentMotion_C#v1	0	1000
1813	0	3	33	3	2	3	3	199	401	597	1203	CoherentMotion_C#v1	0	1000
1513	0	1	14	0	3	3	3	87	513	261	1539	CoherentMotion_C#v1	0	1000
1702	1	5	51	0	0	3	3	312	288	936	864	CoherentMotion_C#v1	0	1000
1751	1	0	5	1	1	3	3	31	569	93	1707	CoherentMotion_C#v1	0	1000
1626	0	3	33	2	3	3	3	199	401	597	1203	CoherentMotion_C#v1	0	1000
1732	1	1	14	2	2	3	3	87	513	261	1539	CoherentMotion_C#v1	0	1000
1641	1	1	14	0	0	3	3	87	513	261	1539	CoherentMotion_C#v1	0	1000
1369	1	7	70	2	2	3	3	424	176	1272	528	CoherentMotion_C#v1	0	1000
1554	1	7	70	3	3	3	3	424	176	1272	528	CoherentMotion_C#v1	0	1000
1502	0	3	33	3	1	3	3	199	401	597	1203	CoherentMotion_C#v1	0	1000
1801	0	6	61	2	1	3	3	368	232	1104	696	CoherentMotion_C#v1	0	1000
1560	1	1	14	3	3	3	3	87	513	261	1539	CoherentMotion_C#v1	0	1000
1736	1	0	5	0	0	3	3	31	569	93	1707	CoherentMotion_C#v1	0	1000
1513	1	7	70	3	3	3	3	424	176	1272	528	CoherentMotion_C#v1	0	1000
1655	0	7	70	0	2	3	3	424	176	1272	528	CoherentMotion_C#v1	0	1000
1462	1	7	70	2	2	3	3	424	176	1272	528	CoherentMotion_C#v1	0	1000
1663	1	1	14	1	1	3	3	87	513	261	1539	CoherentMotion_C#v1	0	1000
1824	1	3	33	3	3	3	3	199	401	597	1203	CoherentMotion_C#v1	0	1000
1572	0	5	51	2	0	3	3	312	288	936	864	CoherentMotion_C#v1	0	1000
1729	0	5	51	0	2	3	3	312	288	936	864	CoherentMotion_C#v1	0	1000
1648	1	1	14	2	2	3	3	87	513	261	1539	CoherentMotion_C#v1	0	1000
1410	1	6	61	3	3	3	3	368	232	1104	696	CoherentMotion_C#v1	0	1000
1611	0	0	5	0	1	3	3	31	569	93	1707	CoherentMotion_C#v1	0	1000
1400	1	1	14	2	2	3	3	87	513	261	1539	CoherentMotion_C#v1	0	1000
1488	0	1	14	2	1	3	3	87	513	261	1539	CoherentMotion_C#v1	0	1000
1421	1	4	42	1	1	3	3	256	344	768	1032	CoherentMotion_C#v1	0	1000
1447	1	2	23	0	0	3	3	143	457	429	1371	CoherentMotion_C#v1	0	1000
1520	1	4	42	3	3	3	3	256	344	768	1032	CoherentMotion_C#v1	0	1000
1516	0	0	5	0	2	3	3	31	569	93	1707	CoherentMotion_C#v1	0	1000
1224	1	7	70	1	1	3	3	424	176	1272	528	CoherentMotion_C#v1	0	1000
1708	1	0	5	0	0	3	3	31	569	93	1707	CoherentMotion_C#v1	0	1000
1613	0	0	5	2	3	3	3	31	569	93	1707	CoherentMotion_C#v1	0	1000
1208	1	4	42	3	3	3	3	256	344	768	1032	CoherentMotion_C#v1	0	1000
1471	1	5	51	2	2	3	3	312	288	936	864	CoherentMotion_C#v1	0	1000
1367	1	2	23	1	1	3	3	143	457	429	1371	CoherentMotion_C#v1	0	1000
1459	1	4	42	0	0	3	3	256	344	768	1032	CoherentMotion_C#v1	0	1000
1422	1	1	14	3	3	3	3	87	513	261	1539	CoherentMotion_C#v1	0	1000
1383	0	4	42	0	1	3	3	256	344	768	1032	CoherentMotion_C#v1	0	1000
1823	1	0	5	2	2	3	3	31	569	93	1707	CoherentMotion_C#v1	0	1000
1458	1	1	14	0	0	3	3	87	513	261	1539	CoherentMotion_C#v1	0	1000
1404	0	6	61	0	3	3	3	368	232	1104	696	CoherentMotion_C#v1	0	1000
1670	0	2	23	3	1	3	3	143	457	429	1371	CoherentMotion_C#v1	0	1000
1590	1	3	33	0	0	3	3	199	401	597	1203	CoherentMotion_C#v1	0	1000
1828	0	1	14	2	0	3	3	87	513	261	1539	CoherentMotion_C#v1	0	1000
1463	0	6	61	0	1	3	3	368	232	1104	696	CoherentMotion_C#v1	0	1000
1678	1	3	33	2	2	3	3	199	401	597	1203	CoherentMotion_C#v1	0	1000
1760	1	3	33	2	2	3	3	199	401	597	1203	CoherentMotion_C#v1	0	1000
1426	0	0	5	3	1	3	3	31	569	93	1707	CoherentMotion_C#v1	0	1000
1625	1	3	33	0	0	3	3	199	401	597	1203	CoherentMotion_C#v1	0	1000
1339	1	3	33	3	3	3	3	199	401	597	1203	CoherentMotion_C#v1	0	1000
1298	1	2	23	1	1	3	3	143	457	429	1371	CoherentMotion_C#v1	0	1000
1222	1	3	33	2	2	3	3	199	401	597	1203	CoherentMotion_C#v1	0	1000
1197	1	5	51	0	0	3	3	312	288	936	864	CoherentMotion_C#v1	0	1000
1378	1	4	42	3	3	3	3	256	344	768	1032	CoherentMotion_C#v1	0	1000
1881	0	7	70	1	3	3	3	424	176	1272	528	CoherentMotion_C#v1	0	1000
1118	1	5	51	2	2	3	3	312	288	936	864	CoherentMotion_C#v1	0	1000
1088	1	6	61	0	0	3	3	368	232	1104	696	CoherentMotion_C#v1	0	1000
1361	1	2	23	1	1	3	3	143	457	429	1371	CoherentMotion_C#v1	0	1000
1465	0	0	5	1	3	3	3	31	569	93	1707	CoherentMotion_C#v1	0	1000
1361	1	4	42	2	2	3	3	256	344	768	1032	CoherentMotion_C#v1	0	1000
1467	1	1	14	3	3	3	3	87	513	261	1539	CoherentMotion_C#v1	0	1000
1316	1	5	51	2	2	3	3	312	288	936	864	CoherentMotion_C#v1	0	1000
1323	1	5	51	0	0	3	3	312	288	936	864	CoherentMotion_C#v1	0	1000
1139	0	1	14	3	1	3	3	87	513	261	1539	CoherentMotion_C#v1	0	1000
1572	1	4	42	3	3	3	3	256	344	768	1032	CoherentMotion_C#v1	0	1000
1410	1	7	70	2	2	3	3	424	176	1272	528	CoherentMotion_C#v1	0	1000
1531	1	1	14	3	3	3	3	87	513	261	1539	CoherentMotion_C#v1	0	1000
1669	1	0	5	0	0	3	3	31	569	93	1707	CoherentMotion_C#v1	0	1000
1527	1	3	33	2	2	3	3	199	401	597	1203	CoherentMotion_C#v1	0	1000
1588	1	7	70	2	2	3	3	424	176	1272	528	CoherentMotion_C#v1	0	1000
1409	1	5	51	3	3	3	3	312	288	936	864	CoherentMotion_C#v1	0	1000
1143	1	0	5	3	3	3	3	31	569	93	1707	CoherentMotion_C#v1	1	500
1066	1	3	33	1	1	3	3	199	401	597	1203	CoherentMotion_C#v1	1	500
1047	0	1	14	3	2	3	3	87	513	261	1539	CoherentMotion_C#v1	1	500
1018	1	6	61	2	2	3	3	368	232	1104	696	CoherentMotion_C#v1	1	500
1065	0	6	61	2	0	3	3	368	232	1104	696	CoherentMotion_C#v1	1	500
1001	0	0	5	3	1	3	3	31	569	93	1707	CoherentMotion_C#v1	1	500
1303	0	1	14	1	0	3	3	87	513	261	1539	CoherentMotion_C#v1	1	500
1070	1	3	33	3	3	3	3	199	401	597	1203	CoherentMotion_C#v1	1	500
1135	1	3	33	3	3	3	3	199	401	597	1203	CoherentMotion_C#v1	1	500
976	1	4	42	0	0	3	3	256	344	768	1032	CoherentMotion_C#v1	1	500
958	0	0	5	3	2	3	3	31	569	93	1707	CoherentMotion_C#v1	1	500
1229	0	7	70	0	3	3	3	424	176	1272	528	CoherentMotion_C#v1	1	500
1089	1	6	61	0	0	3	3	368	232	1104	696	CoherentMotion_C#v1	1	500
1233	1	5	51	0	0	3	3	312	288	936	864	CoherentMotion_C#v1	1	500
1158	1	7	70	0	0	3	3	424	176	1272	528	CoherentMotion_C#v1	1	500
1127	1	2	23	1	1	3	3	143	457	429	1371	CoherentMotion_C#v1	1	500
1047	0	2	23	0	2	3	3	143	457	429	1371	CoherentMotion_C#v1	1	500
1096	0	0	5	0	1	3	3	31	569	93	1707	CoherentMotion_C#v1	1	500
1020	1	7	70	3	3	3	3	424	176	1272	528	CoherentMotion_C#v1	1	500
908	1	4	42	1	1	3	3	256	344	768	1032	CoherentMotion_C#v1	1	500
1033	0	5	51	2	0	3	3	312	288	936	864	CoherentMotion_C#v1	1	500
835	1	6	61	2	2	3	3	368	232	1104	696	CoherentMotion_C#v1	1	500
817	1	2	23	2	2	3	3	143	457	429	1371	CoherentMotion_C#v1	1	500
1227	0	1	14	2	0	3	3	87	513	261	1539	CoherentMotion_C#v1	1	500
895	1	7	70	1	1	3	3	424	176	1272	528	CoherentMotion_C#v1	1	500
876	0	2	23	2	0	3	3	143	457	429	1371	CoherentMotion_C#v1	1	500
967	1	5	51	1	1	3	3	312	288	936	864	CoherentMotion_C#v1	1	500
737	1	7	70	3	3	3	3	424	176	1272	528	CoherentMotion_C#v1	1	500
797	0	1	14	1	2	3	3	87	513	261	1539	CoherentMotion_C#v1	1	500
1350	1	2	23	2	2	3	3	143	457	429	1371	CoherentMotion_C#v1	1	500
1197	0	0	5	1	2	3	3	31	569	93	1707	CoherentMotion_C#v1	1	500
977	1	5	51	0	0	3	3	312	288	936	864	CoherentMotion_C#v1	1	500
912	1	2	23	1	1	3	3	143	457	429	1371	CoherentMotion_C#v1	1	500
987	0	1	14	1	3	3	3	87	513	261	1539	CoherentMotion_C#v1	1	500
842	1	7	70	2	2	3	3	424	176	1272	528	CoherentMotion_C#v1	1	500
804	1	7	70	3	3	3	3	424	176	1272	528	CoherentMotion_C#v1	1	500
1247	1	0	5	2	2	3	3	31	569	93	1707	CoherentMotion_C#v1	1	500
932	1	5	51	0	0	3	3	312	288	936	864	CoherentMotion_C#v1	1	500
1024	1	3	33	2	2	3	3	199	401	597	1203	CoherentMotion_C#v1	1	500
784	1	7	70	3	3	3	3	424	176	1272	528	CoherentMotion_C#v1	1	500
906	1	6	61	2	2	3	3	368	232	1104	696	CoherentMotion_C#v1	1	500
1124	1	2	23	0	0	3	3	143	457	429	1371	CoherentMotion_C#v1	1	500
951	1	3	33	3	3	3	3	199	401	597	1203	CoherentMotion_C#v1	1	500
1091	1	1	14	3	3	3	3	87	513	261	1539	CoherentMotion_C#v1	1	500
1060	1	5	51	1	1	3	3	312	288	936	864	CoherentMotion_C#v1	1	500
1014	1	6	61	3	3	3	3	368	232	1104	696	CoherentMotion_C#v1	1	500
947	1	7	70	1	1	3	3	424	176	1272	528	CoherentMotion_C#v1	1	500
978	0	1	14	0	2	3	3	87	513	261	1539	CoherentMotion_C#v1	1	500
879	1	6	61	3	3	3	3	368	232	1104	696	CoherentMotion_C#v1	1	500
1020	1	2	23	3	3	3	3	143	457	429	1371	CoherentMotion_C#v1	1	500
1033	1	0	5	0	0	3	3	31	569	93	1707	CoherentMotion_C#v1	1	500
970	1	4	42	2	2	3	3	256	344	768	1032	CoherentMotion_C#v1	1	500
1063	0	0	5	2	1	3	3	31	569	93	1707	CoherentMotion_C#v1	1	500
967	1	3	33	0	0	3	3	199	401	597	1203	CoherentMotion_C#v1	1	500
1158	0	2	23	0	2	3	3	143	457	429	1371	CoherentMotion_C#v1	1	500
1528	1	0	5	0	0	3	3	31	569	93	1707	CoherentMotion_C#v1	1	500
934	1	7	70	1	1	3	3	424	176	1272	528	CoherentMotion_C#v1	1	500
962	1	0	5	1	1	3	3	31	569	93	1707	CoherentMotion_C#v1	1	500
928	1	7	70	1	1	3	3	424	176	1272	528	CoherentMotion_C#v1	1	500
957	1	3	33	0	0	3	3	199	401	597	1203	CoherentMotion_C#v1	1	500
906	1	7	70	2	2	3	3	424	176	1272	528	CoherentMotion_C#v1	1	500
1319	0	0	5	0	1	3	3	31	569	93	1707	CoherentMotion_C#v1	1	500
1389	0	1	14	1	0	3	3	87	513	261	1539	CoherentMotion_C#v1	1	500
997	1	5	51	3	3	3	3	312	288	936	864	CoherentMotion_C#v1	1	500
869	1	6	61	0	0	3	3	368	232	1104	696	CoherentMotion_C#v1	1	500
990	1	6	61	1	1	3	3	368	232	1104	696	CoherentMotion_C#v1	1	500
1119	1	5	51	1	1	3	3	312	288	936	864	CoherentMotion_C#v1	1	500
960	1	5	51	3	3	3	3	312	288	936	864	CoherentMotion_C#v1	1	500
1055	0	0	5	1	0	3	3	31	569	93	1707	CoherentMotion_C#v1	1	500
910	1	7	70	1	1	3	3	424	176	1272	528	CoherentMotion_C#v1	1	500
1049	1	3	33	0	0	3	3	199	401	597	1203	CoherentMotion_C#v1	1	500
921	1	3	33	2	2	3	3	199	401	597	1203	CoherentMotion_C#v1	1	500
967	0	2	23	0	3	3	3	143	457	429	1371	CoherentMotion_C#v1	1	500
1379	0	0	5	3	0	3	3	31	569	93	1707	CoherentMotion_C#v1	1	500
1021	0	2	23	2	1	3	3	143	457	429	1371	CoherentMotion_C#v1	1	500
1001	0	6	61	2	0	3	3	368	232	1104	696	CoherentMotion_C#v1	1	500
1931	0	5	51	0	2	3	3	312	288	936	864	CoherentMotion_C#v1	1	500
946	1	5	51	0	0	3	3	312	288	936	864	CoherentMotion_C#v1	1	500
878	0	1	14	0	3	3	3	87	513	261	1539	CoherentMotion_C#v1	1	500
1210	1	5	51	2	2	3	3	312	288	936	864	CoherentMotion_C#v1	1	500
1614	0	6	61	0	2	3	3	368	232	1104	696	CoherentMotion_C#v1	1	500
1405	1	5	51	0	0	3	3	312	288	936	864	CoherentMotion_C#v1	1	500
933	1	4	42	3	3	3	3	256	344	768	1032	CoherentMotion_C#v1	1	500
850	1	6	61	2	2	3	3	368	232	1104	696	CoherentMotion_C#v1	1	500
846	1	6	61	1	1	3	3	368	232	1104	696	CoherentMotion_C#v1	1	500
1224	1	4	42	2	2	3	3	256	344	768	1032	CoherentMotion_C#v1	1	500
925	1	2	23	2	2	3	3	143	457	429	1371	CoherentMotion_C#v1	1	500
1016	0	2	23	3	2	3	3	143	457	429	1371	CoherentMotion_C#v1	1	500
1528	0	1	14	3	2	3	3	87	513	261	1539	CoherentMotion_C#v1	1	500
804	1	7	70	3	3	3	3	424	176	1272	528	CoherentMotion_C#v1	1	500
861	1	4	42	1	1	3	3	256	344	768	1032	CoherentMotion_C#v1	1	500
872	1	3	33	2	2	3	3	199	401	597	1203	CoherentMotion_C#v1	1	500
1058	0	2	23	3	0	3	3	143	457	429	1371	CoherentMotion_C#v1	1	500
660	1	6	61	1	1	3	3	368	232	1104	696	CoherentMotion_C#v1	1	500
1050	0	5	51	2	0	3	3	312	288	936	864	CoherentMotion_C#v1	1	500
714	1	7	70	3	3	3	3	424	176	1272	528	CoherentMotion_C#v1	1	500
801	1	6	61	3	3	3	3	368	232	1104	696	CoherentMotion_C#v1	1	500
1206	0	3	33	1	2	3	3	199	401	597	1203	CoherentMotion_C#v1	1	500
890	1	5	51	1	1	3	3	312	288	936	864	CoherentMotion_C#v1	1	500
854	1	7	70	0	0	3	3	424	176	1272	528	CoherentMotion_C#v1	1	500
740	1	7	70	1	1	3	3	424	176	1272	528	CoherentMotion_C#v1	1	500
968	1	1	14	3	3	3	3	87	513	261	1539	CoherentMotion_C#v1	1	500
692	1	7	70	2	2	3	3	424	176	1272	528	CoherentMotion_C#v1	1	500
1275	0	1	14	0	3	3	3	87	513	261	1539	CoherentMotion_C#v1	1	500
864	1	4	42	1	1	3	3	256	344	768	1032	CoherentMotion_C#v1	1	500
1099	0	0	5	0	2	3	3	31	569	93	1707	CoherentMotion_C#v1	1	500
1852	0	1	14	1	0	3	3	87	513	261	1539	CoherentMotion_C#v1	1	500
1262	1	4	42	2	2	3	3	256	344	768	1032	CoherentMotion_C#v1	1	500
888	1	2	23	1	1	3	3	143	457	429	1371	CoherentMotion_C#v1	1	500
868	1	6	61	2	2	3	3	368	232	1104	696	CoherentMotion_C#v1	1	500
831	1	6	61	3	3	3	3	368	232	1104	696	CoherentMotion_C#v1	1	500
873	1	6	61	2	2	3	3	368	232	1104	696	CoherentMotion_C#v1	1	500
1140	0	3	33	0	3	3	3	199	401	597	1203	CoherentMotion_C#v1	1	500
1078	1	5	51	1	1	3	3	312	288	936	864	CoherentMotion_C#v1	1	500
662	1	4	42	2	2	3	3	256	344	768	1032	CoherentMotion_C#v1	1	500
907	1	5	51	1	1	3	3	312	288	936	864	CoherentMotion_C#v1	1	500
856	1	6	61	1	1	3	3	368	232	1104	696	CoherentMotion_C#v1	1	500
1107	1	3	33	0	0	3	3	199	401	597	1203	CoherentMotion_C#v1	1	500
1094	1	3	33	2	2	3	3	199	401	597	1203	CoherentMotion_C#v1	1	500
805	1	4	42	1	1	3	3	256	344	768	1032	CoherentMotion_C#v1	1	500
1422	0	1	14	3	0	3	3	87	513	261	1539	CoherentMotion_C#v1	1	500
1254	1	0	5	2	2	3	3	31	569	93	1707	CoherentMotion_C#v1	1	500
974	0	0	5	0	3	3	3	31	569	93	1707	CoherentMotion_C#v1	1	500
811	1	5	51	3	3	3	3	312	288	936	864	CoherentMotion_C#v1	1	500
950	1	6	61	2	2	3	3	368	232	1104	696	CoherentMotion_C#v1	1	500
834	1	3	33	1	1	3	3	199	401	597	1203	CoherentMotion_C#v1	1	500
862	1	6	61	2	2	3	3	368	232	1104	696	CoherentMotion_C#v1	1	500
725	1	3	33	1	1	3	3	199	401	597	1203	CoherentMotion_C#v1	1	500
750	1	4	42	3	3	3	3	256	344	768	1032	CoherentMotion_C#v1	1	500
936	0	2	23	3	2	3	3	143	457	429	1371	CoherentMotion_C#v1	1	500
661	1	7	70	1	1	3	3	424	176	1272	528	CoherentMotion_C#v1	1	500
794	1	7	70	1	1	3	3	424	176	1272	528	CoherentMotion_C#v1	1	500
804	1	4	42	1	1	3	3	256	344	768	1032	CoherentMotion_C#v1	1	500
1117	0	4	42	2	0	3	3	256	344	768	1032	CoherentMotion_C#v1	1	500
1183	0	4	42	0	1	3	3	256	344	768	1032	CoherentMotion_C#v1	1	500
737	1	6	61	3	3	3	3	368	232	1104	696	CoherentMotion_C#v1	1	500
634	1	6	61	3	3	3	3	368	232	1104	696	CoherentMotion_C#v1	1	500
1038	1	1	14	2	2	3	3	87	513	261	1539	CoherentMotion_C#v1	1	500
1086	1	4	42	0	0	3	3	256	344	768	1032	CoherentMotion_C#v1	1	500
913	1	5	51	1	1	3	3	312	288	936	864	CoherentMotion_C#v1	1	500
1053	0	1	14	0	3	3	3	87	513	261	1539	CoherentMotion_C#v1	1	500
989	1	2	23	2	2	3	3	143	457	429	1371	CoherentMotion_C#v1	1	500
908	1	7	70	2	2	3	3	424	176	1272	528	CoherentMotion_C#v1	1	500
1063	1	5	51	2	2	3	3	312	288	936	864	CoherentMotion_C#v1	1	500
727	1	3	33	1	1	3	3	199	401	597	1203	CoherentMotion_C#v1	1	500
975	0	4	42	1	3	3	3	256	344	768	1032	CoherentMotion_C#v1	1	500
809	1	6	61	2	2	3	3	368	232	1104	696	CoherentMotion_C#v1	1	500
1527	1	5	51	1	1	3	3	312	288	936	864	CoherentMotion_C#v1	1	500
787	1	6	61	2	2	3	3	368	232	1104	696	CoherentMotion_C#v1	1	500
824	1	1	14	1	1	3	3	87	513	261	1539	CoherentMotion_C#v1	1	500
790	1	5	51	2	2	3	3	312	288	936	864	CoherentMotion_C#v1	1	500
704	1	6	61	1	1	3	3	368	232	1104	696	CoherentMotion_C#v1	1	500
694	1	7	70	1	1	3	3	424	176	1272	528	CoherentMotion_C#v1	1	500
701	1	2	23	2	2	3	3	143	457	429	1371	CoherentMotion_C#v1	1	500
548	1	0	5	1	1	3	3	31	569	93	1707	CoherentMotion_C#v1	1	500
839	1	6	61	3	3	3	3	368	232	1104	696	CoherentMotion_C#v1	1	500
1229	0	0	5	1	2	3	3	31	569	93	1707	CoherentMotion_C#v1	1	500
790	1	4	42	1	1	3	3	256	344	768	1032	CoherentMotion_C#v1	1	500
1247	0	2	23	3	0	3	3	143	457	429	1371	CoherentMotion_C#v1	1	500
739	1	5	51	2	2	3	3	312	288	936	864	CoherentMotion_C#v1	1	500
940	0	1	14	2	0	3	3	87	513	261	1539	CoherentMotion_C#v1	1	500
2425	0	1	14	0	3	3	3	87	513	261	1539	CoherentMotion_C#v1	1	500
1419	0	5	51	0	1	3	3	312	288	936	864	CoherentMotion_C#v1	1	500
1045	0	2	23	1	2	3	3	143	457	429	1371	CoherentMotion_C#v1	1	500
740	1	6	61	1	1	3	3	368	232	1104	696	CoherentMotion_C#v1	1	500
924	1	5	51	1	1	3	3	312	288	936	864	CoherentMotion_C#v1	1	500
873	1	2	23	2	2	3	3	143	457	429	1371	CoherentMotion_C#v1	1	500
773	1	3	33	3	3	3	3	199	401	597	1203	CoherentMotion_C#v1	1	500
1069	0	1	14	3	1	3	3	87	513	261	1539	CoherentMotion_C#v1	1	500
1020	0	0	5	1	2	3	3	31	569	93	1707	CoherentMotion_C#v1	1	500
876	0	7	70	0	2	3	3	424	176	1272	528	CoherentMotion_C#v1	1	500
824	1	2	23	3	3	3	3	143	457	429	1371	CoherentMotion_C#v1	1	500
786	0	4	42	0	1	3	3	256	344	768	1032	CoherentMotion_C#v1	1	500
987	1	0	5	3	3	3	3	31	569	93	1707	CoherentMotion_C#v1	1	500
777	0	3	33	2	3	3	3	199	401	597	1203	CoherentMotion_C#v1	1	500
1393	0	2	23	3	1	3	3	143	457	429	1371	CoherentMotion_C#v1	1	500
827	0	5	51	2	0	3	3	312	288	936	864	CoherentMotion_C#v1	1	500
1157	1	1	14	3	3	3	3	87	513	261	1539	CoherentMotion_C#v1	1	500
791	1	6	61	1	1	3	3	368	232	1104	696	CoherentMotion_C#v1	1	500
847	0	4	42	0	2	3	3	256	344	768	1032	CoherentMotion_C#v1	1	500
1067	0	0	5	3	0	3	3	31	569	93	1707	CoherentMotion_C#v1	1	500
1132	0	2	23	0	3	3	3	143	457	429	1371	CoherentMotion_C#v1	1	500
686	1	4	42	2	2	3	3	256	344	768	1032	CoherentMotion_C#v1	1	500
932	1	1	14	2	2	3	3	87	513	261	1539	CoherentMotion_C#v1	1	500
624	1	5	51	1	1	3	3	312	288	936	864	CoherentMotion_C#v1	1	500
834	1	4	42	2	2	3	3	256	344	768	1032	CoherentMotion_C#v1	1	500
896	0	4	42	0	3	3	3	256	344	768	1032	CoherentMotion_C#v1	1	500
988	0	3	33	2	0	3	3	199	401	597	1203	CoherentMotion_C#v1	1	500
747	0	0	5	1	3	3	3	31	569	93	1707	CoherentMotion_C#v1	1	500
835	0	5	51	0	2	3	3	312	288	936	864	CoherentMotion_C#v1	1	500
798	1	6	61	3	3	3	3	368	232	1104	696	CoherentMotion_C#v1	1	500
967	0	0	5	0	1	3	3	31	569	93	1707	CoherentMotion_C#v1	1	500
1540	0	1	14	0	2	3	3	87	513	261	1539	CoherentMotion_C#v1	1	500
718	1	7	70	0	0	3	3	424	176	1272	528	CoherentMotion_C#v1	1	500
630	1	4	42	1	1	3	3	256	344	768	1032	CoherentMotion_C#v1	1	500
1019	0	1	14	1	3	3	3	87	513	261	1539	CoherentMotion_C#v1	1	500
651	0	5	51	1	2	3	3	312	288	936	864	CoherentMotion_C#v1	1	500
786	1	1	14	2	2	3	3	87	513	261	1539	CoherentMotion_C#v1	1	500
698	1	7	70	0	0	3	3	424	176	1272	528	CoherentMotion_C#v1	1	500
610	0	0	5	2	1	3	3	31	569	93	1707	CoherentMotion_C#v1	1	500
711	0	3	33	0	3	3	3	199	401	597	1203	CoherentMotion_C#v1	1	500
797	1	4	42	1	1	3	3	256	344	768	1032	CoherentMotion_C#v1	1	500
706	1	2	23	3	3	3	3	143	457	429	1371	CoherentMotion_C#v1	1	500
700	0	3	33	3	2	3	3	199	401	597	1203	CoherentMotion_C#v1	1	500
656	0	5	51	1	3	3	3	312	288	936	864	CoherentMotion_C#v1	1	500
726	0	3	33	1	3	3	3	199	401	597	1203	CoherentMotion_C#v1	1	500
850	0	5	51	2	1	3	3	312	288	936	864	CoherentMotion_C#v1	1	500
1228	1	3	33	0	0	3	3	199	401	597	1203	CoherentMotion_C#v1	1	500
734	1	1	14	1	1	3	3	87	513	261	1539	CoherentMotion_C#v1	1	500
729	1	4	42	0	0	3	3	256	344	768	1032	CoherentMotion_C#v1	1	500
801	0	1	14	1	2	3	3	87	513	261	1539	CoherentMotion_C#v1	1	500
763	0	7	70	2	1	3	3	424	176	1272	528	CoherentMotion_C#v1	1	500
1153	0	4	42	0	2	3	3	256	344	768	1032	CoherentMotion_C#v1	1	500
837	0	0	5	1	3	3	3	31	569	93	1707	CoherentMotion_C#v1	1	500
719	1	6	61	0	0	3	3	368	232	1104	696	CoherentMotion_C#v1	1	500
1317	1	0	5	1	1	3	3	31	569	93	1707	CoherentMotion_C#v1	1	500
828	1	4	42	3	3	3	3	256	344	768	1032	CoherentMotion_C#v1	1	500
856	1	7	70	0	0	3	3	424	176	1272	528	CoherentMotion_C#v1	1	500
722	1	5	51	3	3	3	3	312	288	936	864	CoherentMotion_C#v1	1	500
985	0	7	70	2	1	3	3	424	176	1272	528	CoherentMotion_C#v1	1	500
809	0	3	33	3	2	3	3	199	401	597	1203	CoherentMotion_C#v1	1	500
834	0	2	23	0	1	3	3	143	457	429	1371	CoherentMotion_C#v1	1	500
1084	0	0	5	1	0	3	3	31	569	93	1707	CoherentMotion_C#v1	1	500
1069	0	3	33	0	3	3	3	199	401	597	1203	CoherentMotion_C#v1	1	500
1225	1	2	23	0	0	3	3	143	457	429	1371	CoherentMotion_C#v1	1	500
865	1	2	23	3	3	3	3	143	457	429	1371	CoherentMotion_C#v1	1	500
1693	0	2	23	2	3	3	3	143	457	429	1371	CoherentMotion_C#v1	1	500
1134	1	4	42	3	3	3	3	256	344	768	1032	CoherentMotion_C#v1	1	500
784	1	5	51	1	1	3	3	312	288	936	864	CoherentMotion_C#v1	1	500
808	0	2	23	0	2	3	3	143	457	429	1371	CoherentMotion_C#v1	1	500
1202	1	2	23	2	2	3	3	143	457	429	1371	CoherentMotion_C#v1	1	500
900	1	6	61	3	3	3	3	368	232	1104	696	CoherentMotion_C#v1	1	500
977	0	2	23	2	0	3	3	143	457	429	1371	CoherentMotion_C#v1	1	500
655	1	5	51	1	1	3	3	312	288	936	864	CoherentMotion_C#v1	1	500
1077	1	4	42	1	1	3	3	256	344	768	1032	CoherentMotion_C#v1	1	500
1269	1	6	61	0	0	3	3	368	232	1104	696	CoherentMotion_C#v1	1	500
907	1	5	51	0	0	3	3	312	288	936	864	CoherentMotion_C#v1	1	500
823	1	2	23	1	1	3	3	143	457	429	1371	CoherentMotion_C#v1	1	500
737	1	3	33	2	2	3	3	199	401	597	1203	CoherentMotion_C#v1	1	500
762	0	7	70	1	3	3	3	424	176	1272	528	CoherentMotion_C#v1	1	500
945	0	0	5	1	2	3	3	31	569	93	1707	CoherentMotion_C#v1	1	500
1231	0	2	23	3	0	3	3	143	457	429	1371	CoherentMotion_C#v1	1	500
1043	0	0	5	0	2	3	3	31	569	93	1707	CoherentMotion_C#v1	1	500
1023	0	0	5	1	3	3	3	31	569	93	1707	CoherentMotion_C#v1	1	500
817	0	1	14	0	1	3	3	87	513	261	1539	CoherentMotion_C#v1	1	500
763	0	0	5	2	0	3	3	31	569	93	1707	CoherentMotion_C#v1	1	500
724	0	0	5	2	0	3	3	31	569	93	1707	CoherentMotion_C#v1	1	500
1244	0	3	33	2	3	3	3	199	401	597	1203	CoherentMotion_C#v1	1	500
1809	1	1	14	0	0	3	3	87	513	261	1539	CoherentMotion_C#v1	1	500
740	1	5	51	1	1	3	3	312	288	936	864	CoherentMotion_C#v1	1	500
924	0	3	33	2	1	3	3	199	401	597	1203	CoherentMotion_C#v1	1	500
744	0	4	42	0	2	3	3	256	344	768	1032	CoherentMotion_C#v1	1	500
687	0	7	70	0	2	3	3	424	176	1272	528	CoherentMotion_C#v1	1	500
935	0	5	51	2	0	3	3	312	288	936	864	CoherentMotion_C#v1	1	500
1987	0	1	14	2	3	3	3	87	513	261	1539	CoherentMotion_C#v1	1	500
651	1	6	61	1	1	3	3	368	232	1104	696	CoherentMotion_C#v1	1	500
751	0	0	5	1	3	3	3	31	569	93	1707	CoherentMotion_C#v1	1	500
841	1	5	51	2	2	3	3	312	288	936	864	CoherentMotion_C#v1	1	500
630	1	6	61	0	0	3	3	368	232	1104	696	CoherentMotion_C#v1	1	500
651	1	2	23	3	3	3	3	143	457	429	1371	CoherentMotion_C#v1	1	500
593	1	3	33	1	1	3	3	199	401	597	1203	CoherentMotion_C#v1	1	500
753	0	1	14	2	0	3	3	87	513	261	1539	CoherentMotion_C#v1	1	500
1405	1	1	14	0	0	3	3	87	513	261	1539	CoherentMotion_C#v1	1	500
806	1	6	61	3	3	3	3	368	232	1104	696	CoherentMotion_C#v1	1	500
991	0	1	14	0	1	3	3	87	513	261	1539	CoherentMotion_C#v1	1	500
1243	0	2	23	3	2	3	3	143	457	429	1371	CoherentMotion_C#v1	1	500
1011	0	2	23	1	0	3	3	143	457	429	1371	CoherentMotion_C#v1	1	500
852	0	0	5	1	3	3	3	31	569	93	1707	CoherentMotion_C#v1	1	500
719	1	0	5	3	3	3	3	31	569	93	1707	CoherentMotion_C#v1	1	500
1062	0	3	33	2	1	3	3	199	401	597	1203	CoherentMotion_C#v1	1	500
822	1	5	51	3	3	3	3	312	288	936	864	CoherentMotion_C#v1	1	500
1134	0	1	14	1	2	3	3	87	513	261	1539	CoherentMotion_C#v1	1	500
865	1	7	70	1	1	3	3	424	176	1272	528	CoherentMotion_C#v1	1	500
764	0	6	61	0	2	3	3	368	232	1104	696	CoherentMotion_C#v1	1	500
1441	1	2	23	0	0	3	3	143	457	429	1371	CoherentMotion_C#v1	1	500
766	1	7	70	3	3	3	3	424	176	1272	528	CoherentMotion_C#v1	1	500
790	0	4	42	1	3	3	3	256	344	768	1032	CoherentMotion_C#v1	1	500
1041	1	6	61	2	2	3	3	368	232	1104	696	CoherentMotion_C#v1	1	500
1361	1	6	61	3	3	3	3	368	232	1104	696	CoherentMotion_C#v1	1	500
840	1	7	70	2	2	3	3	424	176	1272	528	CoherentMotion_C#v1	1	500
819	1	6	61	1	1	3	3	368	232	1104	696	CoherentMotion_C#v1	1	500
888	0	4	42	1	2	3	3	256	344	768	1032	CoherentMotion_C#v1	1	500
1575	0	3	33	1	0	3	3	199	401	597	1203	CoherentMotion_C#v1	1	500
805	1	5	51	3	3	3	3	312	288	936	864	CoherentMotion_C#v1	1	500
797	1	7	70	3	3	3	3	424	176	1272	528	CoherentMotion_C#v1	1	500
951	1	3	33	1	1	3	3	199	401	597	1203	CoherentMotion_C#v1	1	500
902	0	1	14	2	0	3	3	87	513	261	1539	CoherentMotion_C#v1	1	500
993	0	6	61	1	3	3	3	368	232	1104	696	CoherentMotion_C#v1	1	500
1089	0	1	14	0	1	3	3	87	513	261	1539	CoherentMotion_C#v1	1	500
738	1	6	61	3	3	3	3	368	232	1104	696	CoherentMotion_C#v1	1	500
762	1	5	51	1	1	3	3	312	288	936	864	CoherentMotion_C#v1	1	500
736	1	6	61	3	3	3	3	368	232	1104	696	CoherentMotion_C#v1	1	500
1049	1	5	51	0	0	3	3	312	288	936	864	CoherentMotion_C#v1	1	500
857	0	5	51	3	0	3	3	312	288	936	864	CoherentMotion_C#v1	1	500
740	1	4	42	2	2	3	3	256	344	768	1032	CoherentMotion_C#v1	1	500
748	1	4	42	2	2	3	3	256	344	768	1032	CoherentMotion_C#v1	1	500
1044	0	1	14	1	2	3	3	87	513	261	1539	CoherentMotion_C#v1	1	500
961	0	4	42	2	3	3	3	256	344	768	1032	CoherentMotion_C#v1	1	500
961	0	4	42	0	3	3	3	256	344	768	1032	CoherentMotion_C#v1	1	500
814	1	1	14	3	3	3	3	87	513	261	1539	CoherentMotion_C#v1	1	500
986	0	1	14	1	3	3	3	87	513	261	1539	CoherentMotion_C#v1	1	500
970	1	2	23	3	3	3	3	143	457	429	1371	CoherentMotion_C#v1	1	500
919	1	0	5	0	0	3	3	31	569	93	1707	CoherentMotion_C#v1	1	500
900	1	7	70	3	3	3	3	424	176	1272	528	CoherentMotion_C#v1	1	500
878	1	1	14	3	3	3	3	87	513	261	1539	CoherentMotion_C#v1	1	500
1019	0	1	14	0	2	3	3	87	513	261	1539	CoherentMotion_C#v1	1	500
1035	0	0	5	2	0	3	3	31	569	93	1707	CoherentMotion_C#v1	1	500
667	1	3	33	3	3	3	3	199	401	597	1203	CoherentMotion_C#v1	1	500
1041	1	0	5	1	1	3	3	31	569	93	1707	CoherentMotion_C#v1	1	500
831	1	3	33	2	2	3	3	199	401	597	1203	CoherentMotion_C#v1	1	500
970	1	5	51	0	0	3	3	312	288	936	864	CoherentMotion_C#v1	1	500
952	1	7	70	0	0	3	3	424	176	1272	528	CoherentMotion_C#v1	1	500
1398	0	3	33	2	0	3	3	199	401	597	1203	CoherentMotion_C#v1	1	500
957	0	3	33	1	3	3	3	199	401	597	1203	CoherentMotion_C#v1	1	500
808	1	3	33	3	3	3	3	199	401	597	1203	CoherentMotion_C#v1	1	500
982	0	2	23	3	1	3	3	143	457	429	1371	CoherentMotion_C#v1	1	500
611	1	6	61	0	0	3	3	368	232	1104	696	CoherentMotion_C#v1	1	500
713	1	4	42	0	0	3	3	256	344	768	1032	CoherentMotion_C#v1	1	500
704	1	6	61	3	3	3	3	368	232	1104	696	CoherentMotion_C#v1	1	500
839	1	7	70	1	1	3	3	424	176	1272	528	CoherentMotion_C#v1	1	500
1184	0	1	14	3	0	3	3	87	513	261	1539	CoherentMotion_C#v1	1	500
851	0	3	33	3	1	3	3	199	401	597	1203	CoherentMotion_C#v1	1	500
669	1	3	33	2	2	3	3	199	401	597	1203	CoherentMotion_C#v1	1	500
724	1	3	33	3	3	3	3	199	401	597	1203	CoherentMotion_C#v1	1	500
1131	0	0	5	3	2	3	3	31	569	93	1707	CoherentMotion_C#v1	1	500
879	1	7	70	1	1	3	3	424	176	1272	528	CoherentMotion_C#v1	1	500
918	1	4	42	3	3	3	3	256	344	768	1032	CoherentMotion_C#v1	1	500
951	0	1	14	2	1	3	3	87	513	261	1539	CoherentMotion_C#v1	1	500
1171	0	2	23	2	0	3	3	143	457	429	1371	CoherentMotion_C#v1	1	500
1206	0	3	33	2	1	3	3	199	401	597	1203	CoherentMotion_C#v1	1	500
1370	1	3	33	1	1	3	3	199	401	597	1203	CoherentMotion_C#v1	1	500
1121	0	1	14	1	3	3	3	87	513	261	1539	CoherentMotion_C#v1	1	500
1140	0	2	23	2	0	3	3	143	457	429	1371	CoherentMotion_C#v1	1	500
982	1	0	5	2	2	3	3	31	569	93	1707	CoherentMotion_C#v1	1	500
820	0	7	70	2	0	3	3	424	176	1272	528	CoherentMotion_C#v1	1	500
943	1	6	61	0	0	3	3	368	232	1104	696	CoherentMotion_C#v1	1	500
746	1	5	51	1	1	3	3	312	288	936	864	CoherentMotion_C#v1	1	500
900	0	1	14	2	3	3	3	87	513	261	1539	CoherentMotion_C#v1	1	500
1198	1	1	14	0	0	3	3	87	513	261	1539	CoherentMotion_C#v1	1	500
1123	0	2	23	3	0	3	3	143	457	429	1371	CoherentMotion_C#v1	1	500
836	1	7	70	0	0	3	3	424	176	1272	528	CoherentMotion_C#v1	1	500
735	1	4	42	1	1	3	3	256	344	768	1032	CoherentMotion_C#v1	1	500
538	1	7	70	3	3	3	3	424	176	1272	528	CoherentMotion_C#v1	1	500
681	1	2	23	0	0	3	3	143	457	429	1371	CoherentMotion_C#v1	1	500
639	1	3	33	2	2	3	3	199	401	597	1203	CoherentMotion_C#v1	1	500
689	0	4	42	2	0	3	3	256	344	768	1032	CoherentMotion_C#v1	1	500
922	0	7	70	2	3	3	3	424	176	1272	528	CoherentMotion_C#v1	1	500
777	0	5	51	2	0	3	3	312	288	936	864	CoherentMotion_C#v1	1	500
1538	0	0	5	2	1	3	3	31	569	93	1707	CoherentMotion_C#v1	1	500
652	1	7	70	1	1	3	3	424	176	1272	528	CoherentMotion_C#v1	1	500
1121	1	6	61	2	2	3	3	368	232	1104	696	CoherentMotion_C#v1	1	500
838	1	0	5	0	0	3	3	31	569	93	1707	CoherentMotion_C#v1	1	500
734	0	0	5	1	3	3	3	31	569	93	1707	CoherentMotion_C#v1	1	500
727	1	3	33	3	3	3	3	199	401	597	1203	CoherentMotion_C#v1	1	500
813	0	2	23	0	1	3	3	143	457	429	1371	CoherentMotion_C#v1	1	500
791	0	0	5	0	3	3	3	31	569	93	1707	CoherentMotion_C#v1	1	500
1153	1	0	5	0	0	3	3	31	569	93	1707	CoherentMotion_C#v1	1	500
1058	1	2	23	2	2	3	3	143	457	429	1371	CoherentMotion_C#v1	1	500
1668	1	2	23	0	0	3	3	143	457	429	1371	CoherentMotion_C#v1	1	500
2179	1	0	5	0	0	3	3	31	569	93	1707	CoherentMotion_C#v1	1	500
976	0	4	42	0	2	3	3	256	344	768	1032	CoherentMotion_C#v1	1	500
606	1	7	70	1	1	3	3	424	176	1272	528	CoherentMotion_C#v1	1	500
1043	1	4	42	3	3	3	3	256	344	768	1032	CoherentMotion_C#v1	1	500
882	1	7	70	1	1	3	3	424	176	1272	528	CoherentMotion_C#v1	1	500
894	0	0	5	1	0	3	3	31	569	93	1707	CoherentMotion_C#v1	1	500
857	0	2	23	1	2	3	3	143	457	429	1371	CoherentMotion_C#v1	1	500
709	1	3	33	1	1	3	3	199	401	597	1203	CoherentMotion_C#v1	1	500
797	0	2	23	2	3	3	3	143	457	429	1371	CoherentMotion_C#v1	1	500
1094	1	1	14	0	0	3	3	87	513	261	1539	CoherentMotion_C#v1	1	500
1205	1	7	70	0	0	3	3	424	176	1272	528	CoherentMotion_C#v1	1	500
873	1	4	42	2	2	3	3	256	344	768	1032	CoherentMotion_C#v1	1	500
805	1	5	51	3	3	3	3	312	288	936	864	CoherentMotion_C#v1	1	500
813	1	7	70	2	2	3	3	424	176	1272	528	CoherentMotion_C#v1	1	500
2121	0	4	42	1	2	3	3	256	344	768	1032	CoherentMotion_C#v1	1	500
900	1	4	42	3	3	3	3	256	344	768	1032	CoherentMotion_C#v1	1	500
719	1	5	51	1	1	3	3	312	288	936	864	CoherentMotion_C#v1	1	500
680	1	4	42	3	3	3	3	256	344	768	1032	CoherentMotion_C#v1	1	500
989	0	3	33	0	2	3	3	199	401	597	1203	CoherentMotion_C#v1	1	500
733	1	4	42	0	0	3	3	256	344	768	1032	CoherentMotion_C#v1	1	500
564	1	3	33	1	1	3	3	199	401	597	1203	CoherentMotion_C#v1	1	500
613	1	1	14	3	3	3	3	87	513	261	1539	CoherentMotion_C#v1	1	500
651	1	3	33	2	2	3	3	199	401	597	1203	CoherentMotion_C#v1	1	500
717	0	4	42	3	0	3	3	256	344	768	1032	CoherentMotion_C#v1	1	500
712	1	2	23	3	3	3	3	143	457	429	1371	CoherentMotion_C#v1	1	500
688	1	7	70	0	0	3	3	424	176	1272	528	CoherentMotion_C#v1	1	500
599	1	5	51	2	2	3	3	312	288	936	864	CoherentMotion_C#v1	1	500
794	0	0	5	0	1	3	3	31	569	93	1707	CoherentMotion_C#v1	1	500
818	1	6	61	2	2	3	3	368	232	1104	696	CoherentMotion_C#v1	1	500
750	0	3	33	2	0	3	3	199	401	597	1203	CoherentMotion_C#v1	1	500
742	0	4	42	2	3	3	3	256	344	768	1032	CoherentMotion_C#v1	1	500
1133	0	1	14	0	2	3	3	87	513	261	1539	CoherentMotion_C#v1	1	500
719	1	7	70	1	1	3	3	424	176	1272	528	CoherentMotion_C#v1	1	500
804	0	0	5	2	0	3	3	31	569	93	1707	CoherentMotion_C#v1	1	500
623	1	6	61	3	3	3	3	368	232	1104	696	CoherentMotion_C#v1	1	500
661	1	5	51	2	2	3	3	312	288	936	864	CoherentMotion_C#v1	1	500
732	1	6	61	0	0	3	3	368	232	1104	696	CoherentMotion_C#v1	1	500
1026	1	1	14	2	2	3	3	87	513	261	1539	CoherentMotion_C#v1	1	500
737	1	7	70	0	0	3	3	424	176	1272	528	CoherentMotion_C#v1	1	500
651	1	4	42	2	2	3	3	256	344	768	1032	CoherentMotion_C#v1	1	500
815	0	0	5	1	3	3	3	31	569	93	1707	CoherentMotion_C#v1	1	500
