# Supplementary material for: The Leuven Embedded Figures Test (L-EFT): measuring perception, intelligence or executive function?
Source: PeerJ. 2018 Mar 26;6:e4524. doi: 10.7717/peerj.4524 (PMC5875396; doi:10.7717/peerj.4524)
Supplement: Supplemental Information 9 [file peerj-06-4524-s009.zip › Study 1/CoherentMotion/112960CoherentMotion.csv]

ReactionTime	Accuracy	CoherenceLevel	CoherenceValue	StimDirection	RespDirection	G_MeanCoherentSpeed	G_MeanRandomSpeed	TotalCoherent	TotalRandom	TotalCoherentSpeed	TotalRandomSpeed	TestID	MainPrac	MotionDuration
2905	1	3	33	3	3	3	3	199	401	597	1203	CoherentMotion_C#v1	0	1000
2083	0	2	23	0	1	3	3	143	457	429	1371	CoherentMotion_C#v1	0	1000
1831	1	3	33	2	2	3	3	199	401	597	1203	CoherentMotion_C#v1	0	1000
1417	1	7	70	1	1	3	3	424	176	1272	528	CoherentMotion_C#v1	0	1000
1026	1	6	61	3	3	3	3	368	232	1104	696	CoherentMotion_C#v1	0	1000
1349	1	4	42	1	1	3	3	256	344	768	1032	CoherentMotion_C#v1	0	1000
4275	1	6	61	3	3	3	3	368	232	1104	696	CoherentMotion_C#v1	0	1000
1597	1	4	42	0	0	3	3	256	344	768	1032	CoherentMotion_C#v1	0	1000
1701	0	1	14	1	2	3	3	87	513	261	1539	CoherentMotion_C#v1	0	1000
1710	0	0	5	0	3	3	3	31	569	93	1707	CoherentMotion_C#v1	0	1000
1567	1	2	23	1	1	3	3	143	457	429	1371	CoherentMotion_C#v1	0	1000
1368	0	0	5	2	1	3	3	31	569	93	1707	CoherentMotion_C#v1	0	1000
1245	0	1	14	2	3	3	3	87	513	261	1539	CoherentMotion_C#v1	0	1000
1480	1	7	70	0	0	3	3	424	176	1272	528	CoherentMotion_C#v1	0	1000
1796	0	4	42	3	2	3	3	256	344	768	1032	CoherentMotion_C#v1	0	1000
1714	1	7	70	3	3	3	3	424	176	1272	528	CoherentMotion_C#v1	0	1000
1026	1	7	70	2	2	3	3	424	176	1272	528	CoherentMotion_C#v1	0	1000
1264	1	7	70	2	2	3	3	424	176	1272	528	CoherentMotion_C#v1	0	1000
1221	1	6	61	1	1	3	3	368	232	1104	696	CoherentMotion_C#v1	0	1000
1648	0	0	5	1	0	3	3	31	569	93	1707	CoherentMotion_C#v1	0	1000
1561	0	1	14	3	1	3	3	87	513	261	1539	CoherentMotion_C#v1	0	1000
1182	0	2	23	2	0	3	3	143	457	429	1371	CoherentMotion_C#v1	0	1000
1082	1	3	33	3	3	3	3	199	401	597	1203	CoherentMotion_C#v1	0	1000
1055	1	6	61	3	3	3	3	368	232	1104	696	CoherentMotion_C#v1	0	1000
1163	1	5	51	0	0	3	3	312	288	936	864	CoherentMotion_C#v1	0	1000
1373	1	2	23	3	3	3	3	143	457	429	1371	CoherentMotion_C#v1	0	1000
1143	0	3	33	0	1	3	3	199	401	597	1203	CoherentMotion_C#v1	0	1000
1743	1	2	23	1	1	3	3	143	457	429	1371	CoherentMotion_C#v1	0	1000
1570	1	0	5	1	1	3	3	31	569	93	1707	CoherentMotion_C#v1	0	1000
1646	0	5	51	1	3	3	3	312	288	936	864	CoherentMotion_C#v1	0	1000
2623	1	7	70	1	1	3	3	424	176	1272	528	CoherentMotion_C#v1	0	1000
1575	0	1	14	3	1	3	3	87	513	261	1539	CoherentMotion_C#v1	0	1000
1917	0	1	14	0	3	3	3	87	513	261	1539	CoherentMotion_C#v1	0	1000
1467	0	2	23	2	0	3	3	143	457	429	1371	CoherentMotion_C#v1	0	1000
1203	1	6	61	2	2	3	3	368	232	1104	696	CoherentMotion_C#v1	0	1000
1621	0	0	5	1	0	3	3	31	569	93	1707	CoherentMotion_C#v1	0	1000
1391	1	3	33	0	0	3	3	199	401	597	1203	CoherentMotion_C#v1	0	1000
1502	1	6	61	3	3	3	3	368	232	1104	696	CoherentMotion_C#v1	0	1000
1459	1	6	61	3	3	3	3	368	232	1104	696	CoherentMotion_C#v1	0	1000
1469	0	2	23	3	1	3	3	143	457	429	1371	CoherentMotion_C#v1	0	1000
1260	1	0	5	3	3	3	3	31	569	93	1707	CoherentMotion_C#v1	0	1000
1348	1	7	70	3	3	3	3	424	176	1272	528	CoherentMotion_C#v1	0	1000
1525	1	7	70	0	0	3	3	424	176	1272	528	CoherentMotion_C#v1	0	1000
1354	1	1	14	2	2	3	3	87	513	261	1539	CoherentMotion_C#v1	0	1000
1057	1	6	61	1	1	3	3	368	232	1104	696	CoherentMotion_C#v1	0	1000
1298	1	7	70	1	1	3	3	424	176	1272	528	CoherentMotion_C#v1	0	1000
1086	1	5	51	3	3	3	3	312	288	936	864	CoherentMotion_C#v1	0	1000
1463	1	0	5	1	1	3	3	31	569	93	1707	CoherentMotion_C#v1	0	1000
1513	0	1	14	1	3	3	3	87	513	261	1539	CoherentMotion_C#v1	0	1000
1365	0	0	5	0	1	3	3	31	569	93	1707	CoherentMotion_C#v1	0	1000
1024	1	6	61	1	1	3	3	368	232	1104	696	CoherentMotion_C#v1	0	1000
1187	1	3	33	2	2	3	3	199	401	597	1203	CoherentMotion_C#v1	0	1000
1257	1	4	42	2	2	3	3	256	344	768	1032	CoherentMotion_C#v1	0	1000
1085	0	1	14	0	1	3	3	87	513	261	1539	CoherentMotion_C#v1	0	1000
1414	1	7	70	1	1	3	3	424	176	1272	528	CoherentMotion_C#v1	0	1000
1350	1	7	70	2	2	3	3	424	176	1272	528	CoherentMotion_C#v1	0	1000
1192	1	4	42	2	2	3	3	256	344	768	1032	CoherentMotion_C#v1	0	1000
1523	1	4	42	0	0	3	3	256	344	768	1032	CoherentMotion_C#v1	0	1000
1176	1	5	51	0	0	3	3	312	288	936	864	CoherentMotion_C#v1	0	1000
3018	1	3	33	3	3	3	3	199	401	597	1203	CoherentMotion_C#v1	0	1000
1485	0	2	23	3	0	3	3	143	457	429	1371	CoherentMotion_C#v1	0	1000
1367	1	3	33	2	2	3	3	199	401	597	1203	CoherentMotion_C#v1	0	1000
1446	1	4	42	1	1	3	3	256	344	768	1032	CoherentMotion_C#v1	0	1000
1049	1	6	61	0	0	3	3	368	232	1104	696	CoherentMotion_C#v1	0	1000
1204	0	3	33	0	2	3	3	199	401	597	1203	CoherentMotion_C#v1	0	1000
1213	1	4	42	1	1	3	3	256	344	768	1032	CoherentMotion_C#v1	0	1000
1272	1	4	42	2	2	3	3	256	344	768	1032	CoherentMotion_C#v1	0	1000
1199	0	0	5	3	0	3	3	31	569	93	1707	CoherentMotion_C#v1	0	1000
1202	1	2	23	1	1	3	3	143	457	429	1371	CoherentMotion_C#v1	0	1000
1180	1	5	51	0	0	3	3	312	288	936	864	CoherentMotion_C#v1	0	1000
1145	0	1	14	1	2	3	3	87	513	261	1539	CoherentMotion_C#v1	0	1000
1251	0	2	23	1	2	3	3	143	457	429	1371	CoherentMotion_C#v1	0	1000
1135	1	6	61	0	0	3	3	368	232	1104	696	CoherentMotion_C#v1	0	1000
2746	1	4	42	3	3	3	3	256	344	768	1032	CoherentMotion_C#v1	0	1000
1227	1	6	61	3	3	3	3	368	232	1104	696	CoherentMotion_C#v1	0	1000
1259	1	4	42	1	1	3	3	256	344	768	1032	CoherentMotion_C#v1	0	1000
1096	1	6	61	0	0	3	3	368	232	1104	696	CoherentMotion_C#v1	0	1000
1113	1	7	70	3	3	3	3	424	176	1272	528	CoherentMotion_C#v1	0	1000
1114	0	3	33	3	1	3	3	199	401	597	1203	CoherentMotion_C#v1	0	1000
2724	1	7	70	3	3	3	3	424	176	1272	528	CoherentMotion_C#v1	0	1000
986	1	3	33	1	1	3	3	199	401	597	1203	CoherentMotion_C#v1	1	500
1072	1	3	33	2	2	3	3	199	401	597	1203	CoherentMotion_C#v1	1	500
917	1	4	42	3	3	3	3	256	344	768	1032	CoherentMotion_C#v1	1	500
981	1	7	70	0	0	3	3	424	176	1272	528	CoherentMotion_C#v1	1	500
763	1	4	42	3	3	3	3	256	344	768	1032	CoherentMotion_C#v1	1	500
1113	0	1	14	0	1	3	3	87	513	261	1539	CoherentMotion_C#v1	1	500
1029	1	7	70	0	0	3	3	424	176	1272	528	CoherentMotion_C#v1	1	500
1036	0	2	23	1	2	3	3	143	457	429	1371	CoherentMotion_C#v1	1	500
979	1	6	61	1	1	3	3	368	232	1104	696	CoherentMotion_C#v1	1	500
981	1	5	51	3	3	3	3	312	288	936	864	CoherentMotion_C#v1	1	500
1051	0	1	14	3	0	3	3	87	513	261	1539	CoherentMotion_C#v1	1	500
900	1	4	42	1	1	3	3	256	344	768	1032	CoherentMotion_C#v1	1	500
956	1	5	51	2	2	3	3	312	288	936	864	CoherentMotion_C#v1	1	500
928	1	6	61	1	1	3	3	368	232	1104	696	CoherentMotion_C#v1	1	500
1013	0	4	42	1	0	3	3	256	344	768	1032	CoherentMotion_C#v1	1	500
971	1	7	70	0	0	3	3	424	176	1272	528	CoherentMotion_C#v1	1	500
1016	0	0	5	1	3	3	3	31	569	93	1707	CoherentMotion_C#v1	1	500
980	1	6	61	1	1	3	3	368	232	1104	696	CoherentMotion_C#v1	1	500
1054	1	1	14	2	2	3	3	87	513	261	1539	CoherentMotion_C#v1	1	500
1018	1	7	70	3	3	3	3	424	176	1272	528	CoherentMotion_C#v1	1	500
918	1	5	51	3	3	3	3	312	288	936	864	CoherentMotion_C#v1	1	500
954	1	4	42	3	3	3	3	256	344	768	1032	CoherentMotion_C#v1	1	500
851	1	3	33	3	3	3	3	199	401	597	1203	CoherentMotion_C#v1	1	500
1017	0	0	5	2	0	3	3	31	569	93	1707	CoherentMotion_C#v1	1	500
944	1	6	61	1	1	3	3	368	232	1104	696	CoherentMotion_C#v1	1	500
991	1	3	33	2	2	3	3	199	401	597	1203	CoherentMotion_C#v1	1	500
1067	0	0	5	1	0	3	3	31	569	93	1707	CoherentMotion_C#v1	1	500
901	1	5	51	0	0	3	3	312	288	936	864	CoherentMotion_C#v1	1	500
848	1	2	23	1	1	3	3	143	457	429	1371	CoherentMotion_C#v1	1	500
940	0	1	14	0	3	3	3	87	513	261	1539	CoherentMotion_C#v1	1	500
960	1	5	51	2	2	3	3	312	288	936	864	CoherentMotion_C#v1	1	500
1023	0	1	14	3	2	3	3	87	513	261	1539	CoherentMotion_C#v1	1	500
814	1	5	51	3	3	3	3	312	288	936	864	CoherentMotion_C#v1	1	500
943	0	1	14	0	1	3	3	87	513	261	1539	CoherentMotion_C#v1	1	500
869	0	0	5	0	3	3	3	31	569	93	1707	CoherentMotion_C#v1	1	500
1166	1	0	5	1	1	3	3	31	569	93	1707	CoherentMotion_C#v1	1	500
1402	0	1	14	1	0	3	3	87	513	261	1539	CoherentMotion_C#v1	1	500
1228	1	2	23	2	2	3	3	143	457	429	1371	CoherentMotion_C#v1	1	500
991	1	4	42	0	0	3	3	256	344	768	1032	CoherentMotion_C#v1	1	500
1006	1	6	61	1	1	3	3	368	232	1104	696	CoherentMotion_C#v1	1	500
990	1	5	51	2	2	3	3	312	288	936	864	CoherentMotion_C#v1	1	500
1187	1	1	14	0	0	3	3	87	513	261	1539	CoherentMotion_C#v1	1	500
1055	1	0	5	1	1	3	3	31	569	93	1707	CoherentMotion_C#v1	1	500
990	1	2	23	3	3	3	3	143	457	429	1371	CoherentMotion_C#v1	1	500
925	1	4	42	1	1	3	3	256	344	768	1032	CoherentMotion_C#v1	1	500
953	1	4	42	3	3	3	3	256	344	768	1032	CoherentMotion_C#v1	1	500
1112	0	4	42	3	1	3	3	256	344	768	1032	CoherentMotion_C#v1	1	500
905	1	5	51	3	3	3	3	312	288	936	864	CoherentMotion_C#v1	1	500
902	1	4	42	1	1	3	3	256	344	768	1032	CoherentMotion_C#v1	1	500
905	1	2	23	1	1	3	3	143	457	429	1371	CoherentMotion_C#v1	1	500
844	0	4	42	0	1	3	3	256	344	768	1032	CoherentMotion_C#v1	1	500
761	1	4	42	3	3	3	3	256	344	768	1032	CoherentMotion_C#v1	1	500
929	1	3	33	2	2	3	3	199	401	597	1203	CoherentMotion_C#v1	1	500
861	1	1	14	1	1	3	3	87	513	261	1539	CoherentMotion_C#v1	1	500
920	0	3	33	0	3	3	3	199	401	597	1203	CoherentMotion_C#v1	1	500
868	1	6	61	1	1	3	3	368	232	1104	696	CoherentMotion_C#v1	1	500
959	0	3	33	0	3	3	3	199	401	597	1203	CoherentMotion_C#v1	1	500
826	0	1	14	2	1	3	3	87	513	261	1539	CoherentMotion_C#v1	1	500
865	1	1	14	1	1	3	3	87	513	261	1539	CoherentMotion_C#v1	1	500
1108	0	4	42	0	2	3	3	256	344	768	1032	CoherentMotion_C#v1	1	500
822	0	0	5	0	1	3	3	31	569	93	1707	CoherentMotion_C#v1	1	500
878	1	4	42	1	1	3	3	256	344	768	1032	CoherentMotion_C#v1	1	500
954	1	5	51	2	2	3	3	312	288	936	864	CoherentMotion_C#v1	1	500
864	1	5	51	2	2	3	3	312	288	936	864	CoherentMotion_C#v1	1	500
787	0	0	5	0	1	3	3	31	569	93	1707	CoherentMotion_C#v1	1	500
796	1	2	23	3	3	3	3	143	457	429	1371	CoherentMotion_C#v1	1	500
765	1	6	61	3	3	3	3	368	232	1104	696	CoherentMotion_C#v1	1	500
916	1	7	70	1	1	3	3	424	176	1272	528	CoherentMotion_C#v1	1	500
1025	0	1	14	2	0	3	3	87	513	261	1539	CoherentMotion_C#v1	1	500
1097	0	3	33	0	2	3	3	199	401	597	1203	CoherentMotion_C#v1	1	500
818	1	6	61	3	3	3	3	368	232	1104	696	CoherentMotion_C#v1	1	500
860	1	1	14	1	1	3	3	87	513	261	1539	CoherentMotion_C#v1	1	500
808	1	2	23	2	2	3	3	143	457	429	1371	CoherentMotion_C#v1	1	500
841	1	2	23	2	2	3	3	143	457	429	1371	CoherentMotion_C#v1	1	500
884	1	3	33	3	3	3	3	199	401	597	1203	CoherentMotion_C#v1	1	500
864	1	5	51	3	3	3	3	312	288	936	864	CoherentMotion_C#v1	1	500
875	1	0	5	2	2	3	3	31	569	93	1707	CoherentMotion_C#v1	1	500
853	1	6	61	2	2	3	3	368	232	1104	696	CoherentMotion_C#v1	1	500
850	1	3	33	1	1	3	3	199	401	597	1203	CoherentMotion_C#v1	1	500
852	0	4	42	0	3	3	3	256	344	768	1032	CoherentMotion_C#v1	1	500
826	1	5	51	1	1	3	3	312	288	936	864	CoherentMotion_C#v1	1	500
833	1	5	51	3	3	3	3	312	288	936	864	CoherentMotion_C#v1	1	500
995	0	2	23	3	2	3	3	143	457	429	1371	CoherentMotion_C#v1	1	500
944	1	1	14	1	1	3	3	87	513	261	1539	CoherentMotion_C#v1	1	500
871	1	5	51	1	1	3	3	312	288	936	864	CoherentMotion_C#v1	1	500
918	1	5	51	1	1	3	3	312	288	936	864	CoherentMotion_C#v1	1	500
895	1	5	51	2	2	3	3	312	288	936	864	CoherentMotion_C#v1	1	500
868	0	2	23	2	1	3	3	143	457	429	1371	CoherentMotion_C#v1	1	500
839	1	5	51	1	1	3	3	312	288	936	864	CoherentMotion_C#v1	1	500
904	0	0	5	0	1	3	3	31	569	93	1707	CoherentMotion_C#v1	1	500
892	1	6	61	2	2	3	3	368	232	1104	696	CoherentMotion_C#v1	1	500
828	1	6	61	2	2	3	3	368	232	1104	696	CoherentMotion_C#v1	1	500
891	1	3	33	1	1	3	3	199	401	597	1203	CoherentMotion_C#v1	1	500
831	1	3	33	2	2	3	3	199	401	597	1203	CoherentMotion_C#v1	1	500
1049	0	0	5	0	1	3	3	31	569	93	1707	CoherentMotion_C#v1	1	500
1176	0	0	5	2	0	3	3	31	569	93	1707	CoherentMotion_C#v1	1	500
995	1	4	42	2	2	3	3	256	344	768	1032	CoherentMotion_C#v1	1	500
952	1	6	61	0	0	3	3	368	232	1104	696	CoherentMotion_C#v1	1	500
830	1	6	61	1	1	3	3	368	232	1104	696	CoherentMotion_C#v1	1	500
845	1	3	33	3	3	3	3	199	401	597	1203	CoherentMotion_C#v1	1	500
852	1	7	70	2	2	3	3	424	176	1272	528	CoherentMotion_C#v1	1	500
814	1	2	23	0	0	3	3	143	457	429	1371	CoherentMotion_C#v1	1	500
934	1	2	23	3	3	3	3	143	457	429	1371	CoherentMotion_C#v1	1	500
680	1	7	70	0	0	3	3	424	176	1272	528	CoherentMotion_C#v1	1	500
690	1	6	61	3	3	3	3	368	232	1104	696	CoherentMotion_C#v1	1	500
738	1	7	70	1	1	3	3	424	176	1272	528	CoherentMotion_C#v1	1	500
992	0	0	5	2	0	3	3	31	569	93	1707	CoherentMotion_C#v1	1	500
857	0	0	5	2	0	3	3	31	569	93	1707	CoherentMotion_C#v1	1	500
764	1	5	51	0	0	3	3	312	288	936	864	CoherentMotion_C#v1	1	500
685	1	5	51	3	3	3	3	312	288	936	864	CoherentMotion_C#v1	1	500
1043	0	2	23	3	1	3	3	143	457	429	1371	CoherentMotion_C#v1	1	500
769	1	6	61	3	3	3	3	368	232	1104	696	CoherentMotion_C#v1	1	500
882	1	4	42	1	1	3	3	256	344	768	1032	CoherentMotion_C#v1	1	500
798	0	3	33	1	3	3	3	199	401	597	1203	CoherentMotion_C#v1	1	500
927	0	0	5	2	0	3	3	31	569	93	1707	CoherentMotion_C#v1	1	500
1053	1	0	5	0	0	3	3	31	569	93	1707	CoherentMotion_C#v1	1	500
684	1	5	51	3	3	3	3	312	288	936	864	CoherentMotion_C#v1	1	500
715	1	1	14	1	1	3	3	87	513	261	1539	CoherentMotion_C#v1	1	500
716	1	2	23	3	3	3	3	143	457	429	1371	CoherentMotion_C#v1	1	500
835	1	1	14	1	1	3	3	87	513	261	1539	CoherentMotion_C#v1	1	500
787	1	6	61	0	0	3	3	368	232	1104	696	CoherentMotion_C#v1	1	500
757	1	3	33	0	0	3	3	199	401	597	1203	CoherentMotion_C#v1	1	500
678	1	7	70	2	2	3	3	424	176	1272	528	CoherentMotion_C#v1	1	500
1116	0	3	33	3	1	3	3	199	401	597	1203	CoherentMotion_C#v1	1	500
1093	0	0	5	3	1	3	3	31	569	93	1707	CoherentMotion_C#v1	1	500
779	1	6	61	2	2	3	3	368	232	1104	696	CoherentMotion_C#v1	1	500
884	1	1	14	1	1	3	3	87	513	261	1539	CoherentMotion_C#v1	1	500
980	1	3	33	1	1	3	3	199	401	597	1203	CoherentMotion_C#v1	1	500
842	1	5	51	1	1	3	3	312	288	936	864	CoherentMotion_C#v1	1	500
978	0	0	5	3	0	3	3	31	569	93	1707	CoherentMotion_C#v1	1	500
722	1	3	33	1	1	3	3	199	401	597	1203	CoherentMotion_C#v1	1	500
792	1	2	23	3	3	3	3	143	457	429	1371	CoherentMotion_C#v1	1	500
849	0	0	5	3	1	3	3	31	569	93	1707	CoherentMotion_C#v1	1	500
628	1	4	42	0	0	3	3	256	344	768	1032	CoherentMotion_C#v1	1	500
698	1	2	23	1	1	3	3	143	457	429	1371	CoherentMotion_C#v1	1	500
760	1	6	61	1	1	3	3	368	232	1104	696	CoherentMotion_C#v1	1	500
826	0	1	14	1	0	3	3	87	513	261	1539	CoherentMotion_C#v1	1	500
764	1	3	33	2	2	3	3	199	401	597	1203	CoherentMotion_C#v1	1	500
701	1	7	70	2	2	3	3	424	176	1272	528	CoherentMotion_C#v1	1	500
580	1	2	23	1	1	3	3	143	457	429	1371	CoherentMotion_C#v1	1	500
542	1	5	51	3	3	3	3	312	288	936	864	CoherentMotion_C#v1	1	500
671	1	6	61	0	0	3	3	368	232	1104	696	CoherentMotion_C#v1	1	500
718	1	4	42	2	2	3	3	256	344	768	1032	CoherentMotion_C#v1	1	500
830	1	2	23	2	2	3	3	143	457	429	1371	CoherentMotion_C#v1	1	500
791	0	3	33	2	0	3	3	199	401	597	1203	CoherentMotion_C#v1	1	500
723	1	6	61	2	2	3	3	368	232	1104	696	CoherentMotion_C#v1	1	500
784	1	2	23	1	1	3	3	143	457	429	1371	CoherentMotion_C#v1	1	500
651	1	3	33	2	2	3	3	199	401	597	1203	CoherentMotion_C#v1	1	500
927	1	3	33	1	1	3	3	199	401	597	1203	CoherentMotion_C#v1	1	500
541	0	1	14	1	2	3	3	87	513	261	1539	CoherentMotion_C#v1	1	500
759	1	5	51	3	3	3	3	312	288	936	864	CoherentMotion_C#v1	1	500
751	1	2	23	1	1	3	3	143	457	429	1371	CoherentMotion_C#v1	1	500
695	1	6	61	1	1	3	3	368	232	1104	696	CoherentMotion_C#v1	1	500
526	1	4	42	1	1	3	3	256	344	768	1032	CoherentMotion_C#v1	1	500
593	0	0	5	3	1	3	3	31	569	93	1707	CoherentMotion_C#v1	1	500
606	1	3	33	1	1	3	3	199	401	597	1203	CoherentMotion_C#v1	1	500
666	1	1	14	0	0	3	3	87	513	261	1539	CoherentMotion_C#v1	1	500
607	1	6	61	3	3	3	3	368	232	1104	696	CoherentMotion_C#v1	1	500
713	1	2	23	3	3	3	3	143	457	429	1371	CoherentMotion_C#v1	1	500
684	1	0	5	1	1	3	3	31	569	93	1707	CoherentMotion_C#v1	1	500
674	1	2	23	2	2	3	3	143	457	429	1371	CoherentMotion_C#v1	1	500
536	1	5	51	1	1	3	3	312	288	936	864	CoherentMotion_C#v1	1	500
627	1	7	70	1	1	3	3	424	176	1272	528	CoherentMotion_C#v1	1	500
719	1	6	61	1	1	3	3	368	232	1104	696	CoherentMotion_C#v1	1	500
758	0	1	14	2	0	3	3	87	513	261	1539	CoherentMotion_C#v1	1	500
646	1	6	61	3	3	3	3	368	232	1104	696	CoherentMotion_C#v1	1	500
756	0	2	23	0	1	3	3	143	457	429	1371	CoherentMotion_C#v1	1	500
645	1	7	70	3	3	3	3	424	176	1272	528	CoherentMotion_C#v1	1	500
682	1	7	70	3	3	3	3	424	176	1272	528	CoherentMotion_C#v1	1	500
681	1	4	42	1	1	3	3	256	344	768	1032	CoherentMotion_C#v1	1	500
624	1	4	42	0	0	3	3	256	344	768	1032	CoherentMotion_C#v1	1	500
834	0	1	14	3	1	3	3	87	513	261	1539	CoherentMotion_C#v1	1	500
742	1	3	33	2	2	3	3	199	401	597	1203	CoherentMotion_C#v1	1	500
759	1	5	51	2	2	3	3	312	288	936	864	CoherentMotion_C#v1	1	500
671	1	7	70	1	1	3	3	424	176	1272	528	CoherentMotion_C#v1	1	500
637	1	7	70	0	0	3	3	424	176	1272	528	CoherentMotion_C#v1	1	500
625	1	6	61	2	2	3	3	368	232	1104	696	CoherentMotion_C#v1	1	500
670	1	6	61	3	3	3	3	368	232	1104	696	CoherentMotion_C#v1	1	500
685	1	6	61	2	2	3	3	368	232	1104	696	CoherentMotion_C#v1	1	500
748	1	3	33	0	0	3	3	199	401	597	1203	CoherentMotion_C#v1	1	500
715	1	5	51	3	3	3	3	312	288	936	864	CoherentMotion_C#v1	1	500
681	1	5	51	2	2	3	3	312	288	936	864	CoherentMotion_C#v1	1	500
625	1	7	70	1	1	3	3	424	176	1272	528	CoherentMotion_C#v1	1	500
666	1	5	51	2	2	3	3	312	288	936	864	CoherentMotion_C#v1	1	500
627	1	5	51	1	1	3	3	312	288	936	864	CoherentMotion_C#v1	1	500
785	0	2	23	3	0	3	3	143	457	429	1371	CoherentMotion_C#v1	1	500
715	1	3	33	0	0	3	3	199	401	597	1203	CoherentMotion_C#v1	1	500
713	1	5	51	3	3	3	3	312	288	936	864	CoherentMotion_C#v1	1	500
625	1	2	23	1	1	3	3	143	457	429	1371	CoherentMotion_C#v1	1	500
646	1	7	70	0	0	3	3	424	176	1272	528	CoherentMotion_C#v1	1	500
618	1	3	33	3	3	3	3	199	401	597	1203	CoherentMotion_C#v1	1	500
720	1	7	70	2	2	3	3	424	176	1272	528	CoherentMotion_C#v1	1	500
750	1	6	61	2	2	3	3	368	232	1104	696	CoherentMotion_C#v1	1	500
611	1	4	42	3	3	3	3	256	344	768	1032	CoherentMotion_C#v1	1	500
764	1	2	23	1	1	3	3	143	457	429	1371	CoherentMotion_C#v1	1	500
629	1	4	42	2	2	3	3	256	344	768	1032	CoherentMotion_C#v1	1	500
889	0	0	5	1	0	3	3	31	569	93	1707	CoherentMotion_C#v1	1	500
694	1	5	51	0	0	3	3	312	288	936	864	CoherentMotion_C#v1	1	500
620	1	7	70	2	2	3	3	424	176	1272	528	CoherentMotion_C#v1	1	500
600	1	7	70	3	3	3	3	424	176	1272	528	CoherentMotion_C#v1	1	500
613	1	3	33	0	0	3	3	199	401	597	1203	CoherentMotion_C#v1	1	500
602	1	7	70	0	0	3	3	424	176	1272	528	CoherentMotion_C#v1	1	500
829	0	3	33	1	0	3	3	199	401	597	1203	CoherentMotion_C#v1	1	500
706	1	6	61	0	0	3	3	368	232	1104	696	CoherentMotion_C#v1	1	500
809	0	0	5	3	2	3	3	31	569	93	1707	CoherentMotion_C#v1	1	500
618	1	7	70	0	0	3	3	424	176	1272	528	CoherentMotion_C#v1	1	500
735	1	1	14	0	0	3	3	87	513	261	1539	CoherentMotion_C#v1	1	500
635	1	2	23	0	0	3	3	143	457	429	1371	CoherentMotion_C#v1	1	500
611	1	7	70	3	3	3	3	424	176	1272	528	CoherentMotion_C#v1	1	500
632	1	4	42	3	3	3	3	256	344	768	1032	CoherentMotion_C#v1	1	500
876	0	2	23	3	1	3	3	143	457	429	1371	CoherentMotion_C#v1	1	500
671	1	6	61	2	2	3	3	368	232	1104	696	CoherentMotion_C#v1	1	500
778	1	2	23	0	0	3	3	143	457	429	1371	CoherentMotion_C#v1	1	500
637	1	2	23	0	0	3	3	143	457	429	1371	CoherentMotion_C#v1	1	500
768	0	0	5	2	0	3	3	31	569	93	1707	CoherentMotion_C#v1	1	500
1187	1	2	23	1	1	3	3	143	457	429	1371	CoherentMotion_C#v1	1	500
1008	0	1	14	2	3	3	3	87	513	261	1539	CoherentMotion_C#v1	1	500
654	1	4	42	3	3	3	3	256	344	768	1032	CoherentMotion_C#v1	1	500
738	0	0	5	2	1	3	3	31	569	93	1707	CoherentMotion_C#v1	1	500
708	1	6	61	2	2	3	3	368	232	1104	696	CoherentMotion_C#v1	1	500
610	1	5	51	3	3	3	3	312	288	936	864	CoherentMotion_C#v1	1	500
615	1	5	51	0	0	3	3	312	288	936	864	CoherentMotion_C#v1	1	500
731	0	2	23	0	1	3	3	143	457	429	1371	CoherentMotion_C#v1	1	500
715	1	5	51	1	1	3	3	312	288	936	864	CoherentMotion_C#v1	1	500
610	1	7	70	3	3	3	3	424	176	1272	528	CoherentMotion_C#v1	1	500
703	1	5	51	2	2	3	3	312	288	936	864	CoherentMotion_C#v1	1	500
823	0	1	14	0	1	3	3	87	513	261	1539	CoherentMotion_C#v1	1	500
665	1	3	33	0	0	3	3	199	401	597	1203	CoherentMotion_C#v1	1	500
1030	1	1	14	3	3	3	3	87	513	261	1539	CoherentMotion_C#v1	1	500
662	1	4	42	0	0	3	3	256	344	768	1032	CoherentMotion_C#v1	1	500
683	1	7	70	1	1	3	3	424	176	1272	528	CoherentMotion_C#v1	1	500
610	1	6	61	3	3	3	3	368	232	1104	696	CoherentMotion_C#v1	1	500
663	1	3	33	1	1	3	3	199	401	597	1203	CoherentMotion_C#v1	1	500
580	1	7	70	3	3	3	3	424	176	1272	528	CoherentMotion_C#v1	1	500
724	0	0	5	0	1	3	3	31	569	93	1707	CoherentMotion_C#v1	1	500
711	1	4	42	1	1	3	3	256	344	768	1032	CoherentMotion_C#v1	1	500
550	1	7	70	3	3	3	3	424	176	1272	528	CoherentMotion_C#v1	1	500
706	0	0	5	0	1	3	3	31	569	93	1707	CoherentMotion_C#v1	1	500
616	1	4	42	0	0	3	3	256	344	768	1032	CoherentMotion_C#v1	1	500
725	1	5	51	2	2	3	3	312	288	936	864	CoherentMotion_C#v1	1	500
645	1	6	61	0	0	3	3	368	232	1104	696	CoherentMotion_C#v1	1	500
593	1	2	23	1	1	3	3	143	457	429	1371	CoherentMotion_C#v1	1	500
685	0	0	5	1	2	3	3	31	569	93	1707	CoherentMotion_C#v1	1	500
629	1	3	33	1	1	3	3	199	401	597	1203	CoherentMotion_C#v1	1	500
582	1	1	14	3	3	3	3	87	513	261	1539	CoherentMotion_C#v1	1	500
642	1	3	33	1	1	3	3	199	401	597	1203	CoherentMotion_C#v1	1	500
755	1	1	14	2	2	3	3	87	513	261	1539	CoherentMotion_C#v1	1	500
960	0	0	5	0	2	3	3	31	569	93	1707	CoherentMotion_C#v1	1	500
832	1	3	33	0	0	3	3	199	401	597	1203	CoherentMotion_C#v1	1	500
740	1	2	23	2	2	3	3	143	457	429	1371	CoherentMotion_C#v1	1	500
723	1	7	70	2	2	3	3	424	176	1272	528	CoherentMotion_C#v1	1	500
707	1	7	70	1	1	3	3	424	176	1272	528	CoherentMotion_C#v1	1	500
737	1	4	42	1	1	3	3	256	344	768	1032	CoherentMotion_C#v1	1	500
671	1	3	33	3	3	3	3	199	401	597	1203	CoherentMotion_C#v1	1	500
713	1	1	14	1	1	3	3	87	513	261	1539	CoherentMotion_C#v1	1	500
649	1	7	70	2	2	3	3	424	176	1272	528	CoherentMotion_C#v1	1	500
711	0	2	23	3	1	3	3	143	457	429	1371	CoherentMotion_C#v1	1	500
810	1	2	23	0	0	3	3	143	457	429	1371	CoherentMotion_C#v1	1	500
687	1	5	51	1	1	3	3	312	288	936	864	CoherentMotion_C#v1	1	500
736	1	1	14	3	3	3	3	87	513	261	1539	CoherentMotion_C#v1	1	500
625	1	7	70	3	3	3	3	424	176	1272	528	CoherentMotion_C#v1	1	500
733	1	3	33	2	2	3	3	199	401	597	1203	CoherentMotion_C#v1	1	500
598	0	0	5	0	1	3	3	31	569	93	1707	CoherentMotion_C#v1	1	500
883	0	2	23	0	2	3	3	143	457	429	1371	CoherentMotion_C#v1	1	500
999	0	2	23	1	2	3	3	143	457	429	1371	CoherentMotion_C#v1	1	500
719	1	5	51	1	1	3	3	312	288	936	864	CoherentMotion_C#v1	1	500
685	1	3	33	3	3	3	3	199	401	597	1203	CoherentMotion_C#v1	1	500
733	1	5	51	1	1	3	3	312	288	936	864	CoherentMotion_C#v1	1	500
867	0	0	5	2	3	3	3	31	569	93	1707	CoherentMotion_C#v1	1	500
821	0	0	5	2	1	3	3	31	569	93	1707	CoherentMotion_C#v1	1	500
1008	0	0	5	3	0	3	3	31	569	93	1707	CoherentMotion_C#v1	1	500
855	1	5	51	0	0	3	3	312	288	936	864	CoherentMotion_C#v1	1	500
715	1	6	61	3	3	3	3	368	232	1104	696	CoherentMotion_C#v1	1	500
1114	1	2	23	2	2	3	3	143	457	429	1371	CoherentMotion_C#v1	1	500
664	1	5	51	2	2	3	3	312	288	936	864	CoherentMotion_C#v1	1	500
761	1	4	42	0	0	3	3	256	344	768	1032	CoherentMotion_C#v1	1	500
792	1	6	61	0	0	3	3	368	232	1104	696	CoherentMotion_C#v1	1	500
700	1	7	70	0	0	3	3	424	176	1272	528	CoherentMotion_C#v1	1	500
761	1	3	33	0	0	3	3	199	401	597	1203	CoherentMotion_C#v1	1	500
754	1	2	23	3	3	3	3	143	457	429	1371	CoherentMotion_C#v1	1	500
746	1	4	42	0	0	3	3	256	344	768	1032	CoherentMotion_C#v1	1	500
779	0	0	5	2	0	3	3	31	569	93	1707	CoherentMotion_C#v1	1	500
644	1	2	23	0	0	3	3	143	457	429	1371	CoherentMotion_C#v1	1	500
681	1	7	70	0	0	3	3	424	176	1272	528	CoherentMotion_C#v1	1	500
671	1	5	51	0	0	3	3	312	288	936	864	CoherentMotion_C#v1	1	500
661	1	5	51	2	2	3	3	312	288	936	864	CoherentMotion_C#v1	1	500
563	1	6	61	0	0	3	3	368	232	1104	696	CoherentMotion_C#v1	1	500
687	0	0	5	1	0	3	3	31	569	93	1707	CoherentMotion_C#v1	1	500
835	1	6	61	1	1	3	3	368	232	1104	696	CoherentMotion_C#v1	1	500
719	1	7	70	2	2	3	3	424	176	1272	528	CoherentMotion_C#v1	1	500
691	1	6	61	1	1	3	3	368	232	1104	696	CoherentMotion_C#v1	1	500
532	1	4	42	0	0	3	3	256	344	768	1032	CoherentMotion_C#v1	1	500
679	1	3	33	3	3	3	3	199	401	597	1203	CoherentMotion_C#v1	1	500
661	1	2	23	2	2	3	3	143	457	429	1371	CoherentMotion_C#v1	1	500
780	0	1	14	3	0	3	3	87	513	261	1539	CoherentMotion_C#v1	1	500
677	0	0	5	3	2	3	3	31	569	93	1707	CoherentMotion_C#v1	1	500
666	1	7	70	2	2	3	3	424	176	1272	528	CoherentMotion_C#v1	1	500
649	1	3	33	2	2	3	3	199	401	597	1203	CoherentMotion_C#v1	1	500
962	0	0	5	0	2	3	3	31	569	93	1707	CoherentMotion_C#v1	1	500
938	0	1	14	3	0	3	3	87	513	261	1539	CoherentMotion_C#v1	1	500
632	1	4	42	3	3	3	3	256	344	768	1032	CoherentMotion_C#v1	1	500
800	1	0	5	3	3	3	3	31	569	93	1707	CoherentMotion_C#v1	1	500
574	0	1	14	1	2	3	3	87	513	261	1539	CoherentMotion_C#v1	1	500
610	1	6	61	3	3	3	3	368	232	1104	696	CoherentMotion_C#v1	1	500
679	1	4	42	1	1	3	3	256	344	768	1032	CoherentMotion_C#v1	1	500
557	1	7	70	3	3	3	3	424	176	1272	528	CoherentMotion_C#v1	1	500
663	1	2	23	0	0	3	3	143	457	429	1371	CoherentMotion_C#v1	1	500
757	1	3	33	3	3	3	3	199	401	597	1203	CoherentMotion_C#v1	1	500
661	1	3	33	3	3	3	3	199	401	597	1203	CoherentMotion_C#v1	1	500
916	1	0	5	0	0	3	3	31	569	93	1707	CoherentMotion_C#v1	1	500
728	1	5	51	0	0	3	3	312	288	936	864	CoherentMotion_C#v1	1	500
776	0	1	14	0	1	3	3	87	513	261	1539	CoherentMotion_C#v1	1	500
840	0	1	14	2	0	3	3	87	513	261	1539	CoherentMotion_C#v1	1	500
836	1	7	70	0	0	3	3	424	176	1272	528	CoherentMotion_C#v1	1	500
797	1	7	70	0	0	3	3	424	176	1272	528	CoherentMotion_C#v1	1	500
711	1	4	42	3	3	3	3	256	344	768	1032	CoherentMotion_C#v1	1	500
646	1	7	70	3	3	3	3	424	176	1272	528	CoherentMotion_C#v1	1	500
739	1	4	42	1	1	3	3	256	344	768	1032	CoherentMotion_C#v1	1	500
747	1	6	61	1	1	3	3	368	232	1104	696	CoherentMotion_C#v1	1	500
627	1	1	14	1	1	3	3	87	513	261	1539	CoherentMotion_C#v1	1	500
688	1	4	42	2	2	3	3	256	344	768	1032	CoherentMotion_C#v1	1	500
599	1	6	61	0	0	3	3	368	232	1104	696	CoherentMotion_C#v1	1	500
575	1	7	70	3	3	3	3	424	176	1272	528	CoherentMotion_C#v1	1	500
567	1	7	70	2	2	3	3	424	176	1272	528	CoherentMotion_C#v1	1	500
634	1	2	23	0	0	3	3	143	457	429	1371	CoherentMotion_C#v1	1	500
895	1	1	14	2	2	3	3	87	513	261	1539	CoherentMotion_C#v1	1	500
683	1	7	70	0	0	3	3	424	176	1272	528	CoherentMotion_C#v1	1	500
697	1	1	14	3	3	3	3	87	513	261	1539	CoherentMotion_C#v1	1	500
654	1	5	51	3	3	3	3	312	288	936	864	CoherentMotion_C#v1	1	500
646	1	3	33	2	2	3	3	199	401	597	1203	CoherentMotion_C#v1	1	500
803	1	5	51	1	1	3	3	312	288	936	864	CoherentMotion_C#v1	1	500
797	1	0	5	0	0	3	3	31	569	93	1707	CoherentMotion_C#v1	1	500
773	1	3	33	0	0	3	3	199	401	597	1203	CoherentMotion_C#v1	1	500
823	1	5	51	2	2	3	3	312	288	936	864	CoherentMotion_C#v1	1	500
784	1	3	33	0	0	3	3	199	401	597	1203	CoherentMotion_C#v1	1	500
770	0	1	14	3	2	3	3	87	513	261	1539	CoherentMotion_C#v1	1	500
778	1	4	42	2	2	3	3	256	344	768	1032	CoherentMotion_C#v1	1	500
732	0	0	5	3	0	3	3	31	569	93	1707	CoherentMotion_C#v1	1	500
761	1	3	33	3	3	3	3	199	401	597	1203	CoherentMotion_C#v1	1	500
748	1	7	70	0	0	3	3	424	176	1272	528	CoherentMotion_C#v1	1	500
780	1	7	70	0	0	3	3	424	176	1272	528	CoherentMotion_C#v1	1	500
1068	0	0	5	2	3	3	3	31	569	93	1707	CoherentMotion_C#v1	1	500
821	0	1	14	1	0	3	3	87	513	261	1539	CoherentMotion_C#v1	1	500
895	1	1	14	0	0	3	3	87	513	261	1539	CoherentMotion_C#v1	1	500
691	1	7	70	2	2	3	3	424	176	1272	528	CoherentMotion_C#v1	1	500
689	1	5	51	3	3	3	3	312	288	936	864	CoherentMotion_C#v1	1	500
688	1	4	42	1	1	3	3	256	344	768	1032	CoherentMotion_C#v1	1	500
822	1	0	5	2	2	3	3	31	569	93	1707	CoherentMotion_C#v1	1	500
623	1	2	23	0	0	3	3	143	457	429	1371	CoherentMotion_C#v1	1	500
709	1	3	33	0	0	3	3	199	401	597	1203	CoherentMotion_C#v1	1	500
860	1	6	61	2	2	3	3	368	232	1104	696	CoherentMotion_C#v1	1	500
703	1	7	70	1	1	3	3	424	176	1272	528	CoherentMotion_C#v1	1	500
630	1	7	70	0	0	3	3	424	176	1272	528	CoherentMotion_C#v1	1	500
658	1	4	42	1	1	3	3	256	344	768	1032	CoherentMotion_C#v1	1	500
705	1	0	5	0	0	3	3	31	569	93	1707	CoherentMotion_C#v1	1	500
639	1	3	33	0	0	3	3	199	401	597	1203	CoherentMotion_C#v1	1	500
723	0	1	14	3	2	3	3	87	513	261	1539	CoherentMotion_C#v1	1	500
720	0	3	33	3	0	3	3	199	401	597	1203	CoherentMotion_C#v1	1	500
715	1	6	61	3	3	3	3	368	232	1104	696	CoherentMotion_C#v1	1	500
779	0	0	5	3	1	3	3	31	569	93	1707	CoherentMotion_C#v1	1	500
700	1	2	23	2	2	3	3	143	457	429	1371	CoherentMotion_C#v1	1	500
707	1	2	23	3	3	3	3	143	457	429	1371	CoherentMotion_C#v1	1	500
634	0	1	14	0	1	3	3	87	513	261	1539	CoherentMotion_C#v1	1	500
592	1	5	51	3	3	3	3	312	288	936	864	CoherentMotion_C#v1	1	500
659	0	1	14	2	1	3	3	87	513	261	1539	CoherentMotion_C#v1	1	500
590	0	0	5	2	3	3	3	31	569	93	1707	CoherentMotion_C#v1	1	500
622	1	6	61	1	1	3	3	368	232	1104	696	CoherentMotion_C#v1	1	500
810	1	4	42	1	1	3	3	256	344	768	1032	CoherentMotion_C#v1	1	500
627	0	0	5	1	0	3	3	31	569	93	1707	CoherentMotion_C#v1	1	500
812	1	1	14	3	3	3	3	87	513	261	1539	CoherentMotion_C#v1	1	500
690	0	0	5	3	1	3	3	31	569	93	1707	CoherentMotion_C#v1	1	500
1057	1	2	23	3	3	3	3	143	457	429	1371	CoherentMotion_C#v1	1	500
713	1	7	70	1	1	3	3	424	176	1272	528	CoherentMotion_C#v1	1	500
761	1	4	42	1	1	3	3	256	344	768	1032	CoherentMotion_C#v1	1	500
736	1	1	14	0	0	3	3	87	513	261	1539	CoherentMotion_C#v1	1	500
681	1	4	42	0	0	3	3	256	344	768	1032	CoherentMotion_C#v1	1	500
742	1	7	70	1	1	3	3	424	176	1272	528	CoherentMotion_C#v1	1	500
733	1	3	33	1	1	3	3	199	401	597	1203	CoherentMotion_C#v1	1	500
686	1	6	61	2	2	3	3	368	232	1104	696	CoherentMotion_C#v1	1	500
692	1	1	14	1	1	3	3	87	513	261	1539	CoherentMotion_C#v1	1	500
627	1	2	23	3	3	3	3	143	457	429	1371	CoherentMotion_C#v1	1	500
736	1	5	51	1	1	3	3	312	288	936	864	CoherentMotion_C#v1	1	500
656	1	4	42	0	0	3	3	256	344	768	1032	CoherentMotion_C#v1	1	500
693	1	6	61	2	2	3	3	368	232	1104	696	CoherentMotion_C#v1	1	500
693	0	0	5	2	1	3	3	31	569	93	1707	CoherentMotion_C#v1	1	500
595	1	4	42	3	3	3	3	256	344	768	1032	CoherentMotion_C#v1	1	500
663	1	7	70	2	2	3	3	424	176	1272	528	CoherentMotion_C#v1	1	500
709	1	0	5	1	1	3	3	31	569	93	1707	CoherentMotion_C#v1	1	500
644	1	6	61	2	2	3	3	368	232	1104	696	CoherentMotion_C#v1	1	500
634	1	6	61	3	3	3	3	368	232	1104	696	CoherentMotion_C#v1	1	500
679	1	4	42	1	1	3	3	256	344	768	1032	CoherentMotion_C#v1	1	500
670	1	2	23	0	0	3	3	143	457	429	1371	CoherentMotion_C#v1	1	500
698	1	1	14	3	3	3	3	87	513	261	1539	CoherentMotion_C#v1	1	500
651	1	6	61	1	1	3	3	368	232	1104	696	CoherentMotion_C#v1	1	500
673	0	1	14	1	3	3	3	87	513	261	1539	CoherentMotion_C#v1	1	500
702	1	6	61	3	3	3	3	368	232	1104	696	CoherentMotion_C#v1	1	500
629	1	4	42	2	2	3	3	256	344	768	1032	CoherentMotion_C#v1	1	500
778	0	1	14	2	3	3	3	87	513	261	1539	CoherentMotion_C#v1	1	500
635	1	4	42	3	3	3	3	256	344	768	1032	CoherentMotion_C#v1	1	500
620	1	4	42	2	2	3	3	256	344	768	1032	CoherentMotion_C#v1	1	500
