# Supplementary material for: The Leuven Embedded Figures Test (L-EFT): measuring perception, intelligence or executive function?
Source: PeerJ. 2018 Mar 26;6:e4524. doi: 10.7717/peerj.4524 (PMC5875396; doi:10.7717/peerj.4524)
Supplement: Supplemental Information 9 [file peerj-06-4524-s009.zip › Study 1/CoherentMotion/112990CoherentMotion.csv]

ReactionTime	Accuracy	CoherenceLevel	CoherenceValue	StimDirection	RespDirection	G_MeanCoherentSpeed	G_MeanRandomSpeed	TotalCoherent	TotalRandom	TotalCoherentSpeed	TotalRandomSpeed	TestID	MainPrac	MotionDuration
1636	1	2	23	3	3	3	3	143	457	429	1371	CoherentMotion_C#v1	0	1000
1610	1	7	70	1	1	3	3	424	176	1272	528	CoherentMotion_C#v1	0	1000
1465	1	6	61	0	0	3	3	368	232	1104	696	CoherentMotion_C#v1	0	1000
1804	0	1	14	1	2	3	3	87	513	261	1539	CoherentMotion_C#v1	0	1000
1623	1	3	33	0	0	3	3	199	401	597	1203	CoherentMotion_C#v1	0	1000
1277	0	0	5	2	3	3	3	31	569	93	1707	CoherentMotion_C#v1	0	1000
1730	1	1	14	0	0	3	3	87	513	261	1539	CoherentMotion_C#v1	0	1000
1211	1	7	70	0	0	3	3	424	176	1272	528	CoherentMotion_C#v1	0	1000
1514	1	2	23	2	2	3	3	143	457	429	1371	CoherentMotion_C#v1	0	1000
1309	0	6	61	0	3	3	3	368	232	1104	696	CoherentMotion_C#v1	0	1000
3428	0	6	61	2	1	3	3	368	232	1104	696	CoherentMotion_C#v1	0	1000
1753	1	2	23	3	3	3	3	143	457	429	1371	CoherentMotion_C#v1	0	1000
1273	1	6	61	1	1	3	3	368	232	1104	696	CoherentMotion_C#v1	0	1000
1255	1	7	70	2	2	3	3	424	176	1272	528	CoherentMotion_C#v1	0	1000
1301	0	1	14	0	3	3	3	87	513	261	1539	CoherentMotion_C#v1	0	1000
1028	0	0	5	0	3	3	3	31	569	93	1707	CoherentMotion_C#v1	0	1000
1370	1	4	42	3	3	3	3	256	344	768	1032	CoherentMotion_C#v1	0	1000
1049	1	7	70	3	3	3	3	424	176	1272	528	CoherentMotion_C#v1	0	1000
1330	1	3	33	3	3	3	3	199	401	597	1203	CoherentMotion_C#v1	0	1000
1272	0	0	5	0	3	3	3	31	569	93	1707	CoherentMotion_C#v1	0	1000
1286	0	2	23	0	3	3	3	143	457	429	1371	CoherentMotion_C#v1	0	1000
7109	1	7	70	3	3	3	3	424	176	1272	528	CoherentMotion_C#v1	0	1000
1840	1	7	70	3	3	3	3	424	176	1272	528	CoherentMotion_C#v1	0	1000
7996	0	4	42	2	3	3	3	256	344	768	1032	CoherentMotion_C#v1	0	1000
1438	1	7	70	2	2	3	3	424	176	1272	528	CoherentMotion_C#v1	0	1000
1136	0	4	42	2	3	3	3	256	344	768	1032	CoherentMotion_C#v1	0	1000
1162	1	6	61	1	1	3	3	368	232	1104	696	CoherentMotion_C#v1	0	1000
1116	0	1	14	0	3	3	3	87	513	261	1539	CoherentMotion_C#v1	0	1000
1103	1	7	70	0	0	3	3	424	176	1272	528	CoherentMotion_C#v1	0	1000
5729	1	5	51	3	3	3	3	312	288	936	864	CoherentMotion_C#v1	0	1000
1614	0	4	42	2	3	3	3	256	344	768	1032	CoherentMotion_C#v1	0	1000
18453	1	3	33	3	3	3	3	199	401	597	1203	CoherentMotion_C#v1	0	500
851	1	1	14	3	3	3	3	87	513	261	1539	CoherentMotion_C#v1	0	500
1254	1	2	23	3	3	3	3	143	457	429	1371	CoherentMotion_C#v1	0	500
1092	1	3	33	0	0	3	3	199	401	597	1203	CoherentMotion_C#v1	0	500
885	1	7	70	0	0	3	3	424	176	1272	528	CoherentMotion_C#v1	0	500
1148	1	3	33	0	0	3	3	199	401	597	1203	CoherentMotion_C#v1	0	500
963	1	6	61	1	1	3	3	368	232	1104	696	CoherentMotion_C#v1	0	500
953	1	6	61	3	3	3	3	368	232	1104	696	CoherentMotion_C#v1	0	500
999	0	0	5	1	3	3	3	31	569	93	1707	CoherentMotion_C#v1	0	500
869	1	4	42	2	2	3	3	256	344	768	1032	CoherentMotion_C#v1	0	500
855	1	7	70	3	3	3	3	424	176	1272	528	CoherentMotion_C#v1	0	500
898	1	4	42	2	2	3	3	256	344	768	1032	CoherentMotion_C#v1	0	500
974	1	2	23	3	3	3	3	143	457	429	1371	CoherentMotion_C#v1	0	500
788	1	7	70	0	0	3	3	424	176	1272	528	CoherentMotion_C#v1	0	500
670	1	6	61	3	3	3	3	368	232	1104	696	CoherentMotion_C#v1	0	500
908	1	5	51	0	0	3	3	312	288	936	864	CoherentMotion_C#v1	0	500
984	0	2	23	1	3	3	3	143	457	429	1371	CoherentMotion_C#v1	0	500
1349	1	0	5	0	0	3	3	31	569	93	1707	CoherentMotion_C#v1	0	500
1045	1	0	5	1	1	3	3	31	569	93	1707	CoherentMotion_C#v1	0	500
902	0	4	42	1	2	3	3	256	344	768	1032	CoherentMotion_C#v1	0	500
800	0	4	42	1	3	3	3	256	344	768	1032	CoherentMotion_C#v1	0	500
906	1	6	61	3	3	3	3	368	232	1104	696	CoherentMotion_C#v1	0	500
772	1	1	14	3	3	3	3	87	513	261	1539	CoherentMotion_C#v1	0	500
894	1	2	23	0	0	3	3	143	457	429	1371	CoherentMotion_C#v1	0	500
1227	0	4	42	1	3	3	3	256	344	768	1032	CoherentMotion_C#v1	0	500
1039	0	1	14	0	3	3	3	87	513	261	1539	CoherentMotion_C#v1	0	500
695	1	6	61	1	1	3	3	368	232	1104	696	CoherentMotion_C#v1	0	500
726	1	7	70	2	2	3	3	424	176	1272	528	CoherentMotion_C#v1	0	500
1149	1	3	33	0	0	3	3	199	401	597	1203	CoherentMotion_C#v1	0	500
1359	0	1	14	1	3	3	3	87	513	261	1539	CoherentMotion_C#v1	0	500
935	0	0	5	2	3	3	3	31	569	93	1707	CoherentMotion_C#v1	0	500
916	0	0	5	0	3	3	3	31	569	93	1707	CoherentMotion_C#v1	0	500
809	1	1	14	3	3	3	3	87	513	261	1539	CoherentMotion_C#v1	0	500
840	1	3	33	3	3	3	3	199	401	597	1203	CoherentMotion_C#v1	0	500
749	1	2	23	0	0	3	3	143	457	429	1371	CoherentMotion_C#v1	0	500
893	0	2	23	0	3	3	3	143	457	429	1371	CoherentMotion_C#v1	0	500
808	0	1	14	1	3	3	3	87	513	261	1539	CoherentMotion_C#v1	0	500
922	0	0	5	2	3	3	3	31	569	93	1707	CoherentMotion_C#v1	0	500
678	1	3	33	3	3	3	3	199	401	597	1203	CoherentMotion_C#v1	0	500
883	0	1	14	1	3	3	3	87	513	261	1539	CoherentMotion_C#v1	0	500
847	1	0	5	2	2	3	3	31	569	93	1707	CoherentMotion_C#v1	0	500
850	0	5	51	1	3	3	3	312	288	936	864	CoherentMotion_C#v1	0	500
765	0	0	5	0	2	3	3	31	569	93	1707	CoherentMotion_C#v1	0	500
656	0	2	23	0	3	3	3	143	457	429	1371	CoherentMotion_C#v1	0	500
909	1	7	70	3	3	3	3	424	176	1272	528	CoherentMotion_C#v1	0	500
777	1	5	51	2	2	3	3	312	288	936	864	CoherentMotion_C#v1	0	500
769	0	4	42	1	3	3	3	256	344	768	1032	CoherentMotion_C#v1	0	500
741	1	6	61	2	2	3	3	368	232	1104	696	CoherentMotion_C#v1	0	500
1043	1	3	33	0	0	3	3	199	401	597	1203	CoherentMotion_C#v1	0	500
1282	0	2	23	2	3	3	3	143	457	429	1371	CoherentMotion_C#v1	1	500
926	1	6	61	3	3	3	3	368	232	1104	696	CoherentMotion_C#v1	1	500
974	1	6	61	3	3	3	3	368	232	1104	696	CoherentMotion_C#v1	1	500
1148	0	3	33	1	2	3	3	199	401	597	1203	CoherentMotion_C#v1	1	500
933	1	6	61	3	3	3	3	368	232	1104	696	CoherentMotion_C#v1	1	500
817	1	5	51	0	0	3	3	312	288	936	864	CoherentMotion_C#v1	1	500
1365	1	3	33	1	1	3	3	199	401	597	1203	CoherentMotion_C#v1	1	500
925	0	3	33	1	3	3	3	199	401	597	1203	CoherentMotion_C#v1	1	500
945	1	4	42	1	1	3	3	256	344	768	1032	CoherentMotion_C#v1	1	500
1230	1	4	42	0	0	3	3	256	344	768	1032	CoherentMotion_C#v1	1	500
1002	0	4	42	0	2	3	3	256	344	768	1032	CoherentMotion_C#v1	1	500
1466	0	1	14	2	3	3	3	87	513	261	1539	CoherentMotion_C#v1	1	500
886	0	0	5	3	1	3	3	31	569	93	1707	CoherentMotion_C#v1	1	500
865	0	0	5	2	0	3	3	31	569	93	1707	CoherentMotion_C#v1	1	500
1148	0	0	5	3	0	3	3	31	569	93	1707	CoherentMotion_C#v1	1	500
854	1	5	51	3	3	3	3	312	288	936	864	CoherentMotion_C#v1	1	500
905	0	2	23	3	1	3	3	143	457	429	1371	CoherentMotion_C#v1	1	500
822	1	2	23	3	3	3	3	143	457	429	1371	CoherentMotion_C#v1	1	500
823	1	3	33	3	3	3	3	199	401	597	1203	CoherentMotion_C#v1	1	500
874	1	6	61	2	2	3	3	368	232	1104	696	CoherentMotion_C#v1	1	500
724	1	7	70	3	3	3	3	424	176	1272	528	CoherentMotion_C#v1	1	500
931	1	4	42	3	3	3	3	256	344	768	1032	CoherentMotion_C#v1	1	500
801	1	6	61	3	3	3	3	368	232	1104	696	CoherentMotion_C#v1	1	500
787	1	3	33	0	0	3	3	199	401	597	1203	CoherentMotion_C#v1	1	500
1164	1	2	23	1	1	3	3	143	457	429	1371	CoherentMotion_C#v1	1	500
942	1	4	42	2	2	3	3	256	344	768	1032	CoherentMotion_C#v1	1	500
804	1	7	70	1	1	3	3	424	176	1272	528	CoherentMotion_C#v1	1	500
826	1	4	42	0	0	3	3	256	344	768	1032	CoherentMotion_C#v1	1	500
848	1	1	14	0	0	3	3	87	513	261	1539	CoherentMotion_C#v1	1	500
782	0	0	5	3	0	3	3	31	569	93	1707	CoherentMotion_C#v1	1	500
828	1	5	51	3	3	3	3	312	288	936	864	CoherentMotion_C#v1	1	500
1166	0	2	23	1	2	3	3	143	457	429	1371	CoherentMotion_C#v1	1	500
1168	0	0	5	1	2	3	3	31	569	93	1707	CoherentMotion_C#v1	1	500
908	0	0	5	0	2	3	3	31	569	93	1707	CoherentMotion_C#v1	1	500
881	0	0	5	2	1	3	3	31	569	93	1707	CoherentMotion_C#v1	1	500
813	1	6	61	3	3	3	3	368	232	1104	696	CoherentMotion_C#v1	1	500
693	1	7	70	3	3	3	3	424	176	1272	528	CoherentMotion_C#v1	1	500
876	1	4	42	1	1	3	3	256	344	768	1032	CoherentMotion_C#v1	1	500
799	1	2	23	3	3	3	3	143	457	429	1371	CoherentMotion_C#v1	1	500
737	1	2	23	1	1	3	3	143	457	429	1371	CoherentMotion_C#v1	1	500
842	0	0	5	2	3	3	3	31	569	93	1707	CoherentMotion_C#v1	1	500
821	1	6	61	1	1	3	3	368	232	1104	696	CoherentMotion_C#v1	1	500
754	1	7	70	3	3	3	3	424	176	1272	528	CoherentMotion_C#v1	1	500
751	1	4	42	1	1	3	3	256	344	768	1032	CoherentMotion_C#v1	1	500
959	1	1	14	2	2	3	3	87	513	261	1539	CoherentMotion_C#v1	1	500
932	1	1	14	2	2	3	3	87	513	261	1539	CoherentMotion_C#v1	1	500
865	0	1	14	1	2	3	3	87	513	261	1539	CoherentMotion_C#v1	1	500
1141	0	3	33	1	3	3	3	199	401	597	1203	CoherentMotion_C#v1	1	500
814	1	7	70	2	2	3	3	424	176	1272	528	CoherentMotion_C#v1	1	500
1136	0	1	14	1	2	3	3	87	513	261	1539	CoherentMotion_C#v1	1	500
1114	0	0	5	0	1	3	3	31	569	93	1707	CoherentMotion_C#v1	1	500
964	0	0	5	2	1	3	3	31	569	93	1707	CoherentMotion_C#v1	1	500
834	1	3	33	1	1	3	3	199	401	597	1203	CoherentMotion_C#v1	1	500
812	1	5	51	0	0	3	3	312	288	936	864	CoherentMotion_C#v1	1	500
1319	1	0	5	3	3	3	3	31	569	93	1707	CoherentMotion_C#v1	1	500
918	0	2	23	1	3	3	3	143	457	429	1371	CoherentMotion_C#v1	1	500
921	0	6	61	1	3	3	3	368	232	1104	696	CoherentMotion_C#v1	1	500
746	1	5	51	0	0	3	3	312	288	936	864	CoherentMotion_C#v1	1	500
886	0	1	14	1	2	3	3	87	513	261	1539	CoherentMotion_C#v1	1	500
778	1	6	61	1	1	3	3	368	232	1104	696	CoherentMotion_C#v1	1	500
779	1	6	61	1	1	3	3	368	232	1104	696	CoherentMotion_C#v1	1	500
772	1	5	51	1	1	3	3	312	288	936	864	CoherentMotion_C#v1	1	500
1333	1	1	14	1	1	3	3	87	513	261	1539	CoherentMotion_C#v1	1	500
932	0	2	23	0	1	3	3	143	457	429	1371	CoherentMotion_C#v1	1	500
930	1	0	5	3	3	3	3	31	569	93	1707	CoherentMotion_C#v1	1	500
1194	1	2	23	0	0	3	3	143	457	429	1371	CoherentMotion_C#v1	1	500
928	0	3	33	3	2	3	3	199	401	597	1203	CoherentMotion_C#v1	1	500
837	1	4	42	1	1	3	3	256	344	768	1032	CoherentMotion_C#v1	1	500
871	1	2	23	2	2	3	3	143	457	429	1371	CoherentMotion_C#v1	1	500
895	0	1	14	3	0	3	3	87	513	261	1539	CoherentMotion_C#v1	1	500
687	0	1	14	0	3	3	3	87	513	261	1539	CoherentMotion_C#v1	1	500
661	1	6	61	2	2	3	3	368	232	1104	696	CoherentMotion_C#v1	1	500
796	1	4	42	2	2	3	3	256	344	768	1032	CoherentMotion_C#v1	1	500
709	1	4	42	3	3	3	3	256	344	768	1032	CoherentMotion_C#v1	1	500
757	1	6	61	2	2	3	3	368	232	1104	696	CoherentMotion_C#v1	1	500
900	0	0	5	1	3	3	3	31	569	93	1707	CoherentMotion_C#v1	1	500
753	0	0	5	3	2	3	3	31	569	93	1707	CoherentMotion_C#v1	1	500
825	1	3	33	0	0	3	3	199	401	597	1203	CoherentMotion_C#v1	1	500
947	0	3	33	0	2	3	3	199	401	597	1203	CoherentMotion_C#v1	1	500
1193	0	3	33	2	3	3	3	199	401	597	1203	CoherentMotion_C#v1	1	500
876	1	1	14	1	1	3	3	87	513	261	1539	CoherentMotion_C#v1	1	500
775	1	4	42	0	0	3	3	256	344	768	1032	CoherentMotion_C#v1	1	500
744	1	7	70	3	3	3	3	424	176	1272	528	CoherentMotion_C#v1	1	500
940	0	1	14	0	1	3	3	87	513	261	1539	CoherentMotion_C#v1	1	500
828	1	2	23	3	3	3	3	143	457	429	1371	CoherentMotion_C#v1	1	500
694	1	4	42	0	0	3	3	256	344	768	1032	CoherentMotion_C#v1	1	500
957	0	2	23	1	3	3	3	143	457	429	1371	CoherentMotion_C#v1	1	500
907	1	6	61	3	3	3	3	368	232	1104	696	CoherentMotion_C#v1	1	500
737	1	5	51	3	3	3	3	312	288	936	864	CoherentMotion_C#v1	1	500
1828	1	2	23	0	0	3	3	143	457	429	1371	CoherentMotion_C#v1	1	500
1011	0	1	14	3	2	3	3	87	513	261	1539	CoherentMotion_C#v1	1	500
930	0	1	14	0	1	3	3	87	513	261	1539	CoherentMotion_C#v1	1	500
679	1	0	5	3	3	3	3	31	569	93	1707	CoherentMotion_C#v1	1	500
757	1	7	70	3	3	3	3	424	176	1272	528	CoherentMotion_C#v1	1	500
862	1	2	23	2	2	3	3	143	457	429	1371	CoherentMotion_C#v1	1	500
1120	1	1	14	2	2	3	3	87	513	261	1539	CoherentMotion_C#v1	1	500
889	1	7	70	0	0	3	3	424	176	1272	528	CoherentMotion_C#v1	1	500
914	0	1	14	3	1	3	3	87	513	261	1539	CoherentMotion_C#v1	1	500
1106	0	0	5	0	3	3	3	31	569	93	1707	CoherentMotion_C#v1	1	500
786	1	6	61	2	2	3	3	368	232	1104	696	CoherentMotion_C#v1	1	500
676	1	7	70	0	0	3	3	424	176	1272	528	CoherentMotion_C#v1	1	500
658	1	7	70	1	1	3	3	424	176	1272	528	CoherentMotion_C#v1	1	500
924	0	0	5	1	0	3	3	31	569	93	1707	CoherentMotion_C#v1	1	500
807	0	1	14	0	2	3	3	87	513	261	1539	CoherentMotion_C#v1	1	500
713	1	7	70	2	2	3	3	424	176	1272	528	CoherentMotion_C#v1	1	500
737	1	1	14	3	3	3	3	87	513	261	1539	CoherentMotion_C#v1	1	500
711	1	5	51	1	1	3	3	312	288	936	864	CoherentMotion_C#v1	1	500
692	1	2	23	0	0	3	3	143	457	429	1371	CoherentMotion_C#v1	1	500
709	1	6	61	1	1	3	3	368	232	1104	696	CoherentMotion_C#v1	1	500
737	0	0	5	1	2	3	3	31	569	93	1707	CoherentMotion_C#v1	1	500
746	1	2	23	2	2	3	3	143	457	429	1371	CoherentMotion_C#v1	1	500
822	1	5	51	2	2	3	3	312	288	936	864	CoherentMotion_C#v1	1	500
848	1	6	61	2	2	3	3	368	232	1104	696	CoherentMotion_C#v1	1	500
770	1	4	42	2	2	3	3	256	344	768	1032	CoherentMotion_C#v1	1	500
836	1	5	51	3	3	3	3	312	288	936	864	CoherentMotion_C#v1	1	500
782	1	3	33	1	1	3	3	199	401	597	1203	CoherentMotion_C#v1	1	500
1695	0	2	23	2	3	3	3	143	457	429	1371	CoherentMotion_C#v1	1	500
907	1	3	33	1	1	3	3	199	401	597	1203	CoherentMotion_C#v1	1	500
866	0	3	33	1	2	3	3	199	401	597	1203	CoherentMotion_C#v1	1	500
1238	0	0	5	1	3	3	3	31	569	93	1707	CoherentMotion_C#v1	1	500
810	1	7	70	3	3	3	3	424	176	1272	528	CoherentMotion_C#v1	1	500
692	1	5	51	3	3	3	3	312	288	936	864	CoherentMotion_C#v1	1	500
676	1	5	51	3	3	3	3	312	288	936	864	CoherentMotion_C#v1	1	500
683	1	7	70	0	0	3	3	424	176	1272	528	CoherentMotion_C#v1	1	500
793	0	1	14	0	3	3	3	87	513	261	1539	CoherentMotion_C#v1	1	500
786	0	0	5	1	0	3	3	31	569	93	1707	CoherentMotion_C#v1	1	500
636	1	7	70	0	0	3	3	424	176	1272	528	CoherentMotion_C#v1	1	500
720	1	3	33	3	3	3	3	199	401	597	1203	CoherentMotion_C#v1	1	500
691	1	7	70	0	0	3	3	424	176	1272	528	CoherentMotion_C#v1	1	500
670	1	1	14	0	0	3	3	87	513	261	1539	CoherentMotion_C#v1	1	500
713	1	5	51	1	1	3	3	312	288	936	864	CoherentMotion_C#v1	1	500
724	1	7	70	0	0	3	3	424	176	1272	528	CoherentMotion_C#v1	1	500
835	0	4	42	1	3	3	3	256	344	768	1032	CoherentMotion_C#v1	1	500
1062	0	0	5	0	3	3	3	31	569	93	1707	CoherentMotion_C#v1	1	500
782	1	3	33	0	0	3	3	199	401	597	1203	CoherentMotion_C#v1	1	500
903	1	4	42	0	0	3	3	256	344	768	1032	CoherentMotion_C#v1	1	500
1185	1	2	23	3	3	3	3	143	457	429	1371	CoherentMotion_C#v1	1	500
924	1	3	33	3	3	3	3	199	401	597	1203	CoherentMotion_C#v1	1	500
826	1	6	61	0	0	3	3	368	232	1104	696	CoherentMotion_C#v1	1	500
1164	1	0	5	1	1	3	3	31	569	93	1707	CoherentMotion_C#v1	1	500
815	1	1	14	3	3	3	3	87	513	261	1539	CoherentMotion_C#v1	1	500
961	1	6	61	2	2	3	3	368	232	1104	696	CoherentMotion_C#v1	1	500
1446	0	1	14	0	1	3	3	87	513	261	1539	CoherentMotion_C#v1	1	500
752	1	5	51	3	3	3	3	312	288	936	864	CoherentMotion_C#v1	1	500
823	1	5	51	2	2	3	3	312	288	936	864	CoherentMotion_C#v1	1	500
830	1	0	5	0	0	3	3	31	569	93	1707	CoherentMotion_C#v1	1	500
772	1	3	33	1	1	3	3	199	401	597	1203	CoherentMotion_C#v1	1	500
708	1	7	70	1	1	3	3	424	176	1272	528	CoherentMotion_C#v1	1	500
739	1	5	51	2	2	3	3	312	288	936	864	CoherentMotion_C#v1	1	500
676	1	7	70	3	3	3	3	424	176	1272	528	CoherentMotion_C#v1	1	500
1016	0	2	23	1	2	3	3	143	457	429	1371	CoherentMotion_C#v1	1	500
947	1	2	23	1	1	3	3	143	457	429	1371	CoherentMotion_C#v1	1	500
767	1	4	42	1	1	3	3	256	344	768	1032	CoherentMotion_C#v1	1	500
736	1	3	33	2	2	3	3	199	401	597	1203	CoherentMotion_C#v1	1	500
767	1	2	23	1	1	3	3	143	457	429	1371	CoherentMotion_C#v1	1	500
720	1	5	51	2	2	3	3	312	288	936	864	CoherentMotion_C#v1	1	500
884	1	5	51	1	1	3	3	312	288	936	864	CoherentMotion_C#v1	1	500
866	0	1	14	2	3	3	3	87	513	261	1539	CoherentMotion_C#v1	1	500
798	1	6	61	2	2	3	3	368	232	1104	696	CoherentMotion_C#v1	1	500
1439	0	2	23	3	1	3	3	143	457	429	1371	CoherentMotion_C#v1	1	500
767	1	7	70	2	2	3	3	424	176	1272	528	CoherentMotion_C#v1	1	500
752	1	4	42	2	2	3	3	256	344	768	1032	CoherentMotion_C#v1	1	500
953	1	6	61	1	1	3	3	368	232	1104	696	CoherentMotion_C#v1	1	500
766	0	1	14	0	3	3	3	87	513	261	1539	CoherentMotion_C#v1	1	500
734	1	5	51	0	0	3	3	312	288	936	864	CoherentMotion_C#v1	1	500
998	0	2	23	1	2	3	3	143	457	429	1371	CoherentMotion_C#v1	1	500
715	1	7	70	1	1	3	3	424	176	1272	528	CoherentMotion_C#v1	1	500
700	1	5	51	3	3	3	3	312	288	936	864	CoherentMotion_C#v1	1	500
723	1	4	42	1	1	3	3	256	344	768	1032	CoherentMotion_C#v1	1	500
769	1	5	51	3	3	3	3	312	288	936	864	CoherentMotion_C#v1	1	500
898	1	3	33	1	1	3	3	199	401	597	1203	CoherentMotion_C#v1	1	500
870	1	4	42	0	0	3	3	256	344	768	1032	CoherentMotion_C#v1	1	500
826	0	2	23	2	1	3	3	143	457	429	1371	CoherentMotion_C#v1	1	500
714	1	6	61	2	2	3	3	368	232	1104	696	CoherentMotion_C#v1	1	500
699	1	7	70	0	0	3	3	424	176	1272	528	CoherentMotion_C#v1	1	500
761	1	7	70	1	1	3	3	424	176	1272	528	CoherentMotion_C#v1	1	500
1577	1	1	14	0	0	3	3	87	513	261	1539	CoherentMotion_C#v1	1	500
1158	1	3	33	0	0	3	3	199	401	597	1203	CoherentMotion_C#v1	1	500
887	1	4	42	3	3	3	3	256	344	768	1032	CoherentMotion_C#v1	1	500
821	0	6	61	3	1	3	3	368	232	1104	696	CoherentMotion_C#v1	1	500
935	0	1	14	2	0	3	3	87	513	261	1539	CoherentMotion_C#v1	1	500
717	1	7	70	2	2	3	3	424	176	1272	528	CoherentMotion_C#v1	1	500
979	1	1	14	3	3	3	3	87	513	261	1539	CoherentMotion_C#v1	1	500
857	0	1	14	3	1	3	3	87	513	261	1539	CoherentMotion_C#v1	1	500
780	1	2	23	2	2	3	3	143	457	429	1371	CoherentMotion_C#v1	1	500
765	1	7	70	3	3	3	3	424	176	1272	528	CoherentMotion_C#v1	1	500
1189	1	1	14	3	3	3	3	87	513	261	1539	CoherentMotion_C#v1	1	500
1311	0	0	5	1	0	3	3	31	569	93	1707	CoherentMotion_C#v1	1	500
974	0	2	23	1	2	3	3	143	457	429	1371	CoherentMotion_C#v1	1	500
773	1	3	33	2	2	3	3	199	401	597	1203	CoherentMotion_C#v1	1	500
742	1	5	51	0	0	3	3	312	288	936	864	CoherentMotion_C#v1	1	500
1086	0	2	23	3	1	3	3	143	457	429	1371	CoherentMotion_C#v1	1	500
813	1	4	42	1	1	3	3	256	344	768	1032	CoherentMotion_C#v1	1	500
684	0	4	42	1	3	3	3	256	344	768	1032	CoherentMotion_C#v1	1	500
1005	1	5	51	0	0	3	3	312	288	936	864	CoherentMotion_C#v1	1	500
1093	1	2	23	1	1	3	3	143	457	429	1371	CoherentMotion_C#v1	1	500
822	1	3	33	2	2	3	3	199	401	597	1203	CoherentMotion_C#v1	1	500
869	0	2	23	2	3	3	3	143	457	429	1371	CoherentMotion_C#v1	1	500
819	1	7	70	0	0	3	3	424	176	1272	528	CoherentMotion_C#v1	1	500
929	0	1	14	2	1	3	3	87	513	261	1539	CoherentMotion_C#v1	1	500
1064	0	0	5	2	3	3	3	31	569	93	1707	CoherentMotion_C#v1	1	500
743	1	7	70	1	1	3	3	424	176	1272	528	CoherentMotion_C#v1	1	500
795	0	0	5	2	0	3	3	31	569	93	1707	CoherentMotion_C#v1	1	500
872	1	1	14	3	3	3	3	87	513	261	1539	CoherentMotion_C#v1	1	500
700	1	6	61	3	3	3	3	368	232	1104	696	CoherentMotion_C#v1	1	500
867	0	0	5	2	3	3	3	31	569	93	1707	CoherentMotion_C#v1	1	500
748	1	6	61	1	1	3	3	368	232	1104	696	CoherentMotion_C#v1	1	500
757	1	4	42	3	3	3	3	256	344	768	1032	CoherentMotion_C#v1	1	500
725	1	6	61	2	2	3	3	368	232	1104	696	CoherentMotion_C#v1	1	500
933	1	2	23	1	1	3	3	143	457	429	1371	CoherentMotion_C#v1	1	500
834	1	2	23	0	0	3	3	143	457	429	1371	CoherentMotion_C#v1	1	500
902	1	0	5	1	1	3	3	31	569	93	1707	CoherentMotion_C#v1	1	500
896	0	1	14	2	3	3	3	87	513	261	1539	CoherentMotion_C#v1	1	500
892	1	0	5	2	2	3	3	31	569	93	1707	CoherentMotion_C#v1	1	500
775	1	4	42	3	3	3	3	256	344	768	1032	CoherentMotion_C#v1	1	500
856	0	0	5	0	2	3	3	31	569	93	1707	CoherentMotion_C#v1	1	500
763	1	5	51	2	2	3	3	312	288	936	864	CoherentMotion_C#v1	1	500
794	1	1	14	3	3	3	3	87	513	261	1539	CoherentMotion_C#v1	1	500
723	1	7	70	3	3	3	3	424	176	1272	528	CoherentMotion_C#v1	1	500
883	1	2	23	0	0	3	3	143	457	429	1371	CoherentMotion_C#v1	1	500
839	1	1	14	1	1	3	3	87	513	261	1539	CoherentMotion_C#v1	1	500
785	1	5	51	3	3	3	3	312	288	936	864	CoherentMotion_C#v1	1	500
867	0	0	5	3	1	3	3	31	569	93	1707	CoherentMotion_C#v1	1	500
903	1	2	23	1	1	3	3	143	457	429	1371	CoherentMotion_C#v1	1	500
819	1	5	51	3	3	3	3	312	288	936	864	CoherentMotion_C#v1	1	500
700	1	6	61	2	2	3	3	368	232	1104	696	CoherentMotion_C#v1	1	500
643	1	5	51	3	3	3	3	312	288	936	864	CoherentMotion_C#v1	1	500
679	1	3	33	3	3	3	3	199	401	597	1203	CoherentMotion_C#v1	1	500
654	1	6	61	3	3	3	3	368	232	1104	696	CoherentMotion_C#v1	1	500
861	1	4	42	1	1	3	3	256	344	768	1032	CoherentMotion_C#v1	1	500
736	1	3	33	1	1	3	3	199	401	597	1203	CoherentMotion_C#v1	1	500
735	1	7	70	0	0	3	3	424	176	1272	528	CoherentMotion_C#v1	1	500
727	1	5	51	3	3	3	3	312	288	936	864	CoherentMotion_C#v1	1	500
599	1	4	42	0	0	3	3	256	344	768	1032	CoherentMotion_C#v1	1	500
1043	1	1	14	1	1	3	3	87	513	261	1539	CoherentMotion_C#v1	1	500
778	1	6	61	2	2	3	3	368	232	1104	696	CoherentMotion_C#v1	1	500
691	1	7	70	3	3	3	3	424	176	1272	528	CoherentMotion_C#v1	1	500
770	1	7	70	0	0	3	3	424	176	1272	528	CoherentMotion_C#v1	1	500
730	1	5	51	1	1	3	3	312	288	936	864	CoherentMotion_C#v1	1	500
601	0	0	5	1	3	3	3	31	569	93	1707	CoherentMotion_C#v1	1	500
693	1	6	61	0	0	3	3	368	232	1104	696	CoherentMotion_C#v1	1	500
941	0	0	5	0	1	3	3	31	569	93	1707	CoherentMotion_C#v1	1	500
674	1	7	70	1	1	3	3	424	176	1272	528	CoherentMotion_C#v1	1	500
705	0	0	5	2	3	3	3	31	569	93	1707	CoherentMotion_C#v1	1	500
608	1	7	70	0	0	3	3	424	176	1272	528	CoherentMotion_C#v1	1	500
724	0	2	23	3	1	3	3	143	457	429	1371	CoherentMotion_C#v1	1	500
1123	0	3	33	0	3	3	3	199	401	597	1203	CoherentMotion_C#v1	1	500
828	1	7	70	3	3	3	3	424	176	1272	528	CoherentMotion_C#v1	1	500
918	0	4	42	3	1	3	3	256	344	768	1032	CoherentMotion_C#v1	1	500
706	1	3	33	1	1	3	3	199	401	597	1203	CoherentMotion_C#v1	1	500
682	1	3	33	3	3	3	3	199	401	597	1203	CoherentMotion_C#v1	1	500
745	1	2	23	1	1	3	3	143	457	429	1371	CoherentMotion_C#v1	1	500
793	0	1	14	0	2	3	3	87	513	261	1539	CoherentMotion_C#v1	1	500
690	1	4	42	0	0	3	3	256	344	768	1032	CoherentMotion_C#v1	1	500
1040	1	2	23	2	2	3	3	143	457	429	1371	CoherentMotion_C#v1	1	500
705	1	4	42	0	0	3	3	256	344	768	1032	CoherentMotion_C#v1	1	500
695	1	7	70	3	3	3	3	424	176	1272	528	CoherentMotion_C#v1	1	500
1078	0	0	5	2	3	3	3	31	569	93	1707	CoherentMotion_C#v1	1	500
773	1	7	70	0	0	3	3	424	176	1272	528	CoherentMotion_C#v1	1	500
752	1	6	61	3	3	3	3	368	232	1104	696	CoherentMotion_C#v1	1	500
817	1	7	70	1	1	3	3	424	176	1272	528	CoherentMotion_C#v1	1	500
728	1	6	61	0	0	3	3	368	232	1104	696	CoherentMotion_C#v1	1	500
671	1	7	70	0	0	3	3	424	176	1272	528	CoherentMotion_C#v1	1	500
616	1	4	42	0	0	3	3	256	344	768	1032	CoherentMotion_C#v1	1	500
692	1	4	42	1	1	3	3	256	344	768	1032	CoherentMotion_C#v1	1	500
788	1	4	42	1	1	3	3	256	344	768	1032	CoherentMotion_C#v1	1	500
597	1	5	51	0	0	3	3	312	288	936	864	CoherentMotion_C#v1	1	500
980	0	3	33	2	1	3	3	199	401	597	1203	CoherentMotion_C#v1	1	500
841	0	3	33	0	3	3	3	199	401	597	1203	CoherentMotion_C#v1	1	500
700	1	5	51	0	0	3	3	312	288	936	864	CoherentMotion_C#v1	1	500
892	1	1	14	1	1	3	3	87	513	261	1539	CoherentMotion_C#v1	1	500
744	1	7	70	3	3	3	3	424	176	1272	528	CoherentMotion_C#v1	1	500
732	1	5	51	1	1	3	3	312	288	936	864	CoherentMotion_C#v1	1	500
807	1	3	33	1	1	3	3	199	401	597	1203	CoherentMotion_C#v1	1	500
658	1	4	42	3	3	3	3	256	344	768	1032	CoherentMotion_C#v1	1	500
1230	0	0	5	3	0	3	3	31	569	93	1707	CoherentMotion_C#v1	1	500
763	1	4	42	0	0	3	3	256	344	768	1032	CoherentMotion_C#v1	1	500
1067	1	1	14	2	2	3	3	87	513	261	1539	CoherentMotion_C#v1	1	500
716	1	7	70	3	3	3	3	424	176	1272	528	CoherentMotion_C#v1	1	500
2108	1	0	5	1	1	3	3	31	569	93	1707	CoherentMotion_C#v1	1	500
1606	0	1	14	2	1	3	3	87	513	261	1539	CoherentMotion_C#v1	1	500
660	1	6	61	3	3	3	3	368	232	1104	696	CoherentMotion_C#v1	1	500
737	1	4	42	3	3	3	3	256	344	768	1032	CoherentMotion_C#v1	1	500
752	1	5	51	3	3	3	3	312	288	936	864	CoherentMotion_C#v1	1	500
911	1	4	42	2	2	3	3	256	344	768	1032	CoherentMotion_C#v1	1	500
885	0	1	14	1	0	3	3	87	513	261	1539	CoherentMotion_C#v1	1	500
886	1	6	61	1	1	3	3	368	232	1104	696	CoherentMotion_C#v1	1	500
1837	1	0	5	1	1	3	3	31	569	93	1707	CoherentMotion_C#v1	1	500
984	1	0	5	1	1	3	3	31	569	93	1707	CoherentMotion_C#v1	1	500
799	1	3	33	1	1	3	3	199	401	597	1203	CoherentMotion_C#v1	1	500
677	1	4	42	3	3	3	3	256	344	768	1032	CoherentMotion_C#v1	1	500
781	1	3	33	3	3	3	3	199	401	597	1203	CoherentMotion_C#v1	1	500
1042	1	3	33	0	0	3	3	199	401	597	1203	CoherentMotion_C#v1	1	500
1326	1	0	5	1	1	3	3	31	569	93	1707	CoherentMotion_C#v1	1	500
1125	0	1	14	2	1	3	3	87	513	261	1539	CoherentMotion_C#v1	1	500
943	1	0	5	2	2	3	3	31	569	93	1707	CoherentMotion_C#v1	1	500
746	0	2	23	2	0	3	3	143	457	429	1371	CoherentMotion_C#v1	1	500
1268	0	1	14	0	1	3	3	87	513	261	1539	CoherentMotion_C#v1	1	500
1418	1	2	23	3	3	3	3	143	457	429	1371	CoherentMotion_C#v1	1	500
814	1	3	33	2	2	3	3	199	401	597	1203	CoherentMotion_C#v1	1	500
1112	1	2	23	0	0	3	3	143	457	429	1371	CoherentMotion_C#v1	1	500
2942	0	0	5	0	1	3	3	31	569	93	1707	CoherentMotion_C#v1	1	500
969	1	3	33	2	2	3	3	199	401	597	1203	CoherentMotion_C#v1	1	500
811	1	5	51	3	3	3	3	312	288	936	864	CoherentMotion_C#v1	1	500
801	1	7	70	1	1	3	3	424	176	1272	528	CoherentMotion_C#v1	1	500
786	1	2	23	2	2	3	3	143	457	429	1371	CoherentMotion_C#v1	1	500
810	1	1	14	2	2	3	3	87	513	261	1539	CoherentMotion_C#v1	1	500
709	1	6	61	3	3	3	3	368	232	1104	696	CoherentMotion_C#v1	1	500
717	1	4	42	3	3	3	3	256	344	768	1032	CoherentMotion_C#v1	1	500
765	1	6	61	1	1	3	3	368	232	1104	696	CoherentMotion_C#v1	1	500
701	1	5	51	0	0	3	3	312	288	936	864	CoherentMotion_C#v1	1	500
719	1	3	33	2	2	3	3	199	401	597	1203	CoherentMotion_C#v1	1	500
842	1	2	23	1	1	3	3	143	457	429	1371	CoherentMotion_C#v1	1	500
868	0	2	23	0	3	3	3	143	457	429	1371	CoherentMotion_C#v1	1	500
1152	0	0	5	1	2	3	3	31	569	93	1707	CoherentMotion_C#v1	1	500
643	1	6	61	3	3	3	3	368	232	1104	696	CoherentMotion_C#v1	1	500
768	1	7	70	2	2	3	3	424	176	1272	528	CoherentMotion_C#v1	1	500
1280	1	3	33	1	1	3	3	199	401	597	1203	CoherentMotion_C#v1	1	500
703	1	4	42	1	1	3	3	256	344	768	1032	CoherentMotion_C#v1	1	500
692	1	7	70	0	0	3	3	424	176	1272	528	CoherentMotion_C#v1	1	500
923	1	3	33	0	0	3	3	199	401	597	1203	CoherentMotion_C#v1	1	500
687	1	5	51	0	0	3	3	312	288	936	864	CoherentMotion_C#v1	1	500
647	0	0	5	1	0	3	3	31	569	93	1707	CoherentMotion_C#v1	1	500
701	1	7	70	3	3	3	3	424	176	1272	528	CoherentMotion_C#v1	1	500
699	1	6	61	3	3	3	3	368	232	1104	696	CoherentMotion_C#v1	1	500
2494	1	6	61	2	2	3	3	368	232	1104	696	CoherentMotion_C#v1	1	500
823	0	0	5	3	0	3	3	31	569	93	1707	CoherentMotion_C#v1	1	500
1313	1	5	51	2	2	3	3	312	288	936	864	CoherentMotion_C#v1	1	500
734	1	5	51	1	1	3	3	312	288	936	864	CoherentMotion_C#v1	1	500
875	1	2	23	1	1	3	3	143	457	429	1371	CoherentMotion_C#v1	1	500
754	1	4	42	0	0	3	3	256	344	768	1032	CoherentMotion_C#v1	1	500
719	1	6	61	2	2	3	3	368	232	1104	696	CoherentMotion_C#v1	1	500
706	1	6	61	3	3	3	3	368	232	1104	696	CoherentMotion_C#v1	1	500
737	1	4	42	0	0	3	3	256	344	768	1032	CoherentMotion_C#v1	1	500
904	1	3	33	3	3	3	3	199	401	597	1203	CoherentMotion_C#v1	1	500
749	1	3	33	1	1	3	3	199	401	597	1203	CoherentMotion_C#v1	1	500
820	1	5	51	1	1	3	3	312	288	936	864	CoherentMotion_C#v1	1	500
831	1	7	70	0	0	3	3	424	176	1272	528	CoherentMotion_C#v1	1	500
1504	0	4	42	3	2	3	3	256	344	768	1032	CoherentMotion_C#v1	1	500
1405	1	1	14	2	2	3	3	87	513	261	1539	CoherentMotion_C#v1	1	500
782	1	5	51	0	0	3	3	312	288	936	864	CoherentMotion_C#v1	1	500
896	0	1	14	0	1	3	3	87	513	261	1539	CoherentMotion_C#v1	1	500
739	1	3	33	1	1	3	3	199	401	597	1203	CoherentMotion_C#v1	1	500
779	0	2	23	1	2	3	3	143	457	429	1371	CoherentMotion_C#v1	1	500
1571	0	2	23	1	3	3	3	143	457	429	1371	CoherentMotion_C#v1	1	500
976	1	4	42	3	3	3	3	256	344	768	1032	CoherentMotion_C#v1	1	500
747	1	7	70	2	2	3	3	424	176	1272	528	CoherentMotion_C#v1	1	500
902	1	5	51	1	1	3	3	312	288	936	864	CoherentMotion_C#v1	1	500
1147	1	3	33	1	1	3	3	199	401	597	1203	CoherentMotion_C#v1	1	500
685	1	5	51	3	3	3	3	312	288	936	864	CoherentMotion_C#v1	1	500
747	1	1	14	2	2	3	3	87	513	261	1539	CoherentMotion_C#v1	1	500
899	1	4	42	0	0	3	3	256	344	768	1032	CoherentMotion_C#v1	1	500
855	1	6	61	1	1	3	3	368	232	1104	696	CoherentMotion_C#v1	1	500
1571	1	2	23	0	0	3	3	143	457	429	1371	CoherentMotion_C#v1	1	500
976	0	0	5	1	3	3	3	31	569	93	1707	CoherentMotion_C#v1	1	500
2268	0	4	42	2	3	3	3	256	344	768	1032	CoherentMotion_C#v1	1	500
760	1	3	33	1	1	3	3	199	401	597	1203	CoherentMotion_C#v1	1	500
725	1	2	23	1	1	3	3	143	457	429	1371	CoherentMotion_C#v1	1	500
725	1	6	61	2	2	3	3	368	232	1104	696	CoherentMotion_C#v1	1	500
636	1	5	51	2	2	3	3	312	288	936	864	CoherentMotion_C#v1	1	500
649	0	0	5	1	2	3	3	31	569	93	1707	CoherentMotion_C#v1	1	500
759	1	6	61	3	3	3	3	368	232	1104	696	CoherentMotion_C#v1	1	500
904	1	5	51	1	1	3	3	312	288	936	864	CoherentMotion_C#v1	1	500
1059	0	1	14	2	0	3	3	87	513	261	1539	CoherentMotion_C#v1	1	500
937	1	3	33	3	3	3	3	199	401	597	1203	CoherentMotion_C#v1	1	500
839	1	4	42	2	2	3	3	256	344	768	1032	CoherentMotion_C#v1	1	500
1946	0	1	14	1	3	3	3	87	513	261	1539	CoherentMotion_C#v1	1	500
793	1	7	70	2	2	3	3	424	176	1272	528	CoherentMotion_C#v1	1	500
790	1	3	33	3	3	3	3	199	401	597	1203	CoherentMotion_C#v1	1	500
1749	0	0	5	1	3	3	3	31	569	93	1707	CoherentMotion_C#v1	1	500
1005	1	4	42	0	0	3	3	256	344	768	1032	CoherentMotion_C#v1	1	500
852	1	6	61	2	2	3	3	368	232	1104	696	CoherentMotion_C#v1	1	500
1946	0	3	33	0	2	3	3	199	401	597	1203	CoherentMotion_C#v1	1	500
789	1	7	70	0	0	3	3	424	176	1272	528	CoherentMotion_C#v1	1	500
1402	1	0	5	2	2	3	3	31	569	93	1707	CoherentMotion_C#v1	1	500
742	1	3	33	1	1	3	3	199	401	597	1203	CoherentMotion_C#v1	1	500
867	1	5	51	2	2	3	3	312	288	936	864	CoherentMotion_C#v1	1	500
763	1	7	70	3	3	3	3	424	176	1272	528	CoherentMotion_C#v1	1	500
1155	0	1	14	1	0	3	3	87	513	261	1539	CoherentMotion_C#v1	1	500
622	1	6	61	1	1	3	3	368	232	1104	696	CoherentMotion_C#v1	1	500
1281	0	2	23	1	3	3	3	143	457	429	1371	CoherentMotion_C#v1	1	500
1054	0	1	14	0	1	3	3	87	513	261	1539	CoherentMotion_C#v1	1	500
639	1	4	42	0	0	3	3	256	344	768	1032	CoherentMotion_C#v1	1	500
755	1	5	51	2	2	3	3	312	288	936	864	CoherentMotion_C#v1	1	500
708	1	7	70	0	0	3	3	424	176	1272	528	CoherentMotion_C#v1	1	500
744	1	3	33	0	0	3	3	199	401	597	1203	CoherentMotion_C#v1	1	500
1195	1	6	61	3	3	3	3	368	232	1104	696	CoherentMotion_C#v1	1	500
808	1	6	61	3	3	3	3	368	232	1104	696	CoherentMotion_C#v1	1	500
719	1	7	70	1	1	3	3	424	176	1272	528	CoherentMotion_C#v1	1	500
800	1	5	51	3	3	3	3	312	288	936	864	CoherentMotion_C#v1	1	500
706	1	6	61	3	3	3	3	368	232	1104	696	CoherentMotion_C#v1	1	500
721	1	6	61	2	2	3	3	368	232	1104	696	CoherentMotion_C#v1	1	500
799	1	4	42	0	0	3	3	256	344	768	1032	CoherentMotion_C#v1	1	500
890	0	3	33	2	3	3	3	199	401	597	1203	CoherentMotion_C#v1	1	500
734	1	2	23	0	0	3	3	143	457	429	1371	CoherentMotion_C#v1	1	500
669	1	5	51	0	0	3	3	312	288	936	864	CoherentMotion_C#v1	1	500
722	1	6	61	3	3	3	3	368	232	1104	696	CoherentMotion_C#v1	1	500
988	1	5	51	3	3	3	3	312	288	936	864	CoherentMotion_C#v1	1	500
898	1	0	5	1	1	3	3	31	569	93	1707	CoherentMotion_C#v1	1	500
830	1	5	51	1	1	3	3	312	288	936	864	CoherentMotion_C#v1	1	500
