# Supplementary material for: The Leuven Embedded Figures Test (L-EFT): measuring perception, intelligence or executive function?
Source: PeerJ. 2018 Mar 26;6:e4524. doi: 10.7717/peerj.4524 (PMC5875396; doi:10.7717/peerj.4524)
Supplement: Supplemental Information 9 [file peerj-06-4524-s009.zip › Study 1/CoherentMotion/113021CoherentMotion.csv]

ReactionTime	Accuracy	CoherenceLevel	CoherenceValue	StimDirection	RespDirection	G_MeanCoherentSpeed	G_MeanRandomSpeed	TotalCoherent	TotalRandom	TotalCoherentSpeed	TotalRandomSpeed	TestID	MainPrac	MotionDuration
1017	1	7	70	2	2	3	3	424	176	1272	528	CoherentMotion_C#v1	0	1000
14092	0	7	70	2	0	3	3	424	176	1272	528	CoherentMotion_C#v1	0	1000
9738	0	5	51	0	2	3	3	312	288	936	864	CoherentMotion_C#v1	0	1000
2128	1	7	70	1	1	3	3	424	176	1272	528	CoherentMotion_C#v1	0	1000
5445	0	4	42	1	3	3	3	256	344	768	1032	CoherentMotion_C#v1	0	1000
2621	0	2	23	0	3	3	3	143	457	429	1371	CoherentMotion_C#v1	0	1000
1644	1	3	33	2	2	3	3	199	401	597	1203	CoherentMotion_C#v1	0	1000
4416	1	6	61	0	0	3	3	368	232	1104	696	CoherentMotion_C#v1	0	1000
1739	1	0	5	2	2	3	3	31	569	93	1707	CoherentMotion_C#v1	0	1000
1739	1	1	14	3	3	3	3	87	513	261	1539	CoherentMotion_C#v1	0	1000
1646	1	5	51	3	3	3	3	312	288	936	864	CoherentMotion_C#v1	0	1000
1532	1	3	33	1	1	3	3	199	401	597	1203	CoherentMotion_C#v1	0	1000
2309	0	4	42	1	3	3	3	256	344	768	1032	CoherentMotion_C#v1	0	1000
1705	1	5	51	0	0	3	3	312	288	936	864	CoherentMotion_C#v1	0	1000
1806	1	5	51	2	2	3	3	312	288	936	864	CoherentMotion_C#v1	0	1000
1451	1	2	23	3	3	3	3	143	457	429	1371	CoherentMotion_C#v1	0	1000
1359	1	5	51	1	1	3	3	312	288	936	864	CoherentMotion_C#v1	0	1000
1183	1	3	33	1	1	3	3	199	401	597	1203	CoherentMotion_C#v1	0	1000
1296	0	0	5	1	3	3	3	31	569	93	1707	CoherentMotion_C#v1	0	1000
1158	1	3	33	1	1	3	3	199	401	597	1203	CoherentMotion_C#v1	0	1000
1090	1	6	61	3	3	3	3	368	232	1104	696	CoherentMotion_C#v1	0	1000
1663	0	0	5	3	1	3	3	31	569	93	1707	CoherentMotion_C#v1	0	1000
1762	0	1	14	1	3	3	3	87	513	261	1539	CoherentMotion_C#v1	0	1000
1530	1	6	61	1	1	3	3	368	232	1104	696	CoherentMotion_C#v1	0	1000
1489	1	0	5	3	3	3	3	31	569	93	1707	CoherentMotion_C#v1	0	1000
4036	1	7	70	0	0	3	3	424	176	1272	528	CoherentMotion_C#v1	0	1000
1456	1	3	33	2	2	3	3	199	401	597	1203	CoherentMotion_C#v1	0	1000
1643	1	2	23	3	3	3	3	143	457	429	1371	CoherentMotion_C#v1	0	1000
1418	1	5	51	3	3	3	3	312	288	936	864	CoherentMotion_C#v1	0	1000
1475	1	4	42	3	3	3	3	256	344	768	1032	CoherentMotion_C#v1	0	1000
1286	1	2	23	1	1	3	3	143	457	429	1371	CoherentMotion_C#v1	0	1000
1312	1	1	14	3	3	3	3	87	513	261	1539	CoherentMotion_C#v1	0	1000
1385	1	4	42	2	2	3	3	256	344	768	1032	CoherentMotion_C#v1	0	1000
1578	0	0	5	3	1	3	3	31	569	93	1707	CoherentMotion_C#v1	0	1000
1623	0	2	23	1	3	3	3	143	457	429	1371	CoherentMotion_C#v1	0	1000
1270	1	6	61	2	2	3	3	368	232	1104	696	CoherentMotion_C#v1	0	1000
1264	1	7	70	3	3	3	3	424	176	1272	528	CoherentMotion_C#v1	0	1000
1345	1	2	23	1	1	3	3	143	457	429	1371	CoherentMotion_C#v1	0	1000
1096	1	6	61	0	0	3	3	368	232	1104	696	CoherentMotion_C#v1	0	1000
1873	1	0	5	2	2	3	3	31	569	93	1707	CoherentMotion_C#v1	0	1000
1429	0	0	5	0	3	3	3	31	569	93	1707	CoherentMotion_C#v1	0	1000
1056	1	6	61	1	1	3	3	368	232	1104	696	CoherentMotion_C#v1	0	1000
1428	1	4	42	0	0	3	3	256	344	768	1032	CoherentMotion_C#v1	0	1000
1464	0	1	14	1	2	3	3	87	513	261	1539	CoherentMotion_C#v1	0	1000
1562	1	1	14	2	2	3	3	87	513	261	1539	CoherentMotion_C#v1	0	1000
1022	1	4	42	2	2	3	3	256	344	768	1032	CoherentMotion_C#v1	0	1000
1384	1	5	51	0	0	3	3	312	288	936	864	CoherentMotion_C#v1	0	1000
1328	1	3	33	1	1	3	3	199	401	597	1203	CoherentMotion_C#v1	0	1000
1357	1	7	70	3	3	3	3	424	176	1272	528	CoherentMotion_C#v1	0	1000
1395	1	4	42	2	2	3	3	256	344	768	1032	CoherentMotion_C#v1	0	1000
1268	1	2	23	1	1	3	3	143	457	429	1371	CoherentMotion_C#v1	0	1000
1293	1	5	51	3	3	3	3	312	288	936	864	CoherentMotion_C#v1	0	1000
1651	0	1	14	0	2	3	3	87	513	261	1539	CoherentMotion_C#v1	0	1000
1298	1	6	61	2	2	3	3	368	232	1104	696	CoherentMotion_C#v1	0	1000
1111	1	7	70	1	1	3	3	424	176	1272	528	CoherentMotion_C#v1	0	1000
1650	1	4	42	1	1	3	3	256	344	768	1032	CoherentMotion_C#v1	0	1000
1617	1	0	5	3	3	3	3	31	569	93	1707	CoherentMotion_C#v1	0	1000
1511	0	0	5	1	3	3	3	31	569	93	1707	CoherentMotion_C#v1	0	1000
1458	1	6	61	2	2	3	3	368	232	1104	696	CoherentMotion_C#v1	0	1000
1284	1	6	61	3	3	3	3	368	232	1104	696	CoherentMotion_C#v1	0	1000
1535	0	1	14	0	1	3	3	87	513	261	1539	CoherentMotion_C#v1	0	1000
2071	1	4	42	1	1	3	3	256	344	768	1032	CoherentMotion_C#v1	0	1000
1344	1	5	51	3	3	3	3	312	288	936	864	CoherentMotion_C#v1	0	1000
1351	1	5	51	0	0	3	3	312	288	936	864	CoherentMotion_C#v1	0	1000
1183	1	6	61	2	2	3	3	368	232	1104	696	CoherentMotion_C#v1	0	1000
1050	1	7	70	0	0	3	3	424	176	1272	528	CoherentMotion_C#v1	0	1000
1025	1	5	51	0	0	3	3	312	288	936	864	CoherentMotion_C#v1	0	1000
1265	1	2	23	2	2	3	3	143	457	429	1371	CoherentMotion_C#v1	0	1000
1150	1	5	51	0	0	3	3	312	288	936	864	CoherentMotion_C#v1	0	1000
1354	0	0	5	0	2	3	3	31	569	93	1707	CoherentMotion_C#v1	0	1000
1105	1	1	14	1	1	3	3	87	513	261	1539	CoherentMotion_C#v1	0	1000
1162	0	0	5	0	3	3	3	31	569	93	1707	CoherentMotion_C#v1	0	1000
1326	1	6	61	1	1	3	3	368	232	1104	696	CoherentMotion_C#v1	0	1000
2116	0	3	33	1	0	3	3	199	401	597	1203	CoherentMotion_C#v1	0	1000
1311	1	7	70	0	0	3	3	424	176	1272	528	CoherentMotion_C#v1	0	1000
1357	0	1	14	2	3	3	3	87	513	261	1539	CoherentMotion_C#v1	0	1000
1558	0	2	23	0	1	3	3	143	457	429	1371	CoherentMotion_C#v1	0	1000
1354	1	6	61	3	3	3	3	368	232	1104	696	CoherentMotion_C#v1	0	1000
1315	1	5	51	3	3	3	3	312	288	936	864	CoherentMotion_C#v1	0	1000
1816	0	0	5	2	3	3	3	31	569	93	1707	CoherentMotion_C#v1	0	1000
1942	0	3	33	0	3	3	3	199	401	597	1203	CoherentMotion_C#v1	1	500
961	1	5	51	3	3	3	3	312	288	936	864	CoherentMotion_C#v1	1	500
914	1	5	51	3	3	3	3	312	288	936	864	CoherentMotion_C#v1	1	500
931	1	4	42	2	2	3	3	256	344	768	1032	CoherentMotion_C#v1	1	500
1449	1	2	23	2	2	3	3	143	457	429	1371	CoherentMotion_C#v1	1	500
1013	0	2	23	2	3	3	3	143	457	429	1371	CoherentMotion_C#v1	1	500
1085	1	2	23	3	3	3	3	143	457	429	1371	CoherentMotion_C#v1	1	500
855	1	5	51	3	3	3	3	312	288	936	864	CoherentMotion_C#v1	1	500
761	1	2	23	1	1	3	3	143	457	429	1371	CoherentMotion_C#v1	1	500
878	1	7	70	1	1	3	3	424	176	1272	528	CoherentMotion_C#v1	1	500
892	1	0	5	3	3	3	3	31	569	93	1707	CoherentMotion_C#v1	1	500
968	0	3	33	0	1	3	3	199	401	597	1203	CoherentMotion_C#v1	1	500
1525	0	1	14	3	0	3	3	87	513	261	1539	CoherentMotion_C#v1	1	500
1034	1	3	33	1	1	3	3	199	401	597	1203	CoherentMotion_C#v1	1	500
1037	1	1	14	0	0	3	3	87	513	261	1539	CoherentMotion_C#v1	1	500
825	1	4	42	2	2	3	3	256	344	768	1032	CoherentMotion_C#v1	1	500
763	1	7	70	1	1	3	3	424	176	1272	528	CoherentMotion_C#v1	1	500
756	0	1	14	0	3	3	3	87	513	261	1539	CoherentMotion_C#v1	1	500
875	1	6	61	3	3	3	3	368	232	1104	696	CoherentMotion_C#v1	1	500
877	1	2	23	3	3	3	3	143	457	429	1371	CoherentMotion_C#v1	1	500
721	1	6	61	1	1	3	3	368	232	1104	696	CoherentMotion_C#v1	1	500
704	1	6	61	3	3	3	3	368	232	1104	696	CoherentMotion_C#v1	1	500
872	1	4	42	2	2	3	3	256	344	768	1032	CoherentMotion_C#v1	1	500
787	1	0	5	1	1	3	3	31	569	93	1707	CoherentMotion_C#v1	1	500
717	1	5	51	1	1	3	3	312	288	936	864	CoherentMotion_C#v1	1	500
818	1	4	42	2	2	3	3	256	344	768	1032	CoherentMotion_C#v1	1	500
652	1	4	42	0	0	3	3	256	344	768	1032	CoherentMotion_C#v1	1	500
716	1	2	23	1	1	3	3	143	457	429	1371	CoherentMotion_C#v1	1	500
587	1	3	33	2	2	3	3	199	401	597	1203	CoherentMotion_C#v1	1	500
751	1	7	70	2	2	3	3	424	176	1272	528	CoherentMotion_C#v1	1	500
791	1	2	23	3	3	3	3	143	457	429	1371	CoherentMotion_C#v1	1	500
776	0	4	42	2	1	3	3	256	344	768	1032	CoherentMotion_C#v1	1	500
655	1	7	70	2	2	3	3	424	176	1272	528	CoherentMotion_C#v1	1	500
1198	1	4	42	0	0	3	3	256	344	768	1032	CoherentMotion_C#v1	1	500
921	1	4	42	0	0	3	3	256	344	768	1032	CoherentMotion_C#v1	1	500
823	1	1	14	2	2	3	3	87	513	261	1539	CoherentMotion_C#v1	1	500
713	1	4	42	2	2	3	3	256	344	768	1032	CoherentMotion_C#v1	1	500
721	1	5	51	2	2	3	3	312	288	936	864	CoherentMotion_C#v1	1	500
774	1	6	61	0	0	3	3	368	232	1104	696	CoherentMotion_C#v1	1	500
776	1	7	70	0	0	3	3	424	176	1272	528	CoherentMotion_C#v1	1	500
641	1	4	42	3	3	3	3	256	344	768	1032	CoherentMotion_C#v1	1	500
775	0	0	5	3	1	3	3	31	569	93	1707	CoherentMotion_C#v1	1	500
1016	1	4	42	2	2	3	3	256	344	768	1032	CoherentMotion_C#v1	1	500
790	1	6	61	3	3	3	3	368	232	1104	696	CoherentMotion_C#v1	1	500
823	1	1	14	1	1	3	3	87	513	261	1539	CoherentMotion_C#v1	1	500
962	1	5	51	2	2	3	3	312	288	936	864	CoherentMotion_C#v1	1	500
864	1	1	14	0	0	3	3	87	513	261	1539	CoherentMotion_C#v1	1	500
882	0	2	23	0	2	3	3	143	457	429	1371	CoherentMotion_C#v1	1	500
692	1	5	51	3	3	3	3	312	288	936	864	CoherentMotion_C#v1	1	500
857	0	3	33	0	1	3	3	199	401	597	1203	CoherentMotion_C#v1	1	500
758	1	7	70	1	1	3	3	424	176	1272	528	CoherentMotion_C#v1	1	500
831	1	3	33	0	0	3	3	199	401	597	1203	CoherentMotion_C#v1	1	500
1035	1	4	42	0	0	3	3	256	344	768	1032	CoherentMotion_C#v1	1	500
1137	0	1	14	3	0	3	3	87	513	261	1539	CoherentMotion_C#v1	1	500
797	1	2	23	1	1	3	3	143	457	429	1371	CoherentMotion_C#v1	1	500
678	1	7	70	3	3	3	3	424	176	1272	528	CoherentMotion_C#v1	1	500
1164	0	4	42	3	2	3	3	256	344	768	1032	CoherentMotion_C#v1	1	500
759	1	4	42	2	2	3	3	256	344	768	1032	CoherentMotion_C#v1	1	500
727	1	5	51	1	1	3	3	312	288	936	864	CoherentMotion_C#v1	1	500
702	1	4	42	2	2	3	3	256	344	768	1032	CoherentMotion_C#v1	1	500
750	1	4	42	0	0	3	3	256	344	768	1032	CoherentMotion_C#v1	1	500
1122	1	2	23	2	2	3	3	143	457	429	1371	CoherentMotion_C#v1	1	500
671	1	2	23	1	1	3	3	143	457	429	1371	CoherentMotion_C#v1	1	500
701	1	1	14	1	1	3	3	87	513	261	1539	CoherentMotion_C#v1	1	500
709	1	5	51	0	0	3	3	312	288	936	864	CoherentMotion_C#v1	1	500
668	1	7	70	1	1	3	3	424	176	1272	528	CoherentMotion_C#v1	1	500
648	1	3	33	3	3	3	3	199	401	597	1203	CoherentMotion_C#v1	1	500
694	1	4	42	2	2	3	3	256	344	768	1032	CoherentMotion_C#v1	1	500
1658	0	0	5	1	2	3	3	31	569	93	1707	CoherentMotion_C#v1	1	500
829	1	3	33	2	2	3	3	199	401	597	1203	CoherentMotion_C#v1	1	500
2472	0	0	5	2	3	3	3	31	569	93	1707	CoherentMotion_C#v1	1	500
1101	0	0	5	2	3	3	3	31	569	93	1707	CoherentMotion_C#v1	1	500
733	1	5	51	3	3	3	3	312	288	936	864	CoherentMotion_C#v1	1	500
797	1	1	14	2	2	3	3	87	513	261	1539	CoherentMotion_C#v1	1	500
826	0	1	14	3	2	3	3	87	513	261	1539	CoherentMotion_C#v1	1	500
1872	0	1	14	1	2	3	3	87	513	261	1539	CoherentMotion_C#v1	1	500
678	1	7	70	1	1	3	3	424	176	1272	528	CoherentMotion_C#v1	1	500
1324	1	1	14	1	1	3	3	87	513	261	1539	CoherentMotion_C#v1	1	500
963	1	5	51	0	0	3	3	312	288	936	864	CoherentMotion_C#v1	1	500
921	0	2	23	0	2	3	3	143	457	429	1371	CoherentMotion_C#v1	1	500
1213	1	4	42	0	0	3	3	256	344	768	1032	CoherentMotion_C#v1	1	500
936	0	0	5	2	3	3	3	31	569	93	1707	CoherentMotion_C#v1	1	500
766	1	7	70	2	2	3	3	424	176	1272	528	CoherentMotion_C#v1	1	500
2062	0	1	14	0	1	3	3	87	513	261	1539	CoherentMotion_C#v1	1	500
1070	0	1	14	1	2	3	3	87	513	261	1539	CoherentMotion_C#v1	1	500
823	1	7	70	1	1	3	3	424	176	1272	528	CoherentMotion_C#v1	1	500
914	0	3	33	1	2	3	3	199	401	597	1203	CoherentMotion_C#v1	1	500
712	1	5	51	3	3	3	3	312	288	936	864	CoherentMotion_C#v1	1	500
799	1	3	33	1	1	3	3	199	401	597	1203	CoherentMotion_C#v1	1	500
764	1	3	33	1	1	3	3	199	401	597	1203	CoherentMotion_C#v1	1	500
951	1	3	33	1	1	3	3	199	401	597	1203	CoherentMotion_C#v1	1	500
1251	0	0	5	0	2	3	3	31	569	93	1707	CoherentMotion_C#v1	1	500
738	1	7	70	2	2	3	3	424	176	1272	528	CoherentMotion_C#v1	1	500
906	1	1	14	2	2	3	3	87	513	261	1539	CoherentMotion_C#v1	1	500
1061	1	2	23	0	0	3	3	143	457	429	1371	CoherentMotion_C#v1	1	500
718	1	2	23	3	3	3	3	143	457	429	1371	CoherentMotion_C#v1	1	500
845	0	2	23	0	1	3	3	143	457	429	1371	CoherentMotion_C#v1	1	500
712	1	6	61	2	2	3	3	368	232	1104	696	CoherentMotion_C#v1	1	500
927	1	2	23	3	3	3	3	143	457	429	1371	CoherentMotion_C#v1	1	500
716	1	6	61	3	3	3	3	368	232	1104	696	CoherentMotion_C#v1	1	500
890	0	0	5	2	1	3	3	31	569	93	1707	CoherentMotion_C#v1	1	500
1056	0	0	5	0	2	3	3	31	569	93	1707	CoherentMotion_C#v1	1	500
720	1	5	51	2	2	3	3	312	288	936	864	CoherentMotion_C#v1	1	500
766	1	5	51	2	2	3	3	312	288	936	864	CoherentMotion_C#v1	1	500
688	1	7	70	1	1	3	3	424	176	1272	528	CoherentMotion_C#v1	1	500
854	1	6	61	1	1	3	3	368	232	1104	696	CoherentMotion_C#v1	1	500
895	0	0	5	0	2	3	3	31	569	93	1707	CoherentMotion_C#v1	1	500
760	1	6	61	3	3	3	3	368	232	1104	696	CoherentMotion_C#v1	1	500
684	1	7	70	2	2	3	3	424	176	1272	528	CoherentMotion_C#v1	1	500
791	1	5	51	2	2	3	3	312	288	936	864	CoherentMotion_C#v1	1	500
748	1	6	61	3	3	3	3	368	232	1104	696	CoherentMotion_C#v1	1	500
668	1	6	61	1	1	3	3	368	232	1104	696	CoherentMotion_C#v1	1	500
763	1	4	42	1	1	3	3	256	344	768	1032	CoherentMotion_C#v1	1	500
666	1	6	61	1	1	3	3	368	232	1104	696	CoherentMotion_C#v1	1	500
717	1	5	51	2	2	3	3	312	288	936	864	CoherentMotion_C#v1	1	500
657	1	6	61	1	1	3	3	368	232	1104	696	CoherentMotion_C#v1	1	500
709	1	7	70	2	2	3	3	424	176	1272	528	CoherentMotion_C#v1	1	500
1165	0	2	23	2	0	3	3	143	457	429	1371	CoherentMotion_C#v1	1	500
895	1	5	51	2	2	3	3	312	288	936	864	CoherentMotion_C#v1	1	500
836	1	4	42	0	0	3	3	256	344	768	1032	CoherentMotion_C#v1	1	500
654	1	2	23	1	1	3	3	143	457	429	1371	CoherentMotion_C#v1	1	500
659	1	7	70	1	1	3	3	424	176	1272	528	CoherentMotion_C#v1	1	500
808	1	2	23	2	2	3	3	143	457	429	1371	CoherentMotion_C#v1	1	500
801	1	1	14	0	0	3	3	87	513	261	1539	CoherentMotion_C#v1	1	500
667	1	7	70	3	3	3	3	424	176	1272	528	CoherentMotion_C#v1	1	500
706	1	4	42	1	1	3	3	256	344	768	1032	CoherentMotion_C#v1	1	500
809	1	4	42	1	1	3	3	256	344	768	1032	CoherentMotion_C#v1	1	500
739	1	4	42	1	1	3	3	256	344	768	1032	CoherentMotion_C#v1	1	500
730	1	5	51	2	2	3	3	312	288	936	864	CoherentMotion_C#v1	1	500
841	1	1	14	2	2	3	3	87	513	261	1539	CoherentMotion_C#v1	1	500
1116	1	0	5	0	0	3	3	31	569	93	1707	CoherentMotion_C#v1	1	500
790	0	0	5	3	1	3	3	31	569	93	1707	CoherentMotion_C#v1	1	500
1238	0	0	5	1	2	3	3	31	569	93	1707	CoherentMotion_C#v1	1	500
1028	0	1	14	3	2	3	3	87	513	261	1539	CoherentMotion_C#v1	1	500
811	1	3	33	2	2	3	3	199	401	597	1203	CoherentMotion_C#v1	1	500
1037	1	0	5	2	2	3	3	31	569	93	1707	CoherentMotion_C#v1	1	500
676	1	5	51	1	1	3	3	312	288	936	864	CoherentMotion_C#v1	1	500
723	1	5	51	3	3	3	3	312	288	936	864	CoherentMotion_C#v1	1	500
779	1	0	5	1	1	3	3	31	569	93	1707	CoherentMotion_C#v1	1	500
723	1	6	61	1	1	3	3	368	232	1104	696	CoherentMotion_C#v1	1	500
691	1	6	61	1	1	3	3	368	232	1104	696	CoherentMotion_C#v1	1	500
632	1	3	33	1	1	3	3	199	401	597	1203	CoherentMotion_C#v1	1	500
679	1	5	51	2	2	3	3	312	288	936	864	CoherentMotion_C#v1	1	500
732	1	5	51	3	3	3	3	312	288	936	864	CoherentMotion_C#v1	1	500
801	0	2	23	3	1	3	3	143	457	429	1371	CoherentMotion_C#v1	1	500
3767	0	1	14	0	2	3	3	87	513	261	1539	CoherentMotion_C#v1	1	500
987	1	1	14	2	2	3	3	87	513	261	1539	CoherentMotion_C#v1	1	500
730	1	2	23	3	3	3	3	143	457	429	1371	CoherentMotion_C#v1	1	500
694	1	2	23	3	3	3	3	143	457	429	1371	CoherentMotion_C#v1	1	500
768	0	1	14	0	2	3	3	87	513	261	1539	CoherentMotion_C#v1	1	500
601	1	6	61	3	3	3	3	368	232	1104	696	CoherentMotion_C#v1	1	500
694	1	0	5	2	2	3	3	31	569	93	1707	CoherentMotion_C#v1	1	500
779	1	2	23	1	1	3	3	143	457	429	1371	CoherentMotion_C#v1	1	500
723	1	7	70	0	0	3	3	424	176	1272	528	CoherentMotion_C#v1	1	500
784	0	0	5	3	2	3	3	31	569	93	1707	CoherentMotion_C#v1	1	500
833	1	0	5	1	1	3	3	31	569	93	1707	CoherentMotion_C#v1	1	500
721	1	6	61	0	0	3	3	368	232	1104	696	CoherentMotion_C#v1	1	500
654	1	7	70	2	2	3	3	424	176	1272	528	CoherentMotion_C#v1	1	500
629	1	5	51	1	1	3	3	312	288	936	864	CoherentMotion_C#v1	1	500
698	1	3	33	2	2	3	3	199	401	597	1203	CoherentMotion_C#v1	1	500
673	1	6	61	3	3	3	3	368	232	1104	696	CoherentMotion_C#v1	1	500
694	1	3	33	1	1	3	3	199	401	597	1203	CoherentMotion_C#v1	1	500
1069	0	2	23	3	2	3	3	143	457	429	1371	CoherentMotion_C#v1	1	500
797	0	0	5	3	2	3	3	31	569	93	1707	CoherentMotion_C#v1	1	500
686	1	5	51	0	0	3	3	312	288	936	864	CoherentMotion_C#v1	1	500
612	1	5	51	1	1	3	3	312	288	936	864	CoherentMotion_C#v1	1	500
641	1	4	42	1	1	3	3	256	344	768	1032	CoherentMotion_C#v1	1	500
822	0	0	5	2	3	3	3	31	569	93	1707	CoherentMotion_C#v1	1	500
721	1	3	33	1	1	3	3	199	401	597	1203	CoherentMotion_C#v1	1	500
673	1	7	70	0	0	3	3	424	176	1272	528	CoherentMotion_C#v1	1	500
798	1	6	61	3	3	3	3	368	232	1104	696	CoherentMotion_C#v1	1	500
679	1	6	61	1	1	3	3	368	232	1104	696	CoherentMotion_C#v1	1	500
767	1	7	70	1	1	3	3	424	176	1272	528	CoherentMotion_C#v1	1	500
653	1	3	33	3	3	3	3	199	401	597	1203	CoherentMotion_C#v1	1	500
656	1	3	33	2	2	3	3	199	401	597	1203	CoherentMotion_C#v1	1	500
750	1	3	33	3	3	3	3	199	401	597	1203	CoherentMotion_C#v1	1	500
882	0	0	5	0	3	3	3	31	569	93	1707	CoherentMotion_C#v1	1	500
770	1	3	33	1	1	3	3	199	401	597	1203	CoherentMotion_C#v1	1	500
615	0	7	70	2	1	3	3	424	176	1272	528	CoherentMotion_C#v1	1	500
948	1	1	14	0	0	3	3	87	513	261	1539	CoherentMotion_C#v1	1	500
1119	1	3	33	0	0	3	3	199	401	597	1203	CoherentMotion_C#v1	1	500
835	1	2	23	2	2	3	3	143	457	429	1371	CoherentMotion_C#v1	1	500
773	1	6	61	0	0	3	3	368	232	1104	696	CoherentMotion_C#v1	1	500
828	1	2	23	3	3	3	3	143	457	429	1371	CoherentMotion_C#v1	1	500
1414	1	4	42	2	2	3	3	256	344	768	1032	CoherentMotion_C#v1	1	500
1033	1	2	23	2	2	3	3	143	457	429	1371	CoherentMotion_C#v1	1	500
960	0	0	5	0	2	3	3	31	569	93	1707	CoherentMotion_C#v1	1	500
718	1	3	33	1	1	3	3	199	401	597	1203	CoherentMotion_C#v1	1	500
709	0	1	14	0	3	3	3	87	513	261	1539	CoherentMotion_C#v1	1	500
1658	0	1	14	3	1	3	3	87	513	261	1539	CoherentMotion_C#v1	1	500
756	0	0	5	1	3	3	3	31	569	93	1707	CoherentMotion_C#v1	1	500
732	1	6	61	2	2	3	3	368	232	1104	696	CoherentMotion_C#v1	1	500
826	0	2	23	2	1	3	3	143	457	429	1371	CoherentMotion_C#v1	1	500
677	1	3	33	0	0	3	3	199	401	597	1203	CoherentMotion_C#v1	1	500
764	1	5	51	1	1	3	3	312	288	936	864	CoherentMotion_C#v1	1	500
715	0	2	23	1	3	3	3	143	457	429	1371	CoherentMotion_C#v1	1	500
747	1	7	70	0	0	3	3	424	176	1272	528	CoherentMotion_C#v1	1	500
532	1	1	14	2	2	3	3	87	513	261	1539	CoherentMotion_C#v1	1	500
748	0	0	5	3	1	3	3	31	569	93	1707	CoherentMotion_C#v1	1	500
718	1	4	42	0	0	3	3	256	344	768	1032	CoherentMotion_C#v1	1	500
629	1	0	5	2	2	3	3	31	569	93	1707	CoherentMotion_C#v1	1	500
1078	0	1	14	0	3	3	3	87	513	261	1539	CoherentMotion_C#v1	1	500
666	1	6	61	2	2	3	3	368	232	1104	696	CoherentMotion_C#v1	1	500
723	1	4	42	2	2	3	3	256	344	768	1032	CoherentMotion_C#v1	1	500
729	1	7	70	0	0	3	3	424	176	1272	528	CoherentMotion_C#v1	1	500
563	1	7	70	1	1	3	3	424	176	1272	528	CoherentMotion_C#v1	1	500
695	1	7	70	2	2	3	3	424	176	1272	528	CoherentMotion_C#v1	1	500
614	1	7	70	1	1	3	3	424	176	1272	528	CoherentMotion_C#v1	1	500
690	1	6	61	1	1	3	3	368	232	1104	696	CoherentMotion_C#v1	1	500
673	0	1	14	0	2	3	3	87	513	261	1539	CoherentMotion_C#v1	1	500
698	1	6	61	3	3	3	3	368	232	1104	696	CoherentMotion_C#v1	1	500
638	1	5	51	1	1	3	3	312	288	936	864	CoherentMotion_C#v1	1	500
712	0	0	5	1	2	3	3	31	569	93	1707	CoherentMotion_C#v1	1	500
826	0	0	5	1	0	3	3	31	569	93	1707	CoherentMotion_C#v1	1	500
756	1	5	51	2	2	3	3	312	288	936	864	CoherentMotion_C#v1	1	500
652	1	1	14	0	0	3	3	87	513	261	1539	CoherentMotion_C#v1	1	500
626	1	3	33	1	1	3	3	199	401	597	1203	CoherentMotion_C#v1	1	500
767	0	1	14	2	3	3	3	87	513	261	1539	CoherentMotion_C#v1	1	500
687	0	0	5	3	0	3	3	31	569	93	1707	CoherentMotion_C#v1	1	500
1350	0	2	23	0	2	3	3	143	457	429	1371	CoherentMotion_C#v1	1	500
1053	0	1	14	2	3	3	3	87	513	261	1539	CoherentMotion_C#v1	1	500
637	1	4	42	1	1	3	3	256	344	768	1032	CoherentMotion_C#v1	1	500
706	1	6	61	0	0	3	3	368	232	1104	696	CoherentMotion_C#v1	1	500
697	1	7	70	2	2	3	3	424	176	1272	528	CoherentMotion_C#v1	1	500
671	1	6	61	0	0	3	3	368	232	1104	696	CoherentMotion_C#v1	1	500
750	1	7	70	0	0	3	3	424	176	1272	528	CoherentMotion_C#v1	1	500
699	1	6	61	3	3	3	3	368	232	1104	696	CoherentMotion_C#v1	1	500
613	1	3	33	1	1	3	3	199	401	597	1203	CoherentMotion_C#v1	1	500
661	1	6	61	2	2	3	3	368	232	1104	696	CoherentMotion_C#v1	1	500
807	1	1	14	2	2	3	3	87	513	261	1539	CoherentMotion_C#v1	1	500
711	1	4	42	3	3	3	3	256	344	768	1032	CoherentMotion_C#v1	1	500
595	0	0	5	0	1	3	3	31	569	93	1707	CoherentMotion_C#v1	1	500
643	1	6	61	0	0	3	3	368	232	1104	696	CoherentMotion_C#v1	1	500
523	1	6	61	3	3	3	3	368	232	1104	696	CoherentMotion_C#v1	1	500
708	0	3	33	0	2	3	3	199	401	597	1203	CoherentMotion_C#v1	1	500
858	0	0	5	1	3	3	3	31	569	93	1707	CoherentMotion_C#v1	1	500
725	1	5	51	2	2	3	3	312	288	936	864	CoherentMotion_C#v1	1	500
1079	1	0	5	3	3	3	3	31	569	93	1707	CoherentMotion_C#v1	1	500
810	0	3	33	0	2	3	3	199	401	597	1203	CoherentMotion_C#v1	1	500
640	1	7	70	1	1	3	3	424	176	1272	528	CoherentMotion_C#v1	1	500
788	1	3	33	3	3	3	3	199	401	597	1203	CoherentMotion_C#v1	1	500
830	1	1	14	1	1	3	3	87	513	261	1539	CoherentMotion_C#v1	1	500
648	1	4	42	1	1	3	3	256	344	768	1032	CoherentMotion_C#v1	1	500
742	1	3	33	0	0	3	3	199	401	597	1203	CoherentMotion_C#v1	1	500
621	0	2	23	3	2	3	3	143	457	429	1371	CoherentMotion_C#v1	1	500
777	1	0	5	0	0	3	3	31	569	93	1707	CoherentMotion_C#v1	1	500
763	0	1	14	0	3	3	3	87	513	261	1539	CoherentMotion_C#v1	1	500
763	1	0	5	0	0	3	3	31	569	93	1707	CoherentMotion_C#v1	1	500
643	1	5	51	0	0	3	3	312	288	936	864	CoherentMotion_C#v1	1	500
1088	0	2	23	3	0	3	3	143	457	429	1371	CoherentMotion_C#v1	1	500
665	1	0	5	1	1	3	3	31	569	93	1707	CoherentMotion_C#v1	1	500
715	0	0	5	1	3	3	3	31	569	93	1707	CoherentMotion_C#v1	1	500
766	1	3	33	3	3	3	3	199	401	597	1203	CoherentMotion_C#v1	1	500
741	1	5	51	2	2	3	3	312	288	936	864	CoherentMotion_C#v1	1	500
912	1	1	14	0	0	3	3	87	513	261	1539	CoherentMotion_C#v1	1	500
706	1	7	70	2	2	3	3	424	176	1272	528	CoherentMotion_C#v1	1	500
748	1	4	42	3	3	3	3	256	344	768	1032	CoherentMotion_C#v1	1	500
816	0	0	5	2	1	3	3	31	569	93	1707	CoherentMotion_C#v1	1	500
670	1	4	42	3	3	3	3	256	344	768	1032	CoherentMotion_C#v1	1	500
717	1	7	70	3	3	3	3	424	176	1272	528	CoherentMotion_C#v1	1	500
835	1	1	14	3	3	3	3	87	513	261	1539	CoherentMotion_C#v1	1	500
650	1	5	51	3	3	3	3	312	288	936	864	CoherentMotion_C#v1	1	500
697	1	3	33	1	1	3	3	199	401	597	1203	CoherentMotion_C#v1	1	500
600	0	6	61	1	0	3	3	368	232	1104	696	CoherentMotion_C#v1	1	500
823	1	2	23	3	3	3	3	143	457	429	1371	CoherentMotion_C#v1	1	500
683	1	6	61	1	1	3	3	368	232	1104	696	CoherentMotion_C#v1	1	500
729	1	1	14	1	1	3	3	87	513	261	1539	CoherentMotion_C#v1	1	500
729	1	4	42	2	2	3	3	256	344	768	1032	CoherentMotion_C#v1	1	500
682	1	4	42	2	2	3	3	256	344	768	1032	CoherentMotion_C#v1	1	500
560	1	7	70	2	2	3	3	424	176	1272	528	CoherentMotion_C#v1	1	500
891	0	0	5	1	2	3	3	31	569	93	1707	CoherentMotion_C#v1	1	500
599	1	7	70	3	3	3	3	424	176	1272	528	CoherentMotion_C#v1	1	500
635	1	5	51	1	1	3	3	312	288	936	864	CoherentMotion_C#v1	1	500
831	1	5	51	1	1	3	3	312	288	936	864	CoherentMotion_C#v1	1	500
770	0	0	5	3	2	3	3	31	569	93	1707	CoherentMotion_C#v1	1	500
668	1	7	70	0	0	3	3	424	176	1272	528	CoherentMotion_C#v1	1	500
746	1	5	51	1	1	3	3	312	288	936	864	CoherentMotion_C#v1	1	500
666	1	4	42	3	3	3	3	256	344	768	1032	CoherentMotion_C#v1	1	500
1055	1	3	33	3	3	3	3	199	401	597	1203	CoherentMotion_C#v1	1	500
807	1	5	51	0	0	3	3	312	288	936	864	CoherentMotion_C#v1	1	500
864	0	0	5	3	2	3	3	31	569	93	1707	CoherentMotion_C#v1	1	500
708	1	3	33	3	3	3	3	199	401	597	1203	CoherentMotion_C#v1	1	500
683	0	5	51	2	1	3	3	312	288	936	864	CoherentMotion_C#v1	1	500
722	1	7	70	0	0	3	3	424	176	1272	528	CoherentMotion_C#v1	1	500
781	1	2	23	3	3	3	3	143	457	429	1371	CoherentMotion_C#v1	1	500
722	1	4	42	3	3	3	3	256	344	768	1032	CoherentMotion_C#v1	1	500
1086	1	4	42	2	2	3	3	256	344	768	1032	CoherentMotion_C#v1	1	500
1003	0	1	14	2	3	3	3	87	513	261	1539	CoherentMotion_C#v1	1	500
658	1	5	51	0	0	3	3	312	288	936	864	CoherentMotion_C#v1	1	500
664	1	4	42	2	2	3	3	256	344	768	1032	CoherentMotion_C#v1	1	500
829	0	0	5	3	1	3	3	31	569	93	1707	CoherentMotion_C#v1	1	500
779	0	2	23	0	1	3	3	143	457	429	1371	CoherentMotion_C#v1	1	500
752	1	7	70	0	0	3	3	424	176	1272	528	CoherentMotion_C#v1	1	500
743	1	7	70	0	0	3	3	424	176	1272	528	CoherentMotion_C#v1	1	500
641	1	7	70	1	1	3	3	424	176	1272	528	CoherentMotion_C#v1	1	500
813	1	5	51	2	2	3	3	312	288	936	864	CoherentMotion_C#v1	1	500
766	1	1	14	3	3	3	3	87	513	261	1539	CoherentMotion_C#v1	1	500
587	1	7	70	0	0	3	3	424	176	1272	528	CoherentMotion_C#v1	1	500
659	0	0	5	0	1	3	3	31	569	93	1707	CoherentMotion_C#v1	1	500
769	1	3	33	0	0	3	3	199	401	597	1203	CoherentMotion_C#v1	1	500
1066	0	1	14	3	0	3	3	87	513	261	1539	CoherentMotion_C#v1	1	500
1013	1	3	33	1	1	3	3	199	401	597	1203	CoherentMotion_C#v1	1	500
652	1	2	23	1	1	3	3	143	457	429	1371	CoherentMotion_C#v1	1	500
625	1	3	33	1	1	3	3	199	401	597	1203	CoherentMotion_C#v1	1	500
613	1	2	23	1	1	3	3	143	457	429	1371	CoherentMotion_C#v1	1	500
578	1	1	14	1	1	3	3	87	513	261	1539	CoherentMotion_C#v1	1	500
677	0	1	14	3	1	3	3	87	513	261	1539	CoherentMotion_C#v1	1	500
708	1	7	70	3	3	3	3	424	176	1272	528	CoherentMotion_C#v1	1	500
564	1	5	51	0	0	3	3	312	288	936	864	CoherentMotion_C#v1	1	500
679	1	7	70	1	1	3	3	424	176	1272	528	CoherentMotion_C#v1	1	500
740	1	3	33	2	2	3	3	199	401	597	1203	CoherentMotion_C#v1	1	500
732	0	2	23	1	0	3	3	143	457	429	1371	CoherentMotion_C#v1	1	500
765	1	6	61	0	0	3	3	368	232	1104	696	CoherentMotion_C#v1	1	500
837	0	2	23	3	0	3	3	143	457	429	1371	CoherentMotion_C#v1	1	500
648	1	6	61	1	1	3	3	368	232	1104	696	CoherentMotion_C#v1	1	500
693	1	6	61	0	0	3	3	368	232	1104	696	CoherentMotion_C#v1	1	500
602	1	1	14	3	3	3	3	87	513	261	1539	CoherentMotion_C#v1	1	500
671	1	5	51	3	3	3	3	312	288	936	864	CoherentMotion_C#v1	1	500
582	1	6	61	3	3	3	3	368	232	1104	696	CoherentMotion_C#v1	1	500
1186	0	0	5	3	1	3	3	31	569	93	1707	CoherentMotion_C#v1	1	500
614	1	3	33	1	1	3	3	199	401	597	1203	CoherentMotion_C#v1	1	500
729	1	4	42	2	2	3	3	256	344	768	1032	CoherentMotion_C#v1	1	500
779	1	5	51	2	2	3	3	312	288	936	864	CoherentMotion_C#v1	1	500
671	1	2	23	3	3	3	3	143	457	429	1371	CoherentMotion_C#v1	1	500
777	1	3	33	3	3	3	3	199	401	597	1203	CoherentMotion_C#v1	1	500
857	1	2	23	2	2	3	3	143	457	429	1371	CoherentMotion_C#v1	1	500
664	1	4	42	3	3	3	3	256	344	768	1032	CoherentMotion_C#v1	1	500
705	1	7	70	0	0	3	3	424	176	1272	528	CoherentMotion_C#v1	1	500
705	1	3	33	0	0	3	3	199	401	597	1203	CoherentMotion_C#v1	1	500
872	1	1	14	1	1	3	3	87	513	261	1539	CoherentMotion_C#v1	1	500
667	1	5	51	0	0	3	3	312	288	936	864	CoherentMotion_C#v1	1	500
662	1	7	70	0	0	3	3	424	176	1272	528	CoherentMotion_C#v1	1	500
588	1	3	33	0	0	3	3	199	401	597	1203	CoherentMotion_C#v1	1	500
528	1	0	5	0	0	3	3	31	569	93	1707	CoherentMotion_C#v1	1	500
806	0	2	23	1	0	3	3	143	457	429	1371	CoherentMotion_C#v1	1	500
704	1	3	33	0	0	3	3	199	401	597	1203	CoherentMotion_C#v1	1	500
685	1	1	14	3	3	3	3	87	513	261	1539	CoherentMotion_C#v1	1	500
644	1	7	70	0	0	3	3	424	176	1272	528	CoherentMotion_C#v1	1	500
610	1	4	42	0	0	3	3	256	344	768	1032	CoherentMotion_C#v1	1	500
662	1	5	51	0	0	3	3	312	288	936	864	CoherentMotion_C#v1	1	500
643	1	3	33	3	3	3	3	199	401	597	1203	CoherentMotion_C#v1	1	500
691	1	2	23	3	3	3	3	143	457	429	1371	CoherentMotion_C#v1	1	500
786	0	1	14	1	2	3	3	87	513	261	1539	CoherentMotion_C#v1	1	500
811	1	2	23	1	1	3	3	143	457	429	1371	CoherentMotion_C#v1	1	500
780	1	3	33	0	0	3	3	199	401	597	1203	CoherentMotion_C#v1	1	500
685	1	6	61	0	0	3	3	368	232	1104	696	CoherentMotion_C#v1	1	500
771	1	4	42	3	3	3	3	256	344	768	1032	CoherentMotion_C#v1	1	500
796	1	6	61	2	2	3	3	368	232	1104	696	CoherentMotion_C#v1	1	500
772	1	6	61	2	2	3	3	368	232	1104	696	CoherentMotion_C#v1	1	500
597	1	7	70	1	1	3	3	424	176	1272	528	CoherentMotion_C#v1	1	500
946	0	1	14	0	1	3	3	87	513	261	1539	CoherentMotion_C#v1	1	500
1479	0	3	33	0	3	3	3	199	401	597	1203	CoherentMotion_C#v1	1	500
1146	0	1	14	3	2	3	3	87	513	261	1539	CoherentMotion_C#v1	1	500
633	1	0	5	0	0	3	3	31	569	93	1707	CoherentMotion_C#v1	1	500
698	1	7	70	1	1	3	3	424	176	1272	528	CoherentMotion_C#v1	1	500
662	1	2	23	0	0	3	3	143	457	429	1371	CoherentMotion_C#v1	1	500
634	1	6	61	2	2	3	3	368	232	1104	696	CoherentMotion_C#v1	1	500
762	1	3	33	0	0	3	3	199	401	597	1203	CoherentMotion_C#v1	1	500
564	1	5	51	3	3	3	3	312	288	936	864	CoherentMotion_C#v1	1	500
539	1	5	51	0	0	3	3	312	288	936	864	CoherentMotion_C#v1	1	500
650	1	0	5	2	2	3	3	31	569	93	1707	CoherentMotion_C#v1	1	500
2064	1	7	70	3	3	3	3	424	176	1272	528	CoherentMotion_C#v1	1	500
889	0	1	14	0	2	3	3	87	513	261	1539	CoherentMotion_C#v1	1	500
634	1	6	61	0	0	3	3	368	232	1104	696	CoherentMotion_C#v1	1	500
875	1	7	70	0	0	3	3	424	176	1272	528	CoherentMotion_C#v1	1	500
549	1	5	51	0	0	3	3	312	288	936	864	CoherentMotion_C#v1	1	500
2757	1	2	23	0	0	3	3	143	457	429	1371	CoherentMotion_C#v1	1	500
636	1	6	61	3	3	3	3	368	232	1104	696	CoherentMotion_C#v1	1	500
761	1	3	33	2	2	3	3	199	401	597	1203	CoherentMotion_C#v1	1	500
673	1	6	61	3	3	3	3	368	232	1104	696	CoherentMotion_C#v1	1	500
527	1	4	42	0	0	3	3	256	344	768	1032	CoherentMotion_C#v1	1	500
601	1	6	61	2	2	3	3	368	232	1104	696	CoherentMotion_C#v1	1	500
728	1	4	42	0	0	3	3	256	344	768	1032	CoherentMotion_C#v1	1	500
757	1	5	51	0	0	3	3	312	288	936	864	CoherentMotion_C#v1	1	500
806	0	1	14	2	0	3	3	87	513	261	1539	CoherentMotion_C#v1	1	500
807	1	3	33	3	3	3	3	199	401	597	1203	CoherentMotion_C#v1	1	500
677	1	6	61	2	2	3	3	368	232	1104	696	CoherentMotion_C#v1	1	500
847	0	1	14	2	0	3	3	87	513	261	1539	CoherentMotion_C#v1	1	500
634	1	4	42	2	2	3	3	256	344	768	1032	CoherentMotion_C#v1	1	500
655	1	2	23	1	1	3	3	143	457	429	1371	CoherentMotion_C#v1	1	500
817	0	0	5	2	3	3	3	31	569	93	1707	CoherentMotion_C#v1	1	500
643	1	5	51	2	2	3	3	312	288	936	864	CoherentMotion_C#v1	1	500
595	1	4	42	0	0	3	3	256	344	768	1032	CoherentMotion_C#v1	1	500
641	1	4	42	2	2	3	3	256	344	768	1032	CoherentMotion_C#v1	1	500
821	1	6	61	2	2	3	3	368	232	1104	696	CoherentMotion_C#v1	1	500
729	1	5	51	0	0	3	3	312	288	936	864	CoherentMotion_C#v1	1	500
703	1	4	42	1	1	3	3	256	344	768	1032	CoherentMotion_C#v1	1	500
726	1	6	61	0	0	3	3	368	232	1104	696	CoherentMotion_C#v1	1	500
941	1	6	61	2	2	3	3	368	232	1104	696	CoherentMotion_C#v1	1	500
722	1	2	23	1	1	3	3	143	457	429	1371	CoherentMotion_C#v1	1	500
715	1	2	23	0	0	3	3	143	457	429	1371	CoherentMotion_C#v1	1	500
743	1	2	23	1	1	3	3	143	457	429	1371	CoherentMotion_C#v1	1	500
778	1	3	33	1	1	3	3	199	401	597	1203	CoherentMotion_C#v1	1	500
874	1	4	42	2	2	3	3	256	344	768	1032	CoherentMotion_C#v1	1	500
845	1	6	61	0	0	3	3	368	232	1104	696	CoherentMotion_C#v1	1	500
1008	1	0	5	2	2	3	3	31	569	93	1707	CoherentMotion_C#v1	1	500
663	1	7	70	3	3	3	3	424	176	1272	528	CoherentMotion_C#v1	1	500
982	0	0	5	3	2	3	3	31	569	93	1707	CoherentMotion_C#v1	1	500
675	0	4	42	0	1	3	3	256	344	768	1032	CoherentMotion_C#v1	1	500
1354	1	0	5	1	1	3	3	31	569	93	1707	CoherentMotion_C#v1	1	500
