# Supplementary material for: The Leuven Embedded Figures Test (L-EFT): measuring perception, intelligence or executive function?
Source: PeerJ. 2018 Mar 26;6:e4524. doi: 10.7717/peerj.4524 (PMC5875396; doi:10.7717/peerj.4524)
Supplement: Supplemental Information 9 [file peerj-06-4524-s009.zip › Study 1/CoherentMotion/113080CoherentMotion.csv]

ReactionTime	Accuracy	CoherenceLevel	CoherenceValue	StimDirection	RespDirection	G_MeanCoherentSpeed	G_MeanRandomSpeed	TotalCoherent	TotalRandom	TotalCoherentSpeed	TotalRandomSpeed	TestID	MainPrac	MotionDuration
4746	1	5	51	2	2	3	3	312	288	936	864	CoherentMotion_C#v1	0	1000
1950	0	0	5	3	1	3	3	31	569	93	1707	CoherentMotion_C#v1	0	1000
1386	1	5	51	2	2	3	3	312	288	936	864	CoherentMotion_C#v1	0	1000
2914	1	6	61	3	3	3	3	368	232	1104	696	CoherentMotion_C#v1	0	1000
2307	1	7	70	1	1	3	3	424	176	1272	528	CoherentMotion_C#v1	0	1000
1281	0	0	5	1	3	3	3	31	569	93	1707	CoherentMotion_C#v1	0	1000
1673	0	3	33	3	0	3	3	199	401	597	1203	CoherentMotion_C#v1	0	1000
1495	0	1	14	2	0	3	3	87	513	261	1539	CoherentMotion_C#v1	0	1000
1282	1	6	61	3	3	3	3	368	232	1104	696	CoherentMotion_C#v1	0	1000
3241	1	6	61	2	2	3	3	368	232	1104	696	CoherentMotion_C#v1	0	1000
1777	1	7	70	1	1	3	3	424	176	1272	528	CoherentMotion_C#v1	0	1000
1860	1	5	51	1	1	3	3	312	288	936	864	CoherentMotion_C#v1	0	1000
1425	1	7	70	2	2	3	3	424	176	1272	528	CoherentMotion_C#v1	0	1000
1594	0	6	61	2	0	3	3	368	232	1104	696	CoherentMotion_C#v1	0	1000
1575	1	5	51	3	3	3	3	312	288	936	864	CoherentMotion_C#v1	0	1000
2189	0	0	5	3	0	3	3	31	569	93	1707	CoherentMotion_C#v1	0	1000
1474	1	6	61	3	3	3	3	368	232	1104	696	CoherentMotion_C#v1	0	1000
1825	0	2	23	2	0	3	3	143	457	429	1371	CoherentMotion_C#v1	0	1000
1376	1	7	70	0	0	3	3	424	176	1272	528	CoherentMotion_C#v1	0	1000
1351	1	6	61	3	3	3	3	368	232	1104	696	CoherentMotion_C#v1	0	1000
1384	1	5	51	2	2	3	3	312	288	936	864	CoherentMotion_C#v1	0	1000
1553	0	1	14	2	1	3	3	87	513	261	1539	CoherentMotion_C#v1	0	1000
1557	1	2	23	1	1	3	3	143	457	429	1371	CoherentMotion_C#v1	0	1000
1446	1	5	51	3	3	3	3	312	288	936	864	CoherentMotion_C#v1	0	1000
1653	0	0	5	3	1	3	3	31	569	93	1707	CoherentMotion_C#v1	0	1000
1609	1	4	42	2	2	3	3	256	344	768	1032	CoherentMotion_C#v1	0	1000
1601	0	1	14	3	1	3	3	87	513	261	1539	CoherentMotion_C#v1	0	1000
1335	1	5	51	2	2	3	3	312	288	936	864	CoherentMotion_C#v1	0	1000
1447	0	1	14	2	1	3	3	87	513	261	1539	CoherentMotion_C#v1	0	1000
1632	1	2	23	1	1	3	3	143	457	429	1371	CoherentMotion_C#v1	0	1000
1495	1	6	61	3	3	3	3	368	232	1104	696	CoherentMotion_C#v1	0	1000
1753	1	3	33	0	0	3	3	199	401	597	1203	CoherentMotion_C#v1	0	1000
1469	1	4	42	2	2	3	3	256	344	768	1032	CoherentMotion_C#v1	0	1000
1415	1	6	61	1	1	3	3	368	232	1104	696	CoherentMotion_C#v1	0	1000
1521	0	1	14	3	2	3	3	87	513	261	1539	CoherentMotion_C#v1	0	1000
1485	1	3	33	0	0	3	3	199	401	597	1203	CoherentMotion_C#v1	0	1000
1535	0	6	61	2	0	3	3	368	232	1104	696	CoherentMotion_C#v1	0	1000
1419	0	0	5	1	3	3	3	31	569	93	1707	CoherentMotion_C#v1	0	1000
1396	1	1	14	1	1	3	3	87	513	261	1539	CoherentMotion_C#v1	0	1000
1428	1	2	23	1	1	3	3	143	457	429	1371	CoherentMotion_C#v1	0	1000
1375	0	0	5	2	3	3	3	31	569	93	1707	CoherentMotion_C#v1	0	1000
1342	0	2	23	3	0	3	3	143	457	429	1371	CoherentMotion_C#v1	0	1000
1302	1	2	23	2	2	3	3	143	457	429	1371	CoherentMotion_C#v1	0	1000
1284	0	1	14	3	2	3	3	87	513	261	1539	CoherentMotion_C#v1	0	1000
1451	0	3	33	2	0	3	3	199	401	597	1203	CoherentMotion_C#v1	0	1000
1304	1	6	61	1	1	3	3	368	232	1104	696	CoherentMotion_C#v1	0	1000
1330	1	2	23	3	3	3	3	143	457	429	1371	CoherentMotion_C#v1	0	1000
1328	1	7	70	2	2	3	3	424	176	1272	528	CoherentMotion_C#v1	0	1000
1279	1	6	61	3	3	3	3	368	232	1104	696	CoherentMotion_C#v1	0	1000
1294	0	0	5	3	1	3	3	31	569	93	1707	CoherentMotion_C#v1	0	1000
1333	1	0	5	0	0	3	3	31	569	93	1707	CoherentMotion_C#v1	0	1000
1276	1	2	23	2	2	3	3	143	457	429	1371	CoherentMotion_C#v1	0	1000
1488	0	3	33	2	0	3	3	199	401	597	1203	CoherentMotion_C#v1	0	1000
1340	1	4	42	1	1	3	3	256	344	768	1032	CoherentMotion_C#v1	0	1000
1395	0	2	23	1	3	3	3	143	457	429	1371	CoherentMotion_C#v1	0	1000
1435	0	5	51	2	0	3	3	312	288	936	864	CoherentMotion_C#v1	0	1000
1534	0	2	23	2	0	3	3	143	457	429	1371	CoherentMotion_C#v1	0	1000
1336	1	7	70	2	2	3	3	424	176	1272	528	CoherentMotion_C#v1	0	1000
1170	1	7	70	1	1	3	3	424	176	1272	528	CoherentMotion_C#v1	0	1000
1069	1	3	33	3	3	3	3	199	401	597	1203	CoherentMotion_C#v1	0	1000
1284	1	6	61	1	1	3	3	368	232	1104	696	CoherentMotion_C#v1	0	1000
1658	1	5	51	0	0	3	3	312	288	936	864	CoherentMotion_C#v1	0	1000
1191	1	6	61	3	3	3	3	368	232	1104	696	CoherentMotion_C#v1	0	1000
1263	1	3	33	3	3	3	3	199	401	597	1203	CoherentMotion_C#v1	0	1000
1148	1	3	33	1	1	3	3	199	401	597	1203	CoherentMotion_C#v1	0	1000
1087	1	6	61	0	0	3	3	368	232	1104	696	CoherentMotion_C#v1	0	1000
1168	1	6	61	0	0	3	3	368	232	1104	696	CoherentMotion_C#v1	0	1000
1424	1	1	14	0	0	3	3	87	513	261	1539	CoherentMotion_C#v1	0	1000
1354	0	2	23	0	2	3	3	143	457	429	1371	CoherentMotion_C#v1	0	1000
1203	1	6	61	3	3	3	3	368	232	1104	696	CoherentMotion_C#v1	0	1000
2694	1	2	23	1	1	3	3	143	457	429	1371	CoherentMotion_C#v1	0	1000
1304	0	0	5	3	0	3	3	31	569	93	1707	CoherentMotion_C#v1	0	1000
1368	1	2	23	0	0	3	3	143	457	429	1371	CoherentMotion_C#v1	0	1000
1304	1	6	61	0	0	3	3	368	232	1104	696	CoherentMotion_C#v1	0	1000
1207	1	7	70	0	0	3	3	424	176	1272	528	CoherentMotion_C#v1	0	1000
1538	1	6	61	1	1	3	3	368	232	1104	696	CoherentMotion_C#v1	0	1000
1359	1	1	14	0	0	3	3	87	513	261	1539	CoherentMotion_C#v1	0	1000
1255	1	6	61	1	1	3	3	368	232	1104	696	CoherentMotion_C#v1	0	1000
1267	1	4	42	3	3	3	3	256	344	768	1032	CoherentMotion_C#v1	0	1000
1417	1	3	33	0	0	3	3	199	401	597	1203	CoherentMotion_C#v1	0	1000
1392	0	2	23	3	0	3	3	143	457	429	1371	CoherentMotion_C#v1	1	500
793	1	3	33	3	3	3	3	199	401	597	1203	CoherentMotion_C#v1	1	500
801	1	1	14	0	0	3	3	87	513	261	1539	CoherentMotion_C#v1	1	500
795	1	4	42	3	3	3	3	256	344	768	1032	CoherentMotion_C#v1	1	500
941	0	2	23	2	0	3	3	143	457	429	1371	CoherentMotion_C#v1	1	500
809	1	5	51	1	1	3	3	312	288	936	864	CoherentMotion_C#v1	1	500
748	1	3	33	1	1	3	3	199	401	597	1203	CoherentMotion_C#v1	1	500
723	1	6	61	3	3	3	3	368	232	1104	696	CoherentMotion_C#v1	1	500
812	1	5	51	2	2	3	3	312	288	936	864	CoherentMotion_C#v1	1	500
724	1	3	33	1	1	3	3	199	401	597	1203	CoherentMotion_C#v1	1	500
653	1	6	61	2	2	3	3	368	232	1104	696	CoherentMotion_C#v1	1	500
643	1	4	42	1	1	3	3	256	344	768	1032	CoherentMotion_C#v1	1	500
864	1	4	42	1	1	3	3	256	344	768	1032	CoherentMotion_C#v1	1	500
666	1	4	42	1	1	3	3	256	344	768	1032	CoherentMotion_C#v1	1	500
712	1	3	33	0	0	3	3	199	401	597	1203	CoherentMotion_C#v1	1	500
832	1	3	33	0	0	3	3	199	401	597	1203	CoherentMotion_C#v1	1	500
835	1	1	14	2	2	3	3	87	513	261	1539	CoherentMotion_C#v1	1	500
549	1	3	33	3	3	3	3	199	401	597	1203	CoherentMotion_C#v1	1	500
672	0	0	5	3	1	3	3	31	569	93	1707	CoherentMotion_C#v1	1	500
1116	1	6	61	1	1	3	3	368	232	1104	696	CoherentMotion_C#v1	1	500
744	1	5	51	2	2	3	3	312	288	936	864	CoherentMotion_C#v1	1	500
751	1	3	33	3	3	3	3	199	401	597	1203	CoherentMotion_C#v1	1	500
1008	0	0	5	0	3	3	3	31	569	93	1707	CoherentMotion_C#v1	1	500
1150	0	0	5	1	0	3	3	31	569	93	1707	CoherentMotion_C#v1	1	500
701	1	4	42	3	3	3	3	256	344	768	1032	CoherentMotion_C#v1	1	500
600	1	7	70	1	1	3	3	424	176	1272	528	CoherentMotion_C#v1	1	500
748	1	2	23	1	1	3	3	143	457	429	1371	CoherentMotion_C#v1	1	500
876	1	5	51	2	2	3	3	312	288	936	864	CoherentMotion_C#v1	1	500
871	0	0	5	0	1	3	3	31	569	93	1707	CoherentMotion_C#v1	1	500
550	0	4	42	0	2	3	3	256	344	768	1032	CoherentMotion_C#v1	1	500
574	1	3	33	2	2	3	3	199	401	597	1203	CoherentMotion_C#v1	1	500
663	0	4	42	1	3	3	3	256	344	768	1032	CoherentMotion_C#v1	1	500
840	0	6	61	0	2	3	3	368	232	1104	696	CoherentMotion_C#v1	1	500
770	1	4	42	0	0	3	3	256	344	768	1032	CoherentMotion_C#v1	1	500
683	1	6	61	3	3	3	3	368	232	1104	696	CoherentMotion_C#v1	1	500
697	1	7	70	3	3	3	3	424	176	1272	528	CoherentMotion_C#v1	1	500
783	1	3	33	2	2	3	3	199	401	597	1203	CoherentMotion_C#v1	1	500
792	0	6	61	0	2	3	3	368	232	1104	696	CoherentMotion_C#v1	1	500
585	1	0	5	2	2	3	3	31	569	93	1707	CoherentMotion_C#v1	1	500
662	1	4	42	3	3	3	3	256	344	768	1032	CoherentMotion_C#v1	1	500
764	1	4	42	1	1	3	3	256	344	768	1032	CoherentMotion_C#v1	1	500
828	0	1	14	0	2	3	3	87	513	261	1539	CoherentMotion_C#v1	1	500
695	1	4	42	3	3	3	3	256	344	768	1032	CoherentMotion_C#v1	1	500
679	1	3	33	3	3	3	3	199	401	597	1203	CoherentMotion_C#v1	1	500
556	1	6	61	2	2	3	3	368	232	1104	696	CoherentMotion_C#v1	1	500
784	0	1	14	0	2	3	3	87	513	261	1539	CoherentMotion_C#v1	1	500
690	1	2	23	2	2	3	3	143	457	429	1371	CoherentMotion_C#v1	1	500
568	1	6	61	3	3	3	3	368	232	1104	696	CoherentMotion_C#v1	1	500
770	0	2	23	0	2	3	3	143	457	429	1371	CoherentMotion_C#v1	1	500
555	1	4	42	3	3	3	3	256	344	768	1032	CoherentMotion_C#v1	1	500
719	1	0	5	2	2	3	3	31	569	93	1707	CoherentMotion_C#v1	1	500
966	0	1	14	0	2	3	3	87	513	261	1539	CoherentMotion_C#v1	1	500
883	0	5	51	0	3	3	3	312	288	936	864	CoherentMotion_C#v1	1	500
732	0	7	70	0	2	3	3	424	176	1272	528	CoherentMotion_C#v1	1	500
591	1	4	42	3	3	3	3	256	344	768	1032	CoherentMotion_C#v1	1	500
733	0	0	5	0	3	3	3	31	569	93	1707	CoherentMotion_C#v1	1	500
636	0	4	42	1	3	3	3	256	344	768	1032	CoherentMotion_C#v1	1	500
649	1	7	70	2	2	3	3	424	176	1272	528	CoherentMotion_C#v1	1	500
622	1	6	61	1	1	3	3	368	232	1104	696	CoherentMotion_C#v1	1	500
618	1	5	51	2	2	3	3	312	288	936	864	CoherentMotion_C#v1	1	500
735	1	6	61	1	1	3	3	368	232	1104	696	CoherentMotion_C#v1	1	500
652	0	0	5	1	2	3	3	31	569	93	1707	CoherentMotion_C#v1	1	500
685	0	1	14	0	3	3	3	87	513	261	1539	CoherentMotion_C#v1	1	500
585	1	4	42	2	2	3	3	256	344	768	1032	CoherentMotion_C#v1	1	500
816	1	2	23	2	2	3	3	143	457	429	1371	CoherentMotion_C#v1	1	500
635	0	2	23	0	2	3	3	143	457	429	1371	CoherentMotion_C#v1	1	500
575	1	3	33	1	1	3	3	199	401	597	1203	CoherentMotion_C#v1	1	500
540	0	7	70	0	2	3	3	424	176	1272	528	CoherentMotion_C#v1	1	500
566	0	0	5	0	2	3	3	31	569	93	1707	CoherentMotion_C#v1	1	500
593	1	5	51	3	3	3	3	312	288	936	864	CoherentMotion_C#v1	1	500
613	1	7	70	2	2	3	3	424	176	1272	528	CoherentMotion_C#v1	1	500
977	0	1	14	3	2	3	3	87	513	261	1539	CoherentMotion_C#v1	1	500
720	1	7	70	0	0	3	3	424	176	1272	528	CoherentMotion_C#v1	1	500
728	1	7	70	2	2	3	3	424	176	1272	528	CoherentMotion_C#v1	1	500
848	1	2	23	3	3	3	3	143	457	429	1371	CoherentMotion_C#v1	1	500
563	1	5	51	1	1	3	3	312	288	936	864	CoherentMotion_C#v1	1	500
557	1	5	51	3	3	3	3	312	288	936	864	CoherentMotion_C#v1	1	500
881	1	7	70	0	0	3	3	424	176	1272	528	CoherentMotion_C#v1	1	500
668	1	0	5	2	2	3	3	31	569	93	1707	CoherentMotion_C#v1	1	500
762	0	4	42	0	2	3	3	256	344	768	1032	CoherentMotion_C#v1	1	500
555	1	5	51	3	3	3	3	312	288	936	864	CoherentMotion_C#v1	1	500
613	0	2	23	0	2	3	3	143	457	429	1371	CoherentMotion_C#v1	1	500
578	1	7	70	1	1	3	3	424	176	1272	528	CoherentMotion_C#v1	1	500
542	0	1	14	2	3	3	3	87	513	261	1539	CoherentMotion_C#v1	1	500
960	0	2	23	0	2	3	3	143	457	429	1371	CoherentMotion_C#v1	1	500
935	0	2	23	0	2	3	3	143	457	429	1371	CoherentMotion_C#v1	1	500
851	1	2	23	1	1	3	3	143	457	429	1371	CoherentMotion_C#v1	1	500
543	1	7	70	3	3	3	3	424	176	1272	528	CoherentMotion_C#v1	1	500
657	1	7	70	2	2	3	3	424	176	1272	528	CoherentMotion_C#v1	1	500
919	0	0	5	3	1	3	3	31	569	93	1707	CoherentMotion_C#v1	1	500
603	1	6	61	2	2	3	3	368	232	1104	696	CoherentMotion_C#v1	1	500
2479	0	1	14	3	2	3	3	87	513	261	1539	CoherentMotion_C#v1	1	500
676	1	4	42	3	3	3	3	256	344	768	1032	CoherentMotion_C#v1	1	500
761	1	2	23	2	2	3	3	143	457	429	1371	CoherentMotion_C#v1	1	500
690	1	3	33	3	3	3	3	199	401	597	1203	CoherentMotion_C#v1	1	500
528	1	4	42	2	2	3	3	256	344	768	1032	CoherentMotion_C#v1	1	500
827	1	3	33	3	3	3	3	199	401	597	1203	CoherentMotion_C#v1	1	500
524	1	0	5	3	3	3	3	31	569	93	1707	CoherentMotion_C#v1	1	500
525	1	3	33	3	3	3	3	199	401	597	1203	CoherentMotion_C#v1	1	500
722	0	5	51	0	2	3	3	312	288	936	864	CoherentMotion_C#v1	1	500
602	1	7	70	2	2	3	3	424	176	1272	528	CoherentMotion_C#v1	1	500
525	0	2	23	1	3	3	3	143	457	429	1371	CoherentMotion_C#v1	1	500
776	1	0	5	2	2	3	3	31	569	93	1707	CoherentMotion_C#v1	1	500
650	0	7	70	0	2	3	3	424	176	1272	528	CoherentMotion_C#v1	1	500
567	0	2	23	1	2	3	3	143	457	429	1371	CoherentMotion_C#v1	1	500
635	1	0	5	1	1	3	3	31	569	93	1707	CoherentMotion_C#v1	1	500
584	1	6	61	3	3	3	3	368	232	1104	696	CoherentMotion_C#v1	1	500
643	1	3	33	2	2	3	3	199	401	597	1203	CoherentMotion_C#v1	1	500
538	1	3	33	2	2	3	3	199	401	597	1203	CoherentMotion_C#v1	1	500
612	1	5	51	1	1	3	3	312	288	936	864	CoherentMotion_C#v1	1	500
2529	0	4	42	2	1	3	3	256	344	768	1032	CoherentMotion_C#v1	1	500
775	1	5	51	2	2	3	3	312	288	936	864	CoherentMotion_C#v1	1	500
544	1	7	70	1	1	3	3	424	176	1272	528	CoherentMotion_C#v1	1	500
1867	0	6	61	3	1	3	3	368	232	1104	696	CoherentMotion_C#v1	1	500
934	0	1	14	1	0	3	3	87	513	261	1539	CoherentMotion_C#v1	1	500
1028	0	1	14	0	3	3	3	87	513	261	1539	CoherentMotion_C#v1	1	500
649	1	6	61	2	2	3	3	368	232	1104	696	CoherentMotion_C#v1	1	500
2025	0	0	5	3	2	3	3	31	569	93	1707	CoherentMotion_C#v1	1	500
625	1	7	70	1	1	3	3	424	176	1272	528	CoherentMotion_C#v1	1	500
1070	0	4	42	0	2	3	3	256	344	768	1032	CoherentMotion_C#v1	1	500
907	1	4	42	0	0	3	3	256	344	768	1032	CoherentMotion_C#v1	1	500
939	1	1	14	3	3	3	3	87	513	261	1539	CoherentMotion_C#v1	1	500
911	0	0	5	3	0	3	3	31	569	93	1707	CoherentMotion_C#v1	1	500
628	1	7	70	3	3	3	3	424	176	1272	528	CoherentMotion_C#v1	1	500
938	1	6	61	1	1	3	3	368	232	1104	696	CoherentMotion_C#v1	1	500
983	1	5	51	2	2	3	3	312	288	936	864	CoherentMotion_C#v1	1	500
1069	1	3	33	2	2	3	3	199	401	597	1203	CoherentMotion_C#v1	1	500
841	1	6	61	2	2	3	3	368	232	1104	696	CoherentMotion_C#v1	1	500
1000	1	3	33	3	3	3	3	199	401	597	1203	CoherentMotion_C#v1	1	500
926	1	5	51	3	3	3	3	312	288	936	864	CoherentMotion_C#v1	1	500
1018	1	6	61	0	0	3	3	368	232	1104	696	CoherentMotion_C#v1	1	500
1171	0	0	5	0	3	3	3	31	569	93	1707	CoherentMotion_C#v1	1	500
891	1	7	70	2	2	3	3	424	176	1272	528	CoherentMotion_C#v1	1	500
913	1	1	14	2	2	3	3	87	513	261	1539	CoherentMotion_C#v1	1	500
975	1	3	33	3	3	3	3	199	401	597	1203	CoherentMotion_C#v1	1	500
901	1	2	23	3	3	3	3	143	457	429	1371	CoherentMotion_C#v1	1	500
856	1	5	51	0	0	3	3	312	288	936	864	CoherentMotion_C#v1	1	500
787	1	5	51	3	3	3	3	312	288	936	864	CoherentMotion_C#v1	1	500
1292	0	1	14	1	0	3	3	87	513	261	1539	CoherentMotion_C#v1	1	500
906	1	5	51	2	2	3	3	312	288	936	864	CoherentMotion_C#v1	1	500
942	0	1	14	2	3	3	3	87	513	261	1539	CoherentMotion_C#v1	1	500
979	0	0	5	3	1	3	3	31	569	93	1707	CoherentMotion_C#v1	1	500
978	0	3	33	1	0	3	3	199	401	597	1203	CoherentMotion_C#v1	1	500
1017	1	6	61	3	3	3	3	368	232	1104	696	CoherentMotion_C#v1	1	500
931	1	5	51	1	1	3	3	312	288	936	864	CoherentMotion_C#v1	1	500
872	0	2	23	3	2	3	3	143	457	429	1371	CoherentMotion_C#v1	1	500
792	1	6	61	1	1	3	3	368	232	1104	696	CoherentMotion_C#v1	1	500
752	1	7	70	2	2	3	3	424	176	1272	528	CoherentMotion_C#v1	1	500
877	1	1	14	3	3	3	3	87	513	261	1539	CoherentMotion_C#v1	1	500
868	1	4	42	1	1	3	3	256	344	768	1032	CoherentMotion_C#v1	1	500
795	1	6	61	2	2	3	3	368	232	1104	696	CoherentMotion_C#v1	1	500
1047	0	1	14	2	1	3	3	87	513	261	1539	CoherentMotion_C#v1	1	500
789	1	6	61	3	3	3	3	368	232	1104	696	CoherentMotion_C#v1	1	500
728	1	4	42	2	2	3	3	256	344	768	1032	CoherentMotion_C#v1	1	500
849	1	2	23	0	0	3	3	143	457	429	1371	CoherentMotion_C#v1	1	500
971	1	3	33	0	0	3	3	199	401	597	1203	CoherentMotion_C#v1	1	500
1037	0	2	23	0	1	3	3	143	457	429	1371	CoherentMotion_C#v1	1	500
768	1	3	33	3	3	3	3	199	401	597	1203	CoherentMotion_C#v1	1	500
946	0	1	14	1	0	3	3	87	513	261	1539	CoherentMotion_C#v1	1	500
909	0	2	23	2	0	3	3	143	457	429	1371	CoherentMotion_C#v1	1	500
898	0	2	23	2	3	3	3	143	457	429	1371	CoherentMotion_C#v1	1	500
780	1	2	23	3	3	3	3	143	457	429	1371	CoherentMotion_C#v1	1	500
790	0	1	14	3	0	3	3	87	513	261	1539	CoherentMotion_C#v1	1	500
686	1	7	70	1	1	3	3	424	176	1272	528	CoherentMotion_C#v1	1	500
775	1	6	61	0	0	3	3	368	232	1104	696	CoherentMotion_C#v1	1	500
1000	1	1	14	0	0	3	3	87	513	261	1539	CoherentMotion_C#v1	1	500
738	1	6	61	1	1	3	3	368	232	1104	696	CoherentMotion_C#v1	1	500
767	1	5	51	3	3	3	3	312	288	936	864	CoherentMotion_C#v1	1	500
845	0	5	51	0	3	3	3	312	288	936	864	CoherentMotion_C#v1	1	500
815	1	4	42	1	1	3	3	256	344	768	1032	CoherentMotion_C#v1	1	500
906	0	2	23	2	0	3	3	143	457	429	1371	CoherentMotion_C#v1	1	500
717	1	5	51	1	1	3	3	312	288	936	864	CoherentMotion_C#v1	1	500
805	1	5	51	3	3	3	3	312	288	936	864	CoherentMotion_C#v1	1	500
663	1	7	70	3	3	3	3	424	176	1272	528	CoherentMotion_C#v1	1	500
734	1	2	23	3	3	3	3	143	457	429	1371	CoherentMotion_C#v1	1	500
545	1	5	51	1	1	3	3	312	288	936	864	CoherentMotion_C#v1	1	500
912	0	0	5	3	0	3	3	31	569	93	1707	CoherentMotion_C#v1	1	500
1108	0	2	23	2	0	3	3	143	457	429	1371	CoherentMotion_C#v1	1	500
652	1	7	70	1	1	3	3	424	176	1272	528	CoherentMotion_C#v1	1	500
723	1	3	33	1	1	3	3	199	401	597	1203	CoherentMotion_C#v1	1	500
722	1	2	23	2	2	3	3	143	457	429	1371	CoherentMotion_C#v1	1	500
657	1	4	42	1	1	3	3	256	344	768	1032	CoherentMotion_C#v1	1	500
639	1	3	33	2	2	3	3	199	401	597	1203	CoherentMotion_C#v1	1	500
837	0	0	5	3	1	3	3	31	569	93	1707	CoherentMotion_C#v1	1	500
775	1	2	23	1	1	3	3	143	457	429	1371	CoherentMotion_C#v1	1	500
663	1	7	70	3	3	3	3	424	176	1272	528	CoherentMotion_C#v1	1	500
694	1	5	51	3	3	3	3	312	288	936	864	CoherentMotion_C#v1	1	500
741	0	0	5	3	2	3	3	31	569	93	1707	CoherentMotion_C#v1	1	500
801	1	2	23	0	0	3	3	143	457	429	1371	CoherentMotion_C#v1	1	500
693	1	4	42	1	1	3	3	256	344	768	1032	CoherentMotion_C#v1	1	500
925	1	0	5	3	3	3	3	31	569	93	1707	CoherentMotion_C#v1	1	500
625	1	3	33	1	1	3	3	199	401	597	1203	CoherentMotion_C#v1	1	500
718	1	3	33	3	3	3	3	199	401	597	1203	CoherentMotion_C#v1	1	500
558	1	1	14	1	1	3	3	87	513	261	1539	CoherentMotion_C#v1	1	500
792	1	0	5	0	0	3	3	31	569	93	1707	CoherentMotion_C#v1	1	500
618	1	0	5	2	2	3	3	31	569	93	1707	CoherentMotion_C#v1	1	500
670	1	5	51	1	1	3	3	312	288	936	864	CoherentMotion_C#v1	1	500
733	1	6	61	2	2	3	3	368	232	1104	696	CoherentMotion_C#v1	1	500
768	1	6	61	0	0	3	3	368	232	1104	696	CoherentMotion_C#v1	1	500
844	0	0	5	2	1	3	3	31	569	93	1707	CoherentMotion_C#v1	1	500
616	1	7	70	1	1	3	3	424	176	1272	528	CoherentMotion_C#v1	1	500
614	1	5	51	0	0	3	3	312	288	936	864	CoherentMotion_C#v1	1	500
594	0	0	5	1	0	3	3	31	569	93	1707	CoherentMotion_C#v1	1	500
767	1	2	23	0	0	3	3	143	457	429	1371	CoherentMotion_C#v1	1	500
639	1	7	70	3	3	3	3	424	176	1272	528	CoherentMotion_C#v1	1	500
699	1	6	61	2	2	3	3	368	232	1104	696	CoherentMotion_C#v1	1	500
762	1	3	33	2	2	3	3	199	401	597	1203	CoherentMotion_C#v1	1	500
523	1	3	33	1	1	3	3	199	401	597	1203	CoherentMotion_C#v1	1	500
701	1	3	33	0	0	3	3	199	401	597	1203	CoherentMotion_C#v1	1	500
3421	0	3	33	1	0	3	3	199	401	597	1203	CoherentMotion_C#v1	1	500
962	0	0	5	1	3	3	3	31	569	93	1707	CoherentMotion_C#v1	1	500
662	1	3	33	0	0	3	3	199	401	597	1203	CoherentMotion_C#v1	1	500
644	0	1	14	3	1	3	3	87	513	261	1539	CoherentMotion_C#v1	1	500
1111	0	3	33	0	3	3	3	199	401	597	1203	CoherentMotion_C#v1	1	500
661	1	5	51	1	1	3	3	312	288	936	864	CoherentMotion_C#v1	1	500
715	1	5	51	3	3	3	3	312	288	936	864	CoherentMotion_C#v1	1	500
909	0	1	14	3	0	3	3	87	513	261	1539	CoherentMotion_C#v1	1	500
670	1	6	61	3	3	3	3	368	232	1104	696	CoherentMotion_C#v1	1	500
724	0	0	5	1	2	3	3	31	569	93	1707	CoherentMotion_C#v1	1	500
787	1	6	61	0	0	3	3	368	232	1104	696	CoherentMotion_C#v1	1	500
613	1	4	42	3	3	3	3	256	344	768	1032	CoherentMotion_C#v1	1	500
569	1	6	61	3	3	3	3	368	232	1104	696	CoherentMotion_C#v1	1	500
677	1	4	42	2	2	3	3	256	344	768	1032	CoherentMotion_C#v1	1	500
602	1	7	70	1	1	3	3	424	176	1272	528	CoherentMotion_C#v1	1	500
662	1	6	61	2	2	3	3	368	232	1104	696	CoherentMotion_C#v1	1	500
796	0	1	14	0	3	3	3	87	513	261	1539	CoherentMotion_C#v1	1	500
646	1	3	33	1	1	3	3	199	401	597	1203	CoherentMotion_C#v1	1	500
572	1	2	23	1	1	3	3	143	457	429	1371	CoherentMotion_C#v1	1	500
598	1	5	51	0	0	3	3	312	288	936	864	CoherentMotion_C#v1	1	500
908	0	2	23	2	0	3	3	143	457	429	1371	CoherentMotion_C#v1	1	500
719	1	3	33	1	1	3	3	199	401	597	1203	CoherentMotion_C#v1	1	500
631	1	5	51	1	1	3	3	312	288	936	864	CoherentMotion_C#v1	1	500
860	1	2	23	2	2	3	3	143	457	429	1371	CoherentMotion_C#v1	1	500
583	1	7	70	1	1	3	3	424	176	1272	528	CoherentMotion_C#v1	1	500
579	1	6	61	1	1	3	3	368	232	1104	696	CoherentMotion_C#v1	1	500
670	1	1	14	0	0	3	3	87	513	261	1539	CoherentMotion_C#v1	1	500
596	1	5	51	1	1	3	3	312	288	936	864	CoherentMotion_C#v1	1	500
783	1	2	23	3	3	3	3	143	457	429	1371	CoherentMotion_C#v1	1	500
529	1	7	70	1	1	3	3	424	176	1272	528	CoherentMotion_C#v1	1	500
596	1	1	14	2	2	3	3	87	513	261	1539	CoherentMotion_C#v1	1	500
676	1	4	42	3	3	3	3	256	344	768	1032	CoherentMotion_C#v1	1	500
606	1	5	51	1	1	3	3	312	288	936	864	CoherentMotion_C#v1	1	500
571	1	5	51	1	1	3	3	312	288	936	864	CoherentMotion_C#v1	1	500
797	1	0	5	0	0	3	3	31	569	93	1707	CoherentMotion_C#v1	1	500
847	1	0	5	0	0	3	3	31	569	93	1707	CoherentMotion_C#v1	1	500
802	1	0	5	1	1	3	3	31	569	93	1707	CoherentMotion_C#v1	1	500
1076	1	1	14	2	2	3	3	87	513	261	1539	CoherentMotion_C#v1	1	500
781	1	6	61	0	0	3	3	368	232	1104	696	CoherentMotion_C#v1	1	500
670	1	7	70	2	2	3	3	424	176	1272	528	CoherentMotion_C#v1	1	500
708	1	6	61	0	0	3	3	368	232	1104	696	CoherentMotion_C#v1	1	500
786	1	7	70	0	0	3	3	424	176	1272	528	CoherentMotion_C#v1	1	500
656	1	4	42	2	2	3	3	256	344	768	1032	CoherentMotion_C#v1	1	500
750	1	5	51	3	3	3	3	312	288	936	864	CoherentMotion_C#v1	1	500
1075	1	3	33	2	2	3	3	199	401	597	1203	CoherentMotion_C#v1	1	500
1332	0	3	33	3	0	3	3	199	401	597	1203	CoherentMotion_C#v1	1	500
580	1	7	70	3	3	3	3	424	176	1272	528	CoherentMotion_C#v1	1	500
727	1	1	14	0	0	3	3	87	513	261	1539	CoherentMotion_C#v1	1	500
671	1	6	61	2	2	3	3	368	232	1104	696	CoherentMotion_C#v1	1	500
669	1	5	51	1	1	3	3	312	288	936	864	CoherentMotion_C#v1	1	500
533	0	3	33	0	2	3	3	199	401	597	1203	CoherentMotion_C#v1	1	500
596	1	5	51	1	1	3	3	312	288	936	864	CoherentMotion_C#v1	1	500
921	1	1	14	3	3	3	3	87	513	261	1539	CoherentMotion_C#v1	1	500
698	1	2	23	2	2	3	3	143	457	429	1371	CoherentMotion_C#v1	1	500
568	1	7	70	1	1	3	3	424	176	1272	528	CoherentMotion_C#v1	1	500
821	1	4	42	0	0	3	3	256	344	768	1032	CoherentMotion_C#v1	1	500
668	1	5	51	2	2	3	3	312	288	936	864	CoherentMotion_C#v1	1	500
589	1	5	51	2	2	3	3	312	288	936	864	CoherentMotion_C#v1	1	500
849	1	3	33	3	3	3	3	199	401	597	1203	CoherentMotion_C#v1	1	500
645	1	1	14	1	1	3	3	87	513	261	1539	CoherentMotion_C#v1	1	500
585	1	5	51	3	3	3	3	312	288	936	864	CoherentMotion_C#v1	1	500
971	0	0	5	2	1	3	3	31	569	93	1707	CoherentMotion_C#v1	1	500
748	1	5	51	3	3	3	3	312	288	936	864	CoherentMotion_C#v1	1	500
1009	0	0	5	1	2	3	3	31	569	93	1707	CoherentMotion_C#v1	1	500
908	0	1	14	0	2	3	3	87	513	261	1539	CoherentMotion_C#v1	1	500
775	1	4	42	2	2	3	3	256	344	768	1032	CoherentMotion_C#v1	1	500
985	1	1	14	0	0	3	3	87	513	261	1539	CoherentMotion_C#v1	1	500
614	1	5	51	3	3	3	3	312	288	936	864	CoherentMotion_C#v1	1	500
619	1	7	70	1	1	3	3	424	176	1272	528	CoherentMotion_C#v1	1	500
792	1	3	33	2	2	3	3	199	401	597	1203	CoherentMotion_C#v1	1	500
576	1	4	42	1	1	3	3	256	344	768	1032	CoherentMotion_C#v1	1	500
581	1	6	61	3	3	3	3	368	232	1104	696	CoherentMotion_C#v1	1	500
728	1	7	70	0	0	3	3	424	176	1272	528	CoherentMotion_C#v1	1	500
664	1	2	23	3	3	3	3	143	457	429	1371	CoherentMotion_C#v1	1	500
1518	0	0	5	1	0	3	3	31	569	93	1707	CoherentMotion_C#v1	1	500
817	1	4	42	3	3	3	3	256	344	768	1032	CoherentMotion_C#v1	1	500
684	1	1	14	2	2	3	3	87	513	261	1539	CoherentMotion_C#v1	1	500
642	1	7	70	0	0	3	3	424	176	1272	528	CoherentMotion_C#v1	1	500
535	1	6	61	1	1	3	3	368	232	1104	696	CoherentMotion_C#v1	1	500
777	1	1	14	3	3	3	3	87	513	261	1539	CoherentMotion_C#v1	1	500
563	1	7	70	1	1	3	3	424	176	1272	528	CoherentMotion_C#v1	1	500
838	0	0	5	2	0	3	3	31	569	93	1707	CoherentMotion_C#v1	1	500
577	1	2	23	2	2	3	3	143	457	429	1371	CoherentMotion_C#v1	1	500
763	1	6	61	2	2	3	3	368	232	1104	696	CoherentMotion_C#v1	1	500
524	1	2	23	2	2	3	3	143	457	429	1371	CoherentMotion_C#v1	1	500
631	1	0	5	2	2	3	3	31	569	93	1707	CoherentMotion_C#v1	1	500
812	0	0	5	2	1	3	3	31	569	93	1707	CoherentMotion_C#v1	1	500
949	0	6	61	0	3	3	3	368	232	1104	696	CoherentMotion_C#v1	1	500
650	1	7	70	2	2	3	3	424	176	1272	528	CoherentMotion_C#v1	1	500
640	1	4	42	1	1	3	3	256	344	768	1032	CoherentMotion_C#v1	1	500
726	1	6	61	1	1	3	3	368	232	1104	696	CoherentMotion_C#v1	1	500
645	1	3	33	2	2	3	3	199	401	597	1203	CoherentMotion_C#v1	1	500
577	1	4	42	2	2	3	3	256	344	768	1032	CoherentMotion_C#v1	1	500
596	1	7	70	2	2	3	3	424	176	1272	528	CoherentMotion_C#v1	1	500
527	0	0	5	3	2	3	3	31	569	93	1707	CoherentMotion_C#v1	1	500
802	1	2	23	0	0	3	3	143	457	429	1371	CoherentMotion_C#v1	1	500
747	0	0	5	2	1	3	3	31	569	93	1707	CoherentMotion_C#v1	1	500
708	1	3	33	3	3	3	3	199	401	597	1203	CoherentMotion_C#v1	1	500
859	1	0	5	1	1	3	3	31	569	93	1707	CoherentMotion_C#v1	1	500
589	1	5	51	1	1	3	3	312	288	936	864	CoherentMotion_C#v1	1	500
545	1	4	42	3	3	3	3	256	344	768	1032	CoherentMotion_C#v1	1	500
581	1	7	70	1	1	3	3	424	176	1272	528	CoherentMotion_C#v1	1	500
526	0	6	61	1	3	3	3	368	232	1104	696	CoherentMotion_C#v1	1	500
659	1	1	14	2	2	3	3	87	513	261	1539	CoherentMotion_C#v1	1	500
729	1	7	70	2	2	3	3	424	176	1272	528	CoherentMotion_C#v1	1	500
1151	0	2	23	3	0	3	3	143	457	429	1371	CoherentMotion_C#v1	1	500
786	1	4	42	3	3	3	3	256	344	768	1032	CoherentMotion_C#v1	1	500
578	1	4	42	1	1	3	3	256	344	768	1032	CoherentMotion_C#v1	1	500
686	1	4	42	0	0	3	3	256	344	768	1032	CoherentMotion_C#v1	1	500
741	0	1	14	0	3	3	3	87	513	261	1539	CoherentMotion_C#v1	1	500
525	0	6	61	0	1	3	3	368	232	1104	696	CoherentMotion_C#v1	1	500
800	1	7	70	2	2	3	3	424	176	1272	528	CoherentMotion_C#v1	1	500
3030	1	6	61	1	1	3	3	368	232	1104	696	CoherentMotion_C#v1	1	500
652	1	7	70	0	0	3	3	424	176	1272	528	CoherentMotion_C#v1	1	500
574	1	4	42	2	2	3	3	256	344	768	1032	CoherentMotion_C#v1	1	500
534	1	2	23	0	0	3	3	143	457	429	1371	CoherentMotion_C#v1	1	500
2238	1	7	70	0	0	3	3	424	176	1272	528	CoherentMotion_C#v1	1	500
581	1	7	70	1	1	3	3	424	176	1272	528	CoherentMotion_C#v1	1	500
921	0	0	5	3	2	3	3	31	569	93	1707	CoherentMotion_C#v1	1	500
918	1	1	14	3	3	3	3	87	513	261	1539	CoherentMotion_C#v1	1	500
603	1	5	51	1	1	3	3	312	288	936	864	CoherentMotion_C#v1	1	500
734	0	0	5	1	0	3	3	31	569	93	1707	CoherentMotion_C#v1	1	500
559	1	0	5	2	2	3	3	31	569	93	1707	CoherentMotion_C#v1	1	500
529	0	6	61	3	2	3	3	368	232	1104	696	CoherentMotion_C#v1	1	500
645	1	5	51	2	2	3	3	312	288	936	864	CoherentMotion_C#v1	1	500
665	1	3	33	3	3	3	3	199	401	597	1203	CoherentMotion_C#v1	1	500
1416	1	5	51	2	2	3	3	312	288	936	864	CoherentMotion_C#v1	1	500
805	1	2	23	3	3	3	3	143	457	429	1371	CoherentMotion_C#v1	1	500
835	0	1	14	3	0	3	3	87	513	261	1539	CoherentMotion_C#v1	1	500
561	1	7	70	2	2	3	3	424	176	1272	528	CoherentMotion_C#v1	1	500
623	0	1	14	3	2	3	3	87	513	261	1539	CoherentMotion_C#v1	1	500
773	1	1	14	3	3	3	3	87	513	261	1539	CoherentMotion_C#v1	1	500
642	1	6	61	3	3	3	3	368	232	1104	696	CoherentMotion_C#v1	1	500
652	1	6	61	2	2	3	3	368	232	1104	696	CoherentMotion_C#v1	1	500
526	0	1	14	1	2	3	3	87	513	261	1539	CoherentMotion_C#v1	1	500
578	1	7	70	3	3	3	3	424	176	1272	528	CoherentMotion_C#v1	1	500
678	1	4	42	1	1	3	3	256	344	768	1032	CoherentMotion_C#v1	1	500
884	1	4	42	2	2	3	3	256	344	768	1032	CoherentMotion_C#v1	1	500
949	1	2	23	0	0	3	3	143	457	429	1371	CoherentMotion_C#v1	1	500
706	1	0	5	1	1	3	3	31	569	93	1707	CoherentMotion_C#v1	1	500
725	1	1	14	3	3	3	3	87	513	261	1539	CoherentMotion_C#v1	1	500
596	1	3	33	3	3	3	3	199	401	597	1203	CoherentMotion_C#v1	1	500
681	1	4	42	0	0	3	3	256	344	768	1032	CoherentMotion_C#v1	1	500
600	1	6	61	2	2	3	3	368	232	1104	696	CoherentMotion_C#v1	1	500
565	1	1	14	0	0	3	3	87	513	261	1539	CoherentMotion_C#v1	1	500
822	1	4	42	1	1	3	3	256	344	768	1032	CoherentMotion_C#v1	1	500
689	0	3	33	1	0	3	3	199	401	597	1203	CoherentMotion_C#v1	1	500
574	1	5	51	0	0	3	3	312	288	936	864	CoherentMotion_C#v1	1	500
2378	0	0	5	2	0	3	3	31	569	93	1707	CoherentMotion_C#v1	1	500
581	1	5	51	1	1	3	3	312	288	936	864	CoherentMotion_C#v1	1	500
617	1	7	70	1	1	3	3	424	176	1272	528	CoherentMotion_C#v1	1	500
650	1	7	70	2	2	3	3	424	176	1272	528	CoherentMotion_C#v1	1	500
564	1	3	33	0	0	3	3	199	401	597	1203	CoherentMotion_C#v1	1	500
606	1	3	33	0	0	3	3	199	401	597	1203	CoherentMotion_C#v1	1	500
535	0	0	5	2	0	3	3	31	569	93	1707	CoherentMotion_C#v1	1	500
764	1	3	33	1	1	3	3	199	401	597	1203	CoherentMotion_C#v1	1	500
957	0	0	5	0	3	3	3	31	569	93	1707	CoherentMotion_C#v1	1	500
794	1	6	61	2	2	3	3	368	232	1104	696	CoherentMotion_C#v1	1	500
603	1	6	61	1	1	3	3	368	232	1104	696	CoherentMotion_C#v1	1	500
974	0	1	14	1	0	3	3	87	513	261	1539	CoherentMotion_C#v1	1	500
855	0	3	33	3	1	3	3	199	401	597	1203	CoherentMotion_C#v1	1	500
561	0	4	42	0	2	3	3	256	344	768	1032	CoherentMotion_C#v1	1	500
604	0	2	23	1	0	3	3	143	457	429	1371	CoherentMotion_C#v1	1	500
569	1	4	42	1	1	3	3	256	344	768	1032	CoherentMotion_C#v1	1	500
661	1	4	42	0	0	3	3	256	344	768	1032	CoherentMotion_C#v1	1	500
850	1	6	61	0	0	3	3	368	232	1104	696	CoherentMotion_C#v1	1	500
833	1	2	23	3	3	3	3	143	457	429	1371	CoherentMotion_C#v1	1	500
639	0	1	14	0	1	3	3	87	513	261	1539	CoherentMotion_C#v1	1	500
821	1	2	23	2	2	3	3	143	457	429	1371	CoherentMotion_C#v1	1	500
726	0	1	14	3	0	3	3	87	513	261	1539	CoherentMotion_C#v1	1	500
827	0	0	5	1	3	3	3	31	569	93	1707	CoherentMotion_C#v1	1	500
717	1	5	51	2	2	3	3	312	288	936	864	CoherentMotion_C#v1	1	500
775	1	2	23	3	3	3	3	143	457	429	1371	CoherentMotion_C#v1	1	500
697	0	4	42	0	3	3	3	256	344	768	1032	CoherentMotion_C#v1	1	500
808	0	0	5	3	0	3	3	31	569	93	1707	CoherentMotion_C#v1	1	500
720	1	2	23	1	1	3	3	143	457	429	1371	CoherentMotion_C#v1	1	500
864	0	1	14	3	0	3	3	87	513	261	1539	CoherentMotion_C#v1	1	500
1203	0	6	61	1	2	3	3	368	232	1104	696	CoherentMotion_C#v1	1	500
1158	0	1	14	3	0	3	3	87	513	261	1539	CoherentMotion_C#v1	1	500
682	1	7	70	1	1	3	3	424	176	1272	528	CoherentMotion_C#v1	1	500
680	0	1	14	1	3	3	3	87	513	261	1539	CoherentMotion_C#v1	1	500
710	1	3	33	0	0	3	3	199	401	597	1203	CoherentMotion_C#v1	1	500
573	1	1	14	1	1	3	3	87	513	261	1539	CoherentMotion_C#v1	1	500
593	1	3	33	0	0	3	3	199	401	597	1203	CoherentMotion_C#v1	1	500
540	0	0	5	2	0	3	3	31	569	93	1707	CoherentMotion_C#v1	1	500
525	1	2	23	0	0	3	3	143	457	429	1371	CoherentMotion_C#v1	1	500
614	0	2	23	1	0	3	3	143	457	429	1371	CoherentMotion_C#v1	1	500
526	1	2	23	1	1	3	3	143	457	429	1371	CoherentMotion_C#v1	1	500
1882	1	4	42	3	3	3	3	256	344	768	1032	CoherentMotion_C#v1	1	500
623	1	7	70	0	0	3	3	424	176	1272	528	CoherentMotion_C#v1	1	500
556	1	5	51	1	1	3	3	312	288	936	864	CoherentMotion_C#v1	1	500
