# Supplementary material for: The Leuven Embedded Figures Test (L-EFT): measuring perception, intelligence or executive function?
Source: PeerJ. 2018 Mar 26;6:e4524. doi: 10.7717/peerj.4524 (PMC5875396; doi:10.7717/peerj.4524)
Supplement: Supplemental Information 9 [file peerj-06-4524-s009.zip › Study 1/CoherentMotion/113140CoherentMotion.csv]

ReactionTime	Accuracy	CoherenceLevel	CoherenceValue	StimDirection	RespDirection	G_MeanCoherentSpeed	G_MeanRandomSpeed	TotalCoherent	TotalRandom	TotalCoherentSpeed	TotalRandomSpeed	TestID	MainPrac	MotionDuration
4058	1	3	33	3	3	3	3	199	401	597	1203	CoherentMotion_C#v1	0	1000
1110	1	1	14	0	0	3	3	87	513	261	1539	CoherentMotion_C#v1	0	1000
1785	0	0	5	3	1	3	3	31	569	93	1707	CoherentMotion_C#v1	0	1000
2085	1	5	51	0	0	3	3	312	288	936	864	CoherentMotion_C#v1	0	1000
1583	1	5	51	3	3	3	3	312	288	936	864	CoherentMotion_C#v1	0	1000
1612	1	3	33	2	2	3	3	199	401	597	1203	CoherentMotion_C#v1	0	1000
1690	0	2	23	2	1	3	3	143	457	429	1371	CoherentMotion_C#v1	0	1000
1835	1	2	23	3	3	3	3	143	457	429	1371	CoherentMotion_C#v1	0	1000
1846	1	0	5	0	0	3	3	31	569	93	1707	CoherentMotion_C#v1	0	1000
2554	1	4	42	2	2	3	3	256	344	768	1032	CoherentMotion_C#v1	0	1000
1739	1	6	61	3	3	3	3	368	232	1104	696	CoherentMotion_C#v1	0	1000
1618	0	3	33	0	1	3	3	199	401	597	1203	CoherentMotion_C#v1	0	1000
1633	1	7	70	0	0	3	3	424	176	1272	528	CoherentMotion_C#v1	0	1000
1852	1	6	61	3	3	3	3	368	232	1104	696	CoherentMotion_C#v1	0	1000
1732	1	1	14	0	0	3	3	87	513	261	1539	CoherentMotion_C#v1	0	1000
1534	1	7	70	0	0	3	3	424	176	1272	528	CoherentMotion_C#v1	0	1000
1475	1	5	51	0	0	3	3	312	288	936	864	CoherentMotion_C#v1	0	1000
1557	0	1	14	3	1	3	3	87	513	261	1539	CoherentMotion_C#v1	0	1000
1355	1	4	42	1	1	3	3	256	344	768	1032	CoherentMotion_C#v1	0	1000
1897	0	1	14	0	2	3	3	87	513	261	1539	CoherentMotion_C#v1	0	1000
1648	1	6	61	3	3	3	3	368	232	1104	696	CoherentMotion_C#v1	0	1000
1478	1	2	23	3	3	3	3	143	457	429	1371	CoherentMotion_C#v1	0	1000
1674	1	3	33	2	2	3	3	199	401	597	1203	CoherentMotion_C#v1	0	1000
1746	1	7	70	0	0	3	3	424	176	1272	528	CoherentMotion_C#v1	0	1000
1540	1	4	42	3	3	3	3	256	344	768	1032	CoherentMotion_C#v1	0	1000
1612	1	7	70	0	0	3	3	424	176	1272	528	CoherentMotion_C#v1	0	1000
1414	1	6	61	0	0	3	3	368	232	1104	696	CoherentMotion_C#v1	0	1000
1616	1	5	51	3	3	3	3	312	288	936	864	CoherentMotion_C#v1	0	1000
1493	1	7	70	0	0	3	3	424	176	1272	528	CoherentMotion_C#v1	0	1000
1827	0	1	14	3	2	3	3	87	513	261	1539	CoherentMotion_C#v1	0	1000
2173	1	0	5	2	2	3	3	31	569	93	1707	CoherentMotion_C#v1	0	1000
1784	1	7	70	2	2	3	3	424	176	1272	528	CoherentMotion_C#v1	0	1000
1660	1	5	51	2	2	3	3	312	288	936	864	CoherentMotion_C#v1	0	1000
1523	1	2	23	2	2	3	3	143	457	429	1371	CoherentMotion_C#v1	0	1000
1655	0	0	5	1	0	3	3	31	569	93	1707	CoherentMotion_C#v1	0	1000
2070	1	6	61	3	3	3	3	368	232	1104	696	CoherentMotion_C#v1	0	1000
1330	1	3	33	0	0	3	3	199	401	597	1203	CoherentMotion_C#v1	0	1000
1495	1	1	14	2	2	3	3	87	513	261	1539	CoherentMotion_C#v1	0	1000
1322	1	6	61	1	1	3	3	368	232	1104	696	CoherentMotion_C#v1	0	1000
1434	1	6	61	3	3	3	3	368	232	1104	696	CoherentMotion_C#v1	0	1000
1610	1	4	42	0	0	3	3	256	344	768	1032	CoherentMotion_C#v1	0	1000
1747	1	4	42	0	0	3	3	256	344	768	1032	CoherentMotion_C#v1	0	1000
1698	1	5	51	2	2	3	3	312	288	936	864	CoherentMotion_C#v1	0	1000
1533	1	7	70	0	0	3	3	424	176	1272	528	CoherentMotion_C#v1	0	1000
1512	1	7	70	3	3	3	3	424	176	1272	528	CoherentMotion_C#v1	0	1000
1340	1	6	61	1	1	3	3	368	232	1104	696	CoherentMotion_C#v1	0	1000
1930	1	2	23	1	1	3	3	143	457	429	1371	CoherentMotion_C#v1	0	1000
1482	1	4	42	0	0	3	3	256	344	768	1032	CoherentMotion_C#v1	0	1000
1373	1	6	61	0	0	3	3	368	232	1104	696	CoherentMotion_C#v1	0	1000
1766	1	3	33	0	0	3	3	199	401	597	1203	CoherentMotion_C#v1	0	1000
1476	1	6	61	3	3	3	3	368	232	1104	696	CoherentMotion_C#v1	0	1000
1473	1	3	33	2	2	3	3	199	401	597	1203	CoherentMotion_C#v1	0	1000
1436	0	0	5	2	1	3	3	31	569	93	1707	CoherentMotion_C#v1	0	1000
1399	0	0	5	0	3	3	3	31	569	93	1707	CoherentMotion_C#v1	0	1000
1431	1	2	23	2	2	3	3	143	457	429	1371	CoherentMotion_C#v1	0	1000
1849	0	0	5	1	0	3	3	31	569	93	1707	CoherentMotion_C#v1	0	1000
1565	0	0	5	2	1	3	3	31	569	93	1707	CoherentMotion_C#v1	0	1000
1442	0	1	14	1	2	3	3	87	513	261	1539	CoherentMotion_C#v1	0	1000
1517	0	0	5	0	1	3	3	31	569	93	1707	CoherentMotion_C#v1	0	1000
1559	0	1	14	0	1	3	3	87	513	261	1539	CoherentMotion_C#v1	0	1000
1469	1	3	33	1	1	3	3	199	401	597	1203	CoherentMotion_C#v1	0	1000
1407	1	7	70	3	3	3	3	424	176	1272	528	CoherentMotion_C#v1	0	1000
1513	1	1	14	2	2	3	3	87	513	261	1539	CoherentMotion_C#v1	0	1000
1500	1	4	42	1	1	3	3	256	344	768	1032	CoherentMotion_C#v1	0	1000
1559	1	2	23	2	2	3	3	143	457	429	1371	CoherentMotion_C#v1	0	1000
1539	1	7	70	1	1	3	3	424	176	1272	528	CoherentMotion_C#v1	0	1000
1512	1	5	51	2	2	3	3	312	288	936	864	CoherentMotion_C#v1	0	1000
1275	1	7	70	1	1	3	3	424	176	1272	528	CoherentMotion_C#v1	0	1000
1472	1	2	23	3	3	3	3	143	457	429	1371	CoherentMotion_C#v1	0	1000
1507	1	7	70	1	1	3	3	424	176	1272	528	CoherentMotion_C#v1	0	1000
1447	0	1	14	2	0	3	3	87	513	261	1539	CoherentMotion_C#v1	0	1000
1617	1	4	42	2	2	3	3	256	344	768	1032	CoherentMotion_C#v1	0	1000
1511	1	6	61	2	2	3	3	368	232	1104	696	CoherentMotion_C#v1	0	1000
1605	1	3	33	2	2	3	3	199	401	597	1203	CoherentMotion_C#v1	0	1000
1339	1	7	70	0	0	3	3	424	176	1272	528	CoherentMotion_C#v1	0	1000
1883	1	0	5	3	3	3	3	31	569	93	1707	CoherentMotion_C#v1	0	1000
1407	1	2	23	1	1	3	3	143	457	429	1371	CoherentMotion_C#v1	0	1000
1503	0	0	5	2	0	3	3	31	569	93	1707	CoherentMotion_C#v1	0	1000
1436	1	5	51	0	0	3	3	312	288	936	864	CoherentMotion_C#v1	0	1000
1285	1	5	51	3	3	3	3	312	288	936	864	CoherentMotion_C#v1	0	1000
1375	1	4	42	0	0	3	3	256	344	768	1032	CoherentMotion_C#v1	1	500
1338	1	6	61	0	0	3	3	368	232	1104	696	CoherentMotion_C#v1	1	500
1210	0	1	14	0	1	3	3	87	513	261	1539	CoherentMotion_C#v1	1	500
1205	1	4	42	1	1	3	3	256	344	768	1032	CoherentMotion_C#v1	1	500
1322	0	0	5	1	2	3	3	31	569	93	1707	CoherentMotion_C#v1	1	500
1226	1	2	23	1	1	3	3	143	457	429	1371	CoherentMotion_C#v1	1	500
1212	1	3	33	1	1	3	3	199	401	597	1203	CoherentMotion_C#v1	1	500
1071	1	3	33	3	3	3	3	199	401	597	1203	CoherentMotion_C#v1	1	500
1104	1	5	51	3	3	3	3	312	288	936	864	CoherentMotion_C#v1	1	500
1082	1	7	70	3	3	3	3	424	176	1272	528	CoherentMotion_C#v1	1	500
1124	1	0	5	2	2	3	3	31	569	93	1707	CoherentMotion_C#v1	1	500
1213	1	6	61	3	3	3	3	368	232	1104	696	CoherentMotion_C#v1	1	500
1112	0	0	5	0	3	3	3	31	569	93	1707	CoherentMotion_C#v1	1	500
1338	1	5	51	3	3	3	3	312	288	936	864	CoherentMotion_C#v1	1	500
1386	1	1	14	1	1	3	3	87	513	261	1539	CoherentMotion_C#v1	1	500
1913	0	3	33	3	1	3	3	199	401	597	1203	CoherentMotion_C#v1	1	500
1078	0	3	33	0	3	3	3	199	401	597	1203	CoherentMotion_C#v1	1	500
992	1	5	51	1	1	3	3	312	288	936	864	CoherentMotion_C#v1	1	500
1058	1	4	42	2	2	3	3	256	344	768	1032	CoherentMotion_C#v1	1	500
1383	1	6	61	3	3	3	3	368	232	1104	696	CoherentMotion_C#v1	1	500
1367	0	2	23	2	1	3	3	143	457	429	1371	CoherentMotion_C#v1	1	500
1191	1	4	42	3	3	3	3	256	344	768	1032	CoherentMotion_C#v1	1	500
1146	1	6	61	2	2	3	3	368	232	1104	696	CoherentMotion_C#v1	1	500
1075	1	5	51	1	1	3	3	312	288	936	864	CoherentMotion_C#v1	1	500
1187	1	0	5	1	1	3	3	31	569	93	1707	CoherentMotion_C#v1	1	500
1224	1	3	33	0	0	3	3	199	401	597	1203	CoherentMotion_C#v1	1	500
1109	1	6	61	1	1	3	3	368	232	1104	696	CoherentMotion_C#v1	1	500
1086	1	2	23	2	2	3	3	143	457	429	1371	CoherentMotion_C#v1	1	500
1088	1	5	51	3	3	3	3	312	288	936	864	CoherentMotion_C#v1	1	500
1496	1	7	70	1	1	3	3	424	176	1272	528	CoherentMotion_C#v1	1	500
1004	1	2	23	1	1	3	3	143	457	429	1371	CoherentMotion_C#v1	1	500
986	1	4	42	3	3	3	3	256	344	768	1032	CoherentMotion_C#v1	1	500
1240	1	2	23	3	3	3	3	143	457	429	1371	CoherentMotion_C#v1	1	500
1197	0	0	5	2	1	3	3	31	569	93	1707	CoherentMotion_C#v1	1	500
2105	1	7	70	2	2	3	3	424	176	1272	528	CoherentMotion_C#v1	1	500
1019	0	2	23	0	3	3	3	143	457	429	1371	CoherentMotion_C#v1	1	500
1064	1	7	70	1	1	3	3	424	176	1272	528	CoherentMotion_C#v1	1	500
1596	0	2	23	2	3	3	3	143	457	429	1371	CoherentMotion_C#v1	1	500
1085	1	4	42	1	1	3	3	256	344	768	1032	CoherentMotion_C#v1	1	500
994	1	5	51	0	0	3	3	312	288	936	864	CoherentMotion_C#v1	1	500
952	1	6	61	3	3	3	3	368	232	1104	696	CoherentMotion_C#v1	1	500
821	1	7	70	0	0	3	3	424	176	1272	528	CoherentMotion_C#v1	1	500
926	1	2	23	2	2	3	3	143	457	429	1371	CoherentMotion_C#v1	1	500
963	1	1	14	0	0	3	3	87	513	261	1539	CoherentMotion_C#v1	1	500
1202	0	1	14	0	2	3	3	87	513	261	1539	CoherentMotion_C#v1	1	500
927	1	7	70	0	0	3	3	424	176	1272	528	CoherentMotion_C#v1	1	500
987	1	4	42	0	0	3	3	256	344	768	1032	CoherentMotion_C#v1	1	500
1096	1	0	5	0	0	3	3	31	569	93	1707	CoherentMotion_C#v1	1	500
969	1	6	61	1	1	3	3	368	232	1104	696	CoherentMotion_C#v1	1	500
935	1	6	61	2	2	3	3	368	232	1104	696	CoherentMotion_C#v1	1	500
1093	1	0	5	2	2	3	3	31	569	93	1707	CoherentMotion_C#v1	1	500
1148	1	6	61	1	1	3	3	368	232	1104	696	CoherentMotion_C#v1	1	500
1094	1	7	70	1	1	3	3	424	176	1272	528	CoherentMotion_C#v1	1	500
969	0	1	14	2	3	3	3	87	513	261	1539	CoherentMotion_C#v1	1	500
853	1	5	51	2	2	3	3	312	288	936	864	CoherentMotion_C#v1	1	500
1008	1	5	51	2	2	3	3	312	288	936	864	CoherentMotion_C#v1	1	500
999	1	6	61	1	1	3	3	368	232	1104	696	CoherentMotion_C#v1	1	500
997	1	1	14	1	1	3	3	87	513	261	1539	CoherentMotion_C#v1	1	500
1172	0	0	5	0	3	3	3	31	569	93	1707	CoherentMotion_C#v1	1	500
984	1	3	33	0	0	3	3	199	401	597	1203	CoherentMotion_C#v1	1	500
1314	0	0	5	0	1	3	3	31	569	93	1707	CoherentMotion_C#v1	1	500
1117	1	3	33	3	3	3	3	199	401	597	1203	CoherentMotion_C#v1	1	500
1101	0	0	5	2	0	3	3	31	569	93	1707	CoherentMotion_C#v1	1	500
998	1	5	51	3	3	3	3	312	288	936	864	CoherentMotion_C#v1	1	500
924	1	2	23	0	0	3	3	143	457	429	1371	CoherentMotion_C#v1	1	500
961	1	3	33	0	0	3	3	199	401	597	1203	CoherentMotion_C#v1	1	500
952	1	7	70	2	2	3	3	424	176	1272	528	CoherentMotion_C#v1	1	500
1004	1	4	42	2	2	3	3	256	344	768	1032	CoherentMotion_C#v1	1	500
1052	1	3	33	0	0	3	3	199	401	597	1203	CoherentMotion_C#v1	1	500
996	0	1	14	0	1	3	3	87	513	261	1539	CoherentMotion_C#v1	1	500
1003	0	0	5	3	0	3	3	31	569	93	1707	CoherentMotion_C#v1	1	500
1225	1	6	61	3	3	3	3	368	232	1104	696	CoherentMotion_C#v1	1	500
1055	0	0	5	3	0	3	3	31	569	93	1707	CoherentMotion_C#v1	1	500
1070	1	2	23	0	0	3	3	143	457	429	1371	CoherentMotion_C#v1	1	500
1063	1	3	33	2	2	3	3	199	401	597	1203	CoherentMotion_C#v1	1	500
957	0	0	5	0	2	3	3	31	569	93	1707	CoherentMotion_C#v1	1	500
1123	1	3	33	3	3	3	3	199	401	597	1203	CoherentMotion_C#v1	1	500
1047	1	7	70	1	1	3	3	424	176	1272	528	CoherentMotion_C#v1	1	500
1214	0	2	23	1	3	3	3	143	457	429	1371	CoherentMotion_C#v1	1	500
1042	1	4	42	2	2	3	3	256	344	768	1032	CoherentMotion_C#v1	1	500
960	1	5	51	2	2	3	3	312	288	936	864	CoherentMotion_C#v1	1	500
1087	1	7	70	2	2	3	3	424	176	1272	528	CoherentMotion_C#v1	1	500
1030	1	5	51	2	2	3	3	312	288	936	864	CoherentMotion_C#v1	1	500
998	1	5	51	2	2	3	3	312	288	936	864	CoherentMotion_C#v1	1	500
982	1	3	33	2	2	3	3	199	401	597	1203	CoherentMotion_C#v1	1	500
955	1	4	42	3	3	3	3	256	344	768	1032	CoherentMotion_C#v1	1	500
1001	1	5	51	3	3	3	3	312	288	936	864	CoherentMotion_C#v1	1	500
1055	1	5	51	0	0	3	3	312	288	936	864	CoherentMotion_C#v1	1	500
1264	1	5	51	2	2	3	3	312	288	936	864	CoherentMotion_C#v1	1	500
899	1	1	14	3	3	3	3	87	513	261	1539	CoherentMotion_C#v1	1	500
1087	0	1	14	2	1	3	3	87	513	261	1539	CoherentMotion_C#v1	1	500
1097	1	4	42	0	0	3	3	256	344	768	1032	CoherentMotion_C#v1	1	500
1017	1	0	5	0	0	3	3	31	569	93	1707	CoherentMotion_C#v1	1	500
1354	1	5	51	3	3	3	3	312	288	936	864	CoherentMotion_C#v1	1	500
1050	1	7	70	1	1	3	3	424	176	1272	528	CoherentMotion_C#v1	1	500
977	0	1	14	0	3	3	3	87	513	261	1539	CoherentMotion_C#v1	1	500
926	1	0	5	0	0	3	3	31	569	93	1707	CoherentMotion_C#v1	1	500
1018	1	3	33	3	3	3	3	199	401	597	1203	CoherentMotion_C#v1	1	500
3587	1	2	23	0	0	3	3	143	457	429	1371	CoherentMotion_C#v1	1	500
1012	1	1	14	1	1	3	3	87	513	261	1539	CoherentMotion_C#v1	1	500
2371	0	1	14	0	1	3	3	87	513	261	1539	CoherentMotion_C#v1	1	500
946	1	2	23	3	3	3	3	143	457	429	1371	CoherentMotion_C#v1	1	500
1387	1	1	14	3	3	3	3	87	513	261	1539	CoherentMotion_C#v1	1	500
999	0	2	23	2	1	3	3	143	457	429	1371	CoherentMotion_C#v1	1	500
1070	1	3	33	3	3	3	3	199	401	597	1203	CoherentMotion_C#v1	1	500
951	1	6	61	0	0	3	3	368	232	1104	696	CoherentMotion_C#v1	1	500
1021	1	3	33	0	0	3	3	199	401	597	1203	CoherentMotion_C#v1	1	500
1122	1	7	70	3	3	3	3	424	176	1272	528	CoherentMotion_C#v1	1	500
1067	1	5	51	2	2	3	3	312	288	936	864	CoherentMotion_C#v1	1	500
1014	0	2	23	3	1	3	3	143	457	429	1371	CoherentMotion_C#v1	1	500
1051	1	1	14	0	0	3	3	87	513	261	1539	CoherentMotion_C#v1	1	500
1237	1	0	5	3	3	3	3	31	569	93	1707	CoherentMotion_C#v1	1	500
1040	1	5	51	1	1	3	3	312	288	936	864	CoherentMotion_C#v1	1	500
1032	1	6	61	2	2	3	3	368	232	1104	696	CoherentMotion_C#v1	1	500
951	1	4	42	0	0	3	3	256	344	768	1032	CoherentMotion_C#v1	1	500
1269	1	0	5	3	3	3	3	31	569	93	1707	CoherentMotion_C#v1	1	500
1113	1	6	61	1	1	3	3	368	232	1104	696	CoherentMotion_C#v1	1	500
955	0	2	23	0	2	3	3	143	457	429	1371	CoherentMotion_C#v1	1	500
1144	1	7	70	1	1	3	3	424	176	1272	528	CoherentMotion_C#v1	1	500
3042	1	7	70	3	3	3	3	424	176	1272	528	CoherentMotion_C#v1	1	500
981	1	4	42	1	1	3	3	256	344	768	1032	CoherentMotion_C#v1	1	500
1208	1	5	51	3	3	3	3	312	288	936	864	CoherentMotion_C#v1	1	500
1376	1	6	61	2	2	3	3	368	232	1104	696	CoherentMotion_C#v1	1	500
1044	1	2	23	3	3	3	3	143	457	429	1371	CoherentMotion_C#v1	1	500
992	1	6	61	0	0	3	3	368	232	1104	696	CoherentMotion_C#v1	1	500
982	1	4	42	1	1	3	3	256	344	768	1032	CoherentMotion_C#v1	1	500
1028	1	6	61	2	2	3	3	368	232	1104	696	CoherentMotion_C#v1	1	500
874	1	6	61	1	1	3	3	368	232	1104	696	CoherentMotion_C#v1	1	500
1190	0	0	5	0	3	3	3	31	569	93	1707	CoherentMotion_C#v1	1	500
958	1	4	42	1	1	3	3	256	344	768	1032	CoherentMotion_C#v1	1	500
991	1	3	33	1	1	3	3	199	401	597	1203	CoherentMotion_C#v1	1	500
1013	1	0	5	3	3	3	3	31	569	93	1707	CoherentMotion_C#v1	1	500
932	1	4	42	0	0	3	3	256	344	768	1032	CoherentMotion_C#v1	1	500
906	1	7	70	2	2	3	3	424	176	1272	528	CoherentMotion_C#v1	1	500
997	1	3	33	1	1	3	3	199	401	597	1203	CoherentMotion_C#v1	1	500
955	1	2	23	3	3	3	3	143	457	429	1371	CoherentMotion_C#v1	1	500
1128	1	1	14	3	3	3	3	87	513	261	1539	CoherentMotion_C#v1	1	500
1459	0	1	14	0	3	3	3	87	513	261	1539	CoherentMotion_C#v1	1	500
997	1	6	61	2	2	3	3	368	232	1104	696	CoherentMotion_C#v1	1	500
968	1	3	33	0	0	3	3	199	401	597	1203	CoherentMotion_C#v1	1	500
929	1	6	61	3	3	3	3	368	232	1104	696	CoherentMotion_C#v1	1	500
965	1	4	42	1	1	3	3	256	344	768	1032	CoherentMotion_C#v1	1	500
927	1	2	23	1	1	3	3	143	457	429	1371	CoherentMotion_C#v1	1	500
887	0	0	5	1	0	3	3	31	569	93	1707	CoherentMotion_C#v1	1	500
994	1	7	70	1	1	3	3	424	176	1272	528	CoherentMotion_C#v1	1	500
1378	1	0	5	1	1	3	3	31	569	93	1707	CoherentMotion_C#v1	1	500
923	1	2	23	2	2	3	3	143	457	429	1371	CoherentMotion_C#v1	1	500
750	1	4	42	2	2	3	3	256	344	768	1032	CoherentMotion_C#v1	1	500
751	1	5	51	1	1	3	3	312	288	936	864	CoherentMotion_C#v1	1	500
959	1	3	33	3	3	3	3	199	401	597	1203	CoherentMotion_C#v1	1	500
681	1	7	70	3	3	3	3	424	176	1272	528	CoherentMotion_C#v1	1	500
794	1	7	70	3	3	3	3	424	176	1272	528	CoherentMotion_C#v1	1	500
612	1	7	70	3	3	3	3	424	176	1272	528	CoherentMotion_C#v1	1	500
1032	1	1	14	0	0	3	3	87	513	261	1539	CoherentMotion_C#v1	1	500
1177	0	3	33	3	1	3	3	199	401	597	1203	CoherentMotion_C#v1	1	500
1115	1	2	23	3	3	3	3	143	457	429	1371	CoherentMotion_C#v1	1	500
877	1	1	14	0	0	3	3	87	513	261	1539	CoherentMotion_C#v1	1	500
880	1	1	14	1	1	3	3	87	513	261	1539	CoherentMotion_C#v1	1	500
848	1	1	14	3	3	3	3	87	513	261	1539	CoherentMotion_C#v1	1	500
998	1	2	23	2	2	3	3	143	457	429	1371	CoherentMotion_C#v1	1	500
932	0	1	14	1	0	3	3	87	513	261	1539	CoherentMotion_C#v1	1	500
1128	1	1	14	0	0	3	3	87	513	261	1539	CoherentMotion_C#v1	1	500
857	1	4	42	3	3	3	3	256	344	768	1032	CoherentMotion_C#v1	1	500
826	1	7	70	0	0	3	3	424	176	1272	528	CoherentMotion_C#v1	1	500
1008	1	7	70	3	3	3	3	424	176	1272	528	CoherentMotion_C#v1	1	500
1232	1	6	61	3	3	3	3	368	232	1104	696	CoherentMotion_C#v1	1	500
780	1	5	51	3	3	3	3	312	288	936	864	CoherentMotion_C#v1	1	500
892	1	2	23	2	2	3	3	143	457	429	1371	CoherentMotion_C#v1	1	500
856	1	7	70	3	3	3	3	424	176	1272	528	CoherentMotion_C#v1	1	500
618	1	5	51	0	0	3	3	312	288	936	864	CoherentMotion_C#v1	1	500
1067	1	2	23	0	0	3	3	143	457	429	1371	CoherentMotion_C#v1	1	500
936	1	7	70	2	2	3	3	424	176	1272	528	CoherentMotion_C#v1	1	500
960	1	2	23	2	2	3	3	143	457	429	1371	CoherentMotion_C#v1	1	500
962	1	2	23	1	1	3	3	143	457	429	1371	CoherentMotion_C#v1	1	500
959	1	0	5	3	3	3	3	31	569	93	1707	CoherentMotion_C#v1	1	500
993	0	1	14	3	0	3	3	87	513	261	1539	CoherentMotion_C#v1	1	500
996	1	7	70	3	3	3	3	424	176	1272	528	CoherentMotion_C#v1	1	500
714	1	2	23	0	0	3	3	143	457	429	1371	CoherentMotion_C#v1	1	500
817	1	5	51	3	3	3	3	312	288	936	864	CoherentMotion_C#v1	1	500
851	1	2	23	2	2	3	3	143	457	429	1371	CoherentMotion_C#v1	1	500
854	1	3	33	2	2	3	3	199	401	597	1203	CoherentMotion_C#v1	1	500
839	1	4	42	0	0	3	3	256	344	768	1032	CoherentMotion_C#v1	1	500
1259	0	0	5	1	3	3	3	31	569	93	1707	CoherentMotion_C#v1	1	500
664	1	4	42	1	1	3	3	256	344	768	1032	CoherentMotion_C#v1	1	500
909	1	3	33	2	2	3	3	199	401	597	1203	CoherentMotion_C#v1	1	500
1171	0	0	5	3	0	3	3	31	569	93	1707	CoherentMotion_C#v1	1	500
894	1	5	51	2	2	3	3	312	288	936	864	CoherentMotion_C#v1	1	500
880	1	3	33	1	1	3	3	199	401	597	1203	CoherentMotion_C#v1	1	500
892	1	6	61	0	0	3	3	368	232	1104	696	CoherentMotion_C#v1	1	500
1119	1	7	70	2	2	3	3	424	176	1272	528	CoherentMotion_C#v1	1	500
873	1	7	70	1	1	3	3	424	176	1272	528	CoherentMotion_C#v1	1	500
948	1	7	70	0	0	3	3	424	176	1272	528	CoherentMotion_C#v1	1	500
1102	0	2	23	3	2	3	3	143	457	429	1371	CoherentMotion_C#v1	1	500
1231	1	7	70	1	1	3	3	424	176	1272	528	CoherentMotion_C#v1	1	500
1007	1	4	42	1	1	3	3	256	344	768	1032	CoherentMotion_C#v1	1	500
943	1	5	51	0	0	3	3	312	288	936	864	CoherentMotion_C#v1	1	500
1041	1	7	70	2	2	3	3	424	176	1272	528	CoherentMotion_C#v1	1	500
947	1	4	42	3	3	3	3	256	344	768	1032	CoherentMotion_C#v1	1	500
1063	1	4	42	3	3	3	3	256	344	768	1032	CoherentMotion_C#v1	1	500
889	1	7	70	3	3	3	3	424	176	1272	528	CoherentMotion_C#v1	1	500
914	1	2	23	1	1	3	3	143	457	429	1371	CoherentMotion_C#v1	1	500
894	1	3	33	2	2	3	3	199	401	597	1203	CoherentMotion_C#v1	1	500
809	1	6	61	1	1	3	3	368	232	1104	696	CoherentMotion_C#v1	1	500
592	1	7	70	3	3	3	3	424	176	1272	528	CoherentMotion_C#v1	1	500
584	1	4	42	1	1	3	3	256	344	768	1032	CoherentMotion_C#v1	1	500
604	1	5	51	0	0	3	3	312	288	936	864	CoherentMotion_C#v1	1	500
640	1	5	51	3	3	3	3	312	288	936	864	CoherentMotion_C#v1	1	500
854	1	7	70	2	2	3	3	424	176	1272	528	CoherentMotion_C#v1	1	500
1232	1	0	5	0	0	3	3	31	569	93	1707	CoherentMotion_C#v1	1	500
1032	1	2	23	3	3	3	3	143	457	429	1371	CoherentMotion_C#v1	1	500
700	1	6	61	3	3	3	3	368	232	1104	696	CoherentMotion_C#v1	1	500
658	1	2	23	1	1	3	3	143	457	429	1371	CoherentMotion_C#v1	1	500
663	1	3	33	1	1	3	3	199	401	597	1203	CoherentMotion_C#v1	1	500
598	1	3	33	0	0	3	3	199	401	597	1203	CoherentMotion_C#v1	1	500
650	1	3	33	3	3	3	3	199	401	597	1203	CoherentMotion_C#v1	1	500
696	1	5	51	2	2	3	3	312	288	936	864	CoherentMotion_C#v1	1	500
925	0	0	5	2	0	3	3	31	569	93	1707	CoherentMotion_C#v1	1	500
938	0	0	5	1	2	3	3	31	569	93	1707	CoherentMotion_C#v1	1	500
910	1	5	51	3	3	3	3	312	288	936	864	CoherentMotion_C#v1	1	500
810	1	0	5	0	0	3	3	31	569	93	1707	CoherentMotion_C#v1	1	500
757	1	4	42	2	2	3	3	256	344	768	1032	CoherentMotion_C#v1	1	500
708	1	2	23	0	0	3	3	143	457	429	1371	CoherentMotion_C#v1	1	500
648	1	4	42	0	0	3	3	256	344	768	1032	CoherentMotion_C#v1	1	500
616	1	5	51	0	0	3	3	312	288	936	864	CoherentMotion_C#v1	1	500
734	1	7	70	2	2	3	3	424	176	1272	528	CoherentMotion_C#v1	1	500
733	1	3	33	1	1	3	3	199	401	597	1203	CoherentMotion_C#v1	1	500
961	1	5	51	2	2	3	3	312	288	936	864	CoherentMotion_C#v1	1	500
619	1	5	51	3	3	3	3	312	288	936	864	CoherentMotion_C#v1	1	500
839	0	0	5	1	3	3	3	31	569	93	1707	CoherentMotion_C#v1	1	500
1005	0	0	5	1	3	3	3	31	569	93	1707	CoherentMotion_C#v1	1	500
967	1	1	14	1	1	3	3	87	513	261	1539	CoherentMotion_C#v1	1	500
612	1	3	33	3	3	3	3	199	401	597	1203	CoherentMotion_C#v1	1	500
850	0	1	14	3	1	3	3	87	513	261	1539	CoherentMotion_C#v1	1	500
676	1	4	42	0	0	3	3	256	344	768	1032	CoherentMotion_C#v1	1	500
1155	0	0	5	0	3	3	3	31	569	93	1707	CoherentMotion_C#v1	1	500
836	1	2	23	1	1	3	3	143	457	429	1371	CoherentMotion_C#v1	1	500
640	1	4	42	1	1	3	3	256	344	768	1032	CoherentMotion_C#v1	1	500
2132	0	1	14	1	3	3	3	87	513	261	1539	CoherentMotion_C#v1	1	500
649	1	6	61	3	3	3	3	368	232	1104	696	CoherentMotion_C#v1	1	500
997	1	5	51	3	3	3	3	312	288	936	864	CoherentMotion_C#v1	1	500
699	1	6	61	0	0	3	3	368	232	1104	696	CoherentMotion_C#v1	1	500
626	1	6	61	3	3	3	3	368	232	1104	696	CoherentMotion_C#v1	1	500
663	1	3	33	1	1	3	3	199	401	597	1203	CoherentMotion_C#v1	1	500
749	1	4	42	2	2	3	3	256	344	768	1032	CoherentMotion_C#v1	1	500
942	0	1	14	2	0	3	3	87	513	261	1539	CoherentMotion_C#v1	1	500
738	1	3	33	0	0	3	3	199	401	597	1203	CoherentMotion_C#v1	1	500
1297	1	1	14	1	1	3	3	87	513	261	1539	CoherentMotion_C#v1	1	500
774	0	0	5	2	0	3	3	31	569	93	1707	CoherentMotion_C#v1	1	500
1191	1	0	5	0	0	3	3	31	569	93	1707	CoherentMotion_C#v1	1	500
746	1	6	61	2	2	3	3	368	232	1104	696	CoherentMotion_C#v1	1	500
1011	0	1	14	2	0	3	3	87	513	261	1539	CoherentMotion_C#v1	1	500
857	1	4	42	2	2	3	3	256	344	768	1032	CoherentMotion_C#v1	1	500
884	1	5	51	0	0	3	3	312	288	936	864	CoherentMotion_C#v1	1	500
904	1	2	23	3	3	3	3	143	457	429	1371	CoherentMotion_C#v1	1	500
798	1	7	70	2	2	3	3	424	176	1272	528	CoherentMotion_C#v1	1	500
999	1	4	42	0	0	3	3	256	344	768	1032	CoherentMotion_C#v1	1	500
1118	0	0	5	0	3	3	3	31	569	93	1707	CoherentMotion_C#v1	1	500
853	1	6	61	2	2	3	3	368	232	1104	696	CoherentMotion_C#v1	1	500
886	1	5	51	0	0	3	3	312	288	936	864	CoherentMotion_C#v1	1	500
1605	1	3	33	2	2	3	3	199	401	597	1203	CoherentMotion_C#v1	1	500
1044	1	0	5	3	3	3	3	31	569	93	1707	CoherentMotion_C#v1	1	500
1086	1	6	61	2	2	3	3	368	232	1104	696	CoherentMotion_C#v1	1	500
853	1	4	42	0	0	3	3	256	344	768	1032	CoherentMotion_C#v1	1	500
976	0	0	5	0	2	3	3	31	569	93	1707	CoherentMotion_C#v1	1	500
893	1	3	33	1	1	3	3	199	401	597	1203	CoherentMotion_C#v1	1	500
913	1	7	70	0	0	3	3	424	176	1272	528	CoherentMotion_C#v1	1	500
934	1	4	42	0	0	3	3	256	344	768	1032	CoherentMotion_C#v1	1	500
955	1	5	51	3	3	3	3	312	288	936	864	CoherentMotion_C#v1	1	500
862	1	4	42	1	1	3	3	256	344	768	1032	CoherentMotion_C#v1	1	500
974	1	2	23	0	0	3	3	143	457	429	1371	CoherentMotion_C#v1	1	500
731	1	4	42	2	2	3	3	256	344	768	1032	CoherentMotion_C#v1	1	500
842	0	1	14	3	0	3	3	87	513	261	1539	CoherentMotion_C#v1	1	500
669	1	7	70	3	3	3	3	424	176	1272	528	CoherentMotion_C#v1	1	500
1212	0	2	23	1	0	3	3	143	457	429	1371	CoherentMotion_C#v1	1	500
886	0	1	14	1	0	3	3	87	513	261	1539	CoherentMotion_C#v1	1	500
850	1	4	42	3	3	3	3	256	344	768	1032	CoherentMotion_C#v1	1	500
925	1	0	5	0	0	3	3	31	569	93	1707	CoherentMotion_C#v1	1	500
1531	0	2	23	0	2	3	3	143	457	429	1371	CoherentMotion_C#v1	1	500
856	1	6	61	3	3	3	3	368	232	1104	696	CoherentMotion_C#v1	1	500
705	1	3	33	1	1	3	3	199	401	597	1203	CoherentMotion_C#v1	1	500
672	1	5	51	1	1	3	3	312	288	936	864	CoherentMotion_C#v1	1	500
1286	1	6	61	3	3	3	3	368	232	1104	696	CoherentMotion_C#v1	1	500
884	1	1	14	0	0	3	3	87	513	261	1539	CoherentMotion_C#v1	1	500
1542	0	1	14	3	2	3	3	87	513	261	1539	CoherentMotion_C#v1	1	500
819	1	1	14	0	0	3	3	87	513	261	1539	CoherentMotion_C#v1	1	500
877	1	1	14	1	1	3	3	87	513	261	1539	CoherentMotion_C#v1	1	500
738	1	6	61	0	0	3	3	368	232	1104	696	CoherentMotion_C#v1	1	500
809	1	6	61	0	0	3	3	368	232	1104	696	CoherentMotion_C#v1	1	500
843	1	7	70	3	3	3	3	424	176	1272	528	CoherentMotion_C#v1	1	500
773	1	3	33	0	0	3	3	199	401	597	1203	CoherentMotion_C#v1	1	500
599	1	6	61	0	0	3	3	368	232	1104	696	CoherentMotion_C#v1	1	500
655	1	4	42	1	1	3	3	256	344	768	1032	CoherentMotion_C#v1	1	500
648	1	3	33	0	0	3	3	199	401	597	1203	CoherentMotion_C#v1	1	500
646	1	4	42	0	0	3	3	256	344	768	1032	CoherentMotion_C#v1	1	500
668	1	4	42	0	0	3	3	256	344	768	1032	CoherentMotion_C#v1	1	500
810	1	6	61	1	1	3	3	368	232	1104	696	CoherentMotion_C#v1	1	500
1077	0	1	14	3	2	3	3	87	513	261	1539	CoherentMotion_C#v1	1	500
856	1	4	42	0	0	3	3	256	344	768	1032	CoherentMotion_C#v1	1	500
686	1	6	61	1	1	3	3	368	232	1104	696	CoherentMotion_C#v1	1	500
789	1	3	33	0	0	3	3	199	401	597	1203	CoherentMotion_C#v1	1	500
669	1	7	70	0	0	3	3	424	176	1272	528	CoherentMotion_C#v1	1	500
924	1	1	14	3	3	3	3	87	513	261	1539	CoherentMotion_C#v1	1	500
799	1	5	51	2	2	3	3	312	288	936	864	CoherentMotion_C#v1	1	500
690	1	6	61	2	2	3	3	368	232	1104	696	CoherentMotion_C#v1	1	500
632	1	7	70	3	3	3	3	424	176	1272	528	CoherentMotion_C#v1	1	500
778	1	1	14	2	2	3	3	87	513	261	1539	CoherentMotion_C#v1	1	500
751	1	4	42	1	1	3	3	256	344	768	1032	CoherentMotion_C#v1	1	500
822	1	3	33	1	1	3	3	199	401	597	1203	CoherentMotion_C#v1	1	500
601	1	6	61	2	2	3	3	368	232	1104	696	CoherentMotion_C#v1	1	500
1115	1	1	14	1	1	3	3	87	513	261	1539	CoherentMotion_C#v1	1	500
845	1	3	33	3	3	3	3	199	401	597	1203	CoherentMotion_C#v1	1	500
737	1	6	61	3	3	3	3	368	232	1104	696	CoherentMotion_C#v1	1	500
1138	0	2	23	0	1	3	3	143	457	429	1371	CoherentMotion_C#v1	1	500
746	1	5	51	2	2	3	3	312	288	936	864	CoherentMotion_C#v1	1	500
722	1	6	61	0	0	3	3	368	232	1104	696	CoherentMotion_C#v1	1	500
906	0	1	14	0	1	3	3	87	513	261	1539	CoherentMotion_C#v1	1	500
695	1	3	33	3	3	3	3	199	401	597	1203	CoherentMotion_C#v1	1	500
716	1	5	51	2	2	3	3	312	288	936	864	CoherentMotion_C#v1	1	500
1070	0	1	14	0	2	3	3	87	513	261	1539	CoherentMotion_C#v1	1	500
680	1	7	70	1	1	3	3	424	176	1272	528	CoherentMotion_C#v1	1	500
770	1	7	70	0	0	3	3	424	176	1272	528	CoherentMotion_C#v1	1	500
860	1	6	61	0	0	3	3	368	232	1104	696	CoherentMotion_C#v1	1	500
581	1	7	70	0	0	3	3	424	176	1272	528	CoherentMotion_C#v1	1	500
641	1	2	23	1	1	3	3	143	457	429	1371	CoherentMotion_C#v1	1	500
783	1	1	14	0	0	3	3	87	513	261	1539	CoherentMotion_C#v1	1	500
792	1	5	51	2	2	3	3	312	288	936	864	CoherentMotion_C#v1	1	500
801	0	0	5	1	2	3	3	31	569	93	1707	CoherentMotion_C#v1	1	500
668	1	5	51	2	2	3	3	312	288	936	864	CoherentMotion_C#v1	1	500
673	0	0	5	2	1	3	3	31	569	93	1707	CoherentMotion_C#v1	1	500
630	1	6	61	2	2	3	3	368	232	1104	696	CoherentMotion_C#v1	1	500
892	1	1	14	2	2	3	3	87	513	261	1539	CoherentMotion_C#v1	1	500
1119	1	2	23	3	3	3	3	143	457	429	1371	CoherentMotion_C#v1	1	500
889	1	5	51	3	3	3	3	312	288	936	864	CoherentMotion_C#v1	1	500
765	1	1	14	2	2	3	3	87	513	261	1539	CoherentMotion_C#v1	1	500
630	1	3	33	1	1	3	3	199	401	597	1203	CoherentMotion_C#v1	1	500
995	1	2	23	3	3	3	3	143	457	429	1371	CoherentMotion_C#v1	1	500
817	1	4	42	1	1	3	3	256	344	768	1032	CoherentMotion_C#v1	1	500
843	1	5	51	2	2	3	3	312	288	936	864	CoherentMotion_C#v1	1	500
973	1	6	61	0	0	3	3	368	232	1104	696	CoherentMotion_C#v1	1	500
1327	0	1	14	2	1	3	3	87	513	261	1539	CoherentMotion_C#v1	1	500
1496	0	2	23	0	2	3	3	143	457	429	1371	CoherentMotion_C#v1	1	500
829	1	6	61	0	0	3	3	368	232	1104	696	CoherentMotion_C#v1	1	500
1088	0	0	5	3	2	3	3	31	569	93	1707	CoherentMotion_C#v1	1	500
1495	1	0	5	0	0	3	3	31	569	93	1707	CoherentMotion_C#v1	1	500
1036	0	2	23	1	0	3	3	143	457	429	1371	CoherentMotion_C#v1	1	500
1170	0	1	14	2	3	3	3	87	513	261	1539	CoherentMotion_C#v1	1	500
716	1	3	33	0	0	3	3	199	401	597	1203	CoherentMotion_C#v1	1	500
1029	0	0	5	1	2	3	3	31	569	93	1707	CoherentMotion_C#v1	1	500
963	1	6	61	1	1	3	3	368	232	1104	696	CoherentMotion_C#v1	1	500
802	1	6	61	3	3	3	3	368	232	1104	696	CoherentMotion_C#v1	1	500
906	1	2	23	0	0	3	3	143	457	429	1371	CoherentMotion_C#v1	1	500
871	1	1	14	2	2	3	3	87	513	261	1539	CoherentMotion_C#v1	1	500
1170	0	3	33	2	3	3	3	199	401	597	1203	CoherentMotion_C#v1	1	500
717	1	5	51	1	1	3	3	312	288	936	864	CoherentMotion_C#v1	1	500
884	1	1	14	3	3	3	3	87	513	261	1539	CoherentMotion_C#v1	1	500
992	1	5	51	2	2	3	3	312	288	936	864	CoherentMotion_C#v1	1	500
870	1	7	70	2	2	3	3	424	176	1272	528	CoherentMotion_C#v1	1	500
778	1	6	61	0	0	3	3	368	232	1104	696	CoherentMotion_C#v1	1	500
1257	1	0	5	3	3	3	3	31	569	93	1707	CoherentMotion_C#v1	1	500
816	1	6	61	0	0	3	3	368	232	1104	696	CoherentMotion_C#v1	1	500
816	1	3	33	1	1	3	3	199	401	597	1203	CoherentMotion_C#v1	1	500
1195	0	2	23	0	3	3	3	143	457	429	1371	CoherentMotion_C#v1	1	500
863	1	0	5	3	3	3	3	31	569	93	1707	CoherentMotion_C#v1	1	500
1329	0	0	5	3	1	3	3	31	569	93	1707	CoherentMotion_C#v1	1	500
698	1	4	42	2	2	3	3	256	344	768	1032	CoherentMotion_C#v1	1	500
726	1	3	33	3	3	3	3	199	401	597	1203	CoherentMotion_C#v1	1	500
927	1	2	23	1	1	3	3	143	457	429	1371	CoherentMotion_C#v1	1	500
829	1	4	42	1	1	3	3	256	344	768	1032	CoherentMotion_C#v1	1	500
911	1	5	51	2	2	3	3	312	288	936	864	CoherentMotion_C#v1	1	500
818	1	5	51	2	2	3	3	312	288	936	864	CoherentMotion_C#v1	1	500
1061	0	0	5	0	1	3	3	31	569	93	1707	CoherentMotion_C#v1	1	500
756	1	3	33	1	1	3	3	199	401	597	1203	CoherentMotion_C#v1	1	500
1100	0	2	23	0	3	3	3	143	457	429	1371	CoherentMotion_C#v1	1	500
941	1	5	51	2	2	3	3	312	288	936	864	CoherentMotion_C#v1	1	500
906	1	4	42	1	1	3	3	256	344	768	1032	CoherentMotion_C#v1	1	500
1007	0	0	5	0	2	3	3	31	569	93	1707	CoherentMotion_C#v1	1	500
894	1	4	42	2	2	3	3	256	344	768	1032	CoherentMotion_C#v1	1	500
1098	1	5	51	2	2	3	3	312	288	936	864	CoherentMotion_C#v1	1	500
1107	1	3	33	1	1	3	3	199	401	597	1203	CoherentMotion_C#v1	1	500
1097	1	4	42	3	3	3	3	256	344	768	1032	CoherentMotion_C#v1	1	500
925	1	4	42	1	1	3	3	256	344	768	1032	CoherentMotion_C#v1	1	500
826	1	7	70	2	2	3	3	424	176	1272	528	CoherentMotion_C#v1	1	500
859	1	7	70	0	0	3	3	424	176	1272	528	CoherentMotion_C#v1	1	500
1238	0	0	5	1	0	3	3	31	569	93	1707	CoherentMotion_C#v1	1	500
811	1	7	70	1	1	3	3	424	176	1272	528	CoherentMotion_C#v1	1	500
853	1	7	70	3	3	3	3	424	176	1272	528	CoherentMotion_C#v1	1	500
713	1	6	61	1	1	3	3	368	232	1104	696	CoherentMotion_C#v1	1	500
749	1	3	33	2	2	3	3	199	401	597	1203	CoherentMotion_C#v1	1	500
1023	1	0	5	0	0	3	3	31	569	93	1707	CoherentMotion_C#v1	1	500
1094	0	2	23	2	0	3	3	143	457	429	1371	CoherentMotion_C#v1	1	500
632	1	7	70	1	1	3	3	424	176	1272	528	CoherentMotion_C#v1	1	500
620	1	7	70	0	0	3	3	424	176	1272	528	CoherentMotion_C#v1	1	500
1037	0	2	23	0	3	3	3	143	457	429	1371	CoherentMotion_C#v1	1	500
793	0	0	5	1	0	3	3	31	569	93	1707	CoherentMotion_C#v1	1	500
1234	1	3	33	1	1	3	3	199	401	597	1203	CoherentMotion_C#v1	1	500
591	1	7	70	0	0	3	3	424	176	1272	528	CoherentMotion_C#v1	1	500
891	1	1	14	2	2	3	3	87	513	261	1539	CoherentMotion_C#v1	1	500
1574	0	1	14	3	1	3	3	87	513	261	1539	CoherentMotion_C#v1	1	500
1008	1	4	42	2	2	3	3	256	344	768	1032	CoherentMotion_C#v1	1	500
984	1	3	33	3	3	3	3	199	401	597	1203	CoherentMotion_C#v1	1	500
