# Supplementary material for: The Leuven Embedded Figures Test (L-EFT): measuring perception, intelligence or executive function?
Source: PeerJ. 2018 Mar 26;6:e4524. doi: 10.7717/peerj.4524 (PMC5875396; doi:10.7717/peerj.4524)
Supplement: Supplemental Information 9 [file peerj-06-4524-s009.zip › Study 1/CoherentMotion/113170CoherentMotion.csv]

ReactionTime	Accuracy	CoherenceLevel	CoherenceValue	StimDirection	RespDirection	G_MeanCoherentSpeed	G_MeanRandomSpeed	TotalCoherent	TotalRandom	TotalCoherentSpeed	TotalRandomSpeed	TestID	MainPrac	MotionDuration
8791	1	1	14	0	0	3	3	87	513	261	1539	CoherentMotion_C#v1	0	1000
4249	0	7	70	0	1	3	3	424	176	1272	528	CoherentMotion_C#v1	0	1000
2084	1	6	61	1	1	3	3	368	232	1104	696	CoherentMotion_C#v1	0	1000
1502	1	5	51	3	3	3	3	312	288	936	864	CoherentMotion_C#v1	0	1000
1602	0	3	33	3	1	3	3	199	401	597	1203	CoherentMotion_C#v1	0	1000
1908	0	6	61	2	0	3	3	368	232	1104	696	CoherentMotion_C#v1	0	1000
1622	1	2	23	2	2	3	3	143	457	429	1371	CoherentMotion_C#v1	0	1000
1635	0	2	23	2	0	3	3	143	457	429	1371	CoherentMotion_C#v1	0	1000
1667	0	5	51	1	2	3	3	312	288	936	864	CoherentMotion_C#v1	0	1000
1696	0	3	33	2	0	3	3	199	401	597	1203	CoherentMotion_C#v1	0	1000
1812	1	6	61	2	2	3	3	368	232	1104	696	CoherentMotion_C#v1	0	1000
1460	1	2	23	2	2	3	3	143	457	429	1371	CoherentMotion_C#v1	0	1000
1488	0	5	51	0	2	3	3	312	288	936	864	CoherentMotion_C#v1	0	1000
4451	0	3	33	1	3	3	3	199	401	597	1203	CoherentMotion_C#v1	0	1000
2211	0	0	5	0	3	3	3	31	569	93	1707	CoherentMotion_C#v1	0	1000
1505	1	4	42	2	2	3	3	256	344	768	1032	CoherentMotion_C#v1	0	1000
1805	0	2	23	3	1	3	3	143	457	429	1371	CoherentMotion_C#v1	0	1000
1560	0	1	14	1	3	3	3	87	513	261	1539	CoherentMotion_C#v1	0	1000
1484	0	4	42	3	0	3	3	256	344	768	1032	CoherentMotion_C#v1	0	1000
2559	1	6	61	1	1	3	3	368	232	1104	696	CoherentMotion_C#v1	0	1000
1822	0	1	14	0	1	3	3	87	513	261	1539	CoherentMotion_C#v1	0	1000
1378	1	7	70	3	3	3	3	424	176	1272	528	CoherentMotion_C#v1	0	1000
1330	1	1	14	0	0	3	3	87	513	261	1539	CoherentMotion_C#v1	0	1000
1355	1	5	51	1	1	3	3	312	288	936	864	CoherentMotion_C#v1	0	1000
1362	1	3	33	2	2	3	3	199	401	597	1203	CoherentMotion_C#v1	0	1000
2234	1	6	61	1	1	3	3	368	232	1104	696	CoherentMotion_C#v1	0	1000
1367	1	7	70	1	1	3	3	424	176	1272	528	CoherentMotion_C#v1	0	1000
1319	1	4	42	0	0	3	3	256	344	768	1032	CoherentMotion_C#v1	0	1000
1926	1	2	23	1	1	3	3	143	457	429	1371	CoherentMotion_C#v1	0	1000
1481	1	7	70	1	1	3	3	424	176	1272	528	CoherentMotion_C#v1	0	1000
1471	0	2	23	1	0	3	3	143	457	429	1371	CoherentMotion_C#v1	0	1000
1354	1	4	42	2	2	3	3	256	344	768	1032	CoherentMotion_C#v1	0	1000
1937	1	3	33	1	1	3	3	199	401	597	1203	CoherentMotion_C#v1	0	1000
1407	1	6	61	1	1	3	3	368	232	1104	696	CoherentMotion_C#v1	0	1000
1328	1	1	14	0	0	3	3	87	513	261	1539	CoherentMotion_C#v1	0	1000
1444	1	6	61	0	0	3	3	368	232	1104	696	CoherentMotion_C#v1	0	1000
1403	1	2	23	2	2	3	3	143	457	429	1371	CoherentMotion_C#v1	0	1000
1779	1	5	51	2	2	3	3	312	288	936	864	CoherentMotion_C#v1	0	1000
2353	1	3	33	1	1	3	3	199	401	597	1203	CoherentMotion_C#v1	0	1000
1518	1	7	70	1	1	3	3	424	176	1272	528	CoherentMotion_C#v1	0	1000
1315	1	7	70	2	2	3	3	424	176	1272	528	CoherentMotion_C#v1	0	1000
3055	1	3	33	2	2	3	3	199	401	597	1203	CoherentMotion_C#v1	0	1000
1325	1	6	61	0	0	3	3	368	232	1104	696	CoherentMotion_C#v1	0	1000
1338	1	6	61	0	0	3	3	368	232	1104	696	CoherentMotion_C#v1	0	1000
1319	1	7	70	2	2	3	3	424	176	1272	528	CoherentMotion_C#v1	0	1000
3626	1	2	23	0	0	3	3	143	457	429	1371	CoherentMotion_C#v1	0	1000
1491	0	6	61	2	0	3	3	368	232	1104	696	CoherentMotion_C#v1	0	1000
1453	1	6	61	1	1	3	3	368	232	1104	696	CoherentMotion_C#v1	0	1000
1481	1	6	61	2	2	3	3	368	232	1104	696	CoherentMotion_C#v1	0	1000
1296	1	6	61	2	2	3	3	368	232	1104	696	CoherentMotion_C#v1	0	1000
1121	1	6	61	2	2	3	3	368	232	1104	696	CoherentMotion_C#v1	0	1000
1131	1	4	42	2	2	3	3	256	344	768	1032	CoherentMotion_C#v1	0	1000
1307	1	6	61	3	3	3	3	368	232	1104	696	CoherentMotion_C#v1	0	1000
1375	1	5	51	1	1	3	3	312	288	936	864	CoherentMotion_C#v1	0	1000
1092	1	1	14	2	2	3	3	87	513	261	1539	CoherentMotion_C#v1	0	1000
1164	0	0	5	3	0	3	3	31	569	93	1707	CoherentMotion_C#v1	0	1000
1293	1	6	61	0	0	3	3	368	232	1104	696	CoherentMotion_C#v1	0	1000
1364	1	3	33	1	1	3	3	199	401	597	1203	CoherentMotion_C#v1	0	1000
1370	0	0	5	2	3	3	3	31	569	93	1707	CoherentMotion_C#v1	0	1000
1403	1	4	42	2	2	3	3	256	344	768	1032	CoherentMotion_C#v1	0	1000
1475	1	5	51	0	0	3	3	312	288	936	864	CoherentMotion_C#v1	0	1000
1063	1	2	23	0	0	3	3	143	457	429	1371	CoherentMotion_C#v1	0	1000
1055	1	2	23	0	0	3	3	143	457	429	1371	CoherentMotion_C#v1	0	1000
2183	1	7	70	1	1	3	3	424	176	1272	528	CoherentMotion_C#v1	0	1000
1402	0	3	33	0	1	3	3	199	401	597	1203	CoherentMotion_C#v1	0	1000
1402	0	6	61	0	2	3	3	368	232	1104	696	CoherentMotion_C#v1	0	1000
1380	1	7	70	1	1	3	3	424	176	1272	528	CoherentMotion_C#v1	0	1000
1156	1	5	51	3	3	3	3	312	288	936	864	CoherentMotion_C#v1	0	1000
3511	1	6	61	3	3	3	3	368	232	1104	696	CoherentMotion_C#v1	0	1000
1670	0	2	23	2	3	3	3	143	457	429	1371	CoherentMotion_C#v1	0	1000
1299	0	1	14	2	0	3	3	87	513	261	1539	CoherentMotion_C#v1	0	1000
2876	1	2	23	2	2	3	3	143	457	429	1371	CoherentMotion_C#v1	0	1000
1603	1	2	23	2	2	3	3	143	457	429	1371	CoherentMotion_C#v1	0	1000
1272	1	3	33	2	2	3	3	199	401	597	1203	CoherentMotion_C#v1	0	1000
3352	0	2	23	3	2	3	3	143	457	429	1371	CoherentMotion_C#v1	0	1000
1313	1	3	33	0	0	3	3	199	401	597	1203	CoherentMotion_C#v1	0	1000
1080	1	7	70	1	1	3	3	424	176	1272	528	CoherentMotion_C#v1	0	1000
1856	1	5	51	1	1	3	3	312	288	936	864	CoherentMotion_C#v1	0	1000
2614	0	5	51	2	0	3	3	312	288	936	864	CoherentMotion_C#v1	0	1000
1406	1	1	14	1	1	3	3	87	513	261	1539	CoherentMotion_C#v1	0	1000
1052	1	2	23	1	1	3	3	143	457	429	1371	CoherentMotion_C#v1	1	500
931	1	4	42	0	0	3	3	256	344	768	1032	CoherentMotion_C#v1	1	500
1141	1	0	5	1	1	3	3	31	569	93	1707	CoherentMotion_C#v1	1	500
1467	0	4	42	1	3	3	3	256	344	768	1032	CoherentMotion_C#v1	1	500
958	1	7	70	1	1	3	3	424	176	1272	528	CoherentMotion_C#v1	1	500
964	1	5	51	1	1	3	3	312	288	936	864	CoherentMotion_C#v1	1	500
953	0	3	33	2	0	3	3	199	401	597	1203	CoherentMotion_C#v1	1	500
1030	1	6	61	1	1	3	3	368	232	1104	696	CoherentMotion_C#v1	1	500
958	1	2	23	2	2	3	3	143	457	429	1371	CoherentMotion_C#v1	1	500
1147	1	5	51	2	2	3	3	312	288	936	864	CoherentMotion_C#v1	1	500
886	1	6	61	3	3	3	3	368	232	1104	696	CoherentMotion_C#v1	1	500
991	0	2	23	0	2	3	3	143	457	429	1371	CoherentMotion_C#v1	1	500
983	1	7	70	3	3	3	3	424	176	1272	528	CoherentMotion_C#v1	1	500
916	1	6	61	0	0	3	3	368	232	1104	696	CoherentMotion_C#v1	1	500
1518	0	2	23	1	2	3	3	143	457	429	1371	CoherentMotion_C#v1	1	500
1444	0	2	23	2	0	3	3	143	457	429	1371	CoherentMotion_C#v1	1	500
944	1	7	70	2	2	3	3	424	176	1272	528	CoherentMotion_C#v1	1	500
1538	0	5	51	0	1	3	3	312	288	936	864	CoherentMotion_C#v1	1	500
1025	1	7	70	1	1	3	3	424	176	1272	528	CoherentMotion_C#v1	1	500
909	1	5	51	0	0	3	3	312	288	936	864	CoherentMotion_C#v1	1	500
1030	1	5	51	2	2	3	3	312	288	936	864	CoherentMotion_C#v1	1	500
989	1	1	14	0	0	3	3	87	513	261	1539	CoherentMotion_C#v1	1	500
956	0	4	42	0	2	3	3	256	344	768	1032	CoherentMotion_C#v1	1	500
1009	1	2	23	0	0	3	3	143	457	429	1371	CoherentMotion_C#v1	1	500
1094	1	5	51	3	3	3	3	312	288	936	864	CoherentMotion_C#v1	1	500
1023	1	1	14	3	3	3	3	87	513	261	1539	CoherentMotion_C#v1	1	500
896	0	5	51	2	0	3	3	312	288	936	864	CoherentMotion_C#v1	1	500
1547	0	6	61	2	0	3	3	368	232	1104	696	CoherentMotion_C#v1	1	500
959	1	5	51	2	2	3	3	312	288	936	864	CoherentMotion_C#v1	1	500
1181	0	6	61	0	2	3	3	368	232	1104	696	CoherentMotion_C#v1	1	500
1161	1	6	61	2	2	3	3	368	232	1104	696	CoherentMotion_C#v1	1	500
892	1	5	51	3	3	3	3	312	288	936	864	CoherentMotion_C#v1	1	500
1305	1	4	42	1	1	3	3	256	344	768	1032	CoherentMotion_C#v1	1	500
1070	1	6	61	2	2	3	3	368	232	1104	696	CoherentMotion_C#v1	1	500
974	0	2	23	3	1	3	3	143	457	429	1371	CoherentMotion_C#v1	1	500
1285	0	1	14	0	1	3	3	87	513	261	1539	CoherentMotion_C#v1	1	500
1083	0	1	14	0	3	3	3	87	513	261	1539	CoherentMotion_C#v1	1	500
1178	0	2	23	0	2	3	3	143	457	429	1371	CoherentMotion_C#v1	1	500
971	1	6	61	3	3	3	3	368	232	1104	696	CoherentMotion_C#v1	1	500
1080	1	6	61	1	1	3	3	368	232	1104	696	CoherentMotion_C#v1	1	500
1045	1	7	70	2	2	3	3	424	176	1272	528	CoherentMotion_C#v1	1	500
661	1	4	42	0	0	3	3	256	344	768	1032	CoherentMotion_C#v1	1	500
1169	0	0	5	3	1	3	3	31	569	93	1707	CoherentMotion_C#v1	1	500
1101	0	5	51	1	3	3	3	312	288	936	864	CoherentMotion_C#v1	1	500
1815	0	3	33	1	3	3	3	199	401	597	1203	CoherentMotion_C#v1	1	500
1743	0	1	14	2	0	3	3	87	513	261	1539	CoherentMotion_C#v1	1	500
1086	0	1	14	2	1	3	3	87	513	261	1539	CoherentMotion_C#v1	1	500
1189	0	0	5	1	3	3	3	31	569	93	1707	CoherentMotion_C#v1	1	500
1135	0	4	42	3	1	3	3	256	344	768	1032	CoherentMotion_C#v1	1	500
841	1	6	61	3	3	3	3	368	232	1104	696	CoherentMotion_C#v1	1	500
805	1	7	70	0	0	3	3	424	176	1272	528	CoherentMotion_C#v1	1	500
1357	1	6	61	1	1	3	3	368	232	1104	696	CoherentMotion_C#v1	1	500
972	1	7	70	2	2	3	3	424	176	1272	528	CoherentMotion_C#v1	1	500
1196	1	3	33	0	0	3	3	199	401	597	1203	CoherentMotion_C#v1	1	500
992	0	1	14	2	0	3	3	87	513	261	1539	CoherentMotion_C#v1	1	500
1303	0	1	14	1	2	3	3	87	513	261	1539	CoherentMotion_C#v1	1	500
833	1	7	70	3	3	3	3	424	176	1272	528	CoherentMotion_C#v1	1	500
1071	0	3	33	2	3	3	3	199	401	597	1203	CoherentMotion_C#v1	1	500
975	1	4	42	1	1	3	3	256	344	768	1032	CoherentMotion_C#v1	1	500
949	0	2	23	2	0	3	3	143	457	429	1371	CoherentMotion_C#v1	1	500
1314	1	2	23	2	2	3	3	143	457	429	1371	CoherentMotion_C#v1	1	500
2010	0	6	61	3	1	3	3	368	232	1104	696	CoherentMotion_C#v1	1	500
906	1	7	70	3	3	3	3	424	176	1272	528	CoherentMotion_C#v1	1	500
957	0	0	5	2	3	3	3	31	569	93	1707	CoherentMotion_C#v1	1	500
705	0	3	33	3	1	3	3	199	401	597	1203	CoherentMotion_C#v1	1	500
694	0	0	5	3	0	3	3	31	569	93	1707	CoherentMotion_C#v1	1	500
831	1	5	51	2	2	3	3	312	288	936	864	CoherentMotion_C#v1	1	500
899	0	0	5	0	2	3	3	31	569	93	1707	CoherentMotion_C#v1	1	500
2143	0	1	14	1	0	3	3	87	513	261	1539	CoherentMotion_C#v1	1	500
827	1	5	51	2	2	3	3	312	288	936	864	CoherentMotion_C#v1	1	500
886	1	4	42	2	2	3	3	256	344	768	1032	CoherentMotion_C#v1	1	500
961	1	2	23	2	2	3	3	143	457	429	1371	CoherentMotion_C#v1	1	500
1455	0	4	42	3	1	3	3	256	344	768	1032	CoherentMotion_C#v1	1	500
937	1	6	61	1	1	3	3	368	232	1104	696	CoherentMotion_C#v1	1	500
1165	1	2	23	1	1	3	3	143	457	429	1371	CoherentMotion_C#v1	1	500
1055	1	3	33	2	2	3	3	199	401	597	1203	CoherentMotion_C#v1	1	500
1031	0	0	5	3	2	3	3	31	569	93	1707	CoherentMotion_C#v1	1	500
1760	0	0	5	1	0	3	3	31	569	93	1707	CoherentMotion_C#v1	1	500
898	1	6	61	1	1	3	3	368	232	1104	696	CoherentMotion_C#v1	1	500
926	1	4	42	1	1	3	3	256	344	768	1032	CoherentMotion_C#v1	1	500
867	1	2	23	1	1	3	3	143	457	429	1371	CoherentMotion_C#v1	1	500
1277	0	0	5	0	2	3	3	31	569	93	1707	CoherentMotion_C#v1	1	500
1027	0	2	23	2	1	3	3	143	457	429	1371	CoherentMotion_C#v1	1	500
835	1	6	61	0	0	3	3	368	232	1104	696	CoherentMotion_C#v1	1	500
860	0	1	14	2	0	3	3	87	513	261	1539	CoherentMotion_C#v1	1	500
1840	0	0	5	0	1	3	3	31	569	93	1707	CoherentMotion_C#v1	1	500
1643	1	0	5	2	2	3	3	31	569	93	1707	CoherentMotion_C#v1	1	500
1810	1	4	42	3	3	3	3	256	344	768	1032	CoherentMotion_C#v1	1	500
917	1	4	42	3	3	3	3	256	344	768	1032	CoherentMotion_C#v1	1	500
1014	0	0	5	1	2	3	3	31	569	93	1707	CoherentMotion_C#v1	1	500
961	0	2	23	3	0	3	3	143	457	429	1371	CoherentMotion_C#v1	1	500
975	1	0	5	1	1	3	3	31	569	93	1707	CoherentMotion_C#v1	1	500
1701	1	6	61	1	1	3	3	368	232	1104	696	CoherentMotion_C#v1	1	500
758	0	7	70	3	1	3	3	424	176	1272	528	CoherentMotion_C#v1	1	500
742	1	6	61	2	2	3	3	368	232	1104	696	CoherentMotion_C#v1	1	500
694	0	3	33	1	2	3	3	199	401	597	1203	CoherentMotion_C#v1	1	500
526	1	0	5	0	0	3	3	31	569	93	1707	CoherentMotion_C#v1	1	500
524	0	0	5	1	0	3	3	31	569	93	1707	CoherentMotion_C#v1	1	500
3386	0	3	33	3	2	3	3	199	401	597	1203	CoherentMotion_C#v1	1	500
900	1	3	33	1	1	3	3	199	401	597	1203	CoherentMotion_C#v1	1	500
936	1	0	5	1	1	3	3	31	569	93	1707	CoherentMotion_C#v1	1	500
1215	0	1	14	2	0	3	3	87	513	261	1539	CoherentMotion_C#v1	1	500
826	1	6	61	0	0	3	3	368	232	1104	696	CoherentMotion_C#v1	1	500
800	1	4	42	0	0	3	3	256	344	768	1032	CoherentMotion_C#v1	1	500
794	1	4	42	0	0	3	3	256	344	768	1032	CoherentMotion_C#v1	1	500
1304	0	0	5	1	0	3	3	31	569	93	1707	CoherentMotion_C#v1	1	500
810	1	6	61	3	3	3	3	368	232	1104	696	CoherentMotion_C#v1	1	500
801	1	3	33	0	0	3	3	199	401	597	1203	CoherentMotion_C#v1	1	500
814	1	5	51	3	3	3	3	312	288	936	864	CoherentMotion_C#v1	1	500
902	1	7	70	2	2	3	3	424	176	1272	528	CoherentMotion_C#v1	1	500
794	1	3	33	0	0	3	3	199	401	597	1203	CoherentMotion_C#v1	1	500
763	1	6	61	0	0	3	3	368	232	1104	696	CoherentMotion_C#v1	1	500
748	0	0	5	3	0	3	3	31	569	93	1707	CoherentMotion_C#v1	1	500
1753	0	0	5	0	2	3	3	31	569	93	1707	CoherentMotion_C#v1	1	500
1119	1	4	42	3	3	3	3	256	344	768	1032	CoherentMotion_C#v1	1	500
1215	1	4	42	0	0	3	3	256	344	768	1032	CoherentMotion_C#v1	1	500
1916	1	6	61	1	1	3	3	368	232	1104	696	CoherentMotion_C#v1	1	500
831	1	7	70	0	0	3	3	424	176	1272	528	CoherentMotion_C#v1	1	500
932	1	5	51	2	2	3	3	312	288	936	864	CoherentMotion_C#v1	1	500
781	1	5	51	3	3	3	3	312	288	936	864	CoherentMotion_C#v1	1	500
882	0	5	51	2	0	3	3	312	288	936	864	CoherentMotion_C#v1	1	500
958	1	3	33	0	0	3	3	199	401	597	1203	CoherentMotion_C#v1	1	500
1061	0	2	23	0	1	3	3	143	457	429	1371	CoherentMotion_C#v1	1	500
941	0	1	14	1	3	3	3	87	513	261	1539	CoherentMotion_C#v1	1	500
960	1	0	5	2	2	3	3	31	569	93	1707	CoherentMotion_C#v1	1	500
1317	1	4	42	1	1	3	3	256	344	768	1032	CoherentMotion_C#v1	1	500
853	1	2	23	0	0	3	3	143	457	429	1371	CoherentMotion_C#v1	1	500
1024	1	4	42	0	0	3	3	256	344	768	1032	CoherentMotion_C#v1	1	500
1039	1	3	33	1	1	3	3	199	401	597	1203	CoherentMotion_C#v1	1	500
895	1	4	42	0	0	3	3	256	344	768	1032	CoherentMotion_C#v1	1	500
756	1	4	42	3	3	3	3	256	344	768	1032	CoherentMotion_C#v1	1	500
827	0	1	14	0	3	3	3	87	513	261	1539	CoherentMotion_C#v1	1	500
661	1	3	33	0	0	3	3	199	401	597	1203	CoherentMotion_C#v1	1	500
707	1	4	42	0	0	3	3	256	344	768	1032	CoherentMotion_C#v1	1	500
834	1	7	70	3	3	3	3	424	176	1272	528	CoherentMotion_C#v1	1	500
693	0	1	14	2	3	3	3	87	513	261	1539	CoherentMotion_C#v1	1	500
876	1	2	23	1	1	3	3	143	457	429	1371	CoherentMotion_C#v1	1	500
662	0	3	33	2	0	3	3	199	401	597	1203	CoherentMotion_C#v1	1	500
1285	0	1	14	0	1	3	3	87	513	261	1539	CoherentMotion_C#v1	1	500
1666	0	0	5	1	3	3	3	31	569	93	1707	CoherentMotion_C#v1	1	500
1051	1	2	23	0	0	3	3	143	457	429	1371	CoherentMotion_C#v1	1	500
819	1	6	61	2	2	3	3	368	232	1104	696	CoherentMotion_C#v1	1	500
877	0	0	5	3	0	3	3	31	569	93	1707	CoherentMotion_C#v1	1	500
879	1	6	61	1	1	3	3	368	232	1104	696	CoherentMotion_C#v1	1	500
899	1	3	33	1	1	3	3	199	401	597	1203	CoherentMotion_C#v1	1	500
1071	1	2	23	3	3	3	3	143	457	429	1371	CoherentMotion_C#v1	1	500
912	1	1	14	3	3	3	3	87	513	261	1539	CoherentMotion_C#v1	1	500
933	1	5	51	3	3	3	3	312	288	936	864	CoherentMotion_C#v1	1	500
896	1	7	70	1	1	3	3	424	176	1272	528	CoherentMotion_C#v1	1	500
1028	0	0	5	2	0	3	3	31	569	93	1707	CoherentMotion_C#v1	1	500
885	1	6	61	2	2	3	3	368	232	1104	696	CoherentMotion_C#v1	1	500
1679	1	7	70	1	1	3	3	424	176	1272	528	CoherentMotion_C#v1	1	500
699	1	5	51	0	0	3	3	312	288	936	864	CoherentMotion_C#v1	1	500
645	1	6	61	1	1	3	3	368	232	1104	696	CoherentMotion_C#v1	1	500
811	0	1	14	3	0	3	3	87	513	261	1539	CoherentMotion_C#v1	1	500
806	1	5	51	2	2	3	3	312	288	936	864	CoherentMotion_C#v1	1	500
934	1	4	42	2	2	3	3	256	344	768	1032	CoherentMotion_C#v1	1	500
828	1	1	14	3	3	3	3	87	513	261	1539	CoherentMotion_C#v1	1	500
935	0	0	5	2	0	3	3	31	569	93	1707	CoherentMotion_C#v1	1	500
763	1	6	61	3	3	3	3	368	232	1104	696	CoherentMotion_C#v1	1	500
1011	0	0	5	2	3	3	3	31	569	93	1707	CoherentMotion_C#v1	1	500
802	1	4	42	1	1	3	3	256	344	768	1032	CoherentMotion_C#v1	1	500
787	1	6	61	2	2	3	3	368	232	1104	696	CoherentMotion_C#v1	1	500
1373	1	7	70	1	1	3	3	424	176	1272	528	CoherentMotion_C#v1	1	500
860	0	3	33	3	0	3	3	199	401	597	1203	CoherentMotion_C#v1	1	500
1542	0	4	42	0	2	3	3	256	344	768	1032	CoherentMotion_C#v1	1	500
1882	0	0	5	3	1	3	3	31	569	93	1707	CoherentMotion_C#v1	1	500
1000	1	1	14	1	1	3	3	87	513	261	1539	CoherentMotion_C#v1	1	500
671	1	4	42	0	0	3	3	256	344	768	1032	CoherentMotion_C#v1	1	500
747	1	7	70	0	0	3	3	424	176	1272	528	CoherentMotion_C#v1	1	500
733	1	6	61	3	3	3	3	368	232	1104	696	CoherentMotion_C#v1	1	500
764	1	5	51	1	1	3	3	312	288	936	864	CoherentMotion_C#v1	1	500
803	1	3	33	3	3	3	3	199	401	597	1203	CoherentMotion_C#v1	1	500
807	1	5	51	3	3	3	3	312	288	936	864	CoherentMotion_C#v1	1	500
761	1	3	33	0	0	3	3	199	401	597	1203	CoherentMotion_C#v1	1	500
953	0	1	14	1	2	3	3	87	513	261	1539	CoherentMotion_C#v1	1	500
1183	0	1	14	1	3	3	3	87	513	261	1539	CoherentMotion_C#v1	1	500
850	0	2	23	2	1	3	3	143	457	429	1371	CoherentMotion_C#v1	1	500
610	0	1	14	2	0	3	3	87	513	261	1539	CoherentMotion_C#v1	1	500
523	0	3	33	1	2	3	3	199	401	597	1203	CoherentMotion_C#v1	1	500
762	1	6	61	2	2	3	3	368	232	1104	696	CoherentMotion_C#v1	1	500
611	1	7	70	3	3	3	3	424	176	1272	528	CoherentMotion_C#v1	1	500
1392	0	0	5	1	2	3	3	31	569	93	1707	CoherentMotion_C#v1	1	500
841	1	5	51	2	2	3	3	312	288	936	864	CoherentMotion_C#v1	1	500
899	1	0	5	0	0	3	3	31	569	93	1707	CoherentMotion_C#v1	1	500
1287	0	2	23	2	3	3	3	143	457	429	1371	CoherentMotion_C#v1	1	500
708	1	2	23	3	3	3	3	143	457	429	1371	CoherentMotion_C#v1	1	500
1516	0	7	70	2	1	3	3	424	176	1272	528	CoherentMotion_C#v1	1	500
758	1	6	61	1	1	3	3	368	232	1104	696	CoherentMotion_C#v1	1	500
1063	0	0	5	1	2	3	3	31	569	93	1707	CoherentMotion_C#v1	1	500
2630	1	6	61	1	1	3	3	368	232	1104	696	CoherentMotion_C#v1	1	500
993	0	4	42	3	1	3	3	256	344	768	1032	CoherentMotion_C#v1	1	500
872	1	4	42	2	2	3	3	256	344	768	1032	CoherentMotion_C#v1	1	500
954	1	6	61	2	2	3	3	368	232	1104	696	CoherentMotion_C#v1	1	500
1296	1	4	42	1	1	3	3	256	344	768	1032	CoherentMotion_C#v1	1	500
813	0	0	5	0	1	3	3	31	569	93	1707	CoherentMotion_C#v1	1	500
584	0	3	33	3	0	3	3	199	401	597	1203	CoherentMotion_C#v1	1	500
564	0	0	5	1	2	3	3	31	569	93	1707	CoherentMotion_C#v1	1	500
831	0	2	23	0	2	3	3	143	457	429	1371	CoherentMotion_C#v1	1	500
801	1	6	61	2	2	3	3	368	232	1104	696	CoherentMotion_C#v1	1	500
610	1	6	61	0	0	3	3	368	232	1104	696	CoherentMotion_C#v1	1	500
1098	0	2	23	3	2	3	3	143	457	429	1371	CoherentMotion_C#v1	1	500
754	0	2	23	1	0	3	3	143	457	429	1371	CoherentMotion_C#v1	1	500
843	0	0	5	3	1	3	3	31	569	93	1707	CoherentMotion_C#v1	1	500
1085	1	4	42	3	3	3	3	256	344	768	1032	CoherentMotion_C#v1	1	500
839	0	1	14	1	3	3	3	87	513	261	1539	CoherentMotion_C#v1	1	500
658	1	5	51	3	3	3	3	312	288	936	864	CoherentMotion_C#v1	1	500
759	1	2	23	1	1	3	3	143	457	429	1371	CoherentMotion_C#v1	1	500
767	0	2	23	3	1	3	3	143	457	429	1371	CoherentMotion_C#v1	1	500
600	1	5	51	0	0	3	3	312	288	936	864	CoherentMotion_C#v1	1	500
678	1	5	51	2	2	3	3	312	288	936	864	CoherentMotion_C#v1	1	500
649	0	2	23	2	0	3	3	143	457	429	1371	CoherentMotion_C#v1	1	500
536	1	7	70	3	3	3	3	424	176	1272	528	CoherentMotion_C#v1	1	500
714	1	3	33	1	1	3	3	199	401	597	1203	CoherentMotion_C#v1	1	500
927	0	7	70	3	1	3	3	424	176	1272	528	CoherentMotion_C#v1	1	500
742	1	6	61	1	1	3	3	368	232	1104	696	CoherentMotion_C#v1	1	500
943	1	2	23	2	2	3	3	143	457	429	1371	CoherentMotion_C#v1	1	500
788	0	6	61	2	0	3	3	368	232	1104	696	CoherentMotion_C#v1	1	500
820	1	5	51	0	0	3	3	312	288	936	864	CoherentMotion_C#v1	1	500
1343	1	7	70	1	1	3	3	424	176	1272	528	CoherentMotion_C#v1	1	500
877	0	2	23	1	3	3	3	143	457	429	1371	CoherentMotion_C#v1	1	500
881	1	6	61	3	3	3	3	368	232	1104	696	CoherentMotion_C#v1	1	500
883	1	2	23	1	1	3	3	143	457	429	1371	CoherentMotion_C#v1	1	500
1135	1	3	33	0	0	3	3	199	401	597	1203	CoherentMotion_C#v1	1	500
1230	0	5	51	3	1	3	3	312	288	936	864	CoherentMotion_C#v1	1	500
1191	0	1	14	3	2	3	3	87	513	261	1539	CoherentMotion_C#v1	1	500
1058	0	1	14	0	3	3	3	87	513	261	1539	CoherentMotion_C#v1	1	500
795	1	3	33	0	0	3	3	199	401	597	1203	CoherentMotion_C#v1	1	500
972	0	3	33	3	1	3	3	199	401	597	1203	CoherentMotion_C#v1	1	500
1352	0	1	14	3	0	3	3	87	513	261	1539	CoherentMotion_C#v1	1	500
823	1	7	70	2	2	3	3	424	176	1272	528	CoherentMotion_C#v1	1	500
946	0	2	23	0	2	3	3	143	457	429	1371	CoherentMotion_C#v1	1	500
1703	1	7	70	1	1	3	3	424	176	1272	528	CoherentMotion_C#v1	1	500
740	1	3	33	3	3	3	3	199	401	597	1203	CoherentMotion_C#v1	1	500
627	0	2	23	1	0	3	3	143	457	429	1371	CoherentMotion_C#v1	1	500
763	1	7	70	1	1	3	3	424	176	1272	528	CoherentMotion_C#v1	1	500
1758	0	4	42	1	2	3	3	256	344	768	1032	CoherentMotion_C#v1	1	500
1446	0	1	14	2	3	3	3	87	513	261	1539	CoherentMotion_C#v1	1	500
1513	0	4	42	1	0	3	3	256	344	768	1032	CoherentMotion_C#v1	1	500
773	1	4	42	0	0	3	3	256	344	768	1032	CoherentMotion_C#v1	1	500
765	1	3	33	2	2	3	3	199	401	597	1203	CoherentMotion_C#v1	1	500
1253	1	7	70	1	1	3	3	424	176	1272	528	CoherentMotion_C#v1	1	500
1090	1	1	14	2	2	3	3	87	513	261	1539	CoherentMotion_C#v1	1	500
844	1	6	61	3	3	3	3	368	232	1104	696	CoherentMotion_C#v1	1	500
935	1	7	70	1	1	3	3	424	176	1272	528	CoherentMotion_C#v1	1	500
730	0	3	33	2	0	3	3	199	401	597	1203	CoherentMotion_C#v1	1	500
1482	0	3	33	1	2	3	3	199	401	597	1203	CoherentMotion_C#v1	1	500
755	0	2	23	0	2	3	3	143	457	429	1371	CoherentMotion_C#v1	1	500
1906	0	1	14	2	1	3	3	87	513	261	1539	CoherentMotion_C#v1	1	500
1104	0	0	5	0	1	3	3	31	569	93	1707	CoherentMotion_C#v1	1	500
692	1	5	51	3	3	3	3	312	288	936	864	CoherentMotion_C#v1	1	500
772	1	5	51	2	2	3	3	312	288	936	864	CoherentMotion_C#v1	1	500
772	1	6	61	3	3	3	3	368	232	1104	696	CoherentMotion_C#v1	1	500
879	1	7	70	1	1	3	3	424	176	1272	528	CoherentMotion_C#v1	1	500
1600	0	0	5	2	0	3	3	31	569	93	1707	CoherentMotion_C#v1	1	500
791	1	6	61	3	3	3	3	368	232	1104	696	CoherentMotion_C#v1	1	500
879	1	2	23	1	1	3	3	143	457	429	1371	CoherentMotion_C#v1	1	500
996	0	1	14	1	3	3	3	87	513	261	1539	CoherentMotion_C#v1	1	500
986	0	4	42	3	1	3	3	256	344	768	1032	CoherentMotion_C#v1	1	500
897	1	5	51	3	3	3	3	312	288	936	864	CoherentMotion_C#v1	1	500
791	1	7	70	2	2	3	3	424	176	1272	528	CoherentMotion_C#v1	1	500
878	1	6	61	3	3	3	3	368	232	1104	696	CoherentMotion_C#v1	1	500
1047	0	0	5	2	3	3	3	31	569	93	1707	CoherentMotion_C#v1	1	500
908	1	0	5	2	2	3	3	31	569	93	1707	CoherentMotion_C#v1	1	500
813	1	7	70	3	3	3	3	424	176	1272	528	CoherentMotion_C#v1	1	500
1034	1	4	42	2	2	3	3	256	344	768	1032	CoherentMotion_C#v1	1	500
930	1	1	14	2	2	3	3	87	513	261	1539	CoherentMotion_C#v1	1	500
879	1	5	51	1	1	3	3	312	288	936	864	CoherentMotion_C#v1	1	500
899	0	0	5	3	2	3	3	31	569	93	1707	CoherentMotion_C#v1	1	500
1568	1	7	70	1	1	3	3	424	176	1272	528	CoherentMotion_C#v1	1	500
1065	1	4	42	2	2	3	3	256	344	768	1032	CoherentMotion_C#v1	1	500
1141	0	1	14	0	2	3	3	87	513	261	1539	CoherentMotion_C#v1	1	500
1695	1	7	70	3	3	3	3	424	176	1272	528	CoherentMotion_C#v1	1	500
831	1	5	51	3	3	3	3	312	288	936	864	CoherentMotion_C#v1	1	500
1053	1	5	51	0	0	3	3	312	288	936	864	CoherentMotion_C#v1	1	500
952	1	2	23	1	1	3	3	143	457	429	1371	CoherentMotion_C#v1	1	500
799	1	5	51	1	1	3	3	312	288	936	864	CoherentMotion_C#v1	1	500
992	0	3	33	3	0	3	3	199	401	597	1203	CoherentMotion_C#v1	1	500
835	1	6	61	3	3	3	3	368	232	1104	696	CoherentMotion_C#v1	1	500
818	1	7	70	3	3	3	3	424	176	1272	528	CoherentMotion_C#v1	1	500
819	1	5	51	2	2	3	3	312	288	936	864	CoherentMotion_C#v1	1	500
717	1	5	51	0	0	3	3	312	288	936	864	CoherentMotion_C#v1	1	500
977	0	0	5	0	2	3	3	31	569	93	1707	CoherentMotion_C#v1	1	500
682	1	3	33	3	3	3	3	199	401	597	1203	CoherentMotion_C#v1	1	500
1583	1	6	61	1	1	3	3	368	232	1104	696	CoherentMotion_C#v1	1	500
878	1	3	33	2	2	3	3	199	401	597	1203	CoherentMotion_C#v1	1	500
810	1	6	61	3	3	3	3	368	232	1104	696	CoherentMotion_C#v1	1	500
824	1	4	42	0	0	3	3	256	344	768	1032	CoherentMotion_C#v1	1	500
874	1	7	70	3	3	3	3	424	176	1272	528	CoherentMotion_C#v1	1	500
1055	0	2	23	1	2	3	3	143	457	429	1371	CoherentMotion_C#v1	1	500
760	1	5	51	3	3	3	3	312	288	936	864	CoherentMotion_C#v1	1	500
872	1	3	33	0	0	3	3	199	401	597	1203	CoherentMotion_C#v1	1	500
1676	1	7	70	1	1	3	3	424	176	1272	528	CoherentMotion_C#v1	1	500
861	1	2	23	3	3	3	3	143	457	429	1371	CoherentMotion_C#v1	1	500
853	0	0	5	2	0	3	3	31	569	93	1707	CoherentMotion_C#v1	1	500
698	1	5	51	1	1	3	3	312	288	936	864	CoherentMotion_C#v1	1	500
753	1	4	42	2	2	3	3	256	344	768	1032	CoherentMotion_C#v1	1	500
693	1	6	61	0	0	3	3	368	232	1104	696	CoherentMotion_C#v1	1	500
1094	1	5	51	1	1	3	3	312	288	936	864	CoherentMotion_C#v1	1	500
856	1	6	61	2	2	3	3	368	232	1104	696	CoherentMotion_C#v1	1	500
1099	1	2	23	3	3	3	3	143	457	429	1371	CoherentMotion_C#v1	1	500
1304	0	0	5	3	2	3	3	31	569	93	1707	CoherentMotion_C#v1	1	500
1014	1	2	23	1	1	3	3	143	457	429	1371	CoherentMotion_C#v1	1	500
773	1	3	33	2	2	3	3	199	401	597	1203	CoherentMotion_C#v1	1	500
893	1	6	61	3	3	3	3	368	232	1104	696	CoherentMotion_C#v1	1	500
1313	0	0	5	3	2	3	3	31	569	93	1707	CoherentMotion_C#v1	1	500
1283	0	5	51	3	0	3	3	312	288	936	864	CoherentMotion_C#v1	1	500
1169	1	3	33	3	3	3	3	199	401	597	1203	CoherentMotion_C#v1	1	500
824	1	5	51	0	0	3	3	312	288	936	864	CoherentMotion_C#v1	1	500
914	1	3	33	0	0	3	3	199	401	597	1203	CoherentMotion_C#v1	1	500
910	0	5	51	2	0	3	3	312	288	936	864	CoherentMotion_C#v1	1	500
1339	1	1	14	1	1	3	3	87	513	261	1539	CoherentMotion_C#v1	1	500
1465	1	1	14	2	2	3	3	87	513	261	1539	CoherentMotion_C#v1	1	500
863	1	3	33	3	3	3	3	199	401	597	1203	CoherentMotion_C#v1	1	500
854	1	7	70	2	2	3	3	424	176	1272	528	CoherentMotion_C#v1	1	500
963	1	2	23	0	0	3	3	143	457	429	1371	CoherentMotion_C#v1	1	500
1183	1	5	51	1	1	3	3	312	288	936	864	CoherentMotion_C#v1	1	500
962	0	2	23	2	3	3	3	143	457	429	1371	CoherentMotion_C#v1	1	500
832	0	4	42	3	2	3	3	256	344	768	1032	CoherentMotion_C#v1	1	500
828	0	7	70	2	0	3	3	424	176	1272	528	CoherentMotion_C#v1	1	500
1301	0	0	5	2	1	3	3	31	569	93	1707	CoherentMotion_C#v1	1	500
827	0	5	51	0	2	3	3	312	288	936	864	CoherentMotion_C#v1	1	500
756	1	7	70	0	0	3	3	424	176	1272	528	CoherentMotion_C#v1	1	500
886	0	1	14	3	0	3	3	87	513	261	1539	CoherentMotion_C#v1	1	500
1000	1	3	33	2	2	3	3	199	401	597	1203	CoherentMotion_C#v1	1	500
696	1	2	23	3	3	3	3	143	457	429	1371	CoherentMotion_C#v1	1	500
653	1	7	70	3	3	3	3	424	176	1272	528	CoherentMotion_C#v1	1	500
819	1	6	61	2	2	3	3	368	232	1104	696	CoherentMotion_C#v1	1	500
889	1	5	51	0	0	3	3	312	288	936	864	CoherentMotion_C#v1	1	500
2338	1	3	33	1	1	3	3	199	401	597	1203	CoherentMotion_C#v1	1	500
785	0	0	5	0	2	3	3	31	569	93	1707	CoherentMotion_C#v1	1	500
644	1	7	70	3	3	3	3	424	176	1272	528	CoherentMotion_C#v1	1	500
672	1	3	33	3	3	3	3	199	401	597	1203	CoherentMotion_C#v1	1	500
639	1	3	33	3	3	3	3	199	401	597	1203	CoherentMotion_C#v1	1	500
541	0	1	14	0	3	3	3	87	513	261	1539	CoherentMotion_C#v1	1	500
527	0	7	70	2	0	3	3	424	176	1272	528	CoherentMotion_C#v1	1	500
1503	0	1	14	3	1	3	3	87	513	261	1539	CoherentMotion_C#v1	1	500
828	1	3	33	1	1	3	3	199	401	597	1203	CoherentMotion_C#v1	1	500
1110	0	0	5	0	2	3	3	31	569	93	1707	CoherentMotion_C#v1	1	500
903	0	1	14	0	1	3	3	87	513	261	1539	CoherentMotion_C#v1	1	500
916	0	1	14	1	2	3	3	87	513	261	1539	CoherentMotion_C#v1	1	500
832	1	4	42	0	0	3	3	256	344	768	1032	CoherentMotion_C#v1	1	500
827	1	4	42	3	3	3	3	256	344	768	1032	CoherentMotion_C#v1	1	500
773	1	1	14	3	3	3	3	87	513	261	1539	CoherentMotion_C#v1	1	500
853	0	3	33	1	3	3	3	199	401	597	1203	CoherentMotion_C#v1	1	500
673	1	2	23	0	0	3	3	143	457	429	1371	CoherentMotion_C#v1	1	500
823	1	5	51	1	1	3	3	312	288	936	864	CoherentMotion_C#v1	1	500
928	1	4	42	2	2	3	3	256	344	768	1032	CoherentMotion_C#v1	1	500
1268	0	7	70	1	2	3	3	424	176	1272	528	CoherentMotion_C#v1	1	500
754	1	1	14	1	1	3	3	87	513	261	1539	CoherentMotion_C#v1	1	500
2107	0	2	23	1	3	3	3	143	457	429	1371	CoherentMotion_C#v1	1	500
862	1	4	42	0	0	3	3	256	344	768	1032	CoherentMotion_C#v1	1	500
704	1	1	14	0	0	3	3	87	513	261	1539	CoherentMotion_C#v1	1	500
704	1	7	70	3	3	3	3	424	176	1272	528	CoherentMotion_C#v1	1	500
902	0	2	23	1	3	3	3	143	457	429	1371	CoherentMotion_C#v1	1	500
1323	1	4	42	1	1	3	3	256	344	768	1032	CoherentMotion_C#v1	1	500
600	1	7	70	0	0	3	3	424	176	1272	528	CoherentMotion_C#v1	1	500
869	1	4	42	2	2	3	3	256	344	768	1032	CoherentMotion_C#v1	1	500
681	1	4	42	2	2	3	3	256	344	768	1032	CoherentMotion_C#v1	1	500
639	1	4	42	1	1	3	3	256	344	768	1032	CoherentMotion_C#v1	1	500
1301	0	0	5	0	1	3	3	31	569	93	1707	CoherentMotion_C#v1	1	500
819	0	0	5	2	3	3	3	31	569	93	1707	CoherentMotion_C#v1	1	500
685	1	1	14	0	0	3	3	87	513	261	1539	CoherentMotion_C#v1	1	500
784	1	4	42	3	3	3	3	256	344	768	1032	CoherentMotion_C#v1	1	500
877	1	2	23	3	3	3	3	143	457	429	1371	CoherentMotion_C#v1	1	500
632	1	4	42	0	0	3	3	256	344	768	1032	CoherentMotion_C#v1	1	500
876	1	7	70	2	2	3	3	424	176	1272	528	CoherentMotion_C#v1	1	500
1430	0	2	23	1	0	3	3	143	457	429	1371	CoherentMotion_C#v1	1	500
808	1	0	5	0	0	3	3	31	569	93	1707	CoherentMotion_C#v1	1	500
971	0	3	33	2	0	3	3	199	401	597	1203	CoherentMotion_C#v1	1	500
673	1	3	33	3	3	3	3	199	401	597	1203	CoherentMotion_C#v1	1	500
680	1	7	70	3	3	3	3	424	176	1272	528	CoherentMotion_C#v1	1	500
1710	1	4	42	1	1	3	3	256	344	768	1032	CoherentMotion_C#v1	1	500
939	0	0	5	3	2	3	3	31	569	93	1707	CoherentMotion_C#v1	1	500
651	1	5	51	1	1	3	3	312	288	936	864	CoherentMotion_C#v1	1	500
561	1	7	70	1	1	3	3	424	176	1272	528	CoherentMotion_C#v1	1	500
604	0	3	33	2	1	3	3	199	401	597	1203	CoherentMotion_C#v1	1	500
648	1	5	51	3	3	3	3	312	288	936	864	CoherentMotion_C#v1	1	500
938	0	1	14	3	0	3	3	87	513	261	1539	CoherentMotion_C#v1	1	500
1260	0	1	14	3	2	3	3	87	513	261	1539	CoherentMotion_C#v1	1	500
1160	0	1	14	3	1	3	3	87	513	261	1539	CoherentMotion_C#v1	1	500
860	0	1	14	3	2	3	3	87	513	261	1539	CoherentMotion_C#v1	1	500
863	1	5	51	0	0	3	3	312	288	936	864	CoherentMotion_C#v1	1	500
738	1	5	51	2	2	3	3	312	288	936	864	CoherentMotion_C#v1	1	500
745	1	6	61	3	3	3	3	368	232	1104	696	CoherentMotion_C#v1	1	500
1031	0	0	5	2	0	3	3	31	569	93	1707	CoherentMotion_C#v1	1	500
1007	0	1	14	0	2	3	3	87	513	261	1539	CoherentMotion_C#v1	1	500
1271	1	3	33	1	1	3	3	199	401	597	1203	CoherentMotion_C#v1	1	500
812	1	6	61	0	0	3	3	368	232	1104	696	CoherentMotion_C#v1	1	500
1026	1	1	14	1	1	3	3	87	513	261	1539	CoherentMotion_C#v1	1	500
925	0	0	5	0	1	3	3	31	569	93	1707	CoherentMotion_C#v1	1	500
738	1	1	14	0	0	3	3	87	513	261	1539	CoherentMotion_C#v1	1	500
955	1	4	42	3	3	3	3	256	344	768	1032	CoherentMotion_C#v1	1	500
863	1	3	33	2	2	3	3	199	401	597	1203	CoherentMotion_C#v1	1	500
1017	0	7	70	0	2	3	3	424	176	1272	528	CoherentMotion_C#v1	1	500
1225	0	2	23	2	0	3	3	143	457	429	1371	CoherentMotion_C#v1	1	500
934	1	7	70	3	3	3	3	424	176	1272	528	CoherentMotion_C#v1	1	500
883	1	3	33	2	2	3	3	199	401	597	1203	CoherentMotion_C#v1	1	500
1206	1	3	33	1	1	3	3	199	401	597	1203	CoherentMotion_C#v1	1	500
650	1	7	70	2	2	3	3	424	176	1272	528	CoherentMotion_C#v1	1	500
