# Supplementary material for: The Leuven Embedded Figures Test (L-EFT): measuring perception, intelligence or executive function?
Source: PeerJ. 2018 Mar 26;6:e4524. doi: 10.7717/peerj.4524 (PMC5875396; doi:10.7717/peerj.4524)
Supplement: Supplemental Information 9 [file peerj-06-4524-s009.zip › Study 1/CoherentMotion/113203CoherentMotion.csv]

ReactionTime	Accuracy	CoherenceLevel	CoherenceValue	StimDirection	RespDirection	G_MeanCoherentSpeed	G_MeanRandomSpeed	TotalCoherent	TotalRandom	TotalCoherentSpeed	TotalRandomSpeed	TestID	MainPrac	MotionDuration
1191	0	1	14	2	3	3	3	87	513	261	1539	CoherentMotion_C#v1	0	1000
1083	0	0	5	2	1	3	3	31	569	93	1707	CoherentMotion_C#v1	0	1000
1451	0	0	5	3	1	3	3	31	569	93	1707	CoherentMotion_C#v1	0	1000
2069	1	2	23	1	1	3	3	143	457	429	1371	CoherentMotion_C#v1	0	1000
1647	1	6	61	2	2	3	3	368	232	1104	696	CoherentMotion_C#v1	0	1000
1117	0	2	23	0	3	3	3	143	457	429	1371	CoherentMotion_C#v1	0	1000
1217	0	0	5	0	1	3	3	31	569	93	1707	CoherentMotion_C#v1	0	1000
2243	1	5	51	0	0	3	3	312	288	936	864	CoherentMotion_C#v1	0	1000
1282	0	0	5	0	3	3	3	31	569	93	1707	CoherentMotion_C#v1	0	1000
1511	1	2	23	0	0	3	3	143	457	429	1371	CoherentMotion_C#v1	0	1000
1044	0	2	23	0	1	3	3	143	457	429	1371	CoherentMotion_C#v1	0	1000
1678	0	1	14	2	1	3	3	87	513	261	1539	CoherentMotion_C#v1	0	1000
1123	1	4	42	1	1	3	3	256	344	768	1032	CoherentMotion_C#v1	0	1000
1205	1	2	23	3	3	3	3	143	457	429	1371	CoherentMotion_C#v1	0	1000
1593	1	1	14	1	1	3	3	87	513	261	1539	CoherentMotion_C#v1	0	1000
1351	1	5	51	0	0	3	3	312	288	936	864	CoherentMotion_C#v1	0	1000
1246	0	2	23	0	1	3	3	143	457	429	1371	CoherentMotion_C#v1	0	1000
1394	1	7	70	3	3	3	3	424	176	1272	528	CoherentMotion_C#v1	0	1000
1578	1	5	51	1	1	3	3	312	288	936	864	CoherentMotion_C#v1	0	1000
1400	1	4	42	0	0	3	3	256	344	768	1032	CoherentMotion_C#v1	0	1000
1136	1	4	42	2	2	3	3	256	344	768	1032	CoherentMotion_C#v1	0	1000
1154	1	7	70	1	1	3	3	424	176	1272	528	CoherentMotion_C#v1	0	1000
1302	1	6	61	3	3	3	3	368	232	1104	696	CoherentMotion_C#v1	0	1000
1228	1	7	70	3	3	3	3	424	176	1272	528	CoherentMotion_C#v1	0	1000
1185	1	4	42	2	2	3	3	256	344	768	1032	CoherentMotion_C#v1	0	1000
1283	1	7	70	2	2	3	3	424	176	1272	528	CoherentMotion_C#v1	0	1000
1289	1	7	70	0	0	3	3	424	176	1272	528	CoherentMotion_C#v1	0	1000
1120	1	5	51	1	1	3	3	312	288	936	864	CoherentMotion_C#v1	0	1000
1073	1	7	70	3	3	3	3	424	176	1272	528	CoherentMotion_C#v1	0	1000
1504	0	0	5	2	0	3	3	31	569	93	1707	CoherentMotion_C#v1	0	1000
1116	1	7	70	2	2	3	3	424	176	1272	528	CoherentMotion_C#v1	0	1000
1791	1	3	33	3	3	3	3	199	401	597	1203	CoherentMotion_C#v1	0	1000
1122	1	5	51	2	2	3	3	312	288	936	864	CoherentMotion_C#v1	0	1000
1138	1	7	70	0	0	3	3	424	176	1272	528	CoherentMotion_C#v1	0	1000
1141	0	1	14	0	1	3	3	87	513	261	1539	CoherentMotion_C#v1	0	1000
1126	1	5	51	2	2	3	3	312	288	936	864	CoherentMotion_C#v1	0	1000
1305	0	3	33	1	0	3	3	199	401	597	1203	CoherentMotion_C#v1	0	1000
1600	1	7	70	0	0	3	3	424	176	1272	528	CoherentMotion_C#v1	0	1000
1275	1	3	33	3	3	3	3	199	401	597	1203	CoherentMotion_C#v1	0	1000
1298	1	3	33	0	0	3	3	199	401	597	1203	CoherentMotion_C#v1	0	1000
1242	1	6	61	2	2	3	3	368	232	1104	696	CoherentMotion_C#v1	0	1000
1246	0	0	5	0	1	3	3	31	569	93	1707	CoherentMotion_C#v1	0	1000
1682	1	1	14	2	2	3	3	87	513	261	1539	CoherentMotion_C#v1	0	1000
1361	1	5	51	2	2	3	3	312	288	936	864	CoherentMotion_C#v1	0	1000
1368	1	6	61	1	1	3	3	368	232	1104	696	CoherentMotion_C#v1	0	1000
1395	1	3	33	2	2	3	3	199	401	597	1203	CoherentMotion_C#v1	0	1000
1306	0	2	23	2	1	3	3	143	457	429	1371	CoherentMotion_C#v1	0	1000
1198	1	3	33	2	2	3	3	199	401	597	1203	CoherentMotion_C#v1	0	1000
1285	1	4	42	0	0	3	3	256	344	768	1032	CoherentMotion_C#v1	0	1000
1227	1	1	14	1	1	3	3	87	513	261	1539	CoherentMotion_C#v1	0	1000
1280	1	5	51	2	2	3	3	312	288	936	864	CoherentMotion_C#v1	0	1000
1364	1	6	61	2	2	3	3	368	232	1104	696	CoherentMotion_C#v1	0	1000
1261	1	5	51	0	0	3	3	312	288	936	864	CoherentMotion_C#v1	0	1000
1251	1	1	14	3	3	3	3	87	513	261	1539	CoherentMotion_C#v1	0	1000
1368	0	0	5	0	1	3	3	31	569	93	1707	CoherentMotion_C#v1	0	1000
1279	1	3	33	2	2	3	3	199	401	597	1203	CoherentMotion_C#v1	0	1000
1381	1	7	70	0	0	3	3	424	176	1272	528	CoherentMotion_C#v1	0	1000
1054	0	2	23	3	1	3	3	143	457	429	1371	CoherentMotion_C#v1	0	1000
1181	1	4	42	0	0	3	3	256	344	768	1032	CoherentMotion_C#v1	0	1000
1183	1	4	42	3	3	3	3	256	344	768	1032	CoherentMotion_C#v1	0	1000
1075	0	0	5	2	1	3	3	31	569	93	1707	CoherentMotion_C#v1	0	1000
1588	1	2	23	2	2	3	3	143	457	429	1371	CoherentMotion_C#v1	0	1000
1617	0	0	5	1	0	3	3	31	569	93	1707	CoherentMotion_C#v1	0	1000
1339	1	6	61	3	3	3	3	368	232	1104	696	CoherentMotion_C#v1	0	1000
1286	1	1	14	1	1	3	3	87	513	261	1539	CoherentMotion_C#v1	0	1000
1214	1	3	33	1	1	3	3	199	401	597	1203	CoherentMotion_C#v1	0	1000
1409	1	2	23	2	2	3	3	143	457	429	1371	CoherentMotion_C#v1	0	1000
1418	1	4	42	0	0	3	3	256	344	768	1032	CoherentMotion_C#v1	0	1000
1316	1	3	33	2	2	3	3	199	401	597	1203	CoherentMotion_C#v1	0	1000
1306	1	1	14	1	1	3	3	87	513	261	1539	CoherentMotion_C#v1	0	1000
1313	0	2	23	0	1	3	3	143	457	429	1371	CoherentMotion_C#v1	0	1000
1080	1	3	33	0	0	3	3	199	401	597	1203	CoherentMotion_C#v1	0	1000
1175	1	3	33	0	0	3	3	199	401	597	1203	CoherentMotion_C#v1	0	1000
1068	1	6	61	0	0	3	3	368	232	1104	696	CoherentMotion_C#v1	0	1000
1276	1	5	51	3	3	3	3	312	288	936	864	CoherentMotion_C#v1	0	1000
1373	0	0	5	1	2	3	3	31	569	93	1707	CoherentMotion_C#v1	0	1000
1321	0	0	5	2	3	3	3	31	569	93	1707	CoherentMotion_C#v1	0	1000
1502	0	0	5	1	0	3	3	31	569	93	1707	CoherentMotion_C#v1	0	1000
1355	1	3	33	3	3	3	3	199	401	597	1203	CoherentMotion_C#v1	0	1000
1396	1	5	51	1	1	3	3	312	288	936	864	CoherentMotion_C#v1	0	1000
926	1	6	61	1	1	3	3	368	232	1104	696	CoherentMotion_C#v1	1	500
1161	1	4	42	2	2	3	3	256	344	768	1032	CoherentMotion_C#v1	1	500
1182	0	0	5	0	3	3	3	31	569	93	1707	CoherentMotion_C#v1	1	500
1089	1	4	42	2	2	3	3	256	344	768	1032	CoherentMotion_C#v1	1	500
1185	1	1	14	2	2	3	3	87	513	261	1539	CoherentMotion_C#v1	1	500
1380	0	1	14	0	3	3	3	87	513	261	1539	CoherentMotion_C#v1	1	500
862	0	2	23	0	1	3	3	143	457	429	1371	CoherentMotion_C#v1	1	500
1093	1	5	51	3	3	3	3	312	288	936	864	CoherentMotion_C#v1	1	500
970	1	4	42	0	0	3	3	256	344	768	1032	CoherentMotion_C#v1	1	500
982	1	6	61	0	0	3	3	368	232	1104	696	CoherentMotion_C#v1	1	500
996	1	5	51	2	2	3	3	312	288	936	864	CoherentMotion_C#v1	1	500
1167	0	3	33	1	3	3	3	199	401	597	1203	CoherentMotion_C#v1	1	500
1285	0	3	33	1	2	3	3	199	401	597	1203	CoherentMotion_C#v1	1	500
1146	1	4	42	0	0	3	3	256	344	768	1032	CoherentMotion_C#v1	1	500
1038	1	3	33	0	0	3	3	199	401	597	1203	CoherentMotion_C#v1	1	500
1134	1	1	14	0	0	3	3	87	513	261	1539	CoherentMotion_C#v1	1	500
1056	1	6	61	3	3	3	3	368	232	1104	696	CoherentMotion_C#v1	1	500
1168	1	7	70	3	3	3	3	424	176	1272	528	CoherentMotion_C#v1	1	500
1313	0	2	23	3	0	3	3	143	457	429	1371	CoherentMotion_C#v1	1	500
872	0	6	61	3	2	3	3	368	232	1104	696	CoherentMotion_C#v1	1	500
1568	1	2	23	1	1	3	3	143	457	429	1371	CoherentMotion_C#v1	1	500
1105	1	6	61	0	0	3	3	368	232	1104	696	CoherentMotion_C#v1	1	500
1089	1	7	70	3	3	3	3	424	176	1272	528	CoherentMotion_C#v1	1	500
1060	1	6	61	0	0	3	3	368	232	1104	696	CoherentMotion_C#v1	1	500
1108	0	4	42	1	3	3	3	256	344	768	1032	CoherentMotion_C#v1	1	500
1189	1	5	51	0	0	3	3	312	288	936	864	CoherentMotion_C#v1	1	500
1257	1	1	14	1	1	3	3	87	513	261	1539	CoherentMotion_C#v1	1	500
1149	0	0	5	3	1	3	3	31	569	93	1707	CoherentMotion_C#v1	1	500
1055	0	1	14	0	2	3	3	87	513	261	1539	CoherentMotion_C#v1	1	500
1200	1	3	33	0	0	3	3	199	401	597	1203	CoherentMotion_C#v1	1	500
1188	0	0	5	3	0	3	3	31	569	93	1707	CoherentMotion_C#v1	1	500
1095	1	5	51	1	1	3	3	312	288	936	864	CoherentMotion_C#v1	1	500
1160	1	5	51	1	1	3	3	312	288	936	864	CoherentMotion_C#v1	1	500
1180	1	7	70	1	1	3	3	424	176	1272	528	CoherentMotion_C#v1	1	500
910	1	2	23	3	3	3	3	143	457	429	1371	CoherentMotion_C#v1	1	500
1084	1	4	42	0	0	3	3	256	344	768	1032	CoherentMotion_C#v1	1	500
1084	0	3	33	0	2	3	3	199	401	597	1203	CoherentMotion_C#v1	1	500
1052	1	2	23	0	0	3	3	143	457	429	1371	CoherentMotion_C#v1	1	500
1179	1	4	42	2	2	3	3	256	344	768	1032	CoherentMotion_C#v1	1	500
1232	0	0	5	3	0	3	3	31	569	93	1707	CoherentMotion_C#v1	1	500
1011	1	1	14	2	2	3	3	87	513	261	1539	CoherentMotion_C#v1	1	500
1282	0	2	23	0	3	3	3	143	457	429	1371	CoherentMotion_C#v1	1	500
1000	1	4	42	1	1	3	3	256	344	768	1032	CoherentMotion_C#v1	1	500
1320	1	1	14	0	0	3	3	87	513	261	1539	CoherentMotion_C#v1	1	500
1135	1	7	70	0	0	3	3	424	176	1272	528	CoherentMotion_C#v1	1	500
1407	0	0	5	1	0	3	3	31	569	93	1707	CoherentMotion_C#v1	1	500
1018	0	0	5	1	2	3	3	31	569	93	1707	CoherentMotion_C#v1	1	500
1109	1	2	23	3	3	3	3	143	457	429	1371	CoherentMotion_C#v1	1	500
1018	1	3	33	0	0	3	3	199	401	597	1203	CoherentMotion_C#v1	1	500
1306	0	0	5	2	3	3	3	31	569	93	1707	CoherentMotion_C#v1	1	500
1057	1	5	51	1	1	3	3	312	288	936	864	CoherentMotion_C#v1	1	500
881	1	7	70	0	0	3	3	424	176	1272	528	CoherentMotion_C#v1	1	500
989	1	2	23	0	0	3	3	143	457	429	1371	CoherentMotion_C#v1	1	500
988	1	5	51	2	2	3	3	312	288	936	864	CoherentMotion_C#v1	1	500
1109	1	6	61	2	2	3	3	368	232	1104	696	CoherentMotion_C#v1	1	500
955	1	7	70	0	0	3	3	424	176	1272	528	CoherentMotion_C#v1	1	500
936	1	5	51	2	2	3	3	312	288	936	864	CoherentMotion_C#v1	1	500
1062	0	2	23	2	1	3	3	143	457	429	1371	CoherentMotion_C#v1	1	500
853	0	1	14	2	1	3	3	87	513	261	1539	CoherentMotion_C#v1	1	500
832	1	5	51	2	2	3	3	312	288	936	864	CoherentMotion_C#v1	1	500
908	1	4	42	0	0	3	3	256	344	768	1032	CoherentMotion_C#v1	1	500
952	1	6	61	2	2	3	3	368	232	1104	696	CoherentMotion_C#v1	1	500
949	1	1	14	0	0	3	3	87	513	261	1539	CoherentMotion_C#v1	1	500
979	1	5	51	3	3	3	3	312	288	936	864	CoherentMotion_C#v1	1	500
1040	1	7	70	0	0	3	3	424	176	1272	528	CoherentMotion_C#v1	1	500
1070	1	5	51	3	3	3	3	312	288	936	864	CoherentMotion_C#v1	1	500
1311	0	0	5	1	3	3	3	31	569	93	1707	CoherentMotion_C#v1	1	500
999	1	4	42	2	2	3	3	256	344	768	1032	CoherentMotion_C#v1	1	500
918	1	2	23	3	3	3	3	143	457	429	1371	CoherentMotion_C#v1	1	500
1058	0	1	14	3	2	3	3	87	513	261	1539	CoherentMotion_C#v1	1	500
1107	1	4	42	3	3	3	3	256	344	768	1032	CoherentMotion_C#v1	1	500
1060	0	0	5	3	0	3	3	31	569	93	1707	CoherentMotion_C#v1	1	500
900	1	6	61	3	3	3	3	368	232	1104	696	CoherentMotion_C#v1	1	500
958	1	3	33	2	2	3	3	199	401	597	1203	CoherentMotion_C#v1	1	500
878	1	6	61	1	1	3	3	368	232	1104	696	CoherentMotion_C#v1	1	500
1385	0	0	5	3	0	3	3	31	569	93	1707	CoherentMotion_C#v1	1	500
864	1	7	70	1	1	3	3	424	176	1272	528	CoherentMotion_C#v1	1	500
1133	0	0	5	1	2	3	3	31	569	93	1707	CoherentMotion_C#v1	1	500
654	1	7	70	0	0	3	3	424	176	1272	528	CoherentMotion_C#v1	1	500
820	1	3	33	3	3	3	3	199	401	597	1203	CoherentMotion_C#v1	1	500
638	0	0	5	0	1	3	3	31	569	93	1707	CoherentMotion_C#v1	1	500
836	1	5	51	3	3	3	3	312	288	936	864	CoherentMotion_C#v1	1	500
703	1	5	51	0	0	3	3	312	288	936	864	CoherentMotion_C#v1	1	500
806	0	1	14	3	1	3	3	87	513	261	1539	CoherentMotion_C#v1	1	500
717	1	5	51	3	3	3	3	312	288	936	864	CoherentMotion_C#v1	1	500
724	1	6	61	3	3	3	3	368	232	1104	696	CoherentMotion_C#v1	1	500
621	1	4	42	3	3	3	3	256	344	768	1032	CoherentMotion_C#v1	1	500
769	1	2	23	0	0	3	3	143	457	429	1371	CoherentMotion_C#v1	1	500
727	1	5	51	2	2	3	3	312	288	936	864	CoherentMotion_C#v1	1	500
931	0	0	5	2	0	3	3	31	569	93	1707	CoherentMotion_C#v1	1	500
672	1	7	70	2	2	3	3	424	176	1272	528	CoherentMotion_C#v1	1	500
725	1	7	70	0	0	3	3	424	176	1272	528	CoherentMotion_C#v1	1	500
830	0	1	14	0	3	3	3	87	513	261	1539	CoherentMotion_C#v1	1	500
760	1	4	42	0	0	3	3	256	344	768	1032	CoherentMotion_C#v1	1	500
737	1	2	23	1	1	3	3	143	457	429	1371	CoherentMotion_C#v1	1	500
646	1	7	70	1	1	3	3	424	176	1272	528	CoherentMotion_C#v1	1	500
701	1	2	23	0	0	3	3	143	457	429	1371	CoherentMotion_C#v1	1	500
756	1	6	61	3	3	3	3	368	232	1104	696	CoherentMotion_C#v1	1	500
684	1	6	61	3	3	3	3	368	232	1104	696	CoherentMotion_C#v1	1	500
641	1	5	51	3	3	3	3	312	288	936	864	CoherentMotion_C#v1	1	500
856	0	1	14	1	0	3	3	87	513	261	1539	CoherentMotion_C#v1	1	500
787	0	3	33	0	1	3	3	199	401	597	1203	CoherentMotion_C#v1	1	500
847	0	1	14	3	1	3	3	87	513	261	1539	CoherentMotion_C#v1	1	500
759	1	2	23	3	3	3	3	143	457	429	1371	CoherentMotion_C#v1	1	500
771	1	5	51	0	0	3	3	312	288	936	864	CoherentMotion_C#v1	1	500
588	1	3	33	0	0	3	3	199	401	597	1203	CoherentMotion_C#v1	1	500
768	1	0	5	3	3	3	3	31	569	93	1707	CoherentMotion_C#v1	1	500
616	0	1	14	2	0	3	3	87	513	261	1539	CoherentMotion_C#v1	1	500
637	1	6	61	2	2	3	3	368	232	1104	696	CoherentMotion_C#v1	1	500
865	1	1	14	0	0	3	3	87	513	261	1539	CoherentMotion_C#v1	1	500
1149	0	2	23	1	0	3	3	143	457	429	1371	CoherentMotion_C#v1	1	500
752	1	4	42	1	1	3	3	256	344	768	1032	CoherentMotion_C#v1	1	500
679	1	3	33	3	3	3	3	199	401	597	1203	CoherentMotion_C#v1	1	500
650	1	5	51	2	2	3	3	312	288	936	864	CoherentMotion_C#v1	1	500
803	0	1	14	2	0	3	3	87	513	261	1539	CoherentMotion_C#v1	1	500
622	1	1	14	2	2	3	3	87	513	261	1539	CoherentMotion_C#v1	1	500
803	1	2	23	2	2	3	3	143	457	429	1371	CoherentMotion_C#v1	1	500
939	1	4	42	0	0	3	3	256	344	768	1032	CoherentMotion_C#v1	1	500
825	1	0	5	3	3	3	3	31	569	93	1707	CoherentMotion_C#v1	1	500
898	0	2	23	0	2	3	3	143	457	429	1371	CoherentMotion_C#v1	1	500
703	0	2	23	2	0	3	3	143	457	429	1371	CoherentMotion_C#v1	1	500
821	0	0	5	0	3	3	3	31	569	93	1707	CoherentMotion_C#v1	1	500
734	1	5	51	1	1	3	3	312	288	936	864	CoherentMotion_C#v1	1	500
755	1	5	51	0	0	3	3	312	288	936	864	CoherentMotion_C#v1	1	500
848	0	1	14	0	2	3	3	87	513	261	1539	CoherentMotion_C#v1	1	500
890	0	0	5	3	0	3	3	31	569	93	1707	CoherentMotion_C#v1	1	500
774	1	6	61	0	0	3	3	368	232	1104	696	CoherentMotion_C#v1	1	500
847	0	4	42	0	2	3	3	256	344	768	1032	CoherentMotion_C#v1	1	500
842	1	4	42	0	0	3	3	256	344	768	1032	CoherentMotion_C#v1	1	500
853	1	0	5	3	3	3	3	31	569	93	1707	CoherentMotion_C#v1	1	500
734	1	5	51	3	3	3	3	312	288	936	864	CoherentMotion_C#v1	1	500
742	1	7	70	0	0	3	3	424	176	1272	528	CoherentMotion_C#v1	1	500
750	1	2	23	1	1	3	3	143	457	429	1371	CoherentMotion_C#v1	1	500
854	1	2	23	3	3	3	3	143	457	429	1371	CoherentMotion_C#v1	1	500
753	1	7	70	0	0	3	3	424	176	1272	528	CoherentMotion_C#v1	1	500
953	0	6	61	2	3	3	3	368	232	1104	696	CoherentMotion_C#v1	1	500
982	0	0	5	1	0	3	3	31	569	93	1707	CoherentMotion_C#v1	1	500
741	1	5	51	0	0	3	3	312	288	936	864	CoherentMotion_C#v1	1	500
845	1	6	61	1	1	3	3	368	232	1104	696	CoherentMotion_C#v1	1	500
695	1	4	42	2	2	3	3	256	344	768	1032	CoherentMotion_C#v1	1	500
830	1	3	33	2	2	3	3	199	401	597	1203	CoherentMotion_C#v1	1	500
726	1	6	61	1	1	3	3	368	232	1104	696	CoherentMotion_C#v1	1	500
798	1	4	42	1	1	3	3	256	344	768	1032	CoherentMotion_C#v1	1	500
777	1	3	33	3	3	3	3	199	401	597	1203	CoherentMotion_C#v1	1	500
641	1	4	42	2	2	3	3	256	344	768	1032	CoherentMotion_C#v1	1	500
696	0	1	14	0	1	3	3	87	513	261	1539	CoherentMotion_C#v1	1	500
781	1	0	5	1	1	3	3	31	569	93	1707	CoherentMotion_C#v1	1	500
742	0	4	42	3	1	3	3	256	344	768	1032	CoherentMotion_C#v1	1	500
637	1	4	42	1	1	3	3	256	344	768	1032	CoherentMotion_C#v1	1	500
805	0	0	5	2	3	3	3	31	569	93	1707	CoherentMotion_C#v1	1	500
719	1	3	33	2	2	3	3	199	401	597	1203	CoherentMotion_C#v1	1	500
758	1	5	51	3	3	3	3	312	288	936	864	CoherentMotion_C#v1	1	500
749	1	1	14	2	2	3	3	87	513	261	1539	CoherentMotion_C#v1	1	500
614	1	7	70	1	1	3	3	424	176	1272	528	CoherentMotion_C#v1	1	500
681	1	5	51	0	0	3	3	312	288	936	864	CoherentMotion_C#v1	1	500
576	1	1	14	1	1	3	3	87	513	261	1539	CoherentMotion_C#v1	1	500
580	1	7	70	0	0	3	3	424	176	1272	528	CoherentMotion_C#v1	1	500
552	1	2	23	1	1	3	3	143	457	429	1371	CoherentMotion_C#v1	1	500
715	1	5	51	3	3	3	3	312	288	936	864	CoherentMotion_C#v1	1	500
674	1	3	33	3	3	3	3	199	401	597	1203	CoherentMotion_C#v1	1	500
921	0	0	5	1	0	3	3	31	569	93	1707	CoherentMotion_C#v1	1	500
661	1	1	14	2	2	3	3	87	513	261	1539	CoherentMotion_C#v1	1	500
571	1	7	70	1	1	3	3	424	176	1272	528	CoherentMotion_C#v1	1	500
734	1	3	33	0	0	3	3	199	401	597	1203	CoherentMotion_C#v1	1	500
693	1	2	23	1	1	3	3	143	457	429	1371	CoherentMotion_C#v1	1	500
764	0	2	23	1	3	3	3	143	457	429	1371	CoherentMotion_C#v1	1	500
660	1	4	42	1	1	3	3	256	344	768	1032	CoherentMotion_C#v1	1	500
602	1	4	42	0	0	3	3	256	344	768	1032	CoherentMotion_C#v1	1	500
667	1	7	70	0	0	3	3	424	176	1272	528	CoherentMotion_C#v1	1	500
609	0	0	5	1	0	3	3	31	569	93	1707	CoherentMotion_C#v1	1	500
681	1	7	70	1	1	3	3	424	176	1272	528	CoherentMotion_C#v1	1	500
817	0	0	5	2	0	3	3	31	569	93	1707	CoherentMotion_C#v1	1	500
683	0	1	14	0	2	3	3	87	513	261	1539	CoherentMotion_C#v1	1	500
1169	1	4	42	0	0	3	3	256	344	768	1032	CoherentMotion_C#v1	1	500
916	1	2	23	3	3	3	3	143	457	429	1371	CoherentMotion_C#v1	1	500
767	0	1	14	0	1	3	3	87	513	261	1539	CoherentMotion_C#v1	1	500
583	1	4	42	1	1	3	3	256	344	768	1032	CoherentMotion_C#v1	1	500
683	1	6	61	2	2	3	3	368	232	1104	696	CoherentMotion_C#v1	1	500
611	1	6	61	0	0	3	3	368	232	1104	696	CoherentMotion_C#v1	1	500
791	0	2	23	0	2	3	3	143	457	429	1371	CoherentMotion_C#v1	1	500
561	1	5	51	3	3	3	3	312	288	936	864	CoherentMotion_C#v1	1	500
821	1	3	33	3	3	3	3	199	401	597	1203	CoherentMotion_C#v1	1	500
701	1	3	33	0	0	3	3	199	401	597	1203	CoherentMotion_C#v1	1	500
662	1	3	33	2	2	3	3	199	401	597	1203	CoherentMotion_C#v1	1	500
632	1	7	70	0	0	3	3	424	176	1272	528	CoherentMotion_C#v1	1	500
1041	1	3	33	1	1	3	3	199	401	597	1203	CoherentMotion_C#v1	1	500
721	1	6	61	2	2	3	3	368	232	1104	696	CoherentMotion_C#v1	1	500
583	1	2	23	0	0	3	3	143	457	429	1371	CoherentMotion_C#v1	1	500
682	1	7	70	2	2	3	3	424	176	1272	528	CoherentMotion_C#v1	1	500
656	1	3	33	3	3	3	3	199	401	597	1203	CoherentMotion_C#v1	1	500
662	1	6	61	3	3	3	3	368	232	1104	696	CoherentMotion_C#v1	1	500
684	1	3	33	2	2	3	3	199	401	597	1203	CoherentMotion_C#v1	1	500
671	1	3	33	3	3	3	3	199	401	597	1203	CoherentMotion_C#v1	1	500
649	1	3	33	3	3	3	3	199	401	597	1203	CoherentMotion_C#v1	1	500
559	1	5	51	2	2	3	3	312	288	936	864	CoherentMotion_C#v1	1	500
739	0	3	33	1	3	3	3	199	401	597	1203	CoherentMotion_C#v1	1	500
779	0	2	23	3	1	3	3	143	457	429	1371	CoherentMotion_C#v1	1	500
539	0	2	23	1	2	3	3	143	457	429	1371	CoherentMotion_C#v1	1	500
853	1	0	5	3	3	3	3	31	569	93	1707	CoherentMotion_C#v1	1	500
623	1	3	33	3	3	3	3	199	401	597	1203	CoherentMotion_C#v1	1	500
1156	1	3	33	2	2	3	3	199	401	597	1203	CoherentMotion_C#v1	1	500
630	1	7	70	1	1	3	3	424	176	1272	528	CoherentMotion_C#v1	1	500
620	0	2	23	0	2	3	3	143	457	429	1371	CoherentMotion_C#v1	1	500
544	0	7	70	2	0	3	3	424	176	1272	528	CoherentMotion_C#v1	1	500
607	1	1	14	3	3	3	3	87	513	261	1539	CoherentMotion_C#v1	1	500
615	1	7	70	1	1	3	3	424	176	1272	528	CoherentMotion_C#v1	1	500
653	1	4	42	2	2	3	3	256	344	768	1032	CoherentMotion_C#v1	1	500
706	1	2	23	3	3	3	3	143	457	429	1371	CoherentMotion_C#v1	1	500
586	1	7	70	2	2	3	3	424	176	1272	528	CoherentMotion_C#v1	1	500
622	1	7	70	1	1	3	3	424	176	1272	528	CoherentMotion_C#v1	1	500
546	1	5	51	1	1	3	3	312	288	936	864	CoherentMotion_C#v1	1	500
549	1	5	51	0	0	3	3	312	288	936	864	CoherentMotion_C#v1	1	500
542	1	6	61	1	1	3	3	368	232	1104	696	CoherentMotion_C#v1	1	500
541	1	2	23	1	1	3	3	143	457	429	1371	CoherentMotion_C#v1	1	500
813	1	5	51	3	3	3	3	312	288	936	864	CoherentMotion_C#v1	1	500
710	0	2	23	3	2	3	3	143	457	429	1371	CoherentMotion_C#v1	1	500
622	1	7	70	3	3	3	3	424	176	1272	528	CoherentMotion_C#v1	1	500
707	1	1	14	3	3	3	3	87	513	261	1539	CoherentMotion_C#v1	1	500
649	1	4	42	0	0	3	3	256	344	768	1032	CoherentMotion_C#v1	1	500
783	1	7	70	0	0	3	3	424	176	1272	528	CoherentMotion_C#v1	1	500
809	0	2	23	1	3	3	3	143	457	429	1371	CoherentMotion_C#v1	1	500
883	0	0	5	0	2	3	3	31	569	93	1707	CoherentMotion_C#v1	1	500
894	0	0	5	1	3	3	3	31	569	93	1707	CoherentMotion_C#v1	1	500
762	1	1	14	1	1	3	3	87	513	261	1539	CoherentMotion_C#v1	1	500
834	1	6	61	3	3	3	3	368	232	1104	696	CoherentMotion_C#v1	1	500
732	1	6	61	0	0	3	3	368	232	1104	696	CoherentMotion_C#v1	1	500
916	0	4	42	0	2	3	3	256	344	768	1032	CoherentMotion_C#v1	1	500
736	1	7	70	3	3	3	3	424	176	1272	528	CoherentMotion_C#v1	1	500
984	1	3	33	2	2	3	3	199	401	597	1203	CoherentMotion_C#v1	1	500
1076	0	3	33	0	1	3	3	199	401	597	1203	CoherentMotion_C#v1	1	500
887	1	2	23	3	3	3	3	143	457	429	1371	CoherentMotion_C#v1	1	500
1043	0	1	14	2	3	3	3	87	513	261	1539	CoherentMotion_C#v1	1	500
787	1	6	61	0	0	3	3	368	232	1104	696	CoherentMotion_C#v1	1	500
920	0	1	14	1	3	3	3	87	513	261	1539	CoherentMotion_C#v1	1	500
902	1	2	23	3	3	3	3	143	457	429	1371	CoherentMotion_C#v1	1	500
771	0	1	14	3	2	3	3	87	513	261	1539	CoherentMotion_C#v1	1	500
860	1	1	14	0	0	3	3	87	513	261	1539	CoherentMotion_C#v1	1	500
934	1	2	23	3	3	3	3	143	457	429	1371	CoherentMotion_C#v1	1	500
931	1	5	51	0	0	3	3	312	288	936	864	CoherentMotion_C#v1	1	500
832	0	3	33	1	2	3	3	199	401	597	1203	CoherentMotion_C#v1	1	500
712	1	5	51	1	1	3	3	312	288	936	864	CoherentMotion_C#v1	1	500
978	0	2	23	2	0	3	3	143	457	429	1371	CoherentMotion_C#v1	1	500
673	0	0	5	1	3	3	3	31	569	93	1707	CoherentMotion_C#v1	1	500
855	1	0	5	2	2	3	3	31	569	93	1707	CoherentMotion_C#v1	1	500
945	1	1	14	3	3	3	3	87	513	261	1539	CoherentMotion_C#v1	1	500
762	1	4	42	2	2	3	3	256	344	768	1032	CoherentMotion_C#v1	1	500
709	1	4	42	2	2	3	3	256	344	768	1032	CoherentMotion_C#v1	1	500
718	1	7	70	3	3	3	3	424	176	1272	528	CoherentMotion_C#v1	1	500
644	1	6	61	2	2	3	3	368	232	1104	696	CoherentMotion_C#v1	1	500
779	0	0	5	0	3	3	3	31	569	93	1707	CoherentMotion_C#v1	1	500
755	1	7	70	2	2	3	3	424	176	1272	528	CoherentMotion_C#v1	1	500
780	1	1	14	3	3	3	3	87	513	261	1539	CoherentMotion_C#v1	1	500
741	1	4	42	1	1	3	3	256	344	768	1032	CoherentMotion_C#v1	1	500
637	1	6	61	0	0	3	3	368	232	1104	696	CoherentMotion_C#v1	1	500
739	0	0	5	2	3	3	3	31	569	93	1707	CoherentMotion_C#v1	1	500
620	1	0	5	1	1	3	3	31	569	93	1707	CoherentMotion_C#v1	1	500
748	1	0	5	3	3	3	3	31	569	93	1707	CoherentMotion_C#v1	1	500
728	1	3	33	3	3	3	3	199	401	597	1203	CoherentMotion_C#v1	1	500
735	1	1	14	1	1	3	3	87	513	261	1539	CoherentMotion_C#v1	1	500
680	1	6	61	3	3	3	3	368	232	1104	696	CoherentMotion_C#v1	1	500
559	1	4	42	2	2	3	3	256	344	768	1032	CoherentMotion_C#v1	1	500
673	1	2	23	3	3	3	3	143	457	429	1371	CoherentMotion_C#v1	1	500
543	1	5	51	2	2	3	3	312	288	936	864	CoherentMotion_C#v1	1	500
667	1	7	70	2	2	3	3	424	176	1272	528	CoherentMotion_C#v1	1	500
707	0	1	14	0	2	3	3	87	513	261	1539	CoherentMotion_C#v1	1	500
905	1	2	23	2	2	3	3	143	457	429	1371	CoherentMotion_C#v1	1	500
642	1	7	70	2	2	3	3	424	176	1272	528	CoherentMotion_C#v1	1	500
760	1	6	61	0	0	3	3	368	232	1104	696	CoherentMotion_C#v1	1	500
612	1	5	51	1	1	3	3	312	288	936	864	CoherentMotion_C#v1	1	500
857	0	1	14	0	3	3	3	87	513	261	1539	CoherentMotion_C#v1	1	500
803	1	0	5	2	2	3	3	31	569	93	1707	CoherentMotion_C#v1	1	500
1049	0	1	14	1	2	3	3	87	513	261	1539	CoherentMotion_C#v1	1	500
665	0	1	14	1	3	3	3	87	513	261	1539	CoherentMotion_C#v1	1	500
627	1	7	70	2	2	3	3	424	176	1272	528	CoherentMotion_C#v1	1	500
600	1	7	70	1	1	3	3	424	176	1272	528	CoherentMotion_C#v1	1	500
604	1	4	42	0	0	3	3	256	344	768	1032	CoherentMotion_C#v1	1	500
640	1	2	23	2	2	3	3	143	457	429	1371	CoherentMotion_C#v1	1	500
583	1	4	42	1	1	3	3	256	344	768	1032	CoherentMotion_C#v1	1	500
545	1	6	61	1	1	3	3	368	232	1104	696	CoherentMotion_C#v1	1	500
652	1	4	42	3	3	3	3	256	344	768	1032	CoherentMotion_C#v1	1	500
706	1	4	42	0	0	3	3	256	344	768	1032	CoherentMotion_C#v1	1	500
776	1	3	33	0	0	3	3	199	401	597	1203	CoherentMotion_C#v1	1	500
706	1	5	51	0	0	3	3	312	288	936	864	CoherentMotion_C#v1	1	500
633	1	6	61	1	1	3	3	368	232	1104	696	CoherentMotion_C#v1	1	500
639	1	4	42	2	2	3	3	256	344	768	1032	CoherentMotion_C#v1	1	500
545	1	6	61	1	1	3	3	368	232	1104	696	CoherentMotion_C#v1	1	500
582	1	6	61	2	2	3	3	368	232	1104	696	CoherentMotion_C#v1	1	500
650	1	7	70	0	0	3	3	424	176	1272	528	CoherentMotion_C#v1	1	500
577	1	6	61	1	1	3	3	368	232	1104	696	CoherentMotion_C#v1	1	500
645	1	2	23	0	0	3	3	143	457	429	1371	CoherentMotion_C#v1	1	500
650	0	3	33	0	2	3	3	199	401	597	1203	CoherentMotion_C#v1	1	500
654	1	6	61	3	3	3	3	368	232	1104	696	CoherentMotion_C#v1	1	500
741	0	0	5	3	1	3	3	31	569	93	1707	CoherentMotion_C#v1	1	500
635	1	3	33	1	1	3	3	199	401	597	1203	CoherentMotion_C#v1	1	500
706	1	4	42	1	1	3	3	256	344	768	1032	CoherentMotion_C#v1	1	500
633	1	6	61	0	0	3	3	368	232	1104	696	CoherentMotion_C#v1	1	500
573	1	7	70	1	1	3	3	424	176	1272	528	CoherentMotion_C#v1	1	500
625	1	6	61	0	0	3	3	368	232	1104	696	CoherentMotion_C#v1	1	500
662	1	5	51	1	1	3	3	312	288	936	864	CoherentMotion_C#v1	1	500
637	1	4	42	2	2	3	3	256	344	768	1032	CoherentMotion_C#v1	1	500
594	1	7	70	1	1	3	3	424	176	1272	528	CoherentMotion_C#v1	1	500
772	1	5	51	1	1	3	3	312	288	936	864	CoherentMotion_C#v1	1	500
604	1	1	14	2	2	3	3	87	513	261	1539	CoherentMotion_C#v1	1	500
637	1	6	61	3	3	3	3	368	232	1104	696	CoherentMotion_C#v1	1	500
582	1	4	42	2	2	3	3	256	344	768	1032	CoherentMotion_C#v1	1	500
635	0	2	23	0	2	3	3	143	457	429	1371	CoherentMotion_C#v1	1	500
784	1	3	33	2	2	3	3	199	401	597	1203	CoherentMotion_C#v1	1	500
826	1	5	51	3	3	3	3	312	288	936	864	CoherentMotion_C#v1	1	500
612	1	6	61	1	1	3	3	368	232	1104	696	CoherentMotion_C#v1	1	500
760	0	0	5	0	2	3	3	31	569	93	1707	CoherentMotion_C#v1	1	500
1007	0	2	23	2	0	3	3	143	457	429	1371	CoherentMotion_C#v1	1	500
556	1	3	33	3	3	3	3	199	401	597	1203	CoherentMotion_C#v1	1	500
594	1	4	42	1	1	3	3	256	344	768	1032	CoherentMotion_C#v1	1	500
709	1	3	33	2	2	3	3	199	401	597	1203	CoherentMotion_C#v1	1	500
620	1	6	61	2	2	3	3	368	232	1104	696	CoherentMotion_C#v1	1	500
722	1	7	70	0	0	3	3	424	176	1272	528	CoherentMotion_C#v1	1	500
666	1	4	42	2	2	3	3	256	344	768	1032	CoherentMotion_C#v1	1	500
608	1	5	51	1	1	3	3	312	288	936	864	CoherentMotion_C#v1	1	500
581	1	1	14	1	1	3	3	87	513	261	1539	CoherentMotion_C#v1	1	500
648	1	4	42	1	1	3	3	256	344	768	1032	CoherentMotion_C#v1	1	500
733	1	7	70	0	0	3	3	424	176	1272	528	CoherentMotion_C#v1	1	500
676	1	5	51	1	1	3	3	312	288	936	864	CoherentMotion_C#v1	1	500
667	0	0	5	3	2	3	3	31	569	93	1707	CoherentMotion_C#v1	1	500
641	1	3	33	3	3	3	3	199	401	597	1203	CoherentMotion_C#v1	1	500
724	1	4	42	1	1	3	3	256	344	768	1032	CoherentMotion_C#v1	1	500
636	1	2	23	1	1	3	3	143	457	429	1371	CoherentMotion_C#v1	1	500
611	1	2	23	0	0	3	3	143	457	429	1371	CoherentMotion_C#v1	1	500
727	1	5	51	3	3	3	3	312	288	936	864	CoherentMotion_C#v1	1	500
702	1	3	33	0	0	3	3	199	401	597	1203	CoherentMotion_C#v1	1	500
917	1	0	5	1	1	3	3	31	569	93	1707	CoherentMotion_C#v1	1	500
595	1	6	61	1	1	3	3	368	232	1104	696	CoherentMotion_C#v1	1	500
647	1	6	61	0	0	3	3	368	232	1104	696	CoherentMotion_C#v1	1	500
700	1	6	61	2	2	3	3	368	232	1104	696	CoherentMotion_C#v1	1	500
834	0	0	5	2	0	3	3	31	569	93	1707	CoherentMotion_C#v1	1	500
732	1	6	61	0	0	3	3	368	232	1104	696	CoherentMotion_C#v1	1	500
723	1	3	33	3	3	3	3	199	401	597	1203	CoherentMotion_C#v1	1	500
616	1	7	70	0	0	3	3	424	176	1272	528	CoherentMotion_C#v1	1	500
705	1	1	14	3	3	3	3	87	513	261	1539	CoherentMotion_C#v1	1	500
728	1	2	23	3	3	3	3	143	457	429	1371	CoherentMotion_C#v1	1	500
639	1	3	33	0	0	3	3	199	401	597	1203	CoherentMotion_C#v1	1	500
805	1	1	14	3	3	3	3	87	513	261	1539	CoherentMotion_C#v1	1	500
591	1	4	42	0	0	3	3	256	344	768	1032	CoherentMotion_C#v1	1	500
626	1	5	51	3	3	3	3	312	288	936	864	CoherentMotion_C#v1	1	500
664	1	6	61	1	1	3	3	368	232	1104	696	CoherentMotion_C#v1	1	500
542	1	7	70	0	0	3	3	424	176	1272	528	CoherentMotion_C#v1	1	500
1008	0	2	23	0	2	3	3	143	457	429	1371	CoherentMotion_C#v1	1	500
638	1	3	33	0	0	3	3	199	401	597	1203	CoherentMotion_C#v1	1	500
772	1	7	70	2	2	3	3	424	176	1272	528	CoherentMotion_C#v1	1	500
621	1	7	70	1	1	3	3	424	176	1272	528	CoherentMotion_C#v1	1	500
674	1	1	14	0	0	3	3	87	513	261	1539	CoherentMotion_C#v1	1	500
649	1	4	42	3	3	3	3	256	344	768	1032	CoherentMotion_C#v1	1	500
605	1	4	42	2	2	3	3	256	344	768	1032	CoherentMotion_C#v1	1	500
770	1	7	70	2	2	3	3	424	176	1272	528	CoherentMotion_C#v1	1	500
844	1	1	14	0	0	3	3	87	513	261	1539	CoherentMotion_C#v1	1	500
839	1	5	51	2	2	3	3	312	288	936	864	CoherentMotion_C#v1	1	500
573	1	3	33	1	1	3	3	199	401	597	1203	CoherentMotion_C#v1	1	500
772	1	5	51	0	0	3	3	312	288	936	864	CoherentMotion_C#v1	1	500
604	1	2	23	2	2	3	3	143	457	429	1371	CoherentMotion_C#v1	1	500
705	1	5	51	0	0	3	3	312	288	936	864	CoherentMotion_C#v1	1	500
632	1	2	23	1	1	3	3	143	457	429	1371	CoherentMotion_C#v1	1	500
653	1	7	70	0	0	3	3	424	176	1272	528	CoherentMotion_C#v1	1	500
691	0	5	51	0	2	3	3	312	288	936	864	CoherentMotion_C#v1	1	500
744	0	1	14	3	1	3	3	87	513	261	1539	CoherentMotion_C#v1	1	500
642	0	0	5	2	3	3	3	31	569	93	1707	CoherentMotion_C#v1	1	500
600	1	7	70	0	0	3	3	424	176	1272	528	CoherentMotion_C#v1	1	500
748	0	2	23	3	1	3	3	143	457	429	1371	CoherentMotion_C#v1	1	500
868	0	0	5	1	3	3	3	31	569	93	1707	CoherentMotion_C#v1	1	500
686	1	3	33	2	2	3	3	199	401	597	1203	CoherentMotion_C#v1	1	500
1297	1	1	14	3	3	3	3	87	513	261	1539	CoherentMotion_C#v1	1	500
779	0	0	5	3	1	3	3	31	569	93	1707	CoherentMotion_C#v1	1	500
723	1	1	14	2	2	3	3	87	513	261	1539	CoherentMotion_C#v1	1	500
1324	0	0	5	0	1	3	3	31	569	93	1707	CoherentMotion_C#v1	1	500
834	1	5	51	3	3	3	3	312	288	936	864	CoherentMotion_C#v1	1	500
749	0	0	5	2	3	3	3	31	569	93	1707	CoherentMotion_C#v1	1	500
741	1	6	61	3	3	3	3	368	232	1104	696	CoherentMotion_C#v1	1	500
653	1	7	70	2	2	3	3	424	176	1272	528	CoherentMotion_C#v1	1	500
611	1	3	33	3	3	3	3	199	401	597	1203	CoherentMotion_C#v1	1	500
758	1	3	33	1	1	3	3	199	401	597	1203	CoherentMotion_C#v1	1	500
654	1	7	70	2	2	3	3	424	176	1272	528	CoherentMotion_C#v1	1	500
644	0	3	33	2	3	3	3	199	401	597	1203	CoherentMotion_C#v1	1	500
713	1	6	61	3	3	3	3	368	232	1104	696	CoherentMotion_C#v1	1	500
640	0	5	51	0	2	3	3	312	288	936	864	CoherentMotion_C#v1	1	500
694	1	7	70	1	1	3	3	424	176	1272	528	CoherentMotion_C#v1	1	500
669	1	6	61	0	0	3	3	368	232	1104	696	CoherentMotion_C#v1	1	500
739	1	3	33	1	1	3	3	199	401	597	1203	CoherentMotion_C#v1	1	500
716	1	3	33	3	3	3	3	199	401	597	1203	CoherentMotion_C#v1	1	500
658	1	6	61	0	0	3	3	368	232	1104	696	CoherentMotion_C#v1	1	500
681	0	0	5	1	3	3	3	31	569	93	1707	CoherentMotion_C#v1	1	500
654	1	5	51	0	0	3	3	312	288	936	864	CoherentMotion_C#v1	1	500
868	1	5	51	0	0	3	3	312	288	936	864	CoherentMotion_C#v1	1	500
703	1	4	42	3	3	3	3	256	344	768	1032	CoherentMotion_C#v1	1	500
645	1	4	42	1	1	3	3	256	344	768	1032	CoherentMotion_C#v1	1	500
619	0	0	5	3	0	3	3	31	569	93	1707	CoherentMotion_C#v1	1	500
1135	0	0	5	2	3	3	3	31	569	93	1707	CoherentMotion_C#v1	1	500
563	1	0	5	1	1	3	3	31	569	93	1707	CoherentMotion_C#v1	1	500
741	1	3	33	1	1	3	3	199	401	597	1203	CoherentMotion_C#v1	1	500
797	0	0	5	0	1	3	3	31	569	93	1707	CoherentMotion_C#v1	1	500
1016	1	1	14	3	3	3	3	87	513	261	1539	CoherentMotion_C#v1	1	500
1238	1	0	5	0	0	3	3	31	569	93	1707	CoherentMotion_C#v1	1	500
779	0	1	14	0	3	3	3	87	513	261	1539	CoherentMotion_C#v1	1	500
