# Supplementary material for: The Leuven Embedded Figures Test (L-EFT): measuring perception, intelligence or executive function?
Source: PeerJ. 2018 Mar 26;6:e4524. doi: 10.7717/peerj.4524 (PMC5875396; doi:10.7717/peerj.4524)
Supplement: Supplemental Information 9 [file peerj-06-4524-s009.zip › Study 1/CoherentMotion/113290CoherentMotion.csv]

ReactionTime	Accuracy	CoherenceLevel	CoherenceValue	StimDirection	RespDirection	G_MeanCoherentSpeed	G_MeanRandomSpeed	TotalCoherent	TotalRandom	TotalCoherentSpeed	TotalRandomSpeed	TestID	MainPrac	MotionDuration
6413	1	7	70	0	0	3	3	424	176	1272	528	CoherentMotion_C#v1	0	1000
5573	0	3	33	3	2	3	3	199	401	597	1203	CoherentMotion_C#v1	0	1000
2051	1	5	51	2	2	3	3	312	288	936	864	CoherentMotion_C#v1	0	1000
1533	0	2	23	3	0	3	3	143	457	429	1371	CoherentMotion_C#v1	0	1000
1657	0	1	14	3	1	3	3	87	513	261	1539	CoherentMotion_C#v1	0	1000
1464	1	6	61	2	2	3	3	368	232	1104	696	CoherentMotion_C#v1	0	1000
2307	0	2	23	1	0	3	3	143	457	429	1371	CoherentMotion_C#v1	0	1000
1346	1	5	51	1	1	3	3	312	288	936	864	CoherentMotion_C#v1	0	1000
1247	1	6	61	2	2	3	3	368	232	1104	696	CoherentMotion_C#v1	0	1000
2551	0	1	14	0	2	3	3	87	513	261	1539	CoherentMotion_C#v1	0	1000
2069	1	7	70	1	1	3	3	424	176	1272	528	CoherentMotion_C#v1	0	1000
1750	0	7	70	1	2	3	3	424	176	1272	528	CoherentMotion_C#v1	0	1000
1242	1	4	42	0	0	3	3	256	344	768	1032	CoherentMotion_C#v1	0	1000
1695	1	2	23	2	2	3	3	143	457	429	1371	CoherentMotion_C#v1	0	1000
1326	0	5	51	3	2	3	3	312	288	936	864	CoherentMotion_C#v1	0	1000
2197	0	2	23	1	2	3	3	143	457	429	1371	CoherentMotion_C#v1	0	1000
1714	1	1	14	2	2	3	3	87	513	261	1539	CoherentMotion_C#v1	0	1000
1500	0	2	23	1	0	3	3	143	457	429	1371	CoherentMotion_C#v1	0	1000
1486	0	5	51	1	2	3	3	312	288	936	864	CoherentMotion_C#v1	0	1000
1882	1	6	61	2	2	3	3	368	232	1104	696	CoherentMotion_C#v1	0	1000
1272	0	1	14	1	2	3	3	87	513	261	1539	CoherentMotion_C#v1	0	1000
4230	0	6	61	1	0	3	3	368	232	1104	696	CoherentMotion_C#v1	0	1000
1030	0	7	70	0	2	3	3	424	176	1272	528	CoherentMotion_C#v1	0	1000
1613	0	4	42	3	2	3	3	256	344	768	1032	CoherentMotion_C#v1	0	1000
1951	0	6	61	2	0	3	3	368	232	1104	696	CoherentMotion_C#v1	0	1000
2381	1	0	5	0	0	3	3	31	569	93	1707	CoherentMotion_C#v1	0	1000
1782	0	4	42	3	0	3	3	256	344	768	1032	CoherentMotion_C#v1	0	1000
1649	0	6	61	1	0	3	3	368	232	1104	696	CoherentMotion_C#v1	0	1000
1721	0	4	42	1	2	3	3	256	344	768	1032	CoherentMotion_C#v1	0	1000
1320	0	0	5	0	2	3	3	31	569	93	1707	CoherentMotion_C#v1	0	1000
1711	0	7	70	0	2	3	3	424	176	1272	528	CoherentMotion_C#v1	0	1000
1247	0	0	5	1	2	3	3	31	569	93	1707	CoherentMotion_C#v1	0	1000
1166	0	6	61	1	0	3	3	368	232	1104	696	CoherentMotion_C#v1	0	1000
1177	0	2	23	0	1	3	3	143	457	429	1371	CoherentMotion_C#v1	0	1000
3371	0	2	23	3	2	3	3	143	457	429	1371	CoherentMotion_C#v1	0	1000
4712	0	4	42	1	2	3	3	256	344	768	1032	CoherentMotion_C#v1	0	1000
1284	0	2	23	1	0	3	3	143	457	429	1371	CoherentMotion_C#v1	0	1000
1136	0	4	42	1	2	3	3	256	344	768	1032	CoherentMotion_C#v1	0	1000
1492	0	3	33	2	0	3	3	199	401	597	1203	CoherentMotion_C#v1	0	1000
1664	1	1	14	2	2	3	3	87	513	261	1539	CoherentMotion_C#v1	0	1000
1559	1	2	23	0	0	3	3	143	457	429	1371	CoherentMotion_C#v1	0	1000
3314	1	6	61	0	0	3	3	368	232	1104	696	CoherentMotion_C#v1	0	1000
1070	1	2	23	2	2	3	3	143	457	429	1371	CoherentMotion_C#v1	0	1000
4918	0	3	33	3	0	3	3	199	401	597	1203	CoherentMotion_C#v1	0	1000
1464	0	1	14	1	2	3	3	87	513	261	1539	CoherentMotion_C#v1	0	1000
3996	1	6	61	2	2	3	3	368	232	1104	696	CoherentMotion_C#v1	0	1000
1863	0	6	61	0	2	3	3	368	232	1104	696	CoherentMotion_C#v1	0	1000
1307	1	5	51	2	2	3	3	312	288	936	864	CoherentMotion_C#v1	0	1000
1114	1	7	70	1	1	3	3	424	176	1272	528	CoherentMotion_C#v1	0	1000
2340	0	2	23	0	3	3	3	143	457	429	1371	CoherentMotion_C#v1	0	1000
1338	1	3	33	1	1	3	3	199	401	597	1203	CoherentMotion_C#v1	0	1000
1178	0	4	42	1	0	3	3	256	344	768	1032	CoherentMotion_C#v1	0	1000
1302	0	0	5	0	2	3	3	31	569	93	1707	CoherentMotion_C#v1	0	1000
1257	0	0	5	0	1	3	3	31	569	93	1707	CoherentMotion_C#v1	0	1000
1706	1	1	14	1	1	3	3	87	513	261	1539	CoherentMotion_C#v1	0	1000
3257	1	7	70	0	0	3	3	424	176	1272	528	CoherentMotion_C#v1	0	1000
1025	1	4	42	1	1	3	3	256	344	768	1032	CoherentMotion_C#v1	0	1000
1346	0	5	51	2	0	3	3	312	288	936	864	CoherentMotion_C#v1	0	1000
1977	1	4	42	0	0	3	3	256	344	768	1032	CoherentMotion_C#v1	0	1000
1373	1	0	5	3	3	3	3	31	569	93	1707	CoherentMotion_C#v1	0	1000
2805	1	2	23	3	3	3	3	143	457	429	1371	CoherentMotion_C#v1	0	1000
1205	1	4	42	2	2	3	3	256	344	768	1032	CoherentMotion_C#v1	0	1000
1026	0	4	42	1	0	3	3	256	344	768	1032	CoherentMotion_C#v1	0	1000
2856	0	3	33	1	0	3	3	199	401	597	1203	CoherentMotion_C#v1	0	1000
1878	0	1	14	2	0	3	3	87	513	261	1539	CoherentMotion_C#v1	0	1000
3244	1	4	42	0	0	3	3	256	344	768	1032	CoherentMotion_C#v1	0	1000
1234	1	7	70	0	0	3	3	424	176	1272	528	CoherentMotion_C#v1	0	1000
3771	1	5	51	2	2	3	3	312	288	936	864	CoherentMotion_C#v1	0	1000
1340	1	2	23	1	1	3	3	143	457	429	1371	CoherentMotion_C#v1	0	1000
3845	1	4	42	1	1	3	3	256	344	768	1032	CoherentMotion_C#v1	0	1000
1156	1	2	23	2	2	3	3	143	457	429	1371	CoherentMotion_C#v1	0	1000
1316	0	0	5	0	3	3	3	31	569	93	1707	CoherentMotion_C#v1	0	1000
1276	0	1	14	1	2	3	3	87	513	261	1539	CoherentMotion_C#v1	0	1000
2587	1	7	70	0	0	3	3	424	176	1272	528	CoherentMotion_C#v1	0	1000
1186	0	3	33	2	3	3	3	199	401	597	1203	CoherentMotion_C#v1	0	1000
5303	0	1	14	2	3	3	3	87	513	261	1539	CoherentMotion_C#v1	0	1000
10668	0	5	51	2	3	3	3	312	288	936	864	CoherentMotion_C#v1	0	500
746	1	5	51	0	0	3	3	312	288	936	864	CoherentMotion_C#v1	0	500
1362	0	4	42	2	1	3	3	256	344	768	1032	CoherentMotion_C#v1	0	500
602	1	7	70	1	1	3	3	424	176	1272	528	CoherentMotion_C#v1	0	500
846	1	4	42	2	2	3	3	256	344	768	1032	CoherentMotion_C#v1	1	500
1769	0	2	23	3	0	3	3	143	457	429	1371	CoherentMotion_C#v1	1	500
987	1	0	5	1	1	3	3	31	569	93	1707	CoherentMotion_C#v1	1	500
1210	0	3	33	2	0	3	3	199	401	597	1203	CoherentMotion_C#v1	1	500
674	1	7	70	0	0	3	3	424	176	1272	528	CoherentMotion_C#v1	1	500
709	1	5	51	0	0	3	3	312	288	936	864	CoherentMotion_C#v1	1	500
2771	0	2	23	2	0	3	3	143	457	429	1371	CoherentMotion_C#v1	1	500
1255	0	1	14	2	0	3	3	87	513	261	1539	CoherentMotion_C#v1	1	500
781	1	3	33	0	0	3	3	199	401	597	1203	CoherentMotion_C#v1	1	500
966	1	2	23	0	0	3	3	143	457	429	1371	CoherentMotion_C#v1	1	500
690	1	5	51	3	3	3	3	312	288	936	864	CoherentMotion_C#v1	1	500
1211	0	4	42	2	0	3	3	256	344	768	1032	CoherentMotion_C#v1	1	500
572	1	3	33	0	0	3	3	199	401	597	1203	CoherentMotion_C#v1	1	500
640	1	5	51	3	3	3	3	312	288	936	864	CoherentMotion_C#v1	1	500
629	0	2	23	1	0	3	3	143	457	429	1371	CoherentMotion_C#v1	1	500
1163	0	2	23	3	0	3	3	143	457	429	1371	CoherentMotion_C#v1	1	500
702	1	7	70	1	1	3	3	424	176	1272	528	CoherentMotion_C#v1	1	500
949	0	5	51	1	2	3	3	312	288	936	864	CoherentMotion_C#v1	1	500
946	1	1	14	2	2	3	3	87	513	261	1539	CoherentMotion_C#v1	1	500
564	1	5	51	3	3	3	3	312	288	936	864	CoherentMotion_C#v1	1	500
584	1	5	51	0	0	3	3	312	288	936	864	CoherentMotion_C#v1	1	500
708	1	2	23	1	1	3	3	143	457	429	1371	CoherentMotion_C#v1	1	500
807	1	3	33	2	2	3	3	199	401	597	1203	CoherentMotion_C#v1	1	500
841	1	3	33	1	1	3	3	199	401	597	1203	CoherentMotion_C#v1	1	500
778	1	6	61	2	2	3	3	368	232	1104	696	CoherentMotion_C#v1	1	500
1316	0	3	33	0	3	3	3	199	401	597	1203	CoherentMotion_C#v1	1	500
579	1	6	61	2	2	3	3	368	232	1104	696	CoherentMotion_C#v1	1	500
525	1	6	61	3	3	3	3	368	232	1104	696	CoherentMotion_C#v1	1	500
633	0	3	33	0	1	3	3	199	401	597	1203	CoherentMotion_C#v1	1	500
677	1	2	23	3	3	3	3	143	457	429	1371	CoherentMotion_C#v1	1	500
564	0	1	14	2	1	3	3	87	513	261	1539	CoherentMotion_C#v1	1	500
816	1	2	23	2	2	3	3	143	457	429	1371	CoherentMotion_C#v1	1	500
754	1	7	70	2	2	3	3	424	176	1272	528	CoherentMotion_C#v1	1	500
727	1	6	61	0	0	3	3	368	232	1104	696	CoherentMotion_C#v1	1	500
665	0	7	70	0	2	3	3	424	176	1272	528	CoherentMotion_C#v1	1	500
552	1	7	70	0	0	3	3	424	176	1272	528	CoherentMotion_C#v1	1	500
2669	1	7	70	2	2	3	3	424	176	1272	528	CoherentMotion_C#v1	1	500
645	1	3	33	3	3	3	3	199	401	597	1203	CoherentMotion_C#v1	1	500
843	1	4	42	3	3	3	3	256	344	768	1032	CoherentMotion_C#v1	1	500
617	1	3	33	0	0	3	3	199	401	597	1203	CoherentMotion_C#v1	1	500
529	0	2	23	0	2	3	3	143	457	429	1371	CoherentMotion_C#v1	1	500
604	1	7	70	2	2	3	3	424	176	1272	528	CoherentMotion_C#v1	1	500
558	0	1	14	3	1	3	3	87	513	261	1539	CoherentMotion_C#v1	1	500
651	0	3	33	0	2	3	3	199	401	597	1203	CoherentMotion_C#v1	1	500
553	1	6	61	1	1	3	3	368	232	1104	696	CoherentMotion_C#v1	1	500
640	1	4	42	3	3	3	3	256	344	768	1032	CoherentMotion_C#v1	1	500
730	0	2	23	2	0	3	3	143	457	429	1371	CoherentMotion_C#v1	1	500
830	1	1	14	3	3	3	3	87	513	261	1539	CoherentMotion_C#v1	1	500
779	0	0	5	1	0	3	3	31	569	93	1707	CoherentMotion_C#v1	1	500
589	1	2	23	3	3	3	3	143	457	429	1371	CoherentMotion_C#v1	1	500
536	1	6	61	0	0	3	3	368	232	1104	696	CoherentMotion_C#v1	1	500
611	1	6	61	3	3	3	3	368	232	1104	696	CoherentMotion_C#v1	1	500
735	0	0	5	3	2	3	3	31	569	93	1707	CoherentMotion_C#v1	1	500
784	0	7	70	0	2	3	3	424	176	1272	528	CoherentMotion_C#v1	1	500
793	0	0	5	0	2	3	3	31	569	93	1707	CoherentMotion_C#v1	1	500
683	0	3	33	0	2	3	3	199	401	597	1203	CoherentMotion_C#v1	1	500
524	1	4	42	1	1	3	3	256	344	768	1032	CoherentMotion_C#v1	1	500
4435	0	6	61	0	3	3	3	368	232	1104	696	CoherentMotion_C#v1	1	500
618	1	5	51	1	1	3	3	312	288	936	864	CoherentMotion_C#v1	1	500
767	0	0	5	1	3	3	3	31	569	93	1707	CoherentMotion_C#v1	1	500
608	0	4	42	0	2	3	3	256	344	768	1032	CoherentMotion_C#v1	1	500
826	0	2	23	0	2	3	3	143	457	429	1371	CoherentMotion_C#v1	1	500
605	1	1	14	1	1	3	3	87	513	261	1539	CoherentMotion_C#v1	1	500
542	1	6	61	1	1	3	3	368	232	1104	696	CoherentMotion_C#v1	1	500
1067	0	0	5	3	0	3	3	31	569	93	1707	CoherentMotion_C#v1	1	500
740	1	5	51	2	2	3	3	312	288	936	864	CoherentMotion_C#v1	1	500
602	1	6	61	3	3	3	3	368	232	1104	696	CoherentMotion_C#v1	1	500
690	1	6	61	1	1	3	3	368	232	1104	696	CoherentMotion_C#v1	1	500
729	1	6	61	2	2	3	3	368	232	1104	696	CoherentMotion_C#v1	1	500
769	1	3	33	0	0	3	3	199	401	597	1203	CoherentMotion_C#v1	1	500
769	1	4	42	2	2	3	3	256	344	768	1032	CoherentMotion_C#v1	1	500
523	0	0	5	2	1	3	3	31	569	93	1707	CoherentMotion_C#v1	1	500
1170	0	0	5	2	0	3	3	31	569	93	1707	CoherentMotion_C#v1	1	500
823	1	4	42	2	2	3	3	256	344	768	1032	CoherentMotion_C#v1	1	500
640	1	5	51	2	2	3	3	312	288	936	864	CoherentMotion_C#v1	1	500
574	0	6	61	3	1	3	3	368	232	1104	696	CoherentMotion_C#v1	1	500
961	1	1	14	2	2	3	3	87	513	261	1539	CoherentMotion_C#v1	1	500
707	1	2	23	2	2	3	3	143	457	429	1371	CoherentMotion_C#v1	1	500
527	1	6	61	3	3	3	3	368	232	1104	696	CoherentMotion_C#v1	1	500
698	1	6	61	2	2	3	3	368	232	1104	696	CoherentMotion_C#v1	1	500
2783	0	1	14	3	1	3	3	87	513	261	1539	CoherentMotion_C#v1	1	500
651	1	7	70	3	3	3	3	424	176	1272	528	CoherentMotion_C#v1	1	500
593	1	7	70	1	1	3	3	424	176	1272	528	CoherentMotion_C#v1	1	500
916	0	2	23	2	0	3	3	143	457	429	1371	CoherentMotion_C#v1	1	500
593	1	5	51	3	3	3	3	312	288	936	864	CoherentMotion_C#v1	1	500
605	1	7	70	1	1	3	3	424	176	1272	528	CoherentMotion_C#v1	1	500
641	0	3	33	0	2	3	3	199	401	597	1203	CoherentMotion_C#v1	1	500
717	1	7	70	2	2	3	3	424	176	1272	528	CoherentMotion_C#v1	1	500
1080	1	0	5	0	0	3	3	31	569	93	1707	CoherentMotion_C#v1	1	500
568	1	7	70	1	1	3	3	424	176	1272	528	CoherentMotion_C#v1	1	500
579	0	0	5	2	3	3	3	31	569	93	1707	CoherentMotion_C#v1	1	500
879	0	3	33	0	2	3	3	199	401	597	1203	CoherentMotion_C#v1	1	500
865	0	0	5	0	1	3	3	31	569	93	1707	CoherentMotion_C#v1	1	500
612	0	0	5	3	1	3	3	31	569	93	1707	CoherentMotion_C#v1	1	500
642	0	3	33	0	2	3	3	199	401	597	1203	CoherentMotion_C#v1	1	500
544	1	6	61	1	1	3	3	368	232	1104	696	CoherentMotion_C#v1	1	500
730	1	2	23	2	2	3	3	143	457	429	1371	CoherentMotion_C#v1	1	500
529	1	7	70	1	1	3	3	424	176	1272	528	CoherentMotion_C#v1	1	500
689	0	4	42	1	0	3	3	256	344	768	1032	CoherentMotion_C#v1	1	500
601	0	2	23	1	2	3	3	143	457	429	1371	CoherentMotion_C#v1	1	500
625	1	0	5	2	2	3	3	31	569	93	1707	CoherentMotion_C#v1	1	500
820	1	4	42	0	0	3	3	256	344	768	1032	CoherentMotion_C#v1	1	500
2951	0	3	33	0	1	3	3	199	401	597	1203	CoherentMotion_C#v1	1	500
737	1	6	61	0	0	3	3	368	232	1104	696	CoherentMotion_C#v1	1	500
678	1	5	51	1	1	3	3	312	288	936	864	CoherentMotion_C#v1	1	500
1470	0	2	23	2	0	3	3	143	457	429	1371	CoherentMotion_C#v1	1	500
1079	0	1	14	1	0	3	3	87	513	261	1539	CoherentMotion_C#v1	1	500
624	1	6	61	1	1	3	3	368	232	1104	696	CoherentMotion_C#v1	1	500
949	1	6	61	1	1	3	3	368	232	1104	696	CoherentMotion_C#v1	1	500
603	1	7	70	0	0	3	3	424	176	1272	528	CoherentMotion_C#v1	1	500
927	1	0	5	0	0	3	3	31	569	93	1707	CoherentMotion_C#v1	1	500
804	0	4	42	3	0	3	3	256	344	768	1032	CoherentMotion_C#v1	1	500
3045	1	7	70	1	1	3	3	424	176	1272	528	CoherentMotion_C#v1	1	500
631	1	5	51	0	0	3	3	312	288	936	864	CoherentMotion_C#v1	1	500
675	0	3	33	0	2	3	3	199	401	597	1203	CoherentMotion_C#v1	1	500
828	0	0	5	3	2	3	3	31	569	93	1707	CoherentMotion_C#v1	1	500
1046	1	0	5	0	0	3	3	31	569	93	1707	CoherentMotion_C#v1	1	500
556	1	7	70	3	3	3	3	424	176	1272	528	CoherentMotion_C#v1	1	500
641	0	5	51	3	1	3	3	312	288	936	864	CoherentMotion_C#v1	1	500
542	1	5	51	1	1	3	3	312	288	936	864	CoherentMotion_C#v1	1	500
983	1	4	42	2	2	3	3	256	344	768	1032	CoherentMotion_C#v1	1	500
967	0	2	23	1	2	3	3	143	457	429	1371	CoherentMotion_C#v1	1	500
773	1	7	70	2	2	3	3	424	176	1272	528	CoherentMotion_C#v1	1	500
1099	0	0	5	1	0	3	3	31	569	93	1707	CoherentMotion_C#v1	1	500
613	1	7	70	3	3	3	3	424	176	1272	528	CoherentMotion_C#v1	1	500
963	0	0	5	2	0	3	3	31	569	93	1707	CoherentMotion_C#v1	1	500
1111	0	2	23	1	0	3	3	143	457	429	1371	CoherentMotion_C#v1	1	500
640	1	7	70	0	0	3	3	424	176	1272	528	CoherentMotion_C#v1	1	500
703	1	6	61	0	0	3	3	368	232	1104	696	CoherentMotion_C#v1	1	500
566	1	6	61	1	1	3	3	368	232	1104	696	CoherentMotion_C#v1	1	500
1189	0	1	14	2	0	3	3	87	513	261	1539	CoherentMotion_C#v1	1	500
604	1	3	33	3	3	3	3	199	401	597	1203	CoherentMotion_C#v1	1	500
824	0	1	14	3	0	3	3	87	513	261	1539	CoherentMotion_C#v1	1	500
1314	0	2	23	0	2	3	3	143	457	429	1371	CoherentMotion_C#v1	1	500
728	1	5	51	0	0	3	3	312	288	936	864	CoherentMotion_C#v1	1	500
591	1	5	51	3	3	3	3	312	288	936	864	CoherentMotion_C#v1	1	500
1093	0	0	5	3	0	3	3	31	569	93	1707	CoherentMotion_C#v1	1	500
1027	1	3	33	0	0	3	3	199	401	597	1203	CoherentMotion_C#v1	1	500
565	1	6	61	1	1	3	3	368	232	1104	696	CoherentMotion_C#v1	1	500
532	1	5	51	3	3	3	3	312	288	936	864	CoherentMotion_C#v1	1	500
930	0	4	42	3	0	3	3	256	344	768	1032	CoherentMotion_C#v1	1	500
678	1	2	23	0	0	3	3	143	457	429	1371	CoherentMotion_C#v1	1	500
980	0	1	14	2	0	3	3	87	513	261	1539	CoherentMotion_C#v1	1	500
689	1	2	23	1	1	3	3	143	457	429	1371	CoherentMotion_C#v1	1	500
642	0	4	42	2	3	3	3	256	344	768	1032	CoherentMotion_C#v1	1	500
615	1	2	23	3	3	3	3	143	457	429	1371	CoherentMotion_C#v1	1	500
684	1	5	51	2	2	3	3	312	288	936	864	CoherentMotion_C#v1	1	500
610	1	4	42	1	1	3	3	256	344	768	1032	CoherentMotion_C#v1	1	500
630	1	1	14	3	3	3	3	87	513	261	1539	CoherentMotion_C#v1	1	500
603	1	7	70	1	1	3	3	424	176	1272	528	CoherentMotion_C#v1	1	500
665	1	5	51	3	3	3	3	312	288	936	864	CoherentMotion_C#v1	1	500
606	1	2	23	0	0	3	3	143	457	429	1371	CoherentMotion_C#v1	1	500
601	0	7	70	0	2	3	3	424	176	1272	528	CoherentMotion_C#v1	1	500
726	0	1	14	0	2	3	3	87	513	261	1539	CoherentMotion_C#v1	1	500
3637	0	2	23	1	2	3	3	143	457	429	1371	CoherentMotion_C#v1	1	500
537	1	4	42	3	3	3	3	256	344	768	1032	CoherentMotion_C#v1	1	500
611	1	3	33	1	1	3	3	199	401	597	1203	CoherentMotion_C#v1	1	500
600	1	2	23	3	3	3	3	143	457	429	1371	CoherentMotion_C#v1	1	500
965	1	3	33	3	3	3	3	199	401	597	1203	CoherentMotion_C#v1	1	500
801	1	3	33	3	3	3	3	199	401	597	1203	CoherentMotion_C#v1	1	500
660	1	7	70	2	2	3	3	424	176	1272	528	CoherentMotion_C#v1	1	500
696	1	6	61	0	0	3	3	368	232	1104	696	CoherentMotion_C#v1	1	500
623	1	4	42	2	2	3	3	256	344	768	1032	CoherentMotion_C#v1	1	500
1312	0	0	5	2	0	3	3	31	569	93	1707	CoherentMotion_C#v1	1	500
644	1	5	51	3	3	3	3	312	288	936	864	CoherentMotion_C#v1	1	500
832	1	4	42	0	0	3	3	256	344	768	1032	CoherentMotion_C#v1	1	500
1027	0	3	33	1	0	3	3	199	401	597	1203	CoherentMotion_C#v1	1	500
642	1	7	70	2	2	3	3	424	176	1272	528	CoherentMotion_C#v1	1	500
640	1	7	70	2	2	3	3	424	176	1272	528	CoherentMotion_C#v1	1	500
613	1	3	33	0	0	3	3	199	401	597	1203	CoherentMotion_C#v1	1	500
666	1	0	5	0	0	3	3	31	569	93	1707	CoherentMotion_C#v1	1	500
599	1	6	61	3	3	3	3	368	232	1104	696	CoherentMotion_C#v1	1	500
1771	1	6	61	3	3	3	3	368	232	1104	696	CoherentMotion_C#v1	1	500
1198	1	1	14	0	0	3	3	87	513	261	1539	CoherentMotion_C#v1	1	500
1450	1	1	14	2	2	3	3	87	513	261	1539	CoherentMotion_C#v1	1	500
708	1	4	42	3	3	3	3	256	344	768	1032	CoherentMotion_C#v1	1	500
618	1	5	51	0	0	3	3	312	288	936	864	CoherentMotion_C#v1	1	500
1511	0	1	14	3	0	3	3	87	513	261	1539	CoherentMotion_C#v1	1	500
589	1	0	5	3	3	3	3	31	569	93	1707	CoherentMotion_C#v1	1	500
1536	0	0	5	2	0	3	3	31	569	93	1707	CoherentMotion_C#v1	1	500
803	1	3	33	1	1	3	3	199	401	597	1203	CoherentMotion_C#v1	1	500
3607	1	0	5	0	0	3	3	31	569	93	1707	CoherentMotion_C#v1	1	500
843	1	1	14	3	3	3	3	87	513	261	1539	CoherentMotion_C#v1	1	500
713	0	0	5	1	0	3	3	31	569	93	1707	CoherentMotion_C#v1	1	500
640	1	1	14	3	3	3	3	87	513	261	1539	CoherentMotion_C#v1	1	500
590	1	5	51	3	3	3	3	312	288	936	864	CoherentMotion_C#v1	1	500
631	1	5	51	1	1	3	3	312	288	936	864	CoherentMotion_C#v1	1	500
615	1	6	61	2	2	3	3	368	232	1104	696	CoherentMotion_C#v1	1	500
532	1	6	61	1	1	3	3	368	232	1104	696	CoherentMotion_C#v1	1	500
574	1	2	23	2	2	3	3	143	457	429	1371	CoherentMotion_C#v1	1	500
697	1	5	51	0	0	3	3	312	288	936	864	CoherentMotion_C#v1	1	500
1072	0	4	42	3	0	3	3	256	344	768	1032	CoherentMotion_C#v1	1	500
648	1	3	33	0	0	3	3	199	401	597	1203	CoherentMotion_C#v1	1	500
557	1	1	14	2	2	3	3	87	513	261	1539	CoherentMotion_C#v1	1	500
823	1	5	51	2	2	3	3	312	288	936	864	CoherentMotion_C#v1	1	500
594	1	7	70	1	1	3	3	424	176	1272	528	CoherentMotion_C#v1	1	500
566	1	6	61	3	3	3	3	368	232	1104	696	CoherentMotion_C#v1	1	500
585	1	3	33	1	1	3	3	199	401	597	1203	CoherentMotion_C#v1	1	500
605	1	4	42	3	3	3	3	256	344	768	1032	CoherentMotion_C#v1	1	500
530	1	7	70	1	1	3	3	424	176	1272	528	CoherentMotion_C#v1	1	500
598	1	4	42	2	2	3	3	256	344	768	1032	CoherentMotion_C#v1	1	500
594	1	2	23	2	2	3	3	143	457	429	1371	CoherentMotion_C#v1	1	500
629	0	1	14	3	2	3	3	87	513	261	1539	CoherentMotion_C#v1	1	500
988	0	2	23	3	0	3	3	143	457	429	1371	CoherentMotion_C#v1	1	500
746	1	5	51	1	1	3	3	312	288	936	864	CoherentMotion_C#v1	1	500
770	1	3	33	1	1	3	3	199	401	597	1203	CoherentMotion_C#v1	1	500
1391	0	1	14	3	2	3	3	87	513	261	1539	CoherentMotion_C#v1	1	500
688	0	2	23	2	0	3	3	143	457	429	1371	CoherentMotion_C#v1	1	500
1139	0	1	14	0	2	3	3	87	513	261	1539	CoherentMotion_C#v1	1	500
673	0	0	5	1	0	3	3	31	569	93	1707	CoherentMotion_C#v1	1	500
1006	0	3	33	1	0	3	3	199	401	597	1203	CoherentMotion_C#v1	1	500
841	1	1	14	0	0	3	3	87	513	261	1539	CoherentMotion_C#v1	1	500
724	1	0	5	0	0	3	3	31	569	93	1707	CoherentMotion_C#v1	1	500
554	1	6	61	0	0	3	3	368	232	1104	696	CoherentMotion_C#v1	1	500
799	0	2	23	3	1	3	3	143	457	429	1371	CoherentMotion_C#v1	1	500
1032	0	0	5	3	1	3	3	31	569	93	1707	CoherentMotion_C#v1	1	500
703	1	3	33	0	0	3	3	199	401	597	1203	CoherentMotion_C#v1	1	500
614	1	6	61	1	1	3	3	368	232	1104	696	CoherentMotion_C#v1	1	500
586	1	1	14	0	0	3	3	87	513	261	1539	CoherentMotion_C#v1	1	500
581	0	1	14	2	1	3	3	87	513	261	1539	CoherentMotion_C#v1	1	500
626	1	3	33	1	1	3	3	199	401	597	1203	CoherentMotion_C#v1	1	500
639	1	4	42	3	3	3	3	256	344	768	1032	CoherentMotion_C#v1	1	500
605	1	4	42	3	3	3	3	256	344	768	1032	CoherentMotion_C#v1	1	500
824	1	5	51	0	0	3	3	312	288	936	864	CoherentMotion_C#v1	1	500
651	1	4	42	2	2	3	3	256	344	768	1032	CoherentMotion_C#v1	1	500
608	1	2	23	2	2	3	3	143	457	429	1371	CoherentMotion_C#v1	1	500
629	1	3	33	0	0	3	3	199	401	597	1203	CoherentMotion_C#v1	1	500
2899	1	6	61	1	1	3	3	368	232	1104	696	CoherentMotion_C#v1	1	500
605	1	6	61	2	2	3	3	368	232	1104	696	CoherentMotion_C#v1	1	500
862	0	6	61	2	0	3	3	368	232	1104	696	CoherentMotion_C#v1	1	500
1287	0	2	23	3	0	3	3	143	457	429	1371	CoherentMotion_C#v1	1	500
726	1	3	33	2	2	3	3	199	401	597	1203	CoherentMotion_C#v1	1	500
742	1	6	61	2	2	3	3	368	232	1104	696	CoherentMotion_C#v1	1	500
546	1	3	33	1	1	3	3	199	401	597	1203	CoherentMotion_C#v1	1	500
616	1	4	42	1	1	3	3	256	344	768	1032	CoherentMotion_C#v1	1	500
614	1	5	51	3	3	3	3	312	288	936	864	CoherentMotion_C#v1	1	500
627	1	3	33	0	0	3	3	199	401	597	1203	CoherentMotion_C#v1	1	500
536	1	5	51	2	2	3	3	312	288	936	864	CoherentMotion_C#v1	1	500
824	0	0	5	1	0	3	3	31	569	93	1707	CoherentMotion_C#v1	1	500
610	1	6	61	0	0	3	3	368	232	1104	696	CoherentMotion_C#v1	1	500
591	1	6	61	2	2	3	3	368	232	1104	696	CoherentMotion_C#v1	1	500
760	1	7	70	0	0	3	3	424	176	1272	528	CoherentMotion_C#v1	1	500
544	1	7	70	0	0	3	3	424	176	1272	528	CoherentMotion_C#v1	1	500
671	1	5	51	0	0	3	3	312	288	936	864	CoherentMotion_C#v1	1	500
620	1	5	51	0	0	3	3	312	288	936	864	CoherentMotion_C#v1	1	500
680	1	6	61	2	2	3	3	368	232	1104	696	CoherentMotion_C#v1	1	500
633	1	4	42	3	3	3	3	256	344	768	1032	CoherentMotion_C#v1	1	500
542	1	1	14	1	1	3	3	87	513	261	1539	CoherentMotion_C#v1	1	500
541	0	0	5	3	2	3	3	31	569	93	1707	CoherentMotion_C#v1	1	500
546	0	0	5	3	0	3	3	31	569	93	1707	CoherentMotion_C#v1	1	500
581	1	7	70	0	0	3	3	424	176	1272	528	CoherentMotion_C#v1	1	500
681	1	6	61	3	3	3	3	368	232	1104	696	CoherentMotion_C#v1	1	500
644	1	7	70	2	2	3	3	424	176	1272	528	CoherentMotion_C#v1	1	500
850	0	0	5	1	0	3	3	31	569	93	1707	CoherentMotion_C#v1	1	500
569	1	2	23	2	2	3	3	143	457	429	1371	CoherentMotion_C#v1	1	500
796	0	0	5	3	2	3	3	31	569	93	1707	CoherentMotion_C#v1	1	500
3151	1	7	70	0	0	3	3	424	176	1272	528	CoherentMotion_C#v1	1	500
924	0	0	5	3	2	3	3	31	569	93	1707	CoherentMotion_C#v1	1	500
545	1	4	42	1	1	3	3	256	344	768	1032	CoherentMotion_C#v1	1	500
581	1	7	70	2	2	3	3	424	176	1272	528	CoherentMotion_C#v1	1	500
641	1	4	42	0	0	3	3	256	344	768	1032	CoherentMotion_C#v1	1	500
558	1	5	51	3	3	3	3	312	288	936	864	CoherentMotion_C#v1	1	500
671	1	1	14	1	1	3	3	87	513	261	1539	CoherentMotion_C#v1	1	500
593	1	6	61	0	0	3	3	368	232	1104	696	CoherentMotion_C#v1	1	500
846	1	0	5	0	0	3	3	31	569	93	1707	CoherentMotion_C#v1	1	500
760	1	1	14	0	0	3	3	87	513	261	1539	CoherentMotion_C#v1	1	500
569	1	2	23	3	3	3	3	143	457	429	1371	CoherentMotion_C#v1	1	500
3261	1	7	70	0	0	3	3	424	176	1272	528	CoherentMotion_C#v1	1	500
590	1	2	23	1	1	3	3	143	457	429	1371	CoherentMotion_C#v1	1	500
522	1	7	70	3	3	3	3	424	176	1272	528	CoherentMotion_C#v1	1	500
781	1	0	5	0	0	3	3	31	569	93	1707	CoherentMotion_C#v1	1	500
702	1	4	42	1	1	3	3	256	344	768	1032	CoherentMotion_C#v1	1	500
622	1	3	33	0	0	3	3	199	401	597	1203	CoherentMotion_C#v1	1	500
546	1	4	42	1	1	3	3	256	344	768	1032	CoherentMotion_C#v1	1	500
764	0	2	23	1	0	3	3	143	457	429	1371	CoherentMotion_C#v1	1	500
580	1	4	42	3	3	3	3	256	344	768	1032	CoherentMotion_C#v1	1	500
704	0	1	14	3	0	3	3	87	513	261	1539	CoherentMotion_C#v1	1	500
575	1	7	70	3	3	3	3	424	176	1272	528	CoherentMotion_C#v1	1	500
731	0	2	23	3	0	3	3	143	457	429	1371	CoherentMotion_C#v1	1	500
531	1	7	70	1	1	3	3	424	176	1272	528	CoherentMotion_C#v1	1	500
563	1	7	70	3	3	3	3	424	176	1272	528	CoherentMotion_C#v1	1	500
592	1	5	51	0	0	3	3	312	288	936	864	CoherentMotion_C#v1	1	500
1067	1	3	33	2	2	3	3	199	401	597	1203	CoherentMotion_C#v1	1	500
693	1	1	14	2	2	3	3	87	513	261	1539	CoherentMotion_C#v1	1	500
643	1	5	51	0	0	3	3	312	288	936	864	CoherentMotion_C#v1	1	500
609	1	7	70	0	0	3	3	424	176	1272	528	CoherentMotion_C#v1	1	500
598	1	6	61	1	1	3	3	368	232	1104	696	CoherentMotion_C#v1	1	500
648	0	1	14	2	0	3	3	87	513	261	1539	CoherentMotion_C#v1	1	500
536	1	3	33	2	2	3	3	199	401	597	1203	CoherentMotion_C#v1	1	500
730	1	5	51	2	2	3	3	312	288	936	864	CoherentMotion_C#v1	1	500
2161	0	0	5	1	2	3	3	31	569	93	1707	CoherentMotion_C#v1	1	500
1054	1	2	23	2	2	3	3	143	457	429	1371	CoherentMotion_C#v1	1	500
678	1	7	70	2	2	3	3	424	176	1272	528	CoherentMotion_C#v1	1	500
788	0	0	5	3	2	3	3	31	569	93	1707	CoherentMotion_C#v1	1	500
573	1	4	42	1	1	3	3	256	344	768	1032	CoherentMotion_C#v1	1	500
912	1	4	42	3	3	3	3	256	344	768	1032	CoherentMotion_C#v1	1	500
730	1	2	23	2	2	3	3	143	457	429	1371	CoherentMotion_C#v1	1	500
1051	1	1	14	2	2	3	3	87	513	261	1539	CoherentMotion_C#v1	1	500
556	1	4	42	2	2	3	3	256	344	768	1032	CoherentMotion_C#v1	1	500
847	0	3	33	2	0	3	3	199	401	597	1203	CoherentMotion_C#v1	1	500
658	1	3	33	2	2	3	3	199	401	597	1203	CoherentMotion_C#v1	1	500
1348	0	0	5	2	0	3	3	31	569	93	1707	CoherentMotion_C#v1	1	500
603	1	5	51	2	2	3	3	312	288	936	864	CoherentMotion_C#v1	1	500
678	1	5	51	2	2	3	3	312	288	936	864	CoherentMotion_C#v1	1	500
661	0	1	14	3	2	3	3	87	513	261	1539	CoherentMotion_C#v1	1	500
626	1	6	61	3	3	3	3	368	232	1104	696	CoherentMotion_C#v1	1	500
604	0	1	14	0	1	3	3	87	513	261	1539	CoherentMotion_C#v1	1	500
557	1	4	42	0	0	3	3	256	344	768	1032	CoherentMotion_C#v1	1	500
617	1	3	33	2	2	3	3	199	401	597	1203	CoherentMotion_C#v1	1	500
525	0	3	33	3	2	3	3	199	401	597	1203	CoherentMotion_C#v1	1	500
528	0	1	14	0	2	3	3	87	513	261	1539	CoherentMotion_C#v1	1	500
562	0	4	42	1	2	3	3	256	344	768	1032	CoherentMotion_C#v1	1	500
1021	0	1	14	0	2	3	3	87	513	261	1539	CoherentMotion_C#v1	1	500
595	1	7	70	2	2	3	3	424	176	1272	528	CoherentMotion_C#v1	1	500
816	0	0	5	3	2	3	3	31	569	93	1707	CoherentMotion_C#v1	1	500
984	0	0	5	3	0	3	3	31	569	93	1707	CoherentMotion_C#v1	1	500
976	1	2	23	2	2	3	3	143	457	429	1371	CoherentMotion_C#v1	1	500
622	0	4	42	0	2	3	3	256	344	768	1032	CoherentMotion_C#v1	1	500
603	1	6	61	0	0	3	3	368	232	1104	696	CoherentMotion_C#v1	1	500
559	1	6	61	2	2	3	3	368	232	1104	696	CoherentMotion_C#v1	1	500
714	1	4	42	1	1	3	3	256	344	768	1032	CoherentMotion_C#v1	1	500
1227	0	1	14	3	1	3	3	87	513	261	1539	CoherentMotion_C#v1	1	500
606	1	7	70	2	2	3	3	424	176	1272	528	CoherentMotion_C#v1	1	500
754	0	0	5	2	0	3	3	31	569	93	1707	CoherentMotion_C#v1	1	500
1026	0	2	23	3	0	3	3	143	457	429	1371	CoherentMotion_C#v1	1	500
672	0	2	23	1	2	3	3	143	457	429	1371	CoherentMotion_C#v1	1	500
735	1	1	14	0	0	3	3	87	513	261	1539	CoherentMotion_C#v1	1	500
880	0	1	14	2	0	3	3	87	513	261	1539	CoherentMotion_C#v1	1	500
610	1	3	33	2	2	3	3	199	401	597	1203	CoherentMotion_C#v1	1	500
619	1	3	33	2	2	3	3	199	401	597	1203	CoherentMotion_C#v1	1	500
656	0	0	5	1	2	3	3	31	569	93	1707	CoherentMotion_C#v1	1	500
577	1	7	70	1	1	3	3	424	176	1272	528	CoherentMotion_C#v1	1	500
628	0	2	23	3	2	3	3	143	457	429	1371	CoherentMotion_C#v1	1	500
627	1	4	42	2	2	3	3	256	344	768	1032	CoherentMotion_C#v1	1	500
528	1	5	51	3	3	3	3	312	288	936	864	CoherentMotion_C#v1	1	500
529	1	3	33	1	1	3	3	199	401	597	1203	CoherentMotion_C#v1	1	500
2780	1	6	61	3	3	3	3	368	232	1104	696	CoherentMotion_C#v1	1	500
900	1	1	14	1	1	3	3	87	513	261	1539	CoherentMotion_C#v1	1	500
627	1	7	70	0	0	3	3	424	176	1272	528	CoherentMotion_C#v1	1	500
2482	1	7	70	1	1	3	3	424	176	1272	528	CoherentMotion_C#v1	1	500
813	0	1	14	1	0	3	3	87	513	261	1539	CoherentMotion_C#v1	1	500
800	0	3	33	2	1	3	3	199	401	597	1203	CoherentMotion_C#v1	1	500
592	1	5	51	1	1	3	3	312	288	936	864	CoherentMotion_C#v1	1	500
619	1	4	42	0	0	3	3	256	344	768	1032	CoherentMotion_C#v1	1	500
809	0	0	5	2	1	3	3	31	569	93	1707	CoherentMotion_C#v1	1	500
875	0	1	14	1	0	3	3	87	513	261	1539	CoherentMotion_C#v1	1	500
562	1	5	51	3	3	3	3	312	288	936	864	CoherentMotion_C#v1	1	500
3097	1	2	23	1	1	3	3	143	457	429	1371	CoherentMotion_C#v1	1	500
533	1	6	61	3	3	3	3	368	232	1104	696	CoherentMotion_C#v1	1	500
560	1	4	42	0	0	3	3	256	344	768	1032	CoherentMotion_C#v1	1	500
757	1	3	33	0	0	3	3	199	401	597	1203	CoherentMotion_C#v1	1	500
699	1	4	42	2	2	3	3	256	344	768	1032	CoherentMotion_C#v1	1	500
579	0	2	23	1	0	3	3	143	457	429	1371	CoherentMotion_C#v1	1	500
598	1	3	33	1	1	3	3	199	401	597	1203	CoherentMotion_C#v1	1	500
603	1	5	51	1	1	3	3	312	288	936	864	CoherentMotion_C#v1	1	500
547	1	5	51	1	1	3	3	312	288	936	864	CoherentMotion_C#v1	1	500
594	1	5	51	3	3	3	3	312	288	936	864	CoherentMotion_C#v1	1	500
2127	0	1	14	2	1	3	3	87	513	261	1539	CoherentMotion_C#v1	1	500
744	1	5	51	2	2	3	3	312	288	936	864	CoherentMotion_C#v1	1	500
722	1	5	51	0	0	3	3	312	288	936	864	CoherentMotion_C#v1	1	500
735	0	0	5	1	0	3	3	31	569	93	1707	CoherentMotion_C#v1	1	500
566	1	6	61	0	0	3	3	368	232	1104	696	CoherentMotion_C#v1	1	500
932	0	1	14	1	0	3	3	87	513	261	1539	CoherentMotion_C#v1	1	500
585	1	6	61	1	1	3	3	368	232	1104	696	CoherentMotion_C#v1	1	500
593	1	3	33	0	0	3	3	199	401	597	1203	CoherentMotion_C#v1	1	500
529	0	5	51	1	0	3	3	312	288	936	864	CoherentMotion_C#v1	1	500
715	1	1	14	0	0	3	3	87	513	261	1539	CoherentMotion_C#v1	1	500
2279	1	7	70	1	1	3	3	424	176	1272	528	CoherentMotion_C#v1	1	500
619	1	4	42	2	2	3	3	256	344	768	1032	CoherentMotion_C#v1	1	500
918	0	0	5	3	2	3	3	31	569	93	1707	CoherentMotion_C#v1	1	500
591	1	7	70	2	2	3	3	424	176	1272	528	CoherentMotion_C#v1	1	500
599	1	1	14	1	1	3	3	87	513	261	1539	CoherentMotion_C#v1	1	500
2099	1	4	42	3	3	3	3	256	344	768	1032	CoherentMotion_C#v1	1	500
1566	0	4	42	2	0	3	3	256	344	768	1032	CoherentMotion_C#v1	1	500
627	1	6	61	2	2	3	3	368	232	1104	696	CoherentMotion_C#v1	1	500
542	1	1	14	1	1	3	3	87	513	261	1539	CoherentMotion_C#v1	1	500
1043	1	2	23	0	0	3	3	143	457	429	1371	CoherentMotion_C#v1	1	500
626	1	2	23	1	1	3	3	143	457	429	1371	CoherentMotion_C#v1	1	500
527	1	5	51	3	3	3	3	312	288	936	864	CoherentMotion_C#v1	1	500
657	1	3	33	2	2	3	3	199	401	597	1203	CoherentMotion_C#v1	1	500
856	1	0	5	0	0	3	3	31	569	93	1707	CoherentMotion_C#v1	1	500
890	0	0	5	0	1	3	3	31	569	93	1707	CoherentMotion_C#v1	1	500
613	1	4	42	0	0	3	3	256	344	768	1032	CoherentMotion_C#v1	1	500
730	1	6	61	0	0	3	3	368	232	1104	696	CoherentMotion_C#v1	1	500
578	1	7	70	2	2	3	3	424	176	1272	528	CoherentMotion_C#v1	1	500
4277	1	7	70	1	1	3	3	424	176	1272	528	CoherentMotion_C#v1	1	500
1184	0	1	14	2	0	3	3	87	513	261	1539	CoherentMotion_C#v1	1	500
651	1	2	23	2	2	3	3	143	457	429	1371	CoherentMotion_C#v1	1	500
605	1	4	42	0	0	3	3	256	344	768	1032	CoherentMotion_C#v1	1	500
813	0	1	14	1	0	3	3	87	513	261	1539	CoherentMotion_C#v1	1	500
719	1	4	42	0	0	3	3	256	344	768	1032	CoherentMotion_C#v1	1	500
575	1	6	61	2	2	3	3	368	232	1104	696	CoherentMotion_C#v1	1	500
531	1	0	5	0	0	3	3	31	569	93	1707	CoherentMotion_C#v1	1	500
541	0	0	5	3	2	3	3	31	569	93	1707	CoherentMotion_C#v1	1	500
664	1	2	23	0	0	3	3	143	457	429	1371	CoherentMotion_C#v1	1	500
661	1	5	51	0	0	3	3	312	288	936	864	CoherentMotion_C#v1	1	500
595	1	5	51	3	3	3	3	312	288	936	864	CoherentMotion_C#v1	1	500
647	1	5	51	1	1	3	3	312	288	936	864	CoherentMotion_C#v1	1	500
553	1	7	70	0	0	3	3	424	176	1272	528	CoherentMotion_C#v1	1	500
525	1	4	42	1	1	3	3	256	344	768	1032	CoherentMotion_C#v1	1	500
