# Supplementary material for: The Leuven Embedded Figures Test (L-EFT): measuring perception, intelligence or executive function?
Source: PeerJ. 2018 Mar 26;6:e4524. doi: 10.7717/peerj.4524 (PMC5875396; doi:10.7717/peerj.4524)
Supplement: Supplemental Information 9 [file peerj-06-4524-s009.zip › Study 1/CoherentMotion/113380CoherentMotion.csv]

ReactionTime	Accuracy	CoherenceLevel	CoherenceValue	StimDirection	RespDirection	G_MeanCoherentSpeed	G_MeanRandomSpeed	TotalCoherent	TotalRandom	TotalCoherentSpeed	TotalRandomSpeed	TestID	MainPrac	MotionDuration
2511	0	2	23	0	2	3	3	143	457	429	1371	CoherentMotion_C#v1	0	1000
1365	0	0	5	0	3	3	3	31	569	93	1707	CoherentMotion_C#v1	0	1000
1571	0	2	23	2	1	3	3	143	457	429	1371	CoherentMotion_C#v1	0	1000
2049	0	2	23	0	2	3	3	143	457	429	1371	CoherentMotion_C#v1	0	1000
1591	0	0	5	2	3	3	3	31	569	93	1707	CoherentMotion_C#v1	0	1000
4288	1	4	42	1	1	3	3	256	344	768	1032	CoherentMotion_C#v1	0	1000
2260	1	3	33	1	1	3	3	199	401	597	1203	CoherentMotion_C#v1	0	1000
1330	1	6	61	0	0	3	3	368	232	1104	696	CoherentMotion_C#v1	0	1000
1057	1	5	51	1	1	3	3	312	288	936	864	CoherentMotion_C#v1	0	1000
1242	0	0	5	1	3	3	3	31	569	93	1707	CoherentMotion_C#v1	0	1000
1126	1	3	33	2	2	3	3	199	401	597	1203	CoherentMotion_C#v1	0	1000
1200	0	4	42	0	2	3	3	256	344	768	1032	CoherentMotion_C#v1	0	1000
1076	1	4	42	3	3	3	3	256	344	768	1032	CoherentMotion_C#v1	0	1000
1232	0	2	23	2	0	3	3	143	457	429	1371	CoherentMotion_C#v1	0	1000
1297	1	5	51	0	0	3	3	312	288	936	864	CoherentMotion_C#v1	0	1000
1502	0	2	23	2	0	3	3	143	457	429	1371	CoherentMotion_C#v1	0	1000
2312	1	6	61	1	1	3	3	368	232	1104	696	CoherentMotion_C#v1	0	1000
2066	1	2	23	1	1	3	3	143	457	429	1371	CoherentMotion_C#v1	0	1000
1111	1	6	61	1	1	3	3	368	232	1104	696	CoherentMotion_C#v1	0	1000
1268	0	1	14	2	3	3	3	87	513	261	1539	CoherentMotion_C#v1	0	1000
1427	1	6	61	0	0	3	3	368	232	1104	696	CoherentMotion_C#v1	0	1000
1588	1	7	70	0	0	3	3	424	176	1272	528	CoherentMotion_C#v1	0	1000
1602	0	2	23	2	0	3	3	143	457	429	1371	CoherentMotion_C#v1	0	1000
1607	0	2	23	0	3	3	3	143	457	429	1371	CoherentMotion_C#v1	0	1000
1236	1	4	42	3	3	3	3	256	344	768	1032	CoherentMotion_C#v1	0	1000
1594	0	0	5	0	2	3	3	31	569	93	1707	CoherentMotion_C#v1	0	1000
1200	1	2	23	3	3	3	3	143	457	429	1371	CoherentMotion_C#v1	0	1000
1436	1	7	70	0	0	3	3	424	176	1272	528	CoherentMotion_C#v1	0	1000
1678	0	1	14	0	3	3	3	87	513	261	1539	CoherentMotion_C#v1	0	1000
1317	1	3	33	3	3	3	3	199	401	597	1203	CoherentMotion_C#v1	0	1000
1627	1	3	33	3	3	3	3	199	401	597	1203	CoherentMotion_C#v1	0	1000
1555	1	6	61	2	2	3	3	368	232	1104	696	CoherentMotion_C#v1	0	1000
1935	0	0	5	0	1	3	3	31	569	93	1707	CoherentMotion_C#v1	0	1000
1398	1	3	33	2	2	3	3	199	401	597	1203	CoherentMotion_C#v1	0	1000
2135	0	1	14	0	1	3	3	87	513	261	1539	CoherentMotion_C#v1	0	1000
2139	0	0	5	1	3	3	3	31	569	93	1707	CoherentMotion_C#v1	0	1000
1510	1	4	42	2	2	3	3	256	344	768	1032	CoherentMotion_C#v1	0	1000
2154	1	1	14	0	0	3	3	87	513	261	1539	CoherentMotion_C#v1	0	1000
2126	0	0	5	1	3	3	3	31	569	93	1707	CoherentMotion_C#v1	0	1000
1547	1	6	61	2	2	3	3	368	232	1104	696	CoherentMotion_C#v1	0	1000
1499	1	6	61	0	0	3	3	368	232	1104	696	CoherentMotion_C#v1	0	1000
1697	1	4	42	1	1	3	3	256	344	768	1032	CoherentMotion_C#v1	0	1000
1554	1	7	70	2	2	3	3	424	176	1272	528	CoherentMotion_C#v1	0	1000
1630	1	3	33	1	1	3	3	199	401	597	1203	CoherentMotion_C#v1	0	1000
1414	0	0	5	0	3	3	3	31	569	93	1707	CoherentMotion_C#v1	0	1000
1327	1	7	70	3	3	3	3	424	176	1272	528	CoherentMotion_C#v1	0	1000
1647	0	0	5	3	1	3	3	31	569	93	1707	CoherentMotion_C#v1	0	1000
1605	1	7	70	1	1	3	3	424	176	1272	528	CoherentMotion_C#v1	0	1000
1760	1	1	14	2	2	3	3	87	513	261	1539	CoherentMotion_C#v1	0	1000
2174	1	0	5	1	1	3	3	31	569	93	1707	CoherentMotion_C#v1	0	1000
1849	1	4	42	0	0	3	3	256	344	768	1032	CoherentMotion_C#v1	0	1000
1862	0	1	14	2	1	3	3	87	513	261	1539	CoherentMotion_C#v1	0	1000
1971	0	4	42	2	3	3	3	256	344	768	1032	CoherentMotion_C#v1	0	1000
1329	1	6	61	3	3	3	3	368	232	1104	696	CoherentMotion_C#v1	0	1000
1536	1	5	51	3	3	3	3	312	288	936	864	CoherentMotion_C#v1	0	1000
1453	1	5	51	3	3	3	3	312	288	936	864	CoherentMotion_C#v1	0	1000
1415	1	1	14	3	3	3	3	87	513	261	1539	CoherentMotion_C#v1	0	1000
1334	0	1	14	2	3	3	3	87	513	261	1539	CoherentMotion_C#v1	0	1000
1368	0	1	14	2	1	3	3	87	513	261	1539	CoherentMotion_C#v1	0	1000
1984	1	7	70	1	1	3	3	424	176	1272	528	CoherentMotion_C#v1	0	1000
1830	1	3	33	0	0	3	3	199	401	597	1203	CoherentMotion_C#v1	0	1000
1558	1	7	70	0	0	3	3	424	176	1272	528	CoherentMotion_C#v1	0	1000
1414	1	7	70	1	1	3	3	424	176	1272	528	CoherentMotion_C#v1	0	1000
1497	1	5	51	2	2	3	3	312	288	936	864	CoherentMotion_C#v1	0	1000
1540	1	2	23	3	3	3	3	143	457	429	1371	CoherentMotion_C#v1	0	1000
1593	1	2	23	3	3	3	3	143	457	429	1371	CoherentMotion_C#v1	0	1000
1498	0	1	14	2	3	3	3	87	513	261	1539	CoherentMotion_C#v1	0	1000
1914	1	1	14	2	2	3	3	87	513	261	1539	CoherentMotion_C#v1	0	1000
1671	0	0	5	2	1	3	3	31	569	93	1707	CoherentMotion_C#v1	0	1000
1551	1	2	23	0	0	3	3	143	457	429	1371	CoherentMotion_C#v1	0	1000
1757	1	7	70	0	0	3	3	424	176	1272	528	CoherentMotion_C#v1	0	1000
1630	1	3	33	2	2	3	3	199	401	597	1203	CoherentMotion_C#v1	0	1000
1530	1	7	70	2	2	3	3	424	176	1272	528	CoherentMotion_C#v1	0	1000
1346	1	4	42	1	1	3	3	256	344	768	1032	CoherentMotion_C#v1	0	1000
1713	1	4	42	2	2	3	3	256	344	768	1032	CoherentMotion_C#v1	0	1000
1547	1	4	42	3	3	3	3	256	344	768	1032	CoherentMotion_C#v1	0	1000
1755	0	2	23	3	1	3	3	143	457	429	1371	CoherentMotion_C#v1	0	1000
1553	0	3	33	2	1	3	3	199	401	597	1203	CoherentMotion_C#v1	0	1000
1837	0	4	42	0	3	3	3	256	344	768	1032	CoherentMotion_C#v1	0	1000
1514	1	4	42	1	1	3	3	256	344	768	1032	CoherentMotion_C#v1	0	1000
3693	0	3	33	1	2	3	3	199	401	597	1203	CoherentMotion_C#v1	1	500
2142	0	1	14	1	3	3	3	87	513	261	1539	CoherentMotion_C#v1	1	500
1186	1	2	23	2	2	3	3	143	457	429	1371	CoherentMotion_C#v1	1	500
1266	1	6	61	2	2	3	3	368	232	1104	696	CoherentMotion_C#v1	1	500
1623	0	0	5	0	1	3	3	31	569	93	1707	CoherentMotion_C#v1	1	500
1275	1	5	51	0	0	3	3	312	288	936	864	CoherentMotion_C#v1	1	500
1681	0	1	14	0	2	3	3	87	513	261	1539	CoherentMotion_C#v1	1	500
1977	0	2	23	0	3	3	3	143	457	429	1371	CoherentMotion_C#v1	1	500
1006	0	1	14	0	2	3	3	87	513	261	1539	CoherentMotion_C#v1	1	500
1672	0	1	14	2	3	3	3	87	513	261	1539	CoherentMotion_C#v1	1	500
1129	1	4	42	1	1	3	3	256	344	768	1032	CoherentMotion_C#v1	1	500
1056	1	5	51	0	0	3	3	312	288	936	864	CoherentMotion_C#v1	1	500
1239	1	5	51	1	1	3	3	312	288	936	864	CoherentMotion_C#v1	1	500
1188	1	6	61	0	0	3	3	368	232	1104	696	CoherentMotion_C#v1	1	500
1395	1	1	14	0	0	3	3	87	513	261	1539	CoherentMotion_C#v1	1	500
1115	1	5	51	3	3	3	3	312	288	936	864	CoherentMotion_C#v1	1	500
1397	1	3	33	1	1	3	3	199	401	597	1203	CoherentMotion_C#v1	1	500
1126	1	4	42	0	0	3	3	256	344	768	1032	CoherentMotion_C#v1	1	500
1424	0	1	14	2	0	3	3	87	513	261	1539	CoherentMotion_C#v1	1	500
1081	1	4	42	2	2	3	3	256	344	768	1032	CoherentMotion_C#v1	1	500
1113	1	7	70	1	1	3	3	424	176	1272	528	CoherentMotion_C#v1	1	500
1083	1	5	51	1	1	3	3	312	288	936	864	CoherentMotion_C#v1	1	500
1163	0	0	5	0	3	3	3	31	569	93	1707	CoherentMotion_C#v1	1	500
1279	0	0	5	0	3	3	3	31	569	93	1707	CoherentMotion_C#v1	1	500
940	1	6	61	2	2	3	3	368	232	1104	696	CoherentMotion_C#v1	1	500
1616	1	3	33	0	0	3	3	199	401	597	1203	CoherentMotion_C#v1	1	500
944	1	5	51	1	1	3	3	312	288	936	864	CoherentMotion_C#v1	1	500
1619	0	1	14	2	3	3	3	87	513	261	1539	CoherentMotion_C#v1	1	500
1019	1	6	61	0	0	3	3	368	232	1104	696	CoherentMotion_C#v1	1	500
1226	0	2	23	2	1	3	3	143	457	429	1371	CoherentMotion_C#v1	1	500
983	1	5	51	2	2	3	3	312	288	936	864	CoherentMotion_C#v1	1	500
908	1	5	51	1	1	3	3	312	288	936	864	CoherentMotion_C#v1	1	500
1285	0	1	14	0	1	3	3	87	513	261	1539	CoherentMotion_C#v1	1	500
855	1	7	70	1	1	3	3	424	176	1272	528	CoherentMotion_C#v1	1	500
1250	1	2	23	1	1	3	3	143	457	429	1371	CoherentMotion_C#v1	1	500
987	1	7	70	3	3	3	3	424	176	1272	528	CoherentMotion_C#v1	1	500
1045	1	7	70	1	1	3	3	424	176	1272	528	CoherentMotion_C#v1	1	500
825	1	7	70	0	0	3	3	424	176	1272	528	CoherentMotion_C#v1	1	500
1095	0	3	33	0	1	3	3	199	401	597	1203	CoherentMotion_C#v1	1	500
1207	0	0	5	2	0	3	3	31	569	93	1707	CoherentMotion_C#v1	1	500
1299	0	0	5	1	3	3	3	31	569	93	1707	CoherentMotion_C#v1	1	500
985	1	4	42	3	3	3	3	256	344	768	1032	CoherentMotion_C#v1	1	500
1000	1	2	23	2	2	3	3	143	457	429	1371	CoherentMotion_C#v1	1	500
863	1	4	42	2	2	3	3	256	344	768	1032	CoherentMotion_C#v1	1	500
769	1	7	70	3	3	3	3	424	176	1272	528	CoherentMotion_C#v1	1	500
1330	0	0	5	0	3	3	3	31	569	93	1707	CoherentMotion_C#v1	1	500
833	1	3	33	3	3	3	3	199	401	597	1203	CoherentMotion_C#v1	1	500
1301	0	1	14	0	1	3	3	87	513	261	1539	CoherentMotion_C#v1	1	500
1314	0	0	5	0	3	3	3	31	569	93	1707	CoherentMotion_C#v1	1	500
1497	0	2	23	3	1	3	3	143	457	429	1371	CoherentMotion_C#v1	1	500
925	1	4	42	0	0	3	3	256	344	768	1032	CoherentMotion_C#v1	1	500
954	1	6	61	1	1	3	3	368	232	1104	696	CoherentMotion_C#v1	1	500
919	1	6	61	3	3	3	3	368	232	1104	696	CoherentMotion_C#v1	1	500
819	1	5	51	0	0	3	3	312	288	936	864	CoherentMotion_C#v1	1	500
766	1	5	51	3	3	3	3	312	288	936	864	CoherentMotion_C#v1	1	500
614	1	5	51	3	3	3	3	312	288	936	864	CoherentMotion_C#v1	1	500
1075	0	2	23	0	3	3	3	143	457	429	1371	CoherentMotion_C#v1	1	500
584	1	6	61	3	3	3	3	368	232	1104	696	CoherentMotion_C#v1	1	500
684	1	2	23	1	1	3	3	143	457	429	1371	CoherentMotion_C#v1	1	500
733	1	5	51	0	0	3	3	312	288	936	864	CoherentMotion_C#v1	1	500
1086	0	2	23	3	0	3	3	143	457	429	1371	CoherentMotion_C#v1	1	500
743	1	3	33	1	1	3	3	199	401	597	1203	CoherentMotion_C#v1	1	500
677	1	4	42	3	3	3	3	256	344	768	1032	CoherentMotion_C#v1	1	500
1332	1	1	14	3	3	3	3	87	513	261	1539	CoherentMotion_C#v1	1	500
851	1	3	33	1	1	3	3	199	401	597	1203	CoherentMotion_C#v1	1	500
997	1	3	33	0	0	3	3	199	401	597	1203	CoherentMotion_C#v1	1	500
965	1	4	42	1	1	3	3	256	344	768	1032	CoherentMotion_C#v1	1	500
946	0	0	5	1	0	3	3	31	569	93	1707	CoherentMotion_C#v1	1	500
880	0	2	23	0	3	3	3	143	457	429	1371	CoherentMotion_C#v1	1	500
1084	0	4	42	0	2	3	3	256	344	768	1032	CoherentMotion_C#v1	1	500
1059	0	1	14	0	2	3	3	87	513	261	1539	CoherentMotion_C#v1	1	500
739	1	6	61	3	3	3	3	368	232	1104	696	CoherentMotion_C#v1	1	500
900	1	7	70	0	0	3	3	424	176	1272	528	CoherentMotion_C#v1	1	500
1199	1	0	5	3	3	3	3	31	569	93	1707	CoherentMotion_C#v1	1	500
1152	1	0	5	1	1	3	3	31	569	93	1707	CoherentMotion_C#v1	1	500
1021	1	0	5	3	3	3	3	31	569	93	1707	CoherentMotion_C#v1	1	500
837	1	4	42	1	1	3	3	256	344	768	1032	CoherentMotion_C#v1	1	500
824	1	4	42	3	3	3	3	256	344	768	1032	CoherentMotion_C#v1	1	500
1090	1	2	23	0	0	3	3	143	457	429	1371	CoherentMotion_C#v1	1	500
865	1	4	42	3	3	3	3	256	344	768	1032	CoherentMotion_C#v1	1	500
846	1	4	42	1	1	3	3	256	344	768	1032	CoherentMotion_C#v1	1	500
1128	0	0	5	1	0	3	3	31	569	93	1707	CoherentMotion_C#v1	1	500
810	1	2	23	2	2	3	3	143	457	429	1371	CoherentMotion_C#v1	1	500
1176	0	1	14	0	2	3	3	87	513	261	1539	CoherentMotion_C#v1	1	500
848	1	5	51	1	1	3	3	312	288	936	864	CoherentMotion_C#v1	1	500
646	1	7	70	1	1	3	3	424	176	1272	528	CoherentMotion_C#v1	1	500
1120	0	2	23	1	0	3	3	143	457	429	1371	CoherentMotion_C#v1	1	500
850	1	6	61	0	0	3	3	368	232	1104	696	CoherentMotion_C#v1	1	500
812	1	5	51	2	2	3	3	312	288	936	864	CoherentMotion_C#v1	1	500
990	1	1	14	1	1	3	3	87	513	261	1539	CoherentMotion_C#v1	1	500
899	1	3	33	1	1	3	3	199	401	597	1203	CoherentMotion_C#v1	1	500
1103	0	2	23	1	3	3	3	143	457	429	1371	CoherentMotion_C#v1	1	500
1201	0	2	23	3	0	3	3	143	457	429	1371	CoherentMotion_C#v1	1	500
729	1	7	70	0	0	3	3	424	176	1272	528	CoherentMotion_C#v1	1	500
893	1	4	42	1	1	3	3	256	344	768	1032	CoherentMotion_C#v1	1	500
909	1	3	33	0	0	3	3	199	401	597	1203	CoherentMotion_C#v1	1	500
702	1	4	42	1	1	3	3	256	344	768	1032	CoherentMotion_C#v1	1	500
611	1	7	70	0	0	3	3	424	176	1272	528	CoherentMotion_C#v1	1	500
760	1	7	70	3	3	3	3	424	176	1272	528	CoherentMotion_C#v1	1	500
789	1	5	51	0	0	3	3	312	288	936	864	CoherentMotion_C#v1	1	500
1266	0	3	33	0	3	3	3	199	401	597	1203	CoherentMotion_C#v1	1	500
840	1	2	23	3	3	3	3	143	457	429	1371	CoherentMotion_C#v1	1	500
922	1	0	5	1	1	3	3	31	569	93	1707	CoherentMotion_C#v1	1	500
750	1	7	70	3	3	3	3	424	176	1272	528	CoherentMotion_C#v1	1	500
903	0	0	5	2	0	3	3	31	569	93	1707	CoherentMotion_C#v1	1	500
745	1	6	61	2	2	3	3	368	232	1104	696	CoherentMotion_C#v1	1	500
666	1	7	70	0	0	3	3	424	176	1272	528	CoherentMotion_C#v1	1	500
825	1	3	33	0	0	3	3	199	401	597	1203	CoherentMotion_C#v1	1	500
715	1	5	51	2	2	3	3	312	288	936	864	CoherentMotion_C#v1	1	500
786	1	0	5	3	3	3	3	31	569	93	1707	CoherentMotion_C#v1	1	500
994	0	1	14	3	1	3	3	87	513	261	1539	CoherentMotion_C#v1	1	500
609	1	4	42	2	2	3	3	256	344	768	1032	CoherentMotion_C#v1	1	500
645	1	3	33	3	3	3	3	199	401	597	1203	CoherentMotion_C#v1	1	500
725	1	6	61	2	2	3	3	368	232	1104	696	CoherentMotion_C#v1	1	500
2669	1	3	33	3	3	3	3	199	401	597	1203	CoherentMotion_C#v1	1	500
725	1	3	33	0	0	3	3	199	401	597	1203	CoherentMotion_C#v1	1	500
764	1	2	23	2	2	3	3	143	457	429	1371	CoherentMotion_C#v1	1	500
678	1	2	23	1	1	3	3	143	457	429	1371	CoherentMotion_C#v1	1	500
588	1	7	70	1	1	3	3	424	176	1272	528	CoherentMotion_C#v1	1	500
759	0	1	14	0	2	3	3	87	513	261	1539	CoherentMotion_C#v1	1	500
703	1	6	61	1	1	3	3	368	232	1104	696	CoherentMotion_C#v1	1	500
823	1	4	42	1	1	3	3	256	344	768	1032	CoherentMotion_C#v1	1	500
1097	0	2	23	1	3	3	3	143	457	429	1371	CoherentMotion_C#v1	1	500
850	1	6	61	2	2	3	3	368	232	1104	696	CoherentMotion_C#v1	1	500
780	1	4	42	0	0	3	3	256	344	768	1032	CoherentMotion_C#v1	1	500
916	0	0	5	1	3	3	3	31	569	93	1707	CoherentMotion_C#v1	1	500
665	1	4	42	3	3	3	3	256	344	768	1032	CoherentMotion_C#v1	1	500
744	1	4	42	3	3	3	3	256	344	768	1032	CoherentMotion_C#v1	1	500
744	1	6	61	2	2	3	3	368	232	1104	696	CoherentMotion_C#v1	1	500
688	1	5	51	0	0	3	3	312	288	936	864	CoherentMotion_C#v1	1	500
893	1	0	5	1	1	3	3	31	569	93	1707	CoherentMotion_C#v1	1	500
910	0	0	5	3	1	3	3	31	569	93	1707	CoherentMotion_C#v1	1	500
862	1	2	23	0	0	3	3	143	457	429	1371	CoherentMotion_C#v1	1	500
944	0	0	5	0	2	3	3	31	569	93	1707	CoherentMotion_C#v1	1	500
727	0	0	5	2	3	3	3	31	569	93	1707	CoherentMotion_C#v1	1	500
607	1	6	61	3	3	3	3	368	232	1104	696	CoherentMotion_C#v1	1	500
883	1	1	14	1	1	3	3	87	513	261	1539	CoherentMotion_C#v1	1	500
655	1	3	33	3	3	3	3	199	401	597	1203	CoherentMotion_C#v1	1	500
641	1	6	61	1	1	3	3	368	232	1104	696	CoherentMotion_C#v1	1	500
801	1	5	51	2	2	3	3	312	288	936	864	CoherentMotion_C#v1	1	500
1567	0	0	5	0	1	3	3	31	569	93	1707	CoherentMotion_C#v1	1	500
783	1	7	70	1	1	3	3	424	176	1272	528	CoherentMotion_C#v1	1	500
1178	1	0	5	3	3	3	3	31	569	93	1707	CoherentMotion_C#v1	1	500
885	1	5	51	1	1	3	3	312	288	936	864	CoherentMotion_C#v1	1	500
856	1	6	61	2	2	3	3	368	232	1104	696	CoherentMotion_C#v1	1	500
964	1	7	70	3	3	3	3	424	176	1272	528	CoherentMotion_C#v1	1	500
1177	1	3	33	3	3	3	3	199	401	597	1203	CoherentMotion_C#v1	1	500
1035	1	1	14	3	3	3	3	87	513	261	1539	CoherentMotion_C#v1	1	500
1450	0	3	33	0	2	3	3	199	401	597	1203	CoherentMotion_C#v1	1	500
1318	0	0	5	0	1	3	3	31	569	93	1707	CoherentMotion_C#v1	1	500
937	0	1	14	3	0	3	3	87	513	261	1539	CoherentMotion_C#v1	1	500
882	1	5	51	0	0	3	3	312	288	936	864	CoherentMotion_C#v1	1	500
1782	0	1	14	3	2	3	3	87	513	261	1539	CoherentMotion_C#v1	1	500
1119	1	2	23	0	0	3	3	143	457	429	1371	CoherentMotion_C#v1	1	500
891	0	0	5	2	0	3	3	31	569	93	1707	CoherentMotion_C#v1	1	500
1509	0	2	23	1	3	3	3	143	457	429	1371	CoherentMotion_C#v1	1	500
1113	1	1	14	1	1	3	3	87	513	261	1539	CoherentMotion_C#v1	1	500
1257	1	0	5	2	2	3	3	31	569	93	1707	CoherentMotion_C#v1	1	500
926	1	3	33	3	3	3	3	199	401	597	1203	CoherentMotion_C#v1	1	500
908	1	7	70	3	3	3	3	424	176	1272	528	CoherentMotion_C#v1	1	500
832	1	3	33	1	1	3	3	199	401	597	1203	CoherentMotion_C#v1	1	500
811	1	4	42	2	2	3	3	256	344	768	1032	CoherentMotion_C#v1	1	500
869	1	5	51	2	2	3	3	312	288	936	864	CoherentMotion_C#v1	1	500
782	1	2	23	3	3	3	3	143	457	429	1371	CoherentMotion_C#v1	1	500
992	0	1	14	1	2	3	3	87	513	261	1539	CoherentMotion_C#v1	1	500
894	1	5	51	0	0	3	3	312	288	936	864	CoherentMotion_C#v1	1	500
850	1	1	14	1	1	3	3	87	513	261	1539	CoherentMotion_C#v1	1	500
765	1	6	61	2	2	3	3	368	232	1104	696	CoherentMotion_C#v1	1	500
650	1	2	23	1	1	3	3	143	457	429	1371	CoherentMotion_C#v1	1	500
619	1	3	33	3	3	3	3	199	401	597	1203	CoherentMotion_C#v1	1	500
943	1	6	61	0	0	3	3	368	232	1104	696	CoherentMotion_C#v1	1	500
773	1	3	33	3	3	3	3	199	401	597	1203	CoherentMotion_C#v1	1	500
646	1	3	33	2	2	3	3	199	401	597	1203	CoherentMotion_C#v1	1	500
588	1	6	61	0	0	3	3	368	232	1104	696	CoherentMotion_C#v1	1	500
680	1	3	33	2	2	3	3	199	401	597	1203	CoherentMotion_C#v1	1	500
565	1	3	33	3	3	3	3	199	401	597	1203	CoherentMotion_C#v1	1	500
665	1	4	42	0	0	3	3	256	344	768	1032	CoherentMotion_C#v1	1	500
864	1	1	14	0	0	3	3	87	513	261	1539	CoherentMotion_C#v1	1	500
721	1	6	61	1	1	3	3	368	232	1104	696	CoherentMotion_C#v1	1	500
697	1	5	51	1	1	3	3	312	288	936	864	CoherentMotion_C#v1	1	500
537	1	7	70	0	0	3	3	424	176	1272	528	CoherentMotion_C#v1	1	500
968	1	3	33	2	2	3	3	199	401	597	1203	CoherentMotion_C#v1	1	500
705	1	7	70	1	1	3	3	424	176	1272	528	CoherentMotion_C#v1	1	500
597	1	6	61	0	0	3	3	368	232	1104	696	CoherentMotion_C#v1	1	500
659	1	5	51	3	3	3	3	312	288	936	864	CoherentMotion_C#v1	1	500
570	1	6	61	3	3	3	3	368	232	1104	696	CoherentMotion_C#v1	1	500
744	1	3	33	2	2	3	3	199	401	597	1203	CoherentMotion_C#v1	1	500
728	1	7	70	2	2	3	3	424	176	1272	528	CoherentMotion_C#v1	1	500
686	1	2	23	1	1	3	3	143	457	429	1371	CoherentMotion_C#v1	1	500
605	0	3	33	0	2	3	3	199	401	597	1203	CoherentMotion_C#v1	1	500
734	1	7	70	3	3	3	3	424	176	1272	528	CoherentMotion_C#v1	1	500
641	1	6	61	1	1	3	3	368	232	1104	696	CoherentMotion_C#v1	1	500
639	1	6	61	2	2	3	3	368	232	1104	696	CoherentMotion_C#v1	1	500
605	1	5	51	3	3	3	3	312	288	936	864	CoherentMotion_C#v1	1	500
856	0	0	5	0	2	3	3	31	569	93	1707	CoherentMotion_C#v1	1	500
651	1	2	23	0	0	3	3	143	457	429	1371	CoherentMotion_C#v1	1	500
713	1	6	61	1	1	3	3	368	232	1104	696	CoherentMotion_C#v1	1	500
848	0	0	5	2	0	3	3	31	569	93	1707	CoherentMotion_C#v1	1	500
627	1	2	23	1	1	3	3	143	457	429	1371	CoherentMotion_C#v1	1	500
748	0	0	5	0	1	3	3	31	569	93	1707	CoherentMotion_C#v1	1	500
856	1	6	61	2	2	3	3	368	232	1104	696	CoherentMotion_C#v1	1	500
603	1	6	61	0	0	3	3	368	232	1104	696	CoherentMotion_C#v1	1	500
707	1	1	14	3	3	3	3	87	513	261	1539	CoherentMotion_C#v1	1	500
613	1	2	23	0	0	3	3	143	457	429	1371	CoherentMotion_C#v1	1	500
595	1	7	70	1	1	3	3	424	176	1272	528	CoherentMotion_C#v1	1	500
632	1	4	42	2	2	3	3	256	344	768	1032	CoherentMotion_C#v1	1	500
969	0	1	14	0	3	3	3	87	513	261	1539	CoherentMotion_C#v1	1	500
667	1	7	70	1	1	3	3	424	176	1272	528	CoherentMotion_C#v1	1	500
762	1	2	23	3	3	3	3	143	457	429	1371	CoherentMotion_C#v1	1	500
594	1	0	5	2	2	3	3	31	569	93	1707	CoherentMotion_C#v1	1	500
621	1	1	14	3	3	3	3	87	513	261	1539	CoherentMotion_C#v1	1	500
659	0	0	5	3	2	3	3	31	569	93	1707	CoherentMotion_C#v1	1	500
1040	0	0	5	3	0	3	3	31	569	93	1707	CoherentMotion_C#v1	1	500
655	0	0	5	2	1	3	3	31	569	93	1707	CoherentMotion_C#v1	1	500
749	1	3	33	1	1	3	3	199	401	597	1203	CoherentMotion_C#v1	1	500
961	0	2	23	0	1	3	3	143	457	429	1371	CoherentMotion_C#v1	1	500
945	0	3	33	0	2	3	3	199	401	597	1203	CoherentMotion_C#v1	1	500
1224	1	1	14	3	3	3	3	87	513	261	1539	CoherentMotion_C#v1	1	500
1537	0	1	14	3	1	3	3	87	513	261	1539	CoherentMotion_C#v1	1	500
768	1	5	51	0	0	3	3	312	288	936	864	CoherentMotion_C#v1	1	500
864	1	1	14	0	0	3	3	87	513	261	1539	CoherentMotion_C#v1	1	500
737	1	7	70	1	1	3	3	424	176	1272	528	CoherentMotion_C#v1	1	500
724	1	5	51	0	0	3	3	312	288	936	864	CoherentMotion_C#v1	1	500
603	1	5	51	3	3	3	3	312	288	936	864	CoherentMotion_C#v1	1	500
716	1	2	23	1	1	3	3	143	457	429	1371	CoherentMotion_C#v1	1	500
702	0	1	14	2	0	3	3	87	513	261	1539	CoherentMotion_C#v1	1	500
558	1	7	70	3	3	3	3	424	176	1272	528	CoherentMotion_C#v1	1	500
714	0	0	5	0	2	3	3	31	569	93	1707	CoherentMotion_C#v1	1	500
807	0	2	23	3	0	3	3	143	457	429	1371	CoherentMotion_C#v1	1	500
691	0	0	5	0	1	3	3	31	569	93	1707	CoherentMotion_C#v1	1	500
665	1	1	14	1	1	3	3	87	513	261	1539	CoherentMotion_C#v1	1	500
838	1	7	70	0	0	3	3	424	176	1272	528	CoherentMotion_C#v1	1	500
849	0	0	5	2	3	3	3	31	569	93	1707	CoherentMotion_C#v1	1	500
835	1	7	70	2	2	3	3	424	176	1272	528	CoherentMotion_C#v1	1	500
605	1	7	70	3	3	3	3	424	176	1272	528	CoherentMotion_C#v1	1	500
689	1	6	61	3	3	3	3	368	232	1104	696	CoherentMotion_C#v1	1	500
672	1	4	42	1	1	3	3	256	344	768	1032	CoherentMotion_C#v1	1	500
775	1	4	42	2	2	3	3	256	344	768	1032	CoherentMotion_C#v1	1	500
551	1	7	70	3	3	3	3	424	176	1272	528	CoherentMotion_C#v1	1	500
843	0	0	5	3	1	3	3	31	569	93	1707	CoherentMotion_C#v1	1	500
612	1	2	23	0	0	3	3	143	457	429	1371	CoherentMotion_C#v1	1	500
904	1	0	5	2	2	3	3	31	569	93	1707	CoherentMotion_C#v1	1	500
605	1	5	51	1	1	3	3	312	288	936	864	CoherentMotion_C#v1	1	500
711	0	2	23	0	3	3	3	143	457	429	1371	CoherentMotion_C#v1	1	500
631	0	0	5	1	2	3	3	31	569	93	1707	CoherentMotion_C#v1	1	500
604	1	2	23	0	0	3	3	143	457	429	1371	CoherentMotion_C#v1	1	500
816	1	4	42	1	1	3	3	256	344	768	1032	CoherentMotion_C#v1	1	500
764	0	0	5	2	0	3	3	31	569	93	1707	CoherentMotion_C#v1	1	500
667	1	7	70	1	1	3	3	424	176	1272	528	CoherentMotion_C#v1	1	500
547	1	6	61	1	1	3	3	368	232	1104	696	CoherentMotion_C#v1	1	500
670	1	6	61	2	2	3	3	368	232	1104	696	CoherentMotion_C#v1	1	500
690	0	1	14	3	2	3	3	87	513	261	1539	CoherentMotion_C#v1	1	500
650	1	5	51	1	1	3	3	312	288	936	864	CoherentMotion_C#v1	1	500
552	1	5	51	3	3	3	3	312	288	936	864	CoherentMotion_C#v1	1	500
691	1	4	42	2	2	3	3	256	344	768	1032	CoherentMotion_C#v1	1	500
558	1	7	70	1	1	3	3	424	176	1272	528	CoherentMotion_C#v1	1	500
566	0	1	14	0	2	3	3	87	513	261	1539	CoherentMotion_C#v1	1	500
729	1	0	5	0	0	3	3	31	569	93	1707	CoherentMotion_C#v1	1	500
801	0	2	23	0	3	3	3	143	457	429	1371	CoherentMotion_C#v1	1	500
1130	1	0	5	1	1	3	3	31	569	93	1707	CoherentMotion_C#v1	1	500
886	1	5	51	3	3	3	3	312	288	936	864	CoherentMotion_C#v1	1	500
713	1	3	33	0	0	3	3	199	401	597	1203	CoherentMotion_C#v1	1	500
813	1	6	61	3	3	3	3	368	232	1104	696	CoherentMotion_C#v1	1	500
835	1	5	51	3	3	3	3	312	288	936	864	CoherentMotion_C#v1	1	500
766	1	4	42	3	3	3	3	256	344	768	1032	CoherentMotion_C#v1	1	500
725	1	6	61	1	1	3	3	368	232	1104	696	CoherentMotion_C#v1	1	500
1334	0	1	14	0	1	3	3	87	513	261	1539	CoherentMotion_C#v1	1	500
882	1	2	23	2	2	3	3	143	457	429	1371	CoherentMotion_C#v1	1	500
713	1	3	33	0	0	3	3	199	401	597	1203	CoherentMotion_C#v1	1	500
793	1	7	70	2	2	3	3	424	176	1272	528	CoherentMotion_C#v1	1	500
945	0	1	14	2	3	3	3	87	513	261	1539	CoherentMotion_C#v1	1	500
1039	0	1	14	2	1	3	3	87	513	261	1539	CoherentMotion_C#v1	1	500
1383	0	2	23	0	3	3	3	143	457	429	1371	CoherentMotion_C#v1	1	500
877	1	6	61	1	1	3	3	368	232	1104	696	CoherentMotion_C#v1	1	500
1298	0	0	5	2	0	3	3	31	569	93	1707	CoherentMotion_C#v1	1	500
849	1	5	51	0	0	3	3	312	288	936	864	CoherentMotion_C#v1	1	500
882	1	4	42	1	1	3	3	256	344	768	1032	CoherentMotion_C#v1	1	500
975	0	1	14	0	3	3	3	87	513	261	1539	CoherentMotion_C#v1	1	500
700	1	2	23	1	1	3	3	143	457	429	1371	CoherentMotion_C#v1	1	500
649	1	5	51	3	3	3	3	312	288	936	864	CoherentMotion_C#v1	1	500
737	1	3	33	2	2	3	3	199	401	597	1203	CoherentMotion_C#v1	1	500
849	1	4	42	3	3	3	3	256	344	768	1032	CoherentMotion_C#v1	1	500
672	1	7	70	2	2	3	3	424	176	1272	528	CoherentMotion_C#v1	1	500
777	1	1	14	2	2	3	3	87	513	261	1539	CoherentMotion_C#v1	1	500
561	1	2	23	2	2	3	3	143	457	429	1371	CoherentMotion_C#v1	1	500
621	1	4	42	3	3	3	3	256	344	768	1032	CoherentMotion_C#v1	1	500
570	1	1	14	2	2	3	3	87	513	261	1539	CoherentMotion_C#v1	1	500
566	1	5	51	3	3	3	3	312	288	936	864	CoherentMotion_C#v1	1	500
547	0	4	42	0	2	3	3	256	344	768	1032	CoherentMotion_C#v1	1	500
613	1	7	70	0	0	3	3	424	176	1272	528	CoherentMotion_C#v1	1	500
688	1	3	33	1	1	3	3	199	401	597	1203	CoherentMotion_C#v1	1	500
667	1	3	33	0	0	3	3	199	401	597	1203	CoherentMotion_C#v1	1	500
564	1	6	61	3	3	3	3	368	232	1104	696	CoherentMotion_C#v1	1	500
648	1	5	51	3	3	3	3	312	288	936	864	CoherentMotion_C#v1	1	500
582	1	6	61	3	3	3	3	368	232	1104	696	CoherentMotion_C#v1	1	500
706	1	7	70	2	2	3	3	424	176	1272	528	CoherentMotion_C#v1	1	500
609	1	4	42	3	3	3	3	256	344	768	1032	CoherentMotion_C#v1	1	500
877	1	4	42	2	2	3	3	256	344	768	1032	CoherentMotion_C#v1	1	500
601	1	7	70	0	0	3	3	424	176	1272	528	CoherentMotion_C#v1	1	500
837	0	0	5	1	3	3	3	31	569	93	1707	CoherentMotion_C#v1	1	500
919	1	2	23	2	2	3	3	143	457	429	1371	CoherentMotion_C#v1	1	500
636	1	6	61	0	0	3	3	368	232	1104	696	CoherentMotion_C#v1	1	500
649	1	3	33	3	3	3	3	199	401	597	1203	CoherentMotion_C#v1	1	500
807	1	3	33	1	1	3	3	199	401	597	1203	CoherentMotion_C#v1	1	500
617	1	6	61	0	0	3	3	368	232	1104	696	CoherentMotion_C#v1	1	500
637	1	3	33	3	3	3	3	199	401	597	1203	CoherentMotion_C#v1	1	500
601	1	1	14	2	2	3	3	87	513	261	1539	CoherentMotion_C#v1	1	500
717	1	3	33	2	2	3	3	199	401	597	1203	CoherentMotion_C#v1	1	500
790	1	2	23	1	1	3	3	143	457	429	1371	CoherentMotion_C#v1	1	500
615	1	7	70	3	3	3	3	424	176	1272	528	CoherentMotion_C#v1	1	500
660	1	3	33	1	1	3	3	199	401	597	1203	CoherentMotion_C#v1	1	500
840	0	0	5	3	2	3	3	31	569	93	1707	CoherentMotion_C#v1	1	500
699	1	4	42	3	3	3	3	256	344	768	1032	CoherentMotion_C#v1	1	500
739	1	4	42	0	0	3	3	256	344	768	1032	CoherentMotion_C#v1	1	500
665	1	4	42	1	1	3	3	256	344	768	1032	CoherentMotion_C#v1	1	500
785	1	4	42	2	2	3	3	256	344	768	1032	CoherentMotion_C#v1	1	500
798	1	7	70	0	0	3	3	424	176	1272	528	CoherentMotion_C#v1	1	500
1466	0	0	5	0	2	3	3	31	569	93	1707	CoherentMotion_C#v1	1	500
1189	1	4	42	2	2	3	3	256	344	768	1032	CoherentMotion_C#v1	1	500
849	1	7	70	0	0	3	3	424	176	1272	528	CoherentMotion_C#v1	1	500
884	1	7	70	0	0	3	3	424	176	1272	528	CoherentMotion_C#v1	1	500
1183	1	2	23	1	1	3	3	143	457	429	1371	CoherentMotion_C#v1	1	500
836	1	6	61	0	0	3	3	368	232	1104	696	CoherentMotion_C#v1	1	500
654	1	4	42	3	3	3	3	256	344	768	1032	CoherentMotion_C#v1	1	500
764	1	6	61	0	0	3	3	368	232	1104	696	CoherentMotion_C#v1	1	500
986	1	5	51	1	1	3	3	312	288	936	864	CoherentMotion_C#v1	1	500
950	1	6	61	1	1	3	3	368	232	1104	696	CoherentMotion_C#v1	1	500
1195	1	3	33	2	2	3	3	199	401	597	1203	CoherentMotion_C#v1	1	500
946	1	1	14	3	3	3	3	87	513	261	1539	CoherentMotion_C#v1	1	500
912	1	2	23	2	2	3	3	143	457	429	1371	CoherentMotion_C#v1	1	500
939	1	3	33	1	1	3	3	199	401	597	1203	CoherentMotion_C#v1	1	500
849	1	6	61	1	1	3	3	368	232	1104	696	CoherentMotion_C#v1	1	500
1005	1	4	42	3	3	3	3	256	344	768	1032	CoherentMotion_C#v1	1	500
1026	1	3	33	1	1	3	3	199	401	597	1203	CoherentMotion_C#v1	1	500
818	1	4	42	3	3	3	3	256	344	768	1032	CoherentMotion_C#v1	1	500
668	1	4	42	1	1	3	3	256	344	768	1032	CoherentMotion_C#v1	1	500
834	1	3	33	0	0	3	3	199	401	597	1203	CoherentMotion_C#v1	1	500
917	1	6	61	1	1	3	3	368	232	1104	696	CoherentMotion_C#v1	1	500
921	1	2	23	2	2	3	3	143	457	429	1371	CoherentMotion_C#v1	1	500
1230	1	2	23	0	0	3	3	143	457	429	1371	CoherentMotion_C#v1	1	500
978	1	7	70	0	0	3	3	424	176	1272	528	CoherentMotion_C#v1	1	500
919	1	1	14	0	0	3	3	87	513	261	1539	CoherentMotion_C#v1	1	500
900	1	6	61	2	2	3	3	368	232	1104	696	CoherentMotion_C#v1	1	500
856	1	5	51	2	2	3	3	312	288	936	864	CoherentMotion_C#v1	1	500
826	1	7	70	1	1	3	3	424	176	1272	528	CoherentMotion_C#v1	1	500
1221	1	1	14	0	0	3	3	87	513	261	1539	CoherentMotion_C#v1	1	500
890	1	3	33	1	1	3	3	199	401	597	1203	CoherentMotion_C#v1	1	500
941	1	1	14	0	0	3	3	87	513	261	1539	CoherentMotion_C#v1	1	500
786	1	6	61	1	1	3	3	368	232	1104	696	CoherentMotion_C#v1	1	500
778	1	7	70	3	3	3	3	424	176	1272	528	CoherentMotion_C#v1	1	500
1508	0	1	14	1	2	3	3	87	513	261	1539	CoherentMotion_C#v1	1	500
1446	0	0	5	3	2	3	3	31	569	93	1707	CoherentMotion_C#v1	1	500
917	1	5	51	1	1	3	3	312	288	936	864	CoherentMotion_C#v1	1	500
830	1	7	70	3	3	3	3	424	176	1272	528	CoherentMotion_C#v1	1	500
952	1	6	61	2	2	3	3	368	232	1104	696	CoherentMotion_C#v1	1	500
901	1	5	51	2	2	3	3	312	288	936	864	CoherentMotion_C#v1	1	500
993	0	0	5	1	2	3	3	31	569	93	1707	CoherentMotion_C#v1	1	500
869	1	6	61	0	0	3	3	368	232	1104	696	CoherentMotion_C#v1	1	500
839	1	7	70	0	0	3	3	424	176	1272	528	CoherentMotion_C#v1	1	500
821	1	4	42	2	2	3	3	256	344	768	1032	CoherentMotion_C#v1	1	500
1038	0	2	23	0	1	3	3	143	457	429	1371	CoherentMotion_C#v1	1	500
826	1	4	42	1	1	3	3	256	344	768	1032	CoherentMotion_C#v1	1	500
1097	0	0	5	0	3	3	3	31	569	93	1707	CoherentMotion_C#v1	1	500
1393	1	1	14	3	3	3	3	87	513	261	1539	CoherentMotion_C#v1	1	500
1047	1	2	23	2	2	3	3	143	457	429	1371	CoherentMotion_C#v1	1	500
1071	0	5	51	0	3	3	3	312	288	936	864	CoherentMotion_C#v1	1	500
2138	0	1	14	0	2	3	3	87	513	261	1539	CoherentMotion_C#v1	1	500
1087	1	6	61	2	2	3	3	368	232	1104	696	CoherentMotion_C#v1	1	500
1086	0	0	5	0	3	3	3	31	569	93	1707	CoherentMotion_C#v1	1	500
950	1	4	42	3	3	3	3	256	344	768	1032	CoherentMotion_C#v1	1	500
1117	0	1	14	2	3	3	3	87	513	261	1539	CoherentMotion_C#v1	1	500
757	1	5	51	3	3	3	3	312	288	936	864	CoherentMotion_C#v1	1	500
1479	0	3	33	3	2	3	3	199	401	597	1203	CoherentMotion_C#v1	1	500
747	1	5	51	2	2	3	3	312	288	936	864	CoherentMotion_C#v1	1	500
825	1	2	23	2	2	3	3	143	457	429	1371	CoherentMotion_C#v1	1	500
692	1	4	42	3	3	3	3	256	344	768	1032	CoherentMotion_C#v1	1	500
1082	1	0	5	1	1	3	3	31	569	93	1707	CoherentMotion_C#v1	1	500
975	0	2	23	0	1	3	3	143	457	429	1371	CoherentMotion_C#v1	1	500
797	1	3	33	0	0	3	3	199	401	597	1203	CoherentMotion_C#v1	1	500
947	1	5	51	0	0	3	3	312	288	936	864	CoherentMotion_C#v1	1	500
887	1	6	61	0	0	3	3	368	232	1104	696	CoherentMotion_C#v1	1	500
731	1	3	33	3	3	3	3	199	401	597	1203	CoherentMotion_C#v1	1	500
819	1	7	70	0	0	3	3	424	176	1272	528	CoherentMotion_C#v1	1	500
1110	1	5	51	0	0	3	3	312	288	936	864	CoherentMotion_C#v1	1	500
1475	1	1	14	0	0	3	3	87	513	261	1539	CoherentMotion_C#v1	1	500
889	1	5	51	2	2	3	3	312	288	936	864	CoherentMotion_C#v1	1	500
828	1	4	42	2	2	3	3	256	344	768	1032	CoherentMotion_C#v1	1	500
606	1	7	70	1	1	3	3	424	176	1272	528	CoherentMotion_C#v1	1	500
755	1	4	42	0	0	3	3	256	344	768	1032	CoherentMotion_C#v1	1	500
675	1	4	42	2	2	3	3	256	344	768	1032	CoherentMotion_C#v1	1	500
577	1	3	33	1	1	3	3	199	401	597	1203	CoherentMotion_C#v1	1	500
925	0	1	14	0	3	3	3	87	513	261	1539	CoherentMotion_C#v1	1	500
771	1	7	70	2	2	3	3	424	176	1272	528	CoherentMotion_C#v1	1	500
699	1	5	51	1	1	3	3	312	288	936	864	CoherentMotion_C#v1	1	500
626	1	7	70	3	3	3	3	424	176	1272	528	CoherentMotion_C#v1	1	500
646	1	7	70	2	2	3	3	424	176	1272	528	CoherentMotion_C#v1	1	500
660	1	5	51	2	2	3	3	312	288	936	864	CoherentMotion_C#v1	1	500
626	1	3	33	1	1	3	3	199	401	597	1203	CoherentMotion_C#v1	1	500
1407	1	6	61	3	3	3	3	368	232	1104	696	CoherentMotion_C#v1	1	500
654	1	5	51	3	3	3	3	312	288	936	864	CoherentMotion_C#v1	1	500
