# Supplementary material for: The Leuven Embedded Figures Test (L-EFT): measuring perception, intelligence or executive function?
Source: PeerJ. 2018 Mar 26;6:e4524. doi: 10.7717/peerj.4524 (PMC5875396; doi:10.7717/peerj.4524)
Supplement: Supplemental Information 9 [file peerj-06-4524-s009.zip › Study 1/CoherentMotion/113410CoherentMotion.csv]

ReactionTime	Accuracy	CoherenceLevel	CoherenceValue	StimDirection	RespDirection	G_MeanCoherentSpeed	G_MeanRandomSpeed	TotalCoherent	TotalRandom	TotalCoherentSpeed	TotalRandomSpeed	TestID	MainPrac	MotionDuration
1639	1	0	5	3	3	3	3	31	569	93	1707	CoherentMotion_C#v1	0	1000
1223	1	1	14	0	0	3	3	87	513	261	1539	CoherentMotion_C#v1	0	1000
1620	1	4	42	0	0	3	3	256	344	768	1032	CoherentMotion_C#v1	0	1000
1506	1	5	51	0	0	3	3	312	288	936	864	CoherentMotion_C#v1	0	1000
4542	1	3	33	1	1	3	3	199	401	597	1203	CoherentMotion_C#v1	0	1000
1629	1	5	51	3	3	3	3	312	288	936	864	CoherentMotion_C#v1	0	1000
1399	1	4	42	1	1	3	3	256	344	768	1032	CoherentMotion_C#v1	0	1000
1815	0	3	33	1	3	3	3	199	401	597	1203	CoherentMotion_C#v1	0	1000
1593	1	2	23	3	3	3	3	143	457	429	1371	CoherentMotion_C#v1	0	1000
2201	1	4	42	1	1	3	3	256	344	768	1032	CoherentMotion_C#v1	0	1000
1563	0	0	5	1	0	3	3	31	569	93	1707	CoherentMotion_C#v1	0	1000
1636	1	4	42	3	3	3	3	256	344	768	1032	CoherentMotion_C#v1	0	1000
1562	0	6	61	1	3	3	3	368	232	1104	696	CoherentMotion_C#v1	0	1000
1327	1	6	61	3	3	3	3	368	232	1104	696	CoherentMotion_C#v1	0	1000
1146	1	6	61	0	0	3	3	368	232	1104	696	CoherentMotion_C#v1	0	1000
1312	1	4	42	2	2	3	3	256	344	768	1032	CoherentMotion_C#v1	0	1000
1431	1	6	61	0	0	3	3	368	232	1104	696	CoherentMotion_C#v1	0	1000
1429	0	0	5	1	3	3	3	31	569	93	1707	CoherentMotion_C#v1	0	1000
1322	1	2	23	3	3	3	3	143	457	429	1371	CoherentMotion_C#v1	0	1000
1050	1	6	61	0	0	3	3	368	232	1104	696	CoherentMotion_C#v1	0	1000
1082	1	6	61	0	0	3	3	368	232	1104	696	CoherentMotion_C#v1	0	1000
1187	1	7	70	1	1	3	3	424	176	1272	528	CoherentMotion_C#v1	0	1000
1126	1	5	51	1	1	3	3	312	288	936	864	CoherentMotion_C#v1	0	1000
1440	0	2	23	2	0	3	3	143	457	429	1371	CoherentMotion_C#v1	0	1000
1305	0	0	5	3	2	3	3	31	569	93	1707	CoherentMotion_C#v1	0	1000
1095	0	0	5	1	2	3	3	31	569	93	1707	CoherentMotion_C#v1	0	1000
1338	1	2	23	3	3	3	3	143	457	429	1371	CoherentMotion_C#v1	0	1000
1192	0	0	5	3	0	3	3	31	569	93	1707	CoherentMotion_C#v1	0	1000
1380	1	2	23	2	2	3	3	143	457	429	1371	CoherentMotion_C#v1	0	1000
1413	0	0	5	0	3	3	3	31	569	93	1707	CoherentMotion_C#v1	0	1000
1310	0	4	42	1	2	3	3	256	344	768	1032	CoherentMotion_C#v1	0	1000
1627	1	4	42	1	1	3	3	256	344	768	1032	CoherentMotion_C#v1	0	1000
1068	0	1	14	2	3	3	3	87	513	261	1539	CoherentMotion_C#v1	0	1000
1228	1	1	14	2	2	3	3	87	513	261	1539	CoherentMotion_C#v1	0	1000
1239	1	2	23	0	0	3	3	143	457	429	1371	CoherentMotion_C#v1	0	1000
1299	0	0	5	3	1	3	3	31	569	93	1707	CoherentMotion_C#v1	0	1000
1218	1	3	33	1	1	3	3	199	401	597	1203	CoherentMotion_C#v1	0	1000
1071	0	7	70	1	3	3	3	424	176	1272	528	CoherentMotion_C#v1	0	1000
2856	1	5	51	2	2	3	3	312	288	936	864	CoherentMotion_C#v1	0	1000
1389	0	0	5	2	0	3	3	31	569	93	1707	CoherentMotion_C#v1	0	1000
1522	0	2	23	0	3	3	3	143	457	429	1371	CoherentMotion_C#v1	0	1000
3167	1	3	33	3	3	3	3	199	401	597	1203	CoherentMotion_C#v1	0	1000
1328	1	7	70	3	3	3	3	424	176	1272	528	CoherentMotion_C#v1	0	1000
1158	1	4	42	3	3	3	3	256	344	768	1032	CoherentMotion_C#v1	0	1000
1098	1	7	70	2	2	3	3	424	176	1272	528	CoherentMotion_C#v1	0	1000
1131	1	3	33	3	3	3	3	199	401	597	1203	CoherentMotion_C#v1	0	1000
1044	1	6	61	1	1	3	3	368	232	1104	696	CoherentMotion_C#v1	0	1000
1661	1	5	51	0	0	3	3	312	288	936	864	CoherentMotion_C#v1	0	1000
1125	1	6	61	3	3	3	3	368	232	1104	696	CoherentMotion_C#v1	0	1000
1349	0	7	70	3	2	3	3	424	176	1272	528	CoherentMotion_C#v1	0	1000
1661	1	7	70	0	0	3	3	424	176	1272	528	CoherentMotion_C#v1	0	1000
1261	0	1	14	2	1	3	3	87	513	261	1539	CoherentMotion_C#v1	0	1000
1123	0	0	5	3	2	3	3	31	569	93	1707	CoherentMotion_C#v1	0	1000
1297	1	3	33	1	1	3	3	199	401	597	1203	CoherentMotion_C#v1	0	1000
1051	1	2	23	2	2	3	3	143	457	429	1371	CoherentMotion_C#v1	0	1000
1025	1	3	33	1	1	3	3	199	401	597	1203	CoherentMotion_C#v1	0	1000
1130	1	3	33	3	3	3	3	199	401	597	1203	CoherentMotion_C#v1	0	1000
1587	1	1	14	1	1	3	3	87	513	261	1539	CoherentMotion_C#v1	0	1000
1297	1	2	23	1	1	3	3	143	457	429	1371	CoherentMotion_C#v1	0	1000
1100	0	0	5	1	0	3	3	31	569	93	1707	CoherentMotion_C#v1	0	1000
1538	0	5	51	0	2	3	3	312	288	936	864	CoherentMotion_C#v1	0	1000
1022	1	5	51	2	2	3	3	312	288	936	864	CoherentMotion_C#v1	0	1000
1580	1	0	5	3	3	3	3	31	569	93	1707	CoherentMotion_C#v1	0	1000
1911	1	3	33	2	2	3	3	199	401	597	1203	CoherentMotion_C#v1	0	1000
1085	1	7	70	3	3	3	3	424	176	1272	528	CoherentMotion_C#v1	0	1000
1128	1	5	51	1	1	3	3	312	288	936	864	CoherentMotion_C#v1	0	1000
1497	1	4	42	2	2	3	3	256	344	768	1032	CoherentMotion_C#v1	0	1000
1381	1	5	51	1	1	3	3	312	288	936	864	CoherentMotion_C#v1	0	1000
1108	0	2	23	2	3	3	3	143	457	429	1371	CoherentMotion_C#v1	0	1000
1678	0	3	33	3	0	3	3	199	401	597	1203	CoherentMotion_C#v1	0	1000
1702	1	5	51	2	2	3	3	312	288	936	864	CoherentMotion_C#v1	0	1000
1230	1	2	23	3	3	3	3	143	457	429	1371	CoherentMotion_C#v1	0	1000
1025	1	6	61	1	1	3	3	368	232	1104	696	CoherentMotion_C#v1	0	1000
1409	1	6	61	0	0	3	3	368	232	1104	696	CoherentMotion_C#v1	0	1000
1356	1	2	23	2	2	3	3	143	457	429	1371	CoherentMotion_C#v1	0	1000
1902	1	1	14	0	0	3	3	87	513	261	1539	CoherentMotion_C#v1	0	1000
1764	0	3	33	0	3	3	3	199	401	597	1203	CoherentMotion_C#v1	0	1000
1053	1	7	70	2	2	3	3	424	176	1272	528	CoherentMotion_C#v1	0	1000
1101	1	7	70	0	0	3	3	424	176	1272	528	CoherentMotion_C#v1	0	1000
1558	1	1	14	3	3	3	3	87	513	261	1539	CoherentMotion_C#v1	0	1000
1065	1	5	51	1	1	3	3	312	288	936	864	CoherentMotion_C#v1	1	500
1440	0	0	5	2	0	3	3	31	569	93	1707	CoherentMotion_C#v1	1	500
1514	1	1	14	2	2	3	3	87	513	261	1539	CoherentMotion_C#v1	1	500
1438	0	4	42	2	0	3	3	256	344	768	1032	CoherentMotion_C#v1	1	500
935	0	1	14	2	3	3	3	87	513	261	1539	CoherentMotion_C#v1	1	500
932	0	1	14	0	3	3	3	87	513	261	1539	CoherentMotion_C#v1	1	500
869	1	6	61	1	1	3	3	368	232	1104	696	CoherentMotion_C#v1	1	500
979	0	1	14	2	0	3	3	87	513	261	1539	CoherentMotion_C#v1	1	500
1243	1	1	14	3	3	3	3	87	513	261	1539	CoherentMotion_C#v1	1	500
984	0	0	5	2	1	3	3	31	569	93	1707	CoherentMotion_C#v1	1	500
749	1	5	51	3	3	3	3	312	288	936	864	CoherentMotion_C#v1	1	500
1557	1	1	14	3	3	3	3	87	513	261	1539	CoherentMotion_C#v1	1	500
886	1	1	14	1	1	3	3	87	513	261	1539	CoherentMotion_C#v1	1	500
797	1	5	51	0	0	3	3	312	288	936	864	CoherentMotion_C#v1	1	500
959	0	1	14	1	3	3	3	87	513	261	1539	CoherentMotion_C#v1	1	500
1292	0	1	14	3	2	3	3	87	513	261	1539	CoherentMotion_C#v1	1	500
1083	1	3	33	1	1	3	3	199	401	597	1203	CoherentMotion_C#v1	1	500
996	1	3	33	0	0	3	3	199	401	597	1203	CoherentMotion_C#v1	1	500
880	1	6	61	2	2	3	3	368	232	1104	696	CoherentMotion_C#v1	1	500
805	1	4	42	0	0	3	3	256	344	768	1032	CoherentMotion_C#v1	1	500
967	1	6	61	2	2	3	3	368	232	1104	696	CoherentMotion_C#v1	1	500
1060	0	1	14	2	3	3	3	87	513	261	1539	CoherentMotion_C#v1	1	500
812	1	6	61	1	1	3	3	368	232	1104	696	CoherentMotion_C#v1	1	500
879	1	6	61	3	3	3	3	368	232	1104	696	CoherentMotion_C#v1	1	500
1295	0	2	23	3	2	3	3	143	457	429	1371	CoherentMotion_C#v1	1	500
840	1	4	42	2	2	3	3	256	344	768	1032	CoherentMotion_C#v1	1	500
867	1	1	14	0	0	3	3	87	513	261	1539	CoherentMotion_C#v1	1	500
1301	0	2	23	3	2	3	3	143	457	429	1371	CoherentMotion_C#v1	1	500
756	1	6	61	0	0	3	3	368	232	1104	696	CoherentMotion_C#v1	1	500
828	1	6	61	2	2	3	3	368	232	1104	696	CoherentMotion_C#v1	1	500
726	1	5	51	3	3	3	3	312	288	936	864	CoherentMotion_C#v1	1	500
838	1	0	5	1	1	3	3	31	569	93	1707	CoherentMotion_C#v1	1	500
711	1	7	70	3	3	3	3	424	176	1272	528	CoherentMotion_C#v1	1	500
799	1	0	5	1	1	3	3	31	569	93	1707	CoherentMotion_C#v1	1	500
738	1	2	23	0	0	3	3	143	457	429	1371	CoherentMotion_C#v1	1	500
686	0	5	51	0	2	3	3	312	288	936	864	CoherentMotion_C#v1	1	500
746	1	4	42	0	0	3	3	256	344	768	1032	CoherentMotion_C#v1	1	500
1983	0	4	42	1	3	3	3	256	344	768	1032	CoherentMotion_C#v1	1	500
1152	0	0	5	3	2	3	3	31	569	93	1707	CoherentMotion_C#v1	1	500
851	1	5	51	2	2	3	3	312	288	936	864	CoherentMotion_C#v1	1	500
822	1	2	23	3	3	3	3	143	457	429	1371	CoherentMotion_C#v1	1	500
776	1	7	70	0	0	3	3	424	176	1272	528	CoherentMotion_C#v1	1	500
681	1	6	61	1	1	3	3	368	232	1104	696	CoherentMotion_C#v1	1	500
830	1	3	33	2	2	3	3	199	401	597	1203	CoherentMotion_C#v1	1	500
1520	0	2	23	1	0	3	3	143	457	429	1371	CoherentMotion_C#v1	1	500
1091	0	3	33	2	3	3	3	199	401	597	1203	CoherentMotion_C#v1	1	500
830	0	0	5	2	1	3	3	31	569	93	1707	CoherentMotion_C#v1	1	500
744	1	5	51	1	1	3	3	312	288	936	864	CoherentMotion_C#v1	1	500
1048	1	2	23	0	0	3	3	143	457	429	1371	CoherentMotion_C#v1	1	500
1616	1	3	33	3	3	3	3	199	401	597	1203	CoherentMotion_C#v1	1	500
1118	1	6	61	2	2	3	3	368	232	1104	696	CoherentMotion_C#v1	1	500
640	1	6	61	1	1	3	3	368	232	1104	696	CoherentMotion_C#v1	1	500
678	1	4	42	1	1	3	3	256	344	768	1032	CoherentMotion_C#v1	1	500
707	1	5	51	1	1	3	3	312	288	936	864	CoherentMotion_C#v1	1	500
1097	0	1	14	1	3	3	3	87	513	261	1539	CoherentMotion_C#v1	1	500
724	1	4	42	2	2	3	3	256	344	768	1032	CoherentMotion_C#v1	1	500
954	1	3	33	1	1	3	3	199	401	597	1203	CoherentMotion_C#v1	1	500
984	0	0	5	2	3	3	3	31	569	93	1707	CoherentMotion_C#v1	1	500
800	1	0	5	2	2	3	3	31	569	93	1707	CoherentMotion_C#v1	1	500
721	1	7	70	3	3	3	3	424	176	1272	528	CoherentMotion_C#v1	1	500
633	1	4	42	1	1	3	3	256	344	768	1032	CoherentMotion_C#v1	1	500
1173	0	0	5	1	0	3	3	31	569	93	1707	CoherentMotion_C#v1	1	500
681	1	2	23	1	1	3	3	143	457	429	1371	CoherentMotion_C#v1	1	500
967	0	0	5	2	0	3	3	31	569	93	1707	CoherentMotion_C#v1	1	500
868	0	3	33	1	2	3	3	199	401	597	1203	CoherentMotion_C#v1	1	500
784	1	0	5	3	3	3	3	31	569	93	1707	CoherentMotion_C#v1	1	500
808	0	0	5	1	0	3	3	31	569	93	1707	CoherentMotion_C#v1	1	500
1068	1	4	42	3	3	3	3	256	344	768	1032	CoherentMotion_C#v1	1	500
772	1	6	61	1	1	3	3	368	232	1104	696	CoherentMotion_C#v1	1	500
793	1	7	70	2	2	3	3	424	176	1272	528	CoherentMotion_C#v1	1	500
684	1	6	61	3	3	3	3	368	232	1104	696	CoherentMotion_C#v1	1	500
644	1	7	70	3	3	3	3	424	176	1272	528	CoherentMotion_C#v1	1	500
570	1	4	42	1	1	3	3	256	344	768	1032	CoherentMotion_C#v1	1	500
629	1	2	23	0	0	3	3	143	457	429	1371	CoherentMotion_C#v1	1	500
966	0	3	33	1	2	3	3	199	401	597	1203	CoherentMotion_C#v1	1	500
1023	0	2	23	3	1	3	3	143	457	429	1371	CoherentMotion_C#v1	1	500
622	1	6	61	3	3	3	3	368	232	1104	696	CoherentMotion_C#v1	1	500
1165	1	3	33	3	3	3	3	199	401	597	1203	CoherentMotion_C#v1	1	500
659	1	2	23	1	1	3	3	143	457	429	1371	CoherentMotion_C#v1	1	500
878	0	3	33	1	3	3	3	199	401	597	1203	CoherentMotion_C#v1	1	500
712	1	7	70	2	2	3	3	424	176	1272	528	CoherentMotion_C#v1	1	500
776	1	7	70	2	2	3	3	424	176	1272	528	CoherentMotion_C#v1	1	500
840	0	5	51	1	0	3	3	312	288	936	864	CoherentMotion_C#v1	1	500
691	1	7	70	1	1	3	3	424	176	1272	528	CoherentMotion_C#v1	1	500
1169	1	3	33	1	1	3	3	199	401	597	1203	CoherentMotion_C#v1	1	500
730	1	5	51	0	0	3	3	312	288	936	864	CoherentMotion_C#v1	1	500
1063	0	0	5	0	3	3	3	31	569	93	1707	CoherentMotion_C#v1	1	500
835	1	5	51	0	0	3	3	312	288	936	864	CoherentMotion_C#v1	1	500
1094	0	1	14	0	2	3	3	87	513	261	1539	CoherentMotion_C#v1	1	500
1134	0	3	33	1	2	3	3	199	401	597	1203	CoherentMotion_C#v1	1	500
769	1	7	70	0	0	3	3	424	176	1272	528	CoherentMotion_C#v1	1	500
744	1	7	70	0	0	3	3	424	176	1272	528	CoherentMotion_C#v1	1	500
825	1	2	23	2	2	3	3	143	457	429	1371	CoherentMotion_C#v1	1	500
635	1	6	61	1	1	3	3	368	232	1104	696	CoherentMotion_C#v1	1	500
784	0	3	33	0	3	3	3	199	401	597	1203	CoherentMotion_C#v1	1	500
713	1	6	61	2	2	3	3	368	232	1104	696	CoherentMotion_C#v1	1	500
649	1	4	42	1	1	3	3	256	344	768	1032	CoherentMotion_C#v1	1	500
686	1	3	33	2	2	3	3	199	401	597	1203	CoherentMotion_C#v1	1	500
643	1	6	61	0	0	3	3	368	232	1104	696	CoherentMotion_C#v1	1	500
858	1	0	5	1	1	3	3	31	569	93	1707	CoherentMotion_C#v1	1	500
1082	1	2	23	3	3	3	3	143	457	429	1371	CoherentMotion_C#v1	1	500
754	1	6	61	0	0	3	3	368	232	1104	696	CoherentMotion_C#v1	1	500
1131	0	0	5	0	3	3	3	31	569	93	1707	CoherentMotion_C#v1	1	500
710	1	5	51	0	0	3	3	312	288	936	864	CoherentMotion_C#v1	1	500
1100	0	0	5	0	2	3	3	31	569	93	1707	CoherentMotion_C#v1	1	500
685	1	4	42	0	0	3	3	256	344	768	1032	CoherentMotion_C#v1	1	500
988	0	0	5	3	2	3	3	31	569	93	1707	CoherentMotion_C#v1	1	500
960	0	1	14	2	1	3	3	87	513	261	1539	CoherentMotion_C#v1	1	500
680	1	5	51	1	1	3	3	312	288	936	864	CoherentMotion_C#v1	1	500
774	0	4	42	2	0	3	3	256	344	768	1032	CoherentMotion_C#v1	1	500
807	0	4	42	2	3	3	3	256	344	768	1032	CoherentMotion_C#v1	1	500
657	1	6	61	3	3	3	3	368	232	1104	696	CoherentMotion_C#v1	1	500
855	1	5	51	0	0	3	3	312	288	936	864	CoherentMotion_C#v1	1	500
664	1	5	51	3	3	3	3	312	288	936	864	CoherentMotion_C#v1	1	500
1055	0	0	5	3	0	3	3	31	569	93	1707	CoherentMotion_C#v1	1	500
743	1	7	70	0	0	3	3	424	176	1272	528	CoherentMotion_C#v1	1	500
703	1	5	51	3	3	3	3	312	288	936	864	CoherentMotion_C#v1	1	500
669	1	6	61	3	3	3	3	368	232	1104	696	CoherentMotion_C#v1	1	500
804	1	3	33	3	3	3	3	199	401	597	1203	CoherentMotion_C#v1	1	500
878	1	2	23	3	3	3	3	143	457	429	1371	CoherentMotion_C#v1	1	500
781	1	7	70	0	0	3	3	424	176	1272	528	CoherentMotion_C#v1	1	500
674	1	4	42	3	3	3	3	256	344	768	1032	CoherentMotion_C#v1	1	500
1280	0	2	23	2	0	3	3	143	457	429	1371	CoherentMotion_C#v1	1	500
660	1	7	70	3	3	3	3	424	176	1272	528	CoherentMotion_C#v1	1	500
1147	1	2	23	0	0	3	3	143	457	429	1371	CoherentMotion_C#v1	1	500
822	1	4	42	3	3	3	3	256	344	768	1032	CoherentMotion_C#v1	1	500
736	1	5	51	3	3	3	3	312	288	936	864	CoherentMotion_C#v1	1	500
943	1	5	51	2	2	3	3	312	288	936	864	CoherentMotion_C#v1	1	500
732	1	4	42	0	0	3	3	256	344	768	1032	CoherentMotion_C#v1	1	500
1083	0	1	14	0	3	3	3	87	513	261	1539	CoherentMotion_C#v1	1	500
1061	0	1	14	2	1	3	3	87	513	261	1539	CoherentMotion_C#v1	1	500
741	1	3	33	1	1	3	3	199	401	597	1203	CoherentMotion_C#v1	1	500
755	1	6	61	1	1	3	3	368	232	1104	696	CoherentMotion_C#v1	1	500
637	1	6	61	1	1	3	3	368	232	1104	696	CoherentMotion_C#v1	1	500
849	1	6	61	2	2	3	3	368	232	1104	696	CoherentMotion_C#v1	1	500
867	0	1	14	0	3	3	3	87	513	261	1539	CoherentMotion_C#v1	1	500
856	0	1	14	0	3	3	3	87	513	261	1539	CoherentMotion_C#v1	1	500
723	1	7	70	0	0	3	3	424	176	1272	528	CoherentMotion_C#v1	1	500
619	1	7	70	0	0	3	3	424	176	1272	528	CoherentMotion_C#v1	1	500
1079	1	3	33	0	0	3	3	199	401	597	1203	CoherentMotion_C#v1	1	500
999	1	1	14	3	3	3	3	87	513	261	1539	CoherentMotion_C#v1	1	500
726	1	3	33	3	3	3	3	199	401	597	1203	CoherentMotion_C#v1	1	500
805	1	1	14	0	0	3	3	87	513	261	1539	CoherentMotion_C#v1	1	500
743	1	3	33	1	1	3	3	199	401	597	1203	CoherentMotion_C#v1	1	500
662	1	5	51	1	1	3	3	312	288	936	864	CoherentMotion_C#v1	1	500
774	0	1	14	3	0	3	3	87	513	261	1539	CoherentMotion_C#v1	1	500
654	1	4	42	3	3	3	3	256	344	768	1032	CoherentMotion_C#v1	1	500
684	1	2	23	1	1	3	3	143	457	429	1371	CoherentMotion_C#v1	1	500
650	1	5	51	2	2	3	3	312	288	936	864	CoherentMotion_C#v1	1	500
617	1	7	70	3	3	3	3	424	176	1272	528	CoherentMotion_C#v1	1	500
555	1	4	42	3	3	3	3	256	344	768	1032	CoherentMotion_C#v1	1	500
665	1	3	33	0	0	3	3	199	401	597	1203	CoherentMotion_C#v1	1	500
662	1	5	51	3	3	3	3	312	288	936	864	CoherentMotion_C#v1	1	500
1008	0	0	5	2	1	3	3	31	569	93	1707	CoherentMotion_C#v1	1	500
623	1	7	70	1	1	3	3	424	176	1272	528	CoherentMotion_C#v1	1	500
616	1	6	61	0	0	3	3	368	232	1104	696	CoherentMotion_C#v1	1	500
796	1	5	51	1	1	3	3	312	288	936	864	CoherentMotion_C#v1	1	500
826	1	7	70	0	0	3	3	424	176	1272	528	CoherentMotion_C#v1	1	500
569	0	0	5	3	0	3	3	31	569	93	1707	CoherentMotion_C#v1	1	500
1332	0	0	5	0	3	3	3	31	569	93	1707	CoherentMotion_C#v1	1	500
1652	0	0	5	1	3	3	3	31	569	93	1707	CoherentMotion_C#v1	1	500
1106	0	3	33	0	2	3	3	199	401	597	1203	CoherentMotion_C#v1	1	500
673	1	6	61	1	1	3	3	368	232	1104	696	CoherentMotion_C#v1	1	500
657	1	5	51	0	0	3	3	312	288	936	864	CoherentMotion_C#v1	1	500
694	1	7	70	3	3	3	3	424	176	1272	528	CoherentMotion_C#v1	1	500
645	1	5	51	3	3	3	3	312	288	936	864	CoherentMotion_C#v1	1	500
667	1	4	42	3	3	3	3	256	344	768	1032	CoherentMotion_C#v1	1	500
713	1	7	70	2	2	3	3	424	176	1272	528	CoherentMotion_C#v1	1	500
825	1	5	51	3	3	3	3	312	288	936	864	CoherentMotion_C#v1	1	500
659	1	5	51	2	2	3	3	312	288	936	864	CoherentMotion_C#v1	1	500
777	1	2	23	3	3	3	3	143	457	429	1371	CoherentMotion_C#v1	1	500
625	1	4	42	2	2	3	3	256	344	768	1032	CoherentMotion_C#v1	1	500
733	1	5	51	1	1	3	3	312	288	936	864	CoherentMotion_C#v1	1	500
676	1	3	33	3	3	3	3	199	401	597	1203	CoherentMotion_C#v1	1	500
700	1	6	61	2	2	3	3	368	232	1104	696	CoherentMotion_C#v1	1	500
713	1	6	61	3	3	3	3	368	232	1104	696	CoherentMotion_C#v1	1	500
617	1	1	14	1	1	3	3	87	513	261	1539	CoherentMotion_C#v1	1	500
821	0	2	23	1	3	3	3	143	457	429	1371	CoherentMotion_C#v1	1	500
712	1	4	42	3	3	3	3	256	344	768	1032	CoherentMotion_C#v1	1	500
776	1	5	51	2	2	3	3	312	288	936	864	CoherentMotion_C#v1	1	500
769	1	4	42	3	3	3	3	256	344	768	1032	CoherentMotion_C#v1	1	500
648	0	0	5	0	1	3	3	31	569	93	1707	CoherentMotion_C#v1	1	500
795	1	7	70	1	1	3	3	424	176	1272	528	CoherentMotion_C#v1	1	500
1024	1	2	23	2	2	3	3	143	457	429	1371	CoherentMotion_C#v1	1	500
727	1	3	33	3	3	3	3	199	401	597	1203	CoherentMotion_C#v1	1	500
751	0	2	23	3	2	3	3	143	457	429	1371	CoherentMotion_C#v1	1	500
695	1	4	42	1	1	3	3	256	344	768	1032	CoherentMotion_C#v1	1	500
758	1	0	5	3	3	3	3	31	569	93	1707	CoherentMotion_C#v1	1	500
1342	0	0	5	3	0	3	3	31	569	93	1707	CoherentMotion_C#v1	1	500
854	1	1	14	2	2	3	3	87	513	261	1539	CoherentMotion_C#v1	1	500
1039	0	1	14	1	2	3	3	87	513	261	1539	CoherentMotion_C#v1	1	500
928	0	4	42	0	2	3	3	256	344	768	1032	CoherentMotion_C#v1	1	500
788	1	7	70	2	2	3	3	424	176	1272	528	CoherentMotion_C#v1	1	500
654	1	7	70	1	1	3	3	424	176	1272	528	CoherentMotion_C#v1	1	500
1234	1	4	42	0	0	3	3	256	344	768	1032	CoherentMotion_C#v1	1	500
743	1	6	61	0	0	3	3	368	232	1104	696	CoherentMotion_C#v1	1	500
732	1	3	33	3	3	3	3	199	401	597	1203	CoherentMotion_C#v1	1	500
751	1	5	51	2	2	3	3	312	288	936	864	CoherentMotion_C#v1	1	500
735	1	3	33	1	1	3	3	199	401	597	1203	CoherentMotion_C#v1	1	500
719	1	7	70	3	3	3	3	424	176	1272	528	CoherentMotion_C#v1	1	500
1300	1	0	5	0	0	3	3	31	569	93	1707	CoherentMotion_C#v1	1	500
1057	0	2	23	2	0	3	3	143	457	429	1371	CoherentMotion_C#v1	1	500
745	1	0	5	0	0	3	3	31	569	93	1707	CoherentMotion_C#v1	1	500
977	1	0	5	0	0	3	3	31	569	93	1707	CoherentMotion_C#v1	1	500
599	1	6	61	3	3	3	3	368	232	1104	696	CoherentMotion_C#v1	1	500
571	1	7	70	3	3	3	3	424	176	1272	528	CoherentMotion_C#v1	1	500
767	1	7	70	1	1	3	3	424	176	1272	528	CoherentMotion_C#v1	1	500
904	1	4	42	1	1	3	3	256	344	768	1032	CoherentMotion_C#v1	1	500
828	1	2	23	3	3	3	3	143	457	429	1371	CoherentMotion_C#v1	1	500
766	1	6	61	2	2	3	3	368	232	1104	696	CoherentMotion_C#v1	1	500
966	1	3	33	2	2	3	3	199	401	597	1203	CoherentMotion_C#v1	1	500
660	1	5	51	0	0	3	3	312	288	936	864	CoherentMotion_C#v1	1	500
601	1	7	70	1	1	3	3	424	176	1272	528	CoherentMotion_C#v1	1	500
651	1	3	33	3	3	3	3	199	401	597	1203	CoherentMotion_C#v1	1	500
1323	0	1	14	1	2	3	3	87	513	261	1539	CoherentMotion_C#v1	1	500
810	1	5	51	0	0	3	3	312	288	936	864	CoherentMotion_C#v1	1	500
1236	0	1	14	3	1	3	3	87	513	261	1539	CoherentMotion_C#v1	1	500
881	1	1	14	3	3	3	3	87	513	261	1539	CoherentMotion_C#v1	1	500
1172	0	1	14	2	0	3	3	87	513	261	1539	CoherentMotion_C#v1	1	500
1950	1	3	33	2	2	3	3	199	401	597	1203	CoherentMotion_C#v1	1	500
685	1	6	61	3	3	3	3	368	232	1104	696	CoherentMotion_C#v1	1	500
659	1	7	70	1	1	3	3	424	176	1272	528	CoherentMotion_C#v1	1	500
664	1	7	70	0	0	3	3	424	176	1272	528	CoherentMotion_C#v1	1	500
663	1	5	51	0	0	3	3	312	288	936	864	CoherentMotion_C#v1	1	500
612	1	6	61	3	3	3	3	368	232	1104	696	CoherentMotion_C#v1	1	500
569	1	2	23	3	3	3	3	143	457	429	1371	CoherentMotion_C#v1	1	500
693	0	0	5	1	0	3	3	31	569	93	1707	CoherentMotion_C#v1	1	500
901	0	1	14	0	3	3	3	87	513	261	1539	CoherentMotion_C#v1	1	500
721	1	2	23	2	2	3	3	143	457	429	1371	CoherentMotion_C#v1	1	500
765	1	2	23	2	2	3	3	143	457	429	1371	CoherentMotion_C#v1	1	500
752	1	6	61	2	2	3	3	368	232	1104	696	CoherentMotion_C#v1	1	500
703	1	7	70	3	3	3	3	424	176	1272	528	CoherentMotion_C#v1	1	500
708	1	3	33	2	2	3	3	199	401	597	1203	CoherentMotion_C#v1	1	500
759	1	4	42	3	3	3	3	256	344	768	1032	CoherentMotion_C#v1	1	500
767	1	4	42	2	2	3	3	256	344	768	1032	CoherentMotion_C#v1	1	500
798	1	0	5	0	0	3	3	31	569	93	1707	CoherentMotion_C#v1	1	500
696	1	7	70	2	2	3	3	424	176	1272	528	CoherentMotion_C#v1	1	500
809	1	4	42	3	3	3	3	256	344	768	1032	CoherentMotion_C#v1	1	500
1034	0	2	23	3	0	3	3	143	457	429	1371	CoherentMotion_C#v1	1	500
737	1	7	70	1	1	3	3	424	176	1272	528	CoherentMotion_C#v1	1	500
776	0	2	23	1	2	3	3	143	457	429	1371	CoherentMotion_C#v1	1	500
648	1	2	23	3	3	3	3	143	457	429	1371	CoherentMotion_C#v1	1	500
695	1	5	51	3	3	3	3	312	288	936	864	CoherentMotion_C#v1	1	500
725	1	4	42	0	0	3	3	256	344	768	1032	CoherentMotion_C#v1	1	500
1164	0	0	5	3	2	3	3	31	569	93	1707	CoherentMotion_C#v1	1	500
1000	0	0	5	0	1	3	3	31	569	93	1707	CoherentMotion_C#v1	1	500
805	1	1	14	1	1	3	3	87	513	261	1539	CoherentMotion_C#v1	1	500
672	1	4	42	1	1	3	3	256	344	768	1032	CoherentMotion_C#v1	1	500
879	1	4	42	2	2	3	3	256	344	768	1032	CoherentMotion_C#v1	1	500
1312	1	1	14	0	0	3	3	87	513	261	1539	CoherentMotion_C#v1	1	500
1023	1	0	5	2	2	3	3	31	569	93	1707	CoherentMotion_C#v1	1	500
775	1	5	51	1	1	3	3	312	288	936	864	CoherentMotion_C#v1	1	500
934	0	0	5	1	3	3	3	31	569	93	1707	CoherentMotion_C#v1	1	500
740	0	0	5	2	3	3	3	31	569	93	1707	CoherentMotion_C#v1	1	500
836	1	4	42	3	3	3	3	256	344	768	1032	CoherentMotion_C#v1	1	500
694	1	2	23	1	1	3	3	143	457	429	1371	CoherentMotion_C#v1	1	500
702	1	5	51	1	1	3	3	312	288	936	864	CoherentMotion_C#v1	1	500
812	1	3	33	2	2	3	3	199	401	597	1203	CoherentMotion_C#v1	1	500
1000	0	6	61	2	0	3	3	368	232	1104	696	CoherentMotion_C#v1	1	500
876	1	3	33	2	2	3	3	199	401	597	1203	CoherentMotion_C#v1	1	500
609	1	7	70	3	3	3	3	424	176	1272	528	CoherentMotion_C#v1	1	500
661	1	7	70	2	2	3	3	424	176	1272	528	CoherentMotion_C#v1	1	500
571	1	4	42	1	1	3	3	256	344	768	1032	CoherentMotion_C#v1	1	500
967	1	3	33	1	1	3	3	199	401	597	1203	CoherentMotion_C#v1	1	500
622	1	7	70	2	2	3	3	424	176	1272	528	CoherentMotion_C#v1	1	500
775	1	5	51	3	3	3	3	312	288	936	864	CoherentMotion_C#v1	1	500
716	1	3	33	3	3	3	3	199	401	597	1203	CoherentMotion_C#v1	1	500
611	1	7	70	2	2	3	3	424	176	1272	528	CoherentMotion_C#v1	1	500
656	1	2	23	1	1	3	3	143	457	429	1371	CoherentMotion_C#v1	1	500
1189	0	1	14	1	0	3	3	87	513	261	1539	CoherentMotion_C#v1	1	500
1189	0	1	14	1	0	3	3	87	513	261	1539	CoherentMotion_C#v1	1	500
717	1	6	61	1	1	3	3	368	232	1104	696	CoherentMotion_C#v1	1	500
707	1	5	51	3	3	3	3	312	288	936	864	CoherentMotion_C#v1	1	500
660	1	3	33	1	1	3	3	199	401	597	1203	CoherentMotion_C#v1	1	500
649	1	4	42	3	3	3	3	256	344	768	1032	CoherentMotion_C#v1	1	500
1031	0	2	23	3	2	3	3	143	457	429	1371	CoherentMotion_C#v1	1	500
717	1	4	42	2	2	3	3	256	344	768	1032	CoherentMotion_C#v1	1	500
718	1	2	23	0	0	3	3	143	457	429	1371	CoherentMotion_C#v1	1	500
777	1	0	5	2	2	3	3	31	569	93	1707	CoherentMotion_C#v1	1	500
643	1	6	61	0	0	3	3	368	232	1104	696	CoherentMotion_C#v1	1	500
579	1	6	61	2	2	3	3	368	232	1104	696	CoherentMotion_C#v1	1	500
838	1	3	33	1	1	3	3	199	401	597	1203	CoherentMotion_C#v1	1	500
1761	1	3	33	2	2	3	3	199	401	597	1203	CoherentMotion_C#v1	1	500
747	1	2	23	0	0	3	3	143	457	429	1371	CoherentMotion_C#v1	1	500
618	1	6	61	1	1	3	3	368	232	1104	696	CoherentMotion_C#v1	1	500
696	1	7	70	3	3	3	3	424	176	1272	528	CoherentMotion_C#v1	1	500
723	1	4	42	0	0	3	3	256	344	768	1032	CoherentMotion_C#v1	1	500
725	1	5	51	2	2	3	3	312	288	936	864	CoherentMotion_C#v1	1	500
2009	0	1	14	3	1	3	3	87	513	261	1539	CoherentMotion_C#v1	1	500
684	1	7	70	3	3	3	3	424	176	1272	528	CoherentMotion_C#v1	1	500
636	1	2	23	1	1	3	3	143	457	429	1371	CoherentMotion_C#v1	1	500
641	1	6	61	0	0	3	3	368	232	1104	696	CoherentMotion_C#v1	1	500
723	1	5	51	2	2	3	3	312	288	936	864	CoherentMotion_C#v1	1	500
886	1	1	14	1	1	3	3	87	513	261	1539	CoherentMotion_C#v1	1	500
730	1	5	51	2	2	3	3	312	288	936	864	CoherentMotion_C#v1	1	500
1194	0	1	14	3	0	3	3	87	513	261	1539	CoherentMotion_C#v1	1	500
669	1	3	33	1	1	3	3	199	401	597	1203	CoherentMotion_C#v1	1	500
666	1	3	33	3	3	3	3	199	401	597	1203	CoherentMotion_C#v1	1	500
575	1	2	23	1	1	3	3	143	457	429	1371	CoherentMotion_C#v1	1	500
1060	0	0	5	2	3	3	3	31	569	93	1707	CoherentMotion_C#v1	1	500
772	1	5	51	2	2	3	3	312	288	936	864	CoherentMotion_C#v1	1	500
1013	0	1	14	2	0	3	3	87	513	261	1539	CoherentMotion_C#v1	1	500
1540	0	1	14	0	3	3	3	87	513	261	1539	CoherentMotion_C#v1	1	500
575	1	4	42	2	2	3	3	256	344	768	1032	CoherentMotion_C#v1	1	500
923	1	6	61	0	0	3	3	368	232	1104	696	CoherentMotion_C#v1	1	500
1008	0	0	5	1	0	3	3	31	569	93	1707	CoherentMotion_C#v1	1	500
1302	1	0	5	0	0	3	3	31	569	93	1707	CoherentMotion_C#v1	1	500
669	1	5	51	0	0	3	3	312	288	936	864	CoherentMotion_C#v1	1	500
1283	0	3	33	0	3	3	3	199	401	597	1203	CoherentMotion_C#v1	1	500
659	1	3	33	0	0	3	3	199	401	597	1203	CoherentMotion_C#v1	1	500
752	1	4	42	3	3	3	3	256	344	768	1032	CoherentMotion_C#v1	1	500
608	1	5	51	3	3	3	3	312	288	936	864	CoherentMotion_C#v1	1	500
618	1	6	61	0	0	3	3	368	232	1104	696	CoherentMotion_C#v1	1	500
1062	1	3	33	3	3	3	3	199	401	597	1203	CoherentMotion_C#v1	1	500
902	0	1	14	2	3	3	3	87	513	261	1539	CoherentMotion_C#v1	1	500
728	1	7	70	3	3	3	3	424	176	1272	528	CoherentMotion_C#v1	1	500
828	1	2	23	0	0	3	3	143	457	429	1371	CoherentMotion_C#v1	1	500
702	1	4	42	3	3	3	3	256	344	768	1032	CoherentMotion_C#v1	1	500
749	1	1	14	1	1	3	3	87	513	261	1539	CoherentMotion_C#v1	1	500
973	1	1	14	3	3	3	3	87	513	261	1539	CoherentMotion_C#v1	1	500
730	0	1	14	2	1	3	3	87	513	261	1539	CoherentMotion_C#v1	1	500
651	1	4	42	3	3	3	3	256	344	768	1032	CoherentMotion_C#v1	1	500
686	1	5	51	0	0	3	3	312	288	936	864	CoherentMotion_C#v1	1	500
662	1	3	33	3	3	3	3	199	401	597	1203	CoherentMotion_C#v1	1	500
648	1	6	61	0	0	3	3	368	232	1104	696	CoherentMotion_C#v1	1	500
696	0	0	5	2	3	3	3	31	569	93	1707	CoherentMotion_C#v1	1	500
1048	0	0	5	2	1	3	3	31	569	93	1707	CoherentMotion_C#v1	1	500
805	1	5	51	2	2	3	3	312	288	936	864	CoherentMotion_C#v1	1	500
682	1	2	23	1	1	3	3	143	457	429	1371	CoherentMotion_C#v1	1	500
812	1	4	42	0	0	3	3	256	344	768	1032	CoherentMotion_C#v1	1	500
579	1	4	42	3	3	3	3	256	344	768	1032	CoherentMotion_C#v1	1	500
678	1	2	23	1	1	3	3	143	457	429	1371	CoherentMotion_C#v1	1	500
588	1	4	42	3	3	3	3	256	344	768	1032	CoherentMotion_C#v1	1	500
991	0	2	23	0	1	3	3	143	457	429	1371	CoherentMotion_C#v1	1	500
1118	0	1	14	1	0	3	3	87	513	261	1539	CoherentMotion_C#v1	1	500
816	1	4	42	1	1	3	3	256	344	768	1032	CoherentMotion_C#v1	1	500
793	1	1	14	1	1	3	3	87	513	261	1539	CoherentMotion_C#v1	1	500
1047	0	0	5	3	2	3	3	31	569	93	1707	CoherentMotion_C#v1	1	500
679	1	6	61	1	1	3	3	368	232	1104	696	CoherentMotion_C#v1	1	500
704	1	3	33	1	1	3	3	199	401	597	1203	CoherentMotion_C#v1	1	500
640	1	6	61	2	2	3	3	368	232	1104	696	CoherentMotion_C#v1	1	500
683	1	5	51	0	0	3	3	312	288	936	864	CoherentMotion_C#v1	1	500
604	1	5	51	3	3	3	3	312	288	936	864	CoherentMotion_C#v1	1	500
768	1	7	70	2	2	3	3	424	176	1272	528	CoherentMotion_C#v1	1	500
792	1	2	23	2	2	3	3	143	457	429	1371	CoherentMotion_C#v1	1	500
681	1	3	33	2	2	3	3	199	401	597	1203	CoherentMotion_C#v1	1	500
888	1	1	14	2	2	3	3	87	513	261	1539	CoherentMotion_C#v1	1	500
653	1	6	61	1	1	3	3	368	232	1104	696	CoherentMotion_C#v1	1	500
689	1	7	70	0	0	3	3	424	176	1272	528	CoherentMotion_C#v1	1	500
620	1	6	61	0	0	3	3	368	232	1104	696	CoherentMotion_C#v1	1	500
988	1	2	23	0	0	3	3	143	457	429	1371	CoherentMotion_C#v1	1	500
722	1	7	70	2	2	3	3	424	176	1272	528	CoherentMotion_C#v1	1	500
570	1	5	51	2	2	3	3	312	288	936	864	CoherentMotion_C#v1	1	500
804	1	2	23	3	3	3	3	143	457	429	1371	CoherentMotion_C#v1	1	500
651	1	4	42	3	3	3	3	256	344	768	1032	CoherentMotion_C#v1	1	500
683	1	7	70	2	2	3	3	424	176	1272	528	CoherentMotion_C#v1	1	500
835	0	0	5	1	2	3	3	31	569	93	1707	CoherentMotion_C#v1	1	500
598	1	6	61	1	1	3	3	368	232	1104	696	CoherentMotion_C#v1	1	500
673	1	3	33	0	0	3	3	199	401	597	1203	CoherentMotion_C#v1	1	500
968	0	0	5	3	2	3	3	31	569	93	1707	CoherentMotion_C#v1	1	500
590	1	3	33	3	3	3	3	199	401	597	1203	CoherentMotion_C#v1	1	500
753	0	1	14	3	0	3	3	87	513	261	1539	CoherentMotion_C#v1	1	500
617	1	6	61	1	1	3	3	368	232	1104	696	CoherentMotion_C#v1	1	500
1749	0	1	14	0	3	3	3	87	513	261	1539	CoherentMotion_C#v1	1	500
775	0	0	5	1	3	3	3	31	569	93	1707	CoherentMotion_C#v1	1	500
825	1	7	70	3	3	3	3	424	176	1272	528	CoherentMotion_C#v1	1	500
636	1	6	61	2	2	3	3	368	232	1104	696	CoherentMotion_C#v1	1	500
592	1	7	70	1	1	3	3	424	176	1272	528	CoherentMotion_C#v1	1	500
1316	1	1	14	3	3	3	3	87	513	261	1539	CoherentMotion_C#v1	1	500
649	1	4	42	1	1	3	3	256	344	768	1032	CoherentMotion_C#v1	1	500
641	1	2	23	3	3	3	3	143	457	429	1371	CoherentMotion_C#v1	1	500
973	0	0	5	2	0	3	3	31	569	93	1707	CoherentMotion_C#v1	1	500
1571	0	1	14	3	1	3	3	87	513	261	1539	CoherentMotion_C#v1	1	500
1217	0	0	5	2	3	3	3	31	569	93	1707	CoherentMotion_C#v1	1	500
1437	1	0	5	0	0	3	3	31	569	93	1707	CoherentMotion_C#v1	1	500
703	1	7	70	0	0	3	3	424	176	1272	528	CoherentMotion_C#v1	1	500
661	1	6	61	3	3	3	3	368	232	1104	696	CoherentMotion_C#v1	1	500
780	1	2	23	0	0	3	3	143	457	429	1371	CoherentMotion_C#v1	1	500
667	1	7	70	1	1	3	3	424	176	1272	528	CoherentMotion_C#v1	1	500
1009	0	2	23	1	0	3	3	143	457	429	1371	CoherentMotion_C#v1	1	500
783	1	5	51	1	1	3	3	312	288	936	864	CoherentMotion_C#v1	1	500
721	1	7	70	2	2	3	3	424	176	1272	528	CoherentMotion_C#v1	1	500
777	1	3	33	1	1	3	3	199	401	597	1203	CoherentMotion_C#v1	1	500
1508	0	2	23	3	0	3	3	143	457	429	1371	CoherentMotion_C#v1	1	500
965	1	3	33	2	2	3	3	199	401	597	1203	CoherentMotion_C#v1	1	500
644	1	5	51	1	1	3	3	312	288	936	864	CoherentMotion_C#v1	1	500
1122	1	4	42	1	1	3	3	256	344	768	1032	CoherentMotion_C#v1	1	500
699	1	7	70	2	2	3	3	424	176	1272	528	CoherentMotion_C#v1	1	500
1369	0	1	14	2	0	3	3	87	513	261	1539	CoherentMotion_C#v1	1	500
1129	0	0	5	3	1	3	3	31	569	93	1707	CoherentMotion_C#v1	1	500
890	1	2	23	2	2	3	3	143	457	429	1371	CoherentMotion_C#v1	1	500
1039	0	2	23	1	2	3	3	143	457	429	1371	CoherentMotion_C#v1	1	500
1149	0	3	33	1	2	3	3	199	401	597	1203	CoherentMotion_C#v1	1	500
823	1	7	70	0	0	3	3	424	176	1272	528	CoherentMotion_C#v1	1	500
828	1	2	23	1	1	3	3	143	457	429	1371	CoherentMotion_C#v1	1	500
877	1	4	42	2	2	3	3	256	344	768	1032	CoherentMotion_C#v1	1	500
1425	0	3	33	2	3	3	3	199	401	597	1203	CoherentMotion_C#v1	1	500
1657	0	0	5	1	0	3	3	31	569	93	1707	CoherentMotion_C#v1	1	500
728	1	6	61	2	2	3	3	368	232	1104	696	CoherentMotion_C#v1	1	500
672	1	2	23	2	2	3	3	143	457	429	1371	CoherentMotion_C#v1	1	500
