# Supplementary material for: The Leuven Embedded Figures Test (L-EFT): measuring perception, intelligence or executive function?
Source: PeerJ. 2018 Mar 26;6:e4524. doi: 10.7717/peerj.4524 (PMC5875396; doi:10.7717/peerj.4524)
Supplement: Supplemental Information 9 [file peerj-06-4524-s009.zip › Study 1/CoherentMotion/113470CoherentMotion.csv]

ReactionTime	Accuracy	CoherenceLevel	CoherenceValue	StimDirection	RespDirection	G_MeanCoherentSpeed	G_MeanRandomSpeed	TotalCoherent	TotalRandom	TotalCoherentSpeed	TotalRandomSpeed	TestID	MainPrac	MotionDuration
4637	0	0	5	2	0	3	3	31	569	93	1707	CoherentMotion_C#v1	0	1000
2297	0	5	51	0	2	3	3	312	288	936	864	CoherentMotion_C#v1	0	1000
2667	1	1	14	2	2	3	3	87	513	261	1539	CoherentMotion_C#v1	0	1000
4242	1	6	61	3	3	3	3	368	232	1104	696	CoherentMotion_C#v1	0	1000
2277	1	6	61	2	2	3	3	368	232	1104	696	CoherentMotion_C#v1	0	1000
2707	0	2	23	0	2	3	3	143	457	429	1371	CoherentMotion_C#v1	0	1000
2608	0	4	42	0	2	3	3	256	344	768	1032	CoherentMotion_C#v1	0	1000
3925	1	0	5	1	1	3	3	31	569	93	1707	CoherentMotion_C#v1	0	1000
3296	0	2	23	2	0	3	3	143	457	429	1371	CoherentMotion_C#v1	0	1000
3593	1	5	51	2	2	3	3	312	288	936	864	CoherentMotion_C#v1	0	1000
2236	0	6	61	2	1	3	3	368	232	1104	696	CoherentMotion_C#v1	0	1000
2188	1	0	5	1	1	3	3	31	569	93	1707	CoherentMotion_C#v1	0	1000
1912	0	6	61	1	2	3	3	368	232	1104	696	CoherentMotion_C#v1	0	1000
1693	0	0	5	2	1	3	3	31	569	93	1707	CoherentMotion_C#v1	0	1000
1502	0	0	5	1	3	3	3	31	569	93	1707	CoherentMotion_C#v1	0	1000
2026	0	7	70	2	0	3	3	424	176	1272	528	CoherentMotion_C#v1	0	1000
2482	0	3	33	0	2	3	3	199	401	597	1203	CoherentMotion_C#v1	0	1000
1656	0	2	23	3	0	3	3	143	457	429	1371	CoherentMotion_C#v1	0	1000
1463	1	4	42	3	3	3	3	256	344	768	1032	CoherentMotion_C#v1	0	1000
1776	0	5	51	1	3	3	3	312	288	936	864	CoherentMotion_C#v1	0	1000
1730	0	0	5	0	2	3	3	31	569	93	1707	CoherentMotion_C#v1	0	1000
2133	0	4	42	3	2	3	3	256	344	768	1032	CoherentMotion_C#v1	0	1000
1437	0	7	70	0	2	3	3	424	176	1272	528	CoherentMotion_C#v1	0	1000
2875	0	0	5	0	3	3	3	31	569	93	1707	CoherentMotion_C#v1	0	1000
2074	0	7	70	3	2	3	3	424	176	1272	528	CoherentMotion_C#v1	0	1000
2339	0	3	33	3	2	3	3	199	401	597	1203	CoherentMotion_C#v1	0	1000
2419	1	6	61	1	1	3	3	368	232	1104	696	CoherentMotion_C#v1	0	1000
2248	0	7	70	1	3	3	3	424	176	1272	528	CoherentMotion_C#v1	0	1000
1782	0	7	70	1	2	3	3	424	176	1272	528	CoherentMotion_C#v1	0	1000
2008	1	5	51	0	0	3	3	312	288	936	864	CoherentMotion_C#v1	0	1000
1889	0	0	5	0	1	3	3	31	569	93	1707	CoherentMotion_C#v1	0	1000
1619	0	2	23	3	0	3	3	143	457	429	1371	CoherentMotion_C#v1	0	1000
1444	1	6	61	2	2	3	3	368	232	1104	696	CoherentMotion_C#v1	0	1000
2175	0	4	42	2	3	3	3	256	344	768	1032	CoherentMotion_C#v1	0	1000
1467	1	3	33	2	2	3	3	199	401	597	1203	CoherentMotion_C#v1	0	1000
1446	0	6	61	0	2	3	3	368	232	1104	696	CoherentMotion_C#v1	0	1000
1822	0	6	61	0	2	3	3	368	232	1104	696	CoherentMotion_C#v1	0	1000
2324	0	0	5	3	1	3	3	31	569	93	1707	CoherentMotion_C#v1	0	1000
2180	0	4	42	1	2	3	3	256	344	768	1032	CoherentMotion_C#v1	0	1000
1585	0	4	42	3	0	3	3	256	344	768	1032	CoherentMotion_C#v1	0	1000
1662	1	4	42	1	1	3	3	256	344	768	1032	CoherentMotion_C#v1	0	1000
1678	1	6	61	2	2	3	3	368	232	1104	696	CoherentMotion_C#v1	0	1000
1822	0	2	23	1	3	3	3	143	457	429	1371	CoherentMotion_C#v1	0	1000
1475	1	3	33	2	2	3	3	199	401	597	1203	CoherentMotion_C#v1	0	1000
1454	1	7	70	3	3	3	3	424	176	1272	528	CoherentMotion_C#v1	0	1000
2341	0	1	14	1	2	3	3	87	513	261	1539	CoherentMotion_C#v1	0	1000
1688	1	5	51	2	2	3	3	312	288	936	864	CoherentMotion_C#v1	0	1000
2195	0	1	14	1	0	3	3	87	513	261	1539	CoherentMotion_C#v1	0	1000
1349	1	4	42	3	3	3	3	256	344	768	1032	CoherentMotion_C#v1	0	1000
1246	1	6	61	1	1	3	3	368	232	1104	696	CoherentMotion_C#v1	0	1000
1843	1	6	61	2	2	3	3	368	232	1104	696	CoherentMotion_C#v1	0	1000
1874	1	0	5	1	1	3	3	31	569	93	1707	CoherentMotion_C#v1	0	1000
1466	1	1	14	2	2	3	3	87	513	261	1539	CoherentMotion_C#v1	0	1000
1365	1	3	33	1	1	3	3	199	401	597	1203	CoherentMotion_C#v1	0	1000
1581	0	3	33	1	2	3	3	199	401	597	1203	CoherentMotion_C#v1	0	1000
2043	1	2	23	0	0	3	3	143	457	429	1371	CoherentMotion_C#v1	0	1000
1829	0	2	23	1	0	3	3	143	457	429	1371	CoherentMotion_C#v1	0	1000
1927	0	1	14	2	1	3	3	87	513	261	1539	CoherentMotion_C#v1	0	1000
1692	1	0	5	3	3	3	3	31	569	93	1707	CoherentMotion_C#v1	0	1000
2750	0	3	33	3	2	3	3	199	401	597	1203	CoherentMotion_C#v1	0	1000
2263	0	4	42	0	3	3	3	256	344	768	1032	CoherentMotion_C#v1	0	1000
1737	1	3	33	1	1	3	3	199	401	597	1203	CoherentMotion_C#v1	0	1000
1691	0	0	5	1	2	3	3	31	569	93	1707	CoherentMotion_C#v1	0	1000
1421	0	4	42	1	2	3	3	256	344	768	1032	CoherentMotion_C#v1	0	1000
1589	0	4	42	3	1	3	3	256	344	768	1032	CoherentMotion_C#v1	0	1000
2130	0	2	23	2	3	3	3	143	457	429	1371	CoherentMotion_C#v1	0	1000
1566	1	3	33	0	0	3	3	199	401	597	1203	CoherentMotion_C#v1	0	1000
2316	1	1	14	1	1	3	3	87	513	261	1539	CoherentMotion_C#v1	0	1000
1499	0	7	70	0	2	3	3	424	176	1272	528	CoherentMotion_C#v1	0	1000
1705	1	1	14	3	3	3	3	87	513	261	1539	CoherentMotion_C#v1	0	1000
1802	0	1	14	1	0	3	3	87	513	261	1539	CoherentMotion_C#v1	0	1000
1404	0	2	23	3	1	3	3	143	457	429	1371	CoherentMotion_C#v1	0	1000
1509	0	6	61	1	2	3	3	368	232	1104	696	CoherentMotion_C#v1	0	1000
1314	0	0	5	2	3	3	3	31	569	93	1707	CoherentMotion_C#v1	0	1000
1480	0	3	33	2	0	3	3	199	401	597	1203	CoherentMotion_C#v1	0	1000
1508	0	5	51	2	1	3	3	312	288	936	864	CoherentMotion_C#v1	0	1000
1151	0	4	42	1	2	3	3	256	344	768	1032	CoherentMotion_C#v1	0	1000
2788	0	7	70	1	3	3	3	424	176	1272	528	CoherentMotion_C#v1	0	1000
2080	1	0	5	2	2	3	3	31	569	93	1707	CoherentMotion_C#v1	0	1000
2552	0	0	5	3	2	3	3	31	569	93	1707	CoherentMotion_C#v1	0	1000
2466	0	2	23	3	2	3	3	143	457	429	1371	CoherentMotion_C#v1	1	500
1029	0	5	51	3	1	3	3	312	288	936	864	CoherentMotion_C#v1	1	500
2373	0	3	33	3	2	3	3	199	401	597	1203	CoherentMotion_C#v1	1	500
1064	1	2	23	3	3	3	3	143	457	429	1371	CoherentMotion_C#v1	1	500
1144	1	6	61	3	3	3	3	368	232	1104	696	CoherentMotion_C#v1	1	500
971	1	7	70	1	1	3	3	424	176	1272	528	CoherentMotion_C#v1	1	500
1048	0	3	33	1	3	3	3	199	401	597	1203	CoherentMotion_C#v1	1	500
1225	1	4	42	3	3	3	3	256	344	768	1032	CoherentMotion_C#v1	1	500
988	1	6	61	2	2	3	3	368	232	1104	696	CoherentMotion_C#v1	1	500
1338	1	5	51	2	2	3	3	312	288	936	864	CoherentMotion_C#v1	1	500
1362	0	3	33	1	2	3	3	199	401	597	1203	CoherentMotion_C#v1	1	500
1146	0	5	51	1	3	3	3	312	288	936	864	CoherentMotion_C#v1	1	500
1404	1	5	51	2	2	3	3	312	288	936	864	CoherentMotion_C#v1	1	500
1302	0	0	5	3	0	3	3	31	569	93	1707	CoherentMotion_C#v1	1	500
1740	0	6	61	2	1	3	3	368	232	1104	696	CoherentMotion_C#v1	1	500
1037	1	1	14	2	2	3	3	87	513	261	1539	CoherentMotion_C#v1	1	500
1502	0	0	5	2	0	3	3	31	569	93	1707	CoherentMotion_C#v1	1	500
1447	1	4	42	0	0	3	3	256	344	768	1032	CoherentMotion_C#v1	1	500
1518	0	5	51	2	3	3	3	312	288	936	864	CoherentMotion_C#v1	1	500
1242	1	2	23	1	1	3	3	143	457	429	1371	CoherentMotion_C#v1	1	500
1039	1	4	42	2	2	3	3	256	344	768	1032	CoherentMotion_C#v1	1	500
1251	0	6	61	0	2	3	3	368	232	1104	696	CoherentMotion_C#v1	1	500
2200	0	6	61	0	1	3	3	368	232	1104	696	CoherentMotion_C#v1	1	500
2116	0	1	14	3	2	3	3	87	513	261	1539	CoherentMotion_C#v1	1	500
1967	1	1	14	3	3	3	3	87	513	261	1539	CoherentMotion_C#v1	1	500
1511	1	1	14	1	1	3	3	87	513	261	1539	CoherentMotion_C#v1	1	500
1266	1	6	61	1	1	3	3	368	232	1104	696	CoherentMotion_C#v1	1	500
1032	1	4	42	3	3	3	3	256	344	768	1032	CoherentMotion_C#v1	1	500
1094	0	2	23	3	1	3	3	143	457	429	1371	CoherentMotion_C#v1	1	500
1225	1	4	42	2	2	3	3	256	344	768	1032	CoherentMotion_C#v1	1	500
1342	1	6	61	3	3	3	3	368	232	1104	696	CoherentMotion_C#v1	1	500
901	1	3	33	1	1	3	3	199	401	597	1203	CoherentMotion_C#v1	1	500
1327	0	0	5	2	3	3	3	31	569	93	1707	CoherentMotion_C#v1	1	500
1718	0	2	23	2	0	3	3	143	457	429	1371	CoherentMotion_C#v1	1	500
1737	1	5	51	3	3	3	3	312	288	936	864	CoherentMotion_C#v1	1	500
922	1	7	70	3	3	3	3	424	176	1272	528	CoherentMotion_C#v1	1	500
903	1	7	70	1	1	3	3	424	176	1272	528	CoherentMotion_C#v1	1	500
1252	1	5	51	1	1	3	3	312	288	936	864	CoherentMotion_C#v1	1	500
793	1	3	33	3	3	3	3	199	401	597	1203	CoherentMotion_C#v1	1	500
1011	0	4	42	0	1	3	3	256	344	768	1032	CoherentMotion_C#v1	1	500
1874	1	7	70	1	1	3	3	424	176	1272	528	CoherentMotion_C#v1	1	500
1190	1	2	23	1	1	3	3	143	457	429	1371	CoherentMotion_C#v1	1	500
1001	1	1	14	3	3	3	3	87	513	261	1539	CoherentMotion_C#v1	1	500
1111	0	2	23	0	2	3	3	143	457	429	1371	CoherentMotion_C#v1	1	500
1146	1	3	33	1	1	3	3	199	401	597	1203	CoherentMotion_C#v1	1	500
1260	1	7	70	0	0	3	3	424	176	1272	528	CoherentMotion_C#v1	1	500
1234	1	3	33	2	2	3	3	199	401	597	1203	CoherentMotion_C#v1	1	500
1014	1	6	61	2	2	3	3	368	232	1104	696	CoherentMotion_C#v1	1	500
2165	0	2	23	1	3	3	3	143	457	429	1371	CoherentMotion_C#v1	1	500
2466	1	4	42	0	0	3	3	256	344	768	1032	CoherentMotion_C#v1	1	500
966	1	4	42	2	2	3	3	256	344	768	1032	CoherentMotion_C#v1	1	500
1829	0	0	5	2	1	3	3	31	569	93	1707	CoherentMotion_C#v1	1	500
1689	1	0	5	0	0	3	3	31	569	93	1707	CoherentMotion_C#v1	1	500
1083	1	4	42	3	3	3	3	256	344	768	1032	CoherentMotion_C#v1	1	500
2044	1	0	5	1	1	3	3	31	569	93	1707	CoherentMotion_C#v1	1	500
1444	1	5	51	0	0	3	3	312	288	936	864	CoherentMotion_C#v1	1	500
1629	0	1	14	2	1	3	3	87	513	261	1539	CoherentMotion_C#v1	1	500
1276	1	2	23	2	2	3	3	143	457	429	1371	CoherentMotion_C#v1	1	500
1730	1	5	51	2	2	3	3	312	288	936	864	CoherentMotion_C#v1	1	500
1428	1	0	5	2	2	3	3	31	569	93	1707	CoherentMotion_C#v1	1	500
1581	0	1	14	3	2	3	3	87	513	261	1539	CoherentMotion_C#v1	1	500
1307	0	2	23	0	2	3	3	143	457	429	1371	CoherentMotion_C#v1	1	500
2001	0	0	5	2	1	3	3	31	569	93	1707	CoherentMotion_C#v1	1	500
1082	1	7	70	3	3	3	3	424	176	1272	528	CoherentMotion_C#v1	1	500
2280	1	1	14	0	0	3	3	87	513	261	1539	CoherentMotion_C#v1	1	500
1258	1	7	70	0	0	3	3	424	176	1272	528	CoherentMotion_C#v1	1	500
1278	1	6	61	0	0	3	3	368	232	1104	696	CoherentMotion_C#v1	1	500
1828	0	1	14	2	3	3	3	87	513	261	1539	CoherentMotion_C#v1	1	500
1210	1	1	14	1	1	3	3	87	513	261	1539	CoherentMotion_C#v1	1	500
1309	1	6	61	2	2	3	3	368	232	1104	696	CoherentMotion_C#v1	1	500
930	1	5	51	3	3	3	3	312	288	936	864	CoherentMotion_C#v1	1	500
977	1	7	70	3	3	3	3	424	176	1272	528	CoherentMotion_C#v1	1	500
3055	1	0	5	2	2	3	3	31	569	93	1707	CoherentMotion_C#v1	1	500
1133	1	6	61	0	0	3	3	368	232	1104	696	CoherentMotion_C#v1	1	500
1396	1	3	33	0	0	3	3	199	401	597	1203	CoherentMotion_C#v1	1	500
1529	1	5	51	0	0	3	3	312	288	936	864	CoherentMotion_C#v1	1	500
1864	1	2	23	2	2	3	3	143	457	429	1371	CoherentMotion_C#v1	1	500
1246	1	0	5	0	0	3	3	31	569	93	1707	CoherentMotion_C#v1	1	500
1428	0	0	5	1	3	3	3	31	569	93	1707	CoherentMotion_C#v1	1	500
1325	0	2	23	1	2	3	3	143	457	429	1371	CoherentMotion_C#v1	1	500
1091	1	3	33	1	1	3	3	199	401	597	1203	CoherentMotion_C#v1	1	500
912	1	4	42	1	1	3	3	256	344	768	1032	CoherentMotion_C#v1	1	500
2287	0	5	51	0	3	3	3	312	288	936	864	CoherentMotion_C#v1	1	500
928	1	6	61	2	2	3	3	368	232	1104	696	CoherentMotion_C#v1	1	500
1134	1	5	51	3	3	3	3	312	288	936	864	CoherentMotion_C#v1	1	500
1039	1	3	33	3	3	3	3	199	401	597	1203	CoherentMotion_C#v1	1	500
1117	1	6	61	0	0	3	3	368	232	1104	696	CoherentMotion_C#v1	1	500
1264	1	3	33	0	0	3	3	199	401	597	1203	CoherentMotion_C#v1	1	500
2677	0	0	5	2	3	3	3	31	569	93	1707	CoherentMotion_C#v1	1	500
1918	0	4	42	3	2	3	3	256	344	768	1032	CoherentMotion_C#v1	1	500
1110	1	3	33	3	3	3	3	199	401	597	1203	CoherentMotion_C#v1	1	500
1077	0	4	42	0	2	3	3	256	344	768	1032	CoherentMotion_C#v1	1	500
2135	0	2	23	1	2	3	3	143	457	429	1371	CoherentMotion_C#v1	1	500
931	1	5	51	3	3	3	3	312	288	936	864	CoherentMotion_C#v1	1	500
799	1	5	51	1	1	3	3	312	288	936	864	CoherentMotion_C#v1	1	500
1608	1	1	14	2	2	3	3	87	513	261	1539	CoherentMotion_C#v1	1	500
1030	1	3	33	2	2	3	3	199	401	597	1203	CoherentMotion_C#v1	1	500
1621	0	1	14	2	3	3	3	87	513	261	1539	CoherentMotion_C#v1	1	500
929	1	7	70	3	3	3	3	424	176	1272	528	CoherentMotion_C#v1	1	500
1586	1	0	5	2	2	3	3	31	569	93	1707	CoherentMotion_C#v1	1	500
1070	1	4	42	2	2	3	3	256	344	768	1032	CoherentMotion_C#v1	1	500
1419	1	5	51	0	0	3	3	312	288	936	864	CoherentMotion_C#v1	1	500
1172	1	4	42	3	3	3	3	256	344	768	1032	CoherentMotion_C#v1	1	500
1064	1	6	61	1	1	3	3	368	232	1104	696	CoherentMotion_C#v1	1	500
952	1	5	51	2	2	3	3	312	288	936	864	CoherentMotion_C#v1	1	500
1366	1	1	14	2	2	3	3	87	513	261	1539	CoherentMotion_C#v1	1	500
1132	0	0	5	3	2	3	3	31	569	93	1707	CoherentMotion_C#v1	1	500
1711	0	1	14	2	0	3	3	87	513	261	1539	CoherentMotion_C#v1	1	500
1312	0	0	5	3	1	3	3	31	569	93	1707	CoherentMotion_C#v1	1	500
1942	0	0	5	1	2	3	3	31	569	93	1707	CoherentMotion_C#v1	1	500
1342	0	1	14	3	2	3	3	87	513	261	1539	CoherentMotion_C#v1	1	500
1781	1	6	61	2	2	3	3	368	232	1104	696	CoherentMotion_C#v1	1	500
2840	0	0	5	3	1	3	3	31	569	93	1707	CoherentMotion_C#v1	1	500
1124	1	3	33	3	3	3	3	199	401	597	1203	CoherentMotion_C#v1	1	500
1126	1	6	61	1	1	3	3	368	232	1104	696	CoherentMotion_C#v1	1	500
2631	0	0	5	3	0	3	3	31	569	93	1707	CoherentMotion_C#v1	1	500
972	1	6	61	3	3	3	3	368	232	1104	696	CoherentMotion_C#v1	1	500
718	1	6	61	1	1	3	3	368	232	1104	696	CoherentMotion_C#v1	1	500
998	1	7	70	1	1	3	3	424	176	1272	528	CoherentMotion_C#v1	1	500
756	1	4	42	3	3	3	3	256	344	768	1032	CoherentMotion_C#v1	1	500
1228	1	5	51	0	0	3	3	312	288	936	864	CoherentMotion_C#v1	1	500
845	1	7	70	0	0	3	3	424	176	1272	528	CoherentMotion_C#v1	1	500
1627	0	1	14	2	3	3	3	87	513	261	1539	CoherentMotion_C#v1	1	500
1305	1	6	61	2	2	3	3	368	232	1104	696	CoherentMotion_C#v1	1	500
864	1	7	70	3	3	3	3	424	176	1272	528	CoherentMotion_C#v1	1	500
1083	1	4	42	2	2	3	3	256	344	768	1032	CoherentMotion_C#v1	1	500
1229	1	2	23	3	3	3	3	143	457	429	1371	CoherentMotion_C#v1	1	500
864	1	2	23	3	3	3	3	143	457	429	1371	CoherentMotion_C#v1	1	500
1196	1	2	23	2	2	3	3	143	457	429	1371	CoherentMotion_C#v1	1	500
1487	0	0	5	3	0	3	3	31	569	93	1707	CoherentMotion_C#v1	1	500
730	1	7	70	1	1	3	3	424	176	1272	528	CoherentMotion_C#v1	1	500
1070	1	0	5	3	3	3	3	31	569	93	1707	CoherentMotion_C#v1	1	500
738	1	3	33	3	3	3	3	199	401	597	1203	CoherentMotion_C#v1	1	500
1258	1	1	14	1	1	3	3	87	513	261	1539	CoherentMotion_C#v1	1	500
1295	1	2	23	1	1	3	3	143	457	429	1371	CoherentMotion_C#v1	1	500
2291	0	0	5	1	3	3	3	31	569	93	1707	CoherentMotion_C#v1	1	500
1190	1	4	42	1	1	3	3	256	344	768	1032	CoherentMotion_C#v1	1	500
825	1	7	70	3	3	3	3	424	176	1272	528	CoherentMotion_C#v1	1	500
915	1	5	51	1	1	3	3	312	288	936	864	CoherentMotion_C#v1	1	500
673	1	4	42	3	3	3	3	256	344	768	1032	CoherentMotion_C#v1	1	500
837	1	3	33	1	1	3	3	199	401	597	1203	CoherentMotion_C#v1	1	500
751	1	4	42	3	3	3	3	256	344	768	1032	CoherentMotion_C#v1	1	500
1911	0	4	42	3	0	3	3	256	344	768	1032	CoherentMotion_C#v1	1	500
1103	0	1	14	0	3	3	3	87	513	261	1539	CoherentMotion_C#v1	1	500
848	1	6	61	1	1	3	3	368	232	1104	696	CoherentMotion_C#v1	1	500
1195	0	1	14	1	3	3	3	87	513	261	1539	CoherentMotion_C#v1	1	500
987	1	5	51	1	1	3	3	312	288	936	864	CoherentMotion_C#v1	1	500
892	0	0	5	1	2	3	3	31	569	93	1707	CoherentMotion_C#v1	1	500
857	1	3	33	2	2	3	3	199	401	597	1203	CoherentMotion_C#v1	1	500
1234	0	0	5	1	0	3	3	31	569	93	1707	CoherentMotion_C#v1	1	500
870	1	5	51	2	2	3	3	312	288	936	864	CoherentMotion_C#v1	1	500
1075	0	0	5	1	0	3	3	31	569	93	1707	CoherentMotion_C#v1	1	500
850	0	4	42	0	2	3	3	256	344	768	1032	CoherentMotion_C#v1	1	500
846	1	3	33	1	1	3	3	199	401	597	1203	CoherentMotion_C#v1	1	500
775	1	2	23	3	3	3	3	143	457	429	1371	CoherentMotion_C#v1	1	500
1838	0	2	23	2	0	3	3	143	457	429	1371	CoherentMotion_C#v1	1	500
1110	1	3	33	3	3	3	3	199	401	597	1203	CoherentMotion_C#v1	1	500
1171	0	2	23	1	2	3	3	143	457	429	1371	CoherentMotion_C#v1	1	500
953	1	2	23	3	3	3	3	143	457	429	1371	CoherentMotion_C#v1	1	500
822	1	2	23	1	1	3	3	143	457	429	1371	CoherentMotion_C#v1	1	500
896	1	4	42	3	3	3	3	256	344	768	1032	CoherentMotion_C#v1	1	500
1067	0	3	33	0	2	3	3	199	401	597	1203	CoherentMotion_C#v1	1	500
1001	1	2	23	3	3	3	3	143	457	429	1371	CoherentMotion_C#v1	1	500
1194	1	6	61	2	2	3	3	368	232	1104	696	CoherentMotion_C#v1	1	500
912	1	7	70	2	2	3	3	424	176	1272	528	CoherentMotion_C#v1	1	500
1196	1	7	70	0	0	3	3	424	176	1272	528	CoherentMotion_C#v1	1	500
897	1	7	70	1	1	3	3	424	176	1272	528	CoherentMotion_C#v1	1	500
1419	1	5	51	0	0	3	3	312	288	936	864	CoherentMotion_C#v1	1	500
2356	1	1	14	3	3	3	3	87	513	261	1539	CoherentMotion_C#v1	1	500
1285	1	6	61	0	0	3	3	368	232	1104	696	CoherentMotion_C#v1	1	500
1115	1	7	70	2	2	3	3	424	176	1272	528	CoherentMotion_C#v1	1	500
958	1	3	33	1	1	3	3	199	401	597	1203	CoherentMotion_C#v1	1	500
684	1	7	70	0	0	3	3	424	176	1272	528	CoherentMotion_C#v1	1	500
674	1	5	51	2	2	3	3	312	288	936	864	CoherentMotion_C#v1	1	500
601	1	3	33	3	3	3	3	199	401	597	1203	CoherentMotion_C#v1	1	500
701	1	7	70	0	0	3	3	424	176	1272	528	CoherentMotion_C#v1	1	500
1491	1	4	42	1	1	3	3	256	344	768	1032	CoherentMotion_C#v1	1	500
1726	0	3	33	0	1	3	3	199	401	597	1203	CoherentMotion_C#v1	1	500
863	1	6	61	2	2	3	3	368	232	1104	696	CoherentMotion_C#v1	1	500
1177	1	2	23	0	0	3	3	143	457	429	1371	CoherentMotion_C#v1	1	500
1306	0	0	5	2	3	3	3	31	569	93	1707	CoherentMotion_C#v1	1	500
1044	1	4	42	1	1	3	3	256	344	768	1032	CoherentMotion_C#v1	1	500
1445	1	5	51	2	2	3	3	312	288	936	864	CoherentMotion_C#v1	1	500
1646	1	1	14	0	0	3	3	87	513	261	1539	CoherentMotion_C#v1	1	500
1274	1	6	61	0	0	3	3	368	232	1104	696	CoherentMotion_C#v1	1	500
1010	1	7	70	2	2	3	3	424	176	1272	528	CoherentMotion_C#v1	1	500
2386	1	2	23	2	2	3	3	143	457	429	1371	CoherentMotion_C#v1	1	500
1459	1	2	23	0	0	3	3	143	457	429	1371	CoherentMotion_C#v1	1	500
894	1	7	70	2	2	3	3	424	176	1272	528	CoherentMotion_C#v1	1	500
1162	1	3	33	0	0	3	3	199	401	597	1203	CoherentMotion_C#v1	1	500
1132	1	6	61	2	2	3	3	368	232	1104	696	CoherentMotion_C#v1	1	500
863	1	7	70	3	3	3	3	424	176	1272	528	CoherentMotion_C#v1	1	500
809	1	3	33	3	3	3	3	199	401	597	1203	CoherentMotion_C#v1	1	500
900	1	2	23	3	3	3	3	143	457	429	1371	CoherentMotion_C#v1	1	500
783	0	4	42	1	3	3	3	256	344	768	1032	CoherentMotion_C#v1	1	500
1303	1	4	42	0	0	3	3	256	344	768	1032	CoherentMotion_C#v1	1	500
1323	0	3	33	2	3	3	3	199	401	597	1203	CoherentMotion_C#v1	1	500
885	1	6	61	3	3	3	3	368	232	1104	696	CoherentMotion_C#v1	1	500
1583	0	1	14	0	1	3	3	87	513	261	1539	CoherentMotion_C#v1	1	500
1743	1	5	51	0	0	3	3	312	288	936	864	CoherentMotion_C#v1	1	500
1855	0	1	14	0	3	3	3	87	513	261	1539	CoherentMotion_C#v1	1	500
2279	0	2	23	1	0	3	3	143	457	429	1371	CoherentMotion_C#v1	1	500
1110	1	3	33	0	0	3	3	199	401	597	1203	CoherentMotion_C#v1	1	500
1861	1	1	14	1	1	3	3	87	513	261	1539	CoherentMotion_C#v1	1	500
989	1	6	61	2	2	3	3	368	232	1104	696	CoherentMotion_C#v1	1	500
682	1	5	51	3	3	3	3	312	288	936	864	CoherentMotion_C#v1	1	500
754	1	2	23	1	1	3	3	143	457	429	1371	CoherentMotion_C#v1	1	500
716	1	5	51	3	3	3	3	312	288	936	864	CoherentMotion_C#v1	1	500
1106	0	4	42	0	2	3	3	256	344	768	1032	CoherentMotion_C#v1	1	500
1252	0	2	23	1	0	3	3	143	457	429	1371	CoherentMotion_C#v1	1	500
2392	1	1	14	1	1	3	3	87	513	261	1539	CoherentMotion_C#v1	1	500
907	1	4	42	3	3	3	3	256	344	768	1032	CoherentMotion_C#v1	1	500
902	1	7	70	2	2	3	3	424	176	1272	528	CoherentMotion_C#v1	1	500
799	1	3	33	1	1	3	3	199	401	597	1203	CoherentMotion_C#v1	1	500
1005	1	7	70	2	2	3	3	424	176	1272	528	CoherentMotion_C#v1	1	500
2924	0	1	14	1	3	3	3	87	513	261	1539	CoherentMotion_C#v1	1	500
1212	0	0	5	3	2	3	3	31	569	93	1707	CoherentMotion_C#v1	1	500
991	1	5	51	0	0	3	3	312	288	936	864	CoherentMotion_C#v1	1	500
1022	1	6	61	1	1	3	3	368	232	1104	696	CoherentMotion_C#v1	1	500
829	1	3	33	3	3	3	3	199	401	597	1203	CoherentMotion_C#v1	1	500
883	1	5	51	3	3	3	3	312	288	936	864	CoherentMotion_C#v1	1	500
1824	0	3	33	1	2	3	3	199	401	597	1203	CoherentMotion_C#v1	1	500
982	1	3	33	3	3	3	3	199	401	597	1203	CoherentMotion_C#v1	1	500
805	1	2	23	1	1	3	3	143	457	429	1371	CoherentMotion_C#v1	1	500
1309	0	1	14	3	2	3	3	87	513	261	1539	CoherentMotion_C#v1	1	500
1029	1	2	23	3	3	3	3	143	457	429	1371	CoherentMotion_C#v1	1	500
752	0	1	14	2	1	3	3	87	513	261	1539	CoherentMotion_C#v1	1	500
796	1	7	70	3	3	3	3	424	176	1272	528	CoherentMotion_C#v1	1	500
1412	0	0	5	0	2	3	3	31	569	93	1707	CoherentMotion_C#v1	1	500
2254	0	2	23	3	1	3	3	143	457	429	1371	CoherentMotion_C#v1	1	500
1133	1	3	33	2	2	3	3	199	401	597	1203	CoherentMotion_C#v1	1	500
1069	1	2	23	2	2	3	3	143	457	429	1371	CoherentMotion_C#v1	1	500
1871	0	0	5	2	3	3	3	31	569	93	1707	CoherentMotion_C#v1	1	500
1349	1	7	70	0	0	3	3	424	176	1272	528	CoherentMotion_C#v1	1	500
876	1	7	70	3	3	3	3	424	176	1272	528	CoherentMotion_C#v1	1	500
1414	1	1	14	1	1	3	3	87	513	261	1539	CoherentMotion_C#v1	1	500
2479	0	1	14	3	0	3	3	87	513	261	1539	CoherentMotion_C#v1	1	500
1525	1	6	61	2	2	3	3	368	232	1104	696	CoherentMotion_C#v1	1	500
992	1	6	61	3	3	3	3	368	232	1104	696	CoherentMotion_C#v1	1	500
735	1	6	61	1	1	3	3	368	232	1104	696	CoherentMotion_C#v1	1	500
1735	0	0	5	2	0	3	3	31	569	93	1707	CoherentMotion_C#v1	1	500
905	1	7	70	1	1	3	3	424	176	1272	528	CoherentMotion_C#v1	1	500
1427	0	4	42	0	2	3	3	256	344	768	1032	CoherentMotion_C#v1	1	500
1404	1	7	70	0	0	3	3	424	176	1272	528	CoherentMotion_C#v1	1	500
934	1	6	61	1	1	3	3	368	232	1104	696	CoherentMotion_C#v1	1	500
819	1	7	70	1	1	3	3	424	176	1272	528	CoherentMotion_C#v1	1	500
892	1	5	51	3	3	3	3	312	288	936	864	CoherentMotion_C#v1	1	500
808	1	7	70	2	2	3	3	424	176	1272	528	CoherentMotion_C#v1	1	500
1762	1	1	14	1	1	3	3	87	513	261	1539	CoherentMotion_C#v1	1	500
1910	1	1	14	0	0	3	3	87	513	261	1539	CoherentMotion_C#v1	1	500
1164	1	0	5	1	1	3	3	31	569	93	1707	CoherentMotion_C#v1	1	500
1407	1	2	23	2	2	3	3	143	457	429	1371	CoherentMotion_C#v1	1	500
1064	1	4	42	2	2	3	3	256	344	768	1032	CoherentMotion_C#v1	1	500
1684	1	2	23	0	0	3	3	143	457	429	1371	CoherentMotion_C#v1	1	500
1065	1	5	51	2	2	3	3	312	288	936	864	CoherentMotion_C#v1	1	500
776	1	6	61	3	3	3	3	368	232	1104	696	CoherentMotion_C#v1	1	500
3555	1	1	14	1	1	3	3	87	513	261	1539	CoherentMotion_C#v1	1	500
1619	1	3	33	2	2	3	3	199	401	597	1203	CoherentMotion_C#v1	1	500
930	1	5	51	1	1	3	3	312	288	936	864	CoherentMotion_C#v1	1	500
1039	1	6	61	2	2	3	3	368	232	1104	696	CoherentMotion_C#v1	1	500
1710	0	0	5	3	1	3	3	31	569	93	1707	CoherentMotion_C#v1	1	500
955	0	2	23	0	3	3	3	143	457	429	1371	CoherentMotion_C#v1	1	500
1164	1	2	23	2	2	3	3	143	457	429	1371	CoherentMotion_C#v1	1	500
1952	0	1	14	3	0	3	3	87	513	261	1539	CoherentMotion_C#v1	1	500
1415	0	0	5	0	2	3	3	31	569	93	1707	CoherentMotion_C#v1	1	500
1502	1	7	70	0	0	3	3	424	176	1272	528	CoherentMotion_C#v1	1	500
636	1	3	33	3	3	3	3	199	401	597	1203	CoherentMotion_C#v1	1	500
1075	1	4	42	0	0	3	3	256	344	768	1032	CoherentMotion_C#v1	1	500
1567	1	0	5	1	1	3	3	31	569	93	1707	CoherentMotion_C#v1	1	500
924	1	7	70	1	1	3	3	424	176	1272	528	CoherentMotion_C#v1	1	500
2121	1	1	14	0	0	3	3	87	513	261	1539	CoherentMotion_C#v1	1	500
857	1	3	33	3	3	3	3	199	401	597	1203	CoherentMotion_C#v1	1	500
1492	0	2	23	0	1	3	3	143	457	429	1371	CoherentMotion_C#v1	1	500
910	1	6	61	3	3	3	3	368	232	1104	696	CoherentMotion_C#v1	1	500
796	1	5	51	1	1	3	3	312	288	936	864	CoherentMotion_C#v1	1	500
1028	1	6	61	2	2	3	3	368	232	1104	696	CoherentMotion_C#v1	1	500
1698	1	1	14	1	1	3	3	87	513	261	1539	CoherentMotion_C#v1	1	500
1188	0	3	33	0	1	3	3	199	401	597	1203	CoherentMotion_C#v1	1	500
952	1	5	51	0	0	3	3	312	288	936	864	CoherentMotion_C#v1	1	500
1476	0	0	5	3	2	3	3	31	569	93	1707	CoherentMotion_C#v1	1	500
876	1	7	70	2	2	3	3	424	176	1272	528	CoherentMotion_C#v1	1	500
859	1	0	5	2	2	3	3	31	569	93	1707	CoherentMotion_C#v1	1	500
1014	1	7	70	2	2	3	3	424	176	1272	528	CoherentMotion_C#v1	1	500
1061	0	0	5	2	3	3	3	31	569	93	1707	CoherentMotion_C#v1	1	500
789	0	7	70	2	1	3	3	424	176	1272	528	CoherentMotion_C#v1	1	500
879	0	2	23	3	2	3	3	143	457	429	1371	CoherentMotion_C#v1	1	500
1093	0	2	23	0	3	3	3	143	457	429	1371	CoherentMotion_C#v1	1	500
1482	0	0	5	3	0	3	3	31	569	93	1707	CoherentMotion_C#v1	1	500
1120	1	7	70	1	1	3	3	424	176	1272	528	CoherentMotion_C#v1	1	500
1061	1	5	51	1	1	3	3	312	288	936	864	CoherentMotion_C#v1	1	500
1256	1	6	61	0	0	3	3	368	232	1104	696	CoherentMotion_C#v1	1	500
1437	0	0	5	2	1	3	3	31	569	93	1707	CoherentMotion_C#v1	1	500
1174	1	5	51	2	2	3	3	312	288	936	864	CoherentMotion_C#v1	1	500
1048	1	5	51	0	0	3	3	312	288	936	864	CoherentMotion_C#v1	1	500
1608	0	4	42	0	1	3	3	256	344	768	1032	CoherentMotion_C#v1	1	500
1111	1	6	61	2	2	3	3	368	232	1104	696	CoherentMotion_C#v1	1	500
1256	0	1	14	1	3	3	3	87	513	261	1539	CoherentMotion_C#v1	1	500
1211	0	0	5	0	2	3	3	31	569	93	1707	CoherentMotion_C#v1	1	500
1283	0	1	14	1	0	3	3	87	513	261	1539	CoherentMotion_C#v1	1	500
1272	1	5	51	0	0	3	3	312	288	936	864	CoherentMotion_C#v1	1	500
2653	0	3	33	1	2	3	3	199	401	597	1203	CoherentMotion_C#v1	1	500
932	1	7	70	0	0	3	3	424	176	1272	528	CoherentMotion_C#v1	1	500
1151	1	1	14	3	3	3	3	87	513	261	1539	CoherentMotion_C#v1	1	500
1188	1	4	42	2	2	3	3	256	344	768	1032	CoherentMotion_C#v1	1	500
1065	0	0	5	3	2	3	3	31	569	93	1707	CoherentMotion_C#v1	1	500
712	1	6	61	0	0	3	3	368	232	1104	696	CoherentMotion_C#v1	1	500
831	0	0	5	2	0	3	3	31	569	93	1707	CoherentMotion_C#v1	1	500
1146	1	6	61	0	0	3	3	368	232	1104	696	CoherentMotion_C#v1	1	500
1147	0	0	5	0	1	3	3	31	569	93	1707	CoherentMotion_C#v1	1	500
1231	0	1	14	1	0	3	3	87	513	261	1539	CoherentMotion_C#v1	1	500
995	1	6	61	0	0	3	3	368	232	1104	696	CoherentMotion_C#v1	1	500
1281	1	1	14	3	3	3	3	87	513	261	1539	CoherentMotion_C#v1	1	500
951	1	3	33	1	1	3	3	199	401	597	1203	CoherentMotion_C#v1	1	500
629	1	3	33	3	3	3	3	199	401	597	1203	CoherentMotion_C#v1	1	500
842	1	4	42	3	3	3	3	256	344	768	1032	CoherentMotion_C#v1	1	500
868	1	1	14	3	3	3	3	87	513	261	1539	CoherentMotion_C#v1	1	500
1567	1	3	33	3	3	3	3	199	401	597	1203	CoherentMotion_C#v1	1	500
1116	1	2	23	0	0	3	3	143	457	429	1371	CoherentMotion_C#v1	1	500
794	1	7	70	0	0	3	3	424	176	1272	528	CoherentMotion_C#v1	1	500
1095	1	4	42	0	0	3	3	256	344	768	1032	CoherentMotion_C#v1	1	500
1257	0	0	5	2	1	3	3	31	569	93	1707	CoherentMotion_C#v1	1	500
778	1	7	70	1	1	3	3	424	176	1272	528	CoherentMotion_C#v1	1	500
615	1	5	51	1	1	3	3	312	288	936	864	CoherentMotion_C#v1	1	500
1259	1	2	23	3	3	3	3	143	457	429	1371	CoherentMotion_C#v1	1	500
1120	1	4	42	3	3	3	3	256	344	768	1032	CoherentMotion_C#v1	1	500
851	1	4	42	0	0	3	3	256	344	768	1032	CoherentMotion_C#v1	1	500
685	0	1	14	1	0	3	3	87	513	261	1539	CoherentMotion_C#v1	1	500
1363	1	4	42	0	0	3	3	256	344	768	1032	CoherentMotion_C#v1	1	500
1339	0	0	5	3	1	3	3	31	569	93	1707	CoherentMotion_C#v1	1	500
1315	1	5	51	2	2	3	3	312	288	936	864	CoherentMotion_C#v1	1	500
1257	0	3	33	1	3	3	3	199	401	597	1203	CoherentMotion_C#v1	1	500
702	1	2	23	2	2	3	3	143	457	429	1371	CoherentMotion_C#v1	1	500
1110	1	3	33	3	3	3	3	199	401	597	1203	CoherentMotion_C#v1	1	500
726	1	6	61	2	2	3	3	368	232	1104	696	CoherentMotion_C#v1	1	500
1179	1	4	42	0	0	3	3	256	344	768	1032	CoherentMotion_C#v1	1	500
1504	0	0	5	1	3	3	3	31	569	93	1707	CoherentMotion_C#v1	1	500
845	1	7	70	2	2	3	3	424	176	1272	528	CoherentMotion_C#v1	1	500
1143	1	2	23	1	1	3	3	143	457	429	1371	CoherentMotion_C#v1	1	500
1034	0	1	14	3	2	3	3	87	513	261	1539	CoherentMotion_C#v1	1	500
1241	0	1	14	0	2	3	3	87	513	261	1539	CoherentMotion_C#v1	1	500
1086	1	6	61	2	2	3	3	368	232	1104	696	CoherentMotion_C#v1	1	500
719	1	3	33	3	3	3	3	199	401	597	1203	CoherentMotion_C#v1	1	500
983	1	4	42	2	2	3	3	256	344	768	1032	CoherentMotion_C#v1	1	500
965	1	4	42	2	2	3	3	256	344	768	1032	CoherentMotion_C#v1	1	500
880	1	3	33	1	1	3	3	199	401	597	1203	CoherentMotion_C#v1	1	500
1036	1	0	5	3	3	3	3	31	569	93	1707	CoherentMotion_C#v1	1	500
1131	1	5	51	2	2	3	3	312	288	936	864	CoherentMotion_C#v1	1	500
719	1	4	42	1	1	3	3	256	344	768	1032	CoherentMotion_C#v1	1	500
582	1	3	33	3	3	3	3	199	401	597	1203	CoherentMotion_C#v1	1	500
794	1	4	42	2	2	3	3	256	344	768	1032	CoherentMotion_C#v1	1	500
852	0	1	14	0	3	3	3	87	513	261	1539	CoherentMotion_C#v1	1	500
974	1	0	5	3	3	3	3	31	569	93	1707	CoherentMotion_C#v1	1	500
1052	1	5	51	0	0	3	3	312	288	936	864	CoherentMotion_C#v1	1	500
813	1	5	51	1	1	3	3	312	288	936	864	CoherentMotion_C#v1	1	500
566	1	6	61	0	0	3	3	368	232	1104	696	CoherentMotion_C#v1	1	500
665	1	1	14	0	0	3	3	87	513	261	1539	CoherentMotion_C#v1	1	500
536	0	7	70	2	0	3	3	424	176	1272	528	CoherentMotion_C#v1	1	500
1265	0	0	5	0	1	3	3	31	569	93	1707	CoherentMotion_C#v1	1	500
646	1	5	51	0	0	3	3	312	288	936	864	CoherentMotion_C#v1	1	500
861	1	4	42	0	0	3	3	256	344	768	1032	CoherentMotion_C#v1	1	500
952	1	5	51	3	3	3	3	312	288	936	864	CoherentMotion_C#v1	1	500
693	1	6	61	3	3	3	3	368	232	1104	696	CoherentMotion_C#v1	1	500
940	0	5	51	1	3	3	3	312	288	936	864	CoherentMotion_C#v1	1	500
729	1	6	61	1	1	3	3	368	232	1104	696	CoherentMotion_C#v1	1	500
736	1	3	33	3	3	3	3	199	401	597	1203	CoherentMotion_C#v1	1	500
545	1	5	51	1	1	3	3	312	288	936	864	CoherentMotion_C#v1	1	500
746	1	7	70	0	0	3	3	424	176	1272	528	CoherentMotion_C#v1	1	500
546	1	4	42	0	0	3	3	256	344	768	1032	CoherentMotion_C#v1	1	500
564	0	6	61	1	0	3	3	368	232	1104	696	CoherentMotion_C#v1	1	500
776	1	7	70	0	0	3	3	424	176	1272	528	CoherentMotion_C#v1	1	500
625	1	6	61	0	0	3	3	368	232	1104	696	CoherentMotion_C#v1	1	500
5798	1	6	61	0	0	3	3	368	232	1104	696	CoherentMotion_C#v1	1	500
704	1	2	23	0	0	3	3	143	457	429	1371	CoherentMotion_C#v1	1	500
807	0	0	5	2	0	3	3	31	569	93	1707	CoherentMotion_C#v1	1	500
927	1	5	51	3	3	3	3	312	288	936	864	CoherentMotion_C#v1	1	500
701	1	4	42	0	0	3	3	256	344	768	1032	CoherentMotion_C#v1	1	500
754	0	5	51	2	0	3	3	312	288	936	864	CoherentMotion_C#v1	1	500
1931	1	2	23	1	1	3	3	143	457	429	1371	CoherentMotion_C#v1	1	500
882	1	3	33	0	0	3	3	199	401	597	1203	CoherentMotion_C#v1	1	500
703	1	4	42	0	0	3	3	256	344	768	1032	CoherentMotion_C#v1	1	500
692	1	5	51	0	0	3	3	312	288	936	864	CoherentMotion_C#v1	1	500
844	0	3	33	1	0	3	3	199	401	597	1203	CoherentMotion_C#v1	1	500
774	1	4	42	1	1	3	3	256	344	768	1032	CoherentMotion_C#v1	1	500
624	1	7	70	1	1	3	3	424	176	1272	528	CoherentMotion_C#v1	1	500
804	1	7	70	3	3	3	3	424	176	1272	528	CoherentMotion_C#v1	1	500
713	1	3	33	1	1	3	3	199	401	597	1203	CoherentMotion_C#v1	1	500
628	1	3	33	3	3	3	3	199	401	597	1203	CoherentMotion_C#v1	1	500
889	1	7	70	0	0	3	3	424	176	1272	528	CoherentMotion_C#v1	1	500
641	1	4	42	3	3	3	3	256	344	768	1032	CoherentMotion_C#v1	1	500
1241	1	2	23	2	2	3	3	143	457	429	1371	CoherentMotion_C#v1	1	500
1199	0	2	23	2	1	3	3	143	457	429	1371	CoherentMotion_C#v1	1	500
724	1	1	14	2	2	3	3	87	513	261	1539	CoherentMotion_C#v1	1	500
761	1	7	70	1	1	3	3	424	176	1272	528	CoherentMotion_C#v1	1	500
944	1	0	5	1	1	3	3	31	569	93	1707	CoherentMotion_C#v1	1	500
784	1	2	23	2	2	3	3	143	457	429	1371	CoherentMotion_C#v1	1	500
857	0	1	14	3	2	3	3	87	513	261	1539	CoherentMotion_C#v1	1	500
915	0	1	14	3	2	3	3	87	513	261	1539	CoherentMotion_C#v1	1	500
929	1	6	61	0	0	3	3	368	232	1104	696	CoherentMotion_C#v1	1	500
683	1	7	70	1	1	3	3	424	176	1272	528	CoherentMotion_C#v1	1	500
724	1	4	42	0	0	3	3	256	344	768	1032	CoherentMotion_C#v1	1	500
