# Supplementary material for: The Leuven Embedded Figures Test (L-EFT): measuring perception, intelligence or executive function?
Source: PeerJ. 2018 Mar 26;6:e4524. doi: 10.7717/peerj.4524 (PMC5875396; doi:10.7717/peerj.4524)
Supplement: Supplemental Information 9 [file peerj-06-4524-s009.zip › Study 1/CoherentMotion/113650CoherentMotion.csv]

ReactionTime	Accuracy	CoherenceLevel	CoherenceValue	StimDirection	RespDirection	G_MeanCoherentSpeed	G_MeanRandomSpeed	TotalCoherent	TotalRandom	TotalCoherentSpeed	TotalRandomSpeed	TestID	MainPrac	MotionDuration
2515	1	3	33	0	0	3	3	199	401	597	1203	CoherentMotion_C#v1	0	1000
6199	1	6	61	3	3	3	3	368	232	1104	696	CoherentMotion_C#v1	0	1000
1321	1	3	33	3	3	3	3	199	401	597	1203	CoherentMotion_C#v1	0	1000
1441	0	7	70	1	3	3	3	424	176	1272	528	CoherentMotion_C#v1	0	1000
1725	1	4	42	3	3	3	3	256	344	768	1032	CoherentMotion_C#v1	0	1000
1526	1	6	61	3	3	3	3	368	232	1104	696	CoherentMotion_C#v1	0	1000
1738	1	2	23	0	0	3	3	143	457	429	1371	CoherentMotion_C#v1	0	1000
1644	1	5	51	1	1	3	3	312	288	936	864	CoherentMotion_C#v1	0	1000
1130	1	7	70	3	3	3	3	424	176	1272	528	CoherentMotion_C#v1	0	1000
1451	0	5	51	1	3	3	3	312	288	936	864	CoherentMotion_C#v1	0	1000
1119	1	6	61	1	1	3	3	368	232	1104	696	CoherentMotion_C#v1	0	1000
1397	1	5	51	1	1	3	3	312	288	936	864	CoherentMotion_C#v1	0	1000
4298	1	7	70	3	3	3	3	424	176	1272	528	CoherentMotion_C#v1	0	1000
2025	1	1	14	3	3	3	3	87	513	261	1539	CoherentMotion_C#v1	0	1000
1820	0	3	33	0	3	3	3	199	401	597	1203	CoherentMotion_C#v1	0	1000
1509	0	7	70	0	3	3	3	424	176	1272	528	CoherentMotion_C#v1	0	1000
1405	1	5	51	3	3	3	3	312	288	936	864	CoherentMotion_C#v1	0	1000
1502	1	1	14	0	0	3	3	87	513	261	1539	CoherentMotion_C#v1	0	1000
1353	0	1	14	0	3	3	3	87	513	261	1539	CoherentMotion_C#v1	0	1000
1577	0	0	5	2	3	3	3	31	569	93	1707	CoherentMotion_C#v1	0	1000
1206	1	4	42	2	2	3	3	256	344	768	1032	CoherentMotion_C#v1	0	1000
3990	1	7	70	1	1	3	3	424	176	1272	528	CoherentMotion_C#v1	0	1000
1821	0	6	61	2	0	3	3	368	232	1104	696	CoherentMotion_C#v1	0	1000
1026	1	6	61	1	1	3	3	368	232	1104	696	CoherentMotion_C#v1	0	1000
1609	0	2	23	2	0	3	3	143	457	429	1371	CoherentMotion_C#v1	0	1000
1238	1	3	33	2	2	3	3	199	401	597	1203	CoherentMotion_C#v1	0	1000
1586	0	2	23	0	3	3	3	143	457	429	1371	CoherentMotion_C#v1	0	1000
2480	0	2	23	1	3	3	3	143	457	429	1371	CoherentMotion_C#v1	0	1000
1437	1	0	5	0	0	3	3	31	569	93	1707	CoherentMotion_C#v1	0	1000
3711	1	6	61	0	0	3	3	368	232	1104	696	CoherentMotion_C#v1	0	1000
2031	1	6	61	1	1	3	3	368	232	1104	696	CoherentMotion_C#v1	0	1000
1664	1	2	23	3	3	3	3	143	457	429	1371	CoherentMotion_C#v1	0	1000
1985	0	1	14	3	0	3	3	87	513	261	1539	CoherentMotion_C#v1	0	1000
2610	1	1	14	3	3	3	3	87	513	261	1539	CoherentMotion_C#v1	0	1000
1994	0	4	42	1	3	3	3	256	344	768	1032	CoherentMotion_C#v1	0	1000
2074	1	4	42	1	1	3	3	256	344	768	1032	CoherentMotion_C#v1	0	1000
1324	1	5	51	1	1	3	3	312	288	936	864	CoherentMotion_C#v1	0	1000
1761	1	7	70	2	2	3	3	424	176	1272	528	CoherentMotion_C#v1	0	1000
1884	0	1	14	2	3	3	3	87	513	261	1539	CoherentMotion_C#v1	0	1000
1530	0	1	14	0	3	3	3	87	513	261	1539	CoherentMotion_C#v1	0	1000
1246	1	6	61	0	0	3	3	368	232	1104	696	CoherentMotion_C#v1	0	1000
2627	1	5	51	3	3	3	3	312	288	936	864	CoherentMotion_C#v1	0	1000
1275	0	2	23	3	1	3	3	143	457	429	1371	CoherentMotion_C#v1	0	1000
1249	0	1	14	0	2	3	3	87	513	261	1539	CoherentMotion_C#v1	0	1000
2413	1	5	51	1	1	3	3	312	288	936	864	CoherentMotion_C#v1	0	1000
2199	1	5	51	0	0	3	3	312	288	936	864	CoherentMotion_C#v1	0	1000
1524	0	3	33	3	1	3	3	199	401	597	1203	CoherentMotion_C#v1	0	1000
1352	1	5	51	3	3	3	3	312	288	936	864	CoherentMotion_C#v1	0	1000
1392	1	2	23	1	1	3	3	143	457	429	1371	CoherentMotion_C#v1	0	1000
1167	1	6	61	2	2	3	3	368	232	1104	696	CoherentMotion_C#v1	0	1000
1442	1	0	5	0	0	3	3	31	569	93	1707	CoherentMotion_C#v1	0	1000
2021	0	0	5	0	2	3	3	31	569	93	1707	CoherentMotion_C#v1	0	1000
1902	0	5	51	2	0	3	3	312	288	936	864	CoherentMotion_C#v1	0	1000
3656	1	7	70	2	2	3	3	424	176	1272	528	CoherentMotion_C#v1	0	1000
1214	0	1	14	1	2	3	3	87	513	261	1539	CoherentMotion_C#v1	0	1000
4321	1	7	70	3	3	3	3	424	176	1272	528	CoherentMotion_C#v1	0	1000
1247	1	1	14	3	3	3	3	87	513	261	1539	CoherentMotion_C#v1	0	1000
4146	1	5	51	1	1	3	3	312	288	936	864	CoherentMotion_C#v1	0	1000
1479	1	3	33	2	2	3	3	199	401	597	1203	CoherentMotion_C#v1	0	1000
2244	1	5	51	3	3	3	3	312	288	936	864	CoherentMotion_C#v1	0	1000
1808	1	4	42	3	3	3	3	256	344	768	1032	CoherentMotion_C#v1	0	1000
1285	1	1	14	1	1	3	3	87	513	261	1539	CoherentMotion_C#v1	0	1000
1573	0	0	5	1	0	3	3	31	569	93	1707	CoherentMotion_C#v1	0	1000
1470	1	2	23	1	1	3	3	143	457	429	1371	CoherentMotion_C#v1	0	1000
1025	1	2	23	3	3	3	3	143	457	429	1371	CoherentMotion_C#v1	0	1000
4143	0	0	5	1	0	3	3	31	569	93	1707	CoherentMotion_C#v1	0	1000
1791	1	7	70	1	1	3	3	424	176	1272	528	CoherentMotion_C#v1	0	1000
1510	1	7	70	0	0	3	3	424	176	1272	528	CoherentMotion_C#v1	0	1000
1488	1	4	42	2	2	3	3	256	344	768	1032	CoherentMotion_C#v1	0	1000
1052	0	1	14	0	3	3	3	87	513	261	1539	CoherentMotion_C#v1	0	1000
1460	1	5	51	1	1	3	3	312	288	936	864	CoherentMotion_C#v1	0	1000
1471	1	4	42	0	0	3	3	256	344	768	1032	CoherentMotion_C#v1	0	1000
1448	1	2	23	2	2	3	3	143	457	429	1371	CoherentMotion_C#v1	0	1000
1092	0	1	14	2	3	3	3	87	513	261	1539	CoherentMotion_C#v1	0	1000
1028	1	7	70	0	0	3	3	424	176	1272	528	CoherentMotion_C#v1	0	1000
1149	1	3	33	0	0	3	3	199	401	597	1203	CoherentMotion_C#v1	0	1000
2679	1	4	42	3	3	3	3	256	344	768	1032	CoherentMotion_C#v1	0	1000
1280	1	1	14	0	0	3	3	87	513	261	1539	CoherentMotion_C#v1	0	1000
1431	1	6	61	1	1	3	3	368	232	1104	696	CoherentMotion_C#v1	0	1000
1025	1	3	33	0	0	3	3	199	401	597	1203	CoherentMotion_C#v1	0	1000
1712	1	2	23	0	0	3	3	143	457	429	1371	CoherentMotion_C#v1	1	500
769	1	4	42	3	3	3	3	256	344	768	1032	CoherentMotion_C#v1	1	500
1073	1	1	14	0	0	3	3	87	513	261	1539	CoherentMotion_C#v1	1	500
936	0	3	33	0	3	3	3	199	401	597	1203	CoherentMotion_C#v1	1	500
1022	1	1	14	0	0	3	3	87	513	261	1539	CoherentMotion_C#v1	1	500
862	0	0	5	0	3	3	3	31	569	93	1707	CoherentMotion_C#v1	1	500
1015	1	0	5	3	3	3	3	31	569	93	1707	CoherentMotion_C#v1	1	500
783	1	7	70	1	1	3	3	424	176	1272	528	CoherentMotion_C#v1	1	500
1040	1	4	42	1	1	3	3	256	344	768	1032	CoherentMotion_C#v1	1	500
831	1	7	70	1	1	3	3	424	176	1272	528	CoherentMotion_C#v1	1	500
897	0	5	51	3	1	3	3	312	288	936	864	CoherentMotion_C#v1	1	500
1030	1	7	70	2	2	3	3	424	176	1272	528	CoherentMotion_C#v1	1	500
730	1	6	61	2	2	3	3	368	232	1104	696	CoherentMotion_C#v1	1	500
658	1	6	61	3	3	3	3	368	232	1104	696	CoherentMotion_C#v1	1	500
698	1	7	70	2	2	3	3	424	176	1272	528	CoherentMotion_C#v1	1	500
778	1	2	23	1	1	3	3	143	457	429	1371	CoherentMotion_C#v1	1	500
642	1	7	70	1	1	3	3	424	176	1272	528	CoherentMotion_C#v1	1	500
799	1	5	51	2	2	3	3	312	288	936	864	CoherentMotion_C#v1	1	500
750	1	4	42	3	3	3	3	256	344	768	1032	CoherentMotion_C#v1	1	500
1200	1	0	5	2	2	3	3	31	569	93	1707	CoherentMotion_C#v1	1	500
1115	1	1	14	2	2	3	3	87	513	261	1539	CoherentMotion_C#v1	1	500
798	1	7	70	1	1	3	3	424	176	1272	528	CoherentMotion_C#v1	1	500
646	1	7	70	2	2	3	3	424	176	1272	528	CoherentMotion_C#v1	1	500
611	1	7	70	2	2	3	3	424	176	1272	528	CoherentMotion_C#v1	1	500
836	1	3	33	2	2	3	3	199	401	597	1203	CoherentMotion_C#v1	1	500
938	0	1	14	1	3	3	3	87	513	261	1539	CoherentMotion_C#v1	1	500
1078	1	5	51	1	1	3	3	312	288	936	864	CoherentMotion_C#v1	1	500
1754	0	3	33	1	2	3	3	199	401	597	1203	CoherentMotion_C#v1	1	500
794	1	7	70	1	1	3	3	424	176	1272	528	CoherentMotion_C#v1	1	500
780	1	5	51	3	3	3	3	312	288	936	864	CoherentMotion_C#v1	1	500
837	1	5	51	2	2	3	3	312	288	936	864	CoherentMotion_C#v1	1	500
863	0	0	5	0	2	3	3	31	569	93	1707	CoherentMotion_C#v1	1	500
585	1	6	61	3	3	3	3	368	232	1104	696	CoherentMotion_C#v1	1	500
837	1	6	61	1	1	3	3	368	232	1104	696	CoherentMotion_C#v1	1	500
648	1	6	61	3	3	3	3	368	232	1104	696	CoherentMotion_C#v1	1	500
1214	0	6	61	0	2	3	3	368	232	1104	696	CoherentMotion_C#v1	1	500
697	1	0	5	2	2	3	3	31	569	93	1707	CoherentMotion_C#v1	1	500
706	1	4	42	3	3	3	3	256	344	768	1032	CoherentMotion_C#v1	1	500
625	1	7	70	1	1	3	3	424	176	1272	528	CoherentMotion_C#v1	1	500
782	1	1	14	3	3	3	3	87	513	261	1539	CoherentMotion_C#v1	1	500
792	1	1	14	3	3	3	3	87	513	261	1539	CoherentMotion_C#v1	1	500
1352	0	3	33	3	2	3	3	199	401	597	1203	CoherentMotion_C#v1	1	500
1144	1	7	70	0	0	3	3	424	176	1272	528	CoherentMotion_C#v1	1	500
986	1	6	61	0	0	3	3	368	232	1104	696	CoherentMotion_C#v1	1	500
817	1	5	51	3	3	3	3	312	288	936	864	CoherentMotion_C#v1	1	500
834	0	0	5	2	0	3	3	31	569	93	1707	CoherentMotion_C#v1	1	500
1765	1	3	33	3	3	3	3	199	401	597	1203	CoherentMotion_C#v1	1	500
1110	0	1	14	2	0	3	3	87	513	261	1539	CoherentMotion_C#v1	1	500
1056	1	2	23	0	0	3	3	143	457	429	1371	CoherentMotion_C#v1	1	500
680	1	6	61	1	1	3	3	368	232	1104	696	CoherentMotion_C#v1	1	500
615	1	7	70	3	3	3	3	424	176	1272	528	CoherentMotion_C#v1	1	500
1075	0	0	5	0	2	3	3	31	569	93	1707	CoherentMotion_C#v1	1	500
1003	0	0	5	3	2	3	3	31	569	93	1707	CoherentMotion_C#v1	1	500
803	1	2	23	3	3	3	3	143	457	429	1371	CoherentMotion_C#v1	1	500
772	1	7	70	2	2	3	3	424	176	1272	528	CoherentMotion_C#v1	1	500
885	0	1	14	0	1	3	3	87	513	261	1539	CoherentMotion_C#v1	1	500
672	1	6	61	2	2	3	3	368	232	1104	696	CoherentMotion_C#v1	1	500
919	0	0	5	3	1	3	3	31	569	93	1707	CoherentMotion_C#v1	1	500
723	0	2	23	2	3	3	3	143	457	429	1371	CoherentMotion_C#v1	1	500
739	0	1	14	0	1	3	3	87	513	261	1539	CoherentMotion_C#v1	1	500
779	1	6	61	2	2	3	3	368	232	1104	696	CoherentMotion_C#v1	1	500
876	1	4	42	2	2	3	3	256	344	768	1032	CoherentMotion_C#v1	1	500
743	0	2	23	3	1	3	3	143	457	429	1371	CoherentMotion_C#v1	1	500
740	0	1	14	3	2	3	3	87	513	261	1539	CoherentMotion_C#v1	1	500
647	1	4	42	2	2	3	3	256	344	768	1032	CoherentMotion_C#v1	1	500
782	1	3	33	1	1	3	3	199	401	597	1203	CoherentMotion_C#v1	1	500
2207	1	0	5	2	2	3	3	31	569	93	1707	CoherentMotion_C#v1	1	500
1092	0	0	5	3	1	3	3	31	569	93	1707	CoherentMotion_C#v1	1	500
1324	1	7	70	1	1	3	3	424	176	1272	528	CoherentMotion_C#v1	1	500
722	1	2	23	2	2	3	3	143	457	429	1371	CoherentMotion_C#v1	1	500
747	1	3	33	3	3	3	3	199	401	597	1203	CoherentMotion_C#v1	1	500
759	1	3	33	2	2	3	3	199	401	597	1203	CoherentMotion_C#v1	1	500
556	1	5	51	3	3	3	3	312	288	936	864	CoherentMotion_C#v1	1	500
847	1	0	5	2	2	3	3	31	569	93	1707	CoherentMotion_C#v1	1	500
529	1	7	70	2	2	3	3	424	176	1272	528	CoherentMotion_C#v1	1	500
851	1	2	23	2	2	3	3	143	457	429	1371	CoherentMotion_C#v1	1	500
614	1	7	70	1	1	3	3	424	176	1272	528	CoherentMotion_C#v1	1	500
1210	1	0	5	3	3	3	3	31	569	93	1707	CoherentMotion_C#v1	1	500
582	1	6	61	3	3	3	3	368	232	1104	696	CoherentMotion_C#v1	1	500
962	0	1	14	1	3	3	3	87	513	261	1539	CoherentMotion_C#v1	1	500
673	1	5	51	2	2	3	3	312	288	936	864	CoherentMotion_C#v1	1	500
742	1	1	14	1	1	3	3	87	513	261	1539	CoherentMotion_C#v1	1	500
963	1	7	70	0	0	3	3	424	176	1272	528	CoherentMotion_C#v1	1	500
635	1	4	42	1	1	3	3	256	344	768	1032	CoherentMotion_C#v1	1	500
617	1	4	42	3	3	3	3	256	344	768	1032	CoherentMotion_C#v1	1	500
1118	0	0	5	2	0	3	3	31	569	93	1707	CoherentMotion_C#v1	1	500
896	0	0	5	3	2	3	3	31	569	93	1707	CoherentMotion_C#v1	1	500
668	1	4	42	3	3	3	3	256	344	768	1032	CoherentMotion_C#v1	1	500
1161	1	2	23	3	3	3	3	143	457	429	1371	CoherentMotion_C#v1	1	500
669	1	4	42	3	3	3	3	256	344	768	1032	CoherentMotion_C#v1	1	500
1794	0	3	33	1	3	3	3	199	401	597	1203	CoherentMotion_C#v1	1	500
703	1	1	14	1	1	3	3	87	513	261	1539	CoherentMotion_C#v1	1	500
773	1	2	23	3	3	3	3	143	457	429	1371	CoherentMotion_C#v1	1	500
646	1	3	33	3	3	3	3	199	401	597	1203	CoherentMotion_C#v1	1	500
826	1	7	70	1	1	3	3	424	176	1272	528	CoherentMotion_C#v1	1	500
1052	0	0	5	2	1	3	3	31	569	93	1707	CoherentMotion_C#v1	1	500
1332	1	7	70	1	1	3	3	424	176	1272	528	CoherentMotion_C#v1	1	500
709	1	6	61	0	0	3	3	368	232	1104	696	CoherentMotion_C#v1	1	500
1035	0	0	5	2	0	3	3	31	569	93	1707	CoherentMotion_C#v1	1	500
1035	1	0	5	2	2	3	3	31	569	93	1707	CoherentMotion_C#v1	1	500
906	1	2	23	0	0	3	3	143	457	429	1371	CoherentMotion_C#v1	1	500
984	0	3	33	0	3	3	3	199	401	597	1203	CoherentMotion_C#v1	1	500
935	0	0	5	1	3	3	3	31	569	93	1707	CoherentMotion_C#v1	1	500
802	1	0	5	3	3	3	3	31	569	93	1707	CoherentMotion_C#v1	1	500
1380	1	3	33	2	2	3	3	199	401	597	1203	CoherentMotion_C#v1	1	500
1070	1	1	14	3	3	3	3	87	513	261	1539	CoherentMotion_C#v1	1	500
901	0	2	23	2	3	3	3	143	457	429	1371	CoherentMotion_C#v1	1	500
1195	0	4	42	0	3	3	3	256	344	768	1032	CoherentMotion_C#v1	1	500
1142	0	3	33	2	0	3	3	199	401	597	1203	CoherentMotion_C#v1	1	500
844	1	6	61	2	2	3	3	368	232	1104	696	CoherentMotion_C#v1	1	500
892	1	2	23	0	0	3	3	143	457	429	1371	CoherentMotion_C#v1	1	500
731	1	5	51	0	0	3	3	312	288	936	864	CoherentMotion_C#v1	1	500
751	1	4	42	0	0	3	3	256	344	768	1032	CoherentMotion_C#v1	1	500
1863	1	4	42	0	0	3	3	256	344	768	1032	CoherentMotion_C#v1	1	500
1389	1	1	14	1	1	3	3	87	513	261	1539	CoherentMotion_C#v1	1	500
742	1	3	33	0	0	3	3	199	401	597	1203	CoherentMotion_C#v1	1	500
1028	1	2	23	0	0	3	3	143	457	429	1371	CoherentMotion_C#v1	1	500
1243	0	1	14	1	0	3	3	87	513	261	1539	CoherentMotion_C#v1	1	500
912	0	6	61	2	0	3	3	368	232	1104	696	CoherentMotion_C#v1	1	500
1051	0	4	42	2	0	3	3	256	344	768	1032	CoherentMotion_C#v1	1	500
779	1	7	70	0	0	3	3	424	176	1272	528	CoherentMotion_C#v1	1	500
677	1	4	42	3	3	3	3	256	344	768	1032	CoherentMotion_C#v1	1	500
932	1	7	70	1	1	3	3	424	176	1272	528	CoherentMotion_C#v1	1	500
721	1	4	42	1	1	3	3	256	344	768	1032	CoherentMotion_C#v1	1	500
1072	1	5	51	2	2	3	3	312	288	936	864	CoherentMotion_C#v1	1	500
721	0	0	5	0	3	3	3	31	569	93	1707	CoherentMotion_C#v1	1	500
711	1	1	14	1	1	3	3	87	513	261	1539	CoherentMotion_C#v1	1	500
711	1	4	42	1	1	3	3	256	344	768	1032	CoherentMotion_C#v1	1	500
686	1	6	61	1	1	3	3	368	232	1104	696	CoherentMotion_C#v1	1	500
764	0	1	14	0	1	3	3	87	513	261	1539	CoherentMotion_C#v1	1	500
732	1	5	51	0	0	3	3	312	288	936	864	CoherentMotion_C#v1	1	500
1316	1	0	5	3	3	3	3	31	569	93	1707	CoherentMotion_C#v1	1	500
951	0	0	5	0	3	3	3	31	569	93	1707	CoherentMotion_C#v1	1	500
946	1	7	70	2	2	3	3	424	176	1272	528	CoherentMotion_C#v1	1	500
782	1	3	33	3	3	3	3	199	401	597	1203	CoherentMotion_C#v1	1	500
807	0	1	14	0	1	3	3	87	513	261	1539	CoherentMotion_C#v1	1	500
623	1	5	51	1	1	3	3	312	288	936	864	CoherentMotion_C#v1	1	500
796	1	6	61	1	1	3	3	368	232	1104	696	CoherentMotion_C#v1	1	500
621	1	7	70	3	3	3	3	424	176	1272	528	CoherentMotion_C#v1	1	500
796	1	2	23	2	2	3	3	143	457	429	1371	CoherentMotion_C#v1	1	500
771	1	7	70	3	3	3	3	424	176	1272	528	CoherentMotion_C#v1	1	500
556	1	4	42	3	3	3	3	256	344	768	1032	CoherentMotion_C#v1	1	500
1278	1	0	5	3	3	3	3	31	569	93	1707	CoherentMotion_C#v1	1	500
692	1	5	51	0	0	3	3	312	288	936	864	CoherentMotion_C#v1	1	500
617	1	5	51	3	3	3	3	312	288	936	864	CoherentMotion_C#v1	1	500
1621	1	0	5	2	2	3	3	31	569	93	1707	CoherentMotion_C#v1	1	500
567	1	4	42	3	3	3	3	256	344	768	1032	CoherentMotion_C#v1	1	500
595	0	3	33	2	0	3	3	199	401	597	1203	CoherentMotion_C#v1	1	500
614	1	6	61	3	3	3	3	368	232	1104	696	CoherentMotion_C#v1	1	500
532	1	0	5	3	3	3	3	31	569	93	1707	CoherentMotion_C#v1	1	500
527	1	4	42	3	3	3	3	256	344	768	1032	CoherentMotion_C#v1	1	500
3490	1	2	23	3	3	3	3	143	457	429	1371	CoherentMotion_C#v1	1	500
552	1	5	51	3	3	3	3	312	288	936	864	CoherentMotion_C#v1	1	500
1169	1	6	61	1	1	3	3	368	232	1104	696	CoherentMotion_C#v1	1	500
812	1	5	51	2	2	3	3	312	288	936	864	CoherentMotion_C#v1	1	500
998	1	4	42	1	1	3	3	256	344	768	1032	CoherentMotion_C#v1	1	500
706	1	7	70	0	0	3	3	424	176	1272	528	CoherentMotion_C#v1	1	500
715	1	3	33	3	3	3	3	199	401	597	1203	CoherentMotion_C#v1	1	500
835	1	3	33	0	0	3	3	199	401	597	1203	CoherentMotion_C#v1	1	500
565	1	4	42	3	3	3	3	256	344	768	1032	CoherentMotion_C#v1	1	500
829	0	3	33	2	1	3	3	199	401	597	1203	CoherentMotion_C#v1	1	500
715	0	2	23	2	3	3	3	143	457	429	1371	CoherentMotion_C#v1	1	500
780	1	2	23	1	1	3	3	143	457	429	1371	CoherentMotion_C#v1	1	500
571	1	7	70	3	3	3	3	424	176	1272	528	CoherentMotion_C#v1	1	500
832	1	4	42	2	2	3	3	256	344	768	1032	CoherentMotion_C#v1	1	500
1106	1	1	14	1	1	3	3	87	513	261	1539	CoherentMotion_C#v1	1	500
1020	1	4	42	3	3	3	3	256	344	768	1032	CoherentMotion_C#v1	1	500
671	1	7	70	3	3	3	3	424	176	1272	528	CoherentMotion_C#v1	1	500
576	1	7	70	2	2	3	3	424	176	1272	528	CoherentMotion_C#v1	1	500
1061	0	0	5	3	1	3	3	31	569	93	1707	CoherentMotion_C#v1	1	500
701	1	7	70	2	2	3	3	424	176	1272	528	CoherentMotion_C#v1	1	500
619	1	6	61	2	2	3	3	368	232	1104	696	CoherentMotion_C#v1	1	500
927	1	5	51	0	0	3	3	312	288	936	864	CoherentMotion_C#v1	1	500
676	1	7	70	1	1	3	3	424	176	1272	528	CoherentMotion_C#v1	1	500
793	1	3	33	3	3	3	3	199	401	597	1203	CoherentMotion_C#v1	1	500
700	1	3	33	2	2	3	3	199	401	597	1203	CoherentMotion_C#v1	1	500
603	1	5	51	1	1	3	3	312	288	936	864	CoherentMotion_C#v1	1	500
543	1	6	61	3	3	3	3	368	232	1104	696	CoherentMotion_C#v1	1	500
1474	1	2	23	0	0	3	3	143	457	429	1371	CoherentMotion_C#v1	1	500
604	1	6	61	3	3	3	3	368	232	1104	696	CoherentMotion_C#v1	1	500
593	1	6	61	3	3	3	3	368	232	1104	696	CoherentMotion_C#v1	1	500
796	1	0	5	0	0	3	3	31	569	93	1707	CoherentMotion_C#v1	1	500
590	1	5	51	3	3	3	3	312	288	936	864	CoherentMotion_C#v1	1	500
610	1	2	23	3	3	3	3	143	457	429	1371	CoherentMotion_C#v1	1	500
742	1	5	51	0	0	3	3	312	288	936	864	CoherentMotion_C#v1	1	500
566	1	5	51	3	3	3	3	312	288	936	864	CoherentMotion_C#v1	1	500
562	1	6	61	0	0	3	3	368	232	1104	696	CoherentMotion_C#v1	1	500
666	1	6	61	3	3	3	3	368	232	1104	696	CoherentMotion_C#v1	1	500
740	1	5	51	1	1	3	3	312	288	936	864	CoherentMotion_C#v1	1	500
659	1	3	33	3	3	3	3	199	401	597	1203	CoherentMotion_C#v1	1	500
634	1	6	61	1	1	3	3	368	232	1104	696	CoherentMotion_C#v1	1	500
1067	1	2	23	0	0	3	3	143	457	429	1371	CoherentMotion_C#v1	1	500
759	1	6	61	0	0	3	3	368	232	1104	696	CoherentMotion_C#v1	1	500
719	0	6	61	2	0	3	3	368	232	1104	696	CoherentMotion_C#v1	1	500
2382	0	0	5	0	2	3	3	31	569	93	1707	CoherentMotion_C#v1	1	500
2476	0	1	14	1	2	3	3	87	513	261	1539	CoherentMotion_C#v1	1	500
1237	0	1	14	0	2	3	3	87	513	261	1539	CoherentMotion_C#v1	1	500
922	1	7	70	0	0	3	3	424	176	1272	528	CoherentMotion_C#v1	1	500
1341	1	0	5	0	0	3	3	31	569	93	1707	CoherentMotion_C#v1	1	500
878	1	5	51	3	3	3	3	312	288	936	864	CoherentMotion_C#v1	1	500
920	1	2	23	3	3	3	3	143	457	429	1371	CoherentMotion_C#v1	1	500
912	1	7	70	1	1	3	3	424	176	1272	528	CoherentMotion_C#v1	1	500
528	1	7	70	1	1	3	3	424	176	1272	528	CoherentMotion_C#v1	1	500
738	1	7	70	2	2	3	3	424	176	1272	528	CoherentMotion_C#v1	1	500
722	1	5	51	0	0	3	3	312	288	936	864	CoherentMotion_C#v1	1	500
625	1	7	70	0	0	3	3	424	176	1272	528	CoherentMotion_C#v1	1	500
1310	1	1	14	3	3	3	3	87	513	261	1539	CoherentMotion_C#v1	1	500
527	1	7	70	1	1	3	3	424	176	1272	528	CoherentMotion_C#v1	1	500
1048	1	3	33	2	2	3	3	199	401	597	1203	CoherentMotion_C#v1	1	500
751	1	5	51	2	2	3	3	312	288	936	864	CoherentMotion_C#v1	1	500
647	1	2	23	1	1	3	3	143	457	429	1371	CoherentMotion_C#v1	1	500
902	1	2	23	1	1	3	3	143	457	429	1371	CoherentMotion_C#v1	1	500
625	0	2	23	3	1	3	3	143	457	429	1371	CoherentMotion_C#v1	1	500
1606	0	0	5	2	0	3	3	31	569	93	1707	CoherentMotion_C#v1	1	500
660	1	3	33	1	1	3	3	199	401	597	1203	CoherentMotion_C#v1	1	500
1153	1	5	51	2	2	3	3	312	288	936	864	CoherentMotion_C#v1	1	500
996	0	2	23	0	3	3	3	143	457	429	1371	CoherentMotion_C#v1	1	500
651	1	7	70	0	0	3	3	424	176	1272	528	CoherentMotion_C#v1	1	500
600	1	4	42	0	0	3	3	256	344	768	1032	CoherentMotion_C#v1	1	500
732	1	3	33	1	1	3	3	199	401	597	1203	CoherentMotion_C#v1	1	500
619	1	6	61	2	2	3	3	368	232	1104	696	CoherentMotion_C#v1	1	500
720	0	2	23	1	0	3	3	143	457	429	1371	CoherentMotion_C#v1	1	500
769	0	2	23	1	3	3	3	143	457	429	1371	CoherentMotion_C#v1	1	500
665	0	3	33	0	1	3	3	199	401	597	1203	CoherentMotion_C#v1	1	500
751	1	4	42	2	2	3	3	256	344	768	1032	CoherentMotion_C#v1	1	500
999	0	4	42	1	0	3	3	256	344	768	1032	CoherentMotion_C#v1	1	500
796	1	5	51	2	2	3	3	312	288	936	864	CoherentMotion_C#v1	1	500
830	1	3	33	3	3	3	3	199	401	597	1203	CoherentMotion_C#v1	1	500
592	1	2	23	3	3	3	3	143	457	429	1371	CoherentMotion_C#v1	1	500
876	0	1	14	2	3	3	3	87	513	261	1539	CoherentMotion_C#v1	1	500
814	1	4	42	0	0	3	3	256	344	768	1032	CoherentMotion_C#v1	1	500
1520	0	0	5	1	0	3	3	31	569	93	1707	CoherentMotion_C#v1	1	500
861	0	0	5	1	0	3	3	31	569	93	1707	CoherentMotion_C#v1	1	500
1015	1	1	14	2	2	3	3	87	513	261	1539	CoherentMotion_C#v1	1	500
615	0	6	61	0	2	3	3	368	232	1104	696	CoherentMotion_C#v1	1	500
923	0	4	42	1	2	3	3	256	344	768	1032	CoherentMotion_C#v1	1	500
895	1	0	5	2	2	3	3	31	569	93	1707	CoherentMotion_C#v1	1	500
1060	0	0	5	1	2	3	3	31	569	93	1707	CoherentMotion_C#v1	1	500
1155	1	3	33	2	2	3	3	199	401	597	1203	CoherentMotion_C#v1	1	500
2621	0	1	14	3	0	3	3	87	513	261	1539	CoherentMotion_C#v1	1	500
1607	0	0	5	3	0	3	3	31	569	93	1707	CoherentMotion_C#v1	1	500
1002	0	2	23	1	0	3	3	143	457	429	1371	CoherentMotion_C#v1	1	500
674	0	4	42	3	0	3	3	256	344	768	1032	CoherentMotion_C#v1	1	500
738	1	5	51	0	0	3	3	312	288	936	864	CoherentMotion_C#v1	1	500
882	1	2	23	3	3	3	3	143	457	429	1371	CoherentMotion_C#v1	1	500
2286	0	1	14	1	3	3	3	87	513	261	1539	CoherentMotion_C#v1	1	500
553	1	5	51	2	2	3	3	312	288	936	864	CoherentMotion_C#v1	1	500
776	1	5	51	1	1	3	3	312	288	936	864	CoherentMotion_C#v1	1	500
792	1	1	14	0	0	3	3	87	513	261	1539	CoherentMotion_C#v1	1	500
689	1	4	42	1	1	3	3	256	344	768	1032	CoherentMotion_C#v1	1	500
583	1	6	61	1	1	3	3	368	232	1104	696	CoherentMotion_C#v1	1	500
811	1	7	70	2	2	3	3	424	176	1272	528	CoherentMotion_C#v1	1	500
686	0	3	33	1	3	3	3	199	401	597	1203	CoherentMotion_C#v1	1	500
549	1	3	33	1	1	3	3	199	401	597	1203	CoherentMotion_C#v1	1	500
696	1	3	33	2	2	3	3	199	401	597	1203	CoherentMotion_C#v1	1	500
575	1	5	51	3	3	3	3	312	288	936	864	CoherentMotion_C#v1	1	500
3194	1	5	51	0	0	3	3	312	288	936	864	CoherentMotion_C#v1	1	500
907	1	6	61	2	2	3	3	368	232	1104	696	CoherentMotion_C#v1	1	500
731	1	7	70	2	2	3	3	424	176	1272	528	CoherentMotion_C#v1	1	500
526	0	1	14	3	2	3	3	87	513	261	1539	CoherentMotion_C#v1	1	500
609	1	6	61	3	3	3	3	368	232	1104	696	CoherentMotion_C#v1	1	500
525	1	7	70	3	3	3	3	424	176	1272	528	CoherentMotion_C#v1	1	500
585	1	4	42	1	1	3	3	256	344	768	1032	CoherentMotion_C#v1	1	500
1815	0	2	23	3	1	3	3	143	457	429	1371	CoherentMotion_C#v1	1	500
1402	1	2	23	0	0	3	3	143	457	429	1371	CoherentMotion_C#v1	1	500
778	1	7	70	1	1	3	3	424	176	1272	528	CoherentMotion_C#v1	1	500
612	1	5	51	3	3	3	3	312	288	936	864	CoherentMotion_C#v1	1	500
1184	0	4	42	2	3	3	3	256	344	768	1032	CoherentMotion_C#v1	1	500
796	1	5	51	0	0	3	3	312	288	936	864	CoherentMotion_C#v1	1	500
1142	0	1	14	3	0	3	3	87	513	261	1539	CoherentMotion_C#v1	1	500
703	1	6	61	0	0	3	3	368	232	1104	696	CoherentMotion_C#v1	1	500
1102	1	5	51	2	2	3	3	312	288	936	864	CoherentMotion_C#v1	1	500
760	1	5	51	2	2	3	3	312	288	936	864	CoherentMotion_C#v1	1	500
2329	0	1	14	3	1	3	3	87	513	261	1539	CoherentMotion_C#v1	1	500
1720	0	4	42	0	2	3	3	256	344	768	1032	CoherentMotion_C#v1	1	500
640	1	7	70	2	2	3	3	424	176	1272	528	CoherentMotion_C#v1	1	500
559	1	3	33	2	2	3	3	199	401	597	1203	CoherentMotion_C#v1	1	500
1278	0	2	23	3	2	3	3	143	457	429	1371	CoherentMotion_C#v1	1	500
999	1	5	51	1	1	3	3	312	288	936	864	CoherentMotion_C#v1	1	500
1342	1	0	5	3	3	3	3	31	569	93	1707	CoherentMotion_C#v1	1	500
750	1	2	23	3	3	3	3	143	457	429	1371	CoherentMotion_C#v1	1	500
1614	0	3	33	2	0	3	3	199	401	597	1203	CoherentMotion_C#v1	1	500
732	1	1	14	0	0	3	3	87	513	261	1539	CoherentMotion_C#v1	1	500
851	1	3	33	0	0	3	3	199	401	597	1203	CoherentMotion_C#v1	1	500
1286	0	2	23	2	3	3	3	143	457	429	1371	CoherentMotion_C#v1	1	500
955	1	5	51	2	2	3	3	312	288	936	864	CoherentMotion_C#v1	1	500
1186	0	2	23	0	2	3	3	143	457	429	1371	CoherentMotion_C#v1	1	500
669	1	7	70	0	0	3	3	424	176	1272	528	CoherentMotion_C#v1	1	500
875	0	0	5	3	0	3	3	31	569	93	1707	CoherentMotion_C#v1	1	500
834	1	3	33	0	0	3	3	199	401	597	1203	CoherentMotion_C#v1	1	500
608	0	7	70	2	0	3	3	424	176	1272	528	CoherentMotion_C#v1	1	500
645	1	2	23	0	0	3	3	143	457	429	1371	CoherentMotion_C#v1	1	500
787	1	4	42	3	3	3	3	256	344	768	1032	CoherentMotion_C#v1	1	500
539	1	2	23	3	3	3	3	143	457	429	1371	CoherentMotion_C#v1	1	500
1638	1	7	70	1	1	3	3	424	176	1272	528	CoherentMotion_C#v1	1	500
675	1	6	61	1	1	3	3	368	232	1104	696	CoherentMotion_C#v1	1	500
659	1	2	23	1	1	3	3	143	457	429	1371	CoherentMotion_C#v1	1	500
745	0	2	23	3	1	3	3	143	457	429	1371	CoherentMotion_C#v1	1	500
640	1	3	33	1	1	3	3	199	401	597	1203	CoherentMotion_C#v1	1	500
798	0	2	23	3	1	3	3	143	457	429	1371	CoherentMotion_C#v1	1	500
527	1	3	33	1	1	3	3	199	401	597	1203	CoherentMotion_C#v1	1	500
1161	1	3	33	2	2	3	3	199	401	597	1203	CoherentMotion_C#v1	1	500
1489	0	0	5	0	2	3	3	31	569	93	1707	CoherentMotion_C#v1	1	500
556	1	4	42	2	2	3	3	256	344	768	1032	CoherentMotion_C#v1	1	500
612	0	0	5	0	2	3	3	31	569	93	1707	CoherentMotion_C#v1	1	500
2063	0	3	33	1	0	3	3	199	401	597	1203	CoherentMotion_C#v1	1	500
594	1	6	61	3	3	3	3	368	232	1104	696	CoherentMotion_C#v1	1	500
526	1	6	61	3	3	3	3	368	232	1104	696	CoherentMotion_C#v1	1	500
1156	0	1	14	0	3	3	3	87	513	261	1539	CoherentMotion_C#v1	1	500
526	0	6	61	1	3	3	3	368	232	1104	696	CoherentMotion_C#v1	1	500
957	1	5	51	3	3	3	3	312	288	936	864	CoherentMotion_C#v1	1	500
1402	1	3	33	0	0	3	3	199	401	597	1203	CoherentMotion_C#v1	1	500
1292	1	3	33	0	0	3	3	199	401	597	1203	CoherentMotion_C#v1	1	500
1634	1	3	33	3	3	3	3	199	401	597	1203	CoherentMotion_C#v1	1	500
767	1	5	51	0	0	3	3	312	288	936	864	CoherentMotion_C#v1	1	500
808	1	4	42	0	0	3	3	256	344	768	1032	CoherentMotion_C#v1	1	500
2681	1	3	33	0	0	3	3	199	401	597	1203	CoherentMotion_C#v1	1	500
764	1	6	61	3	3	3	3	368	232	1104	696	CoherentMotion_C#v1	1	500
925	0	5	51	2	0	3	3	312	288	936	864	CoherentMotion_C#v1	1	500
841	1	6	61	1	1	3	3	368	232	1104	696	CoherentMotion_C#v1	1	500
1020	0	4	42	2	0	3	3	256	344	768	1032	CoherentMotion_C#v1	1	500
647	1	3	33	3	3	3	3	199	401	597	1203	CoherentMotion_C#v1	1	500
904	0	1	14	1	0	3	3	87	513	261	1539	CoherentMotion_C#v1	1	500
581	1	3	33	0	0	3	3	199	401	597	1203	CoherentMotion_C#v1	1	500
655	0	1	14	1	0	3	3	87	513	261	1539	CoherentMotion_C#v1	1	500
597	1	3	33	0	0	3	3	199	401	597	1203	CoherentMotion_C#v1	1	500
817	0	1	14	3	0	3	3	87	513	261	1539	CoherentMotion_C#v1	1	500
652	1	7	70	0	0	3	3	424	176	1272	528	CoherentMotion_C#v1	1	500
1066	0	1	14	3	0	3	3	87	513	261	1539	CoherentMotion_C#v1	1	500
1185	1	2	23	1	1	3	3	143	457	429	1371	CoherentMotion_C#v1	1	500
564	1	5	51	3	3	3	3	312	288	936	864	CoherentMotion_C#v1	1	500
864	0	0	5	0	3	3	3	31	569	93	1707	CoherentMotion_C#v1	1	500
637	1	4	42	3	3	3	3	256	344	768	1032	CoherentMotion_C#v1	1	500
1004	0	6	61	2	0	3	3	368	232	1104	696	CoherentMotion_C#v1	1	500
571	0	0	5	1	3	3	3	31	569	93	1707	CoherentMotion_C#v1	1	500
714	1	1	14	1	1	3	3	87	513	261	1539	CoherentMotion_C#v1	1	500
608	0	1	14	2	3	3	3	87	513	261	1539	CoherentMotion_C#v1	1	500
703	1	5	51	2	2	3	3	312	288	936	864	CoherentMotion_C#v1	1	500
713	1	6	61	1	1	3	3	368	232	1104	696	CoherentMotion_C#v1	1	500
868	1	5	51	0	0	3	3	312	288	936	864	CoherentMotion_C#v1	1	500
672	1	6	61	0	0	3	3	368	232	1104	696	CoherentMotion_C#v1	1	500
916	0	1	14	2	0	3	3	87	513	261	1539	CoherentMotion_C#v1	1	500
1186	0	0	5	1	2	3	3	31	569	93	1707	CoherentMotion_C#v1	1	500
628	1	6	61	1	1	3	3	368	232	1104	696	CoherentMotion_C#v1	1	500
582	1	5	51	2	2	3	3	312	288	936	864	CoherentMotion_C#v1	1	500
598	1	7	70	1	1	3	3	424	176	1272	528	CoherentMotion_C#v1	1	500
698	0	0	5	2	0	3	3	31	569	93	1707	CoherentMotion_C#v1	1	500
746	1	5	51	2	2	3	3	312	288	936	864	CoherentMotion_C#v1	1	500
802	1	6	61	0	0	3	3	368	232	1104	696	CoherentMotion_C#v1	1	500
627	1	4	42	1	1	3	3	256	344	768	1032	CoherentMotion_C#v1	1	500
823	1	5	51	2	2	3	3	312	288	936	864	CoherentMotion_C#v1	1	500
1034	0	1	14	0	2	3	3	87	513	261	1539	CoherentMotion_C#v1	1	500
742	1	4	42	1	1	3	3	256	344	768	1032	CoherentMotion_C#v1	1	500
629	1	3	33	1	1	3	3	199	401	597	1203	CoherentMotion_C#v1	1	500
782	0	5	51	2	1	3	3	312	288	936	864	CoherentMotion_C#v1	1	500
855	0	2	23	3	2	3	3	143	457	429	1371	CoherentMotion_C#v1	1	500
586	1	2	23	1	1	3	3	143	457	429	1371	CoherentMotion_C#v1	1	500
790	1	6	61	0	0	3	3	368	232	1104	696	CoherentMotion_C#v1	1	500
923	0	1	14	0	1	3	3	87	513	261	1539	CoherentMotion_C#v1	1	500
764	0	4	42	3	1	3	3	256	344	768	1032	CoherentMotion_C#v1	1	500
793	1	2	23	2	2	3	3	143	457	429	1371	CoherentMotion_C#v1	1	500
838	1	0	5	2	2	3	3	31	569	93	1707	CoherentMotion_C#v1	1	500
640	1	6	61	1	1	3	3	368	232	1104	696	CoherentMotion_C#v1	1	500
901	1	1	14	2	2	3	3	87	513	261	1539	CoherentMotion_C#v1	1	500
809	1	4	42	2	2	3	3	256	344	768	1032	CoherentMotion_C#v1	1	500
1090	0	1	14	0	2	3	3	87	513	261	1539	CoherentMotion_C#v1	1	500
525	1	7	70	1	1	3	3	424	176	1272	528	CoherentMotion_C#v1	1	500
942	1	7	70	3	3	3	3	424	176	1272	528	CoherentMotion_C#v1	1	500
827	1	4	42	0	0	3	3	256	344	768	1032	CoherentMotion_C#v1	1	500
838	1	5	51	2	2	3	3	312	288	936	864	CoherentMotion_C#v1	1	500
1600	1	2	23	0	0	3	3	143	457	429	1371	CoherentMotion_C#v1	1	500
1126	1	3	33	0	0	3	3	199	401	597	1203	CoherentMotion_C#v1	1	500
1151	0	0	5	0	2	3	3	31	569	93	1707	CoherentMotion_C#v1	1	500
697	1	3	33	3	3	3	3	199	401	597	1203	CoherentMotion_C#v1	1	500
944	1	4	42	0	0	3	3	256	344	768	1032	CoherentMotion_C#v1	1	500
1613	1	2	23	0	0	3	3	143	457	429	1371	CoherentMotion_C#v1	1	500
1152	1	0	5	0	0	3	3	31	569	93	1707	CoherentMotion_C#v1	1	500
925	0	1	14	0	2	3	3	87	513	261	1539	CoherentMotion_C#v1	1	500
696	1	6	61	3	3	3	3	368	232	1104	696	CoherentMotion_C#v1	1	500
627	1	4	42	2	2	3	3	256	344	768	1032	CoherentMotion_C#v1	1	500
791	0	4	42	3	1	3	3	256	344	768	1032	CoherentMotion_C#v1	1	500
872	0	0	5	2	1	3	3	31	569	93	1707	CoherentMotion_C#v1	1	500
3779	0	3	33	2	1	3	3	199	401	597	1203	CoherentMotion_C#v1	1	500
697	1	6	61	1	1	3	3	368	232	1104	696	CoherentMotion_C#v1	1	500
1278	0	1	14	1	3	3	3	87	513	261	1539	CoherentMotion_C#v1	1	500
652	1	7	70	3	3	3	3	424	176	1272	528	CoherentMotion_C#v1	1	500
642	1	5	51	3	3	3	3	312	288	936	864	CoherentMotion_C#v1	1	500
991	1	4	42	3	3	3	3	256	344	768	1032	CoherentMotion_C#v1	1	500
950	0	0	5	2	0	3	3	31	569	93	1707	CoherentMotion_C#v1	1	500
907	0	0	5	1	2	3	3	31	569	93	1707	CoherentMotion_C#v1	1	500
798	0	1	14	0	2	3	3	87	513	261	1539	CoherentMotion_C#v1	1	500
928	1	4	42	0	0	3	3	256	344	768	1032	CoherentMotion_C#v1	1	500
636	1	2	23	1	1	3	3	143	457	429	1371	CoherentMotion_C#v1	1	500
699	1	6	61	1	1	3	3	368	232	1104	696	CoherentMotion_C#v1	1	500
1168	0	1	14	3	0	3	3	87	513	261	1539	CoherentMotion_C#v1	1	500
876	1	1	14	2	2	3	3	87	513	261	1539	CoherentMotion_C#v1	1	500
655	1	6	61	2	2	3	3	368	232	1104	696	CoherentMotion_C#v1	1	500
804	1	4	42	2	2	3	3	256	344	768	1032	CoherentMotion_C#v1	1	500
774	1	1	14	2	2	3	3	87	513	261	1539	CoherentMotion_C#v1	1	500
679	0	2	23	0	2	3	3	143	457	429	1371	CoherentMotion_C#v1	1	500
