# Supplementary material for: The Leuven Embedded Figures Test (L-EFT): measuring perception, intelligence or executive function?
Source: PeerJ. 2018 Mar 26;6:e4524. doi: 10.7717/peerj.4524 (PMC5875396; doi:10.7717/peerj.4524)
Supplement: Supplemental Information 9 [file peerj-06-4524-s009.zip › Study 1/CoherentMotion/113741CoherentMotion.csv]

ReactionTime	Accuracy	CoherenceLevel	CoherenceValue	StimDirection	RespDirection	G_MeanCoherentSpeed	G_MeanRandomSpeed	TotalCoherent	TotalRandom	TotalCoherentSpeed	TotalRandomSpeed	TestID	MainPrac	MotionDuration
20456	0	3	33	0	3	3	3	199	401	597	1203	CoherentMotion_C#v1	0	1000
1139	1	4	42	3	3	3	3	256	344	768	1032	CoherentMotion_C#v1	0	1000
1044	1	2	23	1	1	3	3	143	457	429	1371	CoherentMotion_C#v1	0	1000
1132	1	3	33	0	0	3	3	199	401	597	1203	CoherentMotion_C#v1	0	1000
1303	0	4	42	1	3	3	3	256	344	768	1032	CoherentMotion_C#v1	0	1000
1229	0	2	23	2	0	3	3	143	457	429	1371	CoherentMotion_C#v1	0	1000
2497	1	3	33	3	3	3	3	199	401	597	1203	CoherentMotion_C#v1	0	1000
2302	0	2	23	3	2	3	3	143	457	429	1371	CoherentMotion_C#v1	0	1000
1511	1	3	33	1	1	3	3	199	401	597	1203	CoherentMotion_C#v1	0	1000
1339	1	6	61	2	2	3	3	368	232	1104	696	CoherentMotion_C#v1	0	1000
1507	1	4	42	3	3	3	3	256	344	768	1032	CoherentMotion_C#v1	0	1000
2182	1	3	33	3	3	3	3	199	401	597	1203	CoherentMotion_C#v1	0	1000
1403	1	4	42	1	1	3	3	256	344	768	1032	CoherentMotion_C#v1	0	1000
1403	1	4	42	3	3	3	3	256	344	768	1032	CoherentMotion_C#v1	0	1000
1587	0	0	5	1	0	3	3	31	569	93	1707	CoherentMotion_C#v1	0	1000
1555	0	4	42	1	3	3	3	256	344	768	1032	CoherentMotion_C#v1	0	1000
1456	1	0	5	1	1	3	3	31	569	93	1707	CoherentMotion_C#v1	0	1000
1574	1	0	5	1	1	3	3	31	569	93	1707	CoherentMotion_C#v1	0	1000
1536	0	1	14	1	3	3	3	87	513	261	1539	CoherentMotion_C#v1	0	1000
1259	1	2	23	3	3	3	3	143	457	429	1371	CoherentMotion_C#v1	0	1000
1433	1	0	5	3	3	3	3	31	569	93	1707	CoherentMotion_C#v1	0	1000
1242	1	6	61	1	1	3	3	368	232	1104	696	CoherentMotion_C#v1	0	1000
1558	0	1	14	1	3	3	3	87	513	261	1539	CoherentMotion_C#v1	0	1000
1396	1	4	42	3	3	3	3	256	344	768	1032	CoherentMotion_C#v1	0	1000
1758	1	0	5	2	2	3	3	31	569	93	1707	CoherentMotion_C#v1	0	1000
1520	0	0	5	3	2	3	3	31	569	93	1707	CoherentMotion_C#v1	0	1000
1450	1	4	42	3	3	3	3	256	344	768	1032	CoherentMotion_C#v1	0	1000
1574	1	5	51	1	1	3	3	312	288	936	864	CoherentMotion_C#v1	0	1000
1218	1	4	42	0	0	3	3	256	344	768	1032	CoherentMotion_C#v1	0	1000
1262	0	2	23	1	2	3	3	143	457	429	1371	CoherentMotion_C#v1	0	1000
1444	0	0	5	3	1	3	3	31	569	93	1707	CoherentMotion_C#v1	0	1000
1351	0	2	23	1	0	3	3	143	457	429	1371	CoherentMotion_C#v1	0	1000
1402	1	7	70	1	1	3	3	424	176	1272	528	CoherentMotion_C#v1	0	1000
1413	1	7	70	2	2	3	3	424	176	1272	528	CoherentMotion_C#v1	0	1000
1479	0	3	33	0	3	3	3	199	401	597	1203	CoherentMotion_C#v1	0	1000
1632	0	0	5	0	3	3	3	31	569	93	1707	CoherentMotion_C#v1	0	1000
1489	1	7	70	0	0	3	3	424	176	1272	528	CoherentMotion_C#v1	0	1000
1467	0	0	5	2	1	3	3	31	569	93	1707	CoherentMotion_C#v1	0	1000
1574	0	0	5	1	3	3	3	31	569	93	1707	CoherentMotion_C#v1	0	1000
1475	1	7	70	3	3	3	3	424	176	1272	528	CoherentMotion_C#v1	0	1000
1334	0	2	23	3	1	3	3	143	457	429	1371	CoherentMotion_C#v1	0	1000
1381	0	1	14	1	3	3	3	87	513	261	1539	CoherentMotion_C#v1	0	1000
1629	0	1	14	3	1	3	3	87	513	261	1539	CoherentMotion_C#v1	0	1000
1373	0	4	42	2	3	3	3	256	344	768	1032	CoherentMotion_C#v1	0	1000
1334	0	0	5	2	3	3	3	31	569	93	1707	CoherentMotion_C#v1	0	1000
1045	1	4	42	0	0	3	3	256	344	768	1032	CoherentMotion_C#v1	0	1000
1420	1	6	61	1	1	3	3	368	232	1104	696	CoherentMotion_C#v1	0	1000
1644	0	0	5	0	3	3	3	31	569	93	1707	CoherentMotion_C#v1	0	1000
1781	1	2	23	0	0	3	3	143	457	429	1371	CoherentMotion_C#v1	0	1000
1504	1	5	51	0	0	3	3	312	288	936	864	CoherentMotion_C#v1	0	1000
1746	1	4	42	1	1	3	3	256	344	768	1032	CoherentMotion_C#v1	0	1000
1459	1	3	33	0	0	3	3	199	401	597	1203	CoherentMotion_C#v1	0	1000
1397	1	5	51	3	3	3	3	312	288	936	864	CoherentMotion_C#v1	0	1000
1280	1	5	51	2	2	3	3	312	288	936	864	CoherentMotion_C#v1	0	1000
1460	1	7	70	2	2	3	3	424	176	1272	528	CoherentMotion_C#v1	0	1000
1261	1	7	70	1	1	3	3	424	176	1272	528	CoherentMotion_C#v1	0	1000
1729	0	3	33	1	3	3	3	199	401	597	1203	CoherentMotion_C#v1	0	1000
1260	1	3	33	2	2	3	3	199	401	597	1203	CoherentMotion_C#v1	0	1000
1035	1	7	70	2	2	3	3	424	176	1272	528	CoherentMotion_C#v1	0	1000
1264	1	3	33	1	1	3	3	199	401	597	1203	CoherentMotion_C#v1	0	1000
1110	1	6	61	0	0	3	3	368	232	1104	696	CoherentMotion_C#v1	0	1000
1648	1	2	23	0	0	3	3	143	457	429	1371	CoherentMotion_C#v1	0	1000
1269	1	7	70	1	1	3	3	424	176	1272	528	CoherentMotion_C#v1	0	1000
1291	1	2	23	2	2	3	3	143	457	429	1371	CoherentMotion_C#v1	0	1000
1225	1	6	61	1	1	3	3	368	232	1104	696	CoherentMotion_C#v1	0	1000
1215	1	6	61	3	3	3	3	368	232	1104	696	CoherentMotion_C#v1	0	1000
1483	0	0	5	3	1	3	3	31	569	93	1707	CoherentMotion_C#v1	0	1000
1287	1	5	51	2	2	3	3	312	288	936	864	CoherentMotion_C#v1	0	1000
1283	1	7	70	2	2	3	3	424	176	1272	528	CoherentMotion_C#v1	0	1000
1144	1	6	61	1	1	3	3	368	232	1104	696	CoherentMotion_C#v1	0	1000
1411	1	4	42	3	3	3	3	256	344	768	1032	CoherentMotion_C#v1	0	1000
1563	0	0	5	3	2	3	3	31	569	93	1707	CoherentMotion_C#v1	0	1000
1171	1	5	51	3	3	3	3	312	288	936	864	CoherentMotion_C#v1	0	1000
1622	1	3	33	0	0	3	3	199	401	597	1203	CoherentMotion_C#v1	0	1000
1269	1	5	51	1	1	3	3	312	288	936	864	CoherentMotion_C#v1	0	1000
1306	1	2	23	2	2	3	3	143	457	429	1371	CoherentMotion_C#v1	0	1000
1281	1	7	70	1	1	3	3	424	176	1272	528	CoherentMotion_C#v1	0	1000
1223	1	5	51	3	3	3	3	312	288	936	864	CoherentMotion_C#v1	0	1000
1314	1	5	51	0	0	3	3	312	288	936	864	CoherentMotion_C#v1	0	1000
1089	1	6	61	1	1	3	3	368	232	1104	696	CoherentMotion_C#v1	0	1000
691	1	6	61	1	1	3	3	368	232	1104	696	CoherentMotion_C#v1	1	500
653	1	5	51	3	3	3	3	312	288	936	864	CoherentMotion_C#v1	1	500
835	1	0	5	3	3	3	3	31	569	93	1707	CoherentMotion_C#v1	1	500
846	0	0	5	0	3	3	3	31	569	93	1707	CoherentMotion_C#v1	1	500
665	1	7	70	3	3	3	3	424	176	1272	528	CoherentMotion_C#v1	1	500
822	0	2	23	3	0	3	3	143	457	429	1371	CoherentMotion_C#v1	1	500
648	1	6	61	3	3	3	3	368	232	1104	696	CoherentMotion_C#v1	1	500
822	0	2	23	3	1	3	3	143	457	429	1371	CoherentMotion_C#v1	1	500
816	1	3	33	0	0	3	3	199	401	597	1203	CoherentMotion_C#v1	1	500
977	1	0	5	0	0	3	3	31	569	93	1707	CoherentMotion_C#v1	1	500
1016	1	2	23	3	3	3	3	143	457	429	1371	CoherentMotion_C#v1	1	500
795	1	7	70	2	2	3	3	424	176	1272	528	CoherentMotion_C#v1	1	500
880	1	4	42	0	0	3	3	256	344	768	1032	CoherentMotion_C#v1	1	500
685	1	7	70	2	2	3	3	424	176	1272	528	CoherentMotion_C#v1	1	500
1107	0	1	14	1	0	3	3	87	513	261	1539	CoherentMotion_C#v1	1	500
1155	1	3	33	0	0	3	3	199	401	597	1203	CoherentMotion_C#v1	1	500
954	1	6	61	2	2	3	3	368	232	1104	696	CoherentMotion_C#v1	1	500
1235	1	0	5	0	0	3	3	31	569	93	1707	CoherentMotion_C#v1	1	500
965	0	0	5	1	0	3	3	31	569	93	1707	CoherentMotion_C#v1	1	500
821	1	5	51	0	0	3	3	312	288	936	864	CoherentMotion_C#v1	1	500
903	0	0	5	1	3	3	3	31	569	93	1707	CoherentMotion_C#v1	1	500
876	0	4	42	0	2	3	3	256	344	768	1032	CoherentMotion_C#v1	1	500
918	1	3	33	0	0	3	3	199	401	597	1203	CoherentMotion_C#v1	1	500
987	1	2	23	3	3	3	3	143	457	429	1371	CoherentMotion_C#v1	1	500
850	1	1	14	3	3	3	3	87	513	261	1539	CoherentMotion_C#v1	1	500
1028	0	4	42	2	1	3	3	256	344	768	1032	CoherentMotion_C#v1	1	500
954	1	2	23	2	2	3	3	143	457	429	1371	CoherentMotion_C#v1	1	500
1016	0	2	23	3	0	3	3	143	457	429	1371	CoherentMotion_C#v1	1	500
1096	0	4	42	1	2	3	3	256	344	768	1032	CoherentMotion_C#v1	1	500
1114	0	7	70	1	3	3	3	424	176	1272	528	CoherentMotion_C#v1	1	500
763	1	3	33	2	2	3	3	199	401	597	1203	CoherentMotion_C#v1	1	500
812	1	4	42	0	0	3	3	256	344	768	1032	CoherentMotion_C#v1	1	500
985	1	7	70	0	0	3	3	424	176	1272	528	CoherentMotion_C#v1	1	500
652	1	7	70	1	1	3	3	424	176	1272	528	CoherentMotion_C#v1	1	500
794	0	0	5	2	3	3	3	31	569	93	1707	CoherentMotion_C#v1	1	500
843	0	1	14	1	2	3	3	87	513	261	1539	CoherentMotion_C#v1	1	500
821	0	2	23	3	0	3	3	143	457	429	1371	CoherentMotion_C#v1	1	500
878	0	1	14	0	2	3	3	87	513	261	1539	CoherentMotion_C#v1	1	500
679	1	5	51	0	0	3	3	312	288	936	864	CoherentMotion_C#v1	1	500
642	1	6	61	3	3	3	3	368	232	1104	696	CoherentMotion_C#v1	1	500
572	1	6	61	2	2	3	3	368	232	1104	696	CoherentMotion_C#v1	1	500
859	0	0	5	2	0	3	3	31	569	93	1707	CoherentMotion_C#v1	1	500
926	1	3	33	2	2	3	3	199	401	597	1203	CoherentMotion_C#v1	1	500
706	1	6	61	2	2	3	3	368	232	1104	696	CoherentMotion_C#v1	1	500
801	0	3	33	1	3	3	3	199	401	597	1203	CoherentMotion_C#v1	1	500
860	0	1	14	1	2	3	3	87	513	261	1539	CoherentMotion_C#v1	1	500
718	1	6	61	1	1	3	3	368	232	1104	696	CoherentMotion_C#v1	1	500
1026	0	1	14	2	0	3	3	87	513	261	1539	CoherentMotion_C#v1	1	500
1181	1	4	42	1	1	3	3	256	344	768	1032	CoherentMotion_C#v1	1	500
974	1	1	14	3	3	3	3	87	513	261	1539	CoherentMotion_C#v1	1	500
990	0	0	5	2	3	3	3	31	569	93	1707	CoherentMotion_C#v1	1	500
660	1	6	61	3	3	3	3	368	232	1104	696	CoherentMotion_C#v1	1	500
790	1	3	33	0	0	3	3	199	401	597	1203	CoherentMotion_C#v1	1	500
947	0	1	14	1	0	3	3	87	513	261	1539	CoherentMotion_C#v1	1	500
649	1	4	42	3	3	3	3	256	344	768	1032	CoherentMotion_C#v1	1	500
903	0	5	51	3	1	3	3	312	288	936	864	CoherentMotion_C#v1	1	500
667	1	1	14	1	1	3	3	87	513	261	1539	CoherentMotion_C#v1	1	500
761	1	6	61	0	0	3	3	368	232	1104	696	CoherentMotion_C#v1	1	500
1049	0	4	42	2	0	3	3	256	344	768	1032	CoherentMotion_C#v1	1	500
1689	0	3	33	2	3	3	3	199	401	597	1203	CoherentMotion_C#v1	1	500
656	1	4	42	0	0	3	3	256	344	768	1032	CoherentMotion_C#v1	1	500
704	1	7	70	3	3	3	3	424	176	1272	528	CoherentMotion_C#v1	1	500
1141	1	2	23	3	3	3	3	143	457	429	1371	CoherentMotion_C#v1	1	500
864	1	6	61	3	3	3	3	368	232	1104	696	CoherentMotion_C#v1	1	500
776	1	3	33	0	0	3	3	199	401	597	1203	CoherentMotion_C#v1	1	500
804	1	6	61	0	0	3	3	368	232	1104	696	CoherentMotion_C#v1	1	500
1135	0	3	33	2	0	3	3	199	401	597	1203	CoherentMotion_C#v1	1	500
793	1	6	61	0	0	3	3	368	232	1104	696	CoherentMotion_C#v1	1	500
794	1	5	51	1	1	3	3	312	288	936	864	CoherentMotion_C#v1	1	500
1201	0	1	14	0	3	3	3	87	513	261	1539	CoherentMotion_C#v1	1	500
1070	0	1	14	1	2	3	3	87	513	261	1539	CoherentMotion_C#v1	1	500
840	0	4	42	3	1	3	3	256	344	768	1032	CoherentMotion_C#v1	1	500
1185	1	5	51	1	1	3	3	312	288	936	864	CoherentMotion_C#v1	1	500
2389	0	2	23	2	0	3	3	143	457	429	1371	CoherentMotion_C#v1	1	500
728	1	2	23	0	0	3	3	143	457	429	1371	CoherentMotion_C#v1	1	500
728	1	2	23	0	0	3	3	143	457	429	1371	CoherentMotion_C#v1	1	500
664	1	6	61	3	3	3	3	368	232	1104	696	CoherentMotion_C#v1	1	500
620	0	1	14	2	0	3	3	87	513	261	1539	CoherentMotion_C#v1	1	500
872	0	0	5	0	1	3	3	31	569	93	1707	CoherentMotion_C#v1	1	500
596	1	4	42	1	1	3	3	256	344	768	1032	CoherentMotion_C#v1	1	500
647	1	6	61	2	2	3	3	368	232	1104	696	CoherentMotion_C#v1	1	500
858	1	2	23	1	1	3	3	143	457	429	1371	CoherentMotion_C#v1	1	500
769	1	2	23	3	3	3	3	143	457	429	1371	CoherentMotion_C#v1	1	500
658	1	7	70	2	2	3	3	424	176	1272	528	CoherentMotion_C#v1	1	500
739	1	7	70	3	3	3	3	424	176	1272	528	CoherentMotion_C#v1	1	500
735	1	5	51	2	2	3	3	312	288	936	864	CoherentMotion_C#v1	1	500
719	1	4	42	3	3	3	3	256	344	768	1032	CoherentMotion_C#v1	1	500
819	1	3	33	0	0	3	3	199	401	597	1203	CoherentMotion_C#v1	1	500
631	1	5	51	2	2	3	3	312	288	936	864	CoherentMotion_C#v1	1	500
686	1	2	23	3	3	3	3	143	457	429	1371	CoherentMotion_C#v1	1	500
803	1	6	61	3	3	3	3	368	232	1104	696	CoherentMotion_C#v1	1	500
593	1	6	61	2	2	3	3	368	232	1104	696	CoherentMotion_C#v1	1	500
797	0	1	14	2	0	3	3	87	513	261	1539	CoherentMotion_C#v1	1	500
755	0	0	5	2	0	3	3	31	569	93	1707	CoherentMotion_C#v1	1	500
740	1	4	42	0	0	3	3	256	344	768	1032	CoherentMotion_C#v1	1	500
1139	1	0	5	2	2	3	3	31	569	93	1707	CoherentMotion_C#v1	1	500
842	1	7	70	0	0	3	3	424	176	1272	528	CoherentMotion_C#v1	1	500
782	1	5	51	0	0	3	3	312	288	936	864	CoherentMotion_C#v1	1	500
848	0	2	23	1	0	3	3	143	457	429	1371	CoherentMotion_C#v1	1	500
695	1	6	61	1	1	3	3	368	232	1104	696	CoherentMotion_C#v1	1	500
594	1	7	70	1	1	3	3	424	176	1272	528	CoherentMotion_C#v1	1	500
946	0	0	5	1	3	3	3	31	569	93	1707	CoherentMotion_C#v1	1	500
650	1	2	23	1	1	3	3	143	457	429	1371	CoherentMotion_C#v1	1	500
552	1	4	42	0	0	3	3	256	344	768	1032	CoherentMotion_C#v1	1	500
1297	1	3	33	3	3	3	3	199	401	597	1203	CoherentMotion_C#v1	1	500
617	1	5	51	0	0	3	3	312	288	936	864	CoherentMotion_C#v1	1	500
581	1	6	61	3	3	3	3	368	232	1104	696	CoherentMotion_C#v1	1	500
2641	1	5	51	1	1	3	3	312	288	936	864	CoherentMotion_C#v1	1	500
921	1	2	23	3	3	3	3	143	457	429	1371	CoherentMotion_C#v1	1	500
1293	1	7	70	1	1	3	3	424	176	1272	528	CoherentMotion_C#v1	1	500
875	1	4	42	1	1	3	3	256	344	768	1032	CoherentMotion_C#v1	1	500
678	1	4	42	2	2	3	3	256	344	768	1032	CoherentMotion_C#v1	1	500
558	1	0	5	2	2	3	3	31	569	93	1707	CoherentMotion_C#v1	1	500
804	1	1	14	1	1	3	3	87	513	261	1539	CoherentMotion_C#v1	1	500
1065	1	0	5	0	0	3	3	31	569	93	1707	CoherentMotion_C#v1	1	500
794	0	0	5	3	1	3	3	31	569	93	1707	CoherentMotion_C#v1	1	500
769	1	4	42	0	0	3	3	256	344	768	1032	CoherentMotion_C#v1	1	500
553	1	7	70	2	2	3	3	424	176	1272	528	CoherentMotion_C#v1	1	500
807	0	1	14	1	0	3	3	87	513	261	1539	CoherentMotion_C#v1	1	500
537	1	5	51	1	1	3	3	312	288	936	864	CoherentMotion_C#v1	1	500
620	1	3	33	3	3	3	3	199	401	597	1203	CoherentMotion_C#v1	1	500
657	1	6	61	0	0	3	3	368	232	1104	696	CoherentMotion_C#v1	1	500
807	0	1	14	0	2	3	3	87	513	261	1539	CoherentMotion_C#v1	1	500
751	0	2	23	3	0	3	3	143	457	429	1371	CoherentMotion_C#v1	1	500
1087	1	0	5	3	3	3	3	31	569	93	1707	CoherentMotion_C#v1	1	500
681	1	6	61	1	1	3	3	368	232	1104	696	CoherentMotion_C#v1	1	500
551	1	7	70	2	2	3	3	424	176	1272	528	CoherentMotion_C#v1	1	500
593	1	5	51	3	3	3	3	312	288	936	864	CoherentMotion_C#v1	1	500
902	0	1	14	2	0	3	3	87	513	261	1539	CoherentMotion_C#v1	1	500
979	0	1	14	3	0	3	3	87	513	261	1539	CoherentMotion_C#v1	1	500
560	1	7	70	1	1	3	3	424	176	1272	528	CoherentMotion_C#v1	1	500
539	1	6	61	3	3	3	3	368	232	1104	696	CoherentMotion_C#v1	1	500
534	1	6	61	0	0	3	3	368	232	1104	696	CoherentMotion_C#v1	1	500
951	1	3	33	1	1	3	3	199	401	597	1203	CoherentMotion_C#v1	1	500
660	1	5	51	3	3	3	3	312	288	936	864	CoherentMotion_C#v1	1	500
784	1	7	70	0	0	3	3	424	176	1272	528	CoherentMotion_C#v1	1	500
1013	1	4	42	3	3	3	3	256	344	768	1032	CoherentMotion_C#v1	1	500
740	1	4	42	1	1	3	3	256	344	768	1032	CoherentMotion_C#v1	1	500
732	1	2	23	0	0	3	3	143	457	429	1371	CoherentMotion_C#v1	1	500
643	1	5	51	3	3	3	3	312	288	936	864	CoherentMotion_C#v1	1	500
1112	0	0	5	3	0	3	3	31	569	93	1707	CoherentMotion_C#v1	1	500
1122	0	0	5	0	1	3	3	31	569	93	1707	CoherentMotion_C#v1	1	500
867	1	2	23	3	3	3	3	143	457	429	1371	CoherentMotion_C#v1	1	500
622	1	6	61	1	1	3	3	368	232	1104	696	CoherentMotion_C#v1	1	500
538	1	7	70	2	2	3	3	424	176	1272	528	CoherentMotion_C#v1	1	500
629	1	7	70	0	0	3	3	424	176	1272	528	CoherentMotion_C#v1	1	500
690	1	1	14	3	3	3	3	87	513	261	1539	CoherentMotion_C#v1	1	500
1192	1	4	42	0	0	3	3	256	344	768	1032	CoherentMotion_C#v1	1	500
741	1	4	42	2	2	3	3	256	344	768	1032	CoherentMotion_C#v1	1	500
573	1	6	61	3	3	3	3	368	232	1104	696	CoherentMotion_C#v1	1	500
1119	0	2	23	3	2	3	3	143	457	429	1371	CoherentMotion_C#v1	1	500
827	1	0	5	0	0	3	3	31	569	93	1707	CoherentMotion_C#v1	1	500
1116	0	2	23	0	2	3	3	143	457	429	1371	CoherentMotion_C#v1	1	500
964	0	0	5	1	0	3	3	31	569	93	1707	CoherentMotion_C#v1	1	500
564	1	5	51	2	2	3	3	312	288	936	864	CoherentMotion_C#v1	1	500
598	1	5	51	1	1	3	3	312	288	936	864	CoherentMotion_C#v1	1	500
1027	0	5	51	1	2	3	3	312	288	936	864	CoherentMotion_C#v1	1	500
686	1	5	51	2	2	3	3	312	288	936	864	CoherentMotion_C#v1	1	500
623	1	5	51	3	3	3	3	312	288	936	864	CoherentMotion_C#v1	1	500
830	1	1	14	1	1	3	3	87	513	261	1539	CoherentMotion_C#v1	1	500
1120	1	3	33	1	1	3	3	199	401	597	1203	CoherentMotion_C#v1	1	500
641	1	7	70	2	2	3	3	424	176	1272	528	CoherentMotion_C#v1	1	500
613	1	4	42	3	3	3	3	256	344	768	1032	CoherentMotion_C#v1	1	500
762	1	2	23	3	3	3	3	143	457	429	1371	CoherentMotion_C#v1	1	500
594	1	6	61	1	1	3	3	368	232	1104	696	CoherentMotion_C#v1	1	500
718	1	3	33	0	0	3	3	199	401	597	1203	CoherentMotion_C#v1	1	500
714	1	5	51	2	2	3	3	312	288	936	864	CoherentMotion_C#v1	1	500
839	1	4	42	3	3	3	3	256	344	768	1032	CoherentMotion_C#v1	1	500
751	1	4	42	3	3	3	3	256	344	768	1032	CoherentMotion_C#v1	1	500
640	1	7	70	2	2	3	3	424	176	1272	528	CoherentMotion_C#v1	1	500
842	1	6	61	0	0	3	3	368	232	1104	696	CoherentMotion_C#v1	1	500
919	1	7	70	2	2	3	3	424	176	1272	528	CoherentMotion_C#v1	1	500
532	1	6	61	1	1	3	3	368	232	1104	696	CoherentMotion_C#v1	1	500
806	1	2	23	0	0	3	3	143	457	429	1371	CoherentMotion_C#v1	1	500
815	1	4	42	1	1	3	3	256	344	768	1032	CoherentMotion_C#v1	1	500
569	1	5	51	3	3	3	3	312	288	936	864	CoherentMotion_C#v1	1	500
661	1	4	42	0	0	3	3	256	344	768	1032	CoherentMotion_C#v1	1	500
649	1	4	42	2	2	3	3	256	344	768	1032	CoherentMotion_C#v1	1	500
985	1	5	51	2	2	3	3	312	288	936	864	CoherentMotion_C#v1	1	500
795	1	0	5	2	2	3	3	31	569	93	1707	CoherentMotion_C#v1	1	500
861	1	1	14	1	1	3	3	87	513	261	1539	CoherentMotion_C#v1	1	500
793	0	0	5	3	0	3	3	31	569	93	1707	CoherentMotion_C#v1	1	500
900	1	3	33	0	0	3	3	199	401	597	1203	CoherentMotion_C#v1	1	500
696	1	6	61	0	0	3	3	368	232	1104	696	CoherentMotion_C#v1	1	500
1030	1	2	23	2	2	3	3	143	457	429	1371	CoherentMotion_C#v1	1	500
869	0	0	5	3	2	3	3	31	569	93	1707	CoherentMotion_C#v1	1	500
985	0	2	23	3	2	3	3	143	457	429	1371	CoherentMotion_C#v1	1	500
1263	0	1	14	2	0	3	3	87	513	261	1539	CoherentMotion_C#v1	1	500
669	1	5	51	3	3	3	3	312	288	936	864	CoherentMotion_C#v1	1	500
665	1	4	42	0	0	3	3	256	344	768	1032	CoherentMotion_C#v1	1	500
824	1	2	23	2	2	3	3	143	457	429	1371	CoherentMotion_C#v1	1	500
746	0	0	5	3	2	3	3	31	569	93	1707	CoherentMotion_C#v1	1	500
913	0	1	14	3	0	3	3	87	513	261	1539	CoherentMotion_C#v1	1	500
1035	1	3	33	3	3	3	3	199	401	597	1203	CoherentMotion_C#v1	1	500
862	1	0	5	0	0	3	3	31	569	93	1707	CoherentMotion_C#v1	1	500
810	0	0	5	3	1	3	3	31	569	93	1707	CoherentMotion_C#v1	1	500
787	1	1	14	0	0	3	3	87	513	261	1539	CoherentMotion_C#v1	1	500
732	1	3	33	3	3	3	3	199	401	597	1203	CoherentMotion_C#v1	1	500
876	1	0	5	3	3	3	3	31	569	93	1707	CoherentMotion_C#v1	1	500
854	1	2	23	3	3	3	3	143	457	429	1371	CoherentMotion_C#v1	1	500
714	1	7	70	1	1	3	3	424	176	1272	528	CoherentMotion_C#v1	1	500
755	1	4	42	2	2	3	3	256	344	768	1032	CoherentMotion_C#v1	1	500
689	1	3	33	0	0	3	3	199	401	597	1203	CoherentMotion_C#v1	1	500
544	0	4	42	0	2	3	3	256	344	768	1032	CoherentMotion_C#v1	1	500
621	1	5	51	0	0	3	3	312	288	936	864	CoherentMotion_C#v1	1	500
554	1	5	51	0	0	3	3	312	288	936	864	CoherentMotion_C#v1	1	500
836	0	1	14	1	0	3	3	87	513	261	1539	CoherentMotion_C#v1	1	500
1407	0	0	5	1	2	3	3	31	569	93	1707	CoherentMotion_C#v1	1	500
689	1	5	51	3	3	3	3	312	288	936	864	CoherentMotion_C#v1	1	500
925	0	2	23	2	0	3	3	143	457	429	1371	CoherentMotion_C#v1	1	500
698	1	5	51	0	0	3	3	312	288	936	864	CoherentMotion_C#v1	1	500
658	0	4	42	0	1	3	3	256	344	768	1032	CoherentMotion_C#v1	1	500
688	1	7	70	3	3	3	3	424	176	1272	528	CoherentMotion_C#v1	1	500
1078	1	5	51	2	2	3	3	312	288	936	864	CoherentMotion_C#v1	1	500
839	1	4	42	3	3	3	3	256	344	768	1032	CoherentMotion_C#v1	1	500
695	1	7	70	0	0	3	3	424	176	1272	528	CoherentMotion_C#v1	1	500
824	1	4	42	0	0	3	3	256	344	768	1032	CoherentMotion_C#v1	1	500
889	1	4	42	0	0	3	3	256	344	768	1032	CoherentMotion_C#v1	1	500
811	1	3	33	2	2	3	3	199	401	597	1203	CoherentMotion_C#v1	1	500
790	1	3	33	1	1	3	3	199	401	597	1203	CoherentMotion_C#v1	1	500
1006	0	1	14	3	0	3	3	87	513	261	1539	CoherentMotion_C#v1	1	500
1031	0	0	5	3	0	3	3	31	569	93	1707	CoherentMotion_C#v1	1	500
1374	0	3	33	2	3	3	3	199	401	597	1203	CoherentMotion_C#v1	1	500
661	1	6	61	2	2	3	3	368	232	1104	696	CoherentMotion_C#v1	1	500
1180	1	4	42	0	0	3	3	256	344	768	1032	CoherentMotion_C#v1	1	500
598	1	6	61	1	1	3	3	368	232	1104	696	CoherentMotion_C#v1	1	500
804	1	4	42	3	3	3	3	256	344	768	1032	CoherentMotion_C#v1	1	500
996	0	1	14	0	2	3	3	87	513	261	1539	CoherentMotion_C#v1	1	500
935	0	0	5	2	0	3	3	31	569	93	1707	CoherentMotion_C#v1	1	500
983	1	1	14	3	3	3	3	87	513	261	1539	CoherentMotion_C#v1	1	500
782	1	7	70	2	2	3	3	424	176	1272	528	CoherentMotion_C#v1	1	500
623	1	6	61	1	1	3	3	368	232	1104	696	CoherentMotion_C#v1	1	500
579	1	7	70	1	1	3	3	424	176	1272	528	CoherentMotion_C#v1	1	500
775	0	1	14	1	0	3	3	87	513	261	1539	CoherentMotion_C#v1	1	500
1160	0	1	14	0	1	3	3	87	513	261	1539	CoherentMotion_C#v1	1	500
786	1	3	33	2	2	3	3	199	401	597	1203	CoherentMotion_C#v1	1	500
1059	0	0	5	1	2	3	3	31	569	93	1707	CoherentMotion_C#v1	1	500
611	1	3	33	0	0	3	3	199	401	597	1203	CoherentMotion_C#v1	1	500
672	1	4	42	2	2	3	3	256	344	768	1032	CoherentMotion_C#v1	1	500
581	1	7	70	1	1	3	3	424	176	1272	528	CoherentMotion_C#v1	1	500
537	1	5	51	1	1	3	3	312	288	936	864	CoherentMotion_C#v1	1	500
525	1	7	70	1	1	3	3	424	176	1272	528	CoherentMotion_C#v1	1	500
1215	0	3	33	1	0	3	3	199	401	597	1203	CoherentMotion_C#v1	1	500
714	1	4	42	0	0	3	3	256	344	768	1032	CoherentMotion_C#v1	1	500
578	1	4	42	2	2	3	3	256	344	768	1032	CoherentMotion_C#v1	1	500
646	1	7	70	3	3	3	3	424	176	1272	528	CoherentMotion_C#v1	1	500
639	1	6	61	3	3	3	3	368	232	1104	696	CoherentMotion_C#v1	1	500
568	1	3	33	0	0	3	3	199	401	597	1203	CoherentMotion_C#v1	1	500
652	1	3	33	2	2	3	3	199	401	597	1203	CoherentMotion_C#v1	1	500
752	1	2	23	2	2	3	3	143	457	429	1371	CoherentMotion_C#v1	1	500
633	1	3	33	2	2	3	3	199	401	597	1203	CoherentMotion_C#v1	1	500
574	1	5	51	1	1	3	3	312	288	936	864	CoherentMotion_C#v1	1	500
899	0	3	33	1	3	3	3	199	401	597	1203	CoherentMotion_C#v1	1	500
656	1	6	61	1	1	3	3	368	232	1104	696	CoherentMotion_C#v1	1	500
630	1	4	42	1	1	3	3	256	344	768	1032	CoherentMotion_C#v1	1	500
1305	1	3	33	1	1	3	3	199	401	597	1203	CoherentMotion_C#v1	1	500
729	1	4	42	2	2	3	3	256	344	768	1032	CoherentMotion_C#v1	1	500
743	1	5	51	2	2	3	3	312	288	936	864	CoherentMotion_C#v1	1	500
682	1	2	23	3	3	3	3	143	457	429	1371	CoherentMotion_C#v1	1	500
666	1	7	70	2	2	3	3	424	176	1272	528	CoherentMotion_C#v1	1	500
605	1	7	70	0	0	3	3	424	176	1272	528	CoherentMotion_C#v1	1	500
574	1	6	61	2	2	3	3	368	232	1104	696	CoherentMotion_C#v1	1	500
1289	0	0	5	1	2	3	3	31	569	93	1707	CoherentMotion_C#v1	1	500
616	1	3	33	0	0	3	3	199	401	597	1203	CoherentMotion_C#v1	1	500
525	1	6	61	2	2	3	3	368	232	1104	696	CoherentMotion_C#v1	1	500
528	1	3	33	0	0	3	3	199	401	597	1203	CoherentMotion_C#v1	1	500
527	1	7	70	2	2	3	3	424	176	1272	528	CoherentMotion_C#v1	1	500
836	1	3	33	0	0	3	3	199	401	597	1203	CoherentMotion_C#v1	1	500
943	0	2	23	2	0	3	3	143	457	429	1371	CoherentMotion_C#v1	1	500
828	1	3	33	2	2	3	3	199	401	597	1203	CoherentMotion_C#v1	1	500
734	0	0	5	2	3	3	3	31	569	93	1707	CoherentMotion_C#v1	1	500
527	1	7	70	2	2	3	3	424	176	1272	528	CoherentMotion_C#v1	1	500
721	1	4	42	1	1	3	3	256	344	768	1032	CoherentMotion_C#v1	1	500
640	0	0	5	0	2	3	3	31	569	93	1707	CoherentMotion_C#v1	1	500
652	1	3	33	2	2	3	3	199	401	597	1203	CoherentMotion_C#v1	1	500
691	1	1	14	3	3	3	3	87	513	261	1539	CoherentMotion_C#v1	1	500
1498	1	2	23	2	2	3	3	143	457	429	1371	CoherentMotion_C#v1	1	500
594	1	4	42	3	3	3	3	256	344	768	1032	CoherentMotion_C#v1	1	500
985	0	1	14	0	1	3	3	87	513	261	1539	CoherentMotion_C#v1	1	500
1286	0	4	42	1	0	3	3	256	344	768	1032	CoherentMotion_C#v1	1	500
780	0	2	23	1	0	3	3	143	457	429	1371	CoherentMotion_C#v1	1	500
678	1	5	51	1	1	3	3	312	288	936	864	CoherentMotion_C#v1	1	500
932	1	3	33	1	1	3	3	199	401	597	1203	CoherentMotion_C#v1	1	500
714	1	3	33	1	1	3	3	199	401	597	1203	CoherentMotion_C#v1	1	500
656	1	7	70	1	1	3	3	424	176	1272	528	CoherentMotion_C#v1	1	500
686	1	6	61	0	0	3	3	368	232	1104	696	CoherentMotion_C#v1	1	500
659	1	1	14	3	3	3	3	87	513	261	1539	CoherentMotion_C#v1	1	500
722	0	3	33	2	0	3	3	199	401	597	1203	CoherentMotion_C#v1	1	500
1025	0	5	51	2	0	3	3	312	288	936	864	CoherentMotion_C#v1	1	500
577	1	7	70	3	3	3	3	424	176	1272	528	CoherentMotion_C#v1	1	500
929	0	1	14	2	0	3	3	87	513	261	1539	CoherentMotion_C#v1	1	500
546	1	3	33	1	1	3	3	199	401	597	1203	CoherentMotion_C#v1	1	500
843	1	2	23	3	3	3	3	143	457	429	1371	CoherentMotion_C#v1	1	500
542	1	4	42	0	0	3	3	256	344	768	1032	CoherentMotion_C#v1	1	500
562	1	7	70	2	2	3	3	424	176	1272	528	CoherentMotion_C#v1	1	500
569	1	6	61	1	1	3	3	368	232	1104	696	CoherentMotion_C#v1	1	500
1337	0	2	23	3	0	3	3	143	457	429	1371	CoherentMotion_C#v1	1	500
631	1	3	33	2	2	3	3	199	401	597	1203	CoherentMotion_C#v1	1	500
844	1	0	5	3	3	3	3	31	569	93	1707	CoherentMotion_C#v1	1	500
919	0	0	5	1	3	3	3	31	569	93	1707	CoherentMotion_C#v1	1	500
562	1	5	51	0	0	3	3	312	288	936	864	CoherentMotion_C#v1	1	500
603	1	6	61	0	0	3	3	368	232	1104	696	CoherentMotion_C#v1	1	500
799	1	6	61	3	3	3	3	368	232	1104	696	CoherentMotion_C#v1	1	500
729	1	0	5	1	1	3	3	31	569	93	1707	CoherentMotion_C#v1	1	500
538	1	5	51	0	0	3	3	312	288	936	864	CoherentMotion_C#v1	1	500
551	1	1	14	0	0	3	3	87	513	261	1539	CoherentMotion_C#v1	1	500
822	0	0	5	0	2	3	3	31	569	93	1707	CoherentMotion_C#v1	1	500
625	0	2	23	2	0	3	3	143	457	429	1371	CoherentMotion_C#v1	1	500
765	0	1	14	0	3	3	3	87	513	261	1539	CoherentMotion_C#v1	1	500
575	0	0	5	3	1	3	3	31	569	93	1707	CoherentMotion_C#v1	1	500
1089	0	0	5	2	1	3	3	31	569	93	1707	CoherentMotion_C#v1	1	500
794	0	0	5	1	0	3	3	31	569	93	1707	CoherentMotion_C#v1	1	500
619	1	5	51	3	3	3	3	312	288	936	864	CoherentMotion_C#v1	1	500
962	1	0	5	0	0	3	3	31	569	93	1707	CoherentMotion_C#v1	1	500
1022	0	0	5	1	0	3	3	31	569	93	1707	CoherentMotion_C#v1	1	500
1033	0	2	23	3	2	3	3	143	457	429	1371	CoherentMotion_C#v1	1	500
1085	1	2	23	1	1	3	3	143	457	429	1371	CoherentMotion_C#v1	1	500
1261	0	5	51	1	3	3	3	312	288	936	864	CoherentMotion_C#v1	1	500
811	1	4	42	1	1	3	3	256	344	768	1032	CoherentMotion_C#v1	1	500
709	1	7	70	3	3	3	3	424	176	1272	528	CoherentMotion_C#v1	1	500
755	1	5	51	1	1	3	3	312	288	936	864	CoherentMotion_C#v1	1	500
893	1	5	51	0	0	3	3	312	288	936	864	CoherentMotion_C#v1	1	500
1159	0	2	23	1	0	3	3	143	457	429	1371	CoherentMotion_C#v1	1	500
798	1	5	51	1	1	3	3	312	288	936	864	CoherentMotion_C#v1	1	500
691	1	4	42	3	3	3	3	256	344	768	1032	CoherentMotion_C#v1	1	500
738	1	5	51	1	1	3	3	312	288	936	864	CoherentMotion_C#v1	1	500
923	0	1	14	3	0	3	3	87	513	261	1539	CoherentMotion_C#v1	1	500
662	1	5	51	3	3	3	3	312	288	936	864	CoherentMotion_C#v1	1	500
849	0	1	14	0	2	3	3	87	513	261	1539	CoherentMotion_C#v1	1	500
608	1	3	33	1	1	3	3	199	401	597	1203	CoherentMotion_C#v1	1	500
1077	0	2	23	2	0	3	3	143	457	429	1371	CoherentMotion_C#v1	1	500
589	1	7	70	3	3	3	3	424	176	1272	528	CoherentMotion_C#v1	1	500
1055	1	2	23	1	1	3	3	143	457	429	1371	CoherentMotion_C#v1	1	500
808	0	2	23	1	0	3	3	143	457	429	1371	CoherentMotion_C#v1	1	500
690	1	6	61	0	0	3	3	368	232	1104	696	CoherentMotion_C#v1	1	500
1367	0	1	14	2	3	3	3	87	513	261	1539	CoherentMotion_C#v1	1	500
535	1	6	61	1	1	3	3	368	232	1104	696	CoherentMotion_C#v1	1	500
636	1	7	70	1	1	3	3	424	176	1272	528	CoherentMotion_C#v1	1	500
639	1	7	70	3	3	3	3	424	176	1272	528	CoherentMotion_C#v1	1	500
1518	0	0	5	1	2	3	3	31	569	93	1707	CoherentMotion_C#v1	1	500
538	1	5	51	1	1	3	3	312	288	936	864	CoherentMotion_C#v1	1	500
589	1	2	23	3	3	3	3	143	457	429	1371	CoherentMotion_C#v1	1	500
1583	1	5	51	2	2	3	3	312	288	936	864	CoherentMotion_C#v1	1	500
588	1	6	61	3	3	3	3	368	232	1104	696	CoherentMotion_C#v1	1	500
525	1	5	51	1	1	3	3	312	288	936	864	CoherentMotion_C#v1	1	500
555	1	5	51	3	3	3	3	312	288	936	864	CoherentMotion_C#v1	1	500
579	1	7	70	3	3	3	3	424	176	1272	528	CoherentMotion_C#v1	1	500
903	0	1	14	1	0	3	3	87	513	261	1539	CoherentMotion_C#v1	1	500
534	1	4	42	1	1	3	3	256	344	768	1032	CoherentMotion_C#v1	1	500
586	1	3	33	0	0	3	3	199	401	597	1203	CoherentMotion_C#v1	1	500
862	0	1	14	1	0	3	3	87	513	261	1539	CoherentMotion_C#v1	1	500
591	0	2	23	0	1	3	3	143	457	429	1371	CoherentMotion_C#v1	1	500
684	0	1	14	3	2	3	3	87	513	261	1539	CoherentMotion_C#v1	1	500
705	1	6	61	2	2	3	3	368	232	1104	696	CoherentMotion_C#v1	1	500
570	1	7	70	0	0	3	3	424	176	1272	528	CoherentMotion_C#v1	1	500
549	1	7	70	2	2	3	3	424	176	1272	528	CoherentMotion_C#v1	1	500
1109	0	0	5	1	0	3	3	31	569	93	1707	CoherentMotion_C#v1	1	500
546	1	6	61	1	1	3	3	368	232	1104	696	CoherentMotion_C#v1	1	500
540	1	3	33	1	1	3	3	199	401	597	1203	CoherentMotion_C#v1	1	500
575	0	1	14	2	0	3	3	87	513	261	1539	CoherentMotion_C#v1	1	500
1091	0	1	14	2	3	3	3	87	513	261	1539	CoherentMotion_C#v1	1	500
580	1	5	51	3	3	3	3	312	288	936	864	CoherentMotion_C#v1	1	500
551	1	3	33	1	1	3	3	199	401	597	1203	CoherentMotion_C#v1	1	500
690	1	2	23	0	0	3	3	143	457	429	1371	CoherentMotion_C#v1	1	500
704	1	2	23	3	3	3	3	143	457	429	1371	CoherentMotion_C#v1	1	500
879	0	1	14	1	3	3	3	87	513	261	1539	CoherentMotion_C#v1	1	500
738	1	2	23	3	3	3	3	143	457	429	1371	CoherentMotion_C#v1	1	500
633	1	7	70	3	3	3	3	424	176	1272	528	CoherentMotion_C#v1	1	500
662	1	5	51	2	2	3	3	312	288	936	864	CoherentMotion_C#v1	1	500
525	1	6	61	0	0	3	3	368	232	1104	696	CoherentMotion_C#v1	1	500
526	1	7	70	2	2	3	3	424	176	1272	528	CoherentMotion_C#v1	1	500
582	1	6	61	2	2	3	3	368	232	1104	696	CoherentMotion_C#v1	1	500
865	1	0	5	0	0	3	3	31	569	93	1707	CoherentMotion_C#v1	1	500
593	0	1	14	0	2	3	3	87	513	261	1539	CoherentMotion_C#v1	1	500
829	0	1	14	3	0	3	3	87	513	261	1539	CoherentMotion_C#v1	1	500
563	1	7	70	2	2	3	3	424	176	1272	528	CoherentMotion_C#v1	1	500
554	1	6	61	1	1	3	3	368	232	1104	696	CoherentMotion_C#v1	1	500
548	1	3	33	0	0	3	3	199	401	597	1203	CoherentMotion_C#v1	1	500
668	0	0	5	2	0	3	3	31	569	93	1707	CoherentMotion_C#v1	1	500
578	1	6	61	1	1	3	3	368	232	1104	696	CoherentMotion_C#v1	1	500
562	1	7	70	3	3	3	3	424	176	1272	528	CoherentMotion_C#v1	1	500
1108	1	6	61	1	1	3	3	368	232	1104	696	CoherentMotion_C#v1	1	500
781	1	1	14	0	0	3	3	87	513	261	1539	CoherentMotion_C#v1	1	500
878	1	6	61	1	1	3	3	368	232	1104	696	CoherentMotion_C#v1	1	500
2001	1	3	33	1	1	3	3	199	401	597	1203	CoherentMotion_C#v1	1	500
593	1	4	42	3	3	3	3	256	344	768	1032	CoherentMotion_C#v1	1	500
1037	0	0	5	3	2	3	3	31	569	93	1707	CoherentMotion_C#v1	1	500
1141	1	3	33	2	2	3	3	199	401	597	1203	CoherentMotion_C#v1	1	500
1052	0	1	14	3	0	3	3	87	513	261	1539	CoherentMotion_C#v1	1	500
1547	1	0	5	0	0	3	3	31	569	93	1707	CoherentMotion_C#v1	1	500
698	1	5	51	1	1	3	3	312	288	936	864	CoherentMotion_C#v1	1	500
552	1	3	33	2	2	3	3	199	401	597	1203	CoherentMotion_C#v1	1	500
555	1	7	70	0	0	3	3	424	176	1272	528	CoherentMotion_C#v1	1	500
536	1	7	70	3	3	3	3	424	176	1272	528	CoherentMotion_C#v1	1	500
522	1	4	42	2	2	3	3	256	344	768	1032	CoherentMotion_C#v1	1	500
524	0	1	14	2	0	3	3	87	513	261	1539	CoherentMotion_C#v1	1	500
527	1	7	70	1	1	3	3	424	176	1272	528	CoherentMotion_C#v1	1	500
647	1	2	23	3	3	3	3	143	457	429	1371	CoherentMotion_C#v1	1	500
959	0	3	33	3	1	3	3	199	401	597	1203	CoherentMotion_C#v1	1	500
908	0	2	23	0	3	3	3	143	457	429	1371	CoherentMotion_C#v1	1	500
