# Supplementary material for: The Leuven Embedded Figures Test (L-EFT): measuring perception, intelligence or executive function?
Source: PeerJ. 2018 Mar 26;6:e4524. doi: 10.7717/peerj.4524 (PMC5875396; doi:10.7717/peerj.4524)
Supplement: Supplemental Information 9 [file peerj-06-4524-s009.zip › Study 1/CoherentMotion/113800CoherentMotion.csv]

ReactionTime	Accuracy	CoherenceLevel	CoherenceValue	StimDirection	RespDirection	G_MeanCoherentSpeed	G_MeanRandomSpeed	TotalCoherent	TotalRandom	TotalCoherentSpeed	TotalRandomSpeed	TestID	MainPrac	MotionDuration
2350	1	5	51	1	1	3	3	312	288	936	864	CoherentMotion_C#v1	0	1000
1235	1	5	51	2	2	3	3	312	288	936	864	CoherentMotion_C#v1	0	1000
3000	0	1	14	1	3	3	3	87	513	261	1539	CoherentMotion_C#v1	0	1000
2346	0	0	5	3	0	3	3	31	569	93	1707	CoherentMotion_C#v1	0	1000
4234	0	4	42	1	2	3	3	256	344	768	1032	CoherentMotion_C#v1	0	1000
2236	0	1	14	1	3	3	3	87	513	261	1539	CoherentMotion_C#v1	0	1000
2298	1	5	51	1	1	3	3	312	288	936	864	CoherentMotion_C#v1	0	1000
1417	1	7	70	0	0	3	3	424	176	1272	528	CoherentMotion_C#v1	0	1000
2817	1	6	61	0	0	3	3	368	232	1104	696	CoherentMotion_C#v1	0	1000
1729	0	0	5	2	0	3	3	31	569	93	1707	CoherentMotion_C#v1	0	1000
5314	1	5	51	1	1	3	3	312	288	936	864	CoherentMotion_C#v1	0	1000
1565	1	4	42	0	0	3	3	256	344	768	1032	CoherentMotion_C#v1	0	1000
1244	1	6	61	0	0	3	3	368	232	1104	696	CoherentMotion_C#v1	0	1000
3311	1	6	61	1	1	3	3	368	232	1104	696	CoherentMotion_C#v1	0	1000
2108	0	1	14	1	3	3	3	87	513	261	1539	CoherentMotion_C#v1	0	1000
2533	1	6	61	0	0	3	3	368	232	1104	696	CoherentMotion_C#v1	0	1000
1788	1	5	51	3	3	3	3	312	288	936	864	CoherentMotion_C#v1	0	1000
1536	1	6	61	1	1	3	3	368	232	1104	696	CoherentMotion_C#v1	0	1000
1339	1	3	33	2	2	3	3	199	401	597	1203	CoherentMotion_C#v1	0	1000
1795	1	2	23	0	0	3	3	143	457	429	1371	CoherentMotion_C#v1	0	1000
2118	0	0	5	1	3	3	3	31	569	93	1707	CoherentMotion_C#v1	0	1000
2130	1	2	23	3	3	3	3	143	457	429	1371	CoherentMotion_C#v1	0	1000
1964	0	0	5	0	3	3	3	31	569	93	1707	CoherentMotion_C#v1	0	1000
2116	0	1	14	2	1	3	3	87	513	261	1539	CoherentMotion_C#v1	0	1000
1055	1	4	42	3	3	3	3	256	344	768	1032	CoherentMotion_C#v1	0	1000
1681	1	3	33	3	3	3	3	199	401	597	1203	CoherentMotion_C#v1	0	1000
1696	0	2	23	0	3	3	3	143	457	429	1371	CoherentMotion_C#v1	0	1000
1616	1	5	51	1	1	3	3	312	288	936	864	CoherentMotion_C#v1	0	1000
1472	1	4	42	3	3	3	3	256	344	768	1032	CoherentMotion_C#v1	0	1000
1466	1	5	51	2	2	3	3	312	288	936	864	CoherentMotion_C#v1	0	1000
1283	1	7	70	3	3	3	3	424	176	1272	528	CoherentMotion_C#v1	0	1000
1353	1	5	51	2	2	3	3	312	288	936	864	CoherentMotion_C#v1	0	1000
1233	1	6	61	1	1	3	3	368	232	1104	696	CoherentMotion_C#v1	0	1000
1205	1	6	61	0	0	3	3	368	232	1104	696	CoherentMotion_C#v1	0	1000
2651	0	2	23	0	3	3	3	143	457	429	1371	CoherentMotion_C#v1	0	1000
1139	1	6	61	2	2	3	3	368	232	1104	696	CoherentMotion_C#v1	0	1000
3139	0	0	5	2	1	3	3	31	569	93	1707	CoherentMotion_C#v1	0	1000
1050	1	3	33	1	1	3	3	199	401	597	1203	CoherentMotion_C#v1	0	1000
1319	1	7	70	1	1	3	3	424	176	1272	528	CoherentMotion_C#v1	0	1000
1713	1	1	14	3	3	3	3	87	513	261	1539	CoherentMotion_C#v1	0	1000
1042	1	5	51	2	2	3	3	312	288	936	864	CoherentMotion_C#v1	0	1000
1168	1	4	42	3	3	3	3	256	344	768	1032	CoherentMotion_C#v1	0	1000
1301	1	5	51	3	3	3	3	312	288	936	864	CoherentMotion_C#v1	0	1000
1211	1	4	42	3	3	3	3	256	344	768	1032	CoherentMotion_C#v1	0	1000
1261	1	3	33	2	2	3	3	199	401	597	1203	CoherentMotion_C#v1	0	1000
1394	1	3	33	0	0	3	3	199	401	597	1203	CoherentMotion_C#v1	0	1000
1692	1	2	23	1	1	3	3	143	457	429	1371	CoherentMotion_C#v1	0	1000
1624	1	1	14	3	3	3	3	87	513	261	1539	CoherentMotion_C#v1	0	1000
1354	0	3	33	3	2	3	3	199	401	597	1203	CoherentMotion_C#v1	0	1000
1443	1	6	61	1	1	3	3	368	232	1104	696	CoherentMotion_C#v1	0	1000
2462	0	0	5	0	2	3	3	31	569	93	1707	CoherentMotion_C#v1	0	1000
2625	1	7	70	2	2	3	3	424	176	1272	528	CoherentMotion_C#v1	0	1000
1113	1	7	70	1	1	3	3	424	176	1272	528	CoherentMotion_C#v1	0	1000
1114	1	5	51	1	1	3	3	312	288	936	864	CoherentMotion_C#v1	0	1000
1227	1	7	70	2	2	3	3	424	176	1272	528	CoherentMotion_C#v1	0	1000
1344	0	1	14	0	2	3	3	87	513	261	1539	CoherentMotion_C#v1	0	1000
1784	0	1	14	2	3	3	3	87	513	261	1539	CoherentMotion_C#v1	0	1000
1211	1	7	70	2	2	3	3	424	176	1272	528	CoherentMotion_C#v1	0	1000
1869	0	0	5	2	1	3	3	31	569	93	1707	CoherentMotion_C#v1	0	1000
1042	1	5	51	3	3	3	3	312	288	936	864	CoherentMotion_C#v1	0	1000
1361	1	6	61	0	0	3	3	368	232	1104	696	CoherentMotion_C#v1	0	1000
1114	1	6	61	0	0	3	3	368	232	1104	696	CoherentMotion_C#v1	0	1000
1148	1	7	70	3	3	3	3	424	176	1272	528	CoherentMotion_C#v1	0	1000
1502	0	0	5	2	1	3	3	31	569	93	1707	CoherentMotion_C#v1	0	1000
1514	0	2	23	3	0	3	3	143	457	429	1371	CoherentMotion_C#v1	0	1000
1079	1	5	51	3	3	3	3	312	288	936	864	CoherentMotion_C#v1	0	1000
1046	1	2	23	2	2	3	3	143	457	429	1371	CoherentMotion_C#v1	0	1000
1669	1	2	23	0	0	3	3	143	457	429	1371	CoherentMotion_C#v1	0	1000
2198	1	4	42	3	3	3	3	256	344	768	1032	CoherentMotion_C#v1	0	1000
2178	0	2	23	3	1	3	3	143	457	429	1371	CoherentMotion_C#v1	0	1000
1438	1	2	23	0	0	3	3	143	457	429	1371	CoherentMotion_C#v1	0	1000
1365	1	3	33	0	0	3	3	199	401	597	1203	CoherentMotion_C#v1	0	1000
1170	1	4	42	3	3	3	3	256	344	768	1032	CoherentMotion_C#v1	0	1000
1141	1	0	5	1	1	3	3	31	569	93	1707	CoherentMotion_C#v1	0	1000
2050	1	5	51	1	1	3	3	312	288	936	864	CoherentMotion_C#v1	0	1000
1183	1	3	33	0	0	3	3	199	401	597	1203	CoherentMotion_C#v1	0	1000
1235	1	6	61	0	0	3	3	368	232	1104	696	CoherentMotion_C#v1	0	1000
1178	1	4	42	2	2	3	3	256	344	768	1032	CoherentMotion_C#v1	0	1000
1099	1	6	61	2	2	3	3	368	232	1104	696	CoherentMotion_C#v1	0	1000
1133	1	1	14	1	1	3	3	87	513	261	1539	CoherentMotion_C#v1	0	1000
1729	1	2	23	2	2	3	3	143	457	429	1371	CoherentMotion_C#v1	1	500
1073	0	0	5	0	2	3	3	31	569	93	1707	CoherentMotion_C#v1	1	500
1010	1	1	14	1	1	3	3	87	513	261	1539	CoherentMotion_C#v1	1	500
946	0	0	5	0	1	3	3	31	569	93	1707	CoherentMotion_C#v1	1	500
1871	0	0	5	2	3	3	3	31	569	93	1707	CoherentMotion_C#v1	1	500
948	1	1	14	1	1	3	3	87	513	261	1539	CoherentMotion_C#v1	1	500
800	1	4	42	3	3	3	3	256	344	768	1032	CoherentMotion_C#v1	1	500
747	1	5	51	2	2	3	3	312	288	936	864	CoherentMotion_C#v1	1	500
641	1	4	42	0	0	3	3	256	344	768	1032	CoherentMotion_C#v1	1	500
807	1	7	70	0	0	3	3	424	176	1272	528	CoherentMotion_C#v1	1	500
704	1	2	23	0	0	3	3	143	457	429	1371	CoherentMotion_C#v1	1	500
776	1	5	51	3	3	3	3	312	288	936	864	CoherentMotion_C#v1	1	500
656	1	7	70	1	1	3	3	424	176	1272	528	CoherentMotion_C#v1	1	500
806	1	5	51	1	1	3	3	312	288	936	864	CoherentMotion_C#v1	1	500
1244	1	6	61	1	1	3	3	368	232	1104	696	CoherentMotion_C#v1	1	500
582	1	4	42	0	0	3	3	256	344	768	1032	CoherentMotion_C#v1	1	500
809	1	7	70	1	1	3	3	424	176	1272	528	CoherentMotion_C#v1	1	500
739	1	7	70	3	3	3	3	424	176	1272	528	CoherentMotion_C#v1	1	500
1371	1	1	14	1	1	3	3	87	513	261	1539	CoherentMotion_C#v1	1	500
801	1	6	61	2	2	3	3	368	232	1104	696	CoherentMotion_C#v1	1	500
746	1	3	33	3	3	3	3	199	401	597	1203	CoherentMotion_C#v1	1	500
773	1	6	61	2	2	3	3	368	232	1104	696	CoherentMotion_C#v1	1	500
1452	0	1	14	3	0	3	3	87	513	261	1539	CoherentMotion_C#v1	1	500
869	0	3	33	0	1	3	3	199	401	597	1203	CoherentMotion_C#v1	1	500
786	1	4	42	2	2	3	3	256	344	768	1032	CoherentMotion_C#v1	1	500
1547	0	1	14	0	3	3	3	87	513	261	1539	CoherentMotion_C#v1	1	500
808	1	4	42	1	1	3	3	256	344	768	1032	CoherentMotion_C#v1	1	500
850	1	5	51	2	2	3	3	312	288	936	864	CoherentMotion_C#v1	1	500
1400	0	2	23	2	3	3	3	143	457	429	1371	CoherentMotion_C#v1	1	500
805	1	5	51	1	1	3	3	312	288	936	864	CoherentMotion_C#v1	1	500
1054	0	2	23	1	0	3	3	143	457	429	1371	CoherentMotion_C#v1	1	500
734	1	7	70	3	3	3	3	424	176	1272	528	CoherentMotion_C#v1	1	500
711	1	7	70	2	2	3	3	424	176	1272	528	CoherentMotion_C#v1	1	500
813	1	4	42	3	3	3	3	256	344	768	1032	CoherentMotion_C#v1	1	500
630	1	4	42	0	0	3	3	256	344	768	1032	CoherentMotion_C#v1	1	500
746	1	6	61	2	2	3	3	368	232	1104	696	CoherentMotion_C#v1	1	500
741	1	6	61	0	0	3	3	368	232	1104	696	CoherentMotion_C#v1	1	500
701	1	6	61	0	0	3	3	368	232	1104	696	CoherentMotion_C#v1	1	500
708	1	2	23	3	3	3	3	143	457	429	1371	CoherentMotion_C#v1	1	500
1226	0	1	14	3	1	3	3	87	513	261	1539	CoherentMotion_C#v1	1	500
1502	0	1	14	1	3	3	3	87	513	261	1539	CoherentMotion_C#v1	1	500
841	1	2	23	0	0	3	3	143	457	429	1371	CoherentMotion_C#v1	1	500
548	1	4	42	2	2	3	3	256	344	768	1032	CoherentMotion_C#v1	1	500
712	1	5	51	1	1	3	3	312	288	936	864	CoherentMotion_C#v1	1	500
752	1	7	70	1	1	3	3	424	176	1272	528	CoherentMotion_C#v1	1	500
776	1	6	61	3	3	3	3	368	232	1104	696	CoherentMotion_C#v1	1	500
1136	1	7	70	2	2	3	3	424	176	1272	528	CoherentMotion_C#v1	1	500
1171	1	2	23	2	2	3	3	143	457	429	1371	CoherentMotion_C#v1	1	500
678	1	4	42	2	2	3	3	256	344	768	1032	CoherentMotion_C#v1	1	500
858	1	2	23	0	0	3	3	143	457	429	1371	CoherentMotion_C#v1	1	500
759	1	7	70	3	3	3	3	424	176	1272	528	CoherentMotion_C#v1	1	500
1854	1	0	5	0	0	3	3	31	569	93	1707	CoherentMotion_C#v1	1	500
1315	0	0	5	1	2	3	3	31	569	93	1707	CoherentMotion_C#v1	1	500
1050	1	1	14	0	0	3	3	87	513	261	1539	CoherentMotion_C#v1	1	500
871	1	2	23	1	1	3	3	143	457	429	1371	CoherentMotion_C#v1	1	500
662	1	3	33	3	3	3	3	199	401	597	1203	CoherentMotion_C#v1	1	500
795	1	7	70	1	1	3	3	424	176	1272	528	CoherentMotion_C#v1	1	500
628	1	5	51	3	3	3	3	312	288	936	864	CoherentMotion_C#v1	1	500
1321	0	0	5	3	0	3	3	31	569	93	1707	CoherentMotion_C#v1	1	500
655	1	2	23	0	0	3	3	143	457	429	1371	CoherentMotion_C#v1	1	500
886	1	2	23	0	0	3	3	143	457	429	1371	CoherentMotion_C#v1	1	500
767	1	6	61	2	2	3	3	368	232	1104	696	CoherentMotion_C#v1	1	500
615	0	0	5	3	0	3	3	31	569	93	1707	CoherentMotion_C#v1	1	500
816	0	1	14	0	1	3	3	87	513	261	1539	CoherentMotion_C#v1	1	500
842	1	7	70	2	2	3	3	424	176	1272	528	CoherentMotion_C#v1	1	500
1717	0	1	14	0	3	3	3	87	513	261	1539	CoherentMotion_C#v1	1	500
709	1	6	61	1	1	3	3	368	232	1104	696	CoherentMotion_C#v1	1	500
638	1	2	23	0	0	3	3	143	457	429	1371	CoherentMotion_C#v1	1	500
674	1	4	42	2	2	3	3	256	344	768	1032	CoherentMotion_C#v1	1	500
697	1	4	42	1	1	3	3	256	344	768	1032	CoherentMotion_C#v1	1	500
701	1	6	61	3	3	3	3	368	232	1104	696	CoherentMotion_C#v1	1	500
1142	1	0	5	0	0	3	3	31	569	93	1707	CoherentMotion_C#v1	1	500
711	1	7	70	1	1	3	3	424	176	1272	528	CoherentMotion_C#v1	1	500
779	1	1	14	0	0	3	3	87	513	261	1539	CoherentMotion_C#v1	1	500
553	1	6	61	3	3	3	3	368	232	1104	696	CoherentMotion_C#v1	1	500
843	0	1	14	3	0	3	3	87	513	261	1539	CoherentMotion_C#v1	1	500
582	1	7	70	2	2	3	3	424	176	1272	528	CoherentMotion_C#v1	1	500
1159	0	2	23	3	0	3	3	143	457	429	1371	CoherentMotion_C#v1	1	500
605	1	3	33	1	1	3	3	199	401	597	1203	CoherentMotion_C#v1	1	500
782	1	5	51	2	2	3	3	312	288	936	864	CoherentMotion_C#v1	1	500
970	1	0	5	3	3	3	3	31	569	93	1707	CoherentMotion_C#v1	1	500
871	1	5	51	1	1	3	3	312	288	936	864	CoherentMotion_C#v1	1	500
691	0	0	5	1	0	3	3	31	569	93	1707	CoherentMotion_C#v1	1	500
650	1	6	61	2	2	3	3	368	232	1104	696	CoherentMotion_C#v1	1	500
671	0	0	5	1	0	3	3	31	569	93	1707	CoherentMotion_C#v1	1	500
677	1	3	33	1	1	3	3	199	401	597	1203	CoherentMotion_C#v1	1	500
908	1	1	14	1	1	3	3	87	513	261	1539	CoherentMotion_C#v1	1	500
788	0	0	5	0	1	3	3	31	569	93	1707	CoherentMotion_C#v1	1	500
801	1	6	61	1	1	3	3	368	232	1104	696	CoherentMotion_C#v1	1	500
747	1	4	42	3	3	3	3	256	344	768	1032	CoherentMotion_C#v1	1	500
803	1	0	5	2	2	3	3	31	569	93	1707	CoherentMotion_C#v1	1	500
556	0	2	23	3	0	3	3	143	457	429	1371	CoherentMotion_C#v1	1	500
686	1	6	61	3	3	3	3	368	232	1104	696	CoherentMotion_C#v1	1	500
566	1	0	5	1	1	3	3	31	569	93	1707	CoherentMotion_C#v1	1	500
617	1	5	51	0	0	3	3	312	288	936	864	CoherentMotion_C#v1	1	500
590	1	7	70	1	1	3	3	424	176	1272	528	CoherentMotion_C#v1	1	500
706	1	3	33	2	2	3	3	199	401	597	1203	CoherentMotion_C#v1	1	500
841	0	2	23	0	3	3	3	143	457	429	1371	CoherentMotion_C#v1	1	500
563	1	4	42	0	0	3	3	256	344	768	1032	CoherentMotion_C#v1	1	500
547	0	4	42	3	2	3	3	256	344	768	1032	CoherentMotion_C#v1	1	500
1194	0	1	14	1	0	3	3	87	513	261	1539	CoherentMotion_C#v1	1	500
725	1	4	42	0	0	3	3	256	344	768	1032	CoherentMotion_C#v1	1	500
860	1	5	51	1	1	3	3	312	288	936	864	CoherentMotion_C#v1	1	500
822	0	4	42	1	0	3	3	256	344	768	1032	CoherentMotion_C#v1	1	500
1360	1	6	61	0	0	3	3	368	232	1104	696	CoherentMotion_C#v1	1	500
617	1	3	33	0	0	3	3	199	401	597	1203	CoherentMotion_C#v1	1	500
607	0	1	14	3	1	3	3	87	513	261	1539	CoherentMotion_C#v1	1	500
883	0	0	5	3	0	3	3	31	569	93	1707	CoherentMotion_C#v1	1	500
845	1	5	51	3	3	3	3	312	288	936	864	CoherentMotion_C#v1	1	500
1013	0	0	5	2	1	3	3	31	569	93	1707	CoherentMotion_C#v1	1	500
1368	1	3	33	1	1	3	3	199	401	597	1203	CoherentMotion_C#v1	1	500
752	1	3	33	2	2	3	3	199	401	597	1203	CoherentMotion_C#v1	1	500
757	1	6	61	0	0	3	3	368	232	1104	696	CoherentMotion_C#v1	1	500
1042	0	7	70	2	1	3	3	424	176	1272	528	CoherentMotion_C#v1	1	500
802	1	6	61	3	3	3	3	368	232	1104	696	CoherentMotion_C#v1	1	500
1899	1	1	14	3	3	3	3	87	513	261	1539	CoherentMotion_C#v1	1	500
1201	1	2	23	3	3	3	3	143	457	429	1371	CoherentMotion_C#v1	1	500
1524	1	0	5	3	3	3	3	31	569	93	1707	CoherentMotion_C#v1	1	500
976	0	3	33	1	3	3	3	199	401	597	1203	CoherentMotion_C#v1	1	500
605	0	7	70	3	1	3	3	424	176	1272	528	CoherentMotion_C#v1	1	500
562	0	7	70	3	0	3	3	424	176	1272	528	CoherentMotion_C#v1	1	500
885	1	6	61	2	2	3	3	368	232	1104	696	CoherentMotion_C#v1	1	500
785	1	3	33	0	0	3	3	199	401	597	1203	CoherentMotion_C#v1	1	500
763	1	5	51	2	2	3	3	312	288	936	864	CoherentMotion_C#v1	1	500
1203	0	1	14	1	3	3	3	87	513	261	1539	CoherentMotion_C#v1	1	500
1043	1	2	23	0	0	3	3	143	457	429	1371	CoherentMotion_C#v1	1	500
822	1	2	23	1	1	3	3	143	457	429	1371	CoherentMotion_C#v1	1	500
1055	0	2	23	1	0	3	3	143	457	429	1371	CoherentMotion_C#v1	1	500
799	0	3	33	1	3	3	3	199	401	597	1203	CoherentMotion_C#v1	1	500
665	1	7	70	1	1	3	3	424	176	1272	528	CoherentMotion_C#v1	1	500
847	1	1	14	1	1	3	3	87	513	261	1539	CoherentMotion_C#v1	1	500
726	1	6	61	0	0	3	3	368	232	1104	696	CoherentMotion_C#v1	1	500
785	1	3	33	0	0	3	3	199	401	597	1203	CoherentMotion_C#v1	1	500
1096	0	0	5	3	0	3	3	31	569	93	1707	CoherentMotion_C#v1	1	500
1037	1	4	42	3	3	3	3	256	344	768	1032	CoherentMotion_C#v1	1	500
764	0	1	14	1	3	3	3	87	513	261	1539	CoherentMotion_C#v1	1	500
820	1	4	42	2	2	3	3	256	344	768	1032	CoherentMotion_C#v1	1	500
654	0	1	14	0	2	3	3	87	513	261	1539	CoherentMotion_C#v1	1	500
771	1	4	42	2	2	3	3	256	344	768	1032	CoherentMotion_C#v1	1	500
651	1	0	5	2	2	3	3	31	569	93	1707	CoherentMotion_C#v1	1	500
654	1	7	70	3	3	3	3	424	176	1272	528	CoherentMotion_C#v1	1	500
680	1	5	51	1	1	3	3	312	288	936	864	CoherentMotion_C#v1	1	500
1022	0	1	14	1	3	3	3	87	513	261	1539	CoherentMotion_C#v1	1	500
750	1	5	51	0	0	3	3	312	288	936	864	CoherentMotion_C#v1	1	500
918	0	1	14	0	2	3	3	87	513	261	1539	CoherentMotion_C#v1	1	500
578	1	4	42	1	1	3	3	256	344	768	1032	CoherentMotion_C#v1	1	500
582	0	7	70	2	0	3	3	424	176	1272	528	CoherentMotion_C#v1	1	500
714	1	4	42	1	1	3	3	256	344	768	1032	CoherentMotion_C#v1	1	500
817	1	3	33	3	3	3	3	199	401	597	1203	CoherentMotion_C#v1	1	500
681	1	7	70	0	0	3	3	424	176	1272	528	CoherentMotion_C#v1	1	500
657	1	2	23	0	0	3	3	143	457	429	1371	CoherentMotion_C#v1	1	500
934	0	2	23	1	0	3	3	143	457	429	1371	CoherentMotion_C#v1	1	500
627	0	4	42	2	0	3	3	256	344	768	1032	CoherentMotion_C#v1	1	500
630	1	5	51	3	3	3	3	312	288	936	864	CoherentMotion_C#v1	1	500
637	1	7	70	1	1	3	3	424	176	1272	528	CoherentMotion_C#v1	1	500
594	0	1	14	1	0	3	3	87	513	261	1539	CoherentMotion_C#v1	1	500
887	0	1	14	1	3	3	3	87	513	261	1539	CoherentMotion_C#v1	1	500
658	0	0	5	2	1	3	3	31	569	93	1707	CoherentMotion_C#v1	1	500
761	1	4	42	2	2	3	3	256	344	768	1032	CoherentMotion_C#v1	1	500
1106	0	1	14	2	0	3	3	87	513	261	1539	CoherentMotion_C#v1	1	500
802	1	2	23	3	3	3	3	143	457	429	1371	CoherentMotion_C#v1	1	500
715	0	1	14	2	1	3	3	87	513	261	1539	CoherentMotion_C#v1	1	500
914	1	6	61	1	1	3	3	368	232	1104	696	CoherentMotion_C#v1	1	500
799	1	4	42	2	2	3	3	256	344	768	1032	CoherentMotion_C#v1	1	500
693	1	1	14	0	0	3	3	87	513	261	1539	CoherentMotion_C#v1	1	500
640	1	4	42	1	1	3	3	256	344	768	1032	CoherentMotion_C#v1	1	500
3716	1	7	70	3	3	3	3	424	176	1272	528	CoherentMotion_C#v1	1	500
1098	0	0	5	2	0	3	3	31	569	93	1707	CoherentMotion_C#v1	1	500
683	1	4	42	3	3	3	3	256	344	768	1032	CoherentMotion_C#v1	1	500
674	1	7	70	0	0	3	3	424	176	1272	528	CoherentMotion_C#v1	1	500
998	1	3	33	0	0	3	3	199	401	597	1203	CoherentMotion_C#v1	1	500
836	0	0	5	3	0	3	3	31	569	93	1707	CoherentMotion_C#v1	1	500
1120	1	2	23	2	2	3	3	143	457	429	1371	CoherentMotion_C#v1	1	500
676	1	5	51	3	3	3	3	312	288	936	864	CoherentMotion_C#v1	1	500
744	1	5	51	0	0	3	3	312	288	936	864	CoherentMotion_C#v1	1	500
701	1	6	61	3	3	3	3	368	232	1104	696	CoherentMotion_C#v1	1	500
870	1	3	33	2	2	3	3	199	401	597	1203	CoherentMotion_C#v1	1	500
818	1	5	51	0	0	3	3	312	288	936	864	CoherentMotion_C#v1	1	500
956	1	2	23	0	0	3	3	143	457	429	1371	CoherentMotion_C#v1	1	500
1002	0	1	14	3	2	3	3	87	513	261	1539	CoherentMotion_C#v1	1	500
647	1	7	70	1	1	3	3	424	176	1272	528	CoherentMotion_C#v1	1	500
845	0	0	5	1	0	3	3	31	569	93	1707	CoherentMotion_C#v1	1	500
741	1	6	61	3	3	3	3	368	232	1104	696	CoherentMotion_C#v1	1	500
785	1	5	51	0	0	3	3	312	288	936	864	CoherentMotion_C#v1	1	500
570	1	5	51	2	2	3	3	312	288	936	864	CoherentMotion_C#v1	1	500
622	1	5	51	1	1	3	3	312	288	936	864	CoherentMotion_C#v1	1	500
707	1	3	33	1	1	3	3	199	401	597	1203	CoherentMotion_C#v1	1	500
681	1	3	33	1	1	3	3	199	401	597	1203	CoherentMotion_C#v1	1	500
991	0	0	5	3	2	3	3	31	569	93	1707	CoherentMotion_C#v1	1	500
574	0	0	5	1	0	3	3	31	569	93	1707	CoherentMotion_C#v1	1	500
834	0	1	14	0	1	3	3	87	513	261	1539	CoherentMotion_C#v1	1	500
3531	1	4	42	2	2	3	3	256	344	768	1032	CoherentMotion_C#v1	1	500
732	1	2	23	2	2	3	3	143	457	429	1371	CoherentMotion_C#v1	1	500
930	0	0	5	2	0	3	3	31	569	93	1707	CoherentMotion_C#v1	1	500
672	1	6	61	3	3	3	3	368	232	1104	696	CoherentMotion_C#v1	1	500
1110	1	0	5	0	0	3	3	31	569	93	1707	CoherentMotion_C#v1	1	500
805	1	3	33	2	2	3	3	199	401	597	1203	CoherentMotion_C#v1	1	500
641	1	2	23	0	0	3	3	143	457	429	1371	CoherentMotion_C#v1	1	500
710	1	7	70	3	3	3	3	424	176	1272	528	CoherentMotion_C#v1	1	500
831	1	3	33	3	3	3	3	199	401	597	1203	CoherentMotion_C#v1	1	500
1000	0	0	5	1	0	3	3	31	569	93	1707	CoherentMotion_C#v1	1	500
898	1	0	5	0	0	3	3	31	569	93	1707	CoherentMotion_C#v1	1	500
702	1	5	51	3	3	3	3	312	288	936	864	CoherentMotion_C#v1	1	500
804	1	4	42	0	0	3	3	256	344	768	1032	CoherentMotion_C#v1	1	500
779	1	3	33	1	1	3	3	199	401	597	1203	CoherentMotion_C#v1	1	500
743	0	3	33	3	0	3	3	199	401	597	1203	CoherentMotion_C#v1	1	500
635	1	5	51	0	0	3	3	312	288	936	864	CoherentMotion_C#v1	1	500
612	1	6	61	1	1	3	3	368	232	1104	696	CoherentMotion_C#v1	1	500
757	1	7	70	0	0	3	3	424	176	1272	528	CoherentMotion_C#v1	1	500
625	1	6	61	1	1	3	3	368	232	1104	696	CoherentMotion_C#v1	1	500
966	1	2	23	2	2	3	3	143	457	429	1371	CoherentMotion_C#v1	1	500
693	1	3	33	0	0	3	3	199	401	597	1203	CoherentMotion_C#v1	1	500
875	0	2	23	3	0	3	3	143	457	429	1371	CoherentMotion_C#v1	1	500
759	1	6	61	3	3	3	3	368	232	1104	696	CoherentMotion_C#v1	1	500
783	1	2	23	1	1	3	3	143	457	429	1371	CoherentMotion_C#v1	1	500
775	1	4	42	0	0	3	3	256	344	768	1032	CoherentMotion_C#v1	1	500
655	1	3	33	0	0	3	3	199	401	597	1203	CoherentMotion_C#v1	1	500
1334	0	1	14	1	0	3	3	87	513	261	1539	CoherentMotion_C#v1	1	500
825	1	7	70	1	1	3	3	424	176	1272	528	CoherentMotion_C#v1	1	500
743	1	3	33	1	1	3	3	199	401	597	1203	CoherentMotion_C#v1	1	500
606	1	3	33	1	1	3	3	199	401	597	1203	CoherentMotion_C#v1	1	500
739	1	5	51	0	0	3	3	312	288	936	864	CoherentMotion_C#v1	1	500
683	1	6	61	0	0	3	3	368	232	1104	696	CoherentMotion_C#v1	1	500
687	1	7	70	1	1	3	3	424	176	1272	528	CoherentMotion_C#v1	1	500
697	1	2	23	1	1	3	3	143	457	429	1371	CoherentMotion_C#v1	1	500
576	0	0	5	3	0	3	3	31	569	93	1707	CoherentMotion_C#v1	1	500
1714	1	5	51	1	1	3	3	312	288	936	864	CoherentMotion_C#v1	1	500
963	1	1	14	0	0	3	3	87	513	261	1539	CoherentMotion_C#v1	1	500
961	1	4	42	0	0	3	3	256	344	768	1032	CoherentMotion_C#v1	1	500
718	0	0	5	3	2	3	3	31	569	93	1707	CoherentMotion_C#v1	1	500
1078	1	6	61	2	2	3	3	368	232	1104	696	CoherentMotion_C#v1	1	500
886	0	0	5	0	3	3	3	31	569	93	1707	CoherentMotion_C#v1	1	500
544	0	3	33	1	3	3	3	199	401	597	1203	CoherentMotion_C#v1	1	500
758	1	4	42	3	3	3	3	256	344	768	1032	CoherentMotion_C#v1	1	500
1374	0	2	23	3	0	3	3	143	457	429	1371	CoherentMotion_C#v1	1	500
822	1	7	70	1	1	3	3	424	176	1272	528	CoherentMotion_C#v1	1	500
592	1	3	33	1	1	3	3	199	401	597	1203	CoherentMotion_C#v1	1	500
689	1	7	70	3	3	3	3	424	176	1272	528	CoherentMotion_C#v1	1	500
1657	0	0	5	3	2	3	3	31	569	93	1707	CoherentMotion_C#v1	1	500
938	1	5	51	0	0	3	3	312	288	936	864	CoherentMotion_C#v1	1	500
838	1	4	42	3	3	3	3	256	344	768	1032	CoherentMotion_C#v1	1	500
753	1	3	33	3	3	3	3	199	401	597	1203	CoherentMotion_C#v1	1	500
728	1	4	42	1	1	3	3	256	344	768	1032	CoherentMotion_C#v1	1	500
925	1	4	42	2	2	3	3	256	344	768	1032	CoherentMotion_C#v1	1	500
766	1	6	61	0	0	3	3	368	232	1104	696	CoherentMotion_C#v1	1	500
983	1	7	70	3	3	3	3	424	176	1272	528	CoherentMotion_C#v1	1	500
1491	1	2	23	3	3	3	3	143	457	429	1371	CoherentMotion_C#v1	1	500
671	1	6	61	0	0	3	3	368	232	1104	696	CoherentMotion_C#v1	1	500
581	1	6	61	1	1	3	3	368	232	1104	696	CoherentMotion_C#v1	1	500
1112	1	2	23	0	0	3	3	143	457	429	1371	CoherentMotion_C#v1	1	500
634	1	4	42	0	0	3	3	256	344	768	1032	CoherentMotion_C#v1	1	500
608	0	1	14	2	0	3	3	87	513	261	1539	CoherentMotion_C#v1	1	500
579	0	0	5	1	0	3	3	31	569	93	1707	CoherentMotion_C#v1	1	500
840	1	3	33	0	0	3	3	199	401	597	1203	CoherentMotion_C#v1	1	500
1043	0	2	23	2	0	3	3	143	457	429	1371	CoherentMotion_C#v1	1	500
579	1	2	23	0	0	3	3	143	457	429	1371	CoherentMotion_C#v1	1	500
726	1	6	61	3	3	3	3	368	232	1104	696	CoherentMotion_C#v1	1	500
765	1	7	70	1	1	3	3	424	176	1272	528	CoherentMotion_C#v1	1	500
835	1	6	61	3	3	3	3	368	232	1104	696	CoherentMotion_C#v1	1	500
958	0	0	5	1	2	3	3	31	569	93	1707	CoherentMotion_C#v1	1	500
958	1	5	51	3	3	3	3	312	288	936	864	CoherentMotion_C#v1	1	500
621	1	3	33	1	1	3	3	199	401	597	1203	CoherentMotion_C#v1	1	500
594	1	2	23	0	0	3	3	143	457	429	1371	CoherentMotion_C#v1	1	500
727	1	5	51	1	1	3	3	312	288	936	864	CoherentMotion_C#v1	1	500
831	1	2	23	2	2	3	3	143	457	429	1371	CoherentMotion_C#v1	1	500
664	1	3	33	1	1	3	3	199	401	597	1203	CoherentMotion_C#v1	1	500
624	1	6	61	0	0	3	3	368	232	1104	696	CoherentMotion_C#v1	1	500
885	1	5	51	0	0	3	3	312	288	936	864	CoherentMotion_C#v1	1	500
672	1	6	61	1	1	3	3	368	232	1104	696	CoherentMotion_C#v1	1	500
743	1	6	61	0	0	3	3	368	232	1104	696	CoherentMotion_C#v1	1	500
751	1	5	51	3	3	3	3	312	288	936	864	CoherentMotion_C#v1	1	500
839	1	7	70	3	3	3	3	424	176	1272	528	CoherentMotion_C#v1	1	500
543	0	2	23	1	0	3	3	143	457	429	1371	CoherentMotion_C#v1	1	500
725	1	6	61	1	1	3	3	368	232	1104	696	CoherentMotion_C#v1	1	500
605	1	3	33	0	0	3	3	199	401	597	1203	CoherentMotion_C#v1	1	500
752	1	7	70	3	3	3	3	424	176	1272	528	CoherentMotion_C#v1	1	500
544	1	7	70	0	0	3	3	424	176	1272	528	CoherentMotion_C#v1	1	500
700	1	1	14	1	1	3	3	87	513	261	1539	CoherentMotion_C#v1	1	500
819	1	7	70	2	2	3	3	424	176	1272	528	CoherentMotion_C#v1	1	500
761	1	6	61	0	0	3	3	368	232	1104	696	CoherentMotion_C#v1	1	500
659	1	5	51	1	1	3	3	312	288	936	864	CoherentMotion_C#v1	1	500
730	1	6	61	3	3	3	3	368	232	1104	696	CoherentMotion_C#v1	1	500
702	1	7	70	3	3	3	3	424	176	1272	528	CoherentMotion_C#v1	1	500
760	1	2	23	1	1	3	3	143	457	429	1371	CoherentMotion_C#v1	1	500
562	1	5	51	3	3	3	3	312	288	936	864	CoherentMotion_C#v1	1	500
657	1	4	42	3	3	3	3	256	344	768	1032	CoherentMotion_C#v1	1	500
2058	0	1	14	0	2	3	3	87	513	261	1539	CoherentMotion_C#v1	1	500
1028	0	1	14	0	2	3	3	87	513	261	1539	CoherentMotion_C#v1	1	500
660	1	7	70	3	3	3	3	424	176	1272	528	CoherentMotion_C#v1	1	500
842	0	4	42	2	0	3	3	256	344	768	1032	CoherentMotion_C#v1	1	500
723	1	1	14	1	1	3	3	87	513	261	1539	CoherentMotion_C#v1	1	500
794	1	1	14	2	2	3	3	87	513	261	1539	CoherentMotion_C#v1	1	500
757	1	5	51	2	2	3	3	312	288	936	864	CoherentMotion_C#v1	1	500
586	1	5	51	2	2	3	3	312	288	936	864	CoherentMotion_C#v1	1	500
1391	0	0	5	1	0	3	3	31	569	93	1707	CoherentMotion_C#v1	1	500
714	1	3	33	2	2	3	3	199	401	597	1203	CoherentMotion_C#v1	1	500
722	1	6	61	3	3	3	3	368	232	1104	696	CoherentMotion_C#v1	1	500
2360	1	2	23	2	2	3	3	143	457	429	1371	CoherentMotion_C#v1	1	500
667	0	0	5	0	2	3	3	31	569	93	1707	CoherentMotion_C#v1	1	500
673	1	5	51	3	3	3	3	312	288	936	864	CoherentMotion_C#v1	1	500
743	1	3	33	0	0	3	3	199	401	597	1203	CoherentMotion_C#v1	1	500
893	1	6	61	2	2	3	3	368	232	1104	696	CoherentMotion_C#v1	1	500
714	1	3	33	1	1	3	3	199	401	597	1203	CoherentMotion_C#v1	1	500
705	1	5	51	1	1	3	3	312	288	936	864	CoherentMotion_C#v1	1	500
632	1	7	70	2	2	3	3	424	176	1272	528	CoherentMotion_C#v1	1	500
846	0	3	33	0	2	3	3	199	401	597	1203	CoherentMotion_C#v1	1	500
746	1	4	42	2	2	3	3	256	344	768	1032	CoherentMotion_C#v1	1	500
686	1	1	14	2	2	3	3	87	513	261	1539	CoherentMotion_C#v1	1	500
630	0	1	14	0	2	3	3	87	513	261	1539	CoherentMotion_C#v1	1	500
701	1	6	61	2	2	3	3	368	232	1104	696	CoherentMotion_C#v1	1	500
644	1	7	70	1	1	3	3	424	176	1272	528	CoherentMotion_C#v1	1	500
585	1	3	33	2	2	3	3	199	401	597	1203	CoherentMotion_C#v1	1	500
845	0	1	14	0	2	3	3	87	513	261	1539	CoherentMotion_C#v1	1	500
887	0	0	5	3	2	3	3	31	569	93	1707	CoherentMotion_C#v1	1	500
706	1	4	42	3	3	3	3	256	344	768	1032	CoherentMotion_C#v1	1	500
650	1	4	42	1	1	3	3	256	344	768	1032	CoherentMotion_C#v1	1	500
560	1	2	23	3	3	3	3	143	457	429	1371	CoherentMotion_C#v1	1	500
723	1	3	33	2	2	3	3	199	401	597	1203	CoherentMotion_C#v1	1	500
794	1	5	51	2	2	3	3	312	288	936	864	CoherentMotion_C#v1	1	500
692	1	3	33	3	3	3	3	199	401	597	1203	CoherentMotion_C#v1	1	500
587	1	7	70	1	1	3	3	424	176	1272	528	CoherentMotion_C#v1	1	500
591	1	5	51	3	3	3	3	312	288	936	864	CoherentMotion_C#v1	1	500
754	0	0	5	3	2	3	3	31	569	93	1707	CoherentMotion_C#v1	1	500
843	1	1	14	3	3	3	3	87	513	261	1539	CoherentMotion_C#v1	1	500
821	0	5	51	3	2	3	3	312	288	936	864	CoherentMotion_C#v1	1	500
2318	0	5	51	2	3	3	3	312	288	936	864	CoherentMotion_C#v1	1	500
1900	1	3	33	3	3	3	3	199	401	597	1203	CoherentMotion_C#v1	1	500
3333	0	7	70	2	3	3	3	424	176	1272	528	CoherentMotion_C#v1	1	500
641	1	7	70	1	1	3	3	424	176	1272	528	CoherentMotion_C#v1	1	500
645	1	5	51	1	1	3	3	312	288	936	864	CoherentMotion_C#v1	1	500
874	1	5	51	2	2	3	3	312	288	936	864	CoherentMotion_C#v1	1	500
1042	1	1	14	0	0	3	3	87	513	261	1539	CoherentMotion_C#v1	1	500
725	1	7	70	1	1	3	3	424	176	1272	528	CoherentMotion_C#v1	1	500
636	1	6	61	1	1	3	3	368	232	1104	696	CoherentMotion_C#v1	1	500
947	0	4	42	3	1	3	3	256	344	768	1032	CoherentMotion_C#v1	1	500
623	1	7	70	3	3	3	3	424	176	1272	528	CoherentMotion_C#v1	1	500
707	1	2	23	1	1	3	3	143	457	429	1371	CoherentMotion_C#v1	1	500
546	1	4	42	3	3	3	3	256	344	768	1032	CoherentMotion_C#v1	1	500
1583	0	1	14	3	0	3	3	87	513	261	1539	CoherentMotion_C#v1	1	500
1005	1	7	70	2	2	3	3	424	176	1272	528	CoherentMotion_C#v1	1	500
778	1	3	33	1	1	3	3	199	401	597	1203	CoherentMotion_C#v1	1	500
627	1	6	61	3	3	3	3	368	232	1104	696	CoherentMotion_C#v1	1	500
1095	1	6	61	2	2	3	3	368	232	1104	696	CoherentMotion_C#v1	1	500
1033	1	2	23	0	0	3	3	143	457	429	1371	CoherentMotion_C#v1	1	500
969	1	4	42	3	3	3	3	256	344	768	1032	CoherentMotion_C#v1	1	500
823	1	4	42	0	0	3	3	256	344	768	1032	CoherentMotion_C#v1	1	500
911	0	0	5	1	0	3	3	31	569	93	1707	CoherentMotion_C#v1	1	500
1597	0	0	5	2	0	3	3	31	569	93	1707	CoherentMotion_C#v1	1	500
779	1	2	23	2	2	3	3	143	457	429	1371	CoherentMotion_C#v1	1	500
708	1	6	61	2	2	3	3	368	232	1104	696	CoherentMotion_C#v1	1	500
730	0	0	5	1	2	3	3	31	569	93	1707	CoherentMotion_C#v1	1	500
1230	0	0	5	3	0	3	3	31	569	93	1707	CoherentMotion_C#v1	1	500
917	1	5	51	0	0	3	3	312	288	936	864	CoherentMotion_C#v1	1	500
883	0	2	23	3	0	3	3	143	457	429	1371	CoherentMotion_C#v1	1	500
798	1	4	42	0	0	3	3	256	344	768	1032	CoherentMotion_C#v1	1	500
916	0	1	14	2	0	3	3	87	513	261	1539	CoherentMotion_C#v1	1	500
804	1	7	70	1	1	3	3	424	176	1272	528	CoherentMotion_C#v1	1	500
1567	0	0	5	0	1	3	3	31	569	93	1707	CoherentMotion_C#v1	1	500
1003	0	1	14	1	0	3	3	87	513	261	1539	CoherentMotion_C#v1	1	500
1051	0	7	70	2	1	3	3	424	176	1272	528	CoherentMotion_C#v1	1	500
1737	1	2	23	2	2	3	3	143	457	429	1371	CoherentMotion_C#v1	1	500
2155	0	3	33	3	2	3	3	199	401	597	1203	CoherentMotion_C#v1	1	500
808	1	3	33	2	2	3	3	199	401	597	1203	CoherentMotion_C#v1	1	500
1010	1	2	23	3	3	3	3	143	457	429	1371	CoherentMotion_C#v1	1	500
1249	1	6	61	3	3	3	3	368	232	1104	696	CoherentMotion_C#v1	1	500
982	1	5	51	2	2	3	3	312	288	936	864	CoherentMotion_C#v1	1	500
995	1	5	51	2	2	3	3	312	288	936	864	CoherentMotion_C#v1	1	500
739	1	6	61	1	1	3	3	368	232	1104	696	CoherentMotion_C#v1	1	500
2298	0	0	5	1	0	3	3	31	569	93	1707	CoherentMotion_C#v1	1	500
1674	1	3	33	2	2	3	3	199	401	597	1203	CoherentMotion_C#v1	1	500
856	1	4	42	2	2	3	3	256	344	768	1032	CoherentMotion_C#v1	1	500
724	1	4	42	3	3	3	3	256	344	768	1032	CoherentMotion_C#v1	1	500
843	1	0	5	1	1	3	3	31	569	93	1707	CoherentMotion_C#v1	1	500
950	1	2	23	0	0	3	3	143	457	429	1371	CoherentMotion_C#v1	1	500
740	1	4	42	3	3	3	3	256	344	768	1032	CoherentMotion_C#v1	1	500
684	1	4	42	3	3	3	3	256	344	768	1032	CoherentMotion_C#v1	1	500
867	1	1	14	3	3	3	3	87	513	261	1539	CoherentMotion_C#v1	1	500
1070	1	3	33	2	2	3	3	199	401	597	1203	CoherentMotion_C#v1	1	500
878	1	6	61	2	2	3	3	368	232	1104	696	CoherentMotion_C#v1	1	500
1929	1	3	33	1	1	3	3	199	401	597	1203	CoherentMotion_C#v1	1	500
912	1	3	33	3	3	3	3	199	401	597	1203	CoherentMotion_C#v1	1	500
1388	0	2	23	0	3	3	3	143	457	429	1371	CoherentMotion_C#v1	1	500
757	1	1	14	0	0	3	3	87	513	261	1539	CoherentMotion_C#v1	1	500
1130	0	0	5	2	0	3	3	31	569	93	1707	CoherentMotion_C#v1	1	500
671	1	1	14	0	0	3	3	87	513	261	1539	CoherentMotion_C#v1	1	500
725	1	3	33	0	0	3	3	199	401	597	1203	CoherentMotion_C#v1	1	500
621	0	0	5	3	0	3	3	31	569	93	1707	CoherentMotion_C#v1	1	500
1681	0	0	5	1	2	3	3	31	569	93	1707	CoherentMotion_C#v1	1	500
704	1	6	61	3	3	3	3	368	232	1104	696	CoherentMotion_C#v1	1	500
760	1	7	70	2	2	3	3	424	176	1272	528	CoherentMotion_C#v1	1	500
1201	0	0	5	3	0	3	3	31	569	93	1707	CoherentMotion_C#v1	1	500
627	0	1	14	0	2	3	3	87	513	261	1539	CoherentMotion_C#v1	1	500
777	1	5	51	1	1	3	3	312	288	936	864	CoherentMotion_C#v1	1	500
673	1	3	33	3	3	3	3	199	401	597	1203	CoherentMotion_C#v1	1	500
665	1	5	51	2	2	3	3	312	288	936	864	CoherentMotion_C#v1	1	500
751	1	1	14	1	1	3	3	87	513	261	1539	CoherentMotion_C#v1	1	500
583	1	4	42	0	0	3	3	256	344	768	1032	CoherentMotion_C#v1	1	500
715	1	5	51	2	2	3	3	312	288	936	864	CoherentMotion_C#v1	1	500
674	1	5	51	1	1	3	3	312	288	936	864	CoherentMotion_C#v1	1	500
1096	1	2	23	3	3	3	3	143	457	429	1371	CoherentMotion_C#v1	1	500
