# Supplementary material for: The Leuven Embedded Figures Test (L-EFT): measuring perception, intelligence or executive function?
Source: PeerJ. 2018 Mar 26;6:e4524. doi: 10.7717/peerj.4524 (PMC5875396; doi:10.7717/peerj.4524)
Supplement: Supplemental Information 9 [file peerj-06-4524-s009.zip › Study 1/CoherentMotion/113830CoherentMotion.csv]

ReactionTime	Accuracy	CoherenceLevel	CoherenceValue	StimDirection	RespDirection	G_MeanCoherentSpeed	G_MeanRandomSpeed	TotalCoherent	TotalRandom	TotalCoherentSpeed	TotalRandomSpeed	TestID	MainPrac	MotionDuration
3378	1	4	42	3	3	3	3	256	344	768	1032	CoherentMotion_C#v1	0	1000
1653	1	1	14	2	2	3	3	87	513	261	1539	CoherentMotion_C#v1	0	1000
2182	0	2	23	1	0	3	3	143	457	429	1371	CoherentMotion_C#v1	0	1000
1363	0	4	42	0	2	3	3	256	344	768	1032	CoherentMotion_C#v1	0	1000
1332	1	3	33	2	2	3	3	199	401	597	1203	CoherentMotion_C#v1	0	1000
2521	1	2	23	2	2	3	3	143	457	429	1371	CoherentMotion_C#v1	0	1000
1847	0	0	5	0	1	3	3	31	569	93	1707	CoherentMotion_C#v1	0	1000
1596	1	3	33	3	3	3	3	199	401	597	1203	CoherentMotion_C#v1	0	1000
1248	1	6	61	2	2	3	3	368	232	1104	696	CoherentMotion_C#v1	0	1000
3830	1	5	51	1	1	3	3	312	288	936	864	CoherentMotion_C#v1	0	1000
1662	1	6	61	1	1	3	3	368	232	1104	696	CoherentMotion_C#v1	0	1000
1149	1	3	33	2	2	3	3	199	401	597	1203	CoherentMotion_C#v1	0	1000
2208	1	7	70	3	3	3	3	424	176	1272	528	CoherentMotion_C#v1	0	1000
1094	1	3	33	3	3	3	3	199	401	597	1203	CoherentMotion_C#v1	0	1000
1020	1	5	51	2	2	3	3	312	288	936	864	CoherentMotion_C#v1	0	1000
2005	1	1	14	3	3	3	3	87	513	261	1539	CoherentMotion_C#v1	0	1000
1845	1	0	5	2	2	3	3	31	569	93	1707	CoherentMotion_C#v1	0	1000
1208	1	7	70	2	2	3	3	424	176	1272	528	CoherentMotion_C#v1	0	1000
1173	0	3	33	0	2	3	3	199	401	597	1203	CoherentMotion_C#v1	0	1000
1199	0	1	14	1	3	3	3	87	513	261	1539	CoherentMotion_C#v1	0	1000
1620	1	2	23	0	0	3	3	143	457	429	1371	CoherentMotion_C#v1	0	1000
1465	0	5	51	2	0	3	3	312	288	936	864	CoherentMotion_C#v1	0	1000
1269	0	0	5	0	2	3	3	31	569	93	1707	CoherentMotion_C#v1	0	1000
1071	1	6	61	2	2	3	3	368	232	1104	696	CoherentMotion_C#v1	0	1000
1595	1	5	51	2	2	3	3	312	288	936	864	CoherentMotion_C#v1	0	1000
1169	1	6	61	2	2	3	3	368	232	1104	696	CoherentMotion_C#v1	0	1000
1332	1	5	51	3	3	3	3	312	288	936	864	CoherentMotion_C#v1	0	1000
1044	1	4	42	1	1	3	3	256	344	768	1032	CoherentMotion_C#v1	0	1000
1367	1	6	61	1	1	3	3	368	232	1104	696	CoherentMotion_C#v1	0	1000
1171	1	3	33	2	2	3	3	199	401	597	1203	CoherentMotion_C#v1	0	1000
1405	0	4	42	1	2	3	3	256	344	768	1032	CoherentMotion_C#v1	0	1000
1118	0	5	51	1	3	3	3	312	288	936	864	CoherentMotion_C#v1	0	1000
1447	1	7	70	3	3	3	3	424	176	1272	528	CoherentMotion_C#v1	0	1000
1938	0	2	23	3	2	3	3	143	457	429	1371	CoherentMotion_C#v1	0	1000
1593	1	6	61	0	0	3	3	368	232	1104	696	CoherentMotion_C#v1	0	1000
1470	1	4	42	0	0	3	3	256	344	768	1032	CoherentMotion_C#v1	0	1000
1185	1	1	14	0	0	3	3	87	513	261	1539	CoherentMotion_C#v1	0	1000
1411	0	1	14	3	1	3	3	87	513	261	1539	CoherentMotion_C#v1	0	1000
1804	0	1	14	2	1	3	3	87	513	261	1539	CoherentMotion_C#v1	0	1000
1199	1	5	51	0	0	3	3	312	288	936	864	CoherentMotion_C#v1	0	1000
1324	0	0	5	1	2	3	3	31	569	93	1707	CoherentMotion_C#v1	0	1000
1938	0	1	14	2	3	3	3	87	513	261	1539	CoherentMotion_C#v1	0	1000
1881	0	1	14	3	0	3	3	87	513	261	1539	CoherentMotion_C#v1	0	1000
1335	1	2	23	1	1	3	3	143	457	429	1371	CoherentMotion_C#v1	0	1000
1229	1	7	70	1	1	3	3	424	176	1272	528	CoherentMotion_C#v1	0	1000
1506	1	1	14	3	3	3	3	87	513	261	1539	CoherentMotion_C#v1	0	1000
1517	0	2	23	2	1	3	3	143	457	429	1371	CoherentMotion_C#v1	0	1000
1221	1	7	70	0	0	3	3	424	176	1272	528	CoherentMotion_C#v1	0	1000
1685	1	3	33	1	1	3	3	199	401	597	1203	CoherentMotion_C#v1	0	1000
1727	0	1	14	0	2	3	3	87	513	261	1539	CoherentMotion_C#v1	0	1000
1342	1	7	70	2	2	3	3	424	176	1272	528	CoherentMotion_C#v1	0	1000
1535	0	2	23	3	1	3	3	143	457	429	1371	CoherentMotion_C#v1	0	1000
1023	1	5	51	1	1	3	3	312	288	936	864	CoherentMotion_C#v1	0	1000
2026	1	1	14	1	1	3	3	87	513	261	1539	CoherentMotion_C#v1	0	1000
1696	1	0	5	3	3	3	3	31	569	93	1707	CoherentMotion_C#v1	0	1000
1454	1	4	42	2	2	3	3	256	344	768	1032	CoherentMotion_C#v1	0	1000
1109	1	3	33	0	0	3	3	199	401	597	1203	CoherentMotion_C#v1	0	1000
1469	1	4	42	0	0	3	3	256	344	768	1032	CoherentMotion_C#v1	0	1000
1289	1	6	61	3	3	3	3	368	232	1104	696	CoherentMotion_C#v1	0	1000
1278	1	4	42	1	1	3	3	256	344	768	1032	CoherentMotion_C#v1	0	1000
1154	1	5	51	2	2	3	3	312	288	936	864	CoherentMotion_C#v1	0	1000
1042	1	7	70	1	1	3	3	424	176	1272	528	CoherentMotion_C#v1	0	1000
1109	1	4	42	2	2	3	3	256	344	768	1032	CoherentMotion_C#v1	0	1000
1175	1	3	33	3	3	3	3	199	401	597	1203	CoherentMotion_C#v1	0	1000
1138	1	4	42	2	2	3	3	256	344	768	1032	CoherentMotion_C#v1	0	1000
1860	1	1	14	3	3	3	3	87	513	261	1539	CoherentMotion_C#v1	0	1000
1903	1	7	70	0	0	3	3	424	176	1272	528	CoherentMotion_C#v1	0	1000
1085	1	5	51	0	0	3	3	312	288	936	864	CoherentMotion_C#v1	0	1000
1549	0	0	5	2	3	3	3	31	569	93	1707	CoherentMotion_C#v1	0	1000
1347	0	2	23	0	1	3	3	143	457	429	1371	CoherentMotion_C#v1	0	1000
1577	0	0	5	2	1	3	3	31	569	93	1707	CoherentMotion_C#v1	0	1000
1510	1	1	14	0	0	3	3	87	513	261	1539	CoherentMotion_C#v1	0	1000
1356	1	3	33	2	2	3	3	199	401	597	1203	CoherentMotion_C#v1	0	1000
1315	1	6	61	2	2	3	3	368	232	1104	696	CoherentMotion_C#v1	0	1000
1209	1	1	14	0	0	3	3	87	513	261	1539	CoherentMotion_C#v1	0	1000
1806	1	0	5	0	0	3	3	31	569	93	1707	CoherentMotion_C#v1	0	1000
1522	1	3	33	0	0	3	3	199	401	597	1203	CoherentMotion_C#v1	0	1000
1757	0	2	23	2	0	3	3	143	457	429	1371	CoherentMotion_C#v1	0	1000
1359	1	5	51	3	3	3	3	312	288	936	864	CoherentMotion_C#v1	0	1000
1891	0	1	14	1	0	3	3	87	513	261	1539	CoherentMotion_C#v1	0	1000
2260	1	1	14	1	1	3	3	87	513	261	1539	CoherentMotion_C#v1	1	500
1073	1	1	14	3	3	3	3	87	513	261	1539	CoherentMotion_C#v1	1	500
761	1	4	42	3	3	3	3	256	344	768	1032	CoherentMotion_C#v1	1	500
967	1	2	23	1	1	3	3	143	457	429	1371	CoherentMotion_C#v1	1	500
880	1	4	42	3	3	3	3	256	344	768	1032	CoherentMotion_C#v1	1	500
724	1	6	61	1	1	3	3	368	232	1104	696	CoherentMotion_C#v1	1	500
789	1	6	61	0	0	3	3	368	232	1104	696	CoherentMotion_C#v1	1	500
764	1	3	33	3	3	3	3	199	401	597	1203	CoherentMotion_C#v1	1	500
861	1	0	5	1	1	3	3	31	569	93	1707	CoherentMotion_C#v1	1	500
759	1	5	51	2	2	3	3	312	288	936	864	CoherentMotion_C#v1	1	500
929	1	7	70	2	2	3	3	424	176	1272	528	CoherentMotion_C#v1	1	500
590	1	4	42	1	1	3	3	256	344	768	1032	CoherentMotion_C#v1	1	500
771	1	1	14	3	3	3	3	87	513	261	1539	CoherentMotion_C#v1	1	500
761	1	0	5	0	0	3	3	31	569	93	1707	CoherentMotion_C#v1	1	500
707	1	4	42	3	3	3	3	256	344	768	1032	CoherentMotion_C#v1	1	500
785	0	2	23	1	0	3	3	143	457	429	1371	CoherentMotion_C#v1	1	500
723	1	3	33	3	3	3	3	199	401	597	1203	CoherentMotion_C#v1	1	500
778	0	0	5	2	1	3	3	31	569	93	1707	CoherentMotion_C#v1	1	500
728	1	2	23	0	0	3	3	143	457	429	1371	CoherentMotion_C#v1	1	500
866	0	1	14	1	3	3	3	87	513	261	1539	CoherentMotion_C#v1	1	500
751	1	7	70	2	2	3	3	424	176	1272	528	CoherentMotion_C#v1	1	500
742	0	4	42	2	0	3	3	256	344	768	1032	CoherentMotion_C#v1	1	500
782	1	6	61	3	3	3	3	368	232	1104	696	CoherentMotion_C#v1	1	500
1222	0	2	23	0	2	3	3	143	457	429	1371	CoherentMotion_C#v1	1	500
796	0	1	14	2	3	3	3	87	513	261	1539	CoherentMotion_C#v1	1	500
949	0	3	33	0	1	3	3	199	401	597	1203	CoherentMotion_C#v1	1	500
1162	1	1	14	0	0	3	3	87	513	261	1539	CoherentMotion_C#v1	1	500
772	1	4	42	1	1	3	3	256	344	768	1032	CoherentMotion_C#v1	1	500
761	1	6	61	0	0	3	3	368	232	1104	696	CoherentMotion_C#v1	1	500
1092	1	0	5	2	2	3	3	31	569	93	1707	CoherentMotion_C#v1	1	500
889	1	3	33	2	2	3	3	199	401	597	1203	CoherentMotion_C#v1	1	500
1075	1	7	70	2	2	3	3	424	176	1272	528	CoherentMotion_C#v1	1	500
852	1	7	70	2	2	3	3	424	176	1272	528	CoherentMotion_C#v1	1	500
975	1	0	5	0	0	3	3	31	569	93	1707	CoherentMotion_C#v1	1	500
753	1	6	61	2	2	3	3	368	232	1104	696	CoherentMotion_C#v1	1	500
669	1	6	61	1	1	3	3	368	232	1104	696	CoherentMotion_C#v1	1	500
691	1	4	42	1	1	3	3	256	344	768	1032	CoherentMotion_C#v1	1	500
937	1	2	23	1	1	3	3	143	457	429	1371	CoherentMotion_C#v1	1	500
743	1	0	5	1	1	3	3	31	569	93	1707	CoherentMotion_C#v1	1	500
1023	0	4	42	2	3	3	3	256	344	768	1032	CoherentMotion_C#v1	1	500
638	1	3	33	1	1	3	3	199	401	597	1203	CoherentMotion_C#v1	1	500
716	1	3	33	1	1	3	3	199	401	597	1203	CoherentMotion_C#v1	1	500
762	1	3	33	2	2	3	3	199	401	597	1203	CoherentMotion_C#v1	1	500
667	1	4	42	2	2	3	3	256	344	768	1032	CoherentMotion_C#v1	1	500
673	1	6	61	1	1	3	3	368	232	1104	696	CoherentMotion_C#v1	1	500
685	1	5	51	2	2	3	3	312	288	936	864	CoherentMotion_C#v1	1	500
836	0	1	14	2	1	3	3	87	513	261	1539	CoherentMotion_C#v1	1	500
695	1	3	33	3	3	3	3	199	401	597	1203	CoherentMotion_C#v1	1	500
1074	0	0	5	3	1	3	3	31	569	93	1707	CoherentMotion_C#v1	1	500
990	0	2	23	0	2	3	3	143	457	429	1371	CoherentMotion_C#v1	1	500
577	1	5	51	3	3	3	3	312	288	936	864	CoherentMotion_C#v1	1	500
1065	1	5	51	0	0	3	3	312	288	936	864	CoherentMotion_C#v1	1	500
690	1	6	61	1	1	3	3	368	232	1104	696	CoherentMotion_C#v1	1	500
984	1	4	42	1	1	3	3	256	344	768	1032	CoherentMotion_C#v1	1	500
691	1	3	33	0	0	3	3	199	401	597	1203	CoherentMotion_C#v1	1	500
1038	0	1	14	1	0	3	3	87	513	261	1539	CoherentMotion_C#v1	1	500
970	1	4	42	2	2	3	3	256	344	768	1032	CoherentMotion_C#v1	1	500
690	1	0	5	3	3	3	3	31	569	93	1707	CoherentMotion_C#v1	1	500
821	1	2	23	3	3	3	3	143	457	429	1371	CoherentMotion_C#v1	1	500
663	1	7	70	1	1	3	3	424	176	1272	528	CoherentMotion_C#v1	1	500
746	1	5	51	3	3	3	3	312	288	936	864	CoherentMotion_C#v1	1	500
527	1	6	61	1	1	3	3	368	232	1104	696	CoherentMotion_C#v1	1	500
596	1	5	51	0	0	3	3	312	288	936	864	CoherentMotion_C#v1	1	500
665	1	4	42	3	3	3	3	256	344	768	1032	CoherentMotion_C#v1	1	500
557	1	6	61	2	2	3	3	368	232	1104	696	CoherentMotion_C#v1	1	500
714	1	7	70	0	0	3	3	424	176	1272	528	CoherentMotion_C#v1	1	500
805	1	3	33	3	3	3	3	199	401	597	1203	CoherentMotion_C#v1	1	500
938	1	0	5	0	0	3	3	31	569	93	1707	CoherentMotion_C#v1	1	500
525	1	6	61	1	1	3	3	368	232	1104	696	CoherentMotion_C#v1	1	500
674	1	4	42	0	0	3	3	256	344	768	1032	CoherentMotion_C#v1	1	500
647	1	6	61	0	0	3	3	368	232	1104	696	CoherentMotion_C#v1	1	500
1079	0	3	33	3	1	3	3	199	401	597	1203	CoherentMotion_C#v1	1	500
811	1	3	33	3	3	3	3	199	401	597	1203	CoherentMotion_C#v1	1	500
822	0	1	14	2	0	3	3	87	513	261	1539	CoherentMotion_C#v1	1	500
940	1	1	14	1	1	3	3	87	513	261	1539	CoherentMotion_C#v1	1	500
727	1	5	51	0	0	3	3	312	288	936	864	CoherentMotion_C#v1	1	500
662	1	7	70	0	0	3	3	424	176	1272	528	CoherentMotion_C#v1	1	500
750	1	6	61	2	2	3	3	368	232	1104	696	CoherentMotion_C#v1	1	500
909	0	2	23	2	0	3	3	143	457	429	1371	CoherentMotion_C#v1	1	500
858	1	1	14	1	1	3	3	87	513	261	1539	CoherentMotion_C#v1	1	500
709	0	0	5	2	1	3	3	31	569	93	1707	CoherentMotion_C#v1	1	500
675	1	6	61	1	1	3	3	368	232	1104	696	CoherentMotion_C#v1	1	500
534	1	3	33	0	0	3	3	199	401	597	1203	CoherentMotion_C#v1	1	500
973	0	0	5	0	3	3	3	31	569	93	1707	CoherentMotion_C#v1	1	500
937	0	1	14	3	2	3	3	87	513	261	1539	CoherentMotion_C#v1	1	500
630	1	1	14	1	1	3	3	87	513	261	1539	CoherentMotion_C#v1	1	500
628	1	1	14	1	1	3	3	87	513	261	1539	CoherentMotion_C#v1	1	500
545	1	5	51	1	1	3	3	312	288	936	864	CoherentMotion_C#v1	1	500
708	1	1	14	0	0	3	3	87	513	261	1539	CoherentMotion_C#v1	1	500
603	0	3	33	3	0	3	3	199	401	597	1203	CoherentMotion_C#v1	1	500
820	0	2	23	3	1	3	3	143	457	429	1371	CoherentMotion_C#v1	1	500
977	1	0	5	3	3	3	3	31	569	93	1707	CoherentMotion_C#v1	1	500
1144	0	0	5	2	1	3	3	31	569	93	1707	CoherentMotion_C#v1	1	500
690	1	6	61	1	1	3	3	368	232	1104	696	CoherentMotion_C#v1	1	500
793	1	7	70	2	2	3	3	424	176	1272	528	CoherentMotion_C#v1	1	500
721	1	5	51	3	3	3	3	312	288	936	864	CoherentMotion_C#v1	1	500
584	1	3	33	0	0	3	3	199	401	597	1203	CoherentMotion_C#v1	1	500
564	1	5	51	1	1	3	3	312	288	936	864	CoherentMotion_C#v1	1	500
1280	0	2	23	3	2	3	3	143	457	429	1371	CoherentMotion_C#v1	1	500
670	1	4	42	1	1	3	3	256	344	768	1032	CoherentMotion_C#v1	1	500
580	1	6	61	1	1	3	3	368	232	1104	696	CoherentMotion_C#v1	1	500
797	1	3	33	2	2	3	3	199	401	597	1203	CoherentMotion_C#v1	1	500
764	1	7	70	2	2	3	3	424	176	1272	528	CoherentMotion_C#v1	1	500
741	1	4	42	3	3	3	3	256	344	768	1032	CoherentMotion_C#v1	1	500
917	1	7	70	3	3	3	3	424	176	1272	528	CoherentMotion_C#v1	1	500
1208	0	1	14	3	2	3	3	87	513	261	1539	CoherentMotion_C#v1	1	500
1103	0	0	5	0	1	3	3	31	569	93	1707	CoherentMotion_C#v1	1	500
630	1	4	42	1	1	3	3	256	344	768	1032	CoherentMotion_C#v1	1	500
644	1	4	42	3	3	3	3	256	344	768	1032	CoherentMotion_C#v1	1	500
606	0	1	14	2	0	3	3	87	513	261	1539	CoherentMotion_C#v1	1	500
590	0	0	5	2	1	3	3	31	569	93	1707	CoherentMotion_C#v1	1	500
706	1	6	61	2	2	3	3	368	232	1104	696	CoherentMotion_C#v1	1	500
529	1	6	61	1	1	3	3	368	232	1104	696	CoherentMotion_C#v1	1	500
530	1	7	70	1	1	3	3	424	176	1272	528	CoherentMotion_C#v1	1	500
599	1	7	70	3	3	3	3	424	176	1272	528	CoherentMotion_C#v1	1	500
1188	0	1	14	1	2	3	3	87	513	261	1539	CoherentMotion_C#v1	1	500
1191	1	2	23	0	0	3	3	143	457	429	1371	CoherentMotion_C#v1	1	500
913	1	2	23	0	0	3	3	143	457	429	1371	CoherentMotion_C#v1	1	500
741	1	3	33	0	0	3	3	199	401	597	1203	CoherentMotion_C#v1	1	500
718	1	1	14	0	0	3	3	87	513	261	1539	CoherentMotion_C#v1	1	500
705	1	7	70	3	3	3	3	424	176	1272	528	CoherentMotion_C#v1	1	500
788	0	2	23	3	0	3	3	143	457	429	1371	CoherentMotion_C#v1	1	500
734	1	3	33	0	0	3	3	199	401	597	1203	CoherentMotion_C#v1	1	500
524	1	7	70	1	1	3	3	424	176	1272	528	CoherentMotion_C#v1	1	500
663	1	5	51	2	2	3	3	312	288	936	864	CoherentMotion_C#v1	1	500
647	1	0	5	0	0	3	3	31	569	93	1707	CoherentMotion_C#v1	1	500
764	0	2	23	2	0	3	3	143	457	429	1371	CoherentMotion_C#v1	1	500
659	1	6	61	3	3	3	3	368	232	1104	696	CoherentMotion_C#v1	1	500
633	1	5	51	0	0	3	3	312	288	936	864	CoherentMotion_C#v1	1	500
910	0	4	42	3	1	3	3	256	344	768	1032	CoherentMotion_C#v1	1	500
730	1	5	51	2	2	3	3	312	288	936	864	CoherentMotion_C#v1	1	500
642	1	5	51	3	3	3	3	312	288	936	864	CoherentMotion_C#v1	1	500
840	0	1	14	2	1	3	3	87	513	261	1539	CoherentMotion_C#v1	1	500
722	1	4	42	1	1	3	3	256	344	768	1032	CoherentMotion_C#v1	1	500
682	1	3	33	2	2	3	3	199	401	597	1203	CoherentMotion_C#v1	1	500
584	1	7	70	3	3	3	3	424	176	1272	528	CoherentMotion_C#v1	1	500
748	0	2	23	3	0	3	3	143	457	429	1371	CoherentMotion_C#v1	1	500
644	1	7	70	2	2	3	3	424	176	1272	528	CoherentMotion_C#v1	1	500
1106	1	3	33	1	1	3	3	199	401	597	1203	CoherentMotion_C#v1	1	500
657	1	4	42	3	3	3	3	256	344	768	1032	CoherentMotion_C#v1	1	500
687	0	1	14	0	1	3	3	87	513	261	1539	CoherentMotion_C#v1	1	500
794	1	2	23	1	1	3	3	143	457	429	1371	CoherentMotion_C#v1	1	500
567	1	1	14	0	0	3	3	87	513	261	1539	CoherentMotion_C#v1	1	500
683	1	2	23	1	1	3	3	143	457	429	1371	CoherentMotion_C#v1	1	500
840	0	0	5	2	0	3	3	31	569	93	1707	CoherentMotion_C#v1	1	500
620	1	5	51	1	1	3	3	312	288	936	864	CoherentMotion_C#v1	1	500
625	1	5	51	1	1	3	3	312	288	936	864	CoherentMotion_C#v1	1	500
699	1	4	42	2	2	3	3	256	344	768	1032	CoherentMotion_C#v1	1	500
930	0	1	14	3	1	3	3	87	513	261	1539	CoherentMotion_C#v1	1	500
879	0	0	5	2	0	3	3	31	569	93	1707	CoherentMotion_C#v1	1	500
592	1	2	23	2	2	3	3	143	457	429	1371	CoherentMotion_C#v1	1	500
673	1	2	23	1	1	3	3	143	457	429	1371	CoherentMotion_C#v1	1	500
524	1	7	70	1	1	3	3	424	176	1272	528	CoherentMotion_C#v1	1	500
526	1	5	51	1	1	3	3	312	288	936	864	CoherentMotion_C#v1	1	500
921	0	1	14	0	2	3	3	87	513	261	1539	CoherentMotion_C#v1	1	500
522	0	2	23	3	1	3	3	143	457	429	1371	CoherentMotion_C#v1	1	500
945	1	4	42	2	2	3	3	256	344	768	1032	CoherentMotion_C#v1	1	500
806	0	2	23	3	0	3	3	143	457	429	1371	CoherentMotion_C#v1	1	500
768	0	0	5	2	1	3	3	31	569	93	1707	CoherentMotion_C#v1	1	500
523	1	5	51	1	1	3	3	312	288	936	864	CoherentMotion_C#v1	1	500
707	1	3	33	2	2	3	3	199	401	597	1203	CoherentMotion_C#v1	1	500
1656	0	2	23	2	1	3	3	143	457	429	1371	CoherentMotion_C#v1	1	500
721	1	6	61	2	2	3	3	368	232	1104	696	CoherentMotion_C#v1	1	500
637	1	3	33	3	3	3	3	199	401	597	1203	CoherentMotion_C#v1	1	500
725	1	3	33	2	2	3	3	199	401	597	1203	CoherentMotion_C#v1	1	500
678	1	6	61	2	2	3	3	368	232	1104	696	CoherentMotion_C#v1	1	500
588	1	1	14	2	2	3	3	87	513	261	1539	CoherentMotion_C#v1	1	500
687	1	6	61	3	3	3	3	368	232	1104	696	CoherentMotion_C#v1	1	500
701	1	3	33	2	2	3	3	199	401	597	1203	CoherentMotion_C#v1	1	500
588	1	3	33	2	2	3	3	199	401	597	1203	CoherentMotion_C#v1	1	500
664	1	5	51	3	3	3	3	312	288	936	864	CoherentMotion_C#v1	1	500
1135	0	0	5	3	2	3	3	31	569	93	1707	CoherentMotion_C#v1	1	500
600	1	5	51	1	1	3	3	312	288	936	864	CoherentMotion_C#v1	1	500
772	0	1	14	3	2	3	3	87	513	261	1539	CoherentMotion_C#v1	1	500
790	0	1	14	3	0	3	3	87	513	261	1539	CoherentMotion_C#v1	1	500
639	1	7	70	1	1	3	3	424	176	1272	528	CoherentMotion_C#v1	1	500
620	1	7	70	3	3	3	3	424	176	1272	528	CoherentMotion_C#v1	1	500
801	0	1	14	1	0	3	3	87	513	261	1539	CoherentMotion_C#v1	1	500
631	1	1	14	2	2	3	3	87	513	261	1539	CoherentMotion_C#v1	1	500
1104	1	1	14	0	0	3	3	87	513	261	1539	CoherentMotion_C#v1	1	500
727	0	2	23	1	0	3	3	143	457	429	1371	CoherentMotion_C#v1	1	500
608	1	7	70	3	3	3	3	424	176	1272	528	CoherentMotion_C#v1	1	500
717	1	6	61	3	3	3	3	368	232	1104	696	CoherentMotion_C#v1	1	500
861	0	2	23	3	1	3	3	143	457	429	1371	CoherentMotion_C#v1	1	500
645	1	2	23	1	1	3	3	143	457	429	1371	CoherentMotion_C#v1	1	500
749	1	7	70	2	2	3	3	424	176	1272	528	CoherentMotion_C#v1	1	500
753	1	6	61	3	3	3	3	368	232	1104	696	CoherentMotion_C#v1	1	500
837	1	2	23	2	2	3	3	143	457	429	1371	CoherentMotion_C#v1	1	500
974	0	0	5	3	0	3	3	31	569	93	1707	CoherentMotion_C#v1	1	500
746	1	6	61	2	2	3	3	368	232	1104	696	CoherentMotion_C#v1	1	500
717	1	3	33	2	2	3	3	199	401	597	1203	CoherentMotion_C#v1	1	500
618	1	4	42	3	3	3	3	256	344	768	1032	CoherentMotion_C#v1	1	500
714	1	5	51	2	2	3	3	312	288	936	864	CoherentMotion_C#v1	1	500
928	0	0	5	2	1	3	3	31	569	93	1707	CoherentMotion_C#v1	1	500
838	0	4	42	0	2	3	3	256	344	768	1032	CoherentMotion_C#v1	1	500
1079	0	1	14	3	0	3	3	87	513	261	1539	CoherentMotion_C#v1	1	500
825	1	2	23	2	2	3	3	143	457	429	1371	CoherentMotion_C#v1	1	500
890	0	3	33	3	1	3	3	199	401	597	1203	CoherentMotion_C#v1	1	500
1844	0	7	70	0	1	3	3	424	176	1272	528	CoherentMotion_C#v1	1	500
777	1	4	42	3	3	3	3	256	344	768	1032	CoherentMotion_C#v1	1	500
1106	0	2	23	3	2	3	3	143	457	429	1371	CoherentMotion_C#v1	1	500
1451	0	2	23	2	3	3	3	143	457	429	1371	CoherentMotion_C#v1	1	500
753	1	2	23	3	3	3	3	143	457	429	1371	CoherentMotion_C#v1	1	500
806	1	6	61	0	0	3	3	368	232	1104	696	CoherentMotion_C#v1	1	500
808	1	0	5	1	1	3	3	31	569	93	1707	CoherentMotion_C#v1	1	500
1121	0	2	23	3	0	3	3	143	457	429	1371	CoherentMotion_C#v1	1	500
658	1	7	70	3	3	3	3	424	176	1272	528	CoherentMotion_C#v1	1	500
656	1	2	23	0	0	3	3	143	457	429	1371	CoherentMotion_C#v1	1	500
637	1	6	61	3	3	3	3	368	232	1104	696	CoherentMotion_C#v1	1	500
1434	0	1	14	3	0	3	3	87	513	261	1539	CoherentMotion_C#v1	1	500
579	1	3	33	0	0	3	3	199	401	597	1203	CoherentMotion_C#v1	1	500
592	1	6	61	1	1	3	3	368	232	1104	696	CoherentMotion_C#v1	1	500
604	1	6	61	0	0	3	3	368	232	1104	696	CoherentMotion_C#v1	1	500
576	1	4	42	0	0	3	3	256	344	768	1032	CoherentMotion_C#v1	1	500
669	1	7	70	0	0	3	3	424	176	1272	528	CoherentMotion_C#v1	1	500
1002	0	0	5	2	0	3	3	31	569	93	1707	CoherentMotion_C#v1	1	500
825	1	5	51	2	2	3	3	312	288	936	864	CoherentMotion_C#v1	1	500
644	1	6	61	1	1	3	3	368	232	1104	696	CoherentMotion_C#v1	1	500
808	0	2	23	3	0	3	3	143	457	429	1371	CoherentMotion_C#v1	1	500
648	1	5	51	1	1	3	3	312	288	936	864	CoherentMotion_C#v1	1	500
632	1	6	61	0	0	3	3	368	232	1104	696	CoherentMotion_C#v1	1	500
603	1	6	61	1	1	3	3	368	232	1104	696	CoherentMotion_C#v1	1	500
1009	1	7	70	2	2	3	3	424	176	1272	528	CoherentMotion_C#v1	1	500
920	0	0	5	1	0	3	3	31	569	93	1707	CoherentMotion_C#v1	1	500
732	1	4	42	2	2	3	3	256	344	768	1032	CoherentMotion_C#v1	1	500
716	1	5	51	1	1	3	3	312	288	936	864	CoherentMotion_C#v1	1	500
563	1	0	5	1	1	3	3	31	569	93	1707	CoherentMotion_C#v1	1	500
694	1	5	51	2	2	3	3	312	288	936	864	CoherentMotion_C#v1	1	500
829	0	2	23	0	2	3	3	143	457	429	1371	CoherentMotion_C#v1	1	500
525	0	2	23	2	1	3	3	143	457	429	1371	CoherentMotion_C#v1	1	500
737	0	4	42	1	3	3	3	256	344	768	1032	CoherentMotion_C#v1	1	500
672	0	0	5	3	0	3	3	31	569	93	1707	CoherentMotion_C#v1	1	500
1366	0	3	33	1	2	3	3	199	401	597	1203	CoherentMotion_C#v1	1	500
1286	0	0	5	0	1	3	3	31	569	93	1707	CoherentMotion_C#v1	1	500
1043	0	4	42	3	1	3	3	256	344	768	1032	CoherentMotion_C#v1	1	500
883	1	4	42	2	2	3	3	256	344	768	1032	CoherentMotion_C#v1	1	500
784	1	4	42	3	3	3	3	256	344	768	1032	CoherentMotion_C#v1	1	500
1121	0	0	5	2	3	3	3	31	569	93	1707	CoherentMotion_C#v1	1	500
794	1	6	61	1	1	3	3	368	232	1104	696	CoherentMotion_C#v1	1	500
915	0	5	51	3	0	3	3	312	288	936	864	CoherentMotion_C#v1	1	500
1478	1	1	14	2	2	3	3	87	513	261	1539	CoherentMotion_C#v1	1	500
1162	1	3	33	3	3	3	3	199	401	597	1203	CoherentMotion_C#v1	1	500
1057	0	1	14	1	3	3	3	87	513	261	1539	CoherentMotion_C#v1	1	500
937	1	7	70	3	3	3	3	424	176	1272	528	CoherentMotion_C#v1	1	500
794	1	7	70	0	0	3	3	424	176	1272	528	CoherentMotion_C#v1	1	500
563	1	5	51	1	1	3	3	312	288	936	864	CoherentMotion_C#v1	1	500
887	1	4	42	0	0	3	3	256	344	768	1032	CoherentMotion_C#v1	1	500
730	1	7	70	2	2	3	3	424	176	1272	528	CoherentMotion_C#v1	1	500
658	1	6	61	1	1	3	3	368	232	1104	696	CoherentMotion_C#v1	1	500
790	1	4	42	3	3	3	3	256	344	768	1032	CoherentMotion_C#v1	1	500
561	1	5	51	0	0	3	3	312	288	936	864	CoherentMotion_C#v1	1	500
579	1	5	51	0	0	3	3	312	288	936	864	CoherentMotion_C#v1	1	500
559	1	4	42	1	1	3	3	256	344	768	1032	CoherentMotion_C#v1	1	500
2319	0	0	5	2	0	3	3	31	569	93	1707	CoherentMotion_C#v1	1	500
636	1	7	70	3	3	3	3	424	176	1272	528	CoherentMotion_C#v1	1	500
1090	1	0	5	0	0	3	3	31	569	93	1707	CoherentMotion_C#v1	1	500
694	1	5	51	3	3	3	3	312	288	936	864	CoherentMotion_C#v1	1	500
785	1	2	23	0	0	3	3	143	457	429	1371	CoherentMotion_C#v1	1	500
795	1	2	23	0	0	3	3	143	457	429	1371	CoherentMotion_C#v1	1	500
621	0	0	5	3	0	3	3	31	569	93	1707	CoherentMotion_C#v1	1	500
729	1	7	70	1	1	3	3	424	176	1272	528	CoherentMotion_C#v1	1	500
946	1	4	42	2	2	3	3	256	344	768	1032	CoherentMotion_C#v1	1	500
743	0	1	14	2	0	3	3	87	513	261	1539	CoherentMotion_C#v1	1	500
742	1	7	70	2	2	3	3	424	176	1272	528	CoherentMotion_C#v1	1	500
896	1	0	5	2	2	3	3	31	569	93	1707	CoherentMotion_C#v1	1	500
955	1	0	5	1	1	3	3	31	569	93	1707	CoherentMotion_C#v1	1	500
869	0	5	51	0	2	3	3	312	288	936	864	CoherentMotion_C#v1	1	500
691	1	4	42	1	1	3	3	256	344	768	1032	CoherentMotion_C#v1	1	500
709	1	4	42	0	0	3	3	256	344	768	1032	CoherentMotion_C#v1	1	500
852	1	2	23	3	3	3	3	143	457	429	1371	CoherentMotion_C#v1	1	500
1278	0	0	5	0	3	3	3	31	569	93	1707	CoherentMotion_C#v1	1	500
723	1	6	61	2	2	3	3	368	232	1104	696	CoherentMotion_C#v1	1	500
564	1	4	42	0	0	3	3	256	344	768	1032	CoherentMotion_C#v1	1	500
735	0	4	42	3	1	3	3	256	344	768	1032	CoherentMotion_C#v1	1	500
710	1	3	33	1	1	3	3	199	401	597	1203	CoherentMotion_C#v1	1	500
614	0	1	14	3	0	3	3	87	513	261	1539	CoherentMotion_C#v1	1	500
714	1	7	70	3	3	3	3	424	176	1272	528	CoherentMotion_C#v1	1	500
665	1	6	61	3	3	3	3	368	232	1104	696	CoherentMotion_C#v1	1	500
1075	0	1	14	1	0	3	3	87	513	261	1539	CoherentMotion_C#v1	1	500
615	1	4	42	1	1	3	3	256	344	768	1032	CoherentMotion_C#v1	1	500
933	1	5	51	2	2	3	3	312	288	936	864	CoherentMotion_C#v1	1	500
625	1	3	33	0	0	3	3	199	401	597	1203	CoherentMotion_C#v1	1	500
694	1	6	61	2	2	3	3	368	232	1104	696	CoherentMotion_C#v1	1	500
861	1	0	5	1	1	3	3	31	569	93	1707	CoherentMotion_C#v1	1	500
1368	1	2	23	3	3	3	3	143	457	429	1371	CoherentMotion_C#v1	1	500
623	1	7	70	1	1	3	3	424	176	1272	528	CoherentMotion_C#v1	1	500
684	1	3	33	3	3	3	3	199	401	597	1203	CoherentMotion_C#v1	1	500
890	1	7	70	0	0	3	3	424	176	1272	528	CoherentMotion_C#v1	1	500
822	1	6	61	2	2	3	3	368	232	1104	696	CoherentMotion_C#v1	1	500
808	1	6	61	0	0	3	3	368	232	1104	696	CoherentMotion_C#v1	1	500
2186	1	1	14	2	2	3	3	87	513	261	1539	CoherentMotion_C#v1	1	500
1199	0	2	23	3	2	3	3	143	457	429	1371	CoherentMotion_C#v1	1	500
963	0	1	14	3	1	3	3	87	513	261	1539	CoherentMotion_C#v1	1	500
1063	1	3	33	3	3	3	3	199	401	597	1203	CoherentMotion_C#v1	1	500
718	1	4	42	2	2	3	3	256	344	768	1032	CoherentMotion_C#v1	1	500
638	1	5	51	0	0	3	3	312	288	936	864	CoherentMotion_C#v1	1	500
1024	1	5	51	0	0	3	3	312	288	936	864	CoherentMotion_C#v1	1	500
627	1	4	42	2	2	3	3	256	344	768	1032	CoherentMotion_C#v1	1	500
872	0	2	23	3	0	3	3	143	457	429	1371	CoherentMotion_C#v1	1	500
532	0	4	42	3	2	3	3	256	344	768	1032	CoherentMotion_C#v1	1	500
798	1	7	70	2	2	3	3	424	176	1272	528	CoherentMotion_C#v1	1	500
1093	0	0	5	1	2	3	3	31	569	93	1707	CoherentMotion_C#v1	1	500
878	1	5	51	1	1	3	3	312	288	936	864	CoherentMotion_C#v1	1	500
1250	0	3	33	0	2	3	3	199	401	597	1203	CoherentMotion_C#v1	1	500
693	1	5	51	2	2	3	3	312	288	936	864	CoherentMotion_C#v1	1	500
844	1	6	61	2	2	3	3	368	232	1104	696	CoherentMotion_C#v1	1	500
686	0	7	70	3	2	3	3	424	176	1272	528	CoherentMotion_C#v1	1	500
1117	1	0	5	2	2	3	3	31	569	93	1707	CoherentMotion_C#v1	1	500
783	1	5	51	1	1	3	3	312	288	936	864	CoherentMotion_C#v1	1	500
703	1	2	23	1	1	3	3	143	457	429	1371	CoherentMotion_C#v1	1	500
726	1	6	61	2	2	3	3	368	232	1104	696	CoherentMotion_C#v1	1	500
1022	1	2	23	3	3	3	3	143	457	429	1371	CoherentMotion_C#v1	1	500
838	0	3	33	0	2	3	3	199	401	597	1203	CoherentMotion_C#v1	1	500
1776	1	1	14	1	1	3	3	87	513	261	1539	CoherentMotion_C#v1	1	500
666	1	7	70	3	3	3	3	424	176	1272	528	CoherentMotion_C#v1	1	500
668	1	3	33	0	0	3	3	199	401	597	1203	CoherentMotion_C#v1	1	500
1149	0	0	5	3	2	3	3	31	569	93	1707	CoherentMotion_C#v1	1	500
712	1	2	23	1	1	3	3	143	457	429	1371	CoherentMotion_C#v1	1	500
622	0	0	5	1	0	3	3	31	569	93	1707	CoherentMotion_C#v1	1	500
684	1	4	42	1	1	3	3	256	344	768	1032	CoherentMotion_C#v1	1	500
719	1	3	33	2	2	3	3	199	401	597	1203	CoherentMotion_C#v1	1	500
873	0	0	5	0	1	3	3	31	569	93	1707	CoherentMotion_C#v1	1	500
733	1	6	61	3	3	3	3	368	232	1104	696	CoherentMotion_C#v1	1	500
589	1	5	51	2	2	3	3	312	288	936	864	CoherentMotion_C#v1	1	500
809	0	3	33	1	0	3	3	199	401	597	1203	CoherentMotion_C#v1	1	500
971	1	6	61	1	1	3	3	368	232	1104	696	CoherentMotion_C#v1	1	500
895	0	6	61	0	3	3	3	368	232	1104	696	CoherentMotion_C#v1	1	500
772	0	1	14	1	0	3	3	87	513	261	1539	CoherentMotion_C#v1	1	500
1388	1	1	14	1	1	3	3	87	513	261	1539	CoherentMotion_C#v1	1	500
851	1	7	70	0	0	3	3	424	176	1272	528	CoherentMotion_C#v1	1	500
1008	1	4	42	3	3	3	3	256	344	768	1032	CoherentMotion_C#v1	1	500
731	0	1	14	2	1	3	3	87	513	261	1539	CoherentMotion_C#v1	1	500
582	1	3	33	0	0	3	3	199	401	597	1203	CoherentMotion_C#v1	1	500
738	1	1	14	2	2	3	3	87	513	261	1539	CoherentMotion_C#v1	1	500
1129	1	4	42	0	0	3	3	256	344	768	1032	CoherentMotion_C#v1	1	500
1196	1	5	51	0	0	3	3	312	288	936	864	CoherentMotion_C#v1	1	500
831	1	3	33	2	2	3	3	199	401	597	1203	CoherentMotion_C#v1	1	500
594	1	5	51	0	0	3	3	312	288	936	864	CoherentMotion_C#v1	1	500
526	0	7	70	0	2	3	3	424	176	1272	528	CoherentMotion_C#v1	1	500
861	1	5	51	1	1	3	3	312	288	936	864	CoherentMotion_C#v1	1	500
632	1	3	33	1	1	3	3	199	401	597	1203	CoherentMotion_C#v1	1	500
681	1	6	61	2	2	3	3	368	232	1104	696	CoherentMotion_C#v1	1	500
663	1	7	70	3	3	3	3	424	176	1272	528	CoherentMotion_C#v1	1	500
557	1	0	5	0	0	3	3	31	569	93	1707	CoherentMotion_C#v1	1	500
701	1	3	33	1	1	3	3	199	401	597	1203	CoherentMotion_C#v1	1	500
701	1	4	42	0	0	3	3	256	344	768	1032	CoherentMotion_C#v1	1	500
910	0	3	33	3	1	3	3	199	401	597	1203	CoherentMotion_C#v1	1	500
714	1	3	33	2	2	3	3	199	401	597	1203	CoherentMotion_C#v1	1	500
766	0	1	14	0	3	3	3	87	513	261	1539	CoherentMotion_C#v1	1	500
607	0	1	14	3	0	3	3	87	513	261	1539	CoherentMotion_C#v1	1	500
903	1	4	42	0	0	3	3	256	344	768	1032	CoherentMotion_C#v1	1	500
731	1	0	5	2	2	3	3	31	569	93	1707	CoherentMotion_C#v1	1	500
688	1	3	33	2	2	3	3	199	401	597	1203	CoherentMotion_C#v1	1	500
656	1	7	70	1	1	3	3	424	176	1272	528	CoherentMotion_C#v1	1	500
726	1	4	42	2	2	3	3	256	344	768	1032	CoherentMotion_C#v1	1	500
902	0	0	5	1	3	3	3	31	569	93	1707	CoherentMotion_C#v1	1	500
658	1	3	33	1	1	3	3	199	401	597	1203	CoherentMotion_C#v1	1	500
809	0	1	14	3	0	3	3	87	513	261	1539	CoherentMotion_C#v1	1	500
912	1	0	5	1	1	3	3	31	569	93	1707	CoherentMotion_C#v1	1	500
666	1	5	51	3	3	3	3	312	288	936	864	CoherentMotion_C#v1	1	500
668	1	3	33	2	2	3	3	199	401	597	1203	CoherentMotion_C#v1	1	500
527	1	6	61	1	1	3	3	368	232	1104	696	CoherentMotion_C#v1	1	500
651	1	7	70	1	1	3	3	424	176	1272	528	CoherentMotion_C#v1	1	500
920	0	0	5	3	1	3	3	31	569	93	1707	CoherentMotion_C#v1	1	500
869	1	2	23	3	3	3	3	143	457	429	1371	CoherentMotion_C#v1	1	500
526	1	6	61	2	2	3	3	368	232	1104	696	CoherentMotion_C#v1	1	500
703	1	6	61	3	3	3	3	368	232	1104	696	CoherentMotion_C#v1	1	500
1027	0	4	42	2	0	3	3	256	344	768	1032	CoherentMotion_C#v1	1	500
818	0	0	5	0	1	3	3	31	569	93	1707	CoherentMotion_C#v1	1	500
1114	0	2	23	3	0	3	3	143	457	429	1371	CoherentMotion_C#v1	1	500
701	1	7	70	3	3	3	3	424	176	1272	528	CoherentMotion_C#v1	1	500
1442	1	5	51	0	0	3	3	312	288	936	864	CoherentMotion_C#v1	1	500
613	1	5	51	2	2	3	3	312	288	936	864	CoherentMotion_C#v1	1	500
569	1	7	70	1	1	3	3	424	176	1272	528	CoherentMotion_C#v1	1	500
861	0	2	23	1	0	3	3	143	457	429	1371	CoherentMotion_C#v1	1	500
873	1	5	51	0	0	3	3	312	288	936	864	CoherentMotion_C#v1	1	500
1100	0	0	5	2	3	3	3	31	569	93	1707	CoherentMotion_C#v1	1	500
662	1	5	51	3	3	3	3	312	288	936	864	CoherentMotion_C#v1	1	500
570	1	7	70	1	1	3	3	424	176	1272	528	CoherentMotion_C#v1	1	500
960	0	1	14	0	2	3	3	87	513	261	1539	CoherentMotion_C#v1	1	500
661	1	7	70	0	0	3	3	424	176	1272	528	CoherentMotion_C#v1	1	500
651	1	5	51	2	2	3	3	312	288	936	864	CoherentMotion_C#v1	1	500
664	1	6	61	3	3	3	3	368	232	1104	696	CoherentMotion_C#v1	1	500
838	0	0	5	2	0	3	3	31	569	93	1707	CoherentMotion_C#v1	1	500
1089	1	3	33	0	0	3	3	199	401	597	1203	CoherentMotion_C#v1	1	500
602	1	2	23	2	2	3	3	143	457	429	1371	CoherentMotion_C#v1	1	500
618	1	7	70	2	2	3	3	424	176	1272	528	CoherentMotion_C#v1	1	500
642	1	5	51	3	3	3	3	312	288	936	864	CoherentMotion_C#v1	1	500
695	1	6	61	3	3	3	3	368	232	1104	696	CoherentMotion_C#v1	1	500
815	1	3	33	0	0	3	3	199	401	597	1203	CoherentMotion_C#v1	1	500
665	0	1	14	0	2	3	3	87	513	261	1539	CoherentMotion_C#v1	1	500
1102	1	1	14	3	3	3	3	87	513	261	1539	CoherentMotion_C#v1	1	500
808	1	7	70	2	2	3	3	424	176	1272	528	CoherentMotion_C#v1	1	500
727	1	2	23	3	3	3	3	143	457	429	1371	CoherentMotion_C#v1	1	500
745	1	7	70	0	0	3	3	424	176	1272	528	CoherentMotion_C#v1	1	500
712	1	5	51	3	3	3	3	312	288	936	864	CoherentMotion_C#v1	1	500
920	0	0	5	1	0	3	3	31	569	93	1707	CoherentMotion_C#v1	1	500
907	1	2	23	1	1	3	3	143	457	429	1371	CoherentMotion_C#v1	1	500
853	1	7	70	3	3	3	3	424	176	1272	528	CoherentMotion_C#v1	1	500
923	1	5	51	1	1	3	3	312	288	936	864	CoherentMotion_C#v1	1	500
