# Supplementary material for: The Leuven Embedded Figures Test (L-EFT): measuring perception, intelligence or executive function?
Source: PeerJ. 2018 Mar 26;6:e4524. doi: 10.7717/peerj.4524 (PMC5875396; doi:10.7717/peerj.4524)
Supplement: Supplemental Information 9 [file peerj-06-4524-s009.zip › Study 1/CoherentMotion/113920CoherentMotion.csv]

ReactionTime	Accuracy	CoherenceLevel	CoherenceValue	StimDirection	RespDirection	G_MeanCoherentSpeed	G_MeanRandomSpeed	TotalCoherent	TotalRandom	TotalCoherentSpeed	TotalRandomSpeed	TestID	MainPrac	MotionDuration
19418	0	4	42	2	3	3	3	256	344	768	1032	CoherentMotion_C#v1	0	1000
2053	0	6	61	2	0	3	3	368	232	1104	696	CoherentMotion_C#v1	0	1000
2528	0	2	23	0	3	3	3	143	457	429	1371	CoherentMotion_C#v1	0	1000
1782	1	1	14	3	3	3	3	87	513	261	1539	CoherentMotion_C#v1	0	1000
3002	0	0	5	3	1	3	3	31	569	93	1707	CoherentMotion_C#v1	0	1000
1676	0	2	23	1	3	3	3	143	457	429	1371	CoherentMotion_C#v1	0	1000
1805	0	1	14	2	3	3	3	87	513	261	1539	CoherentMotion_C#v1	0	1000
1807	1	0	5	0	0	3	3	31	569	93	1707	CoherentMotion_C#v1	0	1000
1634	1	5	51	0	0	3	3	312	288	936	864	CoherentMotion_C#v1	0	1000
1538	0	5	51	0	2	3	3	312	288	936	864	CoherentMotion_C#v1	0	1000
3998	0	6	61	2	1	3	3	368	232	1104	696	CoherentMotion_C#v1	0	1000
2234	1	5	51	2	2	3	3	312	288	936	864	CoherentMotion_C#v1	0	1000
1417	1	5	51	0	0	3	3	312	288	936	864	CoherentMotion_C#v1	0	1000
1954	0	5	51	2	3	3	3	312	288	936	864	CoherentMotion_C#v1	0	1000
1417	0	3	33	1	0	3	3	199	401	597	1203	CoherentMotion_C#v1	0	1000
2081	0	3	33	2	1	3	3	199	401	597	1203	CoherentMotion_C#v1	0	1000
1851	0	2	23	1	3	3	3	143	457	429	1371	CoherentMotion_C#v1	0	1000
1249	0	3	33	3	0	3	3	199	401	597	1203	CoherentMotion_C#v1	0	1000
1301	1	6	61	2	2	3	3	368	232	1104	696	CoherentMotion_C#v1	0	1000
1342	0	7	70	1	3	3	3	424	176	1272	528	CoherentMotion_C#v1	0	1000
1270	1	5	51	1	1	3	3	312	288	936	864	CoherentMotion_C#v1	0	1000
1882	1	4	42	2	2	3	3	256	344	768	1032	CoherentMotion_C#v1	0	1000
1408	1	4	42	3	3	3	3	256	344	768	1032	CoherentMotion_C#v1	0	1000
1271	1	7	70	1	1	3	3	424	176	1272	528	CoherentMotion_C#v1	0	1000
1521	0	5	51	2	0	3	3	312	288	936	864	CoherentMotion_C#v1	0	1000
1421	0	2	23	1	3	3	3	143	457	429	1371	CoherentMotion_C#v1	0	1000
2199	1	2	23	0	0	3	3	143	457	429	1371	CoherentMotion_C#v1	0	1000
1508	1	6	61	0	0	3	3	368	232	1104	696	CoherentMotion_C#v1	0	1000
3104	1	4	42	1	1	3	3	256	344	768	1032	CoherentMotion_C#v1	0	1000
1506	0	7	70	1	3	3	3	424	176	1272	528	CoherentMotion_C#v1	0	1000
1152	0	1	14	2	0	3	3	87	513	261	1539	CoherentMotion_C#v1	0	1000
1267	1	6	61	3	3	3	3	368	232	1104	696	CoherentMotion_C#v1	0	1000
1416	1	6	61	3	3	3	3	368	232	1104	696	CoherentMotion_C#v1	0	1000
1218	1	1	14	3	3	3	3	87	513	261	1539	CoherentMotion_C#v1	0	1000
1654	0	5	51	1	3	3	3	312	288	936	864	CoherentMotion_C#v1	0	1000
1189	0	2	23	2	0	3	3	143	457	429	1371	CoherentMotion_C#v1	0	1000
1288	0	7	70	1	3	3	3	424	176	1272	528	CoherentMotion_C#v1	0	1000
1402	0	6	61	2	0	3	3	368	232	1104	696	CoherentMotion_C#v1	0	1000
1446	0	3	33	1	3	3	3	199	401	597	1203	CoherentMotion_C#v1	0	1000
1922	0	1	14	3	1	3	3	87	513	261	1539	CoherentMotion_C#v1	0	1000
1063	1	3	33	0	0	3	3	199	401	597	1203	CoherentMotion_C#v1	0	1000
1063	1	1	14	0	0	3	3	87	513	261	1539	CoherentMotion_C#v1	0	1000
1992	1	7	70	2	2	3	3	424	176	1272	528	CoherentMotion_C#v1	0	1000
1120	0	1	14	3	0	3	3	87	513	261	1539	CoherentMotion_C#v1	0	1000
1437	1	1	14	1	1	3	3	87	513	261	1539	CoherentMotion_C#v1	0	1000
2267	0	3	33	3	1	3	3	199	401	597	1203	CoherentMotion_C#v1	0	1000
1546	0	4	42	2	0	3	3	256	344	768	1032	CoherentMotion_C#v1	0	1000
1253	1	7	70	3	3	3	3	424	176	1272	528	CoherentMotion_C#v1	0	1000
1626	0	7	70	2	0	3	3	424	176	1272	528	CoherentMotion_C#v1	0	1000
1174	0	5	51	1	3	3	3	312	288	936	864	CoherentMotion_C#v1	0	1000
1278	0	5	51	2	0	3	3	312	288	936	864	CoherentMotion_C#v1	0	1000
1361	1	7	70	1	1	3	3	424	176	1272	528	CoherentMotion_C#v1	0	1000
1658	1	0	5	2	2	3	3	31	569	93	1707	CoherentMotion_C#v1	0	1000
1674	1	0	5	3	3	3	3	31	569	93	1707	CoherentMotion_C#v1	0	1000
1226	1	4	42	3	3	3	3	256	344	768	1032	CoherentMotion_C#v1	0	1000
1566	0	3	33	0	3	3	3	199	401	597	1203	CoherentMotion_C#v1	0	1000
1548	0	2	23	3	1	3	3	143	457	429	1371	CoherentMotion_C#v1	0	1000
1272	1	7	70	2	2	3	3	424	176	1272	528	CoherentMotion_C#v1	0	1000
1102	0	5	51	3	2	3	3	312	288	936	864	CoherentMotion_C#v1	0	1000
3165	1	0	5	1	1	3	3	31	569	93	1707	CoherentMotion_C#v1	0	1000
1957	0	7	70	1	3	3	3	424	176	1272	528	CoherentMotion_C#v1	0	1000
1324	0	6	61	1	2	3	3	368	232	1104	696	CoherentMotion_C#v1	0	1000
1682	0	7	70	1	0	3	3	424	176	1272	528	CoherentMotion_C#v1	0	1000
1763	1	5	51	1	1	3	3	312	288	936	864	CoherentMotion_C#v1	0	1000
1542	0	2	23	0	1	3	3	143	457	429	1371	CoherentMotion_C#v1	0	1000
1650	1	3	33	0	0	3	3	199	401	597	1203	CoherentMotion_C#v1	0	1000
1665	0	1	14	2	3	3	3	87	513	261	1539	CoherentMotion_C#v1	0	1000
3600	1	4	42	1	1	3	3	256	344	768	1032	CoherentMotion_C#v1	0	1000
1185	1	2	23	1	1	3	3	143	457	429	1371	CoherentMotion_C#v1	0	1000
1717	1	7	70	2	2	3	3	424	176	1272	528	CoherentMotion_C#v1	0	1000
1446	1	3	33	3	3	3	3	199	401	597	1203	CoherentMotion_C#v1	0	1000
1408	0	0	5	2	0	3	3	31	569	93	1707	CoherentMotion_C#v1	0	1000
1482	0	0	5	1	2	3	3	31	569	93	1707	CoherentMotion_C#v1	0	1000
1109	0	7	70	0	1	3	3	424	176	1272	528	CoherentMotion_C#v1	0	1000
1158	0	5	51	1	3	3	3	312	288	936	864	CoherentMotion_C#v1	0	1000
1082	1	6	61	2	2	3	3	368	232	1104	696	CoherentMotion_C#v1	0	1000
2235	0	1	14	3	0	3	3	87	513	261	1539	CoherentMotion_C#v1	0	1000
1257	1	4	42	1	1	3	3	256	344	768	1032	CoherentMotion_C#v1	0	1000
1262	0	2	23	3	1	3	3	143	457	429	1371	CoherentMotion_C#v1	0	1000
1138	1	3	33	2	2	3	3	199	401	597	1203	CoherentMotion_C#v1	0	1000
1933	1	2	23	3	3	3	3	143	457	429	1371	CoherentMotion_C#v1	1	500
1123	0	4	42	2	0	3	3	256	344	768	1032	CoherentMotion_C#v1	1	500
901	1	4	42	0	0	3	3	256	344	768	1032	CoherentMotion_C#v1	1	500
944	0	4	42	0	2	3	3	256	344	768	1032	CoherentMotion_C#v1	1	500
1098	0	5	51	2	1	3	3	312	288	936	864	CoherentMotion_C#v1	1	500
1008	0	7	70	2	0	3	3	424	176	1272	528	CoherentMotion_C#v1	1	500
1470	0	0	5	1	0	3	3	31	569	93	1707	CoherentMotion_C#v1	1	500
808	1	7	70	3	3	3	3	424	176	1272	528	CoherentMotion_C#v1	1	500
2738	0	0	5	0	1	3	3	31	569	93	1707	CoherentMotion_C#v1	1	500
893	0	5	51	1	3	3	3	312	288	936	864	CoherentMotion_C#v1	1	500
1029	1	7	70	3	3	3	3	424	176	1272	528	CoherentMotion_C#v1	1	500
1032	1	3	33	1	1	3	3	199	401	597	1203	CoherentMotion_C#v1	1	500
1079	1	1	14	3	3	3	3	87	513	261	1539	CoherentMotion_C#v1	1	500
772	1	3	33	0	0	3	3	199	401	597	1203	CoherentMotion_C#v1	1	500
780	1	6	61	0	0	3	3	368	232	1104	696	CoherentMotion_C#v1	1	500
1018	1	0	5	3	3	3	3	31	569	93	1707	CoherentMotion_C#v1	1	500
1050	0	2	23	1	0	3	3	143	457	429	1371	CoherentMotion_C#v1	1	500
905	1	5	51	2	2	3	3	312	288	936	864	CoherentMotion_C#v1	1	500
854	1	4	42	3	3	3	3	256	344	768	1032	CoherentMotion_C#v1	1	500
1585	1	1	14	2	2	3	3	87	513	261	1539	CoherentMotion_C#v1	1	500
1358	1	5	51	1	1	3	3	312	288	936	864	CoherentMotion_C#v1	1	500
1446	0	0	5	2	0	3	3	31	569	93	1707	CoherentMotion_C#v1	1	500
721	1	7	70	1	1	3	3	424	176	1272	528	CoherentMotion_C#v1	1	500
1048	0	6	61	1	3	3	3	368	232	1104	696	CoherentMotion_C#v1	1	500
1383	0	0	5	3	0	3	3	31	569	93	1707	CoherentMotion_C#v1	1	500
1711	0	1	14	3	1	3	3	87	513	261	1539	CoherentMotion_C#v1	1	500
944	1	4	42	3	3	3	3	256	344	768	1032	CoherentMotion_C#v1	1	500
877	1	3	33	1	1	3	3	199	401	597	1203	CoherentMotion_C#v1	1	500
1209	0	2	23	0	1	3	3	143	457	429	1371	CoherentMotion_C#v1	1	500
1597	1	2	23	0	0	3	3	143	457	429	1371	CoherentMotion_C#v1	1	500
1851	1	0	5	3	3	3	3	31	569	93	1707	CoherentMotion_C#v1	1	500
1008	1	4	42	2	2	3	3	256	344	768	1032	CoherentMotion_C#v1	1	500
1118	1	0	5	1	1	3	3	31	569	93	1707	CoherentMotion_C#v1	1	500
1088	1	5	51	3	3	3	3	312	288	936	864	CoherentMotion_C#v1	1	500
1649	0	2	23	1	3	3	3	143	457	429	1371	CoherentMotion_C#v1	1	500
864	1	5	51	0	0	3	3	312	288	936	864	CoherentMotion_C#v1	1	500
1228	0	0	5	1	3	3	3	31	569	93	1707	CoherentMotion_C#v1	1	500
1441	1	5	51	0	0	3	3	312	288	936	864	CoherentMotion_C#v1	1	500
986	0	0	5	2	3	3	3	31	569	93	1707	CoherentMotion_C#v1	1	500
1161	1	6	61	2	2	3	3	368	232	1104	696	CoherentMotion_C#v1	1	500
844	1	6	61	0	0	3	3	368	232	1104	696	CoherentMotion_C#v1	1	500
1603	0	0	5	2	3	3	3	31	569	93	1707	CoherentMotion_C#v1	1	500
997	1	6	61	2	2	3	3	368	232	1104	696	CoherentMotion_C#v1	1	500
1091	1	1	14	3	3	3	3	87	513	261	1539	CoherentMotion_C#v1	1	500
948	1	4	42	3	3	3	3	256	344	768	1032	CoherentMotion_C#v1	1	500
896	1	6	61	2	2	3	3	368	232	1104	696	CoherentMotion_C#v1	1	500
893	0	1	14	2	3	3	3	87	513	261	1539	CoherentMotion_C#v1	1	500
840	1	1	14	3	3	3	3	87	513	261	1539	CoherentMotion_C#v1	1	500
660	1	5	51	3	3	3	3	312	288	936	864	CoherentMotion_C#v1	1	500
696	1	6	61	3	3	3	3	368	232	1104	696	CoherentMotion_C#v1	1	500
1072	0	3	33	2	0	3	3	199	401	597	1203	CoherentMotion_C#v1	1	500
817	0	2	23	0	2	3	3	143	457	429	1371	CoherentMotion_C#v1	1	500
796	1	6	61	0	0	3	3	368	232	1104	696	CoherentMotion_C#v1	1	500
884	1	5	51	2	2	3	3	312	288	936	864	CoherentMotion_C#v1	1	500
896	1	5	51	2	2	3	3	312	288	936	864	CoherentMotion_C#v1	1	500
1579	1	2	23	0	0	3	3	143	457	429	1371	CoherentMotion_C#v1	1	500
922	1	5	51	2	2	3	3	312	288	936	864	CoherentMotion_C#v1	1	500
631	1	6	61	3	3	3	3	368	232	1104	696	CoherentMotion_C#v1	1	500
924	1	1	14	0	0	3	3	87	513	261	1539	CoherentMotion_C#v1	1	500
1097	1	0	5	3	3	3	3	31	569	93	1707	CoherentMotion_C#v1	1	500
1035	1	7	70	3	3	3	3	424	176	1272	528	CoherentMotion_C#v1	1	500
1513	0	7	70	1	3	3	3	424	176	1272	528	CoherentMotion_C#v1	1	500
2133	0	0	5	1	0	3	3	31	569	93	1707	CoherentMotion_C#v1	1	500
1056	0	6	61	2	0	3	3	368	232	1104	696	CoherentMotion_C#v1	1	500
705	1	7	70	3	3	3	3	424	176	1272	528	CoherentMotion_C#v1	1	500
1192	0	3	33	1	3	3	3	199	401	597	1203	CoherentMotion_C#v1	1	500
2040	0	2	23	1	3	3	3	143	457	429	1371	CoherentMotion_C#v1	1	500
854	1	4	42	0	0	3	3	256	344	768	1032	CoherentMotion_C#v1	1	500
736	1	6	61	3	3	3	3	368	232	1104	696	CoherentMotion_C#v1	1	500
744	1	7	70	3	3	3	3	424	176	1272	528	CoherentMotion_C#v1	1	500
624	1	4	42	0	0	3	3	256	344	768	1032	CoherentMotion_C#v1	1	500
595	1	7	70	2	2	3	3	424	176	1272	528	CoherentMotion_C#v1	1	500
1033	0	4	42	2	3	3	3	256	344	768	1032	CoherentMotion_C#v1	1	500
823	0	0	5	2	3	3	3	31	569	93	1707	CoherentMotion_C#v1	1	500
642	1	3	33	3	3	3	3	199	401	597	1203	CoherentMotion_C#v1	1	500
727	1	2	23	3	3	3	3	143	457	429	1371	CoherentMotion_C#v1	1	500
863	1	1	14	0	0	3	3	87	513	261	1539	CoherentMotion_C#v1	1	500
696	0	0	5	0	3	3	3	31	569	93	1707	CoherentMotion_C#v1	1	500
1875	0	0	5	1	0	3	3	31	569	93	1707	CoherentMotion_C#v1	1	500
837	1	3	33	2	2	3	3	199	401	597	1203	CoherentMotion_C#v1	1	500
912	0	2	23	1	2	3	3	143	457	429	1371	CoherentMotion_C#v1	1	500
2349	0	2	23	1	2	3	3	143	457	429	1371	CoherentMotion_C#v1	1	500
666	1	6	61	3	3	3	3	368	232	1104	696	CoherentMotion_C#v1	1	500
821	1	2	23	0	0	3	3	143	457	429	1371	CoherentMotion_C#v1	1	500
605	1	5	51	0	0	3	3	312	288	936	864	CoherentMotion_C#v1	1	500
737	0	5	51	1	3	3	3	312	288	936	864	CoherentMotion_C#v1	1	500
634	1	6	61	0	0	3	3	368	232	1104	696	CoherentMotion_C#v1	1	500
1681	0	2	23	1	3	3	3	143	457	429	1371	CoherentMotion_C#v1	1	500
577	1	5	51	0	0	3	3	312	288	936	864	CoherentMotion_C#v1	1	500
1477	0	0	5	0	1	3	3	31	569	93	1707	CoherentMotion_C#v1	1	500
1358	0	0	5	2	0	3	3	31	569	93	1707	CoherentMotion_C#v1	1	500
662	1	7	70	3	3	3	3	424	176	1272	528	CoherentMotion_C#v1	1	500
875	0	2	23	2	0	3	3	143	457	429	1371	CoherentMotion_C#v1	1	500
935	0	0	5	3	2	3	3	31	569	93	1707	CoherentMotion_C#v1	1	500
1125	0	2	23	1	2	3	3	143	457	429	1371	CoherentMotion_C#v1	1	500
677	1	7	70	3	3	3	3	424	176	1272	528	CoherentMotion_C#v1	1	500
1356	0	0	5	2	1	3	3	31	569	93	1707	CoherentMotion_C#v1	1	500
693	1	7	70	2	2	3	3	424	176	1272	528	CoherentMotion_C#v1	1	500
602	1	4	42	3	3	3	3	256	344	768	1032	CoherentMotion_C#v1	1	500
2079	0	0	5	2	0	3	3	31	569	93	1707	CoherentMotion_C#v1	1	500
729	1	4	42	3	3	3	3	256	344	768	1032	CoherentMotion_C#v1	1	500
1103	1	7	70	0	0	3	3	424	176	1272	528	CoherentMotion_C#v1	1	500
832	0	5	51	1	3	3	3	312	288	936	864	CoherentMotion_C#v1	1	500
682	1	4	42	0	0	3	3	256	344	768	1032	CoherentMotion_C#v1	1	500
672	1	4	42	3	3	3	3	256	344	768	1032	CoherentMotion_C#v1	1	500
694	1	7	70	2	2	3	3	424	176	1272	528	CoherentMotion_C#v1	1	500
572	1	4	42	3	3	3	3	256	344	768	1032	CoherentMotion_C#v1	1	500
897	1	2	23	0	0	3	3	143	457	429	1371	CoherentMotion_C#v1	1	500
542	0	4	42	3	1	3	3	256	344	768	1032	CoherentMotion_C#v1	1	500
976	0	1	14	1	3	3	3	87	513	261	1539	CoherentMotion_C#v1	1	500
702	1	2	23	2	2	3	3	143	457	429	1371	CoherentMotion_C#v1	1	500
757	1	6	61	1	1	3	3	368	232	1104	696	CoherentMotion_C#v1	1	500
940	1	4	42	0	0	3	3	256	344	768	1032	CoherentMotion_C#v1	1	500
906	1	4	42	1	1	3	3	256	344	768	1032	CoherentMotion_C#v1	1	500
1095	1	7	70	2	2	3	3	424	176	1272	528	CoherentMotion_C#v1	1	500
695	1	6	61	3	3	3	3	368	232	1104	696	CoherentMotion_C#v1	1	500
942	1	6	61	0	0	3	3	368	232	1104	696	CoherentMotion_C#v1	1	500
987	1	7	70	2	2	3	3	424	176	1272	528	CoherentMotion_C#v1	1	500
1019	0	3	33	2	1	3	3	199	401	597	1203	CoherentMotion_C#v1	1	500
1031	0	0	5	1	0	3	3	31	569	93	1707	CoherentMotion_C#v1	1	500
1561	0	4	42	0	2	3	3	256	344	768	1032	CoherentMotion_C#v1	1	500
661	0	0	5	2	3	3	3	31	569	93	1707	CoherentMotion_C#v1	1	500
938	0	0	5	3	1	3	3	31	569	93	1707	CoherentMotion_C#v1	1	500
616	1	1	14	0	0	3	3	87	513	261	1539	CoherentMotion_C#v1	1	500
893	1	1	14	0	0	3	3	87	513	261	1539	CoherentMotion_C#v1	1	500
938	0	3	33	2	0	3	3	199	401	597	1203	CoherentMotion_C#v1	1	500
774	0	5	51	0	2	3	3	312	288	936	864	CoherentMotion_C#v1	1	500
895	1	1	14	3	3	3	3	87	513	261	1539	CoherentMotion_C#v1	1	500
764	1	7	70	1	1	3	3	424	176	1272	528	CoherentMotion_C#v1	1	500
1077	1	4	42	1	1	3	3	256	344	768	1032	CoherentMotion_C#v1	1	500
708	1	2	23	1	1	3	3	143	457	429	1371	CoherentMotion_C#v1	1	500
795	1	5	51	1	1	3	3	312	288	936	864	CoherentMotion_C#v1	1	500
997	1	5	51	3	3	3	3	312	288	936	864	CoherentMotion_C#v1	1	500
559	0	0	5	3	1	3	3	31	569	93	1707	CoherentMotion_C#v1	1	500
710	1	3	33	0	0	3	3	199	401	597	1203	CoherentMotion_C#v1	1	500
893	1	6	61	0	0	3	3	368	232	1104	696	CoherentMotion_C#v1	1	500
792	1	3	33	3	3	3	3	199	401	597	1203	CoherentMotion_C#v1	1	500
962	0	1	14	3	0	3	3	87	513	261	1539	CoherentMotion_C#v1	1	500
975	1	1	14	1	1	3	3	87	513	261	1539	CoherentMotion_C#v1	1	500
830	1	2	23	1	1	3	3	143	457	429	1371	CoherentMotion_C#v1	1	500
857	1	5	51	3	3	3	3	312	288	936	864	CoherentMotion_C#v1	1	500
2275	0	4	42	1	3	3	3	256	344	768	1032	CoherentMotion_C#v1	1	500
962	0	0	5	3	1	3	3	31	569	93	1707	CoherentMotion_C#v1	1	500
782	1	1	14	2	2	3	3	87	513	261	1539	CoherentMotion_C#v1	1	500
744	1	5	51	0	0	3	3	312	288	936	864	CoherentMotion_C#v1	1	500
689	1	6	61	0	0	3	3	368	232	1104	696	CoherentMotion_C#v1	1	500
871	1	5	51	2	2	3	3	312	288	936	864	CoherentMotion_C#v1	1	500
851	0	2	23	1	3	3	3	143	457	429	1371	CoherentMotion_C#v1	1	500
751	1	4	42	0	0	3	3	256	344	768	1032	CoherentMotion_C#v1	1	500
1335	1	1	14	3	3	3	3	87	513	261	1539	CoherentMotion_C#v1	1	500
733	1	3	33	2	2	3	3	199	401	597	1203	CoherentMotion_C#v1	1	500
916	0	6	61	2	0	3	3	368	232	1104	696	CoherentMotion_C#v1	1	500
673	1	6	61	1	1	3	3	368	232	1104	696	CoherentMotion_C#v1	1	500
838	1	2	23	2	2	3	3	143	457	429	1371	CoherentMotion_C#v1	1	500
834	1	5	51	3	3	3	3	312	288	936	864	CoherentMotion_C#v1	1	500
664	1	6	61	3	3	3	3	368	232	1104	696	CoherentMotion_C#v1	1	500
1506	0	1	14	0	3	3	3	87	513	261	1539	CoherentMotion_C#v1	1	500
717	0	4	42	0	1	3	3	256	344	768	1032	CoherentMotion_C#v1	1	500
805	0	4	42	2	0	3	3	256	344	768	1032	CoherentMotion_C#v1	1	500
687	0	2	23	0	2	3	3	143	457	429	1371	CoherentMotion_C#v1	1	500
821	0	7	70	2	3	3	3	424	176	1272	528	CoherentMotion_C#v1	1	500
1135	1	6	61	0	0	3	3	368	232	1104	696	CoherentMotion_C#v1	1	500
688	0	6	61	1	3	3	3	368	232	1104	696	CoherentMotion_C#v1	1	500
887	1	5	51	0	0	3	3	312	288	936	864	CoherentMotion_C#v1	1	500
751	1	4	42	1	1	3	3	256	344	768	1032	CoherentMotion_C#v1	1	500
1211	0	6	61	1	3	3	3	368	232	1104	696	CoherentMotion_C#v1	1	500
670	1	7	70	3	3	3	3	424	176	1272	528	CoherentMotion_C#v1	1	500
630	1	5	51	0	0	3	3	312	288	936	864	CoherentMotion_C#v1	1	500
1019	1	1	14	2	2	3	3	87	513	261	1539	CoherentMotion_C#v1	1	500
858	0	0	5	1	0	3	3	31	569	93	1707	CoherentMotion_C#v1	1	500
1798	1	1	14	1	1	3	3	87	513	261	1539	CoherentMotion_C#v1	1	500
1480	1	3	33	2	2	3	3	199	401	597	1203	CoherentMotion_C#v1	1	500
835	1	6	61	0	0	3	3	368	232	1104	696	CoherentMotion_C#v1	1	500
825	0	5	51	1	3	3	3	312	288	936	864	CoherentMotion_C#v1	1	500
1043	1	6	61	3	3	3	3	368	232	1104	696	CoherentMotion_C#v1	1	500
887	1	7	70	1	1	3	3	424	176	1272	528	CoherentMotion_C#v1	1	500
738	1	2	23	0	0	3	3	143	457	429	1371	CoherentMotion_C#v1	1	500
778	1	7	70	0	0	3	3	424	176	1272	528	CoherentMotion_C#v1	1	500
912	1	2	23	1	1	3	3	143	457	429	1371	CoherentMotion_C#v1	1	500
736	1	1	14	3	3	3	3	87	513	261	1539	CoherentMotion_C#v1	1	500
868	0	0	5	2	1	3	3	31	569	93	1707	CoherentMotion_C#v1	1	500
766	1	4	42	2	2	3	3	256	344	768	1032	CoherentMotion_C#v1	1	500
603	1	7	70	0	0	3	3	424	176	1272	528	CoherentMotion_C#v1	1	500
1086	0	6	61	2	0	3	3	368	232	1104	696	CoherentMotion_C#v1	1	500
624	1	3	33	2	2	3	3	199	401	597	1203	CoherentMotion_C#v1	1	500
645	1	2	23	2	2	3	3	143	457	429	1371	CoherentMotion_C#v1	1	500
650	0	4	42	0	2	3	3	256	344	768	1032	CoherentMotion_C#v1	1	500
655	0	6	61	2	0	3	3	368	232	1104	696	CoherentMotion_C#v1	1	500
790	1	1	14	1	1	3	3	87	513	261	1539	CoherentMotion_C#v1	1	500
1036	0	1	14	2	1	3	3	87	513	261	1539	CoherentMotion_C#v1	1	500
991	1	3	33	0	0	3	3	199	401	597	1203	CoherentMotion_C#v1	1	500
4317	0	1	14	0	3	3	3	87	513	261	1539	CoherentMotion_C#v1	1	500
912	0	3	33	1	3	3	3	199	401	597	1203	CoherentMotion_C#v1	1	500
636	0	3	33	3	0	3	3	199	401	597	1203	CoherentMotion_C#v1	1	500
863	0	5	51	0	2	3	3	312	288	936	864	CoherentMotion_C#v1	1	500
841	1	0	5	1	1	3	3	31	569	93	1707	CoherentMotion_C#v1	1	500
663	1	4	42	3	3	3	3	256	344	768	1032	CoherentMotion_C#v1	1	500
782	0	1	14	3	0	3	3	87	513	261	1539	CoherentMotion_C#v1	1	500
694	0	2	23	1	2	3	3	143	457	429	1371	CoherentMotion_C#v1	1	500
573	0	5	51	3	1	3	3	312	288	936	864	CoherentMotion_C#v1	1	500
609	0	5	51	2	3	3	3	312	288	936	864	CoherentMotion_C#v1	1	500
858	1	3	33	1	1	3	3	199	401	597	1203	CoherentMotion_C#v1	1	500
628	1	2	23	0	0	3	3	143	457	429	1371	CoherentMotion_C#v1	1	500
777	0	3	33	3	0	3	3	199	401	597	1203	CoherentMotion_C#v1	1	500
706	1	7	70	1	1	3	3	424	176	1272	528	CoherentMotion_C#v1	1	500
665	1	0	5	0	0	3	3	31	569	93	1707	CoherentMotion_C#v1	1	500
847	0	2	23	2	0	3	3	143	457	429	1371	CoherentMotion_C#v1	1	500
774	1	5	51	1	1	3	3	312	288	936	864	CoherentMotion_C#v1	1	500
863	1	0	5	2	2	3	3	31	569	93	1707	CoherentMotion_C#v1	1	500
570	0	6	61	0	2	3	3	368	232	1104	696	CoherentMotion_C#v1	1	500
883	1	4	42	0	0	3	3	256	344	768	1032	CoherentMotion_C#v1	1	500
588	1	6	61	1	1	3	3	368	232	1104	696	CoherentMotion_C#v1	1	500
610	1	5	51	0	0	3	3	312	288	936	864	CoherentMotion_C#v1	1	500
678	0	1	14	3	0	3	3	87	513	261	1539	CoherentMotion_C#v1	1	500
1148	1	0	5	3	3	3	3	31	569	93	1707	CoherentMotion_C#v1	1	500
542	0	4	42	3	1	3	3	256	344	768	1032	CoherentMotion_C#v1	1	500
610	0	5	51	1	2	3	3	312	288	936	864	CoherentMotion_C#v1	1	500
2242	0	1	14	2	3	3	3	87	513	261	1539	CoherentMotion_C#v1	1	500
692	1	4	42	2	2	3	3	256	344	768	1032	CoherentMotion_C#v1	1	500
939	1	7	70	2	2	3	3	424	176	1272	528	CoherentMotion_C#v1	1	500
824	1	7	70	1	1	3	3	424	176	1272	528	CoherentMotion_C#v1	1	500
834	1	4	42	1	1	3	3	256	344	768	1032	CoherentMotion_C#v1	1	500
861	0	1	14	0	2	3	3	87	513	261	1539	CoherentMotion_C#v1	1	500
759	1	3	33	0	0	3	3	199	401	597	1203	CoherentMotion_C#v1	1	500
640	1	4	42	0	0	3	3	256	344	768	1032	CoherentMotion_C#v1	1	500
721	1	6	61	0	0	3	3	368	232	1104	696	CoherentMotion_C#v1	1	500
796	0	1	14	3	1	3	3	87	513	261	1539	CoherentMotion_C#v1	1	500
741	1	0	5	2	2	3	3	31	569	93	1707	CoherentMotion_C#v1	1	500
879	0	0	5	3	2	3	3	31	569	93	1707	CoherentMotion_C#v1	1	500
792	0	6	61	2	0	3	3	368	232	1104	696	CoherentMotion_C#v1	1	500
962	1	3	33	3	3	3	3	199	401	597	1203	CoherentMotion_C#v1	1	500
800	1	5	51	1	1	3	3	312	288	936	864	CoherentMotion_C#v1	1	500
810	0	2	23	1	3	3	3	143	457	429	1371	CoherentMotion_C#v1	1	500
804	0	2	23	0	2	3	3	143	457	429	1371	CoherentMotion_C#v1	1	500
1038	0	2	23	3	0	3	3	143	457	429	1371	CoherentMotion_C#v1	1	500
1068	0	3	33	1	3	3	3	199	401	597	1203	CoherentMotion_C#v1	1	500
909	1	2	23	2	2	3	3	143	457	429	1371	CoherentMotion_C#v1	1	500
1001	0	4	42	3	0	3	3	256	344	768	1032	CoherentMotion_C#v1	1	500
872	0	1	14	3	1	3	3	87	513	261	1539	CoherentMotion_C#v1	1	500
1251	0	7	70	0	2	3	3	424	176	1272	528	CoherentMotion_C#v1	1	500
969	1	7	70	0	0	3	3	424	176	1272	528	CoherentMotion_C#v1	1	500
806	1	6	61	1	1	3	3	368	232	1104	696	CoherentMotion_C#v1	1	500
909	0	5	51	1	3	3	3	312	288	936	864	CoherentMotion_C#v1	1	500
1021	1	7	70	0	0	3	3	424	176	1272	528	CoherentMotion_C#v1	1	500
795	0	6	61	2	0	3	3	368	232	1104	696	CoherentMotion_C#v1	1	500
547	0	1	14	1	2	3	3	87	513	261	1539	CoherentMotion_C#v1	1	500
967	1	6	61	2	2	3	3	368	232	1104	696	CoherentMotion_C#v1	1	500
817	1	6	61	1	1	3	3	368	232	1104	696	CoherentMotion_C#v1	1	500
655	1	6	61	3	3	3	3	368	232	1104	696	CoherentMotion_C#v1	1	500
900	1	7	70	0	0	3	3	424	176	1272	528	CoherentMotion_C#v1	1	500
1119	0	0	5	0	1	3	3	31	569	93	1707	CoherentMotion_C#v1	1	500
638	1	7	70	1	1	3	3	424	176	1272	528	CoherentMotion_C#v1	1	500
631	0	0	5	1	3	3	3	31	569	93	1707	CoherentMotion_C#v1	1	500
812	0	7	70	0	2	3	3	424	176	1272	528	CoherentMotion_C#v1	1	500
744	0	1	14	0	1	3	3	87	513	261	1539	CoherentMotion_C#v1	1	500
1455	0	0	5	0	3	3	3	31	569	93	1707	CoherentMotion_C#v1	1	500
678	1	7	70	0	0	3	3	424	176	1272	528	CoherentMotion_C#v1	1	500
704	1	6	61	2	2	3	3	368	232	1104	696	CoherentMotion_C#v1	1	500
1336	0	2	23	1	3	3	3	143	457	429	1371	CoherentMotion_C#v1	1	500
992	1	2	23	2	2	3	3	143	457	429	1371	CoherentMotion_C#v1	1	500
970	1	4	42	0	0	3	3	256	344	768	1032	CoherentMotion_C#v1	1	500
1115	1	5	51	0	0	3	3	312	288	936	864	CoherentMotion_C#v1	1	500
895	1	3	33	1	1	3	3	199	401	597	1203	CoherentMotion_C#v1	1	500
1371	1	3	33	2	2	3	3	199	401	597	1203	CoherentMotion_C#v1	1	500
1074	1	0	5	1	1	3	3	31	569	93	1707	CoherentMotion_C#v1	1	500
1234	0	7	70	2	0	3	3	424	176	1272	528	CoherentMotion_C#v1	1	500
775	0	2	23	0	2	3	3	143	457	429	1371	CoherentMotion_C#v1	1	500
737	0	1	14	3	1	3	3	87	513	261	1539	CoherentMotion_C#v1	1	500
2251	0	7	70	3	2	3	3	424	176	1272	528	CoherentMotion_C#v1	1	500
1129	0	1	14	3	2	3	3	87	513	261	1539	CoherentMotion_C#v1	1	500
714	1	4	42	0	0	3	3	256	344	768	1032	CoherentMotion_C#v1	1	500
638	0	0	5	1	0	3	3	31	569	93	1707	CoherentMotion_C#v1	1	500
647	0	1	14	3	1	3	3	87	513	261	1539	CoherentMotion_C#v1	1	500
590	1	4	42	2	2	3	3	256	344	768	1032	CoherentMotion_C#v1	1	500
688	1	5	51	2	2	3	3	312	288	936	864	CoherentMotion_C#v1	1	500
543	0	7	70	3	2	3	3	424	176	1272	528	CoherentMotion_C#v1	1	500
714	1	6	61	0	0	3	3	368	232	1104	696	CoherentMotion_C#v1	1	500
689	1	7	70	1	1	3	3	424	176	1272	528	CoherentMotion_C#v1	1	500
711	1	6	61	3	3	3	3	368	232	1104	696	CoherentMotion_C#v1	1	500
1211	0	3	33	3	1	3	3	199	401	597	1203	CoherentMotion_C#v1	1	500
820	1	3	33	1	1	3	3	199	401	597	1203	CoherentMotion_C#v1	1	500
1148	1	3	33	0	0	3	3	199	401	597	1203	CoherentMotion_C#v1	1	500
750	1	3	33	2	2	3	3	199	401	597	1203	CoherentMotion_C#v1	1	500
552	1	7	70	3	3	3	3	424	176	1272	528	CoherentMotion_C#v1	1	500
1322	0	0	5	0	3	3	3	31	569	93	1707	CoherentMotion_C#v1	1	500
1328	1	4	42	2	2	3	3	256	344	768	1032	CoherentMotion_C#v1	1	500
1191	1	2	23	0	0	3	3	143	457	429	1371	CoherentMotion_C#v1	1	500
811	0	1	14	1	3	3	3	87	513	261	1539	CoherentMotion_C#v1	1	500
1061	0	6	61	2	1	3	3	368	232	1104	696	CoherentMotion_C#v1	1	500
629	1	5	51	0	0	3	3	312	288	936	864	CoherentMotion_C#v1	1	500
745	0	0	5	2	0	3	3	31	569	93	1707	CoherentMotion_C#v1	1	500
814	0	0	5	1	0	3	3	31	569	93	1707	CoherentMotion_C#v1	1	500
989	1	4	42	3	3	3	3	256	344	768	1032	CoherentMotion_C#v1	1	500
923	1	1	14	3	3	3	3	87	513	261	1539	CoherentMotion_C#v1	1	500
918	1	4	42	1	1	3	3	256	344	768	1032	CoherentMotion_C#v1	1	500
1107	1	7	70	2	2	3	3	424	176	1272	528	CoherentMotion_C#v1	1	500
1780	0	2	23	0	1	3	3	143	457	429	1371	CoherentMotion_C#v1	1	500
838	1	2	23	1	1	3	3	143	457	429	1371	CoherentMotion_C#v1	1	500
625	1	6	61	2	2	3	3	368	232	1104	696	CoherentMotion_C#v1	1	500
870	1	7	70	0	0	3	3	424	176	1272	528	CoherentMotion_C#v1	1	500
669	1	5	51	3	3	3	3	312	288	936	864	CoherentMotion_C#v1	1	500
811	0	0	5	0	3	3	3	31	569	93	1707	CoherentMotion_C#v1	1	500
677	0	3	33	0	2	3	3	199	401	597	1203	CoherentMotion_C#v1	1	500
940	0	2	23	2	0	3	3	143	457	429	1371	CoherentMotion_C#v1	1	500
664	1	6	61	1	1	3	3	368	232	1104	696	CoherentMotion_C#v1	1	500
863	0	1	14	2	0	3	3	87	513	261	1539	CoherentMotion_C#v1	1	500
870	1	3	33	2	2	3	3	199	401	597	1203	CoherentMotion_C#v1	1	500
788	0	4	42	2	1	3	3	256	344	768	1032	CoherentMotion_C#v1	1	500
622	1	6	61	3	3	3	3	368	232	1104	696	CoherentMotion_C#v1	1	500
738	1	1	14	1	1	3	3	87	513	261	1539	CoherentMotion_C#v1	1	500
667	1	3	33	3	3	3	3	199	401	597	1203	CoherentMotion_C#v1	1	500
754	1	5	51	3	3	3	3	312	288	936	864	CoherentMotion_C#v1	1	500
953	0	1	14	0	2	3	3	87	513	261	1539	CoherentMotion_C#v1	1	500
695	1	5	51	2	2	3	3	312	288	936	864	CoherentMotion_C#v1	1	500
670	1	3	33	1	1	3	3	199	401	597	1203	CoherentMotion_C#v1	1	500
659	1	6	61	1	1	3	3	368	232	1104	696	CoherentMotion_C#v1	1	500
1145	0	0	5	3	2	3	3	31	569	93	1707	CoherentMotion_C#v1	1	500
539	0	3	33	1	3	3	3	199	401	597	1203	CoherentMotion_C#v1	1	500
559	1	4	42	0	0	3	3	256	344	768	1032	CoherentMotion_C#v1	1	500
766	0	4	42	2	0	3	3	256	344	768	1032	CoherentMotion_C#v1	1	500
528	1	6	61	1	1	3	3	368	232	1104	696	CoherentMotion_C#v1	1	500
1230	0	0	5	3	2	3	3	31	569	93	1707	CoherentMotion_C#v1	1	500
674	0	2	23	0	1	3	3	143	457	429	1371	CoherentMotion_C#v1	1	500
1880	1	0	5	2	2	3	3	31	569	93	1707	CoherentMotion_C#v1	1	500
681	1	3	33	1	1	3	3	199	401	597	1203	CoherentMotion_C#v1	1	500
1058	0	1	14	2	0	3	3	87	513	261	1539	CoherentMotion_C#v1	1	500
675	1	7	70	1	1	3	3	424	176	1272	528	CoherentMotion_C#v1	1	500
726	1	4	42	3	3	3	3	256	344	768	1032	CoherentMotion_C#v1	1	500
961	1	6	61	0	0	3	3	368	232	1104	696	CoherentMotion_C#v1	1	500
687	0	2	23	0	3	3	3	143	457	429	1371	CoherentMotion_C#v1	1	500
997	0	1	14	0	2	3	3	87	513	261	1539	CoherentMotion_C#v1	1	500
688	1	3	33	3	3	3	3	199	401	597	1203	CoherentMotion_C#v1	1	500
1065	0	2	23	3	2	3	3	143	457	429	1371	CoherentMotion_C#v1	1	500
1002	0	4	42	3	0	3	3	256	344	768	1032	CoherentMotion_C#v1	1	500
1050	1	3	33	3	3	3	3	199	401	597	1203	CoherentMotion_C#v1	1	500
1690	1	6	61	1	1	3	3	368	232	1104	696	CoherentMotion_C#v1	1	500
986	1	0	5	0	0	3	3	31	569	93	1707	CoherentMotion_C#v1	1	500
616	0	1	14	0	2	3	3	87	513	261	1539	CoherentMotion_C#v1	1	500
781	1	5	51	2	2	3	3	312	288	936	864	CoherentMotion_C#v1	1	500
550	1	4	42	1	1	3	3	256	344	768	1032	CoherentMotion_C#v1	1	500
952	1	6	61	0	0	3	3	368	232	1104	696	CoherentMotion_C#v1	1	500
727	0	0	5	0	1	3	3	31	569	93	1707	CoherentMotion_C#v1	1	500
701	1	3	33	1	1	3	3	199	401	597	1203	CoherentMotion_C#v1	1	500
644	1	0	5	2	2	3	3	31	569	93	1707	CoherentMotion_C#v1	1	500
540	1	7	70	3	3	3	3	424	176	1272	528	CoherentMotion_C#v1	1	500
604	1	4	42	1	1	3	3	256	344	768	1032	CoherentMotion_C#v1	1	500
609	1	2	23	2	2	3	3	143	457	429	1371	CoherentMotion_C#v1	1	500
646	0	2	23	2	0	3	3	143	457	429	1371	CoherentMotion_C#v1	1	500
618	1	5	51	3	3	3	3	312	288	936	864	CoherentMotion_C#v1	1	500
767	1	5	51	0	0	3	3	312	288	936	864	CoherentMotion_C#v1	1	500
937	1	3	33	1	1	3	3	199	401	597	1203	CoherentMotion_C#v1	1	500
661	1	7	70	0	0	3	3	424	176	1272	528	CoherentMotion_C#v1	1	500
682	1	7	70	2	2	3	3	424	176	1272	528	CoherentMotion_C#v1	1	500
848	0	2	23	2	1	3	3	143	457	429	1371	CoherentMotion_C#v1	1	500
749	1	7	70	0	0	3	3	424	176	1272	528	CoherentMotion_C#v1	1	500
644	1	3	33	1	1	3	3	199	401	597	1203	CoherentMotion_C#v1	1	500
921	0	1	14	1	2	3	3	87	513	261	1539	CoherentMotion_C#v1	1	500
597	1	3	33	1	1	3	3	199	401	597	1203	CoherentMotion_C#v1	1	500
825	0	0	5	3	0	3	3	31	569	93	1707	CoherentMotion_C#v1	1	500
674	1	5	51	2	2	3	3	312	288	936	864	CoherentMotion_C#v1	1	500
617	0	1	14	1	3	3	3	87	513	261	1539	CoherentMotion_C#v1	1	500
1199	1	2	23	3	3	3	3	143	457	429	1371	CoherentMotion_C#v1	1	500
643	0	3	33	0	2	3	3	199	401	597	1203	CoherentMotion_C#v1	1	500
1240	0	1	14	1	2	3	3	87	513	261	1539	CoherentMotion_C#v1	1	500
845	1	4	42	1	1	3	3	256	344	768	1032	CoherentMotion_C#v1	1	500
775	1	3	33	2	2	3	3	199	401	597	1203	CoherentMotion_C#v1	1	500
878	1	2	23	2	2	3	3	143	457	429	1371	CoherentMotion_C#v1	1	500
618	1	7	70	3	3	3	3	424	176	1272	528	CoherentMotion_C#v1	1	500
1003	0	0	5	1	0	3	3	31	569	93	1707	CoherentMotion_C#v1	1	500
621	0	1	14	1	2	3	3	87	513	261	1539	CoherentMotion_C#v1	1	500
642	1	7	70	3	3	3	3	424	176	1272	528	CoherentMotion_C#v1	1	500
1480	0	3	33	3	2	3	3	199	401	597	1203	CoherentMotion_C#v1	1	500
674	0	4	42	2	0	3	3	256	344	768	1032	CoherentMotion_C#v1	1	500
535	0	3	33	0	2	3	3	199	401	597	1203	CoherentMotion_C#v1	1	500
1080	1	3	33	0	0	3	3	199	401	597	1203	CoherentMotion_C#v1	1	500
1388	0	5	51	0	2	3	3	312	288	936	864	CoherentMotion_C#v1	1	500
659	1	5	51	3	3	3	3	312	288	936	864	CoherentMotion_C#v1	1	500
680	1	7	70	1	1	3	3	424	176	1272	528	CoherentMotion_C#v1	1	500
799	1	2	23	2	2	3	3	143	457	429	1371	CoherentMotion_C#v1	1	500
1081	1	3	33	1	1	3	3	199	401	597	1203	CoherentMotion_C#v1	1	500
1177	0	3	33	2	0	3	3	199	401	597	1203	CoherentMotion_C#v1	1	500
572	1	5	51	2	2	3	3	312	288	936	864	CoherentMotion_C#v1	1	500
684	0	1	14	1	2	3	3	87	513	261	1539	CoherentMotion_C#v1	1	500
678	1	7	70	1	1	3	3	424	176	1272	528	CoherentMotion_C#v1	1	500
665	0	1	14	1	3	3	3	87	513	261	1539	CoherentMotion_C#v1	1	500
722	0	1	14	1	0	3	3	87	513	261	1539	CoherentMotion_C#v1	1	500
683	1	6	61	2	2	3	3	368	232	1104	696	CoherentMotion_C#v1	1	500
544	1	5	51	1	1	3	3	312	288	936	864	CoherentMotion_C#v1	1	500
579	1	4	42	1	1	3	3	256	344	768	1032	CoherentMotion_C#v1	1	500
887	1	5	51	2	2	3	3	312	288	936	864	CoherentMotion_C#v1	1	500
690	1	7	70	0	0	3	3	424	176	1272	528	CoherentMotion_C#v1	1	500
745	0	3	33	3	1	3	3	199	401	597	1203	CoherentMotion_C#v1	1	500
736	1	5	51	2	2	3	3	312	288	936	864	CoherentMotion_C#v1	1	500
693	0	2	23	0	2	3	3	143	457	429	1371	CoherentMotion_C#v1	1	500
847	1	5	51	1	1	3	3	312	288	936	864	CoherentMotion_C#v1	1	500
618	1	3	33	3	3	3	3	199	401	597	1203	CoherentMotion_C#v1	1	500
1758	1	2	23	3	3	3	3	143	457	429	1371	CoherentMotion_C#v1	1	500
769	0	3	33	3	2	3	3	199	401	597	1203	CoherentMotion_C#v1	1	500
821	0	1	14	2	0	3	3	87	513	261	1539	CoherentMotion_C#v1	1	500
783	1	7	70	2	2	3	3	424	176	1272	528	CoherentMotion_C#v1	1	500
