# Supplementary material for: The Leuven Embedded Figures Test (L-EFT): measuring perception, intelligence or executive function?
Source: PeerJ. 2018 Mar 26;6:e4524. doi: 10.7717/peerj.4524 (PMC5875396; doi:10.7717/peerj.4524)
Supplement: Supplemental Information 9 [file peerj-06-4524-s009.zip › Study 1/CoherentMotion/113950CoherentMotion.csv]

ReactionTime	Accuracy	CoherenceLevel	CoherenceValue	StimDirection	RespDirection	G_MeanCoherentSpeed	G_MeanRandomSpeed	TotalCoherent	TotalRandom	TotalCoherentSpeed	TotalRandomSpeed	TestID	MainPrac	MotionDuration
1936	0	0	5	3	0	3	3	31	569	93	1707	CoherentMotion_C#v1	0	1000
1941	1	5	51	1	1	3	3	312	288	936	864	CoherentMotion_C#v1	0	1000
1722	0	0	5	0	1	3	3	31	569	93	1707	CoherentMotion_C#v1	0	1000
1356	1	2	23	0	0	3	3	143	457	429	1371	CoherentMotion_C#v1	0	1000
1116	1	6	61	3	3	3	3	368	232	1104	696	CoherentMotion_C#v1	0	1000
1037	1	4	42	1	1	3	3	256	344	768	1032	CoherentMotion_C#v1	0	1000
3413	1	3	33	0	0	3	3	199	401	597	1203	CoherentMotion_C#v1	0	1000
1786	0	6	61	3	0	3	3	368	232	1104	696	CoherentMotion_C#v1	0	1000
1685	1	0	5	1	1	3	3	31	569	93	1707	CoherentMotion_C#v1	0	1000
1334	1	5	51	3	3	3	3	312	288	936	864	CoherentMotion_C#v1	0	1000
3149	0	3	33	3	0	3	3	199	401	597	1203	CoherentMotion_C#v1	0	1000
1436	1	7	70	2	2	3	3	424	176	1272	528	CoherentMotion_C#v1	0	1000
2021	1	6	61	0	0	3	3	368	232	1104	696	CoherentMotion_C#v1	0	1000
2389	0	5	51	3	0	3	3	312	288	936	864	CoherentMotion_C#v1	0	1000
1608	1	3	33	2	2	3	3	199	401	597	1203	CoherentMotion_C#v1	0	1000
1535	1	5	51	3	3	3	3	312	288	936	864	CoherentMotion_C#v1	0	1000
1539	1	4	42	2	2	3	3	256	344	768	1032	CoherentMotion_C#v1	0	1000
1321	1	2	23	3	3	3	3	143	457	429	1371	CoherentMotion_C#v1	0	1000
1976	1	4	42	2	2	3	3	256	344	768	1032	CoherentMotion_C#v1	0	1000
1736	1	5	51	0	0	3	3	312	288	936	864	CoherentMotion_C#v1	0	1000
1511	1	3	33	3	3	3	3	199	401	597	1203	CoherentMotion_C#v1	0	1000
1592	1	7	70	0	0	3	3	424	176	1272	528	CoherentMotion_C#v1	0	1000
1642	0	0	5	3	0	3	3	31	569	93	1707	CoherentMotion_C#v1	0	1000
1056	1	1	14	3	3	3	3	87	513	261	1539	CoherentMotion_C#v1	0	1000
1584	1	5	51	1	1	3	3	312	288	936	864	CoherentMotion_C#v1	0	1000
1811	1	1	14	1	1	3	3	87	513	261	1539	CoherentMotion_C#v1	0	1000
1781	1	7	70	1	1	3	3	424	176	1272	528	CoherentMotion_C#v1	0	1000
1395	1	4	42	3	3	3	3	256	344	768	1032	CoherentMotion_C#v1	0	1000
1277	1	3	33	3	3	3	3	199	401	597	1203	CoherentMotion_C#v1	0	1000
1450	1	7	70	0	0	3	3	424	176	1272	528	CoherentMotion_C#v1	0	1000
1229	1	3	33	1	1	3	3	199	401	597	1203	CoherentMotion_C#v1	0	1000
1238	1	2	23	1	1	3	3	143	457	429	1371	CoherentMotion_C#v1	0	1000
1429	1	7	70	0	0	3	3	424	176	1272	528	CoherentMotion_C#v1	0	1000
1975	0	3	33	2	1	3	3	199	401	597	1203	CoherentMotion_C#v1	0	1000
1607	1	4	42	1	1	3	3	256	344	768	1032	CoherentMotion_C#v1	0	1000
1133	1	5	51	2	2	3	3	312	288	936	864	CoherentMotion_C#v1	0	1000
1567	1	7	70	0	0	3	3	424	176	1272	528	CoherentMotion_C#v1	0	1000
1860	0	2	23	3	0	3	3	143	457	429	1371	CoherentMotion_C#v1	0	1000
1690	1	7	70	2	2	3	3	424	176	1272	528	CoherentMotion_C#v1	0	1000
1538	1	6	61	0	0	3	3	368	232	1104	696	CoherentMotion_C#v1	0	1000
1453	1	7	70	2	2	3	3	424	176	1272	528	CoherentMotion_C#v1	0	1000
1374	1	4	42	1	1	3	3	256	344	768	1032	CoherentMotion_C#v1	0	1000
1360	0	0	5	2	1	3	3	31	569	93	1707	CoherentMotion_C#v1	0	1000
1054	0	3	33	2	1	3	3	199	401	597	1203	CoherentMotion_C#v1	0	1000
1414	0	4	42	2	1	3	3	256	344	768	1032	CoherentMotion_C#v1	0	1000
1813	0	0	5	1	2	3	3	31	569	93	1707	CoherentMotion_C#v1	0	1000
1509	0	2	23	1	3	3	3	143	457	429	1371	CoherentMotion_C#v1	0	1000
1624	0	0	5	3	1	3	3	31	569	93	1707	CoherentMotion_C#v1	0	1000
1670	1	7	70	3	3	3	3	424	176	1272	528	CoherentMotion_C#v1	0	1000
1706	1	5	51	2	2	3	3	312	288	936	864	CoherentMotion_C#v1	0	1000
1654	0	1	14	0	2	3	3	87	513	261	1539	CoherentMotion_C#v1	0	1000
1637	1	4	42	3	3	3	3	256	344	768	1032	CoherentMotion_C#v1	0	1000
1548	1	7	70	3	3	3	3	424	176	1272	528	CoherentMotion_C#v1	0	1000
1729	0	2	23	0	1	3	3	143	457	429	1371	CoherentMotion_C#v1	0	1000
1610	0	1	14	1	3	3	3	87	513	261	1539	CoherentMotion_C#v1	0	1000
1760	0	0	5	2	1	3	3	31	569	93	1707	CoherentMotion_C#v1	0	1000
1994	1	6	61	2	2	3	3	368	232	1104	696	CoherentMotion_C#v1	0	1000
1553	1	6	61	3	3	3	3	368	232	1104	696	CoherentMotion_C#v1	0	1000
1635	1	0	5	1	1	3	3	31	569	93	1707	CoherentMotion_C#v1	0	1000
1628	0	1	14	3	1	3	3	87	513	261	1539	CoherentMotion_C#v1	0	1000
2092	0	0	5	3	1	3	3	31	569	93	1707	CoherentMotion_C#v1	0	1000
1567	0	4	42	2	0	3	3	256	344	768	1032	CoherentMotion_C#v1	0	1000
1572	0	2	23	2	1	3	3	143	457	429	1371	CoherentMotion_C#v1	0	1000
1793	0	4	42	1	0	3	3	256	344	768	1032	CoherentMotion_C#v1	0	1000
1908	0	4	42	3	0	3	3	256	344	768	1032	CoherentMotion_C#v1	0	1000
1703	0	1	14	0	1	3	3	87	513	261	1539	CoherentMotion_C#v1	0	1000
1578	1	7	70	0	0	3	3	424	176	1272	528	CoherentMotion_C#v1	0	1000
1583	1	5	51	0	0	3	3	312	288	936	864	CoherentMotion_C#v1	0	1000
1581	1	4	42	1	1	3	3	256	344	768	1032	CoherentMotion_C#v1	0	1000
1506	1	0	5	1	1	3	3	31	569	93	1707	CoherentMotion_C#v1	0	1000
1091	0	6	61	2	1	3	3	368	232	1104	696	CoherentMotion_C#v1	0	1000
1871	0	0	5	0	1	3	3	31	569	93	1707	CoherentMotion_C#v1	0	1000
1650	1	5	51	1	1	3	3	312	288	936	864	CoherentMotion_C#v1	0	1000
1555	0	0	5	0	1	3	3	31	569	93	1707	CoherentMotion_C#v1	0	1000
1192	0	5	51	2	1	3	3	312	288	936	864	CoherentMotion_C#v1	0	1000
1483	0	5	51	2	3	3	3	312	288	936	864	CoherentMotion_C#v1	0	1000
1584	0	4	42	2	1	3	3	256	344	768	1032	CoherentMotion_C#v1	0	1000
1902	1	0	5	1	1	3	3	31	569	93	1707	CoherentMotion_C#v1	0	1000
1801	1	3	33	3	3	3	3	199	401	597	1203	CoherentMotion_C#v1	0	1000
2189	1	4	42	0	0	3	3	256	344	768	1032	CoherentMotion_C#v1	0	1000
1359	1	2	23	3	3	3	3	143	457	429	1371	CoherentMotion_C#v1	1	500
1167	1	6	61	0	0	3	3	368	232	1104	696	CoherentMotion_C#v1	1	500
1067	0	1	14	1	3	3	3	87	513	261	1539	CoherentMotion_C#v1	1	500
770	1	2	23	0	0	3	3	143	457	429	1371	CoherentMotion_C#v1	1	500
1084	0	3	33	3	1	3	3	199	401	597	1203	CoherentMotion_C#v1	1	500
1292	1	3	33	1	1	3	3	199	401	597	1203	CoherentMotion_C#v1	1	500
2536	1	4	42	3	3	3	3	256	344	768	1032	CoherentMotion_C#v1	1	500
1768	1	4	42	2	2	3	3	256	344	768	1032	CoherentMotion_C#v1	1	500
1522	0	0	5	0	1	3	3	31	569	93	1707	CoherentMotion_C#v1	1	500
1709	1	5	51	3	3	3	3	312	288	936	864	CoherentMotion_C#v1	1	500
1410	1	4	42	1	1	3	3	256	344	768	1032	CoherentMotion_C#v1	1	500
1151	0	2	23	2	3	3	3	143	457	429	1371	CoherentMotion_C#v1	1	500
1066	1	5	51	2	2	3	3	312	288	936	864	CoherentMotion_C#v1	1	500
1137	0	3	33	2	1	3	3	199	401	597	1203	CoherentMotion_C#v1	1	500
1203	1	5	51	3	3	3	3	312	288	936	864	CoherentMotion_C#v1	1	500
1287	1	5	51	0	0	3	3	312	288	936	864	CoherentMotion_C#v1	1	500
1100	1	0	5	3	3	3	3	31	569	93	1707	CoherentMotion_C#v1	1	500
884	1	6	61	3	3	3	3	368	232	1104	696	CoherentMotion_C#v1	1	500
913	1	2	23	1	1	3	3	143	457	429	1371	CoherentMotion_C#v1	1	500
1342	0	1	14	2	1	3	3	87	513	261	1539	CoherentMotion_C#v1	1	500
1197	1	5	51	0	0	3	3	312	288	936	864	CoherentMotion_C#v1	1	500
1247	1	6	61	2	2	3	3	368	232	1104	696	CoherentMotion_C#v1	1	500
1765	0	0	5	0	1	3	3	31	569	93	1707	CoherentMotion_C#v1	1	500
1582	0	0	5	0	1	3	3	31	569	93	1707	CoherentMotion_C#v1	1	500
1150	0	0	5	0	2	3	3	31	569	93	1707	CoherentMotion_C#v1	1	500
1784	0	1	14	1	0	3	3	87	513	261	1539	CoherentMotion_C#v1	1	500
1346	1	2	23	1	1	3	3	143	457	429	1371	CoherentMotion_C#v1	1	500
1159	1	4	42	2	2	3	3	256	344	768	1032	CoherentMotion_C#v1	1	500
842	0	3	33	2	1	3	3	199	401	597	1203	CoherentMotion_C#v1	1	500
1055	0	2	23	2	1	3	3	143	457	429	1371	CoherentMotion_C#v1	1	500
839	1	7	70	0	0	3	3	424	176	1272	528	CoherentMotion_C#v1	1	500
861	1	2	23	3	3	3	3	143	457	429	1371	CoherentMotion_C#v1	1	500
876	1	4	42	3	3	3	3	256	344	768	1032	CoherentMotion_C#v1	1	500
758	1	7	70	3	3	3	3	424	176	1272	528	CoherentMotion_C#v1	1	500
871	1	5	51	0	0	3	3	312	288	936	864	CoherentMotion_C#v1	1	500
720	1	3	33	0	0	3	3	199	401	597	1203	CoherentMotion_C#v1	1	500
933	0	1	14	2	0	3	3	87	513	261	1539	CoherentMotion_C#v1	1	500
766	1	7	70	0	0	3	3	424	176	1272	528	CoherentMotion_C#v1	1	500
664	1	6	61	0	0	3	3	368	232	1104	696	CoherentMotion_C#v1	1	500
1150	1	4	42	2	2	3	3	256	344	768	1032	CoherentMotion_C#v1	1	500
863	1	4	42	2	2	3	3	256	344	768	1032	CoherentMotion_C#v1	1	500
783	1	6	61	1	1	3	3	368	232	1104	696	CoherentMotion_C#v1	1	500
859	1	5	51	3	3	3	3	312	288	936	864	CoherentMotion_C#v1	1	500
707	1	7	70	0	0	3	3	424	176	1272	528	CoherentMotion_C#v1	1	500
862	1	0	5	1	1	3	3	31	569	93	1707	CoherentMotion_C#v1	1	500
799	0	7	70	2	1	3	3	424	176	1272	528	CoherentMotion_C#v1	1	500
801	1	3	33	3	3	3	3	199	401	597	1203	CoherentMotion_C#v1	1	500
937	0	4	42	2	1	3	3	256	344	768	1032	CoherentMotion_C#v1	1	500
716	0	1	14	2	1	3	3	87	513	261	1539	CoherentMotion_C#v1	1	500
702	1	0	5	0	0	3	3	31	569	93	1707	CoherentMotion_C#v1	1	500
710	1	6	61	3	3	3	3	368	232	1104	696	CoherentMotion_C#v1	1	500
1108	0	0	5	2	0	3	3	31	569	93	1707	CoherentMotion_C#v1	1	500
677	1	2	23	1	1	3	3	143	457	429	1371	CoherentMotion_C#v1	1	500
744	0	7	70	2	1	3	3	424	176	1272	528	CoherentMotion_C#v1	1	500
708	1	6	61	0	0	3	3	368	232	1104	696	CoherentMotion_C#v1	1	500
894	1	0	5	1	1	3	3	31	569	93	1707	CoherentMotion_C#v1	1	500
1006	0	6	61	2	1	3	3	368	232	1104	696	CoherentMotion_C#v1	1	500
716	0	2	23	2	1	3	3	143	457	429	1371	CoherentMotion_C#v1	1	500
1131	0	4	42	0	2	3	3	256	344	768	1032	CoherentMotion_C#v1	1	500
822	1	5	51	3	3	3	3	312	288	936	864	CoherentMotion_C#v1	1	500
728	1	7	70	1	1	3	3	424	176	1272	528	CoherentMotion_C#v1	1	500
703	1	5	51	1	1	3	3	312	288	936	864	CoherentMotion_C#v1	1	500
910	0	0	5	2	3	3	3	31	569	93	1707	CoherentMotion_C#v1	1	500
651	1	0	5	1	1	3	3	31	569	93	1707	CoherentMotion_C#v1	1	500
817	0	6	61	2	1	3	3	368	232	1104	696	CoherentMotion_C#v1	1	500
995	1	1	14	3	3	3	3	87	513	261	1539	CoherentMotion_C#v1	1	500
888	1	3	33	0	0	3	3	199	401	597	1203	CoherentMotion_C#v1	1	500
932	0	0	5	3	1	3	3	31	569	93	1707	CoherentMotion_C#v1	1	500
1037	1	5	51	0	0	3	3	312	288	936	864	CoherentMotion_C#v1	1	500
777	1	6	61	3	3	3	3	368	232	1104	696	CoherentMotion_C#v1	1	500
1066	1	1	14	1	1	3	3	87	513	261	1539	CoherentMotion_C#v1	1	500
961	1	7	70	1	1	3	3	424	176	1272	528	CoherentMotion_C#v1	1	500
943	1	1	14	1	1	3	3	87	513	261	1539	CoherentMotion_C#v1	1	500
2124	0	2	23	3	0	3	3	143	457	429	1371	CoherentMotion_C#v1	1	500
1048	1	7	70	0	0	3	3	424	176	1272	528	CoherentMotion_C#v1	1	500
1248	1	2	23	1	1	3	3	143	457	429	1371	CoherentMotion_C#v1	1	500
861	1	7	70	2	2	3	3	424	176	1272	528	CoherentMotion_C#v1	1	500
959	1	5	51	0	0	3	3	312	288	936	864	CoherentMotion_C#v1	1	500
1227	0	5	51	2	0	3	3	312	288	936	864	CoherentMotion_C#v1	1	500
1138	1	5	51	1	1	3	3	312	288	936	864	CoherentMotion_C#v1	1	500
828	1	5	51	0	0	3	3	312	288	936	864	CoherentMotion_C#v1	1	500
919	1	2	23	0	0	3	3	143	457	429	1371	CoherentMotion_C#v1	1	500
625	1	6	61	1	1	3	3	368	232	1104	696	CoherentMotion_C#v1	1	500
710	1	7	70	3	3	3	3	424	176	1272	528	CoherentMotion_C#v1	1	500
702	1	5	51	3	3	3	3	312	288	936	864	CoherentMotion_C#v1	1	500
860	1	2	23	3	3	3	3	143	457	429	1371	CoherentMotion_C#v1	1	500
791	1	6	61	1	1	3	3	368	232	1104	696	CoherentMotion_C#v1	1	500
1112	0	4	42	2	1	3	3	256	344	768	1032	CoherentMotion_C#v1	1	500
2178	0	1	14	3	2	3	3	87	513	261	1539	CoherentMotion_C#v1	1	500
1184	1	1	14	3	3	3	3	87	513	261	1539	CoherentMotion_C#v1	1	500
1027	1	5	51	0	0	3	3	312	288	936	864	CoherentMotion_C#v1	1	500
713	1	6	61	1	1	3	3	368	232	1104	696	CoherentMotion_C#v1	1	500
1239	0	3	33	2	3	3	3	199	401	597	1203	CoherentMotion_C#v1	1	500
941	1	7	70	0	0	3	3	424	176	1272	528	CoherentMotion_C#v1	1	500
1634	0	0	5	0	1	3	3	31	569	93	1707	CoherentMotion_C#v1	1	500
1113	1	3	33	3	3	3	3	199	401	597	1203	CoherentMotion_C#v1	1	500
1179	0	3	33	2	1	3	3	199	401	597	1203	CoherentMotion_C#v1	1	500
1422	0	3	33	0	2	3	3	199	401	597	1203	CoherentMotion_C#v1	1	500
920	0	2	23	3	2	3	3	143	457	429	1371	CoherentMotion_C#v1	1	500
2371	1	5	51	2	2	3	3	312	288	936	864	CoherentMotion_C#v1	1	500
789	1	7	70	0	0	3	3	424	176	1272	528	CoherentMotion_C#v1	1	500
895	1	3	33	0	0	3	3	199	401	597	1203	CoherentMotion_C#v1	1	500
684	1	3	33	0	0	3	3	199	401	597	1203	CoherentMotion_C#v1	1	500
635	0	1	14	3	0	3	3	87	513	261	1539	CoherentMotion_C#v1	1	500
741	1	6	61	2	2	3	3	368	232	1104	696	CoherentMotion_C#v1	1	500
1039	1	6	61	1	1	3	3	368	232	1104	696	CoherentMotion_C#v1	1	500
807	1	2	23	1	1	3	3	143	457	429	1371	CoherentMotion_C#v1	1	500
704	1	3	33	3	3	3	3	199	401	597	1203	CoherentMotion_C#v1	1	500
801	0	0	5	1	3	3	3	31	569	93	1707	CoherentMotion_C#v1	1	500
714	1	6	61	1	1	3	3	368	232	1104	696	CoherentMotion_C#v1	1	500
743	1	6	61	0	0	3	3	368	232	1104	696	CoherentMotion_C#v1	1	500
688	1	6	61	3	3	3	3	368	232	1104	696	CoherentMotion_C#v1	1	500
783	1	6	61	2	2	3	3	368	232	1104	696	CoherentMotion_C#v1	1	500
1041	0	4	42	3	1	3	3	256	344	768	1032	CoherentMotion_C#v1	1	500
752	1	5	51	0	0	3	3	312	288	936	864	CoherentMotion_C#v1	1	500
768	1	6	61	0	0	3	3	368	232	1104	696	CoherentMotion_C#v1	1	500
1711	1	7	70	0	0	3	3	424	176	1272	528	CoherentMotion_C#v1	1	500
1401	1	2	23	3	3	3	3	143	457	429	1371	CoherentMotion_C#v1	1	500
1257	1	7	70	3	3	3	3	424	176	1272	528	CoherentMotion_C#v1	1	500
854	1	4	42	2	2	3	3	256	344	768	1032	CoherentMotion_C#v1	1	500
1058	1	6	61	3	3	3	3	368	232	1104	696	CoherentMotion_C#v1	1	500
730	1	5	51	0	0	3	3	312	288	936	864	CoherentMotion_C#v1	1	500
1008	0	0	5	3	1	3	3	31	569	93	1707	CoherentMotion_C#v1	1	500
977	0	0	5	0	1	3	3	31	569	93	1707	CoherentMotion_C#v1	1	500
918	0	2	23	1	2	3	3	143	457	429	1371	CoherentMotion_C#v1	1	500
719	1	6	61	2	2	3	3	368	232	1104	696	CoherentMotion_C#v1	1	500
802	1	5	51	2	2	3	3	312	288	936	864	CoherentMotion_C#v1	1	500
891	1	3	33	1	1	3	3	199	401	597	1203	CoherentMotion_C#v1	1	500
735	1	5	51	3	3	3	3	312	288	936	864	CoherentMotion_C#v1	1	500
702	1	6	61	1	1	3	3	368	232	1104	696	CoherentMotion_C#v1	1	500
988	1	6	61	1	1	3	3	368	232	1104	696	CoherentMotion_C#v1	1	500
868	1	7	70	0	0	3	3	424	176	1272	528	CoherentMotion_C#v1	1	500
1048	1	3	33	1	1	3	3	199	401	597	1203	CoherentMotion_C#v1	1	500
1608	0	4	42	3	1	3	3	256	344	768	1032	CoherentMotion_C#v1	1	500
2231	0	2	23	2	1	3	3	143	457	429	1371	CoherentMotion_C#v1	1	500
1419	1	2	23	3	3	3	3	143	457	429	1371	CoherentMotion_C#v1	1	500
733	1	3	33	1	1	3	3	199	401	597	1203	CoherentMotion_C#v1	1	500
1134	1	5	51	1	1	3	3	312	288	936	864	CoherentMotion_C#v1	1	500
1952	1	1	14	2	2	3	3	87	513	261	1539	CoherentMotion_C#v1	1	500
1095	1	2	23	0	0	3	3	143	457	429	1371	CoherentMotion_C#v1	1	500
1063	0	1	14	0	1	3	3	87	513	261	1539	CoherentMotion_C#v1	1	500
1071	0	0	5	0	2	3	3	31	569	93	1707	CoherentMotion_C#v1	1	500
2127	1	0	5	0	0	3	3	31	569	93	1707	CoherentMotion_C#v1	1	500
1338	1	1	14	1	1	3	3	87	513	261	1539	CoherentMotion_C#v1	1	500
1946	0	0	5	2	0	3	3	31	569	93	1707	CoherentMotion_C#v1	1	500
1265	1	6	61	1	1	3	3	368	232	1104	696	CoherentMotion_C#v1	1	500
926	1	4	42	1	1	3	3	256	344	768	1032	CoherentMotion_C#v1	1	500
1026	1	6	61	1	1	3	3	368	232	1104	696	CoherentMotion_C#v1	1	500
952	0	0	5	0	1	3	3	31	569	93	1707	CoherentMotion_C#v1	1	500
1096	0	2	23	0	1	3	3	143	457	429	1371	CoherentMotion_C#v1	1	500
960	1	1	14	3	3	3	3	87	513	261	1539	CoherentMotion_C#v1	1	500
781	1	5	51	2	2	3	3	312	288	936	864	CoherentMotion_C#v1	1	500
1325	0	3	33	0	2	3	3	199	401	597	1203	CoherentMotion_C#v1	1	500
762	1	7	70	0	0	3	3	424	176	1272	528	CoherentMotion_C#v1	1	500
2180	0	0	5	2	0	3	3	31	569	93	1707	CoherentMotion_C#v1	1	500
1290	1	4	42	3	3	3	3	256	344	768	1032	CoherentMotion_C#v1	1	500
1033	1	2	23	1	1	3	3	143	457	429	1371	CoherentMotion_C#v1	1	500
728	1	4	42	0	0	3	3	256	344	768	1032	CoherentMotion_C#v1	1	500
999	0	1	14	1	3	3	3	87	513	261	1539	CoherentMotion_C#v1	1	500
745	1	2	23	0	0	3	3	143	457	429	1371	CoherentMotion_C#v1	1	500
1749	1	6	61	0	0	3	3	368	232	1104	696	CoherentMotion_C#v1	1	500
1054	0	4	42	3	2	3	3	256	344	768	1032	CoherentMotion_C#v1	1	500
1215	1	2	23	2	2	3	3	143	457	429	1371	CoherentMotion_C#v1	1	500
1025	1	7	70	1	1	3	3	424	176	1272	528	CoherentMotion_C#v1	1	500
1466	0	2	23	2	1	3	3	143	457	429	1371	CoherentMotion_C#v1	1	500
1109	1	0	5	0	0	3	3	31	569	93	1707	CoherentMotion_C#v1	1	500
1269	0	1	14	3	1	3	3	87	513	261	1539	CoherentMotion_C#v1	1	500
711	1	6	61	0	0	3	3	368	232	1104	696	CoherentMotion_C#v1	1	500
1026	0	1	14	0	2	3	3	87	513	261	1539	CoherentMotion_C#v1	1	500
746	1	7	70	2	2	3	3	424	176	1272	528	CoherentMotion_C#v1	1	500
1009	1	6	61	0	0	3	3	368	232	1104	696	CoherentMotion_C#v1	1	500
1049	1	1	14	0	0	3	3	87	513	261	1539	CoherentMotion_C#v1	1	500
736	1	5	51	2	2	3	3	312	288	936	864	CoherentMotion_C#v1	1	500
1644	0	1	14	3	1	3	3	87	513	261	1539	CoherentMotion_C#v1	1	500
783	1	2	23	1	1	3	3	143	457	429	1371	CoherentMotion_C#v1	1	500
1039	0	3	33	3	1	3	3	199	401	597	1203	CoherentMotion_C#v1	1	500
671	1	4	42	2	2	3	3	256	344	768	1032	CoherentMotion_C#v1	1	500
948	1	7	70	2	2	3	3	424	176	1272	528	CoherentMotion_C#v1	1	500
986	1	7	70	2	2	3	3	424	176	1272	528	CoherentMotion_C#v1	1	500
760	1	3	33	1	1	3	3	199	401	597	1203	CoherentMotion_C#v1	1	500
938	1	5	51	2	2	3	3	312	288	936	864	CoherentMotion_C#v1	1	500
942	1	6	61	1	1	3	3	368	232	1104	696	CoherentMotion_C#v1	1	500
956	0	3	33	0	2	3	3	199	401	597	1203	CoherentMotion_C#v1	1	500
1032	0	1	14	2	1	3	3	87	513	261	1539	CoherentMotion_C#v1	1	500
711	1	6	61	0	0	3	3	368	232	1104	696	CoherentMotion_C#v1	1	500
927	1	4	42	2	2	3	3	256	344	768	1032	CoherentMotion_C#v1	1	500
1059	0	3	33	0	1	3	3	199	401	597	1203	CoherentMotion_C#v1	1	500
1787	0	0	5	3	1	3	3	31	569	93	1707	CoherentMotion_C#v1	1	500
1207	0	0	5	2	1	3	3	31	569	93	1707	CoherentMotion_C#v1	1	500
1867	1	4	42	2	2	3	3	256	344	768	1032	CoherentMotion_C#v1	1	500
1248	1	4	42	0	0	3	3	256	344	768	1032	CoherentMotion_C#v1	1	500
1740	0	0	5	1	3	3	3	31	569	93	1707	CoherentMotion_C#v1	1	500
1957	0	2	23	0	2	3	3	143	457	429	1371	CoherentMotion_C#v1	1	500
1445	1	4	42	1	1	3	3	256	344	768	1032	CoherentMotion_C#v1	1	500
3151	0	1	14	3	0	3	3	87	513	261	1539	CoherentMotion_C#v1	1	500
1099	1	1	14	3	3	3	3	87	513	261	1539	CoherentMotion_C#v1	1	500
934	1	6	61	0	0	3	3	368	232	1104	696	CoherentMotion_C#v1	1	500
1138	1	4	42	0	0	3	3	256	344	768	1032	CoherentMotion_C#v1	1	500
1241	0	1	14	0	2	3	3	87	513	261	1539	CoherentMotion_C#v1	1	500
2021	0	5	51	0	1	3	3	312	288	936	864	CoherentMotion_C#v1	1	500
993	1	5	51	1	1	3	3	312	288	936	864	CoherentMotion_C#v1	1	500
811	1	7	70	2	2	3	3	424	176	1272	528	CoherentMotion_C#v1	1	500
992	0	0	5	3	1	3	3	31	569	93	1707	CoherentMotion_C#v1	1	500
947	0	5	51	0	2	3	3	312	288	936	864	CoherentMotion_C#v1	1	500
880	1	7	70	2	2	3	3	424	176	1272	528	CoherentMotion_C#v1	1	500
883	1	3	33	1	1	3	3	199	401	597	1203	CoherentMotion_C#v1	1	500
743	1	7	70	1	1	3	3	424	176	1272	528	CoherentMotion_C#v1	1	500
862	1	3	33	1	1	3	3	199	401	597	1203	CoherentMotion_C#v1	1	500
946	0	0	5	0	1	3	3	31	569	93	1707	CoherentMotion_C#v1	1	500
628	1	7	70	2	2	3	3	424	176	1272	528	CoherentMotion_C#v1	1	500
1212	0	1	14	3	1	3	3	87	513	261	1539	CoherentMotion_C#v1	1	500
888	1	2	23	2	2	3	3	143	457	429	1371	CoherentMotion_C#v1	1	500
1083	1	1	14	2	2	3	3	87	513	261	1539	CoherentMotion_C#v1	1	500
939	1	5	51	1	1	3	3	312	288	936	864	CoherentMotion_C#v1	1	500
894	1	5	51	0	0	3	3	312	288	936	864	CoherentMotion_C#v1	1	500
1078	0	0	5	0	2	3	3	31	569	93	1707	CoherentMotion_C#v1	1	500
751	1	3	33	1	1	3	3	199	401	597	1203	CoherentMotion_C#v1	1	500
918	1	3	33	1	1	3	3	199	401	597	1203	CoherentMotion_C#v1	1	500
883	1	3	33	1	1	3	3	199	401	597	1203	CoherentMotion_C#v1	1	500
925	1	5	51	3	3	3	3	312	288	936	864	CoherentMotion_C#v1	1	500
1087	0	2	23	2	1	3	3	143	457	429	1371	CoherentMotion_C#v1	1	500
684	1	7	70	0	0	3	3	424	176	1272	528	CoherentMotion_C#v1	1	500
849	0	1	14	0	2	3	3	87	513	261	1539	CoherentMotion_C#v1	1	500
1033	0	0	5	0	3	3	3	31	569	93	1707	CoherentMotion_C#v1	1	500
717	1	4	42	1	1	3	3	256	344	768	1032	CoherentMotion_C#v1	1	500
900	0	0	5	3	1	3	3	31	569	93	1707	CoherentMotion_C#v1	1	500
1015	1	7	70	3	3	3	3	424	176	1272	528	CoherentMotion_C#v1	1	500
1327	1	4	42	3	3	3	3	256	344	768	1032	CoherentMotion_C#v1	1	500
1300	1	0	5	2	2	3	3	31	569	93	1707	CoherentMotion_C#v1	1	500
849	1	7	70	1	1	3	3	424	176	1272	528	CoherentMotion_C#v1	1	500
878	1	7	70	2	2	3	3	424	176	1272	528	CoherentMotion_C#v1	1	500
960	0	0	5	3	1	3	3	31	569	93	1707	CoherentMotion_C#v1	1	500
1470	0	2	23	1	3	3	3	143	457	429	1371	CoherentMotion_C#v1	1	500
1266	0	4	42	1	2	3	3	256	344	768	1032	CoherentMotion_C#v1	1	500
976	1	3	33	1	1	3	3	199	401	597	1203	CoherentMotion_C#v1	1	500
1669	0	4	42	0	2	3	3	256	344	768	1032	CoherentMotion_C#v1	1	500
1060	1	4	42	0	0	3	3	256	344	768	1032	CoherentMotion_C#v1	1	500
917	1	4	42	2	2	3	3	256	344	768	1032	CoherentMotion_C#v1	1	500
1248	1	1	14	0	0	3	3	87	513	261	1539	CoherentMotion_C#v1	1	500
1047	1	3	33	0	0	3	3	199	401	597	1203	CoherentMotion_C#v1	1	500
1102	1	1	14	2	2	3	3	87	513	261	1539	CoherentMotion_C#v1	1	500
1046	1	2	23	0	0	3	3	143	457	429	1371	CoherentMotion_C#v1	1	500
909	1	1	14	2	2	3	3	87	513	261	1539	CoherentMotion_C#v1	1	500
996	1	3	33	2	2	3	3	199	401	597	1203	CoherentMotion_C#v1	1	500
946	1	3	33	3	3	3	3	199	401	597	1203	CoherentMotion_C#v1	1	500
1031	1	3	33	3	3	3	3	199	401	597	1203	CoherentMotion_C#v1	1	500
863	1	6	61	3	3	3	3	368	232	1104	696	CoherentMotion_C#v1	1	500
937	1	4	42	0	0	3	3	256	344	768	1032	CoherentMotion_C#v1	1	500
808	1	6	61	1	1	3	3	368	232	1104	696	CoherentMotion_C#v1	1	500
1542	1	5	51	0	0	3	3	312	288	936	864	CoherentMotion_C#v1	1	500
2277	0	0	5	2	0	3	3	31	569	93	1707	CoherentMotion_C#v1	1	500
1349	0	2	23	1	3	3	3	143	457	429	1371	CoherentMotion_C#v1	1	500
1026	0	3	33	1	0	3	3	199	401	597	1203	CoherentMotion_C#v1	1	500
1075	1	3	33	2	2	3	3	199	401	597	1203	CoherentMotion_C#v1	1	500
1917	0	3	33	2	1	3	3	199	401	597	1203	CoherentMotion_C#v1	1	500
1159	1	4	42	1	1	3	3	256	344	768	1032	CoherentMotion_C#v1	1	500
1053	1	4	42	3	3	3	3	256	344	768	1032	CoherentMotion_C#v1	1	500
2286	0	3	33	0	3	3	3	199	401	597	1203	CoherentMotion_C#v1	1	500
1294	1	0	5	3	3	3	3	31	569	93	1707	CoherentMotion_C#v1	1	500
2301	0	2	23	1	3	3	3	143	457	429	1371	CoherentMotion_C#v1	1	500
1629	0	0	5	0	3	3	3	31	569	93	1707	CoherentMotion_C#v1	1	500
1404	0	5	51	3	0	3	3	312	288	936	864	CoherentMotion_C#v1	1	500
933	1	3	33	1	1	3	3	199	401	597	1203	CoherentMotion_C#v1	1	500
1132	1	1	14	3	3	3	3	87	513	261	1539	CoherentMotion_C#v1	1	500
971	1	4	42	1	1	3	3	256	344	768	1032	CoherentMotion_C#v1	1	500
912	1	4	42	3	3	3	3	256	344	768	1032	CoherentMotion_C#v1	1	500
1004	0	3	33	2	3	3	3	199	401	597	1203	CoherentMotion_C#v1	1	500
926	1	2	23	1	1	3	3	143	457	429	1371	CoherentMotion_C#v1	1	500
844	0	3	33	0	3	3	3	199	401	597	1203	CoherentMotion_C#v1	1	500
664	0	4	42	2	1	3	3	256	344	768	1032	CoherentMotion_C#v1	1	500
1413	1	1	14	0	0	3	3	87	513	261	1539	CoherentMotion_C#v1	1	500
3351	1	0	5	0	0	3	3	31	569	93	1707	CoherentMotion_C#v1	1	500
1489	0	0	5	2	3	3	3	31	569	93	1707	CoherentMotion_C#v1	1	500
739	1	7	70	2	2	3	3	424	176	1272	528	CoherentMotion_C#v1	1	500
748	1	4	42	3	3	3	3	256	344	768	1032	CoherentMotion_C#v1	1	500
773	0	1	14	0	1	3	3	87	513	261	1539	CoherentMotion_C#v1	1	500
886	0	3	33	0	2	3	3	199	401	597	1203	CoherentMotion_C#v1	1	500
829	1	4	42	1	1	3	3	256	344	768	1032	CoherentMotion_C#v1	1	500
652	1	2	23	3	3	3	3	143	457	429	1371	CoherentMotion_C#v1	1	500
826	0	1	14	0	3	3	3	87	513	261	1539	CoherentMotion_C#v1	1	500
716	0	1	14	0	3	3	3	87	513	261	1539	CoherentMotion_C#v1	1	500
1335	0	1	14	3	2	3	3	87	513	261	1539	CoherentMotion_C#v1	1	500
865	1	7	70	0	0	3	3	424	176	1272	528	CoherentMotion_C#v1	1	500
644	1	7	70	2	2	3	3	424	176	1272	528	CoherentMotion_C#v1	1	500
937	0	0	5	1	3	3	3	31	569	93	1707	CoherentMotion_C#v1	1	500
606	1	5	51	1	1	3	3	312	288	936	864	CoherentMotion_C#v1	1	500
692	1	5	51	1	1	3	3	312	288	936	864	CoherentMotion_C#v1	1	500
962	1	1	14	3	3	3	3	87	513	261	1539	CoherentMotion_C#v1	1	500
839	1	0	5	3	3	3	3	31	569	93	1707	CoherentMotion_C#v1	1	500
907	1	4	42	1	1	3	3	256	344	768	1032	CoherentMotion_C#v1	1	500
798	1	7	70	2	2	3	3	424	176	1272	528	CoherentMotion_C#v1	1	500
1844	1	5	51	1	1	3	3	312	288	936	864	CoherentMotion_C#v1	1	500
939	0	0	5	2	3	3	3	31	569	93	1707	CoherentMotion_C#v1	1	500
943	1	3	33	1	1	3	3	199	401	597	1203	CoherentMotion_C#v1	1	500
732	1	2	23	1	1	3	3	143	457	429	1371	CoherentMotion_C#v1	1	500
793	1	6	61	0	0	3	3	368	232	1104	696	CoherentMotion_C#v1	1	500
998	0	0	5	3	2	3	3	31	569	93	1707	CoherentMotion_C#v1	1	500
1029	0	0	5	3	2	3	3	31	569	93	1707	CoherentMotion_C#v1	1	500
749	1	4	42	1	1	3	3	256	344	768	1032	CoherentMotion_C#v1	1	500
789	1	7	70	3	3	3	3	424	176	1272	528	CoherentMotion_C#v1	1	500
942	0	0	5	0	1	3	3	31	569	93	1707	CoherentMotion_C#v1	1	500
757	1	6	61	2	2	3	3	368	232	1104	696	CoherentMotion_C#v1	1	500
703	1	7	70	1	1	3	3	424	176	1272	528	CoherentMotion_C#v1	1	500
613	1	5	51	3	3	3	3	312	288	936	864	CoherentMotion_C#v1	1	500
1761	0	4	42	2	3	3	3	256	344	768	1032	CoherentMotion_C#v1	1	500
1836	0	2	23	0	1	3	3	143	457	429	1371	CoherentMotion_C#v1	1	500
783	0	0	5	3	0	3	3	31	569	93	1707	CoherentMotion_C#v1	1	500
640	1	6	61	2	2	3	3	368	232	1104	696	CoherentMotion_C#v1	1	500
701	1	5	51	1	1	3	3	312	288	936	864	CoherentMotion_C#v1	1	500
772	1	7	70	3	3	3	3	424	176	1272	528	CoherentMotion_C#v1	1	500
925	1	6	61	3	3	3	3	368	232	1104	696	CoherentMotion_C#v1	1	500
1003	0	2	23	3	1	3	3	143	457	429	1371	CoherentMotion_C#v1	1	500
1117	1	5	51	2	2	3	3	312	288	936	864	CoherentMotion_C#v1	1	500
1721	1	5	51	1	1	3	3	312	288	936	864	CoherentMotion_C#v1	1	500
939	1	4	42	3	3	3	3	256	344	768	1032	CoherentMotion_C#v1	1	500
1184	0	2	23	0	1	3	3	143	457	429	1371	CoherentMotion_C#v1	1	500
1019	1	0	5	3	3	3	3	31	569	93	1707	CoherentMotion_C#v1	1	500
1067	0	4	42	0	2	3	3	256	344	768	1032	CoherentMotion_C#v1	1	500
1095	1	7	70	0	0	3	3	424	176	1272	528	CoherentMotion_C#v1	1	500
1516	0	1	14	0	1	3	3	87	513	261	1539	CoherentMotion_C#v1	1	500
1571	0	4	42	0	1	3	3	256	344	768	1032	CoherentMotion_C#v1	1	500
2045	1	3	33	0	0	3	3	199	401	597	1203	CoherentMotion_C#v1	1	500
1141	1	3	33	1	1	3	3	199	401	597	1203	CoherentMotion_C#v1	1	500
984	1	6	61	0	0	3	3	368	232	1104	696	CoherentMotion_C#v1	1	500
1246	0	1	14	3	1	3	3	87	513	261	1539	CoherentMotion_C#v1	1	500
703	1	7	70	1	1	3	3	424	176	1272	528	CoherentMotion_C#v1	1	500
826	0	1	14	0	3	3	3	87	513	261	1539	CoherentMotion_C#v1	1	500
757	1	7	70	0	0	3	3	424	176	1272	528	CoherentMotion_C#v1	1	500
955	1	1	14	3	3	3	3	87	513	261	1539	CoherentMotion_C#v1	1	500
831	1	4	42	0	0	3	3	256	344	768	1032	CoherentMotion_C#v1	1	500
660	1	6	61	1	1	3	3	368	232	1104	696	CoherentMotion_C#v1	1	500
1082	0	0	5	1	2	3	3	31	569	93	1707	CoherentMotion_C#v1	1	500
690	1	7	70	2	2	3	3	424	176	1272	528	CoherentMotion_C#v1	1	500
841	1	3	33	0	0	3	3	199	401	597	1203	CoherentMotion_C#v1	1	500
685	1	6	61	1	1	3	3	368	232	1104	696	CoherentMotion_C#v1	1	500
1083	0	1	14	2	3	3	3	87	513	261	1539	CoherentMotion_C#v1	1	500
682	1	3	33	1	1	3	3	199	401	597	1203	CoherentMotion_C#v1	1	500
624	1	3	33	1	1	3	3	199	401	597	1203	CoherentMotion_C#v1	1	500
706	1	4	42	3	3	3	3	256	344	768	1032	CoherentMotion_C#v1	1	500
605	1	1	14	1	1	3	3	87	513	261	1539	CoherentMotion_C#v1	1	500
705	1	6	61	3	3	3	3	368	232	1104	696	CoherentMotion_C#v1	1	500
1097	0	1	14	2	0	3	3	87	513	261	1539	CoherentMotion_C#v1	1	500
682	1	7	70	3	3	3	3	424	176	1272	528	CoherentMotion_C#v1	1	500
648	1	4	42	1	1	3	3	256	344	768	1032	CoherentMotion_C#v1	1	500
686	1	6	61	2	2	3	3	368	232	1104	696	CoherentMotion_C#v1	1	500
676	1	5	51	3	3	3	3	312	288	936	864	CoherentMotion_C#v1	1	500
651	1	5	51	1	1	3	3	312	288	936	864	CoherentMotion_C#v1	1	500
557	1	7	70	3	3	3	3	424	176	1272	528	CoherentMotion_C#v1	1	500
643	1	7	70	0	0	3	3	424	176	1272	528	CoherentMotion_C#v1	1	500
703	0	2	23	0	2	3	3	143	457	429	1371	CoherentMotion_C#v1	1	500
575	1	2	23	1	1	3	3	143	457	429	1371	CoherentMotion_C#v1	1	500
833	1	5	51	1	1	3	3	312	288	936	864	CoherentMotion_C#v1	1	500
989	0	5	51	0	1	3	3	312	288	936	864	CoherentMotion_C#v1	1	500
954	0	0	5	2	1	3	3	31	569	93	1707	CoherentMotion_C#v1	1	500
664	1	4	42	3	3	3	3	256	344	768	1032	CoherentMotion_C#v1	1	500
567	0	7	70	0	2	3	3	424	176	1272	528	CoherentMotion_C#v1	1	500
812	0	6	61	0	2	3	3	368	232	1104	696	CoherentMotion_C#v1	1	500
626	0	1	14	0	3	3	3	87	513	261	1539	CoherentMotion_C#v1	1	500
577	1	2	23	1	1	3	3	143	457	429	1371	CoherentMotion_C#v1	1	500
1085	1	3	33	1	1	3	3	199	401	597	1203	CoherentMotion_C#v1	1	500
1006	1	5	51	3	3	3	3	312	288	936	864	CoherentMotion_C#v1	1	500
1388	1	1	14	1	1	3	3	87	513	261	1539	CoherentMotion_C#v1	1	500
1284	0	2	23	0	1	3	3	143	457	429	1371	CoherentMotion_C#v1	1	500
788	0	2	23	0	2	3	3	143	457	429	1371	CoherentMotion_C#v1	1	500
781	1	7	70	2	2	3	3	424	176	1272	528	CoherentMotion_C#v1	1	500
1053	1	1	14	2	2	3	3	87	513	261	1539	CoherentMotion_C#v1	1	500
806	1	7	70	2	2	3	3	424	176	1272	528	CoherentMotion_C#v1	1	500
806	0	6	61	0	2	3	3	368	232	1104	696	CoherentMotion_C#v1	1	500
1012	1	7	70	0	0	3	3	424	176	1272	528	CoherentMotion_C#v1	1	500
1398	0	2	23	2	0	3	3	143	457	429	1371	CoherentMotion_C#v1	1	500
872	1	6	61	2	2	3	3	368	232	1104	696	CoherentMotion_C#v1	1	500
835	1	4	42	2	2	3	3	256	344	768	1032	CoherentMotion_C#v1	1	500
806	1	6	61	3	3	3	3	368	232	1104	696	CoherentMotion_C#v1	1	500
719	1	4	42	1	1	3	3	256	344	768	1032	CoherentMotion_C#v1	1	500
951	0	5	51	0	2	3	3	312	288	936	864	CoherentMotion_C#v1	1	500
576	1	3	33	2	2	3	3	199	401	597	1203	CoherentMotion_C#v1	1	500
863	0	4	42	0	2	3	3	256	344	768	1032	CoherentMotion_C#v1	1	500
769	0	2	23	2	0	3	3	143	457	429	1371	CoherentMotion_C#v1	1	500
667	0	0	5	3	2	3	3	31	569	93	1707	CoherentMotion_C#v1	1	500
704	0	6	61	0	2	3	3	368	232	1104	696	CoherentMotion_C#v1	1	500
871	0	0	5	2	3	3	3	31	569	93	1707	CoherentMotion_C#v1	1	500
666	0	1	14	3	1	3	3	87	513	261	1539	CoherentMotion_C#v1	1	500
551	0	5	51	0	2	3	3	312	288	936	864	CoherentMotion_C#v1	1	500
836	0	2	23	3	2	3	3	143	457	429	1371	CoherentMotion_C#v1	1	500
798	0	5	51	3	2	3	3	312	288	936	864	CoherentMotion_C#v1	1	500
968	0	2	23	0	1	3	3	143	457	429	1371	CoherentMotion_C#v1	1	500
837	1	2	23	3	3	3	3	143	457	429	1371	CoherentMotion_C#v1	1	500
1415	0	2	23	0	3	3	3	143	457	429	1371	CoherentMotion_C#v1	1	500
1345	0	0	5	0	1	3	3	31	569	93	1707	CoherentMotion_C#v1	1	500
1023	0	3	33	0	2	3	3	199	401	597	1203	CoherentMotion_C#v1	1	500
775	0	5	51	3	2	3	3	312	288	936	864	CoherentMotion_C#v1	1	500
856	0	6	61	3	2	3	3	368	232	1104	696	CoherentMotion_C#v1	1	500
875	1	7	70	1	1	3	3	424	176	1272	528	CoherentMotion_C#v1	1	500
1318	0	1	14	2	1	3	3	87	513	261	1539	CoherentMotion_C#v1	1	500
611	1	7	70	2	2	3	3	424	176	1272	528	CoherentMotion_C#v1	1	500
721	0	3	33	0	2	3	3	199	401	597	1203	CoherentMotion_C#v1	1	500
808	0	1	14	2	3	3	3	87	513	261	1539	CoherentMotion_C#v1	1	500
578	0	7	70	1	2	3	3	424	176	1272	528	CoherentMotion_C#v1	1	500
734	1	5	51	1	1	3	3	312	288	936	864	CoherentMotion_C#v1	1	500
581	1	6	61	3	3	3	3	368	232	1104	696	CoherentMotion_C#v1	1	500
