# Supplementary material for: The Leuven Embedded Figures Test (L-EFT): measuring perception, intelligence or executive function?
Source: PeerJ. 2018 Mar 26;6:e4524. doi: 10.7717/peerj.4524 (PMC5875396; doi:10.7717/peerj.4524)
Supplement: Supplemental Information 9 [file peerj-06-4524-s009.zip › Study 1/CoherentMotion/113980CoherentMotion.csv]

ReactionTime	Accuracy	CoherenceLevel	CoherenceValue	StimDirection	RespDirection	G_MeanCoherentSpeed	G_MeanRandomSpeed	TotalCoherent	TotalRandom	TotalCoherentSpeed	TotalRandomSpeed	TestID	MainPrac	MotionDuration
20947	0	5	51	1	3	3	3	312	288	936	864	CoherentMotion_C#v1	0	1000
3781	1	7	70	2	2	3	3	424	176	1272	528	CoherentMotion_C#v1	0	1000
6226	0	6	61	1	2	3	3	368	232	1104	696	CoherentMotion_C#v1	0	1000
5063	0	3	33	1	2	3	3	199	401	597	1203	CoherentMotion_C#v1	0	1000
1686	1	6	61	2	2	3	3	368	232	1104	696	CoherentMotion_C#v1	0	1000
3104	1	7	70	1	1	3	3	424	176	1272	528	CoherentMotion_C#v1	0	1000
3379	0	6	61	3	2	3	3	368	232	1104	696	CoherentMotion_C#v1	0	1000
1496	1	1	14	2	2	3	3	87	513	261	1539	CoherentMotion_C#v1	0	1000
1704	0	4	42	1	2	3	3	256	344	768	1032	CoherentMotion_C#v1	0	1000
1613	0	3	33	3	2	3	3	199	401	597	1203	CoherentMotion_C#v1	0	1000
2071	1	0	5	1	1	3	3	31	569	93	1707	CoherentMotion_C#v1	0	1000
1777	0	0	5	0	2	3	3	31	569	93	1707	CoherentMotion_C#v1	0	1000
2967	0	4	42	3	2	3	3	256	344	768	1032	CoherentMotion_C#v1	0	1000
6759	1	5	51	2	2	3	3	312	288	936	864	CoherentMotion_C#v1	0	1000
3386	0	4	42	3	2	3	3	256	344	768	1032	CoherentMotion_C#v1	0	1000
2044	1	7	70	0	0	3	3	424	176	1272	528	CoherentMotion_C#v1	0	1000
2383	0	2	23	3	0	3	3	143	457	429	1371	CoherentMotion_C#v1	0	1000
1585	1	7	70	2	2	3	3	424	176	1272	528	CoherentMotion_C#v1	0	1000
1815	0	4	42	3	2	3	3	256	344	768	1032	CoherentMotion_C#v1	0	1000
1443	1	7	70	2	2	3	3	424	176	1272	528	CoherentMotion_C#v1	0	1000
1508	0	2	23	0	2	3	3	143	457	429	1371	CoherentMotion_C#v1	0	1000
1624	0	6	61	0	2	3	3	368	232	1104	696	CoherentMotion_C#v1	0	1000
1887	0	1	14	0	2	3	3	87	513	261	1539	CoherentMotion_C#v1	0	1000
2420	1	7	70	1	1	3	3	424	176	1272	528	CoherentMotion_C#v1	0	1000
6798	0	7	70	0	2	3	3	424	176	1272	528	CoherentMotion_C#v1	0	1000
1874	0	2	23	3	2	3	3	143	457	429	1371	CoherentMotion_C#v1	0	1000
1639	1	4	42	2	2	3	3	256	344	768	1032	CoherentMotion_C#v1	0	1000
1827	0	7	70	3	2	3	3	424	176	1272	528	CoherentMotion_C#v1	0	1000
1642	0	6	61	0	2	3	3	368	232	1104	696	CoherentMotion_C#v1	0	1000
1457	1	0	5	2	2	3	3	31	569	93	1707	CoherentMotion_C#v1	0	1000
1251	1	1	14	1	1	3	3	87	513	261	1539	CoherentMotion_C#v1	0	1000
1392	1	3	33	2	2	3	3	199	401	597	1203	CoherentMotion_C#v1	0	1000
1672	1	2	23	2	2	3	3	143	457	429	1371	CoherentMotion_C#v1	0	1000
2073	1	3	33	0	0	3	3	199	401	597	1203	CoherentMotion_C#v1	0	1000
1899	0	7	70	1	2	3	3	424	176	1272	528	CoherentMotion_C#v1	0	1000
3184	0	3	33	0	2	3	3	199	401	597	1203	CoherentMotion_C#v1	0	1000
1575	1	6	61	2	2	3	3	368	232	1104	696	CoherentMotion_C#v1	0	1000
2635	0	0	5	0	3	3	3	31	569	93	1707	CoherentMotion_C#v1	0	1000
1444	1	6	61	2	2	3	3	368	232	1104	696	CoherentMotion_C#v1	0	1000
1870	0	1	14	3	2	3	3	87	513	261	1539	CoherentMotion_C#v1	0	1000
1620	1	4	42	1	1	3	3	256	344	768	1032	CoherentMotion_C#v1	0	1000
1562	0	1	14	2	1	3	3	87	513	261	1539	CoherentMotion_C#v1	0	1000
2140	0	3	33	3	2	3	3	199	401	597	1203	CoherentMotion_C#v1	0	1000
3456	0	7	70	0	2	3	3	424	176	1272	528	CoherentMotion_C#v1	0	1000
2393	0	0	5	2	0	3	3	31	569	93	1707	CoherentMotion_C#v1	0	1000
1948	0	6	61	2	1	3	3	368	232	1104	696	CoherentMotion_C#v1	0	1000
2018	1	4	42	2	2	3	3	256	344	768	1032	CoherentMotion_C#v1	0	1000
1842	1	1	14	2	2	3	3	87	513	261	1539	CoherentMotion_C#v1	0	1000
1171	0	1	14	0	2	3	3	87	513	261	1539	CoherentMotion_C#v1	0	1000
1153	0	1	14	3	1	3	3	87	513	261	1539	CoherentMotion_C#v1	0	1000
1659	0	1	14	0	2	3	3	87	513	261	1539	CoherentMotion_C#v1	0	1000
4748	0	5	51	3	2	3	3	312	288	936	864	CoherentMotion_C#v1	0	1000
1622	1	0	5	2	2	3	3	31	569	93	1707	CoherentMotion_C#v1	0	1000
1487	1	5	51	3	3	3	3	312	288	936	864	CoherentMotion_C#v1	0	1000
1906	1	3	33	0	0	3	3	199	401	597	1203	CoherentMotion_C#v1	0	1000
1232	0	3	33	2	0	3	3	199	401	597	1203	CoherentMotion_C#v1	0	1000
1024	1	4	42	3	3	3	3	256	344	768	1032	CoherentMotion_C#v1	0	1000
4594	0	7	70	1	3	3	3	424	176	1272	528	CoherentMotion_C#v1	0	1000
1450	1	2	23	1	1	3	3	143	457	429	1371	CoherentMotion_C#v1	0	1000
1676	1	2	23	1	1	3	3	143	457	429	1371	CoherentMotion_C#v1	0	1000
2207	1	3	33	1	1	3	3	199	401	597	1203	CoherentMotion_C#v1	0	1000
1572	1	3	33	1	1	3	3	199	401	597	1203	CoherentMotion_C#v1	0	1000
1491	0	3	33	2	1	3	3	199	401	597	1203	CoherentMotion_C#v1	0	1000
1750	1	7	70	2	2	3	3	424	176	1272	528	CoherentMotion_C#v1	0	1000
1983	0	5	51	3	0	3	3	312	288	936	864	CoherentMotion_C#v1	0	1000
2030	1	7	70	2	2	3	3	424	176	1272	528	CoherentMotion_C#v1	0	1000
1463	0	5	51	0	2	3	3	312	288	936	864	CoherentMotion_C#v1	0	1000
2042	1	3	33	3	3	3	3	199	401	597	1203	CoherentMotion_C#v1	0	1000
1476	0	0	5	3	0	3	3	31	569	93	1707	CoherentMotion_C#v1	0	1000
1463	0	3	33	3	0	3	3	199	401	597	1203	CoherentMotion_C#v1	0	1000
1338	0	4	42	2	0	3	3	256	344	768	1032	CoherentMotion_C#v1	0	1000
2024	1	6	61	1	1	3	3	368	232	1104	696	CoherentMotion_C#v1	0	1000
1665	1	1	14	2	2	3	3	87	513	261	1539	CoherentMotion_C#v1	0	1000
1266	1	3	33	3	3	3	3	199	401	597	1203	CoherentMotion_C#v1	0	1000
1143	1	2	23	1	1	3	3	143	457	429	1371	CoherentMotion_C#v1	0	1000
1860	0	0	5	0	2	3	3	31	569	93	1707	CoherentMotion_C#v1	0	1000
1496	0	1	14	2	1	3	3	87	513	261	1539	CoherentMotion_C#v1	0	1000
1099	0	3	33	2	0	3	3	199	401	597	1203	CoherentMotion_C#v1	0	1000
1764	0	3	33	0	3	3	3	199	401	597	1203	CoherentMotion_C#v1	0	1000
2149	1	7	70	1	1	3	3	424	176	1272	528	CoherentMotion_C#v1	0	1000
3598	0	0	5	2	0	3	3	31	569	93	1707	CoherentMotion_C#v1	1	500
1706	0	0	5	1	0	3	3	31	569	93	1707	CoherentMotion_C#v1	1	500
1276	1	3	33	0	0	3	3	199	401	597	1203	CoherentMotion_C#v1	1	500
1393	0	0	5	1	2	3	3	31	569	93	1707	CoherentMotion_C#v1	1	500
1354	0	2	23	0	2	3	3	143	457	429	1371	CoherentMotion_C#v1	1	500
1033	0	1	14	0	1	3	3	87	513	261	1539	CoherentMotion_C#v1	1	500
1104	1	3	33	2	2	3	3	199	401	597	1203	CoherentMotion_C#v1	1	500
1114	0	2	23	2	3	3	3	143	457	429	1371	CoherentMotion_C#v1	1	500
972	1	5	51	2	2	3	3	312	288	936	864	CoherentMotion_C#v1	1	500
984	1	3	33	3	3	3	3	199	401	597	1203	CoherentMotion_C#v1	1	500
1063	1	0	5	2	2	3	3	31	569	93	1707	CoherentMotion_C#v1	1	500
1223	0	2	23	0	2	3	3	143	457	429	1371	CoherentMotion_C#v1	1	500
916	1	6	61	2	2	3	3	368	232	1104	696	CoherentMotion_C#v1	1	500
953	1	6	61	2	2	3	3	368	232	1104	696	CoherentMotion_C#v1	1	500
994	1	7	70	3	3	3	3	424	176	1272	528	CoherentMotion_C#v1	1	500
1043	0	3	33	0	2	3	3	199	401	597	1203	CoherentMotion_C#v1	1	500
859	1	7	70	3	3	3	3	424	176	1272	528	CoherentMotion_C#v1	1	500
1251	0	1	14	0	2	3	3	87	513	261	1539	CoherentMotion_C#v1	1	500
866	1	4	42	3	3	3	3	256	344	768	1032	CoherentMotion_C#v1	1	500
1239	0	4	42	0	2	3	3	256	344	768	1032	CoherentMotion_C#v1	1	500
1083	0	0	5	2	3	3	3	31	569	93	1707	CoherentMotion_C#v1	1	500
900	1	0	5	2	2	3	3	31	569	93	1707	CoherentMotion_C#v1	1	500
1120	0	5	51	0	3	3	3	312	288	936	864	CoherentMotion_C#v1	1	500
1010	1	5	51	2	2	3	3	312	288	936	864	CoherentMotion_C#v1	1	500
957	1	6	61	1	1	3	3	368	232	1104	696	CoherentMotion_C#v1	1	500
1222	0	1	14	1	2	3	3	87	513	261	1539	CoherentMotion_C#v1	1	500
1206	1	5	51	0	0	3	3	312	288	936	864	CoherentMotion_C#v1	1	500
1166	0	1	14	0	3	3	3	87	513	261	1539	CoherentMotion_C#v1	1	500
1817	0	6	61	2	0	3	3	368	232	1104	696	CoherentMotion_C#v1	1	500
877	1	5	51	1	1	3	3	312	288	936	864	CoherentMotion_C#v1	1	500
1169	1	0	5	2	2	3	3	31	569	93	1707	CoherentMotion_C#v1	1	500
1028	1	4	42	3	3	3	3	256	344	768	1032	CoherentMotion_C#v1	1	500
938	1	6	61	1	1	3	3	368	232	1104	696	CoherentMotion_C#v1	1	500
1111	1	4	42	1	1	3	3	256	344	768	1032	CoherentMotion_C#v1	1	500
1112	1	6	61	0	0	3	3	368	232	1104	696	CoherentMotion_C#v1	1	500
1009	1	7	70	0	0	3	3	424	176	1272	528	CoherentMotion_C#v1	1	500
1193	0	0	5	2	0	3	3	31	569	93	1707	CoherentMotion_C#v1	1	500
973	1	2	23	1	1	3	3	143	457	429	1371	CoherentMotion_C#v1	1	500
1075	1	3	33	2	2	3	3	199	401	597	1203	CoherentMotion_C#v1	1	500
1060	1	2	23	1	1	3	3	143	457	429	1371	CoherentMotion_C#v1	1	500
1076	0	1	14	3	2	3	3	87	513	261	1539	CoherentMotion_C#v1	1	500
1316	0	4	42	0	2	3	3	256	344	768	1032	CoherentMotion_C#v1	1	500
1014	0	0	5	2	1	3	3	31	569	93	1707	CoherentMotion_C#v1	1	500
1049	1	2	23	1	1	3	3	143	457	429	1371	CoherentMotion_C#v1	1	500
961	1	3	33	1	1	3	3	199	401	597	1203	CoherentMotion_C#v1	1	500
1134	0	0	5	3	0	3	3	31	569	93	1707	CoherentMotion_C#v1	1	500
1018	0	6	61	0	1	3	3	368	232	1104	696	CoherentMotion_C#v1	1	500
1456	1	6	61	2	2	3	3	368	232	1104	696	CoherentMotion_C#v1	1	500
972	1	6	61	1	1	3	3	368	232	1104	696	CoherentMotion_C#v1	1	500
1145	0	1	14	0	2	3	3	87	513	261	1539	CoherentMotion_C#v1	1	500
1244	1	7	70	0	0	3	3	424	176	1272	528	CoherentMotion_C#v1	1	500
1016	1	1	14	1	1	3	3	87	513	261	1539	CoherentMotion_C#v1	1	500
1231	1	1	14	0	0	3	3	87	513	261	1539	CoherentMotion_C#v1	1	500
1164	0	1	14	1	0	3	3	87	513	261	1539	CoherentMotion_C#v1	1	500
1023	0	3	33	3	2	3	3	199	401	597	1203	CoherentMotion_C#v1	1	500
1223	0	0	5	2	3	3	3	31	569	93	1707	CoherentMotion_C#v1	1	500
1235	0	4	42	3	0	3	3	256	344	768	1032	CoherentMotion_C#v1	1	500
1112	0	2	23	1	0	3	3	143	457	429	1371	CoherentMotion_C#v1	1	500
1649	0	4	42	3	0	3	3	256	344	768	1032	CoherentMotion_C#v1	1	500
1144	1	5	51	3	3	3	3	312	288	936	864	CoherentMotion_C#v1	1	500
967	0	0	5	1	0	3	3	31	569	93	1707	CoherentMotion_C#v1	1	500
1029	1	2	23	0	0	3	3	143	457	429	1371	CoherentMotion_C#v1	1	500
1128	0	0	5	3	0	3	3	31	569	93	1707	CoherentMotion_C#v1	1	500
2347	0	5	51	2	0	3	3	312	288	936	864	CoherentMotion_C#v1	1	500
1500	0	5	51	2	0	3	3	312	288	936	864	CoherentMotion_C#v1	1	500
758	0	4	42	1	0	3	3	256	344	768	1032	CoherentMotion_C#v1	1	500
840	0	2	23	1	0	3	3	143	457	429	1371	CoherentMotion_C#v1	1	500
4402	0	4	42	2	0	3	3	256	344	768	1032	CoherentMotion_C#v1	1	500
641	1	1	14	0	0	3	3	87	513	261	1539	CoherentMotion_C#v1	1	500
638	0	5	51	3	0	3	3	312	288	936	864	CoherentMotion_C#v1	1	500
634	0	5	51	3	0	3	3	312	288	936	864	CoherentMotion_C#v1	1	500
3232	0	4	42	2	0	3	3	256	344	768	1032	CoherentMotion_C#v1	1	500
711	1	0	5	0	0	3	3	31	569	93	1707	CoherentMotion_C#v1	1	500
2136	0	0	5	2	0	3	3	31	569	93	1707	CoherentMotion_C#v1	1	500
587	0	6	61	2	0	3	3	368	232	1104	696	CoherentMotion_C#v1	1	500
1023	1	4	42	0	0	3	3	256	344	768	1032	CoherentMotion_C#v1	1	500
797	0	2	23	1	0	3	3	143	457	429	1371	CoherentMotion_C#v1	1	500
622	0	3	33	2	0	3	3	199	401	597	1203	CoherentMotion_C#v1	1	500
612	0	4	42	3	0	3	3	256	344	768	1032	CoherentMotion_C#v1	1	500
929	1	5	51	3	3	3	3	312	288	936	864	CoherentMotion_C#v1	1	500
1373	0	4	42	1	0	3	3	256	344	768	1032	CoherentMotion_C#v1	1	500
867	1	1	14	0	0	3	3	87	513	261	1539	CoherentMotion_C#v1	1	500
969	0	3	33	1	0	3	3	199	401	597	1203	CoherentMotion_C#v1	1	500
757	1	7	70	3	3	3	3	424	176	1272	528	CoherentMotion_C#v1	1	500
1150	1	5	51	0	0	3	3	312	288	936	864	CoherentMotion_C#v1	1	500
784	0	1	14	2	0	3	3	87	513	261	1539	CoherentMotion_C#v1	1	500
827	0	6	61	0	3	3	3	368	232	1104	696	CoherentMotion_C#v1	1	500
829	0	6	61	2	0	3	3	368	232	1104	696	CoherentMotion_C#v1	1	500
759	1	7	70	3	3	3	3	424	176	1272	528	CoherentMotion_C#v1	1	500
775	0	1	14	3	0	3	3	87	513	261	1539	CoherentMotion_C#v1	1	500
668	0	6	61	0	3	3	3	368	232	1104	696	CoherentMotion_C#v1	1	500
541	0	0	5	3	0	3	3	31	569	93	1707	CoherentMotion_C#v1	1	500
624	0	7	70	1	3	3	3	424	176	1272	528	CoherentMotion_C#v1	1	500
788	0	6	61	2	0	3	3	368	232	1104	696	CoherentMotion_C#v1	1	500
2069	0	0	5	1	2	3	3	31	569	93	1707	CoherentMotion_C#v1	1	500
1793	0	5	51	2	0	3	3	312	288	936	864	CoherentMotion_C#v1	1	500
875	1	6	61	0	0	3	3	368	232	1104	696	CoherentMotion_C#v1	1	500
756	0	3	33	0	3	3	3	199	401	597	1203	CoherentMotion_C#v1	1	500
754	1	5	51	3	3	3	3	312	288	936	864	CoherentMotion_C#v1	1	500
886	1	3	33	2	2	3	3	199	401	597	1203	CoherentMotion_C#v1	1	500
1059	0	1	14	0	1	3	3	87	513	261	1539	CoherentMotion_C#v1	1	500
923	1	3	33	1	1	3	3	199	401	597	1203	CoherentMotion_C#v1	1	500
980	0	2	23	1	0	3	3	143	457	429	1371	CoherentMotion_C#v1	1	500
722	1	7	70	1	1	3	3	424	176	1272	528	CoherentMotion_C#v1	1	500
644	1	2	23	1	1	3	3	143	457	429	1371	CoherentMotion_C#v1	1	500
681	1	4	42	3	3	3	3	256	344	768	1032	CoherentMotion_C#v1	1	500
737	1	7	70	1	1	3	3	424	176	1272	528	CoherentMotion_C#v1	1	500
664	0	2	23	2	3	3	3	143	457	429	1371	CoherentMotion_C#v1	1	500
686	1	7	70	0	0	3	3	424	176	1272	528	CoherentMotion_C#v1	1	500
660	0	5	51	0	2	3	3	312	288	936	864	CoherentMotion_C#v1	1	500
539	0	2	23	3	1	3	3	143	457	429	1371	CoherentMotion_C#v1	1	500
631	0	1	14	3	0	3	3	87	513	261	1539	CoherentMotion_C#v1	1	500
675	1	6	61	1	1	3	3	368	232	1104	696	CoherentMotion_C#v1	1	500
955	1	7	70	3	3	3	3	424	176	1272	528	CoherentMotion_C#v1	1	500
623	1	6	61	0	0	3	3	368	232	1104	696	CoherentMotion_C#v1	1	500
1170	1	1	14	1	1	3	3	87	513	261	1539	CoherentMotion_C#v1	1	500
887	1	7	70	1	1	3	3	424	176	1272	528	CoherentMotion_C#v1	1	500
985	1	6	61	1	1	3	3	368	232	1104	696	CoherentMotion_C#v1	1	500
1128	1	0	5	0	0	3	3	31	569	93	1707	CoherentMotion_C#v1	1	500
922	1	6	61	3	3	3	3	368	232	1104	696	CoherentMotion_C#v1	1	500
1239	1	4	42	2	2	3	3	256	344	768	1032	CoherentMotion_C#v1	1	500
961	1	5	51	3	3	3	3	312	288	936	864	CoherentMotion_C#v1	1	500
921	1	7	70	2	2	3	3	424	176	1272	528	CoherentMotion_C#v1	1	500
1054	0	4	42	0	1	3	3	256	344	768	1032	CoherentMotion_C#v1	1	500
878	0	2	23	1	2	3	3	143	457	429	1371	CoherentMotion_C#v1	1	500
674	0	3	33	1	0	3	3	199	401	597	1203	CoherentMotion_C#v1	1	500
566	0	3	33	2	3	3	3	199	401	597	1203	CoherentMotion_C#v1	1	500
922	1	4	42	2	2	3	3	256	344	768	1032	CoherentMotion_C#v1	1	500
1127	0	4	42	1	3	3	3	256	344	768	1032	CoherentMotion_C#v1	1	500
1169	1	3	33	2	2	3	3	199	401	597	1203	CoherentMotion_C#v1	1	500
1069	1	4	42	3	3	3	3	256	344	768	1032	CoherentMotion_C#v1	1	500
1045	0	4	42	1	2	3	3	256	344	768	1032	CoherentMotion_C#v1	1	500
851	1	5	51	1	1	3	3	312	288	936	864	CoherentMotion_C#v1	1	500
973	0	5	51	0	2	3	3	312	288	936	864	CoherentMotion_C#v1	1	500
1309	0	7	70	2	3	3	3	424	176	1272	528	CoherentMotion_C#v1	1	500
1015	0	3	33	3	2	3	3	199	401	597	1203	CoherentMotion_C#v1	1	500
867	1	4	42	1	1	3	3	256	344	768	1032	CoherentMotion_C#v1	1	500
1077	0	3	33	0	2	3	3	199	401	597	1203	CoherentMotion_C#v1	1	500
973	1	3	33	1	1	3	3	199	401	597	1203	CoherentMotion_C#v1	1	500
1068	1	3	33	2	2	3	3	199	401	597	1203	CoherentMotion_C#v1	1	500
1141	0	3	33	1	2	3	3	199	401	597	1203	CoherentMotion_C#v1	1	500
1045	0	0	5	3	2	3	3	31	569	93	1707	CoherentMotion_C#v1	1	500
966	0	0	5	0	2	3	3	31	569	93	1707	CoherentMotion_C#v1	1	500
1100	0	2	23	3	2	3	3	143	457	429	1371	CoherentMotion_C#v1	1	500
945	0	7	70	0	2	3	3	424	176	1272	528	CoherentMotion_C#v1	1	500
1426	1	0	5	2	2	3	3	31	569	93	1707	CoherentMotion_C#v1	1	500
891	1	7	70	2	2	3	3	424	176	1272	528	CoherentMotion_C#v1	1	500
958	0	4	42	3	2	3	3	256	344	768	1032	CoherentMotion_C#v1	1	500
1177	0	2	23	3	2	3	3	143	457	429	1371	CoherentMotion_C#v1	1	500
1143	1	3	33	3	3	3	3	199	401	597	1203	CoherentMotion_C#v1	1	500
1178	1	1	14	3	3	3	3	87	513	261	1539	CoherentMotion_C#v1	1	500
1293	1	3	33	2	2	3	3	199	401	597	1203	CoherentMotion_C#v1	1	500
963	1	6	61	3	3	3	3	368	232	1104	696	CoherentMotion_C#v1	1	500
1160	0	3	33	1	3	3	3	199	401	597	1203	CoherentMotion_C#v1	1	500
899	1	7	70	3	3	3	3	424	176	1272	528	CoherentMotion_C#v1	1	500
1100	1	5	51	2	2	3	3	312	288	936	864	CoherentMotion_C#v1	1	500
1425	0	0	5	0	2	3	3	31	569	93	1707	CoherentMotion_C#v1	1	500
1072	0	2	23	1	3	3	3	143	457	429	1371	CoherentMotion_C#v1	1	500
1403	0	3	33	1	3	3	3	199	401	597	1203	CoherentMotion_C#v1	1	500
916	1	1	14	1	1	3	3	87	513	261	1539	CoherentMotion_C#v1	1	500
1751	0	4	42	3	2	3	3	256	344	768	1032	CoherentMotion_C#v1	1	500
1457	0	1	14	3	2	3	3	87	513	261	1539	CoherentMotion_C#v1	1	500
1004	1	4	42	1	1	3	3	256	344	768	1032	CoherentMotion_C#v1	1	500
1579	0	0	5	1	2	3	3	31	569	93	1707	CoherentMotion_C#v1	1	500
1816	0	0	5	1	0	3	3	31	569	93	1707	CoherentMotion_C#v1	1	500
1658	0	1	14	3	2	3	3	87	513	261	1539	CoherentMotion_C#v1	1	500
1091	0	0	5	2	3	3	3	31	569	93	1707	CoherentMotion_C#v1	1	500
772	0	3	33	0	1	3	3	199	401	597	1203	CoherentMotion_C#v1	1	500
1093	1	7	70	3	3	3	3	424	176	1272	528	CoherentMotion_C#v1	1	500
1358	1	3	33	3	3	3	3	199	401	597	1203	CoherentMotion_C#v1	1	500
1222	0	1	14	1	2	3	3	87	513	261	1539	CoherentMotion_C#v1	1	500
890	1	7	70	0	0	3	3	424	176	1272	528	CoherentMotion_C#v1	1	500
845	1	2	23	0	0	3	3	143	457	429	1371	CoherentMotion_C#v1	1	500
870	1	6	61	0	0	3	3	368	232	1104	696	CoherentMotion_C#v1	1	500
1017	1	4	42	2	2	3	3	256	344	768	1032	CoherentMotion_C#v1	1	500
1337	0	0	5	1	0	3	3	31	569	93	1707	CoherentMotion_C#v1	1	500
752	0	3	33	3	2	3	3	199	401	597	1203	CoherentMotion_C#v1	1	500
1218	0	0	5	1	3	3	3	31	569	93	1707	CoherentMotion_C#v1	1	500
981	0	0	5	1	0	3	3	31	569	93	1707	CoherentMotion_C#v1	1	500
1043	1	7	70	0	0	3	3	424	176	1272	528	CoherentMotion_C#v1	1	500
883	0	1	14	0	2	3	3	87	513	261	1539	CoherentMotion_C#v1	1	500
627	1	6	61	0	0	3	3	368	232	1104	696	CoherentMotion_C#v1	1	500
1028	1	5	51	3	3	3	3	312	288	936	864	CoherentMotion_C#v1	1	500
1099	1	1	14	2	2	3	3	87	513	261	1539	CoherentMotion_C#v1	1	500
965	1	5	51	1	1	3	3	312	288	936	864	CoherentMotion_C#v1	1	500
931	1	6	61	1	1	3	3	368	232	1104	696	CoherentMotion_C#v1	1	500
968	1	3	33	2	2	3	3	199	401	597	1203	CoherentMotion_C#v1	1	500
1053	1	2	23	1	1	3	3	143	457	429	1371	CoherentMotion_C#v1	1	500
1045	1	3	33	2	2	3	3	199	401	597	1203	CoherentMotion_C#v1	1	500
1012	1	7	70	3	3	3	3	424	176	1272	528	CoherentMotion_C#v1	1	500
1018	0	1	14	0	2	3	3	87	513	261	1539	CoherentMotion_C#v1	1	500
786	1	5	51	1	1	3	3	312	288	936	864	CoherentMotion_C#v1	1	500
923	1	7	70	0	0	3	3	424	176	1272	528	CoherentMotion_C#v1	1	500
916	1	7	70	0	0	3	3	424	176	1272	528	CoherentMotion_C#v1	1	500
964	1	2	23	0	0	3	3	143	457	429	1371	CoherentMotion_C#v1	1	500
974	0	0	5	1	3	3	3	31	569	93	1707	CoherentMotion_C#v1	1	500
808	1	5	51	0	0	3	3	312	288	936	864	CoherentMotion_C#v1	1	500
1017	1	4	42	2	2	3	3	256	344	768	1032	CoherentMotion_C#v1	1	500
920	1	2	23	1	1	3	3	143	457	429	1371	CoherentMotion_C#v1	1	500
772	1	6	61	3	3	3	3	368	232	1104	696	CoherentMotion_C#v1	1	500
653	1	7	70	1	1	3	3	424	176	1272	528	CoherentMotion_C#v1	1	500
3054	1	0	5	0	0	3	3	31	569	93	1707	CoherentMotion_C#v1	1	500
1436	1	0	5	0	0	3	3	31	569	93	1707	CoherentMotion_C#v1	1	500
1175	0	0	5	1	2	3	3	31	569	93	1707	CoherentMotion_C#v1	1	500
1001	1	3	33	0	0	3	3	199	401	597	1203	CoherentMotion_C#v1	1	500
872	1	6	61	1	1	3	3	368	232	1104	696	CoherentMotion_C#v1	1	500
851	1	6	61	0	0	3	3	368	232	1104	696	CoherentMotion_C#v1	1	500
701	1	6	61	0	0	3	3	368	232	1104	696	CoherentMotion_C#v1	1	500
1122	1	3	33	3	3	3	3	199	401	597	1203	CoherentMotion_C#v1	1	500
774	1	7	70	1	1	3	3	424	176	1272	528	CoherentMotion_C#v1	1	500
758	1	5	51	0	0	3	3	312	288	936	864	CoherentMotion_C#v1	1	500
679	0	3	33	3	1	3	3	199	401	597	1203	CoherentMotion_C#v1	1	500
678	1	6	61	3	3	3	3	368	232	1104	696	CoherentMotion_C#v1	1	500
771	1	4	42	3	3	3	3	256	344	768	1032	CoherentMotion_C#v1	1	500
981	0	4	42	2	0	3	3	256	344	768	1032	CoherentMotion_C#v1	1	500
907	0	0	5	0	3	3	3	31	569	93	1707	CoherentMotion_C#v1	1	500
743	1	6	61	1	1	3	3	368	232	1104	696	CoherentMotion_C#v1	1	500
703	1	6	61	0	0	3	3	368	232	1104	696	CoherentMotion_C#v1	1	500
693	1	4	42	3	3	3	3	256	344	768	1032	CoherentMotion_C#v1	1	500
601	1	4	42	1	1	3	3	256	344	768	1032	CoherentMotion_C#v1	1	500
553	0	3	33	1	3	3	3	199	401	597	1203	CoherentMotion_C#v1	1	500
580	0	0	5	2	0	3	3	31	569	93	1707	CoherentMotion_C#v1	1	500
752	0	1	14	0	3	3	3	87	513	261	1539	CoherentMotion_C#v1	1	500
1175	0	1	14	3	0	3	3	87	513	261	1539	CoherentMotion_C#v1	1	500
754	1	7	70	0	0	3	3	424	176	1272	528	CoherentMotion_C#v1	1	500
803	1	4	42	0	0	3	3	256	344	768	1032	CoherentMotion_C#v1	1	500
788	0	2	23	2	3	3	3	143	457	429	1371	CoherentMotion_C#v1	1	500
726	1	4	42	0	0	3	3	256	344	768	1032	CoherentMotion_C#v1	1	500
822	1	0	5	3	3	3	3	31	569	93	1707	CoherentMotion_C#v1	1	500
788	0	7	70	2	0	3	3	424	176	1272	528	CoherentMotion_C#v1	1	500
624	1	0	5	1	1	3	3	31	569	93	1707	CoherentMotion_C#v1	1	500
950	1	1	14	3	3	3	3	87	513	261	1539	CoherentMotion_C#v1	1	500
731	1	4	42	1	1	3	3	256	344	768	1032	CoherentMotion_C#v1	1	500
754	0	2	23	1	3	3	3	143	457	429	1371	CoherentMotion_C#v1	1	500
803	1	6	61	3	3	3	3	368	232	1104	696	CoherentMotion_C#v1	1	500
677	1	5	51	1	1	3	3	312	288	936	864	CoherentMotion_C#v1	1	500
1034	1	3	33	2	2	3	3	199	401	597	1203	CoherentMotion_C#v1	1	500
1079	1	5	51	3	3	3	3	312	288	936	864	CoherentMotion_C#v1	1	500
668	1	4	42	1	1	3	3	256	344	768	1032	CoherentMotion_C#v1	1	500
1145	1	0	5	0	0	3	3	31	569	93	1707	CoherentMotion_C#v1	1	500
881	0	3	33	0	2	3	3	199	401	597	1203	CoherentMotion_C#v1	1	500
631	0	1	14	2	3	3	3	87	513	261	1539	CoherentMotion_C#v1	1	500
659	0	2	23	3	1	3	3	143	457	429	1371	CoherentMotion_C#v1	1	500
1130	0	1	14	3	0	3	3	87	513	261	1539	CoherentMotion_C#v1	1	500
749	0	4	42	0	3	3	3	256	344	768	1032	CoherentMotion_C#v1	1	500
557	0	5	51	3	1	3	3	312	288	936	864	CoherentMotion_C#v1	1	500
943	1	3	33	0	0	3	3	199	401	597	1203	CoherentMotion_C#v1	1	500
669	0	3	33	1	3	3	3	199	401	597	1203	CoherentMotion_C#v1	1	500
562	0	1	14	3	0	3	3	87	513	261	1539	CoherentMotion_C#v1	1	500
1154	1	7	70	2	2	3	3	424	176	1272	528	CoherentMotion_C#v1	1	500
1021	0	3	33	1	0	3	3	199	401	597	1203	CoherentMotion_C#v1	1	500
832	0	2	23	1	0	3	3	143	457	429	1371	CoherentMotion_C#v1	1	500
626	0	1	14	2	0	3	3	87	513	261	1539	CoherentMotion_C#v1	1	500
945	1	0	5	0	0	3	3	31	569	93	1707	CoherentMotion_C#v1	1	500
854	1	6	61	3	3	3	3	368	232	1104	696	CoherentMotion_C#v1	1	500
986	1	1	14	0	0	3	3	87	513	261	1539	CoherentMotion_C#v1	1	500
913	1	5	51	3	3	3	3	312	288	936	864	CoherentMotion_C#v1	1	500
949	0	4	42	1	0	3	3	256	344	768	1032	CoherentMotion_C#v1	1	500
1116	1	7	70	2	2	3	3	424	176	1272	528	CoherentMotion_C#v1	1	500
1093	1	2	23	2	2	3	3	143	457	429	1371	CoherentMotion_C#v1	1	500
1098	0	2	23	3	1	3	3	143	457	429	1371	CoherentMotion_C#v1	1	500
1047	1	3	33	1	1	3	3	199	401	597	1203	CoherentMotion_C#v1	1	500
783	1	7	70	0	0	3	3	424	176	1272	528	CoherentMotion_C#v1	1	500
833	1	2	23	2	2	3	3	143	457	429	1371	CoherentMotion_C#v1	1	500
1596	0	0	5	2	3	3	3	31	569	93	1707	CoherentMotion_C#v1	1	500
842	0	5	51	0	2	3	3	312	288	936	864	CoherentMotion_C#v1	1	500
765	1	6	61	3	3	3	3	368	232	1104	696	CoherentMotion_C#v1	1	500
900	0	0	5	0	2	3	3	31	569	93	1707	CoherentMotion_C#v1	1	500
906	0	1	14	3	2	3	3	87	513	261	1539	CoherentMotion_C#v1	1	500
1047	0	7	70	0	2	3	3	424	176	1272	528	CoherentMotion_C#v1	1	500
861	0	1	14	0	2	3	3	87	513	261	1539	CoherentMotion_C#v1	1	500
865	1	7	70	3	3	3	3	424	176	1272	528	CoherentMotion_C#v1	1	500
794	1	0	5	2	2	3	3	31	569	93	1707	CoherentMotion_C#v1	1	500
655	1	1	14	2	2	3	3	87	513	261	1539	CoherentMotion_C#v1	1	500
757	0	6	61	0	2	3	3	368	232	1104	696	CoherentMotion_C#v1	1	500
556	0	5	51	1	2	3	3	312	288	936	864	CoherentMotion_C#v1	1	500
783	0	7	70	0	2	3	3	424	176	1272	528	CoherentMotion_C#v1	1	500
719	0	5	51	3	2	3	3	312	288	936	864	CoherentMotion_C#v1	1	500
772	0	5	51	0	2	3	3	312	288	936	864	CoherentMotion_C#v1	1	500
920	1	7	70	1	1	3	3	424	176	1272	528	CoherentMotion_C#v1	1	500
793	1	5	51	2	2	3	3	312	288	936	864	CoherentMotion_C#v1	1	500
686	1	7	70	2	2	3	3	424	176	1272	528	CoherentMotion_C#v1	1	500
851	1	7	70	1	1	3	3	424	176	1272	528	CoherentMotion_C#v1	1	500
712	1	6	61	2	2	3	3	368	232	1104	696	CoherentMotion_C#v1	1	500
782	0	6	61	0	2	3	3	368	232	1104	696	CoherentMotion_C#v1	1	500
1023	1	6	61	2	2	3	3	368	232	1104	696	CoherentMotion_C#v1	1	500
1269	1	2	23	0	0	3	3	143	457	429	1371	CoherentMotion_C#v1	1	500
700	1	2	23	2	2	3	3	143	457	429	1371	CoherentMotion_C#v1	1	500
839	0	5	51	3	1	3	3	312	288	936	864	CoherentMotion_C#v1	1	500
917	1	7	70	0	0	3	3	424	176	1272	528	CoherentMotion_C#v1	1	500
569	1	2	23	2	2	3	3	143	457	429	1371	CoherentMotion_C#v1	1	500
805	1	6	61	1	1	3	3	368	232	1104	696	CoherentMotion_C#v1	1	500
870	0	1	14	3	2	3	3	87	513	261	1539	CoherentMotion_C#v1	1	500
906	1	6	61	2	2	3	3	368	232	1104	696	CoherentMotion_C#v1	1	500
958	1	2	23	1	1	3	3	143	457	429	1371	CoherentMotion_C#v1	1	500
763	1	7	70	2	2	3	3	424	176	1272	528	CoherentMotion_C#v1	1	500
760	0	6	61	0	2	3	3	368	232	1104	696	CoherentMotion_C#v1	1	500
588	0	7	70	3	1	3	3	424	176	1272	528	CoherentMotion_C#v1	1	500
848	1	7	70	2	2	3	3	424	176	1272	528	CoherentMotion_C#v1	1	500
1002	1	2	23	1	1	3	3	143	457	429	1371	CoherentMotion_C#v1	1	500
842	1	7	70	2	2	3	3	424	176	1272	528	CoherentMotion_C#v1	1	500
845	1	1	14	2	2	3	3	87	513	261	1539	CoherentMotion_C#v1	1	500
1216	0	3	33	2	3	3	3	199	401	597	1203	CoherentMotion_C#v1	1	500
917	1	7	70	2	2	3	3	424	176	1272	528	CoherentMotion_C#v1	1	500
793	1	6	61	1	1	3	3	368	232	1104	696	CoherentMotion_C#v1	1	500
920	1	5	51	0	0	3	3	312	288	936	864	CoherentMotion_C#v1	1	500
726	1	3	33	2	2	3	3	199	401	597	1203	CoherentMotion_C#v1	1	500
652	1	2	23	1	1	3	3	143	457	429	1371	CoherentMotion_C#v1	1	500
800	0	4	42	1	2	3	3	256	344	768	1032	CoherentMotion_C#v1	1	500
836	1	6	61	3	3	3	3	368	232	1104	696	CoherentMotion_C#v1	1	500
649	1	5	51	1	1	3	3	312	288	936	864	CoherentMotion_C#v1	1	500
636	0	0	5	0	2	3	3	31	569	93	1707	CoherentMotion_C#v1	1	500
815	1	7	70	0	0	3	3	424	176	1272	528	CoherentMotion_C#v1	1	500
697	1	4	42	3	3	3	3	256	344	768	1032	CoherentMotion_C#v1	1	500
906	1	0	5	0	0	3	3	31	569	93	1707	CoherentMotion_C#v1	1	500
727	0	4	42	0	2	3	3	256	344	768	1032	CoherentMotion_C#v1	1	500
741	1	5	51	0	0	3	3	312	288	936	864	CoherentMotion_C#v1	1	500
686	1	3	33	3	3	3	3	199	401	597	1203	CoherentMotion_C#v1	1	500
789	0	2	23	0	1	3	3	143	457	429	1371	CoherentMotion_C#v1	1	500
575	0	4	42	1	0	3	3	256	344	768	1032	CoherentMotion_C#v1	1	500
818	1	4	42	1	1	3	3	256	344	768	1032	CoherentMotion_C#v1	1	500
644	0	0	5	2	0	3	3	31	569	93	1707	CoherentMotion_C#v1	1	500
721	0	2	23	1	2	3	3	143	457	429	1371	CoherentMotion_C#v1	1	500
627	0	4	42	2	0	3	3	256	344	768	1032	CoherentMotion_C#v1	1	500
837	1	4	42	1	1	3	3	256	344	768	1032	CoherentMotion_C#v1	1	500
751	1	3	33	1	1	3	3	199	401	597	1203	CoherentMotion_C#v1	1	500
572	1	4	42	1	1	3	3	256	344	768	1032	CoherentMotion_C#v1	1	500
3340	1	2	23	1	1	3	3	143	457	429	1371	CoherentMotion_C#v1	1	500
1035	0	0	5	3	1	3	3	31	569	93	1707	CoherentMotion_C#v1	1	500
566	0	7	70	0	1	3	3	424	176	1272	528	CoherentMotion_C#v1	1	500
625	1	7	70	0	0	3	3	424	176	1272	528	CoherentMotion_C#v1	1	500
669	0	2	23	2	0	3	3	143	457	429	1371	CoherentMotion_C#v1	1	500
780	0	0	5	0	1	3	3	31	569	93	1707	CoherentMotion_C#v1	1	500
668	0	2	23	1	0	3	3	143	457	429	1371	CoherentMotion_C#v1	1	500
635	1	6	61	0	0	3	3	368	232	1104	696	CoherentMotion_C#v1	1	500
632	0	2	23	2	0	3	3	143	457	429	1371	CoherentMotion_C#v1	1	500
557	0	5	51	3	0	3	3	312	288	936	864	CoherentMotion_C#v1	1	500
697	1	7	70	0	0	3	3	424	176	1272	528	CoherentMotion_C#v1	1	500
1543	1	3	33	0	0	3	3	199	401	597	1203	CoherentMotion_C#v1	1	500
572	0	5	51	1	0	3	3	312	288	936	864	CoherentMotion_C#v1	1	500
783	0	2	23	2	0	3	3	143	457	429	1371	CoherentMotion_C#v1	1	500
727	0	1	14	1	0	3	3	87	513	261	1539	CoherentMotion_C#v1	1	500
1830	0	1	14	2	0	3	3	87	513	261	1539	CoherentMotion_C#v1	1	500
562	1	5	51	0	0	3	3	312	288	936	864	CoherentMotion_C#v1	1	500
534	0	5	51	1	0	3	3	312	288	936	864	CoherentMotion_C#v1	1	500
913	0	1	14	1	0	3	3	87	513	261	1539	CoherentMotion_C#v1	1	500
741	1	5	51	0	0	3	3	312	288	936	864	CoherentMotion_C#v1	1	500
653	0	5	51	2	0	3	3	312	288	936	864	CoherentMotion_C#v1	1	500
714	0	1	14	2	0	3	3	87	513	261	1539	CoherentMotion_C#v1	1	500
954	1	1	14	2	2	3	3	87	513	261	1539	CoherentMotion_C#v1	1	500
806	1	7	70	3	3	3	3	424	176	1272	528	CoherentMotion_C#v1	1	500
1106	1	4	42	3	3	3	3	256	344	768	1032	CoherentMotion_C#v1	1	500
994	1	3	33	2	2	3	3	199	401	597	1203	CoherentMotion_C#v1	1	500
848	1	2	23	3	3	3	3	143	457	429	1371	CoherentMotion_C#v1	1	500
1071	1	5	51	0	0	3	3	312	288	936	864	CoherentMotion_C#v1	1	500
1075	1	3	33	2	2	3	3	199	401	597	1203	CoherentMotion_C#v1	1	500
852	1	3	33	2	2	3	3	199	401	597	1203	CoherentMotion_C#v1	1	500
903	1	5	51	3	3	3	3	312	288	936	864	CoherentMotion_C#v1	1	500
972	0	2	23	0	2	3	3	143	457	429	1371	CoherentMotion_C#v1	1	500
895	0	0	5	0	2	3	3	31	569	93	1707	CoherentMotion_C#v1	1	500
1045	1	3	33	2	2	3	3	199	401	597	1203	CoherentMotion_C#v1	1	500
1000	0	5	51	2	3	3	3	312	288	936	864	CoherentMotion_C#v1	1	500
1049	1	4	42	0	0	3	3	256	344	768	1032	CoherentMotion_C#v1	1	500
762	1	6	61	1	1	3	3	368	232	1104	696	CoherentMotion_C#v1	1	500
1128	1	7	70	2	2	3	3	424	176	1272	528	CoherentMotion_C#v1	1	500
1172	0	0	5	2	0	3	3	31	569	93	1707	CoherentMotion_C#v1	1	500
1000	1	2	23	2	2	3	3	143	457	429	1371	CoherentMotion_C#v1	1	500
1302	1	1	14	1	1	3	3	87	513	261	1539	CoherentMotion_C#v1	1	500
1052	0	2	23	3	2	3	3	143	457	429	1371	CoherentMotion_C#v1	1	500
956	1	6	61	2	2	3	3	368	232	1104	696	CoherentMotion_C#v1	1	500
926	0	1	14	1	3	3	3	87	513	261	1539	CoherentMotion_C#v1	1	500
1011	0	4	42	1	3	3	3	256	344	768	1032	CoherentMotion_C#v1	1	500
836	0	1	14	0	2	3	3	87	513	261	1539	CoherentMotion_C#v1	1	500
839	1	1	14	3	3	3	3	87	513	261	1539	CoherentMotion_C#v1	1	500
585	1	6	61	3	3	3	3	368	232	1104	696	CoherentMotion_C#v1	1	500
863	0	2	23	3	2	3	3	143	457	429	1371	CoherentMotion_C#v1	1	500
873	1	6	61	1	1	3	3	368	232	1104	696	CoherentMotion_C#v1	1	500
913	1	1	14	0	0	3	3	87	513	261	1539	CoherentMotion_C#v1	1	500
848	0	1	14	2	0	3	3	87	513	261	1539	CoherentMotion_C#v1	1	500
803	1	2	23	1	1	3	3	143	457	429	1371	CoherentMotion_C#v1	1	500
1157	1	3	33	2	2	3	3	199	401	597	1203	CoherentMotion_C#v1	1	500
832	1	4	42	0	0	3	3	256	344	768	1032	CoherentMotion_C#v1	1	500
834	0	2	23	2	0	3	3	143	457	429	1371	CoherentMotion_C#v1	1	500
908	1	5	51	0	0	3	3	312	288	936	864	CoherentMotion_C#v1	1	500
808	1	7	70	0	0	3	3	424	176	1272	528	CoherentMotion_C#v1	1	500
1106	1	1	14	0	0	3	3	87	513	261	1539	CoherentMotion_C#v1	1	500
899	1	4	42	3	3	3	3	256	344	768	1032	CoherentMotion_C#v1	1	500
895	1	4	42	1	1	3	3	256	344	768	1032	CoherentMotion_C#v1	1	500
931	1	6	61	3	3	3	3	368	232	1104	696	CoherentMotion_C#v1	1	500
744	1	5	51	1	1	3	3	312	288	936	864	CoherentMotion_C#v1	1	500
815	1	7	70	1	1	3	3	424	176	1272	528	CoherentMotion_C#v1	1	500
882	0	0	5	1	0	3	3	31	569	93	1707	CoherentMotion_C#v1	1	500
998	0	1	14	1	0	3	3	87	513	261	1539	CoherentMotion_C#v1	1	500
1163	0	3	33	2	1	3	3	199	401	597	1203	CoherentMotion_C#v1	1	500
895	1	6	61	1	1	3	3	368	232	1104	696	CoherentMotion_C#v1	1	500
899	1	2	23	1	1	3	3	143	457	429	1371	CoherentMotion_C#v1	1	500
867	1	5	51	3	3	3	3	312	288	936	864	CoherentMotion_C#v1	1	500
689	0	6	61	2	0	3	3	368	232	1104	696	CoherentMotion_C#v1	1	500
857	1	5	51	0	0	3	3	312	288	936	864	CoherentMotion_C#v1	1	500
746	0	0	5	2	1	3	3	31	569	93	1707	CoherentMotion_C#v1	1	500
