# Supplementary material for: The Leuven Embedded Figures Test (L-EFT): measuring perception, intelligence or executive function?
Source: PeerJ. 2018 Mar 26;6:e4524. doi: 10.7717/peerj.4524 (PMC5875396; doi:10.7717/peerj.4524)
Supplement: Supplemental Information 9 [file peerj-06-4524-s009.zip › Study 1/CoherentMotion/114070CoherentMotion.csv]

ReactionTime	Accuracy	CoherenceLevel	CoherenceValue	StimDirection	RespDirection	G_MeanCoherentSpeed	G_MeanRandomSpeed	TotalCoherent	TotalRandom	TotalCoherentSpeed	TotalRandomSpeed	TestID	MainPrac	MotionDuration
3081	1	6	61	2	2	3	3	368	232	1104	696	CoherentMotion_C#v1	0	1000
5008	1	6	61	0	0	3	3	368	232	1104	696	CoherentMotion_C#v1	0	1000
40228	1	7	70	2	2	3	3	424	176	1272	528	CoherentMotion_C#v1	0	1000
1585	1	5	51	2	2	3	3	312	288	936	864	CoherentMotion_C#v1	0	1000
2880	1	2	23	1	1	3	3	143	457	429	1371	CoherentMotion_C#v1	0	1000
1599	1	5	51	0	0	3	3	312	288	936	864	CoherentMotion_C#v1	0	1000
2284	0	2	23	1	0	3	3	143	457	429	1371	CoherentMotion_C#v1	0	1000
1644	1	4	42	2	2	3	3	256	344	768	1032	CoherentMotion_C#v1	0	1000
1495	1	7	70	0	0	3	3	424	176	1272	528	CoherentMotion_C#v1	0	1000
1671	1	5	51	1	1	3	3	312	288	936	864	CoherentMotion_C#v1	0	1000
1462	1	5	51	0	0	3	3	312	288	936	864	CoherentMotion_C#v1	0	1000
1456	1	7	70	2	2	3	3	424	176	1272	528	CoherentMotion_C#v1	0	1000
1531	1	6	61	0	0	3	3	368	232	1104	696	CoherentMotion_C#v1	0	1000
1431	1	7	70	3	3	3	3	424	176	1272	528	CoherentMotion_C#v1	0	1000
1552	1	7	70	2	2	3	3	424	176	1272	528	CoherentMotion_C#v1	0	1000
1726	0	3	33	3	1	3	3	199	401	597	1203	CoherentMotion_C#v1	0	1000
1581	1	4	42	1	1	3	3	256	344	768	1032	CoherentMotion_C#v1	0	1000
1452	1	7	70	2	2	3	3	424	176	1272	528	CoherentMotion_C#v1	0	1000
1525	1	4	42	0	0	3	3	256	344	768	1032	CoherentMotion_C#v1	0	1000
1858	0	0	5	3	0	3	3	31	569	93	1707	CoherentMotion_C#v1	0	1000
1478	1	3	33	1	1	3	3	199	401	597	1203	CoherentMotion_C#v1	0	1000
1457	1	1	14	3	3	3	3	87	513	261	1539	CoherentMotion_C#v1	0	1000
1499	1	5	51	3	3	3	3	312	288	936	864	CoherentMotion_C#v1	0	1000
1671	1	4	42	1	1	3	3	256	344	768	1032	CoherentMotion_C#v1	0	1000
1527	1	6	61	2	2	3	3	368	232	1104	696	CoherentMotion_C#v1	0	1000
1358	1	5	51	3	3	3	3	312	288	936	864	CoherentMotion_C#v1	0	1000
1450	1	6	61	2	2	3	3	368	232	1104	696	CoherentMotion_C#v1	0	1000
1363	1	4	42	3	3	3	3	256	344	768	1032	CoherentMotion_C#v1	0	1000
1258	1	6	61	2	2	3	3	368	232	1104	696	CoherentMotion_C#v1	0	1000
1425	1	3	33	1	1	3	3	199	401	597	1203	CoherentMotion_C#v1	0	1000
1450	1	5	51	0	0	3	3	312	288	936	864	CoherentMotion_C#v1	0	1000
1505	1	2	23	1	1	3	3	143	457	429	1371	CoherentMotion_C#v1	0	1000
1553	1	4	42	1	1	3	3	256	344	768	1032	CoherentMotion_C#v1	0	1000
1565	1	7	70	3	3	3	3	424	176	1272	528	CoherentMotion_C#v1	0	1000
1866	0	5	51	3	1	3	3	312	288	936	864	CoherentMotion_C#v1	0	1000
1726	1	0	5	0	0	3	3	31	569	93	1707	CoherentMotion_C#v1	0	1000
1503	1	6	61	1	1	3	3	368	232	1104	696	CoherentMotion_C#v1	0	1000
1498	0	2	23	1	3	3	3	143	457	429	1371	CoherentMotion_C#v1	0	1000
1542	0	0	5	2	1	3	3	31	569	93	1707	CoherentMotion_C#v1	0	1000
1443	1	7	70	3	3	3	3	424	176	1272	528	CoherentMotion_C#v1	0	1000
1453	0	4	42	3	0	3	3	256	344	768	1032	CoherentMotion_C#v1	0	1000
1687	1	3	33	2	2	3	3	199	401	597	1203	CoherentMotion_C#v1	0	1000
1494	1	6	61	1	1	3	3	368	232	1104	696	CoherentMotion_C#v1	0	1000
1586	0	1	14	3	0	3	3	87	513	261	1539	CoherentMotion_C#v1	0	1000
2383	0	0	5	2	3	3	3	31	569	93	1707	CoherentMotion_C#v1	0	1000
1838	0	5	51	2	1	3	3	312	288	936	864	CoherentMotion_C#v1	0	1000
1525	1	5	51	2	2	3	3	312	288	936	864	CoherentMotion_C#v1	0	1000
1441	0	0	5	3	0	3	3	31	569	93	1707	CoherentMotion_C#v1	0	1000
1452	1	3	33	1	1	3	3	199	401	597	1203	CoherentMotion_C#v1	0	1000
1478	1	2	23	2	2	3	3	143	457	429	1371	CoherentMotion_C#v1	0	1000
1601	1	0	5	1	1	3	3	31	569	93	1707	CoherentMotion_C#v1	0	1000
1501	1	0	5	3	3	3	3	31	569	93	1707	CoherentMotion_C#v1	0	1000
1498	1	6	61	0	0	3	3	368	232	1104	696	CoherentMotion_C#v1	0	1000
1605	1	5	51	1	1	3	3	312	288	936	864	CoherentMotion_C#v1	0	1000
1684	0	4	42	2	0	3	3	256	344	768	1032	CoherentMotion_C#v1	0	1000
1282	1	3	33	0	0	3	3	199	401	597	1203	CoherentMotion_C#v1	0	1000
1304	0	5	51	2	1	3	3	312	288	936	864	CoherentMotion_C#v1	0	1000
1040	1	7	70	1	1	3	3	424	176	1272	528	CoherentMotion_C#v1	0	1000
1726	1	2	23	2	2	3	3	143	457	429	1371	CoherentMotion_C#v1	0	1000
1424	1	5	51	3	3	3	3	312	288	936	864	CoherentMotion_C#v1	0	1000
1081	1	4	42	0	0	3	3	256	344	768	1032	CoherentMotion_C#v1	0	1000
1867	0	0	5	2	0	3	3	31	569	93	1707	CoherentMotion_C#v1	0	1000
1439	1	0	5	1	1	3	3	31	569	93	1707	CoherentMotion_C#v1	0	1000
1448	1	1	14	3	3	3	3	87	513	261	1539	CoherentMotion_C#v1	0	1000
1300	1	6	61	1	1	3	3	368	232	1104	696	CoherentMotion_C#v1	0	1000
1208	1	5	51	1	1	3	3	312	288	936	864	CoherentMotion_C#v1	0	1000
1453	0	2	23	2	0	3	3	143	457	429	1371	CoherentMotion_C#v1	0	1000
1604	1	7	70	3	3	3	3	424	176	1272	528	CoherentMotion_C#v1	0	1000
1766	0	0	5	3	1	3	3	31	569	93	1707	CoherentMotion_C#v1	0	1000
1480	1	6	61	3	3	3	3	368	232	1104	696	CoherentMotion_C#v1	0	1000
1106	1	6	61	3	3	3	3	368	232	1104	696	CoherentMotion_C#v1	0	1000
1315	0	2	23	2	0	3	3	143	457	429	1371	CoherentMotion_C#v1	0	1000
1131	1	4	42	3	3	3	3	256	344	768	1032	CoherentMotion_C#v1	0	1000
1102	1	6	61	2	2	3	3	368	232	1104	696	CoherentMotion_C#v1	0	1000
1198	0	0	5	1	3	3	3	31	569	93	1707	CoherentMotion_C#v1	0	1000
1363	1	2	23	3	3	3	3	143	457	429	1371	CoherentMotion_C#v1	0	1000
1435	1	1	14	0	0	3	3	87	513	261	1539	CoherentMotion_C#v1	0	1000
1397	0	1	14	1	2	3	3	87	513	261	1539	CoherentMotion_C#v1	0	1000
1503	1	2	23	3	3	3	3	143	457	429	1371	CoherentMotion_C#v1	0	1000
1095	1	2	23	3	3	3	3	143	457	429	1371	CoherentMotion_C#v1	0	1000
2024	0	1	14	0	3	3	3	87	513	261	1539	CoherentMotion_C#v1	1	500
962	1	4	42	2	2	3	3	256	344	768	1032	CoherentMotion_C#v1	1	500
926	0	3	33	1	3	3	3	199	401	597	1203	CoherentMotion_C#v1	1	500
891	0	4	42	1	3	3	3	256	344	768	1032	CoherentMotion_C#v1	1	500
694	1	6	61	0	0	3	3	368	232	1104	696	CoherentMotion_C#v1	1	500
862	1	3	33	1	1	3	3	199	401	597	1203	CoherentMotion_C#v1	1	500
953	0	0	5	2	3	3	3	31	569	93	1707	CoherentMotion_C#v1	1	500
1014	0	0	5	2	0	3	3	31	569	93	1707	CoherentMotion_C#v1	1	500
998	1	0	5	2	2	3	3	31	569	93	1707	CoherentMotion_C#v1	1	500
1157	1	0	5	2	2	3	3	31	569	93	1707	CoherentMotion_C#v1	1	500
1158	0	0	5	3	1	3	3	31	569	93	1707	CoherentMotion_C#v1	1	500
937	1	5	51	3	3	3	3	312	288	936	864	CoherentMotion_C#v1	1	500
1239	1	2	23	2	2	3	3	143	457	429	1371	CoherentMotion_C#v1	1	500
1401	1	1	14	2	2	3	3	87	513	261	1539	CoherentMotion_C#v1	1	500
867	1	7	70	1	1	3	3	424	176	1272	528	CoherentMotion_C#v1	1	500
910	1	7	70	3	3	3	3	424	176	1272	528	CoherentMotion_C#v1	1	500
1180	0	5	51	3	1	3	3	312	288	936	864	CoherentMotion_C#v1	1	500
990	1	4	42	1	1	3	3	256	344	768	1032	CoherentMotion_C#v1	1	500
893	1	6	61	3	3	3	3	368	232	1104	696	CoherentMotion_C#v1	1	500
809	1	6	61	2	2	3	3	368	232	1104	696	CoherentMotion_C#v1	1	500
1138	1	4	42	3	3	3	3	256	344	768	1032	CoherentMotion_C#v1	1	500
981	0	4	42	2	0	3	3	256	344	768	1032	CoherentMotion_C#v1	1	500
849	1	4	42	0	0	3	3	256	344	768	1032	CoherentMotion_C#v1	1	500
877	1	2	23	0	0	3	3	143	457	429	1371	CoherentMotion_C#v1	1	500
888	1	2	23	0	0	3	3	143	457	429	1371	CoherentMotion_C#v1	1	500
928	0	0	5	2	0	3	3	31	569	93	1707	CoherentMotion_C#v1	1	500
913	1	7	70	2	2	3	3	424	176	1272	528	CoherentMotion_C#v1	1	500
842	1	2	23	1	1	3	3	143	457	429	1371	CoherentMotion_C#v1	1	500
1336	1	1	14	2	2	3	3	87	513	261	1539	CoherentMotion_C#v1	1	500
895	0	2	23	3	1	3	3	143	457	429	1371	CoherentMotion_C#v1	1	500
825	1	2	23	1	1	3	3	143	457	429	1371	CoherentMotion_C#v1	1	500
887	1	0	5	0	0	3	3	31	569	93	1707	CoherentMotion_C#v1	1	500
1074	0	4	42	0	1	3	3	256	344	768	1032	CoherentMotion_C#v1	1	500
912	1	5	51	2	2	3	3	312	288	936	864	CoherentMotion_C#v1	1	500
1053	1	0	5	1	1	3	3	31	569	93	1707	CoherentMotion_C#v1	1	500
878	1	3	33	1	1	3	3	199	401	597	1203	CoherentMotion_C#v1	1	500
922	0	7	70	1	3	3	3	424	176	1272	528	CoherentMotion_C#v1	1	500
883	1	3	33	0	0	3	3	199	401	597	1203	CoherentMotion_C#v1	1	500
865	0	4	42	2	1	3	3	256	344	768	1032	CoherentMotion_C#v1	1	500
829	1	1	14	1	1	3	3	87	513	261	1539	CoherentMotion_C#v1	1	500
905	0	3	33	2	0	3	3	199	401	597	1203	CoherentMotion_C#v1	1	500
804	1	7	70	0	0	3	3	424	176	1272	528	CoherentMotion_C#v1	1	500
829	1	7	70	0	0	3	3	424	176	1272	528	CoherentMotion_C#v1	1	500
904	0	1	14	3	1	3	3	87	513	261	1539	CoherentMotion_C#v1	1	500
932	1	3	33	1	1	3	3	199	401	597	1203	CoherentMotion_C#v1	1	500
817	1	3	33	1	1	3	3	199	401	597	1203	CoherentMotion_C#v1	1	500
727	1	7	70	1	1	3	3	424	176	1272	528	CoherentMotion_C#v1	1	500
834	1	5	51	1	1	3	3	312	288	936	864	CoherentMotion_C#v1	1	500
796	1	4	42	3	3	3	3	256	344	768	1032	CoherentMotion_C#v1	1	500
758	1	5	51	0	0	3	3	312	288	936	864	CoherentMotion_C#v1	1	500
811	0	2	23	3	1	3	3	143	457	429	1371	CoherentMotion_C#v1	1	500
2117	0	1	14	0	3	3	3	87	513	261	1539	CoherentMotion_C#v1	1	500
675	1	5	51	2	2	3	3	312	288	936	864	CoherentMotion_C#v1	1	500
667	1	6	61	1	1	3	3	368	232	1104	696	CoherentMotion_C#v1	1	500
624	0	1	14	2	1	3	3	87	513	261	1539	CoherentMotion_C#v1	1	500
597	1	6	61	1	1	3	3	368	232	1104	696	CoherentMotion_C#v1	1	500
698	0	0	5	3	1	3	3	31	569	93	1707	CoherentMotion_C#v1	1	500
544	1	2	23	0	0	3	3	143	457	429	1371	CoherentMotion_C#v1	1	500
757	0	0	5	3	0	3	3	31	569	93	1707	CoherentMotion_C#v1	1	500
636	1	7	70	0	0	3	3	424	176	1272	528	CoherentMotion_C#v1	1	500
722	1	4	42	0	0	3	3	256	344	768	1032	CoherentMotion_C#v1	1	500
1177	0	3	33	2	1	3	3	199	401	597	1203	CoherentMotion_C#v1	1	500
860	1	2	23	1	1	3	3	143	457	429	1371	CoherentMotion_C#v1	1	500
775	0	3	33	2	3	3	3	199	401	597	1203	CoherentMotion_C#v1	1	500
751	1	5	51	0	0	3	3	312	288	936	864	CoherentMotion_C#v1	1	500
1145	1	5	51	0	0	3	3	312	288	936	864	CoherentMotion_C#v1	1	500
1144	1	2	23	3	3	3	3	143	457	429	1371	CoherentMotion_C#v1	1	500
1004	1	5	51	0	0	3	3	312	288	936	864	CoherentMotion_C#v1	1	500
861	1	5	51	1	1	3	3	312	288	936	864	CoherentMotion_C#v1	1	500
775	1	6	61	0	0	3	3	368	232	1104	696	CoherentMotion_C#v1	1	500
1505	1	2	23	2	2	3	3	143	457	429	1371	CoherentMotion_C#v1	1	500
814	1	7	70	2	2	3	3	424	176	1272	528	CoherentMotion_C#v1	1	500
807	1	4	42	1	1	3	3	256	344	768	1032	CoherentMotion_C#v1	1	500
785	1	2	23	0	0	3	3	143	457	429	1371	CoherentMotion_C#v1	1	500
714	1	6	61	0	0	3	3	368	232	1104	696	CoherentMotion_C#v1	1	500
705	1	7	70	3	3	3	3	424	176	1272	528	CoherentMotion_C#v1	1	500
1097	1	2	23	0	0	3	3	143	457	429	1371	CoherentMotion_C#v1	1	500
954	1	0	5	0	0	3	3	31	569	93	1707	CoherentMotion_C#v1	1	500
886	1	2	23	3	3	3	3	143	457	429	1371	CoherentMotion_C#v1	1	500
755	1	6	61	1	1	3	3	368	232	1104	696	CoherentMotion_C#v1	1	500
1047	0	4	42	2	3	3	3	256	344	768	1032	CoherentMotion_C#v1	1	500
635	1	5	51	0	0	3	3	312	288	936	864	CoherentMotion_C#v1	1	500
1135	0	3	33	0	3	3	3	199	401	597	1203	CoherentMotion_C#v1	1	500
944	0	1	14	3	1	3	3	87	513	261	1539	CoherentMotion_C#v1	1	500
990	0	1	14	2	0	3	3	87	513	261	1539	CoherentMotion_C#v1	1	500
957	1	7	70	2	2	3	3	424	176	1272	528	CoherentMotion_C#v1	1	500
937	1	1	14	1	1	3	3	87	513	261	1539	CoherentMotion_C#v1	1	500
967	0	0	5	0	1	3	3	31	569	93	1707	CoherentMotion_C#v1	1	500
882	1	3	33	1	1	3	3	199	401	597	1203	CoherentMotion_C#v1	1	500
833	1	2	23	0	0	3	3	143	457	429	1371	CoherentMotion_C#v1	1	500
1019	1	1	14	1	1	3	3	87	513	261	1539	CoherentMotion_C#v1	1	500
970	1	1	14	3	3	3	3	87	513	261	1539	CoherentMotion_C#v1	1	500
905	1	0	5	1	1	3	3	31	569	93	1707	CoherentMotion_C#v1	1	500
837	1	5	51	0	0	3	3	312	288	936	864	CoherentMotion_C#v1	1	500
943	1	3	33	0	0	3	3	199	401	597	1203	CoherentMotion_C#v1	1	500
781	1	6	61	0	0	3	3	368	232	1104	696	CoherentMotion_C#v1	1	500
838	0	3	33	2	1	3	3	199	401	597	1203	CoherentMotion_C#v1	1	500
896	0	0	5	2	3	3	3	31	569	93	1707	CoherentMotion_C#v1	1	500
796	1	4	42	3	3	3	3	256	344	768	1032	CoherentMotion_C#v1	1	500
758	1	4	42	1	1	3	3	256	344	768	1032	CoherentMotion_C#v1	1	500
734	1	6	61	3	3	3	3	368	232	1104	696	CoherentMotion_C#v1	1	500
883	1	3	33	1	1	3	3	199	401	597	1203	CoherentMotion_C#v1	1	500
1245	1	1	14	2	2	3	3	87	513	261	1539	CoherentMotion_C#v1	1	500
799	1	6	61	0	0	3	3	368	232	1104	696	CoherentMotion_C#v1	1	500
1149	0	2	23	0	3	3	3	143	457	429	1371	CoherentMotion_C#v1	1	500
782	0	0	5	2	1	3	3	31	569	93	1707	CoherentMotion_C#v1	1	500
1064	0	1	14	2	3	3	3	87	513	261	1539	CoherentMotion_C#v1	1	500
841	1	6	61	1	1	3	3	368	232	1104	696	CoherentMotion_C#v1	1	500
834	1	4	42	1	1	3	3	256	344	768	1032	CoherentMotion_C#v1	1	500
893	1	2	23	1	1	3	3	143	457	429	1371	CoherentMotion_C#v1	1	500
905	0	1	14	1	3	3	3	87	513	261	1539	CoherentMotion_C#v1	1	500
803	1	0	5	3	3	3	3	31	569	93	1707	CoherentMotion_C#v1	1	500
895	1	3	33	3	3	3	3	199	401	597	1203	CoherentMotion_C#v1	1	500
746	1	4	42	0	0	3	3	256	344	768	1032	CoherentMotion_C#v1	1	500
755	1	6	61	3	3	3	3	368	232	1104	696	CoherentMotion_C#v1	1	500
731	1	5	51	1	1	3	3	312	288	936	864	CoherentMotion_C#v1	1	500
851	1	6	61	3	3	3	3	368	232	1104	696	CoherentMotion_C#v1	1	500
732	1	2	23	1	1	3	3	143	457	429	1371	CoherentMotion_C#v1	1	500
773	1	3	33	1	1	3	3	199	401	597	1203	CoherentMotion_C#v1	1	500
1246	1	6	61	2	2	3	3	368	232	1104	696	CoherentMotion_C#v1	1	500
899	1	5	51	2	2	3	3	312	288	936	864	CoherentMotion_C#v1	1	500
1007	1	0	5	1	1	3	3	31	569	93	1707	CoherentMotion_C#v1	1	500
894	0	0	5	2	3	3	3	31	569	93	1707	CoherentMotion_C#v1	1	500
730	1	4	42	2	2	3	3	256	344	768	1032	CoherentMotion_C#v1	1	500
718	1	0	5	1	1	3	3	31	569	93	1707	CoherentMotion_C#v1	1	500
825	0	1	14	1	3	3	3	87	513	261	1539	CoherentMotion_C#v1	1	500
1731	1	1	14	0	0	3	3	87	513	261	1539	CoherentMotion_C#v1	1	500
901	1	7	70	2	2	3	3	424	176	1272	528	CoherentMotion_C#v1	1	500
1375	0	2	23	0	3	3	3	143	457	429	1371	CoherentMotion_C#v1	1	500
761	1	7	70	0	0	3	3	424	176	1272	528	CoherentMotion_C#v1	1	500
880	1	2	23	3	3	3	3	143	457	429	1371	CoherentMotion_C#v1	1	500
873	1	3	33	3	3	3	3	199	401	597	1203	CoherentMotion_C#v1	1	500
984	1	1	14	1	1	3	3	87	513	261	1539	CoherentMotion_C#v1	1	500
1382	0	1	14	0	1	3	3	87	513	261	1539	CoherentMotion_C#v1	1	500
863	1	5	51	1	1	3	3	312	288	936	864	CoherentMotion_C#v1	1	500
1097	0	0	5	2	0	3	3	31	569	93	1707	CoherentMotion_C#v1	1	500
746	1	4	42	0	0	3	3	256	344	768	1032	CoherentMotion_C#v1	1	500
740	1	2	23	2	2	3	3	143	457	429	1371	CoherentMotion_C#v1	1	500
843	1	7	70	0	0	3	3	424	176	1272	528	CoherentMotion_C#v1	1	500
853	0	1	14	2	1	3	3	87	513	261	1539	CoherentMotion_C#v1	1	500
768	1	3	33	3	3	3	3	199	401	597	1203	CoherentMotion_C#v1	1	500
903	1	2	23	0	0	3	3	143	457	429	1371	CoherentMotion_C#v1	1	500
1684	1	0	5	2	2	3	3	31	569	93	1707	CoherentMotion_C#v1	1	500
773	1	7	70	1	1	3	3	424	176	1272	528	CoherentMotion_C#v1	1	500
1132	1	2	23	2	2	3	3	143	457	429	1371	CoherentMotion_C#v1	1	500
1295	1	2	23	2	2	3	3	143	457	429	1371	CoherentMotion_C#v1	1	500
806	1	3	33	0	0	3	3	199	401	597	1203	CoherentMotion_C#v1	1	500
1055	0	3	33	0	2	3	3	199	401	597	1203	CoherentMotion_C#v1	1	500
735	1	2	23	1	1	3	3	143	457	429	1371	CoherentMotion_C#v1	1	500
759	1	6	61	0	0	3	3	368	232	1104	696	CoherentMotion_C#v1	1	500
672	1	7	70	1	1	3	3	424	176	1272	528	CoherentMotion_C#v1	1	500
757	1	7	70	0	0	3	3	424	176	1272	528	CoherentMotion_C#v1	1	500
810	1	3	33	2	2	3	3	199	401	597	1203	CoherentMotion_C#v1	1	500
728	1	5	51	3	3	3	3	312	288	936	864	CoherentMotion_C#v1	1	500
783	1	7	70	3	3	3	3	424	176	1272	528	CoherentMotion_C#v1	1	500
727	0	0	5	2	1	3	3	31	569	93	1707	CoherentMotion_C#v1	1	500
716	1	5	51	2	2	3	3	312	288	936	864	CoherentMotion_C#v1	1	500
647	1	6	61	1	1	3	3	368	232	1104	696	CoherentMotion_C#v1	1	500
909	1	1	14	1	1	3	3	87	513	261	1539	CoherentMotion_C#v1	1	500
745	1	7	70	1	1	3	3	424	176	1272	528	CoherentMotion_C#v1	1	500
641	1	6	61	1	1	3	3	368	232	1104	696	CoherentMotion_C#v1	1	500
1173	0	3	33	0	2	3	3	199	401	597	1203	CoherentMotion_C#v1	1	500
712	1	6	61	0	0	3	3	368	232	1104	696	CoherentMotion_C#v1	1	500
785	0	0	5	0	1	3	3	31	569	93	1707	CoherentMotion_C#v1	1	500
678	1	5	51	0	0	3	3	312	288	936	864	CoherentMotion_C#v1	1	500
816	1	5	51	3	3	3	3	312	288	936	864	CoherentMotion_C#v1	1	500
777	1	7	70	2	2	3	3	424	176	1272	528	CoherentMotion_C#v1	1	500
676	1	1	14	1	1	3	3	87	513	261	1539	CoherentMotion_C#v1	1	500
1177	0	0	5	2	3	3	3	31	569	93	1707	CoherentMotion_C#v1	1	500
716	1	3	33	3	3	3	3	199	401	597	1203	CoherentMotion_C#v1	1	500
624	1	3	33	0	0	3	3	199	401	597	1203	CoherentMotion_C#v1	1	500
649	1	6	61	1	1	3	3	368	232	1104	696	CoherentMotion_C#v1	1	500
1279	0	0	5	0	2	3	3	31	569	93	1707	CoherentMotion_C#v1	1	500
708	1	6	61	3	3	3	3	368	232	1104	696	CoherentMotion_C#v1	1	500
714	0	0	5	0	1	3	3	31	569	93	1707	CoherentMotion_C#v1	1	500
947	1	3	33	3	3	3	3	199	401	597	1203	CoherentMotion_C#v1	1	500
704	1	6	61	0	0	3	3	368	232	1104	696	CoherentMotion_C#v1	1	500
759	1	1	14	1	1	3	3	87	513	261	1539	CoherentMotion_C#v1	1	500
1051	1	1	14	2	2	3	3	87	513	261	1539	CoherentMotion_C#v1	1	500
732	1	7	70	0	0	3	3	424	176	1272	528	CoherentMotion_C#v1	1	500
822	0	1	14	2	1	3	3	87	513	261	1539	CoherentMotion_C#v1	1	500
848	1	1	14	1	1	3	3	87	513	261	1539	CoherentMotion_C#v1	1	500
635	1	5	51	0	0	3	3	312	288	936	864	CoherentMotion_C#v1	1	500
705	0	3	33	2	1	3	3	199	401	597	1203	CoherentMotion_C#v1	1	500
600	1	6	61	3	3	3	3	368	232	1104	696	CoherentMotion_C#v1	1	500
600	1	6	61	0	0	3	3	368	232	1104	696	CoherentMotion_C#v1	1	500
606	1	7	70	1	1	3	3	424	176	1272	528	CoherentMotion_C#v1	1	500
548	1	4	42	0	0	3	3	256	344	768	1032	CoherentMotion_C#v1	1	500
664	1	4	42	3	3	3	3	256	344	768	1032	CoherentMotion_C#v1	1	500
844	1	1	14	0	0	3	3	87	513	261	1539	CoherentMotion_C#v1	1	500
697	1	2	23	2	2	3	3	143	457	429	1371	CoherentMotion_C#v1	1	500
943	0	0	5	3	1	3	3	31	569	93	1707	CoherentMotion_C#v1	1	500
541	1	3	33	0	0	3	3	199	401	597	1203	CoherentMotion_C#v1	1	500
767	1	6	61	0	0	3	3	368	232	1104	696	CoherentMotion_C#v1	1	500
775	0	1	14	0	1	3	3	87	513	261	1539	CoherentMotion_C#v1	1	500
640	1	5	51	0	0	3	3	312	288	936	864	CoherentMotion_C#v1	1	500
614	1	0	5	1	1	3	3	31	569	93	1707	CoherentMotion_C#v1	1	500
618	1	2	23	1	1	3	3	143	457	429	1371	CoherentMotion_C#v1	1	500
719	1	4	42	2	2	3	3	256	344	768	1032	CoherentMotion_C#v1	1	500
630	1	5	51	3	3	3	3	312	288	936	864	CoherentMotion_C#v1	1	500
620	0	7	70	2	0	3	3	424	176	1272	528	CoherentMotion_C#v1	1	500
1447	0	1	14	2	1	3	3	87	513	261	1539	CoherentMotion_C#v1	1	500
834	1	1	14	0	0	3	3	87	513	261	1539	CoherentMotion_C#v1	1	500
764	1	1	14	3	3	3	3	87	513	261	1539	CoherentMotion_C#v1	1	500
817	0	0	5	2	1	3	3	31	569	93	1707	CoherentMotion_C#v1	1	500
671	1	7	70	1	1	3	3	424	176	1272	528	CoherentMotion_C#v1	1	500
661	1	4	42	2	2	3	3	256	344	768	1032	CoherentMotion_C#v1	1	500
1307	1	3	33	2	2	3	3	199	401	597	1203	CoherentMotion_C#v1	1	500
801	0	2	23	2	1	3	3	143	457	429	1371	CoherentMotion_C#v1	1	500
811	1	3	33	2	2	3	3	199	401	597	1203	CoherentMotion_C#v1	1	500
661	1	6	61	1	1	3	3	368	232	1104	696	CoherentMotion_C#v1	1	500
603	1	5	51	0	0	3	3	312	288	936	864	CoherentMotion_C#v1	1	500
623	1	4	42	1	1	3	3	256	344	768	1032	CoherentMotion_C#v1	1	500
880	1	1	14	0	0	3	3	87	513	261	1539	CoherentMotion_C#v1	1	500
687	1	6	61	1	1	3	3	368	232	1104	696	CoherentMotion_C#v1	1	500
982	1	2	23	1	1	3	3	143	457	429	1371	CoherentMotion_C#v1	1	500
612	1	7	70	1	1	3	3	424	176	1272	528	CoherentMotion_C#v1	1	500
645	1	5	51	0	0	3	3	312	288	936	864	CoherentMotion_C#v1	1	500
846	1	3	33	2	2	3	3	199	401	597	1203	CoherentMotion_C#v1	1	500
648	0	1	14	0	1	3	3	87	513	261	1539	CoherentMotion_C#v1	1	500
767	1	0	5	1	1	3	3	31	569	93	1707	CoherentMotion_C#v1	1	500
611	1	3	33	0	0	3	3	199	401	597	1203	CoherentMotion_C#v1	1	500
604	0	3	33	2	1	3	3	199	401	597	1203	CoherentMotion_C#v1	1	500
656	1	1	14	3	3	3	3	87	513	261	1539	CoherentMotion_C#v1	1	500
1093	1	4	42	2	2	3	3	256	344	768	1032	CoherentMotion_C#v1	1	500
1253	0	0	5	0	1	3	3	31	569	93	1707	CoherentMotion_C#v1	1	500
795	1	4	42	1	1	3	3	256	344	768	1032	CoherentMotion_C#v1	1	500
774	1	2	23	3	3	3	3	143	457	429	1371	CoherentMotion_C#v1	1	500
750	1	6	61	2	2	3	3	368	232	1104	696	CoherentMotion_C#v1	1	500
741	1	5	51	3	3	3	3	312	288	936	864	CoherentMotion_C#v1	1	500
637	1	3	33	1	1	3	3	199	401	597	1203	CoherentMotion_C#v1	1	500
690	1	5	51	2	2	3	3	312	288	936	864	CoherentMotion_C#v1	1	500
666	1	6	61	0	0	3	3	368	232	1104	696	CoherentMotion_C#v1	1	500
768	1	3	33	2	2	3	3	199	401	597	1203	CoherentMotion_C#v1	1	500
729	1	7	70	1	1	3	3	424	176	1272	528	CoherentMotion_C#v1	1	500
704	1	0	5	1	1	3	3	31	569	93	1707	CoherentMotion_C#v1	1	500
835	1	3	33	1	1	3	3	199	401	597	1203	CoherentMotion_C#v1	1	500
657	1	3	33	3	3	3	3	199	401	597	1203	CoherentMotion_C#v1	1	500
887	1	0	5	1	1	3	3	31	569	93	1707	CoherentMotion_C#v1	1	500
770	1	1	14	2	2	3	3	87	513	261	1539	CoherentMotion_C#v1	1	500
618	1	6	61	1	1	3	3	368	232	1104	696	CoherentMotion_C#v1	1	500
703	0	0	5	2	3	3	3	31	569	93	1707	CoherentMotion_C#v1	1	500
759	1	5	51	3	3	3	3	312	288	936	864	CoherentMotion_C#v1	1	500
655	1	7	70	2	2	3	3	424	176	1272	528	CoherentMotion_C#v1	1	500
689	0	2	23	2	1	3	3	143	457	429	1371	CoherentMotion_C#v1	1	500
747	0	1	14	2	1	3	3	87	513	261	1539	CoherentMotion_C#v1	1	500
628	1	3	33	1	1	3	3	199	401	597	1203	CoherentMotion_C#v1	1	500
632	1	5	51	0	0	3	3	312	288	936	864	CoherentMotion_C#v1	1	500
621	1	7	70	2	2	3	3	424	176	1272	528	CoherentMotion_C#v1	1	500
879	0	1	14	0	1	3	3	87	513	261	1539	CoherentMotion_C#v1	1	500
879	1	5	51	0	0	3	3	312	288	936	864	CoherentMotion_C#v1	1	500
666	1	6	61	0	0	3	3	368	232	1104	696	CoherentMotion_C#v1	1	500
719	1	2	23	1	1	3	3	143	457	429	1371	CoherentMotion_C#v1	1	500
839	1	4	42	3	3	3	3	256	344	768	1032	CoherentMotion_C#v1	1	500
734	1	2	23	1	1	3	3	143	457	429	1371	CoherentMotion_C#v1	1	500
698	1	4	42	2	2	3	3	256	344	768	1032	CoherentMotion_C#v1	1	500
656	0	2	23	0	1	3	3	143	457	429	1371	CoherentMotion_C#v1	1	500
805	1	2	23	1	1	3	3	143	457	429	1371	CoherentMotion_C#v1	1	500
751	0	4	42	2	3	3	3	256	344	768	1032	CoherentMotion_C#v1	1	500
857	1	4	42	3	3	3	3	256	344	768	1032	CoherentMotion_C#v1	1	500
563	0	1	14	3	1	3	3	87	513	261	1539	CoherentMotion_C#v1	1	500
584	1	7	70	0	0	3	3	424	176	1272	528	CoherentMotion_C#v1	1	500
699	1	2	23	3	3	3	3	143	457	429	1371	CoherentMotion_C#v1	1	500
543	0	0	5	3	1	3	3	31	569	93	1707	CoherentMotion_C#v1	1	500
708	1	7	70	2	2	3	3	424	176	1272	528	CoherentMotion_C#v1	1	500
701	0	1	14	2	3	3	3	87	513	261	1539	CoherentMotion_C#v1	1	500
659	1	2	23	3	3	3	3	143	457	429	1371	CoherentMotion_C#v1	1	500
570	0	5	51	2	0	3	3	312	288	936	864	CoherentMotion_C#v1	1	500
622	0	2	23	2	1	3	3	143	457	429	1371	CoherentMotion_C#v1	1	500
1139	0	0	5	1	2	3	3	31	569	93	1707	CoherentMotion_C#v1	1	500
790	1	5	51	2	2	3	3	312	288	936	864	CoherentMotion_C#v1	1	500
654	0	2	23	0	1	3	3	143	457	429	1371	CoherentMotion_C#v1	1	500
597	1	5	51	3	3	3	3	312	288	936	864	CoherentMotion_C#v1	1	500
970	0	0	5	1	3	3	3	31	569	93	1707	CoherentMotion_C#v1	1	500
678	1	5	51	2	2	3	3	312	288	936	864	CoherentMotion_C#v1	1	500
617	1	3	33	2	2	3	3	199	401	597	1203	CoherentMotion_C#v1	1	500
546	1	5	51	1	1	3	3	312	288	936	864	CoherentMotion_C#v1	1	500
900	0	3	33	0	1	3	3	199	401	597	1203	CoherentMotion_C#v1	1	500
657	1	1	14	1	1	3	3	87	513	261	1539	CoherentMotion_C#v1	1	500
674	1	4	42	3	3	3	3	256	344	768	1032	CoherentMotion_C#v1	1	500
636	1	6	61	1	1	3	3	368	232	1104	696	CoherentMotion_C#v1	1	500
561	0	1	14	2	3	3	3	87	513	261	1539	CoherentMotion_C#v1	1	500
1026	0	0	5	0	2	3	3	31	569	93	1707	CoherentMotion_C#v1	1	500
565	1	5	51	1	1	3	3	312	288	936	864	CoherentMotion_C#v1	1	500
646	1	7	70	2	2	3	3	424	176	1272	528	CoherentMotion_C#v1	1	500
634	1	4	42	0	0	3	3	256	344	768	1032	CoherentMotion_C#v1	1	500
610	1	7	70	0	0	3	3	424	176	1272	528	CoherentMotion_C#v1	1	500
629	1	7	70	2	2	3	3	424	176	1272	528	CoherentMotion_C#v1	1	500
604	0	2	23	3	1	3	3	143	457	429	1371	CoherentMotion_C#v1	1	500
684	1	3	33	2	2	3	3	199	401	597	1203	CoherentMotion_C#v1	1	500
1333	0	0	5	1	3	3	3	31	569	93	1707	CoherentMotion_C#v1	1	500
653	1	2	23	1	1	3	3	143	457	429	1371	CoherentMotion_C#v1	1	500
610	1	7	70	2	2	3	3	424	176	1272	528	CoherentMotion_C#v1	1	500
660	1	5	51	3	3	3	3	312	288	936	864	CoherentMotion_C#v1	1	500
861	0	4	42	2	0	3	3	256	344	768	1032	CoherentMotion_C#v1	1	500
713	1	4	42	3	3	3	3	256	344	768	1032	CoherentMotion_C#v1	1	500
977	1	5	51	0	0	3	3	312	288	936	864	CoherentMotion_C#v1	1	500
717	1	6	61	3	3	3	3	368	232	1104	696	CoherentMotion_C#v1	1	500
597	1	7	70	0	0	3	3	424	176	1272	528	CoherentMotion_C#v1	1	500
601	1	6	61	2	2	3	3	368	232	1104	696	CoherentMotion_C#v1	1	500
557	1	5	51	1	1	3	3	312	288	936	864	CoherentMotion_C#v1	1	500
725	1	5	51	2	2	3	3	312	288	936	864	CoherentMotion_C#v1	1	500
669	0	1	14	0	1	3	3	87	513	261	1539	CoherentMotion_C#v1	1	500
847	0	0	5	0	3	3	3	31	569	93	1707	CoherentMotion_C#v1	1	500
653	1	7	70	2	2	3	3	424	176	1272	528	CoherentMotion_C#v1	1	500
644	1	6	61	3	3	3	3	368	232	1104	696	CoherentMotion_C#v1	1	500
569	1	4	42	1	1	3	3	256	344	768	1032	CoherentMotion_C#v1	1	500
862	1	2	23	0	0	3	3	143	457	429	1371	CoherentMotion_C#v1	1	500
808	1	6	61	1	1	3	3	368	232	1104	696	CoherentMotion_C#v1	1	500
641	1	4	42	1	1	3	3	256	344	768	1032	CoherentMotion_C#v1	1	500
630	0	1	14	0	3	3	3	87	513	261	1539	CoherentMotion_C#v1	1	500
632	1	4	42	0	0	3	3	256	344	768	1032	CoherentMotion_C#v1	1	500
624	0	1	14	3	1	3	3	87	513	261	1539	CoherentMotion_C#v1	1	500
725	1	4	42	1	1	3	3	256	344	768	1032	CoherentMotion_C#v1	1	500
622	0	6	61	3	1	3	3	368	232	1104	696	CoherentMotion_C#v1	1	500
642	1	6	61	1	1	3	3	368	232	1104	696	CoherentMotion_C#v1	1	500
615	1	2	23	1	1	3	3	143	457	429	1371	CoherentMotion_C#v1	1	500
750	1	4	42	2	2	3	3	256	344	768	1032	CoherentMotion_C#v1	1	500
740	1	7	70	0	0	3	3	424	176	1272	528	CoherentMotion_C#v1	1	500
636	0	0	5	0	3	3	3	31	569	93	1707	CoherentMotion_C#v1	1	500
754	0	6	61	0	1	3	3	368	232	1104	696	CoherentMotion_C#v1	1	500
859	0	7	70	2	1	3	3	424	176	1272	528	CoherentMotion_C#v1	1	500
710	1	7	70	0	0	3	3	424	176	1272	528	CoherentMotion_C#v1	1	500
717	1	7	70	0	0	3	3	424	176	1272	528	CoherentMotion_C#v1	1	500
576	1	4	42	1	1	3	3	256	344	768	1032	CoherentMotion_C#v1	1	500
696	1	6	61	1	1	3	3	368	232	1104	696	CoherentMotion_C#v1	1	500
1245	1	2	23	2	2	3	3	143	457	429	1371	CoherentMotion_C#v1	1	500
930	0	1	14	0	1	3	3	87	513	261	1539	CoherentMotion_C#v1	1	500
832	0	2	23	3	1	3	3	143	457	429	1371	CoherentMotion_C#v1	1	500
619	1	7	70	0	0	3	3	424	176	1272	528	CoherentMotion_C#v1	1	500
751	1	5	51	3	3	3	3	312	288	936	864	CoherentMotion_C#v1	1	500
614	0	1	14	2	1	3	3	87	513	261	1539	CoherentMotion_C#v1	1	500
619	1	5	51	1	1	3	3	312	288	936	864	CoherentMotion_C#v1	1	500
1215	0	0	5	0	2	3	3	31	569	93	1707	CoherentMotion_C#v1	1	500
595	0	5	51	2	1	3	3	312	288	936	864	CoherentMotion_C#v1	1	500
569	1	7	70	0	0	3	3	424	176	1272	528	CoherentMotion_C#v1	1	500
683	0	6	61	2	1	3	3	368	232	1104	696	CoherentMotion_C#v1	1	500
771	0	3	33	2	1	3	3	199	401	597	1203	CoherentMotion_C#v1	1	500
683	1	6	61	0	0	3	3	368	232	1104	696	CoherentMotion_C#v1	1	500
930	1	5	51	0	0	3	3	312	288	936	864	CoherentMotion_C#v1	1	500
687	1	1	14	1	1	3	3	87	513	261	1539	CoherentMotion_C#v1	1	500
790	1	5	51	3	3	3	3	312	288	936	864	CoherentMotion_C#v1	1	500
798	0	1	14	0	1	3	3	87	513	261	1539	CoherentMotion_C#v1	1	500
632	1	1	14	1	1	3	3	87	513	261	1539	CoherentMotion_C#v1	1	500
637	1	5	51	1	1	3	3	312	288	936	864	CoherentMotion_C#v1	1	500
611	1	4	42	1	1	3	3	256	344	768	1032	CoherentMotion_C#v1	1	500
851	0	0	5	0	1	3	3	31	569	93	1707	CoherentMotion_C#v1	1	500
562	1	6	61	0	0	3	3	368	232	1104	696	CoherentMotion_C#v1	1	500
565	1	5	51	1	1	3	3	312	288	936	864	CoherentMotion_C#v1	1	500
676	1	0	5	3	3	3	3	31	569	93	1707	CoherentMotion_C#v1	1	500
766	1	7	70	3	3	3	3	424	176	1272	528	CoherentMotion_C#v1	1	500
707	1	5	51	0	0	3	3	312	288	936	864	CoherentMotion_C#v1	1	500
734	0	0	5	2	3	3	3	31	569	93	1707	CoherentMotion_C#v1	1	500
542	0	4	42	0	1	3	3	256	344	768	1032	CoherentMotion_C#v1	1	500
600	1	6	61	0	0	3	3	368	232	1104	696	CoherentMotion_C#v1	1	500
589	0	0	5	2	1	3	3	31	569	93	1707	CoherentMotion_C#v1	1	500
913	1	6	61	0	0	3	3	368	232	1104	696	CoherentMotion_C#v1	1	500
748	1	3	33	2	2	3	3	199	401	597	1203	CoherentMotion_C#v1	1	500
725	1	4	42	3	3	3	3	256	344	768	1032	CoherentMotion_C#v1	1	500
649	1	6	61	1	1	3	3	368	232	1104	696	CoherentMotion_C#v1	1	500
627	1	7	70	1	1	3	3	424	176	1272	528	CoherentMotion_C#v1	1	500
630	1	3	33	3	3	3	3	199	401	597	1203	CoherentMotion_C#v1	1	500
604	0	4	42	0	1	3	3	256	344	768	1032	CoherentMotion_C#v1	1	500
656	1	6	61	0	0	3	3	368	232	1104	696	CoherentMotion_C#v1	1	500
598	0	0	5	0	1	3	3	31	569	93	1707	CoherentMotion_C#v1	1	500
566	0	3	33	3	1	3	3	199	401	597	1203	CoherentMotion_C#v1	1	500
654	0	4	42	2	1	3	3	256	344	768	1032	CoherentMotion_C#v1	1	500
592	0	5	51	2	1	3	3	312	288	936	864	CoherentMotion_C#v1	1	500
616	1	4	42	1	1	3	3	256	344	768	1032	CoherentMotion_C#v1	1	500
988	1	2	23	2	2	3	3	143	457	429	1371	CoherentMotion_C#v1	1	500
682	1	7	70	3	3	3	3	424	176	1272	528	CoherentMotion_C#v1	1	500
686	0	6	61	3	2	3	3	368	232	1104	696	CoherentMotion_C#v1	1	500
1144	0	4	42	2	0	3	3	256	344	768	1032	CoherentMotion_C#v1	1	500
604	0	4	42	2	1	3	3	256	344	768	1032	CoherentMotion_C#v1	1	500
624	1	7	70	2	2	3	3	424	176	1272	528	CoherentMotion_C#v1	1	500
628	1	7	70	0	0	3	3	424	176	1272	528	CoherentMotion_C#v1	1	500
936	1	4	42	0	0	3	3	256	344	768	1032	CoherentMotion_C#v1	1	500
838	0	0	5	0	3	3	3	31	569	93	1707	CoherentMotion_C#v1	1	500
608	1	5	51	0	0	3	3	312	288	936	864	CoherentMotion_C#v1	1	500
853	1	2	23	3	3	3	3	143	457	429	1371	CoherentMotion_C#v1	1	500
640	0	2	23	2	1	3	3	143	457	429	1371	CoherentMotion_C#v1	1	500
657	1	1	14	1	1	3	3	87	513	261	1539	CoherentMotion_C#v1	1	500
922	1	5	51	0	0	3	3	312	288	936	864	CoherentMotion_C#v1	1	500
871	1	4	42	0	0	3	3	256	344	768	1032	CoherentMotion_C#v1	1	500
755	1	3	33	1	1	3	3	199	401	597	1203	CoherentMotion_C#v1	1	500
615	0	0	5	0	3	3	3	31	569	93	1707	CoherentMotion_C#v1	1	500
592	1	3	33	1	1	3	3	199	401	597	1203	CoherentMotion_C#v1	1	500
660	1	3	33	0	0	3	3	199	401	597	1203	CoherentMotion_C#v1	1	500
713	1	6	61	0	0	3	3	368	232	1104	696	CoherentMotion_C#v1	1	500
593	1	7	70	2	2	3	3	424	176	1272	528	CoherentMotion_C#v1	1	500
709	1	3	33	3	3	3	3	199	401	597	1203	CoherentMotion_C#v1	1	500
684	0	0	5	3	1	3	3	31	569	93	1707	CoherentMotion_C#v1	1	500
691	1	7	70	1	1	3	3	424	176	1272	528	CoherentMotion_C#v1	1	500
566	1	2	23	1	1	3	3	143	457	429	1371	CoherentMotion_C#v1	1	500
606	1	7	70	1	1	3	3	424	176	1272	528	CoherentMotion_C#v1	1	500
1598	1	2	23	2	2	3	3	143	457	429	1371	CoherentMotion_C#v1	1	500
912	1	3	33	3	3	3	3	199	401	597	1203	CoherentMotion_C#v1	1	500
636	0	3	33	3	1	3	3	199	401	597	1203	CoherentMotion_C#v1	1	500
594	1	6	61	3	3	3	3	368	232	1104	696	CoherentMotion_C#v1	1	500
853	1	4	42	3	3	3	3	256	344	768	1032	CoherentMotion_C#v1	1	500
