# Supplementary material for: The Leuven Embedded Figures Test (L-EFT): measuring perception, intelligence or executive function?
Source: PeerJ. 2018 Mar 26;6:e4524. doi: 10.7717/peerj.4524 (PMC5875396; doi:10.7717/peerj.4524)
Supplement: Supplemental Information 9 [file peerj-06-4524-s009.zip › Study 1/CoherentMotion/114100CoherentMotion.csv]

ReactionTime	Accuracy	CoherenceLevel	CoherenceValue	StimDirection	RespDirection	G_MeanCoherentSpeed	G_MeanRandomSpeed	TotalCoherent	TotalRandom	TotalCoherentSpeed	TotalRandomSpeed	TestID	MainPrac	MotionDuration
9213	0	1	14	1	0	3	3	87	513	261	1539	CoherentMotion_C#v1	0	1000
2687	1	7	70	0	0	3	3	424	176	1272	528	CoherentMotion_C#v1	0	1000
164474	1	3	33	0	0	3	3	199	401	597	1203	CoherentMotion_C#v1	0	1000
1389	1	7	70	0	0	3	3	424	176	1272	528	CoherentMotion_C#v1	0	1000
1202	0	5	51	3	1	3	3	312	288	936	864	CoherentMotion_C#v1	0	1000
2138	0	6	61	2	0	3	3	368	232	1104	696	CoherentMotion_C#v1	0	1000
2137	0	1	14	2	1	3	3	87	513	261	1539	CoherentMotion_C#v1	0	1000
1403	1	6	61	0	0	3	3	368	232	1104	696	CoherentMotion_C#v1	0	1000
1376	1	3	33	3	3	3	3	199	401	597	1203	CoherentMotion_C#v1	0	1000
1621	1	2	23	3	3	3	3	143	457	429	1371	CoherentMotion_C#v1	0	1000
1459	1	7	70	0	0	3	3	424	176	1272	528	CoherentMotion_C#v1	0	1000
1125	1	6	61	0	0	3	3	368	232	1104	696	CoherentMotion_C#v1	0	1000
1407	1	3	33	3	3	3	3	199	401	597	1203	CoherentMotion_C#v1	0	1000
1311	0	2	23	0	3	3	3	143	457	429	1371	CoherentMotion_C#v1	0	1000
1486	1	1	14	1	1	3	3	87	513	261	1539	CoherentMotion_C#v1	0	1000
1439	1	7	70	0	0	3	3	424	176	1272	528	CoherentMotion_C#v1	0	1000
1547	0	6	61	3	1	3	3	368	232	1104	696	CoherentMotion_C#v1	0	1000
1440	1	4	42	2	2	3	3	256	344	768	1032	CoherentMotion_C#v1	0	1000
1508	1	5	51	0	0	3	3	312	288	936	864	CoherentMotion_C#v1	0	1000
1427	1	3	33	3	3	3	3	199	401	597	1203	CoherentMotion_C#v1	0	1000
1304	1	6	61	1	1	3	3	368	232	1104	696	CoherentMotion_C#v1	0	1000
1310	1	2	23	3	3	3	3	143	457	429	1371	CoherentMotion_C#v1	0	1000
1797	1	3	33	0	0	3	3	199	401	597	1203	CoherentMotion_C#v1	0	1000
1560	0	4	42	0	3	3	3	256	344	768	1032	CoherentMotion_C#v1	0	1000
1645	0	0	5	2	0	3	3	31	569	93	1707	CoherentMotion_C#v1	0	1000
1673	0	0	5	3	0	3	3	31	569	93	1707	CoherentMotion_C#v1	0	1000
1468	1	7	70	2	2	3	3	424	176	1272	528	CoherentMotion_C#v1	0	1000
1750	0	4	42	2	3	3	3	256	344	768	1032	CoherentMotion_C#v1	0	1000
1408	1	4	42	1	1	3	3	256	344	768	1032	CoherentMotion_C#v1	0	1000
1393	1	4	42	0	0	3	3	256	344	768	1032	CoherentMotion_C#v1	0	1000
1963	0	1	14	2	0	3	3	87	513	261	1539	CoherentMotion_C#v1	0	1000
2070	0	1	14	1	3	3	3	87	513	261	1539	CoherentMotion_C#v1	0	1000
1804	0	1	14	0	1	3	3	87	513	261	1539	CoherentMotion_C#v1	0	1000
2094	0	0	5	1	3	3	3	31	569	93	1707	CoherentMotion_C#v1	0	1000
1384	1	5	51	2	2	3	3	312	288	936	864	CoherentMotion_C#v1	0	1000
1489	1	6	61	2	2	3	3	368	232	1104	696	CoherentMotion_C#v1	0	1000
1445	1	6	61	3	3	3	3	368	232	1104	696	CoherentMotion_C#v1	0	1000
1696	1	6	61	2	2	3	3	368	232	1104	696	CoherentMotion_C#v1	0	1000
1340	1	5	51	3	3	3	3	312	288	936	864	CoherentMotion_C#v1	0	1000
1844	0	3	33	2	1	3	3	199	401	597	1203	CoherentMotion_C#v1	0	1000
1771	0	1	14	2	3	3	3	87	513	261	1539	CoherentMotion_C#v1	0	1000
1459	1	3	33	0	0	3	3	199	401	597	1203	CoherentMotion_C#v1	0	1000
1585	1	3	33	0	0	3	3	199	401	597	1203	CoherentMotion_C#v1	0	1000
1414	1	5	51	3	3	3	3	312	288	936	864	CoherentMotion_C#v1	0	1000
1391	1	7	70	1	1	3	3	424	176	1272	528	CoherentMotion_C#v1	0	1000
1329	1	7	70	3	3	3	3	424	176	1272	528	CoherentMotion_C#v1	0	1000
1469	1	6	61	3	3	3	3	368	232	1104	696	CoherentMotion_C#v1	0	1000
1386	1	5	51	2	2	3	3	312	288	936	864	CoherentMotion_C#v1	0	1000
1328	1	7	70	3	3	3	3	424	176	1272	528	CoherentMotion_C#v1	0	1000
1073	1	5	51	3	3	3	3	312	288	936	864	CoherentMotion_C#v1	0	1000
1409	1	5	51	0	0	3	3	312	288	936	864	CoherentMotion_C#v1	0	1000
1507	0	1	14	1	0	3	3	87	513	261	1539	CoherentMotion_C#v1	0	1000
1403	1	7	70	2	2	3	3	424	176	1272	528	CoherentMotion_C#v1	0	1000
1382	1	2	23	3	3	3	3	143	457	429	1371	CoherentMotion_C#v1	0	1000
1351	1	5	51	0	0	3	3	312	288	936	864	CoherentMotion_C#v1	0	1000
1326	1	5	51	3	3	3	3	312	288	936	864	CoherentMotion_C#v1	0	1000
1509	1	3	33	1	1	3	3	199	401	597	1203	CoherentMotion_C#v1	0	1000
1333	1	2	23	3	3	3	3	143	457	429	1371	CoherentMotion_C#v1	0	1000
1312	1	5	51	1	1	3	3	312	288	936	864	CoherentMotion_C#v1	0	1000
1247	1	6	61	0	0	3	3	368	232	1104	696	CoherentMotion_C#v1	0	1000
1290	1	6	61	3	3	3	3	368	232	1104	696	CoherentMotion_C#v1	0	1000
1322	0	0	5	1	3	3	3	31	569	93	1707	CoherentMotion_C#v1	0	1000
1393	1	1	14	3	3	3	3	87	513	261	1539	CoherentMotion_C#v1	0	1000
1329	1	7	70	0	0	3	3	424	176	1272	528	CoherentMotion_C#v1	0	1000
1342	1	6	61	1	1	3	3	368	232	1104	696	CoherentMotion_C#v1	0	1000
1271	1	5	51	1	1	3	3	312	288	936	864	CoherentMotion_C#v1	0	1000
1342	0	1	14	1	3	3	3	87	513	261	1539	CoherentMotion_C#v1	0	1000
1498	0	0	5	1	0	3	3	31	569	93	1707	CoherentMotion_C#v1	0	1000
1455	1	3	33	1	1	3	3	199	401	597	1203	CoherentMotion_C#v1	0	1000
1750	0	2	23	2	3	3	3	143	457	429	1371	CoherentMotion_C#v1	0	1000
1342	1	5	51	0	0	3	3	312	288	936	864	CoherentMotion_C#v1	0	1000
1396	1	2	23	2	2	3	3	143	457	429	1371	CoherentMotion_C#v1	0	1000
1486	0	6	61	1	3	3	3	368	232	1104	696	CoherentMotion_C#v1	0	1000
1505	0	3	33	1	0	3	3	199	401	597	1203	CoherentMotion_C#v1	0	1000
1275	0	5	51	0	3	3	3	312	288	936	864	CoherentMotion_C#v1	0	1000
1304	0	5	51	2	0	3	3	312	288	936	864	CoherentMotion_C#v1	0	1000
1041	1	6	61	0	0	3	3	368	232	1104	696	CoherentMotion_C#v1	0	1000
1332	1	6	61	2	2	3	3	368	232	1104	696	CoherentMotion_C#v1	0	1000
1445	0	2	23	2	0	3	3	143	457	429	1371	CoherentMotion_C#v1	0	1000
1417	0	3	33	0	3	3	3	199	401	597	1203	CoherentMotion_C#v1	0	1000
984	1	5	51	0	0	3	3	312	288	936	864	CoherentMotion_C#v1	1	500
2350	1	3	33	2	2	3	3	199	401	597	1203	CoherentMotion_C#v1	1	500
1279	0	2	23	2	0	3	3	143	457	429	1371	CoherentMotion_C#v1	1	500
835	1	3	33	3	3	3	3	199	401	597	1203	CoherentMotion_C#v1	1	500
793	1	6	61	0	0	3	3	368	232	1104	696	CoherentMotion_C#v1	1	500
833	1	4	42	2	2	3	3	256	344	768	1032	CoherentMotion_C#v1	1	500
699	1	3	33	3	3	3	3	199	401	597	1203	CoherentMotion_C#v1	1	500
1041	0	2	23	2	1	3	3	143	457	429	1371	CoherentMotion_C#v1	1	500
800	1	7	70	3	3	3	3	424	176	1272	528	CoherentMotion_C#v1	1	500
770	0	2	23	3	1	3	3	143	457	429	1371	CoherentMotion_C#v1	1	500
677	1	5	51	2	2	3	3	312	288	936	864	CoherentMotion_C#v1	1	500
751	1	6	61	1	1	3	3	368	232	1104	696	CoherentMotion_C#v1	1	500
1123	0	0	5	2	1	3	3	31	569	93	1707	CoherentMotion_C#v1	1	500
837	1	6	61	0	0	3	3	368	232	1104	696	CoherentMotion_C#v1	1	500
935	1	6	61	0	0	3	3	368	232	1104	696	CoherentMotion_C#v1	1	500
1307	0	2	23	2	0	3	3	143	457	429	1371	CoherentMotion_C#v1	1	500
1043	0	3	33	2	1	3	3	199	401	597	1203	CoherentMotion_C#v1	1	500
970	0	6	61	0	2	3	3	368	232	1104	696	CoherentMotion_C#v1	1	500
976	1	2	23	0	0	3	3	143	457	429	1371	CoherentMotion_C#v1	1	500
910	1	2	23	1	1	3	3	143	457	429	1371	CoherentMotion_C#v1	1	500
850	1	6	61	1	1	3	3	368	232	1104	696	CoherentMotion_C#v1	1	500
892	1	2	23	0	0	3	3	143	457	429	1371	CoherentMotion_C#v1	1	500
854	0	1	14	3	2	3	3	87	513	261	1539	CoherentMotion_C#v1	1	500
1031	1	1	14	3	3	3	3	87	513	261	1539	CoherentMotion_C#v1	1	500
803	1	6	61	0	0	3	3	368	232	1104	696	CoherentMotion_C#v1	1	500
660	1	5	51	3	3	3	3	312	288	936	864	CoherentMotion_C#v1	1	500
954	0	0	5	2	1	3	3	31	569	93	1707	CoherentMotion_C#v1	1	500
921	0	0	5	2	0	3	3	31	569	93	1707	CoherentMotion_C#v1	1	500
907	0	0	5	3	2	3	3	31	569	93	1707	CoherentMotion_C#v1	1	500
929	0	3	33	2	3	3	3	199	401	597	1203	CoherentMotion_C#v1	1	500
836	1	7	70	1	1	3	3	424	176	1272	528	CoherentMotion_C#v1	1	500
663	0	0	5	1	3	3	3	31	569	93	1707	CoherentMotion_C#v1	1	500
1101	1	2	23	2	2	3	3	143	457	429	1371	CoherentMotion_C#v1	1	500
816	1	6	61	0	0	3	3	368	232	1104	696	CoherentMotion_C#v1	1	500
625	1	5	51	1	1	3	3	312	288	936	864	CoherentMotion_C#v1	1	500
734	0	2	23	1	3	3	3	143	457	429	1371	CoherentMotion_C#v1	1	500
757	0	1	14	0	3	3	3	87	513	261	1539	CoherentMotion_C#v1	1	500
998	0	3	33	0	3	3	3	199	401	597	1203	CoherentMotion_C#v1	1	500
748	0	0	5	2	1	3	3	31	569	93	1707	CoherentMotion_C#v1	1	500
981	0	0	5	1	3	3	3	31	569	93	1707	CoherentMotion_C#v1	1	500
849	0	0	5	2	3	3	3	31	569	93	1707	CoherentMotion_C#v1	1	500
725	1	7	70	2	2	3	3	424	176	1272	528	CoherentMotion_C#v1	1	500
861	1	5	51	3	3	3	3	312	288	936	864	CoherentMotion_C#v1	1	500
689	1	7	70	3	3	3	3	424	176	1272	528	CoherentMotion_C#v1	1	500
910	0	2	23	3	1	3	3	143	457	429	1371	CoherentMotion_C#v1	1	500
929	0	5	51	0	2	3	3	312	288	936	864	CoherentMotion_C#v1	1	500
873	0	2	23	1	3	3	3	143	457	429	1371	CoherentMotion_C#v1	1	500
1036	0	1	14	2	3	3	3	87	513	261	1539	CoherentMotion_C#v1	1	500
1360	0	1	14	3	2	3	3	87	513	261	1539	CoherentMotion_C#v1	1	500
676	1	5	51	3	3	3	3	312	288	936	864	CoherentMotion_C#v1	1	500
753	0	1	14	1	3	3	3	87	513	261	1539	CoherentMotion_C#v1	1	500
820	0	2	23	2	3	3	3	143	457	429	1371	CoherentMotion_C#v1	1	500
692	1	7	70	2	2	3	3	424	176	1272	528	CoherentMotion_C#v1	1	500
644	1	5	51	3	3	3	3	312	288	936	864	CoherentMotion_C#v1	1	500
715	1	5	51	1	1	3	3	312	288	936	864	CoherentMotion_C#v1	1	500
817	1	3	33	2	2	3	3	199	401	597	1203	CoherentMotion_C#v1	1	500
640	1	6	61	1	1	3	3	368	232	1104	696	CoherentMotion_C#v1	1	500
760	1	4	42	2	2	3	3	256	344	768	1032	CoherentMotion_C#v1	1	500
705	0	4	42	0	2	3	3	256	344	768	1032	CoherentMotion_C#v1	1	500
796	0	1	14	2	1	3	3	87	513	261	1539	CoherentMotion_C#v1	1	500
754	0	3	33	0	2	3	3	199	401	597	1203	CoherentMotion_C#v1	1	500
979	1	6	61	3	3	3	3	368	232	1104	696	CoherentMotion_C#v1	1	500
677	1	6	61	1	1	3	3	368	232	1104	696	CoherentMotion_C#v1	1	500
824	0	0	5	3	2	3	3	31	569	93	1707	CoherentMotion_C#v1	1	500
672	1	6	61	2	2	3	3	368	232	1104	696	CoherentMotion_C#v1	1	500
680	1	2	23	1	1	3	3	143	457	429	1371	CoherentMotion_C#v1	1	500
732	1	6	61	2	2	3	3	368	232	1104	696	CoherentMotion_C#v1	1	500
1004	1	0	5	1	1	3	3	31	569	93	1707	CoherentMotion_C#v1	1	500
1036	1	7	70	1	1	3	3	424	176	1272	528	CoherentMotion_C#v1	1	500
699	1	5	51	2	2	3	3	312	288	936	864	CoherentMotion_C#v1	1	500
706	1	5	51	0	0	3	3	312	288	936	864	CoherentMotion_C#v1	1	500
776	1	3	33	0	0	3	3	199	401	597	1203	CoherentMotion_C#v1	1	500
674	0	0	5	2	1	3	3	31	569	93	1707	CoherentMotion_C#v1	1	500
639	1	4	42	2	2	3	3	256	344	768	1032	CoherentMotion_C#v1	1	500
741	1	4	42	0	0	3	3	256	344	768	1032	CoherentMotion_C#v1	1	500
781	1	5	51	0	0	3	3	312	288	936	864	CoherentMotion_C#v1	1	500
645	1	5	51	2	2	3	3	312	288	936	864	CoherentMotion_C#v1	1	500
746	1	7	70	2	2	3	3	424	176	1272	528	CoherentMotion_C#v1	1	500
851	1	0	5	0	0	3	3	31	569	93	1707	CoherentMotion_C#v1	1	500
854	0	3	33	0	2	3	3	199	401	597	1203	CoherentMotion_C#v1	1	500
769	1	2	23	0	0	3	3	143	457	429	1371	CoherentMotion_C#v1	1	500
840	0	3	33	1	0	3	3	199	401	597	1203	CoherentMotion_C#v1	1	500
1019	0	1	14	2	3	3	3	87	513	261	1539	CoherentMotion_C#v1	1	500
785	0	1	14	3	1	3	3	87	513	261	1539	CoherentMotion_C#v1	1	500
820	0	2	23	3	2	3	3	143	457	429	1371	CoherentMotion_C#v1	1	500
932	0	2	23	0	1	3	3	143	457	429	1371	CoherentMotion_C#v1	1	500
992	0	4	42	1	0	3	3	256	344	768	1032	CoherentMotion_C#v1	1	500
831	1	5	51	2	2	3	3	312	288	936	864	CoherentMotion_C#v1	1	500
769	0	1	14	1	3	3	3	87	513	261	1539	CoherentMotion_C#v1	1	500
938	0	3	33	3	1	3	3	199	401	597	1203	CoherentMotion_C#v1	1	500
878	0	1	14	2	1	3	3	87	513	261	1539	CoherentMotion_C#v1	1	500
753	1	7	70	2	2	3	3	424	176	1272	528	CoherentMotion_C#v1	1	500
907	0	2	23	3	0	3	3	143	457	429	1371	CoherentMotion_C#v1	1	500
702	1	6	61	0	0	3	3	368	232	1104	696	CoherentMotion_C#v1	1	500
902	0	3	33	3	1	3	3	199	401	597	1203	CoherentMotion_C#v1	1	500
641	1	7	70	2	2	3	3	424	176	1272	528	CoherentMotion_C#v1	1	500
725	1	1	14	1	1	3	3	87	513	261	1539	CoherentMotion_C#v1	1	500
990	0	2	23	3	1	3	3	143	457	429	1371	CoherentMotion_C#v1	1	500
714	1	5	51	2	2	3	3	312	288	936	864	CoherentMotion_C#v1	1	500
698	1	7	70	0	0	3	3	424	176	1272	528	CoherentMotion_C#v1	1	500
905	0	2	23	2	3	3	3	143	457	429	1371	CoherentMotion_C#v1	1	500
635	1	7	70	0	0	3	3	424	176	1272	528	CoherentMotion_C#v1	1	500
616	1	4	42	3	3	3	3	256	344	768	1032	CoherentMotion_C#v1	1	500
669	1	2	23	0	0	3	3	143	457	429	1371	CoherentMotion_C#v1	1	500
803	0	3	33	3	2	3	3	199	401	597	1203	CoherentMotion_C#v1	1	500
692	1	5	51	3	3	3	3	312	288	936	864	CoherentMotion_C#v1	1	500
699	1	4	42	3	3	3	3	256	344	768	1032	CoherentMotion_C#v1	1	500
826	0	4	42	3	1	3	3	256	344	768	1032	CoherentMotion_C#v1	1	500
690	0	1	14	3	2	3	3	87	513	261	1539	CoherentMotion_C#v1	1	500
746	0	2	23	0	1	3	3	143	457	429	1371	CoherentMotion_C#v1	1	500
810	1	0	5	1	1	3	3	31	569	93	1707	CoherentMotion_C#v1	1	500
748	0	4	42	2	3	3	3	256	344	768	1032	CoherentMotion_C#v1	1	500
782	0	2	23	0	2	3	3	143	457	429	1371	CoherentMotion_C#v1	1	500
733	1	4	42	3	3	3	3	256	344	768	1032	CoherentMotion_C#v1	1	500
781	0	5	51	2	0	3	3	312	288	936	864	CoherentMotion_C#v1	1	500
742	1	4	42	3	3	3	3	256	344	768	1032	CoherentMotion_C#v1	1	500
666	1	6	61	1	1	3	3	368	232	1104	696	CoherentMotion_C#v1	1	500
691	1	7	70	3	3	3	3	424	176	1272	528	CoherentMotion_C#v1	1	500
778	0	1	14	1	2	3	3	87	513	261	1539	CoherentMotion_C#v1	1	500
833	0	1	14	2	3	3	3	87	513	261	1539	CoherentMotion_C#v1	1	500
802	0	6	61	3	1	3	3	368	232	1104	696	CoherentMotion_C#v1	1	500
862	0	3	33	1	2	3	3	199	401	597	1203	CoherentMotion_C#v1	1	500
634	1	7	70	3	3	3	3	424	176	1272	528	CoherentMotion_C#v1	1	500
959	1	1	14	3	3	3	3	87	513	261	1539	CoherentMotion_C#v1	1	500
653	1	5	51	2	2	3	3	312	288	936	864	CoherentMotion_C#v1	1	500
610	1	7	70	1	1	3	3	424	176	1272	528	CoherentMotion_C#v1	1	500
735	0	2	23	0	2	3	3	143	457	429	1371	CoherentMotion_C#v1	1	500
830	1	6	61	3	3	3	3	368	232	1104	696	CoherentMotion_C#v1	1	500
743	1	3	33	1	1	3	3	199	401	597	1203	CoherentMotion_C#v1	1	500
768	1	5	51	3	3	3	3	312	288	936	864	CoherentMotion_C#v1	1	500
845	0	0	5	1	3	3	3	31	569	93	1707	CoherentMotion_C#v1	1	500
628	1	6	61	2	2	3	3	368	232	1104	696	CoherentMotion_C#v1	1	500
672	1	7	70	3	3	3	3	424	176	1272	528	CoherentMotion_C#v1	1	500
644	0	2	23	0	2	3	3	143	457	429	1371	CoherentMotion_C#v1	1	500
915	1	2	23	1	1	3	3	143	457	429	1371	CoherentMotion_C#v1	1	500
712	1	1	14	1	1	3	3	87	513	261	1539	CoherentMotion_C#v1	1	500
728	0	3	33	0	1	3	3	199	401	597	1203	CoherentMotion_C#v1	1	500
854	0	4	42	1	3	3	3	256	344	768	1032	CoherentMotion_C#v1	1	500
912	0	4	42	2	0	3	3	256	344	768	1032	CoherentMotion_C#v1	1	500
789	0	7	70	1	2	3	3	424	176	1272	528	CoherentMotion_C#v1	1	500
655	1	3	33	3	3	3	3	199	401	597	1203	CoherentMotion_C#v1	1	500
948	0	4	42	1	0	3	3	256	344	768	1032	CoherentMotion_C#v1	1	500
712	1	0	5	2	2	3	3	31	569	93	1707	CoherentMotion_C#v1	1	500
689	0	0	5	0	3	3	3	31	569	93	1707	CoherentMotion_C#v1	1	500
1289	1	6	61	0	0	3	3	368	232	1104	696	CoherentMotion_C#v1	1	500
742	0	4	42	0	3	3	3	256	344	768	1032	CoherentMotion_C#v1	1	500
870	1	5	51	2	2	3	3	312	288	936	864	CoherentMotion_C#v1	1	500
1016	0	4	42	2	1	3	3	256	344	768	1032	CoherentMotion_C#v1	1	500
811	1	6	61	0	0	3	3	368	232	1104	696	CoherentMotion_C#v1	1	500
688	0	3	33	1	3	3	3	199	401	597	1203	CoherentMotion_C#v1	1	500
719	1	6	61	0	0	3	3	368	232	1104	696	CoherentMotion_C#v1	1	500
782	1	2	23	0	0	3	3	143	457	429	1371	CoherentMotion_C#v1	1	500
782	1	1	14	2	2	3	3	87	513	261	1539	CoherentMotion_C#v1	1	500
880	1	5	51	3	3	3	3	312	288	936	864	CoherentMotion_C#v1	1	500
603	1	7	70	1	1	3	3	424	176	1272	528	CoherentMotion_C#v1	1	500
631	1	2	23	3	3	3	3	143	457	429	1371	CoherentMotion_C#v1	1	500
695	1	3	33	0	0	3	3	199	401	597	1203	CoherentMotion_C#v1	1	500
604	1	5	51	1	1	3	3	312	288	936	864	CoherentMotion_C#v1	1	500
744	0	3	33	0	3	3	3	199	401	597	1203	CoherentMotion_C#v1	1	500
872	0	3	33	3	1	3	3	199	401	597	1203	CoherentMotion_C#v1	1	500
803	0	3	33	0	1	3	3	199	401	597	1203	CoherentMotion_C#v1	1	500
853	1	5	51	2	2	3	3	312	288	936	864	CoherentMotion_C#v1	1	500
768	0	4	42	3	1	3	3	256	344	768	1032	CoherentMotion_C#v1	1	500
936	1	4	42	3	3	3	3	256	344	768	1032	CoherentMotion_C#v1	1	500
741	0	4	42	2	3	3	3	256	344	768	1032	CoherentMotion_C#v1	1	500
829	0	0	5	0	2	3	3	31	569	93	1707	CoherentMotion_C#v1	1	500
675	1	7	70	2	2	3	3	424	176	1272	528	CoherentMotion_C#v1	1	500
685	0	3	33	3	2	3	3	199	401	597	1203	CoherentMotion_C#v1	1	500
1027	0	3	33	2	1	3	3	199	401	597	1203	CoherentMotion_C#v1	1	500
585	1	5	51	1	1	3	3	312	288	936	864	CoherentMotion_C#v1	1	500
723	0	0	5	0	3	3	3	31	569	93	1707	CoherentMotion_C#v1	1	500
702	0	1	14	0	3	3	3	87	513	261	1539	CoherentMotion_C#v1	1	500
676	1	5	51	3	3	3	3	312	288	936	864	CoherentMotion_C#v1	1	500
596	1	3	33	3	3	3	3	199	401	597	1203	CoherentMotion_C#v1	1	500
696	1	6	61	2	2	3	3	368	232	1104	696	CoherentMotion_C#v1	1	500
565	1	5	51	1	1	3	3	312	288	936	864	CoherentMotion_C#v1	1	500
618	0	5	51	0	2	3	3	312	288	936	864	CoherentMotion_C#v1	1	500
594	0	3	33	2	3	3	3	199	401	597	1203	CoherentMotion_C#v1	1	500
826	1	5	51	3	3	3	3	312	288	936	864	CoherentMotion_C#v1	1	500
788	1	7	70	0	0	3	3	424	176	1272	528	CoherentMotion_C#v1	1	500
598	1	6	61	3	3	3	3	368	232	1104	696	CoherentMotion_C#v1	1	500
643	1	3	33	3	3	3	3	199	401	597	1203	CoherentMotion_C#v1	1	500
673	0	0	5	1	3	3	3	31	569	93	1707	CoherentMotion_C#v1	1	500
822	1	1	14	3	3	3	3	87	513	261	1539	CoherentMotion_C#v1	1	500
680	1	6	61	2	2	3	3	368	232	1104	696	CoherentMotion_C#v1	1	500
861	1	1	14	2	2	3	3	87	513	261	1539	CoherentMotion_C#v1	1	500
920	0	1	14	3	2	3	3	87	513	261	1539	CoherentMotion_C#v1	1	500
761	1	7	70	2	2	3	3	424	176	1272	528	CoherentMotion_C#v1	1	500
686	1	4	42	3	3	3	3	256	344	768	1032	CoherentMotion_C#v1	1	500
636	1	5	51	2	2	3	3	312	288	936	864	CoherentMotion_C#v1	1	500
674	1	1	14	0	0	3	3	87	513	261	1539	CoherentMotion_C#v1	1	500
976	0	0	5	1	2	3	3	31	569	93	1707	CoherentMotion_C#v1	1	500
1190	0	1	14	2	3	3	3	87	513	261	1539	CoherentMotion_C#v1	1	500
657	0	0	5	2	3	3	3	31	569	93	1707	CoherentMotion_C#v1	1	500
1596	0	1	14	1	3	3	3	87	513	261	1539	CoherentMotion_C#v1	1	500
668	1	5	51	1	1	3	3	312	288	936	864	CoherentMotion_C#v1	1	500
635	1	6	61	0	0	3	3	368	232	1104	696	CoherentMotion_C#v1	1	500
686	1	5	51	3	3	3	3	312	288	936	864	CoherentMotion_C#v1	1	500
637	0	4	42	0	2	3	3	256	344	768	1032	CoherentMotion_C#v1	1	500
787	1	5	51	2	2	3	3	312	288	936	864	CoherentMotion_C#v1	1	500
821	1	4	42	2	2	3	3	256	344	768	1032	CoherentMotion_C#v1	1	500
633	1	3	33	2	2	3	3	199	401	597	1203	CoherentMotion_C#v1	1	500
769	0	4	42	0	3	3	3	256	344	768	1032	CoherentMotion_C#v1	1	500
1238	0	0	5	3	2	3	3	31	569	93	1707	CoherentMotion_C#v1	1	500
635	1	6	61	2	2	3	3	368	232	1104	696	CoherentMotion_C#v1	1	500
600	1	7	70	1	1	3	3	424	176	1272	528	CoherentMotion_C#v1	1	500
647	1	7	70	2	2	3	3	424	176	1272	528	CoherentMotion_C#v1	1	500
816	0	3	33	1	3	3	3	199	401	597	1203	CoherentMotion_C#v1	1	500
623	1	7	70	2	2	3	3	424	176	1272	528	CoherentMotion_C#v1	1	500
972	1	7	70	0	0	3	3	424	176	1272	528	CoherentMotion_C#v1	1	500
627	1	4	42	2	2	3	3	256	344	768	1032	CoherentMotion_C#v1	1	500
703	1	0	5	2	2	3	3	31	569	93	1707	CoherentMotion_C#v1	1	500
738	0	5	51	1	3	3	3	312	288	936	864	CoherentMotion_C#v1	1	500
981	1	3	33	2	2	3	3	199	401	597	1203	CoherentMotion_C#v1	1	500
736	1	4	42	0	0	3	3	256	344	768	1032	CoherentMotion_C#v1	1	500
683	1	6	61	1	1	3	3	368	232	1104	696	CoherentMotion_C#v1	1	500
802	0	1	14	2	3	3	3	87	513	261	1539	CoherentMotion_C#v1	1	500
972	0	5	51	3	1	3	3	312	288	936	864	CoherentMotion_C#v1	1	500
870	0	0	5	1	2	3	3	31	569	93	1707	CoherentMotion_C#v1	1	500
708	1	1	14	3	3	3	3	87	513	261	1539	CoherentMotion_C#v1	1	500
812	0	0	5	2	0	3	3	31	569	93	1707	CoherentMotion_C#v1	1	500
686	1	0	5	2	2	3	3	31	569	93	1707	CoherentMotion_C#v1	1	500
787	0	5	51	3	1	3	3	312	288	936	864	CoherentMotion_C#v1	1	500
740	1	7	70	0	0	3	3	424	176	1272	528	CoherentMotion_C#v1	1	500
669	1	2	23	3	3	3	3	143	457	429	1371	CoherentMotion_C#v1	1	500
1066	1	1	14	1	1	3	3	87	513	261	1539	CoherentMotion_C#v1	1	500
717	1	3	33	3	3	3	3	199	401	597	1203	CoherentMotion_C#v1	1	500
627	1	4	42	1	1	3	3	256	344	768	1032	CoherentMotion_C#v1	1	500
655	1	6	61	2	2	3	3	368	232	1104	696	CoherentMotion_C#v1	1	500
677	1	5	51	3	3	3	3	312	288	936	864	CoherentMotion_C#v1	1	500
912	1	5	51	0	0	3	3	312	288	936	864	CoherentMotion_C#v1	1	500
742	0	3	33	2	3	3	3	199	401	597	1203	CoherentMotion_C#v1	1	500
880	0	1	14	1	0	3	3	87	513	261	1539	CoherentMotion_C#v1	1	500
708	1	7	70	3	3	3	3	424	176	1272	528	CoherentMotion_C#v1	1	500
747	1	0	5	3	3	3	3	31	569	93	1707	CoherentMotion_C#v1	1	500
746	0	2	23	1	3	3	3	143	457	429	1371	CoherentMotion_C#v1	1	500
847	0	2	23	0	3	3	3	143	457	429	1371	CoherentMotion_C#v1	1	500
1142	0	1	14	3	2	3	3	87	513	261	1539	CoherentMotion_C#v1	1	500
904	0	3	33	2	0	3	3	199	401	597	1203	CoherentMotion_C#v1	1	500
844	0	6	61	1	3	3	3	368	232	1104	696	CoherentMotion_C#v1	1	500
989	0	7	70	3	1	3	3	424	176	1272	528	CoherentMotion_C#v1	1	500
1052	0	2	23	0	2	3	3	143	457	429	1371	CoherentMotion_C#v1	1	500
675	1	4	42	3	3	3	3	256	344	768	1032	CoherentMotion_C#v1	1	500
642	1	2	23	3	3	3	3	143	457	429	1371	CoherentMotion_C#v1	1	500
865	1	5	51	0	0	3	3	312	288	936	864	CoherentMotion_C#v1	1	500
707	1	7	70	2	2	3	3	424	176	1272	528	CoherentMotion_C#v1	1	500
788	1	4	42	1	1	3	3	256	344	768	1032	CoherentMotion_C#v1	1	500
605	1	7	70	3	3	3	3	424	176	1272	528	CoherentMotion_C#v1	1	500
705	0	1	14	0	2	3	3	87	513	261	1539	CoherentMotion_C#v1	1	500
951	0	0	5	1	0	3	3	31	569	93	1707	CoherentMotion_C#v1	1	500
788	1	0	5	3	3	3	3	31	569	93	1707	CoherentMotion_C#v1	1	500
774	0	0	5	0	3	3	3	31	569	93	1707	CoherentMotion_C#v1	1	500
782	1	3	33	0	0	3	3	199	401	597	1203	CoherentMotion_C#v1	1	500
765	1	4	42	1	1	3	3	256	344	768	1032	CoherentMotion_C#v1	1	500
800	0	4	42	1	3	3	3	256	344	768	1032	CoherentMotion_C#v1	1	500
1019	0	1	14	1	0	3	3	87	513	261	1539	CoherentMotion_C#v1	1	500
655	1	4	42	2	2	3	3	256	344	768	1032	CoherentMotion_C#v1	1	500
736	0	0	5	1	3	3	3	31	569	93	1707	CoherentMotion_C#v1	1	500
688	1	7	70	0	0	3	3	424	176	1272	528	CoherentMotion_C#v1	1	500
641	1	6	61	3	3	3	3	368	232	1104	696	CoherentMotion_C#v1	1	500
766	1	4	42	2	2	3	3	256	344	768	1032	CoherentMotion_C#v1	1	500
631	1	6	61	1	1	3	3	368	232	1104	696	CoherentMotion_C#v1	1	500
877	1	4	42	2	2	3	3	256	344	768	1032	CoherentMotion_C#v1	1	500
657	1	7	70	1	1	3	3	424	176	1272	528	CoherentMotion_C#v1	1	500
4205	0	7	70	1	2	3	3	424	176	1272	528	CoherentMotion_C#v1	1	500
872	0	1	14	3	1	3	3	87	513	261	1539	CoherentMotion_C#v1	1	500
580	1	7	70	2	2	3	3	424	176	1272	528	CoherentMotion_C#v1	1	500
711	1	0	5	1	1	3	3	31	569	93	1707	CoherentMotion_C#v1	1	500
630	1	4	42	3	3	3	3	256	344	768	1032	CoherentMotion_C#v1	1	500
675	1	7	70	3	3	3	3	424	176	1272	528	CoherentMotion_C#v1	1	500
615	1	7	70	3	3	3	3	424	176	1272	528	CoherentMotion_C#v1	1	500
736	0	0	5	1	3	3	3	31	569	93	1707	CoherentMotion_C#v1	1	500
600	1	7	70	2	2	3	3	424	176	1272	528	CoherentMotion_C#v1	1	500
707	0	1	14	0	2	3	3	87	513	261	1539	CoherentMotion_C#v1	1	500
917	1	3	33	1	1	3	3	199	401	597	1203	CoherentMotion_C#v1	1	500
711	1	7	70	1	1	3	3	424	176	1272	528	CoherentMotion_C#v1	1	500
687	1	6	61	1	1	3	3	368	232	1104	696	CoherentMotion_C#v1	1	500
667	1	7	70	3	3	3	3	424	176	1272	528	CoherentMotion_C#v1	1	500
897	1	0	5	1	1	3	3	31	569	93	1707	CoherentMotion_C#v1	1	500
599	1	3	33	2	2	3	3	199	401	597	1203	CoherentMotion_C#v1	1	500
967	0	4	42	2	3	3	3	256	344	768	1032	CoherentMotion_C#v1	1	500
809	0	1	14	1	0	3	3	87	513	261	1539	CoherentMotion_C#v1	1	500
931	0	1	14	2	1	3	3	87	513	261	1539	CoherentMotion_C#v1	1	500
704	0	1	14	3	2	3	3	87	513	261	1539	CoherentMotion_C#v1	1	500
1013	0	3	33	3	1	3	3	199	401	597	1203	CoherentMotion_C#v1	1	500
1141	0	7	70	1	0	3	3	424	176	1272	528	CoherentMotion_C#v1	1	500
1175	1	0	5	0	0	3	3	31	569	93	1707	CoherentMotion_C#v1	1	500
658	1	5	51	1	1	3	3	312	288	936	864	CoherentMotion_C#v1	1	500
775	0	0	5	0	3	3	3	31	569	93	1707	CoherentMotion_C#v1	1	500
695	1	7	70	0	0	3	3	424	176	1272	528	CoherentMotion_C#v1	1	500
719	1	6	61	0	0	3	3	368	232	1104	696	CoherentMotion_C#v1	1	500
775	0	0	5	0	2	3	3	31	569	93	1707	CoherentMotion_C#v1	1	500
811	1	6	61	2	2	3	3	368	232	1104	696	CoherentMotion_C#v1	1	500
952	0	2	23	1	2	3	3	143	457	429	1371	CoherentMotion_C#v1	1	500
621	1	7	70	2	2	3	3	424	176	1272	528	CoherentMotion_C#v1	1	500
746	0	1	14	1	2	3	3	87	513	261	1539	CoherentMotion_C#v1	1	500
729	0	0	5	0	2	3	3	31	569	93	1707	CoherentMotion_C#v1	1	500
890	1	5	51	0	0	3	3	312	288	936	864	CoherentMotion_C#v1	1	500
1286	0	4	42	0	3	3	3	256	344	768	1032	CoherentMotion_C#v1	1	500
604	1	6	61	1	1	3	3	368	232	1104	696	CoherentMotion_C#v1	1	500
900	1	3	33	1	1	3	3	199	401	597	1203	CoherentMotion_C#v1	1	500
641	1	7	70	0	0	3	3	424	176	1272	528	CoherentMotion_C#v1	1	500
547	1	7	70	1	1	3	3	424	176	1272	528	CoherentMotion_C#v1	1	500
568	1	2	23	0	0	3	3	143	457	429	1371	CoherentMotion_C#v1	1	500
603	1	6	61	3	3	3	3	368	232	1104	696	CoherentMotion_C#v1	1	500
796	0	1	14	0	1	3	3	87	513	261	1539	CoherentMotion_C#v1	1	500
666	1	1	14	0	0	3	3	87	513	261	1539	CoherentMotion_C#v1	1	500
735	1	2	23	2	2	3	3	143	457	429	1371	CoherentMotion_C#v1	1	500
640	1	3	33	1	1	3	3	199	401	597	1203	CoherentMotion_C#v1	1	500
660	1	5	51	0	0	3	3	312	288	936	864	CoherentMotion_C#v1	1	500
650	1	6	61	2	2	3	3	368	232	1104	696	CoherentMotion_C#v1	1	500
623	1	4	42	1	1	3	3	256	344	768	1032	CoherentMotion_C#v1	1	500
648	1	0	5	3	3	3	3	31	569	93	1707	CoherentMotion_C#v1	1	500
642	1	1	14	1	1	3	3	87	513	261	1539	CoherentMotion_C#v1	1	500
623	0	0	5	0	3	3	3	31	569	93	1707	CoherentMotion_C#v1	1	500
732	0	3	33	3	2	3	3	199	401	597	1203	CoherentMotion_C#v1	1	500
779	0	4	42	3	1	3	3	256	344	768	1032	CoherentMotion_C#v1	1	500
596	1	5	51	2	2	3	3	312	288	936	864	CoherentMotion_C#v1	1	500
1056	0	0	5	0	3	3	3	31	569	93	1707	CoherentMotion_C#v1	1	500
880	1	3	33	1	1	3	3	199	401	597	1203	CoherentMotion_C#v1	1	500
668	0	0	5	3	2	3	3	31	569	93	1707	CoherentMotion_C#v1	1	500
730	0	1	14	3	0	3	3	87	513	261	1539	CoherentMotion_C#v1	1	500
657	0	3	33	0	2	3	3	199	401	597	1203	CoherentMotion_C#v1	1	500
654	0	0	5	0	2	3	3	31	569	93	1707	CoherentMotion_C#v1	1	500
677	1	5	51	2	2	3	3	312	288	936	864	CoherentMotion_C#v1	1	500
707	0	2	23	0	2	3	3	143	457	429	1371	CoherentMotion_C#v1	1	500
697	1	4	42	2	2	3	3	256	344	768	1032	CoherentMotion_C#v1	1	500
801	0	5	51	1	3	3	3	312	288	936	864	CoherentMotion_C#v1	1	500
730	0	2	23	0	1	3	3	143	457	429	1371	CoherentMotion_C#v1	1	500
721	0	2	23	3	2	3	3	143	457	429	1371	CoherentMotion_C#v1	1	500
602	1	6	61	0	0	3	3	368	232	1104	696	CoherentMotion_C#v1	1	500
709	1	6	61	2	2	3	3	368	232	1104	696	CoherentMotion_C#v1	1	500
724	1	1	14	3	3	3	3	87	513	261	1539	CoherentMotion_C#v1	1	500
728	1	2	23	1	1	3	3	143	457	429	1371	CoherentMotion_C#v1	1	500
660	0	4	42	0	2	3	3	256	344	768	1032	CoherentMotion_C#v1	1	500
850	1	4	42	2	2	3	3	256	344	768	1032	CoherentMotion_C#v1	1	500
629	0	0	5	3	2	3	3	31	569	93	1707	CoherentMotion_C#v1	1	500
688	0	2	23	0	2	3	3	143	457	429	1371	CoherentMotion_C#v1	1	500
857	0	2	23	1	2	3	3	143	457	429	1371	CoherentMotion_C#v1	1	500
770	0	2	23	3	2	3	3	143	457	429	1371	CoherentMotion_C#v1	1	500
972	1	4	42	2	2	3	3	256	344	768	1032	CoherentMotion_C#v1	1	500
912	1	1	14	0	0	3	3	87	513	261	1539	CoherentMotion_C#v1	1	500
853	0	5	51	0	2	3	3	312	288	936	864	CoherentMotion_C#v1	1	500
664	1	7	70	2	2	3	3	424	176	1272	528	CoherentMotion_C#v1	1	500
655	0	3	33	1	2	3	3	199	401	597	1203	CoherentMotion_C#v1	1	500
908	1	1	14	2	2	3	3	87	513	261	1539	CoherentMotion_C#v1	1	500
729	0	2	23	1	3	3	3	143	457	429	1371	CoherentMotion_C#v1	1	500
728	1	1	14	1	1	3	3	87	513	261	1539	CoherentMotion_C#v1	1	500
840	0	4	42	1	3	3	3	256	344	768	1032	CoherentMotion_C#v1	1	500
914	0	7	70	1	2	3	3	424	176	1272	528	CoherentMotion_C#v1	1	500
727	1	6	61	2	2	3	3	368	232	1104	696	CoherentMotion_C#v1	1	500
861	0	4	42	1	0	3	3	256	344	768	1032	CoherentMotion_C#v1	1	500
681	1	2	23	2	2	3	3	143	457	429	1371	CoherentMotion_C#v1	1	500
703	0	1	14	1	3	3	3	87	513	261	1539	CoherentMotion_C#v1	1	500
862	1	2	23	3	3	3	3	143	457	429	1371	CoherentMotion_C#v1	1	500
945	0	1	14	2	3	3	3	87	513	261	1539	CoherentMotion_C#v1	1	500
756	1	4	42	0	0	3	3	256	344	768	1032	CoherentMotion_C#v1	1	500
647	1	6	61	3	3	3	3	368	232	1104	696	CoherentMotion_C#v1	1	500
764	0	3	33	2	3	3	3	199	401	597	1203	CoherentMotion_C#v1	1	500
653	1	2	23	0	0	3	3	143	457	429	1371	CoherentMotion_C#v1	1	500
650	1	5	51	2	2	3	3	312	288	936	864	CoherentMotion_C#v1	1	500
703	1	5	51	0	0	3	3	312	288	936	864	CoherentMotion_C#v1	1	500
666	1	6	61	2	2	3	3	368	232	1104	696	CoherentMotion_C#v1	1	500
571	1	5	51	0	0	3	3	312	288	936	864	CoherentMotion_C#v1	1	500
1015	1	3	33	1	1	3	3	199	401	597	1203	CoherentMotion_C#v1	1	500
942	0	0	5	0	3	3	3	31	569	93	1707	CoherentMotion_C#v1	1	500
707	0	2	23	0	3	3	3	143	457	429	1371	CoherentMotion_C#v1	1	500
939	0	1	14	2	3	3	3	87	513	261	1539	CoherentMotion_C#v1	1	500
783	1	1	14	1	1	3	3	87	513	261	1539	CoherentMotion_C#v1	1	500
781	0	6	61	1	3	3	3	368	232	1104	696	CoherentMotion_C#v1	1	500
762	0	0	5	1	2	3	3	31	569	93	1707	CoherentMotion_C#v1	1	500
802	1	6	61	3	3	3	3	368	232	1104	696	CoherentMotion_C#v1	1	500
1124	0	2	23	3	0	3	3	143	457	429	1371	CoherentMotion_C#v1	1	500
732	1	7	70	2	2	3	3	424	176	1272	528	CoherentMotion_C#v1	1	500
667	1	7	70	1	1	3	3	424	176	1272	528	CoherentMotion_C#v1	1	500
687	0	4	42	0	3	3	3	256	344	768	1032	CoherentMotion_C#v1	1	500
922	1	5	51	0	0	3	3	312	288	936	864	CoherentMotion_C#v1	1	500
814	1	6	61	2	2	3	3	368	232	1104	696	CoherentMotion_C#v1	1	500
764	1	3	33	0	0	3	3	199	401	597	1203	CoherentMotion_C#v1	1	500
848	1	4	42	1	1	3	3	256	344	768	1032	CoherentMotion_C#v1	1	500
787	0	3	33	1	3	3	3	199	401	597	1203	CoherentMotion_C#v1	1	500
731	1	6	61	3	3	3	3	368	232	1104	696	CoherentMotion_C#v1	1	500
964	0	5	51	2	0	3	3	312	288	936	864	CoherentMotion_C#v1	1	500
809	1	6	61	3	3	3	3	368	232	1104	696	CoherentMotion_C#v1	1	500
787	1	6	61	0	0	3	3	368	232	1104	696	CoherentMotion_C#v1	1	500
795	1	4	42	3	3	3	3	256	344	768	1032	CoherentMotion_C#v1	1	500
916	0	3	33	0	3	3	3	199	401	597	1203	CoherentMotion_C#v1	1	500
658	1	7	70	1	1	3	3	424	176	1272	528	CoherentMotion_C#v1	1	500
719	1	0	5	2	2	3	3	31	569	93	1707	CoherentMotion_C#v1	1	500
782	1	6	61	0	0	3	3	368	232	1104	696	CoherentMotion_C#v1	1	500
638	1	7	70	2	2	3	3	424	176	1272	528	CoherentMotion_C#v1	1	500
684	1	2	23	1	1	3	3	143	457	429	1371	CoherentMotion_C#v1	1	500
723	0	0	5	1	3	3	3	31	569	93	1707	CoherentMotion_C#v1	1	500
810	1	2	23	2	2	3	3	143	457	429	1371	CoherentMotion_C#v1	1	500
771	0	0	5	2	3	3	3	31	569	93	1707	CoherentMotion_C#v1	1	500
788	1	3	33	3	3	3	3	199	401	597	1203	CoherentMotion_C#v1	1	500
730	1	7	70	0	0	3	3	424	176	1272	528	CoherentMotion_C#v1	1	500
861	1	0	5	3	3	3	3	31	569	93	1707	CoherentMotion_C#v1	1	500
784	1	6	61	0	0	3	3	368	232	1104	696	CoherentMotion_C#v1	1	500
609	1	4	42	2	2	3	3	256	344	768	1032	CoherentMotion_C#v1	1	500
