# Supplementary material for: The Leuven Embedded Figures Test (L-EFT): measuring perception, intelligence or executive function?
Source: PeerJ. 2018 Mar 26;6:e4524. doi: 10.7717/peerj.4524 (PMC5875396; doi:10.7717/peerj.4524)
Supplement: Supplemental Information 9 [file peerj-06-4524-s009.zip › Study 1/CoherentMotion/114190CoherentMotion.csv]

ReactionTime	Accuracy	CoherenceLevel	CoherenceValue	StimDirection	RespDirection	G_MeanCoherentSpeed	G_MeanRandomSpeed	TotalCoherent	TotalRandom	TotalCoherentSpeed	TotalRandomSpeed	TestID	MainPrac	MotionDuration
2098	0	0	5	1	0	3	3	31	569	93	1707	CoherentMotion_C#v1	0	1000
1569	1	0	5	3	3	3	3	31	569	93	1707	CoherentMotion_C#v1	0	1000
1821	0	1	14	1	2	3	3	87	513	261	1539	CoherentMotion_C#v1	0	1000
1129	1	7	70	2	2	3	3	424	176	1272	528	CoherentMotion_C#v1	0	1000
1707	0	2	23	3	1	3	3	143	457	429	1371	CoherentMotion_C#v1	0	1000
1716	0	0	5	0	3	3	3	31	569	93	1707	CoherentMotion_C#v1	0	1000
1773	0	1	14	1	3	3	3	87	513	261	1539	CoherentMotion_C#v1	0	1000
1480	1	4	42	1	1	3	3	256	344	768	1032	CoherentMotion_C#v1	0	1000
1419	1	5	51	2	2	3	3	312	288	936	864	CoherentMotion_C#v1	0	1000
2004	0	3	33	2	1	3	3	199	401	597	1203	CoherentMotion_C#v1	0	1000
1452	1	4	42	0	0	3	3	256	344	768	1032	CoherentMotion_C#v1	0	1000
1504	0	1	14	2	1	3	3	87	513	261	1539	CoherentMotion_C#v1	0	1000
1467	1	7	70	2	2	3	3	424	176	1272	528	CoherentMotion_C#v1	0	1000
1514	0	3	33	2	3	3	3	199	401	597	1203	CoherentMotion_C#v1	0	1000
1370	1	1	14	1	1	3	3	87	513	261	1539	CoherentMotion_C#v1	0	1000
1642	1	5	51	3	3	3	3	312	288	936	864	CoherentMotion_C#v1	0	1000
1720	0	3	33	3	1	3	3	199	401	597	1203	CoherentMotion_C#v1	0	1000
1466	1	3	33	2	2	3	3	199	401	597	1203	CoherentMotion_C#v1	0	1000
1396	1	3	33	0	0	3	3	199	401	597	1203	CoherentMotion_C#v1	0	1000
1530	1	4	42	1	1	3	3	256	344	768	1032	CoherentMotion_C#v1	0	1000
1498	0	1	14	3	0	3	3	87	513	261	1539	CoherentMotion_C#v1	0	1000
1461	0	1	14	2	3	3	3	87	513	261	1539	CoherentMotion_C#v1	0	1000
1327	0	7	70	0	2	3	3	424	176	1272	528	CoherentMotion_C#v1	0	1000
1670	1	3	33	2	2	3	3	199	401	597	1203	CoherentMotion_C#v1	0	1000
1438	1	5	51	0	0	3	3	312	288	936	864	CoherentMotion_C#v1	0	1000
1453	0	4	42	0	1	3	3	256	344	768	1032	CoherentMotion_C#v1	0	1000
1665	0	4	42	1	3	3	3	256	344	768	1032	CoherentMotion_C#v1	0	1000
1437	0	5	51	3	1	3	3	312	288	936	864	CoherentMotion_C#v1	0	1000
1674	1	5	51	1	1	3	3	312	288	936	864	CoherentMotion_C#v1	0	1000
1419	0	2	23	0	1	3	3	143	457	429	1371	CoherentMotion_C#v1	0	1000
1460	0	0	5	0	3	3	3	31	569	93	1707	CoherentMotion_C#v1	0	1000
1444	0	1	14	3	2	3	3	87	513	261	1539	CoherentMotion_C#v1	0	1000
1340	1	3	33	1	1	3	3	199	401	597	1203	CoherentMotion_C#v1	0	1000
1367	1	3	33	1	1	3	3	199	401	597	1203	CoherentMotion_C#v1	0	1000
1508	1	2	23	0	0	3	3	143	457	429	1371	CoherentMotion_C#v1	0	1000
1515	0	1	14	0	1	3	3	87	513	261	1539	CoherentMotion_C#v1	0	1000
1352	1	4	42	1	1	3	3	256	344	768	1032	CoherentMotion_C#v1	0	1000
1604	1	2	23	0	0	3	3	143	457	429	1371	CoherentMotion_C#v1	0	1000
1354	1	4	42	0	0	3	3	256	344	768	1032	CoherentMotion_C#v1	0	1000
1364	1	7	70	0	0	3	3	424	176	1272	528	CoherentMotion_C#v1	0	1000
1524	0	1	14	1	3	3	3	87	513	261	1539	CoherentMotion_C#v1	0	1000
1360	1	5	51	1	1	3	3	312	288	936	864	CoherentMotion_C#v1	0	1000
1352	1	6	61	1	1	3	3	368	232	1104	696	CoherentMotion_C#v1	0	1000
1439	1	7	70	3	3	3	3	424	176	1272	528	CoherentMotion_C#v1	0	1000
1353	1	4	42	1	1	3	3	256	344	768	1032	CoherentMotion_C#v1	0	1000
1362	0	2	23	2	1	3	3	143	457	429	1371	CoherentMotion_C#v1	0	1000
1264	1	3	33	3	3	3	3	199	401	597	1203	CoherentMotion_C#v1	0	1000
1421	0	0	5	3	0	3	3	31	569	93	1707	CoherentMotion_C#v1	0	1000
1503	1	6	61	2	2	3	3	368	232	1104	696	CoherentMotion_C#v1	0	1000
1259	1	7	70	1	1	3	3	424	176	1272	528	CoherentMotion_C#v1	0	1000
1328	1	0	5	1	1	3	3	31	569	93	1707	CoherentMotion_C#v1	0	1000
1560	0	2	23	3	1	3	3	143	457	429	1371	CoherentMotion_C#v1	0	1000
1525	0	2	23	3	0	3	3	143	457	429	1371	CoherentMotion_C#v1	0	1000
1432	1	2	23	3	3	3	3	143	457	429	1371	CoherentMotion_C#v1	0	1000
1384	1	0	5	1	1	3	3	31	569	93	1707	CoherentMotion_C#v1	0	1000
1366	0	1	14	2	0	3	3	87	513	261	1539	CoherentMotion_C#v1	0	1000
1702	0	1	14	0	2	3	3	87	513	261	1539	CoherentMotion_C#v1	0	1000
1467	0	3	33	0	1	3	3	199	401	597	1203	CoherentMotion_C#v1	0	1000
1453	1	2	23	3	3	3	3	143	457	429	1371	CoherentMotion_C#v1	0	1000
1464	0	1	14	3	1	3	3	87	513	261	1539	CoherentMotion_C#v1	0	1000
1583	1	0	5	0	0	3	3	31	569	93	1707	CoherentMotion_C#v1	0	1000
1343	1	3	33	1	1	3	3	199	401	597	1203	CoherentMotion_C#v1	0	1000
1446	0	0	5	3	0	3	3	31	569	93	1707	CoherentMotion_C#v1	0	1000
1352	1	2	23	0	0	3	3	143	457	429	1371	CoherentMotion_C#v1	0	1000
1318	1	7	70	1	1	3	3	424	176	1272	528	CoherentMotion_C#v1	0	1000
1285	1	4	42	3	3	3	3	256	344	768	1032	CoherentMotion_C#v1	0	1000
1085	1	5	51	2	2	3	3	312	288	936	864	CoherentMotion_C#v1	0	1000
1437	1	6	61	1	1	3	3	368	232	1104	696	CoherentMotion_C#v1	0	1000
1327	1	7	70	1	1	3	3	424	176	1272	528	CoherentMotion_C#v1	0	1000
1421	0	0	5	2	1	3	3	31	569	93	1707	CoherentMotion_C#v1	0	1000
1358	1	4	42	0	0	3	3	256	344	768	1032	CoherentMotion_C#v1	0	1000
1342	1	5	51	0	0	3	3	312	288	936	864	CoherentMotion_C#v1	0	1000
1398	1	7	70	3	3	3	3	424	176	1272	528	CoherentMotion_C#v1	0	1000
1487	0	1	14	3	1	3	3	87	513	261	1539	CoherentMotion_C#v1	0	1000
1362	1	7	70	3	3	3	3	424	176	1272	528	CoherentMotion_C#v1	0	1000
1601	1	1	14	2	2	3	3	87	513	261	1539	CoherentMotion_C#v1	0	1000
1392	1	3	33	2	2	3	3	199	401	597	1203	CoherentMotion_C#v1	0	1000
1377	1	6	61	1	1	3	3	368	232	1104	696	CoherentMotion_C#v1	0	1000
1338	1	6	61	3	3	3	3	368	232	1104	696	CoherentMotion_C#v1	0	1000
1345	0	2	23	2	0	3	3	143	457	429	1371	CoherentMotion_C#v1	0	1000
1102	1	4	42	1	1	3	3	256	344	768	1032	CoherentMotion_C#v1	1	500
1091	1	1	14	3	3	3	3	87	513	261	1539	CoherentMotion_C#v1	1	500
1187	0	7	70	3	1	3	3	424	176	1272	528	CoherentMotion_C#v1	1	500
886	1	7	70	3	3	3	3	424	176	1272	528	CoherentMotion_C#v1	1	500
969	1	2	23	2	2	3	3	143	457	429	1371	CoherentMotion_C#v1	1	500
991	1	7	70	2	2	3	3	424	176	1272	528	CoherentMotion_C#v1	1	500
923	1	1	14	1	1	3	3	87	513	261	1539	CoherentMotion_C#v1	1	500
916	1	2	23	1	1	3	3	143	457	429	1371	CoherentMotion_C#v1	1	500
967	0	4	42	1	3	3	3	256	344	768	1032	CoherentMotion_C#v1	1	500
874	1	7	70	2	2	3	3	424	176	1272	528	CoherentMotion_C#v1	1	500
976	1	6	61	3	3	3	3	368	232	1104	696	CoherentMotion_C#v1	1	500
894	0	2	23	3	1	3	3	143	457	429	1371	CoherentMotion_C#v1	1	500
1066	1	2	23	2	2	3	3	143	457	429	1371	CoherentMotion_C#v1	1	500
906	1	5	51	3	3	3	3	312	288	936	864	CoherentMotion_C#v1	1	500
1022	0	5	51	3	1	3	3	312	288	936	864	CoherentMotion_C#v1	1	500
878	1	3	33	3	3	3	3	199	401	597	1203	CoherentMotion_C#v1	1	500
934	1	1	14	1	1	3	3	87	513	261	1539	CoherentMotion_C#v1	1	500
895	1	3	33	3	3	3	3	199	401	597	1203	CoherentMotion_C#v1	1	500
1082	1	1	14	2	2	3	3	87	513	261	1539	CoherentMotion_C#v1	1	500
1218	0	0	5	1	0	3	3	31	569	93	1707	CoherentMotion_C#v1	1	500
818	1	7	70	3	3	3	3	424	176	1272	528	CoherentMotion_C#v1	1	500
932	1	4	42	1	1	3	3	256	344	768	1032	CoherentMotion_C#v1	1	500
889	1	6	61	1	1	3	3	368	232	1104	696	CoherentMotion_C#v1	1	500
825	1	1	14	0	0	3	3	87	513	261	1539	CoherentMotion_C#v1	1	500
899	0	0	5	1	2	3	3	31	569	93	1707	CoherentMotion_C#v1	1	500
848	1	6	61	2	2	3	3	368	232	1104	696	CoherentMotion_C#v1	1	500
874	1	7	70	2	2	3	3	424	176	1272	528	CoherentMotion_C#v1	1	500
854	1	6	61	0	0	3	3	368	232	1104	696	CoherentMotion_C#v1	1	500
701	1	6	61	1	1	3	3	368	232	1104	696	CoherentMotion_C#v1	1	500
806	1	6	61	1	1	3	3	368	232	1104	696	CoherentMotion_C#v1	1	500
888	0	3	33	3	0	3	3	199	401	597	1203	CoherentMotion_C#v1	1	500
826	0	2	23	1	0	3	3	143	457	429	1371	CoherentMotion_C#v1	1	500
815	0	0	5	1	2	3	3	31	569	93	1707	CoherentMotion_C#v1	1	500
841	0	4	42	2	1	3	3	256	344	768	1032	CoherentMotion_C#v1	1	500
1308	0	1	14	2	1	3	3	87	513	261	1539	CoherentMotion_C#v1	1	500
843	1	7	70	1	1	3	3	424	176	1272	528	CoherentMotion_C#v1	1	500
861	1	3	33	2	2	3	3	199	401	597	1203	CoherentMotion_C#v1	1	500
824	1	3	33	1	1	3	3	199	401	597	1203	CoherentMotion_C#v1	1	500
872	1	0	5	3	3	3	3	31	569	93	1707	CoherentMotion_C#v1	1	500
845	1	7	70	2	2	3	3	424	176	1272	528	CoherentMotion_C#v1	1	500
815	1	3	33	0	0	3	3	199	401	597	1203	CoherentMotion_C#v1	1	500
842	1	5	51	3	3	3	3	312	288	936	864	CoherentMotion_C#v1	1	500
1124	0	2	23	2	0	3	3	143	457	429	1371	CoherentMotion_C#v1	1	500
845	1	7	70	1	1	3	3	424	176	1272	528	CoherentMotion_C#v1	1	500
857	0	1	14	1	2	3	3	87	513	261	1539	CoherentMotion_C#v1	1	500
868	0	1	14	2	0	3	3	87	513	261	1539	CoherentMotion_C#v1	1	500
767	1	6	61	0	0	3	3	368	232	1104	696	CoherentMotion_C#v1	1	500
927	1	2	23	0	0	3	3	143	457	429	1371	CoherentMotion_C#v1	1	500
755	1	6	61	0	0	3	3	368	232	1104	696	CoherentMotion_C#v1	1	500
869	1	2	23	2	2	3	3	143	457	429	1371	CoherentMotion_C#v1	1	500
752	1	4	42	1	1	3	3	256	344	768	1032	CoherentMotion_C#v1	1	500
648	1	7	70	2	2	3	3	424	176	1272	528	CoherentMotion_C#v1	1	500
702	0	3	33	2	0	3	3	199	401	597	1203	CoherentMotion_C#v1	1	500
697	0	1	14	3	0	3	3	87	513	261	1539	CoherentMotion_C#v1	1	500
708	0	1	14	0	1	3	3	87	513	261	1539	CoherentMotion_C#v1	1	500
880	1	0	5	1	1	3	3	31	569	93	1707	CoherentMotion_C#v1	1	500
655	1	5	51	0	0	3	3	312	288	936	864	CoherentMotion_C#v1	1	500
630	1	7	70	1	1	3	3	424	176	1272	528	CoherentMotion_C#v1	1	500
698	1	6	61	3	3	3	3	368	232	1104	696	CoherentMotion_C#v1	1	500
888	1	4	42	2	2	3	3	256	344	768	1032	CoherentMotion_C#v1	1	500
652	1	1	14	1	1	3	3	87	513	261	1539	CoherentMotion_C#v1	1	500
642	1	4	42	2	2	3	3	256	344	768	1032	CoherentMotion_C#v1	1	500
671	0	0	5	1	3	3	3	31	569	93	1707	CoherentMotion_C#v1	1	500
702	1	6	61	0	0	3	3	368	232	1104	696	CoherentMotion_C#v1	1	500
525	0	0	5	3	2	3	3	31	569	93	1707	CoherentMotion_C#v1	1	500
573	1	7	70	0	0	3	3	424	176	1272	528	CoherentMotion_C#v1	1	500
803	1	2	23	2	2	3	3	143	457	429	1371	CoherentMotion_C#v1	1	500
612	1	6	61	3	3	3	3	368	232	1104	696	CoherentMotion_C#v1	1	500
887	1	3	33	2	2	3	3	199	401	597	1203	CoherentMotion_C#v1	1	500
629	1	7	70	2	2	3	3	424	176	1272	528	CoherentMotion_C#v1	1	500
538	1	7	70	3	3	3	3	424	176	1272	528	CoherentMotion_C#v1	1	500
621	1	5	51	0	0	3	3	312	288	936	864	CoherentMotion_C#v1	1	500
658	1	4	42	2	2	3	3	256	344	768	1032	CoherentMotion_C#v1	1	500
576	1	3	33	0	0	3	3	199	401	597	1203	CoherentMotion_C#v1	1	500
1004	1	6	61	3	3	3	3	368	232	1104	696	CoherentMotion_C#v1	1	500
635	1	3	33	1	1	3	3	199	401	597	1203	CoherentMotion_C#v1	1	500
680	0	2	23	2	3	3	3	143	457	429	1371	CoherentMotion_C#v1	1	500
885	0	1	14	3	0	3	3	87	513	261	1539	CoherentMotion_C#v1	1	500
744	1	1	14	2	2	3	3	87	513	261	1539	CoherentMotion_C#v1	1	500
881	1	4	42	2	2	3	3	256	344	768	1032	CoherentMotion_C#v1	1	500
724	0	3	33	3	1	3	3	199	401	597	1203	CoherentMotion_C#v1	1	500
860	1	1	14	1	1	3	3	87	513	261	1539	CoherentMotion_C#v1	1	500
782	1	1	14	0	0	3	3	87	513	261	1539	CoherentMotion_C#v1	1	500
686	1	3	33	2	2	3	3	199	401	597	1203	CoherentMotion_C#v1	1	500
789	0	0	5	0	1	3	3	31	569	93	1707	CoherentMotion_C#v1	1	500
703	0	5	51	3	1	3	3	312	288	936	864	CoherentMotion_C#v1	1	500
830	0	6	61	3	0	3	3	368	232	1104	696	CoherentMotion_C#v1	1	500
753	0	1	14	1	0	3	3	87	513	261	1539	CoherentMotion_C#v1	1	500
615	1	7	70	3	3	3	3	424	176	1272	528	CoherentMotion_C#v1	1	500
830	0	1	14	2	0	3	3	87	513	261	1539	CoherentMotion_C#v1	1	500
663	0	7	70	0	3	3	3	424	176	1272	528	CoherentMotion_C#v1	1	500
773	1	7	70	2	2	3	3	424	176	1272	528	CoherentMotion_C#v1	1	500
782	1	3	33	0	0	3	3	199	401	597	1203	CoherentMotion_C#v1	1	500
615	0	4	42	3	1	3	3	256	344	768	1032	CoherentMotion_C#v1	1	500
573	1	4	42	0	0	3	3	256	344	768	1032	CoherentMotion_C#v1	1	500
599	0	1	14	3	2	3	3	87	513	261	1539	CoherentMotion_C#v1	1	500
689	1	1	14	0	0	3	3	87	513	261	1539	CoherentMotion_C#v1	1	500
676	1	2	23	2	2	3	3	143	457	429	1371	CoherentMotion_C#v1	1	500
704	0	3	33	2	0	3	3	199	401	597	1203	CoherentMotion_C#v1	1	500
552	1	3	33	0	0	3	3	199	401	597	1203	CoherentMotion_C#v1	1	500
620	1	6	61	3	3	3	3	368	232	1104	696	CoherentMotion_C#v1	1	500
655	1	2	23	1	1	3	3	143	457	429	1371	CoherentMotion_C#v1	1	500
580	1	7	70	3	3	3	3	424	176	1272	528	CoherentMotion_C#v1	1	500
664	1	6	61	2	2	3	3	368	232	1104	696	CoherentMotion_C#v1	1	500
652	1	2	23	0	0	3	3	143	457	429	1371	CoherentMotion_C#v1	1	500
892	0	1	14	1	0	3	3	87	513	261	1539	CoherentMotion_C#v1	1	500
1025	0	3	33	0	2	3	3	199	401	597	1203	CoherentMotion_C#v1	1	500
696	1	5	51	2	2	3	3	312	288	936	864	CoherentMotion_C#v1	1	500
806	0	2	23	1	0	3	3	143	457	429	1371	CoherentMotion_C#v1	1	500
678	1	5	51	0	0	3	3	312	288	936	864	CoherentMotion_C#v1	1	500
1126	1	0	5	1	1	3	3	31	569	93	1707	CoherentMotion_C#v1	1	500
828	1	3	33	3	3	3	3	199	401	597	1203	CoherentMotion_C#v1	1	500
690	1	0	5	1	1	3	3	31	569	93	1707	CoherentMotion_C#v1	1	500
810	1	0	5	0	0	3	3	31	569	93	1707	CoherentMotion_C#v1	1	500
695	1	3	33	3	3	3	3	199	401	597	1203	CoherentMotion_C#v1	1	500
874	1	2	23	2	2	3	3	143	457	429	1371	CoherentMotion_C#v1	1	500
644	1	7	70	1	1	3	3	424	176	1272	528	CoherentMotion_C#v1	1	500
834	1	3	33	3	3	3	3	199	401	597	1203	CoherentMotion_C#v1	1	500
613	1	5	51	1	1	3	3	312	288	936	864	CoherentMotion_C#v1	1	500
682	1	6	61	0	0	3	3	368	232	1104	696	CoherentMotion_C#v1	1	500
676	1	6	61	2	2	3	3	368	232	1104	696	CoherentMotion_C#v1	1	500
805	1	4	42	2	2	3	3	256	344	768	1032	CoherentMotion_C#v1	1	500
831	0	1	14	2	0	3	3	87	513	261	1539	CoherentMotion_C#v1	1	500
794	0	5	51	2	1	3	3	312	288	936	864	CoherentMotion_C#v1	1	500
883	0	4	42	1	3	3	3	256	344	768	1032	CoherentMotion_C#v1	1	500
840	1	5	51	1	1	3	3	312	288	936	864	CoherentMotion_C#v1	1	500
868	1	0	5	2	2	3	3	31	569	93	1707	CoherentMotion_C#v1	1	500
847	1	2	23	3	3	3	3	143	457	429	1371	CoherentMotion_C#v1	1	500
785	1	4	42	0	0	3	3	256	344	768	1032	CoherentMotion_C#v1	1	500
899	0	4	42	0	2	3	3	256	344	768	1032	CoherentMotion_C#v1	1	500
1173	1	7	70	0	0	3	3	424	176	1272	528	CoherentMotion_C#v1	1	500
863	1	3	33	3	3	3	3	199	401	597	1203	CoherentMotion_C#v1	1	500
864	0	3	33	3	1	3	3	199	401	597	1203	CoherentMotion_C#v1	1	500
1091	1	3	33	0	0	3	3	199	401	597	1203	CoherentMotion_C#v1	1	500
879	1	5	51	2	2	3	3	312	288	936	864	CoherentMotion_C#v1	1	500
842	1	6	61	3	3	3	3	368	232	1104	696	CoherentMotion_C#v1	1	500
885	0	1	14	2	0	3	3	87	513	261	1539	CoherentMotion_C#v1	1	500
650	1	6	61	3	3	3	3	368	232	1104	696	CoherentMotion_C#v1	1	500
688	1	5	51	0	0	3	3	312	288	936	864	CoherentMotion_C#v1	1	500
700	1	5	51	0	0	3	3	312	288	936	864	CoherentMotion_C#v1	1	500
594	1	5	51	1	1	3	3	312	288	936	864	CoherentMotion_C#v1	1	500
840	0	0	5	2	3	3	3	31	569	93	1707	CoherentMotion_C#v1	1	500
786	1	4	42	0	0	3	3	256	344	768	1032	CoherentMotion_C#v1	1	500
603	1	7	70	2	2	3	3	424	176	1272	528	CoherentMotion_C#v1	1	500
660	1	7	70	3	3	3	3	424	176	1272	528	CoherentMotion_C#v1	1	500
866	0	3	33	0	2	3	3	199	401	597	1203	CoherentMotion_C#v1	1	500
616	1	2	23	3	3	3	3	143	457	429	1371	CoherentMotion_C#v1	1	500
639	1	7	70	3	3	3	3	424	176	1272	528	CoherentMotion_C#v1	1	500
780	0	2	23	2	1	3	3	143	457	429	1371	CoherentMotion_C#v1	1	500
621	1	4	42	3	3	3	3	256	344	768	1032	CoherentMotion_C#v1	1	500
762	1	5	51	2	2	3	3	312	288	936	864	CoherentMotion_C#v1	1	500
681	0	0	5	2	1	3	3	31	569	93	1707	CoherentMotion_C#v1	1	500
529	1	4	42	3	3	3	3	256	344	768	1032	CoherentMotion_C#v1	1	500
787	0	4	42	3	1	3	3	256	344	768	1032	CoherentMotion_C#v1	1	500
739	0	2	23	1	3	3	3	143	457	429	1371	CoherentMotion_C#v1	1	500
628	1	7	70	0	0	3	3	424	176	1272	528	CoherentMotion_C#v1	1	500
617	1	3	33	1	1	3	3	199	401	597	1203	CoherentMotion_C#v1	1	500
605	0	0	5	2	3	3	3	31	569	93	1707	CoherentMotion_C#v1	1	500
626	1	7	70	3	3	3	3	424	176	1272	528	CoherentMotion_C#v1	1	500
608	1	1	14	3	3	3	3	87	513	261	1539	CoherentMotion_C#v1	1	500
643	1	4	42	0	0	3	3	256	344	768	1032	CoherentMotion_C#v1	1	500
588	1	6	61	0	0	3	3	368	232	1104	696	CoherentMotion_C#v1	1	500
540	1	5	51	3	3	3	3	312	288	936	864	CoherentMotion_C#v1	1	500
550	1	6	61	0	0	3	3	368	232	1104	696	CoherentMotion_C#v1	1	500
849	1	7	70	0	0	3	3	424	176	1272	528	CoherentMotion_C#v1	1	500
1124	0	4	42	0	2	3	3	256	344	768	1032	CoherentMotion_C#v1	1	500
1302	1	5	51	0	0	3	3	312	288	936	864	CoherentMotion_C#v1	1	500
757	1	5	51	0	0	3	3	312	288	936	864	CoherentMotion_C#v1	1	500
765	1	7	70	2	2	3	3	424	176	1272	528	CoherentMotion_C#v1	1	500
764	1	1	14	1	1	3	3	87	513	261	1539	CoherentMotion_C#v1	1	500
684	1	7	70	0	0	3	3	424	176	1272	528	CoherentMotion_C#v1	1	500
1186	0	2	23	0	2	3	3	143	457	429	1371	CoherentMotion_C#v1	1	500
792	0	0	5	0	1	3	3	31	569	93	1707	CoherentMotion_C#v1	1	500
769	0	1	14	0	1	3	3	87	513	261	1539	CoherentMotion_C#v1	1	500
730	1	5	51	1	1	3	3	312	288	936	864	CoherentMotion_C#v1	1	500
665	1	5	51	3	3	3	3	312	288	936	864	CoherentMotion_C#v1	1	500
1054	1	2	23	0	0	3	3	143	457	429	1371	CoherentMotion_C#v1	1	500
854	1	2	23	0	0	3	3	143	457	429	1371	CoherentMotion_C#v1	1	500
721	1	6	61	2	2	3	3	368	232	1104	696	CoherentMotion_C#v1	1	500
1576	1	0	5	2	2	3	3	31	569	93	1707	CoherentMotion_C#v1	1	500
780	1	1	14	1	1	3	3	87	513	261	1539	CoherentMotion_C#v1	1	500
815	1	7	70	2	2	3	3	424	176	1272	528	CoherentMotion_C#v1	1	500
704	1	7	70	0	0	3	3	424	176	1272	528	CoherentMotion_C#v1	1	500
653	1	4	42	2	2	3	3	256	344	768	1032	CoherentMotion_C#v1	1	500
1333	1	0	5	1	1	3	3	31	569	93	1707	CoherentMotion_C#v1	1	500
748	1	6	61	0	0	3	3	368	232	1104	696	CoherentMotion_C#v1	1	500
683	1	0	5	1	1	3	3	31	569	93	1707	CoherentMotion_C#v1	1	500
787	1	0	5	1	1	3	3	31	569	93	1707	CoherentMotion_C#v1	1	500
619	0	3	33	0	1	3	3	199	401	597	1203	CoherentMotion_C#v1	1	500
668	1	4	42	0	0	3	3	256	344	768	1032	CoherentMotion_C#v1	1	500
766	0	1	14	2	1	3	3	87	513	261	1539	CoherentMotion_C#v1	1	500
670	1	6	61	2	2	3	3	368	232	1104	696	CoherentMotion_C#v1	1	500
771	0	0	5	2	0	3	3	31	569	93	1707	CoherentMotion_C#v1	1	500
582	1	4	42	1	1	3	3	256	344	768	1032	CoherentMotion_C#v1	1	500
586	1	5	51	3	3	3	3	312	288	936	864	CoherentMotion_C#v1	1	500
631	1	0	5	1	1	3	3	31	569	93	1707	CoherentMotion_C#v1	1	500
770	0	0	5	2	1	3	3	31	569	93	1707	CoherentMotion_C#v1	1	500
760	0	1	14	1	3	3	3	87	513	261	1539	CoherentMotion_C#v1	1	500
962	1	4	42	3	3	3	3	256	344	768	1032	CoherentMotion_C#v1	1	500
680	1	5	51	2	2	3	3	312	288	936	864	CoherentMotion_C#v1	1	500
600	1	7	70	3	3	3	3	424	176	1272	528	CoherentMotion_C#v1	1	500
594	1	6	61	3	3	3	3	368	232	1104	696	CoherentMotion_C#v1	1	500
582	1	6	61	1	1	3	3	368	232	1104	696	CoherentMotion_C#v1	1	500
594	0	5	51	0	3	3	3	312	288	936	864	CoherentMotion_C#v1	1	500
615	1	2	23	1	1	3	3	143	457	429	1371	CoherentMotion_C#v1	1	500
611	1	5	51	3	3	3	3	312	288	936	864	CoherentMotion_C#v1	1	500
838	1	6	61	3	3	3	3	368	232	1104	696	CoherentMotion_C#v1	1	500
625	1	3	33	2	2	3	3	199	401	597	1203	CoherentMotion_C#v1	1	500
821	1	4	42	0	0	3	3	256	344	768	1032	CoherentMotion_C#v1	1	500
816	1	1	14	3	3	3	3	87	513	261	1539	CoherentMotion_C#v1	1	500
525	1	4	42	1	1	3	3	256	344	768	1032	CoherentMotion_C#v1	1	500
540	1	5	51	1	1	3	3	312	288	936	864	CoherentMotion_C#v1	1	500
662	0	5	51	1	3	3	3	312	288	936	864	CoherentMotion_C#v1	1	500
782	1	5	51	1	1	3	3	312	288	936	864	CoherentMotion_C#v1	1	500
791	0	2	23	3	0	3	3	143	457	429	1371	CoherentMotion_C#v1	1	500
662	1	4	42	2	2	3	3	256	344	768	1032	CoherentMotion_C#v1	1	500
678	1	2	23	2	2	3	3	143	457	429	1371	CoherentMotion_C#v1	1	500
779	0	2	23	0	1	3	3	143	457	429	1371	CoherentMotion_C#v1	1	500
723	1	4	42	1	1	3	3	256	344	768	1032	CoherentMotion_C#v1	1	500
716	1	7	70	3	3	3	3	424	176	1272	528	CoherentMotion_C#v1	1	500
1042	0	1	14	3	0	3	3	87	513	261	1539	CoherentMotion_C#v1	1	500
834	1	5	51	0	0	3	3	312	288	936	864	CoherentMotion_C#v1	1	500
853	0	0	5	3	1	3	3	31	569	93	1707	CoherentMotion_C#v1	1	500
700	1	4	42	2	2	3	3	256	344	768	1032	CoherentMotion_C#v1	1	500
815	0	0	5	2	0	3	3	31	569	93	1707	CoherentMotion_C#v1	1	500
681	0	2	23	2	3	3	3	143	457	429	1371	CoherentMotion_C#v1	1	500
687	0	4	42	0	1	3	3	256	344	768	1032	CoherentMotion_C#v1	1	500
861	0	3	33	2	0	3	3	199	401	597	1203	CoherentMotion_C#v1	1	500
608	1	6	61	3	3	3	3	368	232	1104	696	CoherentMotion_C#v1	1	500
668	1	2	23	2	2	3	3	143	457	429	1371	CoherentMotion_C#v1	1	500
657	1	1	14	2	2	3	3	87	513	261	1539	CoherentMotion_C#v1	1	500
796	0	5	51	3	1	3	3	312	288	936	864	CoherentMotion_C#v1	1	500
705	0	0	5	2	0	3	3	31	569	93	1707	CoherentMotion_C#v1	1	500
624	1	1	14	2	2	3	3	87	513	261	1539	CoherentMotion_C#v1	1	500
661	0	2	23	0	1	3	3	143	457	429	1371	CoherentMotion_C#v1	1	500
601	1	7	70	2	2	3	3	424	176	1272	528	CoherentMotion_C#v1	1	500
647	1	2	23	1	1	3	3	143	457	429	1371	CoherentMotion_C#v1	1	500
532	1	7	70	3	3	3	3	424	176	1272	528	CoherentMotion_C#v1	1	500
759	0	1	14	1	3	3	3	87	513	261	1539	CoherentMotion_C#v1	1	500
768	1	2	23	1	1	3	3	143	457	429	1371	CoherentMotion_C#v1	1	500
711	1	5	51	3	3	3	3	312	288	936	864	CoherentMotion_C#v1	1	500
543	1	5	51	1	1	3	3	312	288	936	864	CoherentMotion_C#v1	1	500
698	0	2	23	2	3	3	3	143	457	429	1371	CoherentMotion_C#v1	1	500
543	1	5	51	2	2	3	3	312	288	936	864	CoherentMotion_C#v1	1	500
579	1	6	61	3	3	3	3	368	232	1104	696	CoherentMotion_C#v1	1	500
983	0	0	5	0	2	3	3	31	569	93	1707	CoherentMotion_C#v1	1	500
657	1	3	33	2	2	3	3	199	401	597	1203	CoherentMotion_C#v1	1	500
554	1	5	51	1	1	3	3	312	288	936	864	CoherentMotion_C#v1	1	500
822	1	1	14	1	1	3	3	87	513	261	1539	CoherentMotion_C#v1	1	500
776	1	7	70	1	1	3	3	424	176	1272	528	CoherentMotion_C#v1	1	500
568	1	5	51	2	2	3	3	312	288	936	864	CoherentMotion_C#v1	1	500
571	1	4	42	1	1	3	3	256	344	768	1032	CoherentMotion_C#v1	1	500
736	0	0	5	2	0	3	3	31	569	93	1707	CoherentMotion_C#v1	1	500
726	0	1	14	1	2	3	3	87	513	261	1539	CoherentMotion_C#v1	1	500
831	0	2	23	0	1	3	3	143	457	429	1371	CoherentMotion_C#v1	1	500
694	1	6	61	3	3	3	3	368	232	1104	696	CoherentMotion_C#v1	1	500
896	0	3	33	3	1	3	3	199	401	597	1203	CoherentMotion_C#v1	1	500
665	1	7	70	1	1	3	3	424	176	1272	528	CoherentMotion_C#v1	1	500
538	1	4	42	1	1	3	3	256	344	768	1032	CoherentMotion_C#v1	1	500
815	1	2	23	0	0	3	3	143	457	429	1371	CoherentMotion_C#v1	1	500
559	1	6	61	1	1	3	3	368	232	1104	696	CoherentMotion_C#v1	1	500
715	1	1	14	2	2	3	3	87	513	261	1539	CoherentMotion_C#v1	1	500
570	1	5	51	1	1	3	3	312	288	936	864	CoherentMotion_C#v1	1	500
580	1	5	51	0	0	3	3	312	288	936	864	CoherentMotion_C#v1	1	500
626	1	7	70	0	0	3	3	424	176	1272	528	CoherentMotion_C#v1	1	500
1024	0	0	5	3	2	3	3	31	569	93	1707	CoherentMotion_C#v1	1	500
624	0	0	5	2	1	3	3	31	569	93	1707	CoherentMotion_C#v1	1	500
678	1	3	33	2	2	3	3	199	401	597	1203	CoherentMotion_C#v1	1	500
890	1	0	5	2	2	3	3	31	569	93	1707	CoherentMotion_C#v1	1	500
664	1	3	33	1	1	3	3	199	401	597	1203	CoherentMotion_C#v1	1	500
662	1	6	61	2	2	3	3	368	232	1104	696	CoherentMotion_C#v1	1	500
722	1	0	5	2	2	3	3	31	569	93	1707	CoherentMotion_C#v1	1	500
667	1	4	42	3	3	3	3	256	344	768	1032	CoherentMotion_C#v1	1	500
650	1	5	51	2	2	3	3	312	288	936	864	CoherentMotion_C#v1	1	500
880	1	3	33	3	3	3	3	199	401	597	1203	CoherentMotion_C#v1	1	500
674	1	7	70	3	3	3	3	424	176	1272	528	CoherentMotion_C#v1	1	500
1009	0	1	14	2	1	3	3	87	513	261	1539	CoherentMotion_C#v1	1	500
681	1	3	33	1	1	3	3	199	401	597	1203	CoherentMotion_C#v1	1	500
887	1	5	51	1	1	3	3	312	288	936	864	CoherentMotion_C#v1	1	500
889	0	0	5	2	1	3	3	31	569	93	1707	CoherentMotion_C#v1	1	500
733	1	4	42	0	0	3	3	256	344	768	1032	CoherentMotion_C#v1	1	500
701	1	2	23	1	1	3	3	143	457	429	1371	CoherentMotion_C#v1	1	500
844	0	3	33	1	3	3	3	199	401	597	1203	CoherentMotion_C#v1	1	500
735	1	6	61	2	2	3	3	368	232	1104	696	CoherentMotion_C#v1	1	500
829	0	0	5	1	0	3	3	31	569	93	1707	CoherentMotion_C#v1	1	500
815	0	0	5	3	2	3	3	31	569	93	1707	CoherentMotion_C#v1	1	500
689	1	4	42	2	2	3	3	256	344	768	1032	CoherentMotion_C#v1	1	500
577	1	6	61	2	2	3	3	368	232	1104	696	CoherentMotion_C#v1	1	500
571	1	5	51	3	3	3	3	312	288	936	864	CoherentMotion_C#v1	1	500
613	1	4	42	2	2	3	3	256	344	768	1032	CoherentMotion_C#v1	1	500
980	1	6	61	2	2	3	3	368	232	1104	696	CoherentMotion_C#v1	1	500
794	1	4	42	2	2	3	3	256	344	768	1032	CoherentMotion_C#v1	1	500
716	1	3	33	0	0	3	3	199	401	597	1203	CoherentMotion_C#v1	1	500
778	1	4	42	3	3	3	3	256	344	768	1032	CoherentMotion_C#v1	1	500
768	0	2	23	3	1	3	3	143	457	429	1371	CoherentMotion_C#v1	1	500
633	1	7	70	2	2	3	3	424	176	1272	528	CoherentMotion_C#v1	1	500
538	1	4	42	2	2	3	3	256	344	768	1032	CoherentMotion_C#v1	1	500
667	1	6	61	2	2	3	3	368	232	1104	696	CoherentMotion_C#v1	1	500
849	1	2	23	1	1	3	3	143	457	429	1371	CoherentMotion_C#v1	1	500
588	1	4	42	1	1	3	3	256	344	768	1032	CoherentMotion_C#v1	1	500
648	1	6	61	3	3	3	3	368	232	1104	696	CoherentMotion_C#v1	1	500
647	1	5	51	2	2	3	3	312	288	936	864	CoherentMotion_C#v1	1	500
572	0	7	70	0	2	3	3	424	176	1272	528	CoherentMotion_C#v1	1	500
575	1	4	42	0	0	3	3	256	344	768	1032	CoherentMotion_C#v1	1	500
675	1	4	42	2	2	3	3	256	344	768	1032	CoherentMotion_C#v1	1	500
576	1	5	51	3	3	3	3	312	288	936	864	CoherentMotion_C#v1	1	500
597	1	5	51	3	3	3	3	312	288	936	864	CoherentMotion_C#v1	1	500
818	1	0	5	3	3	3	3	31	569	93	1707	CoherentMotion_C#v1	1	500
755	1	6	61	3	3	3	3	368	232	1104	696	CoherentMotion_C#v1	1	500
681	1	2	23	2	2	3	3	143	457	429	1371	CoherentMotion_C#v1	1	500
750	1	2	23	0	0	3	3	143	457	429	1371	CoherentMotion_C#v1	1	500
842	1	0	5	3	3	3	3	31	569	93	1707	CoherentMotion_C#v1	1	500
821	0	3	33	0	2	3	3	199	401	597	1203	CoherentMotion_C#v1	1	500
713	1	3	33	2	2	3	3	199	401	597	1203	CoherentMotion_C#v1	1	500
758	1	6	61	2	2	3	3	368	232	1104	696	CoherentMotion_C#v1	1	500
702	0	1	14	0	2	3	3	87	513	261	1539	CoherentMotion_C#v1	1	500
740	1	3	33	0	0	3	3	199	401	597	1203	CoherentMotion_C#v1	1	500
897	1	1	14	0	0	3	3	87	513	261	1539	CoherentMotion_C#v1	1	500
837	1	5	51	2	2	3	3	312	288	936	864	CoherentMotion_C#v1	1	500
916	1	0	5	0	0	3	3	31	569	93	1707	CoherentMotion_C#v1	1	500
711	1	6	61	3	3	3	3	368	232	1104	696	CoherentMotion_C#v1	1	500
632	1	7	70	3	3	3	3	424	176	1272	528	CoherentMotion_C#v1	1	500
851	0	0	5	3	1	3	3	31	569	93	1707	CoherentMotion_C#v1	1	500
927	0	3	33	3	1	3	3	199	401	597	1203	CoherentMotion_C#v1	1	500
876	1	0	5	2	2	3	3	31	569	93	1707	CoherentMotion_C#v1	1	500
687	1	3	33	0	0	3	3	199	401	597	1203	CoherentMotion_C#v1	1	500
653	1	7	70	3	3	3	3	424	176	1272	528	CoherentMotion_C#v1	1	500
683	1	3	33	1	1	3	3	199	401	597	1203	CoherentMotion_C#v1	1	500
721	0	2	23	1	3	3	3	143	457	429	1371	CoherentMotion_C#v1	1	500
832	1	0	5	3	3	3	3	31	569	93	1707	CoherentMotion_C#v1	1	500
755	0	0	5	0	3	3	3	31	569	93	1707	CoherentMotion_C#v1	1	500
698	0	1	14	2	0	3	3	87	513	261	1539	CoherentMotion_C#v1	1	500
787	1	0	5	2	2	3	3	31	569	93	1707	CoherentMotion_C#v1	1	500
747	1	4	42	0	0	3	3	256	344	768	1032	CoherentMotion_C#v1	1	500
882	0	2	23	0	2	3	3	143	457	429	1371	CoherentMotion_C#v1	1	500
599	1	4	42	1	1	3	3	256	344	768	1032	CoherentMotion_C#v1	1	500
730	1	2	23	1	1	3	3	143	457	429	1371	CoherentMotion_C#v1	1	500
562	1	6	61	1	1	3	3	368	232	1104	696	CoherentMotion_C#v1	1	500
818	1	1	14	0	0	3	3	87	513	261	1539	CoherentMotion_C#v1	1	500
692	1	3	33	2	2	3	3	199	401	597	1203	CoherentMotion_C#v1	1	500
575	1	7	70	1	1	3	3	424	176	1272	528	CoherentMotion_C#v1	1	500
690	1	0	5	1	1	3	3	31	569	93	1707	CoherentMotion_C#v1	1	500
809	0	3	33	0	3	3	3	199	401	597	1203	CoherentMotion_C#v1	1	500
719	0	1	14	0	2	3	3	87	513	261	1539	CoherentMotion_C#v1	1	500
738	1	5	51	2	2	3	3	312	288	936	864	CoherentMotion_C#v1	1	500
642	1	1	14	2	2	3	3	87	513	261	1539	CoherentMotion_C#v1	1	500
655	0	1	14	1	2	3	3	87	513	261	1539	CoherentMotion_C#v1	1	500
621	0	0	5	3	0	3	3	31	569	93	1707	CoherentMotion_C#v1	1	500
578	1	6	61	3	3	3	3	368	232	1104	696	CoherentMotion_C#v1	1	500
565	1	6	61	1	1	3	3	368	232	1104	696	CoherentMotion_C#v1	1	500
648	1	2	23	3	3	3	3	143	457	429	1371	CoherentMotion_C#v1	1	500
709	1	3	33	2	2	3	3	199	401	597	1203	CoherentMotion_C#v1	1	500
638	1	4	42	1	1	3	3	256	344	768	1032	CoherentMotion_C#v1	1	500
771	1	0	5	2	2	3	3	31	569	93	1707	CoherentMotion_C#v1	1	500
785	1	7	70	2	2	3	3	424	176	1272	528	CoherentMotion_C#v1	1	500
1003	1	3	33	0	0	3	3	199	401	597	1203	CoherentMotion_C#v1	1	500
771	1	6	61	0	0	3	3	368	232	1104	696	CoherentMotion_C#v1	1	500
740	1	2	23	1	1	3	3	143	457	429	1371	CoherentMotion_C#v1	1	500
621	1	6	61	1	1	3	3	368	232	1104	696	CoherentMotion_C#v1	1	500
592	1	5	51	3	3	3	3	312	288	936	864	CoherentMotion_C#v1	1	500
532	0	2	23	3	0	3	3	143	457	429	1371	CoherentMotion_C#v1	1	500
775	1	5	51	3	3	3	3	312	288	936	864	CoherentMotion_C#v1	1	500
600	1	7	70	1	1	3	3	424	176	1272	528	CoherentMotion_C#v1	1	500
613	1	4	42	3	3	3	3	256	344	768	1032	CoherentMotion_C#v1	1	500
609	1	6	61	0	0	3	3	368	232	1104	696	CoherentMotion_C#v1	1	500
821	1	2	23	3	3	3	3	143	457	429	1371	CoherentMotion_C#v1	1	500
727	1	7	70	2	2	3	3	424	176	1272	528	CoherentMotion_C#v1	1	500
743	1	3	33	3	3	3	3	199	401	597	1203	CoherentMotion_C#v1	1	500
686	1	7	70	2	2	3	3	424	176	1272	528	CoherentMotion_C#v1	1	500
629	1	6	61	3	3	3	3	368	232	1104	696	CoherentMotion_C#v1	1	500
795	1	1	14	2	2	3	3	87	513	261	1539	CoherentMotion_C#v1	1	500
796	0	1	14	0	2	3	3	87	513	261	1539	CoherentMotion_C#v1	1	500
740	1	3	33	3	3	3	3	199	401	597	1203	CoherentMotion_C#v1	1	500
724	0	1	14	1	2	3	3	87	513	261	1539	CoherentMotion_C#v1	1	500
637	1	7	70	0	0	3	3	424	176	1272	528	CoherentMotion_C#v1	1	500
688	1	2	23	1	1	3	3	143	457	429	1371	CoherentMotion_C#v1	1	500
767	0	6	61	1	3	3	3	368	232	1104	696	CoherentMotion_C#v1	1	500
647	1	4	42	1	1	3	3	256	344	768	1032	CoherentMotion_C#v1	1	500
678	1	3	33	0	0	3	3	199	401	597	1203	CoherentMotion_C#v1	1	500
580	1	3	33	3	3	3	3	199	401	597	1203	CoherentMotion_C#v1	1	500
719	1	6	61	3	3	3	3	368	232	1104	696	CoherentMotion_C#v1	1	500
839	0	1	14	3	0	3	3	87	513	261	1539	CoherentMotion_C#v1	1	500
594	1	7	70	1	1	3	3	424	176	1272	528	CoherentMotion_C#v1	1	500
861	0	0	5	0	3	3	3	31	569	93	1707	CoherentMotion_C#v1	1	500
896	1	3	33	0	0	3	3	199	401	597	1203	CoherentMotion_C#v1	1	500
764	1	1	14	0	0	3	3	87	513	261	1539	CoherentMotion_C#v1	1	500
900	0	0	5	3	0	3	3	31	569	93	1707	CoherentMotion_C#v1	1	500
655	1	7	70	0	0	3	3	424	176	1272	528	CoherentMotion_C#v1	1	500
598	1	5	51	1	1	3	3	312	288	936	864	CoherentMotion_C#v1	1	500
626	1	5	51	0	0	3	3	312	288	936	864	CoherentMotion_C#v1	1	500
743	0	1	14	3	1	3	3	87	513	261	1539	CoherentMotion_C#v1	1	500
585	1	6	61	0	0	3	3	368	232	1104	696	CoherentMotion_C#v1	1	500
716	1	4	42	2	2	3	3	256	344	768	1032	CoherentMotion_C#v1	1	500
731	1	2	23	2	2	3	3	143	457	429	1371	CoherentMotion_C#v1	1	500
579	1	5	51	0	0	3	3	312	288	936	864	CoherentMotion_C#v1	1	500
773	0	0	5	3	0	3	3	31	569	93	1707	CoherentMotion_C#v1	1	500
773	0	2	23	0	1	3	3	143	457	429	1371	CoherentMotion_C#v1	1	500
775	1	2	23	0	0	3	3	143	457	429	1371	CoherentMotion_C#v1	1	500
695	1	4	42	2	2	3	3	256	344	768	1032	CoherentMotion_C#v1	1	500
1111	0	0	5	0	3	3	3	31	569	93	1707	CoherentMotion_C#v1	1	500
