# Supplementary material for: The Leuven Embedded Figures Test (L-EFT): measuring perception, intelligence or executive function?
Source: PeerJ. 2018 Mar 26;6:e4524. doi: 10.7717/peerj.4524 (PMC5875396; doi:10.7717/peerj.4524)
Supplement: Supplemental Information 9 [file peerj-06-4524-s009.zip › Study 1/CoherentMotion/114280CoherentMotion.csv]

ReactionTime	Accuracy	CoherenceLevel	CoherenceValue	StimDirection	RespDirection	G_MeanCoherentSpeed	G_MeanRandomSpeed	TotalCoherent	TotalRandom	TotalCoherentSpeed	TotalRandomSpeed	TestID	MainPrac	MotionDuration
2272	1	1	14	2	2	3	3	87	513	261	1539	CoherentMotion_C#v1	0	1000
1969	0	7	70	0	1	3	3	424	176	1272	528	CoherentMotion_C#v1	0	1000
1481	0	5	51	1	3	3	3	312	288	936	864	CoherentMotion_C#v1	0	1000
2293	1	7	70	0	0	3	3	424	176	1272	528	CoherentMotion_C#v1	0	1000
1634	0	1	14	2	3	3	3	87	513	261	1539	CoherentMotion_C#v1	0	1000
2290	0	4	42	2	1	3	3	256	344	768	1032	CoherentMotion_C#v1	0	1000
2338	1	5	51	1	1	3	3	312	288	936	864	CoherentMotion_C#v1	0	1000
1635	0	0	5	0	3	3	3	31	569	93	1707	CoherentMotion_C#v1	0	1000
1679	0	5	51	0	1	3	3	312	288	936	864	CoherentMotion_C#v1	0	1000
1859	0	0	5	2	0	3	3	31	569	93	1707	CoherentMotion_C#v1	0	1000
1911	0	4	42	2	3	3	3	256	344	768	1032	CoherentMotion_C#v1	0	1000
1661	1	1	14	1	1	3	3	87	513	261	1539	CoherentMotion_C#v1	0	1000
2764	0	4	42	3	1	3	3	256	344	768	1032	CoherentMotion_C#v1	0	1000
1573	1	6	61	3	3	3	3	368	232	1104	696	CoherentMotion_C#v1	0	1000
1670	0	6	61	2	0	3	3	368	232	1104	696	CoherentMotion_C#v1	0	1000
1589	1	2	23	3	3	3	3	143	457	429	1371	CoherentMotion_C#v1	0	1000
1568	0	0	5	3	0	3	3	31	569	93	1707	CoherentMotion_C#v1	0	1000
1680	0	0	5	2	3	3	3	31	569	93	1707	CoherentMotion_C#v1	0	1000
1809	1	7	70	3	3	3	3	424	176	1272	528	CoherentMotion_C#v1	0	1000
1572	1	6	61	0	0	3	3	368	232	1104	696	CoherentMotion_C#v1	0	1000
2352	0	4	42	2	1	3	3	256	344	768	1032	CoherentMotion_C#v1	0	1000
1730	0	1	14	3	1	3	3	87	513	261	1539	CoherentMotion_C#v1	0	1000
1444	1	6	61	1	1	3	3	368	232	1104	696	CoherentMotion_C#v1	0	1000
1551	0	6	61	2	0	3	3	368	232	1104	696	CoherentMotion_C#v1	0	1000
3387	1	0	5	2	2	3	3	31	569	93	1707	CoherentMotion_C#v1	0	1000
1543	1	4	42	3	3	3	3	256	344	768	1032	CoherentMotion_C#v1	0	1000
1348	1	1	14	1	1	3	3	87	513	261	1539	CoherentMotion_C#v1	0	1000
1290	0	6	61	2	3	3	3	368	232	1104	696	CoherentMotion_C#v1	0	1000
1489	1	2	23	0	0	3	3	143	457	429	1371	CoherentMotion_C#v1	0	1000
2556	1	2	23	2	2	3	3	143	457	429	1371	CoherentMotion_C#v1	0	1000
1522	0	2	23	2	1	3	3	143	457	429	1371	CoherentMotion_C#v1	0	1000
2574	0	5	51	1	0	3	3	312	288	936	864	CoherentMotion_C#v1	0	1000
1462	1	2	23	1	1	3	3	143	457	429	1371	CoherentMotion_C#v1	0	1000
2224	1	7	70	0	0	3	3	424	176	1272	528	CoherentMotion_C#v1	0	1000
2238	1	6	61	2	2	3	3	368	232	1104	696	CoherentMotion_C#v1	0	1000
1437	1	1	14	1	1	3	3	87	513	261	1539	CoherentMotion_C#v1	0	1000
1349	0	0	5	1	3	3	3	31	569	93	1707	CoherentMotion_C#v1	0	1000
1772	0	1	14	2	0	3	3	87	513	261	1539	CoherentMotion_C#v1	0	1000
2080	0	1	14	2	0	3	3	87	513	261	1539	CoherentMotion_C#v1	0	1000
1675	0	1	14	1	3	3	3	87	513	261	1539	CoherentMotion_C#v1	0	1000
1755	0	1	14	2	1	3	3	87	513	261	1539	CoherentMotion_C#v1	0	1000
1292	1	6	61	0	0	3	3	368	232	1104	696	CoherentMotion_C#v1	0	1000
1363	1	4	42	1	1	3	3	256	344	768	1032	CoherentMotion_C#v1	0	1000
1355	1	5	51	0	0	3	3	312	288	936	864	CoherentMotion_C#v1	0	1000
1489	1	0	5	1	1	3	3	31	569	93	1707	CoherentMotion_C#v1	0	1000
1357	1	0	5	3	3	3	3	31	569	93	1707	CoherentMotion_C#v1	0	1000
1589	1	6	61	0	0	3	3	368	232	1104	696	CoherentMotion_C#v1	0	1000
1122	1	6	61	1	1	3	3	368	232	1104	696	CoherentMotion_C#v1	0	1000
1427	0	2	23	2	0	3	3	143	457	429	1371	CoherentMotion_C#v1	0	1000
1550	1	5	51	0	0	3	3	312	288	936	864	CoherentMotion_C#v1	0	1000
1450	0	0	5	2	1	3	3	31	569	93	1707	CoherentMotion_C#v1	0	1000
1301	0	4	42	2	1	3	3	256	344	768	1032	CoherentMotion_C#v1	0	1000
1193	0	1	14	2	3	3	3	87	513	261	1539	CoherentMotion_C#v1	0	1000
1341	0	3	33	2	0	3	3	199	401	597	1203	CoherentMotion_C#v1	0	1000
1156	1	6	61	1	1	3	3	368	232	1104	696	CoherentMotion_C#v1	0	1000
1125	1	6	61	0	0	3	3	368	232	1104	696	CoherentMotion_C#v1	0	1000
1306	1	2	23	1	1	3	3	143	457	429	1371	CoherentMotion_C#v1	0	1000
2257	1	4	42	2	2	3	3	256	344	768	1032	CoherentMotion_C#v1	0	1000
1596	1	0	5	3	3	3	3	31	569	93	1707	CoherentMotion_C#v1	0	1000
1772	0	0	5	3	0	3	3	31	569	93	1707	CoherentMotion_C#v1	0	1000
1808	1	4	42	2	2	3	3	256	344	768	1032	CoherentMotion_C#v1	0	1000
1106	1	7	70	3	3	3	3	424	176	1272	528	CoherentMotion_C#v1	0	1000
2197	0	1	14	0	1	3	3	87	513	261	1539	CoherentMotion_C#v1	0	1000
1729	1	0	5	0	0	3	3	31	569	93	1707	CoherentMotion_C#v1	0	1000
1171	1	6	61	3	3	3	3	368	232	1104	696	CoherentMotion_C#v1	0	1000
1270	0	3	33	2	1	3	3	199	401	597	1203	CoherentMotion_C#v1	0	1000
1464	0	6	61	1	0	3	3	368	232	1104	696	CoherentMotion_C#v1	0	1000
1526	0	2	23	1	2	3	3	143	457	429	1371	CoherentMotion_C#v1	0	1000
1441	0	0	5	1	0	3	3	31	569	93	1707	CoherentMotion_C#v1	0	1000
1388	1	6	61	0	0	3	3	368	232	1104	696	CoherentMotion_C#v1	0	1000
2580	0	2	23	2	1	3	3	143	457	429	1371	CoherentMotion_C#v1	0	1000
1132	1	1	14	1	1	3	3	87	513	261	1539	CoherentMotion_C#v1	0	1000
1262	1	6	61	0	0	3	3	368	232	1104	696	CoherentMotion_C#v1	0	1000
1892	1	0	5	3	3	3	3	31	569	93	1707	CoherentMotion_C#v1	0	1000
1752	0	1	14	0	2	3	3	87	513	261	1539	CoherentMotion_C#v1	0	1000
2715	0	4	42	2	0	3	3	256	344	768	1032	CoherentMotion_C#v1	0	1000
1654	1	6	61	3	3	3	3	368	232	1104	696	CoherentMotion_C#v1	0	1000
1125	1	5	51	0	0	3	3	312	288	936	864	CoherentMotion_C#v1	0	1000
1175	1	3	33	2	2	3	3	199	401	597	1203	CoherentMotion_C#v1	0	1000
1930	1	1	14	1	1	3	3	87	513	261	1539	CoherentMotion_C#v1	0	1000
1528	0	2	23	2	3	3	3	143	457	429	1371	CoherentMotion_C#v1	1	500
1203	0	2	23	2	1	3	3	143	457	429	1371	CoherentMotion_C#v1	1	500
1093	1	7	70	0	0	3	3	424	176	1272	528	CoherentMotion_C#v1	1	500
950	1	2	23	3	3	3	3	143	457	429	1371	CoherentMotion_C#v1	1	500
996	1	6	61	3	3	3	3	368	232	1104	696	CoherentMotion_C#v1	1	500
1908	0	3	33	2	1	3	3	199	401	597	1203	CoherentMotion_C#v1	1	500
2295	0	0	5	1	2	3	3	31	569	93	1707	CoherentMotion_C#v1	1	500
1416	0	0	5	3	0	3	3	31	569	93	1707	CoherentMotion_C#v1	1	500
977	0	1	14	1	3	3	3	87	513	261	1539	CoherentMotion_C#v1	1	500
992	1	4	42	1	1	3	3	256	344	768	1032	CoherentMotion_C#v1	1	500
926	1	6	61	1	1	3	3	368	232	1104	696	CoherentMotion_C#v1	1	500
874	1	7	70	0	0	3	3	424	176	1272	528	CoherentMotion_C#v1	1	500
900	1	6	61	1	1	3	3	368	232	1104	696	CoherentMotion_C#v1	1	500
1058	1	1	14	1	1	3	3	87	513	261	1539	CoherentMotion_C#v1	1	500
1102	0	2	23	2	0	3	3	143	457	429	1371	CoherentMotion_C#v1	1	500
900	0	0	5	0	2	3	3	31	569	93	1707	CoherentMotion_C#v1	1	500
827	1	7	70	0	0	3	3	424	176	1272	528	CoherentMotion_C#v1	1	500
857	1	5	51	2	2	3	3	312	288	936	864	CoherentMotion_C#v1	1	500
1076	1	1	14	1	1	3	3	87	513	261	1539	CoherentMotion_C#v1	1	500
1280	0	2	23	0	1	3	3	143	457	429	1371	CoherentMotion_C#v1	1	500
907	1	4	42	3	3	3	3	256	344	768	1032	CoherentMotion_C#v1	1	500
805	1	2	23	1	1	3	3	143	457	429	1371	CoherentMotion_C#v1	1	500
1519	0	1	14	0	2	3	3	87	513	261	1539	CoherentMotion_C#v1	1	500
1499	1	5	51	2	2	3	3	312	288	936	864	CoherentMotion_C#v1	1	500
1030	1	1	14	3	3	3	3	87	513	261	1539	CoherentMotion_C#v1	1	500
626	1	5	51	3	3	3	3	312	288	936	864	CoherentMotion_C#v1	1	500
714	1	7	70	1	1	3	3	424	176	1272	528	CoherentMotion_C#v1	1	500
914	0	3	33	2	0	3	3	199	401	597	1203	CoherentMotion_C#v1	1	500
926	1	5	51	1	1	3	3	312	288	936	864	CoherentMotion_C#v1	1	500
1019	1	3	33	0	0	3	3	199	401	597	1203	CoherentMotion_C#v1	1	500
841	1	4	42	2	2	3	3	256	344	768	1032	CoherentMotion_C#v1	1	500
853	1	5	51	1	1	3	3	312	288	936	864	CoherentMotion_C#v1	1	500
704	0	0	5	1	3	3	3	31	569	93	1707	CoherentMotion_C#v1	1	500
540	0	5	51	3	0	3	3	312	288	936	864	CoherentMotion_C#v1	1	500
1800	1	0	5	2	2	3	3	31	569	93	1707	CoherentMotion_C#v1	1	500
685	1	3	33	1	1	3	3	199	401	597	1203	CoherentMotion_C#v1	1	500
720	1	5	51	2	2	3	3	312	288	936	864	CoherentMotion_C#v1	1	500
743	1	5	51	0	0	3	3	312	288	936	864	CoherentMotion_C#v1	1	500
1759	0	0	5	1	3	3	3	31	569	93	1707	CoherentMotion_C#v1	1	500
1045	0	1	14	3	2	3	3	87	513	261	1539	CoherentMotion_C#v1	1	500
1139	0	4	42	2	1	3	3	256	344	768	1032	CoherentMotion_C#v1	1	500
567	0	7	70	1	0	3	3	424	176	1272	528	CoherentMotion_C#v1	1	500
728	1	3	33	3	3	3	3	199	401	597	1203	CoherentMotion_C#v1	1	500
1698	0	2	23	0	2	3	3	143	457	429	1371	CoherentMotion_C#v1	1	500
1089	1	3	33	0	0	3	3	199	401	597	1203	CoherentMotion_C#v1	1	500
882	1	5	51	0	0	3	3	312	288	936	864	CoherentMotion_C#v1	1	500
766	1	4	42	1	1	3	3	256	344	768	1032	CoherentMotion_C#v1	1	500
902	1	4	42	0	0	3	3	256	344	768	1032	CoherentMotion_C#v1	1	500
739	1	5	51	3	3	3	3	312	288	936	864	CoherentMotion_C#v1	1	500
2089	0	0	5	1	2	3	3	31	569	93	1707	CoherentMotion_C#v1	1	500
1221	1	4	42	2	2	3	3	256	344	768	1032	CoherentMotion_C#v1	1	500
746	1	4	42	1	1	3	3	256	344	768	1032	CoherentMotion_C#v1	1	500
1778	1	4	42	2	2	3	3	256	344	768	1032	CoherentMotion_C#v1	1	500
837	1	5	51	2	2	3	3	312	288	936	864	CoherentMotion_C#v1	1	500
1103	0	1	14	0	2	3	3	87	513	261	1539	CoherentMotion_C#v1	1	500
1104	0	2	23	2	1	3	3	143	457	429	1371	CoherentMotion_C#v1	1	500
850	1	6	61	0	0	3	3	368	232	1104	696	CoherentMotion_C#v1	1	500
2221	0	0	5	0	2	3	3	31	569	93	1707	CoherentMotion_C#v1	1	500
986	0	3	33	0	3	3	3	199	401	597	1203	CoherentMotion_C#v1	1	500
1336	0	4	42	2	1	3	3	256	344	768	1032	CoherentMotion_C#v1	1	500
672	0	3	33	2	0	3	3	199	401	597	1203	CoherentMotion_C#v1	1	500
1639	1	0	5	3	3	3	3	31	569	93	1707	CoherentMotion_C#v1	1	500
918	1	4	42	2	2	3	3	256	344	768	1032	CoherentMotion_C#v1	1	500
803	1	3	33	3	3	3	3	199	401	597	1203	CoherentMotion_C#v1	1	500
1084	0	1	14	2	3	3	3	87	513	261	1539	CoherentMotion_C#v1	1	500
1149	1	0	5	0	0	3	3	31	569	93	1707	CoherentMotion_C#v1	1	500
687	1	7	70	1	1	3	3	424	176	1272	528	CoherentMotion_C#v1	1	500
1109	0	3	33	1	0	3	3	199	401	597	1203	CoherentMotion_C#v1	1	500
920	1	6	61	1	1	3	3	368	232	1104	696	CoherentMotion_C#v1	1	500
1940	0	0	5	1	3	3	3	31	569	93	1707	CoherentMotion_C#v1	1	500
762	0	4	42	3	1	3	3	256	344	768	1032	CoherentMotion_C#v1	1	500
739	0	2	23	3	2	3	3	143	457	429	1371	CoherentMotion_C#v1	1	500
1899	0	5	51	0	2	3	3	312	288	936	864	CoherentMotion_C#v1	1	500
626	1	7	70	0	0	3	3	424	176	1272	528	CoherentMotion_C#v1	1	500
695	1	6	61	3	3	3	3	368	232	1104	696	CoherentMotion_C#v1	1	500
733	1	7	70	2	2	3	3	424	176	1272	528	CoherentMotion_C#v1	1	500
1238	0	1	14	0	1	3	3	87	513	261	1539	CoherentMotion_C#v1	1	500
746	1	6	61	3	3	3	3	368	232	1104	696	CoherentMotion_C#v1	1	500
1123	0	0	5	1	0	3	3	31	569	93	1707	CoherentMotion_C#v1	1	500
1237	0	1	14	0	2	3	3	87	513	261	1539	CoherentMotion_C#v1	1	500
936	0	3	33	3	1	3	3	199	401	597	1203	CoherentMotion_C#v1	1	500
598	1	2	23	3	3	3	3	143	457	429	1371	CoherentMotion_C#v1	1	500
906	0	3	33	1	3	3	3	199	401	597	1203	CoherentMotion_C#v1	1	500
1542	0	7	70	0	1	3	3	424	176	1272	528	CoherentMotion_C#v1	1	500
722	0	3	33	0	2	3	3	199	401	597	1203	CoherentMotion_C#v1	1	500
2092	0	3	33	2	0	3	3	199	401	597	1203	CoherentMotion_C#v1	1	500
1220	0	6	61	2	0	3	3	368	232	1104	696	CoherentMotion_C#v1	1	500
665	1	6	61	1	1	3	3	368	232	1104	696	CoherentMotion_C#v1	1	500
895	1	3	33	1	1	3	3	199	401	597	1203	CoherentMotion_C#v1	1	500
1354	1	2	23	3	3	3	3	143	457	429	1371	CoherentMotion_C#v1	1	500
1393	0	1	14	3	2	3	3	87	513	261	1539	CoherentMotion_C#v1	1	500
986	1	3	33	3	3	3	3	199	401	597	1203	CoherentMotion_C#v1	1	500
698	1	7	70	0	0	3	3	424	176	1272	528	CoherentMotion_C#v1	1	500
1263	0	1	14	2	1	3	3	87	513	261	1539	CoherentMotion_C#v1	1	500
1653	1	7	70	2	2	3	3	424	176	1272	528	CoherentMotion_C#v1	1	500
1264	1	5	51	2	2	3	3	312	288	936	864	CoherentMotion_C#v1	1	500
1545	0	0	5	1	0	3	3	31	569	93	1707	CoherentMotion_C#v1	1	500
726	1	6	61	1	1	3	3	368	232	1104	696	CoherentMotion_C#v1	1	500
1117	1	3	33	2	2	3	3	199	401	597	1203	CoherentMotion_C#v1	1	500
1216	0	2	23	3	0	3	3	143	457	429	1371	CoherentMotion_C#v1	1	500
676	1	4	42	3	3	3	3	256	344	768	1032	CoherentMotion_C#v1	1	500
633	1	7	70	3	3	3	3	424	176	1272	528	CoherentMotion_C#v1	1	500
767	1	3	33	3	3	3	3	199	401	597	1203	CoherentMotion_C#v1	1	500
664	1	7	70	0	0	3	3	424	176	1272	528	CoherentMotion_C#v1	1	500
829	0	5	51	3	1	3	3	312	288	936	864	CoherentMotion_C#v1	1	500
984	0	0	5	3	1	3	3	31	569	93	1707	CoherentMotion_C#v1	1	500
645	1	7	70	2	2	3	3	424	176	1272	528	CoherentMotion_C#v1	1	500
859	1	6	61	2	2	3	3	368	232	1104	696	CoherentMotion_C#v1	1	500
707	1	6	61	1	1	3	3	368	232	1104	696	CoherentMotion_C#v1	1	500
634	1	7	70	3	3	3	3	424	176	1272	528	CoherentMotion_C#v1	1	500
1567	1	5	51	2	2	3	3	312	288	936	864	CoherentMotion_C#v1	1	500
671	1	6	61	0	0	3	3	368	232	1104	696	CoherentMotion_C#v1	1	500
710	1	7	70	3	3	3	3	424	176	1272	528	CoherentMotion_C#v1	1	500
620	1	4	42	1	1	3	3	256	344	768	1032	CoherentMotion_C#v1	1	500
867	1	3	33	0	0	3	3	199	401	597	1203	CoherentMotion_C#v1	1	500
940	1	6	61	0	0	3	3	368	232	1104	696	CoherentMotion_C#v1	1	500
858	1	4	42	2	2	3	3	256	344	768	1032	CoherentMotion_C#v1	1	500
1317	0	1	14	3	1	3	3	87	513	261	1539	CoherentMotion_C#v1	1	500
1880	0	0	5	2	0	3	3	31	569	93	1707	CoherentMotion_C#v1	1	500
1330	0	0	5	3	2	3	3	31	569	93	1707	CoherentMotion_C#v1	1	500
1384	0	4	42	1	3	3	3	256	344	768	1032	CoherentMotion_C#v1	1	500
815	1	6	61	0	0	3	3	368	232	1104	696	CoherentMotion_C#v1	1	500
746	1	7	70	3	3	3	3	424	176	1272	528	CoherentMotion_C#v1	1	500
882	1	2	23	3	3	3	3	143	457	429	1371	CoherentMotion_C#v1	1	500
2379	0	3	33	0	3	3	3	199	401	597	1203	CoherentMotion_C#v1	1	500
688	1	4	42	1	1	3	3	256	344	768	1032	CoherentMotion_C#v1	1	500
838	1	0	5	3	3	3	3	31	569	93	1707	CoherentMotion_C#v1	1	500
769	1	3	33	1	1	3	3	199	401	597	1203	CoherentMotion_C#v1	1	500
682	1	4	42	0	0	3	3	256	344	768	1032	CoherentMotion_C#v1	1	500
672	1	5	51	3	3	3	3	312	288	936	864	CoherentMotion_C#v1	1	500
692	1	7	70	3	3	3	3	424	176	1272	528	CoherentMotion_C#v1	1	500
1212	1	3	33	2	2	3	3	199	401	597	1203	CoherentMotion_C#v1	1	500
688	1	6	61	1	1	3	3	368	232	1104	696	CoherentMotion_C#v1	1	500
1107	1	3	33	2	2	3	3	199	401	597	1203	CoherentMotion_C#v1	1	500
1127	1	6	61	3	3	3	3	368	232	1104	696	CoherentMotion_C#v1	1	500
762	1	4	42	3	3	3	3	256	344	768	1032	CoherentMotion_C#v1	1	500
1056	0	0	5	3	2	3	3	31	569	93	1707	CoherentMotion_C#v1	1	500
1024	1	6	61	3	3	3	3	368	232	1104	696	CoherentMotion_C#v1	1	500
753	1	5	51	3	3	3	3	312	288	936	864	CoherentMotion_C#v1	1	500
970	1	4	42	2	2	3	3	256	344	768	1032	CoherentMotion_C#v1	1	500
1139	1	0	5	0	0	3	3	31	569	93	1707	CoherentMotion_C#v1	1	500
793	1	6	61	0	0	3	3	368	232	1104	696	CoherentMotion_C#v1	1	500
658	1	6	61	1	1	3	3	368	232	1104	696	CoherentMotion_C#v1	1	500
873	1	5	51	2	2	3	3	312	288	936	864	CoherentMotion_C#v1	1	500
995	1	1	14	0	0	3	3	87	513	261	1539	CoherentMotion_C#v1	1	500
655	1	7	70	2	2	3	3	424	176	1272	528	CoherentMotion_C#v1	1	500
968	1	2	23	3	3	3	3	143	457	429	1371	CoherentMotion_C#v1	1	500
1239	0	3	33	2	1	3	3	199	401	597	1203	CoherentMotion_C#v1	1	500
987	1	5	51	2	2	3	3	312	288	936	864	CoherentMotion_C#v1	1	500
1145	0	1	14	3	0	3	3	87	513	261	1539	CoherentMotion_C#v1	1	500
1162	0	1	14	2	3	3	3	87	513	261	1539	CoherentMotion_C#v1	1	500
1133	1	2	23	0	0	3	3	143	457	429	1371	CoherentMotion_C#v1	1	500
1167	1	1	14	0	0	3	3	87	513	261	1539	CoherentMotion_C#v1	1	500
786	1	5	51	3	3	3	3	312	288	936	864	CoherentMotion_C#v1	1	500
1324	0	2	23	0	3	3	3	143	457	429	1371	CoherentMotion_C#v1	1	500
947	0	3	33	0	2	3	3	199	401	597	1203	CoherentMotion_C#v1	1	500
800	1	6	61	2	2	3	3	368	232	1104	696	CoherentMotion_C#v1	1	500
681	1	4	42	0	0	3	3	256	344	768	1032	CoherentMotion_C#v1	1	500
770	1	6	61	0	0	3	3	368	232	1104	696	CoherentMotion_C#v1	1	500
761	1	4	42	3	3	3	3	256	344	768	1032	CoherentMotion_C#v1	1	500
800	1	6	61	2	2	3	3	368	232	1104	696	CoherentMotion_C#v1	1	500
1241	0	1	14	2	0	3	3	87	513	261	1539	CoherentMotion_C#v1	1	500
1087	1	6	61	2	2	3	3	368	232	1104	696	CoherentMotion_C#v1	1	500
721	1	4	42	1	1	3	3	256	344	768	1032	CoherentMotion_C#v1	1	500
677	1	5	51	3	3	3	3	312	288	936	864	CoherentMotion_C#v1	1	500
1854	0	1	14	2	3	3	3	87	513	261	1539	CoherentMotion_C#v1	1	500
1169	1	2	23	2	2	3	3	143	457	429	1371	CoherentMotion_C#v1	1	500
1174	0	0	5	3	0	3	3	31	569	93	1707	CoherentMotion_C#v1	1	500
999	0	0	5	0	1	3	3	31	569	93	1707	CoherentMotion_C#v1	1	500
1335	0	0	5	2	0	3	3	31	569	93	1707	CoherentMotion_C#v1	1	500
717	1	0	5	3	3	3	3	31	569	93	1707	CoherentMotion_C#v1	1	500
1333	1	2	23	3	3	3	3	143	457	429	1371	CoherentMotion_C#v1	1	500
1100	0	0	5	2	3	3	3	31	569	93	1707	CoherentMotion_C#v1	1	500
861	1	4	42	1	1	3	3	256	344	768	1032	CoherentMotion_C#v1	1	500
1017	0	1	14	2	0	3	3	87	513	261	1539	CoherentMotion_C#v1	1	500
839	1	7	70	0	0	3	3	424	176	1272	528	CoherentMotion_C#v1	1	500
1009	1	2	23	1	1	3	3	143	457	429	1371	CoherentMotion_C#v1	1	500
1057	1	4	42	2	2	3	3	256	344	768	1032	CoherentMotion_C#v1	1	500
977	1	1	14	0	0	3	3	87	513	261	1539	CoherentMotion_C#v1	1	500
845	1	4	42	2	2	3	3	256	344	768	1032	CoherentMotion_C#v1	1	500
777	1	3	33	0	0	3	3	199	401	597	1203	CoherentMotion_C#v1	1	500
913	1	4	42	0	0	3	3	256	344	768	1032	CoherentMotion_C#v1	1	500
718	1	5	51	1	1	3	3	312	288	936	864	CoherentMotion_C#v1	1	500
644	1	4	42	1	1	3	3	256	344	768	1032	CoherentMotion_C#v1	1	500
810	1	6	61	2	2	3	3	368	232	1104	696	CoherentMotion_C#v1	1	500
692	1	5	51	0	0	3	3	312	288	936	864	CoherentMotion_C#v1	1	500
1005	1	0	5	1	1	3	3	31	569	93	1707	CoherentMotion_C#v1	1	500
875	0	0	5	1	3	3	3	31	569	93	1707	CoherentMotion_C#v1	1	500
1590	0	2	23	2	0	3	3	143	457	429	1371	CoherentMotion_C#v1	1	500
785	1	2	23	2	2	3	3	143	457	429	1371	CoherentMotion_C#v1	1	500
699	1	7	70	1	1	3	3	424	176	1272	528	CoherentMotion_C#v1	1	500
739	1	4	42	0	0	3	3	256	344	768	1032	CoherentMotion_C#v1	1	500
684	1	7	70	2	2	3	3	424	176	1272	528	CoherentMotion_C#v1	1	500
640	1	7	70	3	3	3	3	424	176	1272	528	CoherentMotion_C#v1	1	500
647	1	4	42	0	0	3	3	256	344	768	1032	CoherentMotion_C#v1	1	500
1100	0	1	14	2	0	3	3	87	513	261	1539	CoherentMotion_C#v1	1	500
1390	0	0	5	2	3	3	3	31	569	93	1707	CoherentMotion_C#v1	1	500
644	1	7	70	2	2	3	3	424	176	1272	528	CoherentMotion_C#v1	1	500
1293	1	2	23	3	3	3	3	143	457	429	1371	CoherentMotion_C#v1	1	500
1281	0	0	5	0	1	3	3	31	569	93	1707	CoherentMotion_C#v1	1	500
1318	1	2	23	2	2	3	3	143	457	429	1371	CoherentMotion_C#v1	1	500
886	1	3	33	2	2	3	3	199	401	597	1203	CoherentMotion_C#v1	1	500
658	0	3	33	0	2	3	3	199	401	597	1203	CoherentMotion_C#v1	1	500
679	1	5	51	3	3	3	3	312	288	936	864	CoherentMotion_C#v1	1	500
1070	0	1	14	2	1	3	3	87	513	261	1539	CoherentMotion_C#v1	1	500
814	1	4	42	3	3	3	3	256	344	768	1032	CoherentMotion_C#v1	1	500
759	0	2	23	1	2	3	3	143	457	429	1371	CoherentMotion_C#v1	1	500
863	1	2	23	0	0	3	3	143	457	429	1371	CoherentMotion_C#v1	1	500
650	1	5	51	0	0	3	3	312	288	936	864	CoherentMotion_C#v1	1	500
673	1	6	61	1	1	3	3	368	232	1104	696	CoherentMotion_C#v1	1	500
854	0	2	23	1	3	3	3	143	457	429	1371	CoherentMotion_C#v1	1	500
706	0	0	5	2	0	3	3	31	569	93	1707	CoherentMotion_C#v1	1	500
709	1	4	42	0	0	3	3	256	344	768	1032	CoherentMotion_C#v1	1	500
720	1	7	70	0	0	3	3	424	176	1272	528	CoherentMotion_C#v1	1	500
615	1	7	70	1	1	3	3	424	176	1272	528	CoherentMotion_C#v1	1	500
827	1	2	23	1	1	3	3	143	457	429	1371	CoherentMotion_C#v1	1	500
774	1	7	70	2	2	3	3	424	176	1272	528	CoherentMotion_C#v1	1	500
718	1	7	70	2	2	3	3	424	176	1272	528	CoherentMotion_C#v1	1	500
855	0	1	14	3	1	3	3	87	513	261	1539	CoherentMotion_C#v1	1	500
717	1	4	42	1	1	3	3	256	344	768	1032	CoherentMotion_C#v1	1	500
1060	0	2	23	2	3	3	3	143	457	429	1371	CoherentMotion_C#v1	1	500
952	0	0	5	1	0	3	3	31	569	93	1707	CoherentMotion_C#v1	1	500
757	0	0	5	0	2	3	3	31	569	93	1707	CoherentMotion_C#v1	1	500
862	1	7	70	0	0	3	3	424	176	1272	528	CoherentMotion_C#v1	1	500
666	1	6	61	2	2	3	3	368	232	1104	696	CoherentMotion_C#v1	1	500
831	1	2	23	0	0	3	3	143	457	429	1371	CoherentMotion_C#v1	1	500
1130	1	4	42	0	0	3	3	256	344	768	1032	CoherentMotion_C#v1	1	500
2378	1	3	33	3	3	3	3	199	401	597	1203	CoherentMotion_C#v1	1	500
733	1	6	61	2	2	3	3	368	232	1104	696	CoherentMotion_C#v1	1	500
902	0	0	5	3	1	3	3	31	569	93	1707	CoherentMotion_C#v1	1	500
641	1	5	51	3	3	3	3	312	288	936	864	CoherentMotion_C#v1	1	500
1398	0	1	14	3	0	3	3	87	513	261	1539	CoherentMotion_C#v1	1	500
783	1	7	70	1	1	3	3	424	176	1272	528	CoherentMotion_C#v1	1	500
743	1	3	33	0	0	3	3	199	401	597	1203	CoherentMotion_C#v1	1	500
1168	0	0	5	1	0	3	3	31	569	93	1707	CoherentMotion_C#v1	1	500
677	1	6	61	1	1	3	3	368	232	1104	696	CoherentMotion_C#v1	1	500
1081	0	0	5	1	0	3	3	31	569	93	1707	CoherentMotion_C#v1	1	500
792	1	7	70	0	0	3	3	424	176	1272	528	CoherentMotion_C#v1	1	500
723	1	3	33	3	3	3	3	199	401	597	1203	CoherentMotion_C#v1	1	500
1067	0	1	14	2	3	3	3	87	513	261	1539	CoherentMotion_C#v1	1	500
650	1	3	33	1	1	3	3	199	401	597	1203	CoherentMotion_C#v1	1	500
690	1	5	51	3	3	3	3	312	288	936	864	CoherentMotion_C#v1	1	500
631	1	3	33	2	2	3	3	199	401	597	1203	CoherentMotion_C#v1	1	500
810	0	0	5	1	3	3	3	31	569	93	1707	CoherentMotion_C#v1	1	500
693	1	2	23	3	3	3	3	143	457	429	1371	CoherentMotion_C#v1	1	500
701	1	6	61	3	3	3	3	368	232	1104	696	CoherentMotion_C#v1	1	500
788	0	1	14	2	3	3	3	87	513	261	1539	CoherentMotion_C#v1	1	500
889	1	3	33	0	0	3	3	199	401	597	1203	CoherentMotion_C#v1	1	500
840	1	7	70	0	0	3	3	424	176	1272	528	CoherentMotion_C#v1	1	500
674	1	5	51	1	1	3	3	312	288	936	864	CoherentMotion_C#v1	1	500
729	1	1	14	3	3	3	3	87	513	261	1539	CoherentMotion_C#v1	1	500
896	0	1	14	2	0	3	3	87	513	261	1539	CoherentMotion_C#v1	1	500
828	1	1	14	3	3	3	3	87	513	261	1539	CoherentMotion_C#v1	1	500
711	1	6	61	3	3	3	3	368	232	1104	696	CoherentMotion_C#v1	1	500
735	0	3	33	1	3	3	3	199	401	597	1203	CoherentMotion_C#v1	1	500
664	1	6	61	3	3	3	3	368	232	1104	696	CoherentMotion_C#v1	1	500
845	0	2	23	0	3	3	3	143	457	429	1371	CoherentMotion_C#v1	1	500
842	1	5	51	2	2	3	3	312	288	936	864	CoherentMotion_C#v1	1	500
1268	0	2	23	3	0	3	3	143	457	429	1371	CoherentMotion_C#v1	1	500
874	1	4	42	1	1	3	3	256	344	768	1032	CoherentMotion_C#v1	1	500
837	1	3	33	0	0	3	3	199	401	597	1203	CoherentMotion_C#v1	1	500
798	0	0	5	0	3	3	3	31	569	93	1707	CoherentMotion_C#v1	1	500
1254	1	1	14	0	0	3	3	87	513	261	1539	CoherentMotion_C#v1	1	500
672	1	4	42	0	0	3	3	256	344	768	1032	CoherentMotion_C#v1	1	500
709	1	6	61	2	2	3	3	368	232	1104	696	CoherentMotion_C#v1	1	500
1023	1	1	14	0	0	3	3	87	513	261	1539	CoherentMotion_C#v1	1	500
857	1	1	14	2	2	3	3	87	513	261	1539	CoherentMotion_C#v1	1	500
792	0	0	5	1	3	3	3	31	569	93	1707	CoherentMotion_C#v1	1	500
786	1	6	61	3	3	3	3	368	232	1104	696	CoherentMotion_C#v1	1	500
668	1	7	70	1	1	3	3	424	176	1272	528	CoherentMotion_C#v1	1	500
962	1	4	42	3	3	3	3	256	344	768	1032	CoherentMotion_C#v1	1	500
1025	1	2	23	2	2	3	3	143	457	429	1371	CoherentMotion_C#v1	1	500
651	1	5	51	0	0	3	3	312	288	936	864	CoherentMotion_C#v1	1	500
677	1	2	23	3	3	3	3	143	457	429	1371	CoherentMotion_C#v1	1	500
602	1	4	42	3	3	3	3	256	344	768	1032	CoherentMotion_C#v1	1	500
734	0	1	14	1	3	3	3	87	513	261	1539	CoherentMotion_C#v1	1	500
675	1	7	70	3	3	3	3	424	176	1272	528	CoherentMotion_C#v1	1	500
684	0	7	70	2	0	3	3	424	176	1272	528	CoherentMotion_C#v1	1	500
949	0	3	33	2	3	3	3	199	401	597	1203	CoherentMotion_C#v1	1	500
674	0	2	23	2	3	3	3	143	457	429	1371	CoherentMotion_C#v1	1	500
967	1	2	23	0	0	3	3	143	457	429	1371	CoherentMotion_C#v1	1	500
708	1	6	61	0	0	3	3	368	232	1104	696	CoherentMotion_C#v1	1	500
923	0	1	14	3	0	3	3	87	513	261	1539	CoherentMotion_C#v1	1	500
712	0	0	5	0	3	3	3	31	569	93	1707	CoherentMotion_C#v1	1	500
689	0	0	5	0	2	3	3	31	569	93	1707	CoherentMotion_C#v1	1	500
566	0	0	5	2	1	3	3	31	569	93	1707	CoherentMotion_C#v1	1	500
713	0	4	42	1	0	3	3	256	344	768	1032	CoherentMotion_C#v1	1	500
687	0	2	23	1	3	3	3	143	457	429	1371	CoherentMotion_C#v1	1	500
1395	0	6	61	3	1	3	3	368	232	1104	696	CoherentMotion_C#v1	1	500
783	1	2	23	2	2	3	3	143	457	429	1371	CoherentMotion_C#v1	1	500
696	1	7	70	3	3	3	3	424	176	1272	528	CoherentMotion_C#v1	1	500
703	1	5	51	0	0	3	3	312	288	936	864	CoherentMotion_C#v1	1	500
725	1	4	42	3	3	3	3	256	344	768	1032	CoherentMotion_C#v1	1	500
702	1	5	51	2	2	3	3	312	288	936	864	CoherentMotion_C#v1	1	500
725	0	0	5	2	0	3	3	31	569	93	1707	CoherentMotion_C#v1	1	500
701	1	7	70	0	0	3	3	424	176	1272	528	CoherentMotion_C#v1	1	500
627	1	4	42	3	3	3	3	256	344	768	1032	CoherentMotion_C#v1	1	500
746	0	2	23	2	3	3	3	143	457	429	1371	CoherentMotion_C#v1	1	500
625	0	6	61	2	0	3	3	368	232	1104	696	CoherentMotion_C#v1	1	500
630	1	7	70	0	0	3	3	424	176	1272	528	CoherentMotion_C#v1	1	500
811	1	4	42	2	2	3	3	256	344	768	1032	CoherentMotion_C#v1	1	500
897	0	4	42	2	3	3	3	256	344	768	1032	CoherentMotion_C#v1	1	500
657	1	5	51	1	1	3	3	312	288	936	864	CoherentMotion_C#v1	1	500
597	0	0	5	3	0	3	3	31	569	93	1707	CoherentMotion_C#v1	1	500
544	0	6	61	0	3	3	3	368	232	1104	696	CoherentMotion_C#v1	1	500
1693	0	7	70	3	2	3	3	424	176	1272	528	CoherentMotion_C#v1	1	500
922	0	3	33	1	2	3	3	199	401	597	1203	CoherentMotion_C#v1	1	500
732	0	1	14	2	3	3	3	87	513	261	1539	CoherentMotion_C#v1	1	500
544	0	1	14	0	1	3	3	87	513	261	1539	CoherentMotion_C#v1	1	500
868	0	5	51	2	0	3	3	312	288	936	864	CoherentMotion_C#v1	1	500
640	1	5	51	1	1	3	3	312	288	936	864	CoherentMotion_C#v1	1	500
675	1	7	70	0	0	3	3	424	176	1272	528	CoherentMotion_C#v1	1	500
824	1	1	14	3	3	3	3	87	513	261	1539	CoherentMotion_C#v1	1	500
662	1	5	51	3	3	3	3	312	288	936	864	CoherentMotion_C#v1	1	500
892	1	2	23	3	3	3	3	143	457	429	1371	CoherentMotion_C#v1	1	500
727	0	1	14	0	2	3	3	87	513	261	1539	CoherentMotion_C#v1	1	500
733	0	3	33	2	0	3	3	199	401	597	1203	CoherentMotion_C#v1	1	500
677	1	3	33	1	1	3	3	199	401	597	1203	CoherentMotion_C#v1	1	500
1293	0	4	42	2	1	3	3	256	344	768	1032	CoherentMotion_C#v1	1	500
864	0	2	23	3	0	3	3	143	457	429	1371	CoherentMotion_C#v1	1	500
926	1	3	33	1	1	3	3	199	401	597	1203	CoherentMotion_C#v1	1	500
1082	1	5	51	2	2	3	3	312	288	936	864	CoherentMotion_C#v1	1	500
810	1	2	23	1	1	3	3	143	457	429	1371	CoherentMotion_C#v1	1	500
724	1	7	70	1	1	3	3	424	176	1272	528	CoherentMotion_C#v1	1	500
813	1	5	51	1	1	3	3	312	288	936	864	CoherentMotion_C#v1	1	500
774	1	6	61	1	1	3	3	368	232	1104	696	CoherentMotion_C#v1	1	500
607	1	6	61	1	1	3	3	368	232	1104	696	CoherentMotion_C#v1	1	500
756	0	0	5	2	1	3	3	31	569	93	1707	CoherentMotion_C#v1	1	500
844	1	7	70	0	0	3	3	424	176	1272	528	CoherentMotion_C#v1	1	500
773	0	2	23	0	1	3	3	143	457	429	1371	CoherentMotion_C#v1	1	500
767	1	0	5	3	3	3	3	31	569	93	1707	CoherentMotion_C#v1	1	500
905	0	0	5	1	3	3	3	31	569	93	1707	CoherentMotion_C#v1	1	500
676	0	4	42	3	1	3	3	256	344	768	1032	CoherentMotion_C#v1	1	500
762	0	1	14	3	1	3	3	87	513	261	1539	CoherentMotion_C#v1	1	500
865	1	6	61	0	0	3	3	368	232	1104	696	CoherentMotion_C#v1	1	500
638	1	6	61	0	0	3	3	368	232	1104	696	CoherentMotion_C#v1	1	500
835	1	3	33	0	0	3	3	199	401	597	1203	CoherentMotion_C#v1	1	500
1918	0	0	5	1	0	3	3	31	569	93	1707	CoherentMotion_C#v1	1	500
835	1	4	42	2	2	3	3	256	344	768	1032	CoherentMotion_C#v1	1	500
844	1	4	42	0	0	3	3	256	344	768	1032	CoherentMotion_C#v1	1	500
821	1	6	61	2	2	3	3	368	232	1104	696	CoherentMotion_C#v1	1	500
723	1	4	42	0	0	3	3	256	344	768	1032	CoherentMotion_C#v1	1	500
682	1	6	61	0	0	3	3	368	232	1104	696	CoherentMotion_C#v1	1	500
812	1	3	33	1	1	3	3	199	401	597	1203	CoherentMotion_C#v1	1	500
775	1	2	23	3	3	3	3	143	457	429	1371	CoherentMotion_C#v1	1	500
643	1	3	33	1	1	3	3	199	401	597	1203	CoherentMotion_C#v1	1	500
631	1	7	70	1	1	3	3	424	176	1272	528	CoherentMotion_C#v1	1	500
815	1	5	51	1	1	3	3	312	288	936	864	CoherentMotion_C#v1	1	500
633	1	5	51	3	3	3	3	312	288	936	864	CoherentMotion_C#v1	1	500
718	1	1	14	0	0	3	3	87	513	261	1539	CoherentMotion_C#v1	1	500
705	1	7	70	1	1	3	3	424	176	1272	528	CoherentMotion_C#v1	1	500
635	1	5	51	0	0	3	3	312	288	936	864	CoherentMotion_C#v1	1	500
721	1	2	23	1	1	3	3	143	457	429	1371	CoherentMotion_C#v1	1	500
810	1	5	51	3	3	3	3	312	288	936	864	CoherentMotion_C#v1	1	500
738	1	6	61	1	1	3	3	368	232	1104	696	CoherentMotion_C#v1	1	500
634	0	5	51	2	0	3	3	312	288	936	864	CoherentMotion_C#v1	1	500
879	1	1	14	1	1	3	3	87	513	261	1539	CoherentMotion_C#v1	1	500
699	1	6	61	3	3	3	3	368	232	1104	696	CoherentMotion_C#v1	1	500
673	0	0	5	2	0	3	3	31	569	93	1707	CoherentMotion_C#v1	1	500
761	1	0	5	3	3	3	3	31	569	93	1707	CoherentMotion_C#v1	1	500
589	1	4	42	3	3	3	3	256	344	768	1032	CoherentMotion_C#v1	1	500
805	0	1	14	0	1	3	3	87	513	261	1539	CoherentMotion_C#v1	1	500
622	0	2	23	2	0	3	3	143	457	429	1371	CoherentMotion_C#v1	1	500
541	0	1	14	2	3	3	3	87	513	261	1539	CoherentMotion_C#v1	1	500
662	0	0	5	2	1	3	3	31	569	93	1707	CoherentMotion_C#v1	1	500
568	0	1	14	3	0	3	3	87	513	261	1539	CoherentMotion_C#v1	1	500
1742	0	5	51	0	2	3	3	312	288	936	864	CoherentMotion_C#v1	1	500
749	1	3	33	1	1	3	3	199	401	597	1203	CoherentMotion_C#v1	1	500
665	0	2	23	3	0	3	3	143	457	429	1371	CoherentMotion_C#v1	1	500
718	0	6	61	2	3	3	3	368	232	1104	696	CoherentMotion_C#v1	1	500
818	0	1	14	3	1	3	3	87	513	261	1539	CoherentMotion_C#v1	1	500
656	1	5	51	3	3	3	3	312	288	936	864	CoherentMotion_C#v1	1	500
645	1	3	33	3	3	3	3	199	401	597	1203	CoherentMotion_C#v1	1	500
1115	0	3	33	2	1	3	3	199	401	597	1203	CoherentMotion_C#v1	1	500
1192	0	1	14	2	0	3	3	87	513	261	1539	CoherentMotion_C#v1	1	500
733	1	7	70	3	3	3	3	424	176	1272	528	CoherentMotion_C#v1	1	500
710	1	5	51	0	0	3	3	312	288	936	864	CoherentMotion_C#v1	1	500
669	1	7	70	1	1	3	3	424	176	1272	528	CoherentMotion_C#v1	1	500
676	1	1	14	0	0	3	3	87	513	261	1539	CoherentMotion_C#v1	1	500
856	1	1	14	1	1	3	3	87	513	261	1539	CoherentMotion_C#v1	1	500
661	1	7	70	1	1	3	3	424	176	1272	528	CoherentMotion_C#v1	1	500
779	0	1	14	2	3	3	3	87	513	261	1539	CoherentMotion_C#v1	1	500
692	1	3	33	0	0	3	3	199	401	597	1203	CoherentMotion_C#v1	1	500
635	1	5	51	1	1	3	3	312	288	936	864	CoherentMotion_C#v1	1	500
864	1	5	51	2	2	3	3	312	288	936	864	CoherentMotion_C#v1	1	500
810	1	3	33	0	0	3	3	199	401	597	1203	CoherentMotion_C#v1	1	500
704	0	2	23	2	1	3	3	143	457	429	1371	CoherentMotion_C#v1	1	500
585	0	0	5	0	3	3	3	31	569	93	1707	CoherentMotion_C#v1	1	500
559	1	2	23	2	2	3	3	143	457	429	1371	CoherentMotion_C#v1	1	500
738	1	3	33	3	3	3	3	199	401	597	1203	CoherentMotion_C#v1	1	500
761	1	6	61	0	0	3	3	368	232	1104	696	CoherentMotion_C#v1	1	500
737	1	7	70	3	3	3	3	424	176	1272	528	CoherentMotion_C#v1	1	500
649	1	4	42	3	3	3	3	256	344	768	1032	CoherentMotion_C#v1	1	500
719	1	5	51	0	0	3	3	312	288	936	864	CoherentMotion_C#v1	1	500
677	1	2	23	3	3	3	3	143	457	429	1371	CoherentMotion_C#v1	1	500
636	1	5	51	1	1	3	3	312	288	936	864	CoherentMotion_C#v1	1	500
832	1	6	61	3	3	3	3	368	232	1104	696	CoherentMotion_C#v1	1	500
890	1	6	61	2	2	3	3	368	232	1104	696	CoherentMotion_C#v1	1	500
723	1	7	70	0	0	3	3	424	176	1272	528	CoherentMotion_C#v1	1	500
604	1	7	70	1	1	3	3	424	176	1272	528	CoherentMotion_C#v1	1	500
