# Supplementary material for: The Leuven Embedded Figures Test (L-EFT): measuring perception, intelligence or executive function?
Source: PeerJ. 2018 Mar 26;6:e4524. doi: 10.7717/peerj.4524 (PMC5875396; doi:10.7717/peerj.4524)
Supplement: Supplemental Information 9 [file peerj-06-4524-s009.zip › Study 1/CoherentMotion/114340CoherentMotion.csv]

ReactionTime	Accuracy	CoherenceLevel	CoherenceValue	StimDirection	RespDirection	G_MeanCoherentSpeed	G_MeanRandomSpeed	TotalCoherent	TotalRandom	TotalCoherentSpeed	TotalRandomSpeed	TestID	MainPrac	MotionDuration
2379	1	6	61	0	0	3	3	368	232	1104	696	CoherentMotion_C#v1	0	1000
1145	0	0	5	1	2	3	3	31	569	93	1707	CoherentMotion_C#v1	0	1000
1053	1	6	61	0	0	3	3	368	232	1104	696	CoherentMotion_C#v1	0	1000
5201	1	3	33	1	1	3	3	199	401	597	1203	CoherentMotion_C#v1	0	1000
1610	1	0	5	1	1	3	3	31	569	93	1707	CoherentMotion_C#v1	0	1000
1178	0	1	14	0	3	3	3	87	513	261	1539	CoherentMotion_C#v1	0	1000
1981	1	7	70	3	3	3	3	424	176	1272	528	CoherentMotion_C#v1	0	1000
1524	0	6	61	0	2	3	3	368	232	1104	696	CoherentMotion_C#v1	0	1000
1648	0	2	23	3	2	3	3	143	457	429	1371	CoherentMotion_C#v1	0	1000
1296	1	5	51	2	2	3	3	312	288	936	864	CoherentMotion_C#v1	0	1000
1539	1	5	51	3	3	3	3	312	288	936	864	CoherentMotion_C#v1	0	1000
1955	0	1	14	0	2	3	3	87	513	261	1539	CoherentMotion_C#v1	0	1000
1498	1	4	42	1	1	3	3	256	344	768	1032	CoherentMotion_C#v1	0	1000
2020	1	6	61	0	0	3	3	368	232	1104	696	CoherentMotion_C#v1	0	1000
1660	0	2	23	2	1	3	3	143	457	429	1371	CoherentMotion_C#v1	0	1000
1886	0	0	5	0	1	3	3	31	569	93	1707	CoherentMotion_C#v1	0	1000
1570	1	5	51	2	2	3	3	312	288	936	864	CoherentMotion_C#v1	0	1000
1712	1	6	61	1	1	3	3	368	232	1104	696	CoherentMotion_C#v1	0	1000
1601	1	7	70	2	2	3	3	424	176	1272	528	CoherentMotion_C#v1	0	1000
1599	0	0	5	3	0	3	3	31	569	93	1707	CoherentMotion_C#v1	0	1000
1468	1	3	33	2	2	3	3	199	401	597	1203	CoherentMotion_C#v1	0	1000
1511	1	3	33	3	3	3	3	199	401	597	1203	CoherentMotion_C#v1	0	1000
1599	1	2	23	1	1	3	3	143	457	429	1371	CoherentMotion_C#v1	0	1000
1457	1	3	33	1	1	3	3	199	401	597	1203	CoherentMotion_C#v1	0	1000
1415	0	2	23	2	3	3	3	143	457	429	1371	CoherentMotion_C#v1	0	1000
1556	0	0	5	2	1	3	3	31	569	93	1707	CoherentMotion_C#v1	0	1000
1634	1	1	14	1	1	3	3	87	513	261	1539	CoherentMotion_C#v1	0	1000
1409	1	2	23	0	0	3	3	143	457	429	1371	CoherentMotion_C#v1	0	1000
1402	1	5	51	1	1	3	3	312	288	936	864	CoherentMotion_C#v1	0	1000
1534	0	0	5	1	0	3	3	31	569	93	1707	CoherentMotion_C#v1	0	1000
1422	1	7	70	3	3	3	3	424	176	1272	528	CoherentMotion_C#v1	0	1000
1528	1	4	42	3	3	3	3	256	344	768	1032	CoherentMotion_C#v1	0	1000
2002	0	0	5	3	2	3	3	31	569	93	1707	CoherentMotion_C#v1	0	1000
1641	1	1	14	2	2	3	3	87	513	261	1539	CoherentMotion_C#v1	0	1000
1466	1	2	23	3	3	3	3	143	457	429	1371	CoherentMotion_C#v1	0	1000
1381	1	0	5	1	1	3	3	31	569	93	1707	CoherentMotion_C#v1	0	1000
1374	1	4	42	2	2	3	3	256	344	768	1032	CoherentMotion_C#v1	0	1000
1366	1	6	61	3	3	3	3	368	232	1104	696	CoherentMotion_C#v1	0	1000
1373	1	5	51	2	2	3	3	312	288	936	864	CoherentMotion_C#v1	0	1000
1381	1	7	70	1	1	3	3	424	176	1272	528	CoherentMotion_C#v1	0	1000
1439	1	6	61	2	2	3	3	368	232	1104	696	CoherentMotion_C#v1	0	1000
1591	0	1	14	1	3	3	3	87	513	261	1539	CoherentMotion_C#v1	0	1000
1367	1	7	70	2	2	3	3	424	176	1272	528	CoherentMotion_C#v1	0	1000
1373	1	7	70	3	3	3	3	424	176	1272	528	CoherentMotion_C#v1	0	1000
1461	1	4	42	0	0	3	3	256	344	768	1032	CoherentMotion_C#v1	0	1000
1393	1	6	61	1	1	3	3	368	232	1104	696	CoherentMotion_C#v1	0	1000
1512	1	7	70	1	1	3	3	424	176	1272	528	CoherentMotion_C#v1	0	1000
1348	1	5	51	0	0	3	3	312	288	936	864	CoherentMotion_C#v1	0	1000
2155	1	2	23	2	2	3	3	143	457	429	1371	CoherentMotion_C#v1	0	1000
1369	1	7	70	3	3	3	3	424	176	1272	528	CoherentMotion_C#v1	0	1000
1438	0	4	42	2	0	3	3	256	344	768	1032	CoherentMotion_C#v1	0	1000
1385	1	4	42	3	3	3	3	256	344	768	1032	CoherentMotion_C#v1	0	1000
1424	1	7	70	0	0	3	3	424	176	1272	528	CoherentMotion_C#v1	0	1000
1434	1	6	61	2	2	3	3	368	232	1104	696	CoherentMotion_C#v1	0	1000
1604	0	2	23	2	0	3	3	143	457	429	1371	CoherentMotion_C#v1	0	1000
1407	1	3	33	3	3	3	3	199	401	597	1203	CoherentMotion_C#v1	0	1000
1403	1	6	61	1	1	3	3	368	232	1104	696	CoherentMotion_C#v1	0	1000
1364	1	4	42	3	3	3	3	256	344	768	1032	CoherentMotion_C#v1	0	1000
1436	1	6	61	0	0	3	3	368	232	1104	696	CoherentMotion_C#v1	0	1000
1572	1	3	33	0	0	3	3	199	401	597	1203	CoherentMotion_C#v1	0	1000
1427	1	7	70	1	1	3	3	424	176	1272	528	CoherentMotion_C#v1	0	1000
1629	1	1	14	0	0	3	3	87	513	261	1539	CoherentMotion_C#v1	0	1000
1403	1	7	70	3	3	3	3	424	176	1272	528	CoherentMotion_C#v1	0	1000
1379	1	3	33	2	2	3	3	199	401	597	1203	CoherentMotion_C#v1	0	1000
1356	1	5	51	1	1	3	3	312	288	936	864	CoherentMotion_C#v1	0	1000
1423	1	2	23	2	2	3	3	143	457	429	1371	CoherentMotion_C#v1	0	1000
1612	1	4	42	2	2	3	3	256	344	768	1032	CoherentMotion_C#v1	0	1000
1979	0	1	14	1	2	3	3	87	513	261	1539	CoherentMotion_C#v1	0	1000
1360	0	1	14	3	0	3	3	87	513	261	1539	CoherentMotion_C#v1	0	1000
1401	1	6	61	2	2	3	3	368	232	1104	696	CoherentMotion_C#v1	0	1000
1361	1	6	61	2	2	3	3	368	232	1104	696	CoherentMotion_C#v1	0	1000
1324	1	4	42	0	0	3	3	256	344	768	1032	CoherentMotion_C#v1	0	1000
1342	1	3	33	3	3	3	3	199	401	597	1203	CoherentMotion_C#v1	0	1000
1402	1	0	5	1	1	3	3	31	569	93	1707	CoherentMotion_C#v1	0	1000
1378	1	7	70	1	1	3	3	424	176	1272	528	CoherentMotion_C#v1	0	1000
1399	1	2	23	2	2	3	3	143	457	429	1371	CoherentMotion_C#v1	0	1000
1315	1	7	70	2	2	3	3	424	176	1272	528	CoherentMotion_C#v1	0	1000
1563	0	1	14	2	1	3	3	87	513	261	1539	CoherentMotion_C#v1	0	1000
1480	0	2	23	2	0	3	3	143	457	429	1371	CoherentMotion_C#v1	0	1000
1330	1	7	70	2	2	3	3	424	176	1272	528	CoherentMotion_C#v1	0	1000
1433	1	0	5	2	2	3	3	31	569	93	1707	CoherentMotion_C#v1	1	500
896	1	3	33	2	2	3	3	199	401	597	1203	CoherentMotion_C#v1	1	500
929	0	1	14	0	2	3	3	87	513	261	1539	CoherentMotion_C#v1	1	500
925	1	5	51	1	1	3	3	312	288	936	864	CoherentMotion_C#v1	1	500
873	1	5	51	1	1	3	3	312	288	936	864	CoherentMotion_C#v1	1	500
869	1	6	61	0	0	3	3	368	232	1104	696	CoherentMotion_C#v1	1	500
815	1	2	23	0	0	3	3	143	457	429	1371	CoherentMotion_C#v1	1	500
857	1	7	70	2	2	3	3	424	176	1272	528	CoherentMotion_C#v1	1	500
822	1	5	51	0	0	3	3	312	288	936	864	CoherentMotion_C#v1	1	500
766	1	3	33	0	0	3	3	199	401	597	1203	CoherentMotion_C#v1	1	500
790	1	4	42	0	0	3	3	256	344	768	1032	CoherentMotion_C#v1	1	500
624	1	3	33	1	1	3	3	199	401	597	1203	CoherentMotion_C#v1	1	500
849	0	0	5	2	3	3	3	31	569	93	1707	CoherentMotion_C#v1	1	500
879	1	2	23	2	2	3	3	143	457	429	1371	CoherentMotion_C#v1	1	500
1036	1	1	14	2	2	3	3	87	513	261	1539	CoherentMotion_C#v1	1	500
1211	0	0	5	3	2	3	3	31	569	93	1707	CoherentMotion_C#v1	1	500
848	1	6	61	1	1	3	3	368	232	1104	696	CoherentMotion_C#v1	1	500
875	1	5	51	0	0	3	3	312	288	936	864	CoherentMotion_C#v1	1	500
869	1	4	42	0	0	3	3	256	344	768	1032	CoherentMotion_C#v1	1	500
799	1	5	51	1	1	3	3	312	288	936	864	CoherentMotion_C#v1	1	500
779	1	4	42	0	0	3	3	256	344	768	1032	CoherentMotion_C#v1	1	500
769	1	5	51	3	3	3	3	312	288	936	864	CoherentMotion_C#v1	1	500
762	1	6	61	2	2	3	3	368	232	1104	696	CoherentMotion_C#v1	1	500
1011	0	0	5	0	3	3	3	31	569	93	1707	CoherentMotion_C#v1	1	500
831	1	0	5	3	3	3	3	31	569	93	1707	CoherentMotion_C#v1	1	500
860	0	1	14	0	1	3	3	87	513	261	1539	CoherentMotion_C#v1	1	500
712	1	7	70	0	0	3	3	424	176	1272	528	CoherentMotion_C#v1	1	500
832	0	0	5	1	2	3	3	31	569	93	1707	CoherentMotion_C#v1	1	500
953	0	1	14	3	0	3	3	87	513	261	1539	CoherentMotion_C#v1	1	500
793	1	3	33	2	2	3	3	199	401	597	1203	CoherentMotion_C#v1	1	500
913	1	1	14	3	3	3	3	87	513	261	1539	CoherentMotion_C#v1	1	500
1020	0	5	51	0	3	3	3	312	288	936	864	CoherentMotion_C#v1	1	500
1582	0	0	5	3	2	3	3	31	569	93	1707	CoherentMotion_C#v1	1	500
826	0	0	5	0	3	3	3	31	569	93	1707	CoherentMotion_C#v1	1	500
869	1	3	33	1	1	3	3	199	401	597	1203	CoherentMotion_C#v1	1	500
832	1	5	51	1	1	3	3	312	288	936	864	CoherentMotion_C#v1	1	500
779	1	4	42	2	2	3	3	256	344	768	1032	CoherentMotion_C#v1	1	500
852	1	7	70	0	0	3	3	424	176	1272	528	CoherentMotion_C#v1	1	500
878	1	2	23	3	3	3	3	143	457	429	1371	CoherentMotion_C#v1	1	500
745	1	6	61	2	2	3	3	368	232	1104	696	CoherentMotion_C#v1	1	500
802	1	4	42	0	0	3	3	256	344	768	1032	CoherentMotion_C#v1	1	500
779	1	4	42	2	2	3	3	256	344	768	1032	CoherentMotion_C#v1	1	500
724	1	5	51	0	0	3	3	312	288	936	864	CoherentMotion_C#v1	1	500
586	1	7	70	2	2	3	3	424	176	1272	528	CoherentMotion_C#v1	1	500
783	1	2	23	1	1	3	3	143	457	429	1371	CoherentMotion_C#v1	1	500
808	0	0	5	2	3	3	3	31	569	93	1707	CoherentMotion_C#v1	1	500
642	1	6	61	3	3	3	3	368	232	1104	696	CoherentMotion_C#v1	1	500
808	0	0	5	3	1	3	3	31	569	93	1707	CoherentMotion_C#v1	1	500
704	1	7	70	2	2	3	3	424	176	1272	528	CoherentMotion_C#v1	1	500
853	0	1	14	2	0	3	3	87	513	261	1539	CoherentMotion_C#v1	1	500
1061	1	1	14	3	3	3	3	87	513	261	1539	CoherentMotion_C#v1	1	500
835	1	3	33	0	0	3	3	199	401	597	1203	CoherentMotion_C#v1	1	500
590	1	5	51	3	3	3	3	312	288	936	864	CoherentMotion_C#v1	1	500
818	1	3	33	0	0	3	3	199	401	597	1203	CoherentMotion_C#v1	1	500
680	1	2	23	1	1	3	3	143	457	429	1371	CoherentMotion_C#v1	1	500
625	1	2	23	2	2	3	3	143	457	429	1371	CoherentMotion_C#v1	1	500
936	0	1	14	3	2	3	3	87	513	261	1539	CoherentMotion_C#v1	1	500
710	0	0	5	3	2	3	3	31	569	93	1707	CoherentMotion_C#v1	1	500
636	0	0	5	0	2	3	3	31	569	93	1707	CoherentMotion_C#v1	1	500
754	1	6	61	0	0	3	3	368	232	1104	696	CoherentMotion_C#v1	1	500
699	1	6	61	1	1	3	3	368	232	1104	696	CoherentMotion_C#v1	1	500
641	1	3	33	3	3	3	3	199	401	597	1203	CoherentMotion_C#v1	1	500
997	0	3	33	2	1	3	3	199	401	597	1203	CoherentMotion_C#v1	1	500
949	1	5	51	0	0	3	3	312	288	936	864	CoherentMotion_C#v1	1	500
786	1	5	51	3	3	3	3	312	288	936	864	CoherentMotion_C#v1	1	500
907	1	4	42	0	0	3	3	256	344	768	1032	CoherentMotion_C#v1	1	500
793	1	3	33	1	1	3	3	199	401	597	1203	CoherentMotion_C#v1	1	500
674	1	6	61	0	0	3	3	368	232	1104	696	CoherentMotion_C#v1	1	500
599	1	6	61	1	1	3	3	368	232	1104	696	CoherentMotion_C#v1	1	500
892	1	4	42	2	2	3	3	256	344	768	1032	CoherentMotion_C#v1	1	500
1001	1	0	5	3	3	3	3	31	569	93	1707	CoherentMotion_C#v1	1	500
999	1	6	61	3	3	3	3	368	232	1104	696	CoherentMotion_C#v1	1	500
706	1	6	61	1	1	3	3	368	232	1104	696	CoherentMotion_C#v1	1	500
653	1	5	51	0	0	3	3	312	288	936	864	CoherentMotion_C#v1	1	500
1055	1	4	42	0	0	3	3	256	344	768	1032	CoherentMotion_C#v1	1	500
672	1	7	70	0	0	3	3	424	176	1272	528	CoherentMotion_C#v1	1	500
1161	1	5	51	0	0	3	3	312	288	936	864	CoherentMotion_C#v1	1	500
904	1	2	23	0	0	3	3	143	457	429	1371	CoherentMotion_C#v1	1	500
1124	1	2	23	2	2	3	3	143	457	429	1371	CoherentMotion_C#v1	1	500
794	1	5	51	0	0	3	3	312	288	936	864	CoherentMotion_C#v1	1	500
818	1	3	33	0	0	3	3	199	401	597	1203	CoherentMotion_C#v1	1	500
749	1	0	5	2	2	3	3	31	569	93	1707	CoherentMotion_C#v1	1	500
758	1	3	33	3	3	3	3	199	401	597	1203	CoherentMotion_C#v1	1	500
637	1	6	61	0	0	3	3	368	232	1104	696	CoherentMotion_C#v1	1	500
563	1	3	33	1	1	3	3	199	401	597	1203	CoherentMotion_C#v1	1	500
614	1	6	61	3	3	3	3	368	232	1104	696	CoherentMotion_C#v1	1	500
807	1	1	14	2	2	3	3	87	513	261	1539	CoherentMotion_C#v1	1	500
565	1	5	51	3	3	3	3	312	288	936	864	CoherentMotion_C#v1	1	500
677	1	4	42	2	2	3	3	256	344	768	1032	CoherentMotion_C#v1	1	500
1406	1	2	23	2	2	3	3	143	457	429	1371	CoherentMotion_C#v1	1	500
663	1	2	23	1	1	3	3	143	457	429	1371	CoherentMotion_C#v1	1	500
733	1	6	61	2	2	3	3	368	232	1104	696	CoherentMotion_C#v1	1	500
629	1	7	70	2	2	3	3	424	176	1272	528	CoherentMotion_C#v1	1	500
543	1	5	51	2	2	3	3	312	288	936	864	CoherentMotion_C#v1	1	500
1580	1	7	70	0	0	3	3	424	176	1272	528	CoherentMotion_C#v1	1	500
695	1	7	70	2	2	3	3	424	176	1272	528	CoherentMotion_C#v1	1	500
577	1	4	42	3	3	3	3	256	344	768	1032	CoherentMotion_C#v1	1	500
613	0	0	5	3	1	3	3	31	569	93	1707	CoherentMotion_C#v1	1	500
665	1	7	70	2	2	3	3	424	176	1272	528	CoherentMotion_C#v1	1	500
543	1	5	51	1	1	3	3	312	288	936	864	CoherentMotion_C#v1	1	500
546	0	2	23	3	1	3	3	143	457	429	1371	CoherentMotion_C#v1	1	500
1623	0	2	23	1	2	3	3	143	457	429	1371	CoherentMotion_C#v1	1	500
612	1	2	23	2	2	3	3	143	457	429	1371	CoherentMotion_C#v1	1	500
748	1	2	23	2	2	3	3	143	457	429	1371	CoherentMotion_C#v1	1	500
540	1	6	61	1	1	3	3	368	232	1104	696	CoherentMotion_C#v1	1	500
551	1	7	70	1	1	3	3	424	176	1272	528	CoherentMotion_C#v1	1	500
758	0	0	5	1	3	3	3	31	569	93	1707	CoherentMotion_C#v1	1	500
1314	0	0	5	0	1	3	3	31	569	93	1707	CoherentMotion_C#v1	1	500
618	1	6	61	2	2	3	3	368	232	1104	696	CoherentMotion_C#v1	1	500
911	1	3	33	3	3	3	3	199	401	597	1203	CoherentMotion_C#v1	1	500
550	1	5	51	3	3	3	3	312	288	936	864	CoherentMotion_C#v1	1	500
942	0	0	5	3	1	3	3	31	569	93	1707	CoherentMotion_C#v1	1	500
618	1	2	23	3	3	3	3	143	457	429	1371	CoherentMotion_C#v1	1	500
751	1	7	70	0	0	3	3	424	176	1272	528	CoherentMotion_C#v1	1	500
760	1	2	23	3	3	3	3	143	457	429	1371	CoherentMotion_C#v1	1	500
752	0	1	14	0	3	3	3	87	513	261	1539	CoherentMotion_C#v1	1	500
744	0	2	23	2	3	3	3	143	457	429	1371	CoherentMotion_C#v1	1	500
591	1	7	70	1	1	3	3	424	176	1272	528	CoherentMotion_C#v1	1	500
1619	1	3	33	3	3	3	3	199	401	597	1203	CoherentMotion_C#v1	1	500
803	0	2	23	0	2	3	3	143	457	429	1371	CoherentMotion_C#v1	1	500
876	1	3	33	2	2	3	3	199	401	597	1203	CoherentMotion_C#v1	1	500
539	1	7	70	2	2	3	3	424	176	1272	528	CoherentMotion_C#v1	1	500
539	1	7	70	2	2	3	3	424	176	1272	528	CoherentMotion_C#v1	1	500
1340	0	0	5	1	2	3	3	31	569	93	1707	CoherentMotion_C#v1	1	500
819	1	6	61	3	3	3	3	368	232	1104	696	CoherentMotion_C#v1	1	500
748	0	5	51	0	2	3	3	312	288	936	864	CoherentMotion_C#v1	1	500
613	1	7	70	3	3	3	3	424	176	1272	528	CoherentMotion_C#v1	1	500
665	1	7	70	0	0	3	3	424	176	1272	528	CoherentMotion_C#v1	1	500
593	1	7	70	0	0	3	3	424	176	1272	528	CoherentMotion_C#v1	1	500
549	0	0	5	1	0	3	3	31	569	93	1707	CoherentMotion_C#v1	1	500
1223	1	1	14	2	2	3	3	87	513	261	1539	CoherentMotion_C#v1	1	500
683	1	5	51	3	3	3	3	312	288	936	864	CoherentMotion_C#v1	1	500
627	1	2	23	1	1	3	3	143	457	429	1371	CoherentMotion_C#v1	1	500
727	1	7	70	0	0	3	3	424	176	1272	528	CoherentMotion_C#v1	1	500
750	1	3	33	1	1	3	3	199	401	597	1203	CoherentMotion_C#v1	1	500
806	1	1	14	1	1	3	3	87	513	261	1539	CoherentMotion_C#v1	1	500
672	1	4	42	1	1	3	3	256	344	768	1032	CoherentMotion_C#v1	1	500
630	1	3	33	3	3	3	3	199	401	597	1203	CoherentMotion_C#v1	1	500
1002	1	7	70	1	1	3	3	424	176	1272	528	CoherentMotion_C#v1	1	500
939	0	2	23	1	3	3	3	143	457	429	1371	CoherentMotion_C#v1	1	500
727	1	7	70	3	3	3	3	424	176	1272	528	CoherentMotion_C#v1	1	500
845	1	2	23	3	3	3	3	143	457	429	1371	CoherentMotion_C#v1	1	500
1306	0	1	14	1	0	3	3	87	513	261	1539	CoherentMotion_C#v1	1	500
880	1	4	42	3	3	3	3	256	344	768	1032	CoherentMotion_C#v1	1	500
827	0	4	42	2	0	3	3	256	344	768	1032	CoherentMotion_C#v1	1	500
662	1	4	42	1	1	3	3	256	344	768	1032	CoherentMotion_C#v1	1	500
587	1	6	61	1	1	3	3	368	232	1104	696	CoherentMotion_C#v1	1	500
942	1	4	42	0	0	3	3	256	344	768	1032	CoherentMotion_C#v1	1	500
971	0	1	14	3	0	3	3	87	513	261	1539	CoherentMotion_C#v1	1	500
809	1	6	61	0	0	3	3	368	232	1104	696	CoherentMotion_C#v1	1	500
544	1	5	51	3	3	3	3	312	288	936	864	CoherentMotion_C#v1	1	500
579	1	5	51	1	1	3	3	312	288	936	864	CoherentMotion_C#v1	1	500
759	0	2	23	1	3	3	3	143	457	429	1371	CoherentMotion_C#v1	1	500
541	0	2	23	0	3	3	3	143	457	429	1371	CoherentMotion_C#v1	1	500
1398	0	1	14	0	2	3	3	87	513	261	1539	CoherentMotion_C#v1	1	500
719	1	4	42	2	2	3	3	256	344	768	1032	CoherentMotion_C#v1	1	500
837	1	5	51	0	0	3	3	312	288	936	864	CoherentMotion_C#v1	1	500
671	1	7	70	3	3	3	3	424	176	1272	528	CoherentMotion_C#v1	1	500
1318	0	2	23	2	1	3	3	143	457	429	1371	CoherentMotion_C#v1	1	500
622	1	6	61	2	2	3	3	368	232	1104	696	CoherentMotion_C#v1	1	500
930	0	0	5	3	2	3	3	31	569	93	1707	CoherentMotion_C#v1	1	500
992	1	0	5	3	3	3	3	31	569	93	1707	CoherentMotion_C#v1	1	500
813	1	0	5	3	3	3	3	31	569	93	1707	CoherentMotion_C#v1	1	500
856	0	1	14	2	3	3	3	87	513	261	1539	CoherentMotion_C#v1	1	500
835	1	6	61	0	0	3	3	368	232	1104	696	CoherentMotion_C#v1	1	500
733	0	3	33	3	1	3	3	199	401	597	1203	CoherentMotion_C#v1	1	500
1044	0	1	14	0	1	3	3	87	513	261	1539	CoherentMotion_C#v1	1	500
1091	1	0	5	3	3	3	3	31	569	93	1707	CoherentMotion_C#v1	1	500
868	0	3	33	1	3	3	3	199	401	597	1203	CoherentMotion_C#v1	1	500
785	1	6	61	3	3	3	3	368	232	1104	696	CoherentMotion_C#v1	1	500
901	1	2	23	3	3	3	3	143	457	429	1371	CoherentMotion_C#v1	1	500
806	1	5	51	2	2	3	3	312	288	936	864	CoherentMotion_C#v1	1	500
541	1	7	70	3	3	3	3	424	176	1272	528	CoherentMotion_C#v1	1	500
561	1	6	61	3	3	3	3	368	232	1104	696	CoherentMotion_C#v1	1	500
1125	1	3	33	3	3	3	3	199	401	597	1203	CoherentMotion_C#v1	1	500
679	1	4	42	2	2	3	3	256	344	768	1032	CoherentMotion_C#v1	1	500
652	1	6	61	1	1	3	3	368	232	1104	696	CoherentMotion_C#v1	1	500
594	1	4	42	2	2	3	3	256	344	768	1032	CoherentMotion_C#v1	1	500
660	1	6	61	0	0	3	3	368	232	1104	696	CoherentMotion_C#v1	1	500
542	1	6	61	1	1	3	3	368	232	1104	696	CoherentMotion_C#v1	1	500
538	1	6	61	3	3	3	3	368	232	1104	696	CoherentMotion_C#v1	1	500
610	1	4	42	1	1	3	3	256	344	768	1032	CoherentMotion_C#v1	1	500
758	1	1	14	3	3	3	3	87	513	261	1539	CoherentMotion_C#v1	1	500
590	0	1	14	2	1	3	3	87	513	261	1539	CoherentMotion_C#v1	1	500
611	1	2	23	1	1	3	3	143	457	429	1371	CoherentMotion_C#v1	1	500
541	1	0	5	3	3	3	3	31	569	93	1707	CoherentMotion_C#v1	1	500
554	1	6	61	2	2	3	3	368	232	1104	696	CoherentMotion_C#v1	1	500
638	1	3	33	1	1	3	3	199	401	597	1203	CoherentMotion_C#v1	1	500
577	1	7	70	3	3	3	3	424	176	1272	528	CoherentMotion_C#v1	1	500
677	1	7	70	0	0	3	3	424	176	1272	528	CoherentMotion_C#v1	1	500
620	1	5	51	3	3	3	3	312	288	936	864	CoherentMotion_C#v1	1	500
877	1	6	61	2	2	3	3	368	232	1104	696	CoherentMotion_C#v1	1	500
939	1	1	14	2	2	3	3	87	513	261	1539	CoherentMotion_C#v1	1	500
873	1	0	5	2	2	3	3	31	569	93	1707	CoherentMotion_C#v1	1	500
769	1	4	42	3	3	3	3	256	344	768	1032	CoherentMotion_C#v1	1	500
750	1	4	42	0	0	3	3	256	344	768	1032	CoherentMotion_C#v1	1	500
645	1	7	70	2	2	3	3	424	176	1272	528	CoherentMotion_C#v1	1	500
542	1	4	42	3	3	3	3	256	344	768	1032	CoherentMotion_C#v1	1	500
734	1	0	5	1	1	3	3	31	569	93	1707	CoherentMotion_C#v1	1	500
582	1	6	61	1	1	3	3	368	232	1104	696	CoherentMotion_C#v1	1	500
554	1	3	33	3	3	3	3	199	401	597	1203	CoherentMotion_C#v1	1	500
1255	0	0	5	2	3	3	3	31	569	93	1707	CoherentMotion_C#v1	1	500
584	1	5	51	2	2	3	3	312	288	936	864	CoherentMotion_C#v1	1	500
576	1	7	70	3	3	3	3	424	176	1272	528	CoherentMotion_C#v1	1	500
788	1	3	33	0	0	3	3	199	401	597	1203	CoherentMotion_C#v1	1	500
797	0	0	5	1	0	3	3	31	569	93	1707	CoherentMotion_C#v1	1	500
775	0	1	14	3	2	3	3	87	513	261	1539	CoherentMotion_C#v1	1	500
879	1	2	23	2	2	3	3	143	457	429	1371	CoherentMotion_C#v1	1	500
715	1	1	14	2	2	3	3	87	513	261	1539	CoherentMotion_C#v1	1	500
1042	1	6	61	2	2	3	3	368	232	1104	696	CoherentMotion_C#v1	1	500
993	0	0	5	0	2	3	3	31	569	93	1707	CoherentMotion_C#v1	1	500
656	1	3	33	3	3	3	3	199	401	597	1203	CoherentMotion_C#v1	1	500
597	1	1	14	3	3	3	3	87	513	261	1539	CoherentMotion_C#v1	1	500
619	0	0	5	2	3	3	3	31	569	93	1707	CoherentMotion_C#v1	1	500
685	1	7	70	0	0	3	3	424	176	1272	528	CoherentMotion_C#v1	1	500
625	1	6	61	3	3	3	3	368	232	1104	696	CoherentMotion_C#v1	1	500
682	1	3	33	1	1	3	3	199	401	597	1203	CoherentMotion_C#v1	1	500
592	1	6	61	3	3	3	3	368	232	1104	696	CoherentMotion_C#v1	1	500
659	1	4	42	2	2	3	3	256	344	768	1032	CoherentMotion_C#v1	1	500
875	1	3	33	1	1	3	3	199	401	597	1203	CoherentMotion_C#v1	1	500
566	1	6	61	1	1	3	3	368	232	1104	696	CoherentMotion_C#v1	1	500
645	1	4	42	0	0	3	3	256	344	768	1032	CoherentMotion_C#v1	1	500
671	1	7	70	2	2	3	3	424	176	1272	528	CoherentMotion_C#v1	1	500
580	1	4	42	1	1	3	3	256	344	768	1032	CoherentMotion_C#v1	1	500
544	1	5	51	0	0	3	3	312	288	936	864	CoherentMotion_C#v1	1	500
634	1	2	23	2	2	3	3	143	457	429	1371	CoherentMotion_C#v1	1	500
576	1	3	33	3	3	3	3	199	401	597	1203	CoherentMotion_C#v1	1	500
597	1	4	42	1	1	3	3	256	344	768	1032	CoherentMotion_C#v1	1	500
889	1	4	42	0	0	3	3	256	344	768	1032	CoherentMotion_C#v1	1	500
1380	0	0	5	3	2	3	3	31	569	93	1707	CoherentMotion_C#v1	1	500
781	1	1	14	2	2	3	3	87	513	261	1539	CoherentMotion_C#v1	1	500
614	1	0	5	2	2	3	3	31	569	93	1707	CoherentMotion_C#v1	1	500
585	1	5	51	0	0	3	3	312	288	936	864	CoherentMotion_C#v1	1	500
558	1	2	23	0	0	3	3	143	457	429	1371	CoherentMotion_C#v1	1	500
673	1	4	42	2	2	3	3	256	344	768	1032	CoherentMotion_C#v1	1	500
615	1	3	33	1	1	3	3	199	401	597	1203	CoherentMotion_C#v1	1	500
856	0	2	23	2	3	3	3	143	457	429	1371	CoherentMotion_C#v1	1	500
694	1	5	51	2	2	3	3	312	288	936	864	CoherentMotion_C#v1	1	500
557	1	4	42	1	1	3	3	256	344	768	1032	CoherentMotion_C#v1	1	500
573	1	6	61	2	2	3	3	368	232	1104	696	CoherentMotion_C#v1	1	500
932	1	1	14	1	1	3	3	87	513	261	1539	CoherentMotion_C#v1	1	500
577	1	4	42	2	2	3	3	256	344	768	1032	CoherentMotion_C#v1	1	500
773	1	3	33	0	0	3	3	199	401	597	1203	CoherentMotion_C#v1	1	500
1292	0	1	14	3	0	3	3	87	513	261	1539	CoherentMotion_C#v1	1	500
1187	0	1	14	3	0	3	3	87	513	261	1539	CoherentMotion_C#v1	1	500
583	1	3	33	3	3	3	3	199	401	597	1203	CoherentMotion_C#v1	1	500
603	0	4	42	2	1	3	3	256	344	768	1032	CoherentMotion_C#v1	1	500
843	1	2	23	1	1	3	3	143	457	429	1371	CoherentMotion_C#v1	1	500
586	1	6	61	0	0	3	3	368	232	1104	696	CoherentMotion_C#v1	1	500
925	1	7	70	0	0	3	3	424	176	1272	528	CoherentMotion_C#v1	1	500
555	1	7	70	0	0	3	3	424	176	1272	528	CoherentMotion_C#v1	1	500
734	0	2	23	2	0	3	3	143	457	429	1371	CoherentMotion_C#v1	1	500
1254	0	1	14	3	0	3	3	87	513	261	1539	CoherentMotion_C#v1	1	500
555	1	5	51	0	0	3	3	312	288	936	864	CoherentMotion_C#v1	1	500
654	1	6	61	1	1	3	3	368	232	1104	696	CoherentMotion_C#v1	1	500
579	1	6	61	3	3	3	3	368	232	1104	696	CoherentMotion_C#v1	1	500
552	1	0	5	3	3	3	3	31	569	93	1707	CoherentMotion_C#v1	1	500
715	1	4	42	2	2	3	3	256	344	768	1032	CoherentMotion_C#v1	1	500
642	0	3	33	3	2	3	3	199	401	597	1203	CoherentMotion_C#v1	1	500
776	1	7	70	0	0	3	3	424	176	1272	528	CoherentMotion_C#v1	1	500
704	1	2	23	2	2	3	3	143	457	429	1371	CoherentMotion_C#v1	1	500
744	1	0	5	1	1	3	3	31	569	93	1707	CoherentMotion_C#v1	1	500
816	0	1	14	0	1	3	3	87	513	261	1539	CoherentMotion_C#v1	1	500
1127	0	2	23	0	3	3	3	143	457	429	1371	CoherentMotion_C#v1	1	500
1177	0	0	5	0	2	3	3	31	569	93	1707	CoherentMotion_C#v1	1	500
591	1	5	51	2	2	3	3	312	288	936	864	CoherentMotion_C#v1	1	500
819	1	3	33	2	2	3	3	199	401	597	1203	CoherentMotion_C#v1	1	500
700	0	1	14	3	2	3	3	87	513	261	1539	CoherentMotion_C#v1	1	500
660	1	5	51	3	3	3	3	312	288	936	864	CoherentMotion_C#v1	1	500
636	1	3	33	1	1	3	3	199	401	597	1203	CoherentMotion_C#v1	1	500
722	0	0	5	0	3	3	3	31	569	93	1707	CoherentMotion_C#v1	1	500
810	1	6	61	2	2	3	3	368	232	1104	696	CoherentMotion_C#v1	1	500
735	0	0	5	1	0	3	3	31	569	93	1707	CoherentMotion_C#v1	1	500
602	1	4	42	3	3	3	3	256	344	768	1032	CoherentMotion_C#v1	1	500
544	1	7	70	1	1	3	3	424	176	1272	528	CoherentMotion_C#v1	1	500
1155	0	5	51	2	3	3	3	312	288	936	864	CoherentMotion_C#v1	1	500
660	1	3	33	1	1	3	3	199	401	597	1203	CoherentMotion_C#v1	1	500
586	1	0	5	3	3	3	3	31	569	93	1707	CoherentMotion_C#v1	1	500
814	0	0	5	1	3	3	3	31	569	93	1707	CoherentMotion_C#v1	1	500
777	1	4	42	0	0	3	3	256	344	768	1032	CoherentMotion_C#v1	1	500
593	1	5	51	0	0	3	3	312	288	936	864	CoherentMotion_C#v1	1	500
597	1	5	51	3	3	3	3	312	288	936	864	CoherentMotion_C#v1	1	500
544	1	7	70	3	3	3	3	424	176	1272	528	CoherentMotion_C#v1	1	500
700	1	3	33	2	2	3	3	199	401	597	1203	CoherentMotion_C#v1	1	500
545	0	1	14	1	2	3	3	87	513	261	1539	CoherentMotion_C#v1	1	500
567	0	7	70	3	2	3	3	424	176	1272	528	CoherentMotion_C#v1	1	500
542	0	1	14	3	1	3	3	87	513	261	1539	CoherentMotion_C#v1	1	500
653	1	5	51	2	2	3	3	312	288	936	864	CoherentMotion_C#v1	1	500
704	1	4	42	3	3	3	3	256	344	768	1032	CoherentMotion_C#v1	1	500
793	1	7	70	1	1	3	3	424	176	1272	528	CoherentMotion_C#v1	1	500
562	1	3	33	3	3	3	3	199	401	597	1203	CoherentMotion_C#v1	1	500
546	0	1	14	2	1	3	3	87	513	261	1539	CoherentMotion_C#v1	1	500
872	1	3	33	3	3	3	3	199	401	597	1203	CoherentMotion_C#v1	1	500
627	1	7	70	1	1	3	3	424	176	1272	528	CoherentMotion_C#v1	1	500
663	0	2	23	1	3	3	3	143	457	429	1371	CoherentMotion_C#v1	1	500
926	1	3	33	1	1	3	3	199	401	597	1203	CoherentMotion_C#v1	1	500
572	1	5	51	3	3	3	3	312	288	936	864	CoherentMotion_C#v1	1	500
1118	1	7	70	1	1	3	3	424	176	1272	528	CoherentMotion_C#v1	1	500
1040	0	1	14	3	1	3	3	87	513	261	1539	CoherentMotion_C#v1	1	500
688	1	1	14	1	1	3	3	87	513	261	1539	CoherentMotion_C#v1	1	500
965	1	5	51	0	0	3	3	312	288	936	864	CoherentMotion_C#v1	1	500
927	0	0	5	3	2	3	3	31	569	93	1707	CoherentMotion_C#v1	1	500
586	1	3	33	1	1	3	3	199	401	597	1203	CoherentMotion_C#v1	1	500
1214	1	5	51	1	1	3	3	312	288	936	864	CoherentMotion_C#v1	1	500
544	1	2	23	1	1	3	3	143	457	429	1371	CoherentMotion_C#v1	1	500
647	0	1	14	3	1	3	3	87	513	261	1539	CoherentMotion_C#v1	1	500
910	0	1	14	1	0	3	3	87	513	261	1539	CoherentMotion_C#v1	1	500
543	1	4	42	1	1	3	3	256	344	768	1032	CoherentMotion_C#v1	1	500
546	1	5	51	3	3	3	3	312	288	936	864	CoherentMotion_C#v1	1	500
858	1	5	51	2	2	3	3	312	288	936	864	CoherentMotion_C#v1	1	500
553	1	6	61	1	1	3	3	368	232	1104	696	CoherentMotion_C#v1	1	500
812	0	2	23	3	2	3	3	143	457	429	1371	CoherentMotion_C#v1	1	500
540	1	6	61	0	0	3	3	368	232	1104	696	CoherentMotion_C#v1	1	500
614	1	6	61	2	2	3	3	368	232	1104	696	CoherentMotion_C#v1	1	500
638	1	2	23	2	2	3	3	143	457	429	1371	CoherentMotion_C#v1	1	500
642	1	4	42	1	1	3	3	256	344	768	1032	CoherentMotion_C#v1	1	500
741	0	0	5	2	0	3	3	31	569	93	1707	CoherentMotion_C#v1	1	500
753	1	4	42	2	2	3	3	256	344	768	1032	CoherentMotion_C#v1	1	500
778	1	6	61	0	0	3	3	368	232	1104	696	CoherentMotion_C#v1	1	500
610	1	7	70	1	1	3	3	424	176	1272	528	CoherentMotion_C#v1	1	500
1301	0	0	5	2	1	3	3	31	569	93	1707	CoherentMotion_C#v1	1	500
636	1	6	61	3	3	3	3	368	232	1104	696	CoherentMotion_C#v1	1	500
830	1	2	23	3	3	3	3	143	457	429	1371	CoherentMotion_C#v1	1	500
780	1	3	33	1	1	3	3	199	401	597	1203	CoherentMotion_C#v1	1	500
581	1	6	61	3	3	3	3	368	232	1104	696	CoherentMotion_C#v1	1	500
682	1	5	51	1	1	3	3	312	288	936	864	CoherentMotion_C#v1	1	500
609	1	7	70	1	1	3	3	424	176	1272	528	CoherentMotion_C#v1	1	500
757	1	1	14	0	0	3	3	87	513	261	1539	CoherentMotion_C#v1	1	500
1213	0	2	23	2	0	3	3	143	457	429	1371	CoherentMotion_C#v1	1	500
561	1	3	33	1	1	3	3	199	401	597	1203	CoherentMotion_C#v1	1	500
691	1	5	51	3	3	3	3	312	288	936	864	CoherentMotion_C#v1	1	500
602	1	2	23	0	0	3	3	143	457	429	1371	CoherentMotion_C#v1	1	500
671	1	7	70	2	2	3	3	424	176	1272	528	CoherentMotion_C#v1	1	500
676	1	3	33	0	0	3	3	199	401	597	1203	CoherentMotion_C#v1	1	500
663	1	7	70	2	2	3	3	424	176	1272	528	CoherentMotion_C#v1	1	500
621	1	4	42	2	2	3	3	256	344	768	1032	CoherentMotion_C#v1	1	500
598	1	4	42	3	3	3	3	256	344	768	1032	CoherentMotion_C#v1	1	500
873	0	0	5	1	0	3	3	31	569	93	1707	CoherentMotion_C#v1	1	500
678	0	1	14	3	0	3	3	87	513	261	1539	CoherentMotion_C#v1	1	500
700	0	1	14	2	1	3	3	87	513	261	1539	CoherentMotion_C#v1	1	500
1059	0	1	14	2	0	3	3	87	513	261	1539	CoherentMotion_C#v1	1	500
706	1	2	23	2	2	3	3	143	457	429	1371	CoherentMotion_C#v1	1	500
585	0	2	23	0	2	3	3	143	457	429	1371	CoherentMotion_C#v1	1	500
845	0	0	5	1	0	3	3	31	569	93	1707	CoherentMotion_C#v1	1	500
745	0	1	14	3	0	3	3	87	513	261	1539	CoherentMotion_C#v1	1	500
656	1	7	70	3	3	3	3	424	176	1272	528	CoherentMotion_C#v1	1	500
543	1	5	51	1	1	3	3	312	288	936	864	CoherentMotion_C#v1	1	500
728	1	7	70	2	2	3	3	424	176	1272	528	CoherentMotion_C#v1	1	500
832	1	4	42	0	0	3	3	256	344	768	1032	CoherentMotion_C#v1	1	500
586	1	2	23	3	3	3	3	143	457	429	1371	CoherentMotion_C#v1	1	500
1231	0	1	14	0	3	3	3	87	513	261	1539	CoherentMotion_C#v1	1	500
756	1	3	33	2	2	3	3	199	401	597	1203	CoherentMotion_C#v1	1	500
1243	0	1	14	3	0	3	3	87	513	261	1539	CoherentMotion_C#v1	1	500
768	1	4	42	0	0	3	3	256	344	768	1032	CoherentMotion_C#v1	1	500
569	1	6	61	3	3	3	3	368	232	1104	696	CoherentMotion_C#v1	1	500
604	1	7	70	1	1	3	3	424	176	1272	528	CoherentMotion_C#v1	1	500
544	1	3	33	3	3	3	3	199	401	597	1203	CoherentMotion_C#v1	1	500
1012	0	2	23	3	0	3	3	143	457	429	1371	CoherentMotion_C#v1	1	500
643	1	6	61	1	1	3	3	368	232	1104	696	CoherentMotion_C#v1	1	500
596	1	2	23	0	0	3	3	143	457	429	1371	CoherentMotion_C#v1	1	500
732	0	2	23	2	0	3	3	143	457	429	1371	CoherentMotion_C#v1	1	500
676	1	4	42	0	0	3	3	256	344	768	1032	CoherentMotion_C#v1	1	500
539	1	3	33	0	0	3	3	199	401	597	1203	CoherentMotion_C#v1	1	500
606	1	7	70	3	3	3	3	424	176	1272	528	CoherentMotion_C#v1	1	500
561	1	7	70	3	3	3	3	424	176	1272	528	CoherentMotion_C#v1	1	500
644	1	4	42	0	0	3	3	256	344	768	1032	CoherentMotion_C#v1	1	500
618	1	5	51	1	1	3	3	312	288	936	864	CoherentMotion_C#v1	1	500
587	1	3	33	0	0	3	3	199	401	597	1203	CoherentMotion_C#v1	1	500
623	1	7	70	1	1	3	3	424	176	1272	528	CoherentMotion_C#v1	1	500
567	1	3	33	3	3	3	3	199	401	597	1203	CoherentMotion_C#v1	1	500
859	0	1	14	0	3	3	3	87	513	261	1539	CoherentMotion_C#v1	1	500
693	1	5	51	0	0	3	3	312	288	936	864	CoherentMotion_C#v1	1	500
539	1	2	23	0	0	3	3	143	457	429	1371	CoherentMotion_C#v1	1	500
544	0	0	5	3	0	3	3	31	569	93	1707	CoherentMotion_C#v1	1	500
627	1	2	23	0	0	3	3	143	457	429	1371	CoherentMotion_C#v1	1	500
729	1	1	14	0	0	3	3	87	513	261	1539	CoherentMotion_C#v1	1	500
974	0	1	14	2	0	3	3	87	513	261	1539	CoherentMotion_C#v1	1	500
653	1	6	61	2	2	3	3	368	232	1104	696	CoherentMotion_C#v1	1	500
816	1	4	42	3	3	3	3	256	344	768	1032	CoherentMotion_C#v1	1	500
681	1	5	51	0	0	3	3	312	288	936	864	CoherentMotion_C#v1	1	500
578	1	4	42	3	3	3	3	256	344	768	1032	CoherentMotion_C#v1	1	500
1095	0	0	5	2	3	3	3	31	569	93	1707	CoherentMotion_C#v1	1	500
569	1	6	61	0	0	3	3	368	232	1104	696	CoherentMotion_C#v1	1	500
571	0	3	33	2	0	3	3	199	401	597	1203	CoherentMotion_C#v1	1	500
671	1	1	14	0	0	3	3	87	513	261	1539	CoherentMotion_C#v1	1	500
542	1	0	5	0	0	3	3	31	569	93	1707	CoherentMotion_C#v1	1	500
984	1	7	70	2	2	3	3	424	176	1272	528	CoherentMotion_C#v1	1	500
541	0	3	33	0	2	3	3	199	401	597	1203	CoherentMotion_C#v1	1	500
760	1	2	23	3	3	3	3	143	457	429	1371	CoherentMotion_C#v1	1	500
653	0	4	42	3	1	3	3	256	344	768	1032	CoherentMotion_C#v1	1	500
663	1	5	51	3	3	3	3	312	288	936	864	CoherentMotion_C#v1	1	500
732	0	0	5	0	2	3	3	31	569	93	1707	CoherentMotion_C#v1	1	500
1248	0	1	14	1	0	3	3	87	513	261	1539	CoherentMotion_C#v1	1	500
713	0	0	5	3	0	3	3	31	569	93	1707	CoherentMotion_C#v1	1	500
673	1	7	70	2	2	3	3	424	176	1272	528	CoherentMotion_C#v1	1	500
631	1	6	61	2	2	3	3	368	232	1104	696	CoherentMotion_C#v1	1	500
601	1	4	42	1	1	3	3	256	344	768	1032	CoherentMotion_C#v1	1	500
673	1	1	14	1	1	3	3	87	513	261	1539	CoherentMotion_C#v1	1	500
660	1	4	42	3	3	3	3	256	344	768	1032	CoherentMotion_C#v1	1	500
588	1	5	51	3	3	3	3	312	288	936	864	CoherentMotion_C#v1	1	500
