# Supplementary material for: The Leuven Embedded Figures Test (L-EFT): measuring perception, intelligence or executive function?
Source: PeerJ. 2018 Mar 26;6:e4524. doi: 10.7717/peerj.4524 (PMC5875396; doi:10.7717/peerj.4524)
Supplement: Supplemental Information 9 [file peerj-06-4524-s009.zip › Study 1/CoherentMotion/114370CoherentMotion.csv]

ReactionTime	Accuracy	CoherenceLevel	CoherenceValue	StimDirection	RespDirection	G_MeanCoherentSpeed	G_MeanRandomSpeed	TotalCoherent	TotalRandom	TotalCoherentSpeed	TotalRandomSpeed	TestID	MainPrac	MotionDuration
1583	1	5	51	1	1	3	3	312	288	936	864	CoherentMotion_C#v1	0	1000
1498	0	0	5	2	3	3	3	31	569	93	1707	CoherentMotion_C#v1	0	1000
1937	0	2	23	0	2	3	3	143	457	429	1371	CoherentMotion_C#v1	0	1000
1467	1	6	61	0	0	3	3	368	232	1104	696	CoherentMotion_C#v1	0	1000
1827	0	0	5	0	3	3	3	31	569	93	1707	CoherentMotion_C#v1	0	1000
1476	1	6	61	2	2	3	3	368	232	1104	696	CoherentMotion_C#v1	0	1000
1352	1	5	51	1	1	3	3	312	288	936	864	CoherentMotion_C#v1	0	1000
1415	1	7	70	2	2	3	3	424	176	1272	528	CoherentMotion_C#v1	0	1000
1328	1	6	61	2	2	3	3	368	232	1104	696	CoherentMotion_C#v1	0	1000
1352	1	2	23	0	0	3	3	143	457	429	1371	CoherentMotion_C#v1	0	1000
1375	1	5	51	2	2	3	3	312	288	936	864	CoherentMotion_C#v1	0	1000
1391	1	5	51	3	3	3	3	312	288	936	864	CoherentMotion_C#v1	0	1000
1256	1	7	70	0	0	3	3	424	176	1272	528	CoherentMotion_C#v1	0	1000
1549	0	3	33	2	1	3	3	199	401	597	1203	CoherentMotion_C#v1	0	1000
1337	1	4	42	2	2	3	3	256	344	768	1032	CoherentMotion_C#v1	0	1000
1344	1	3	33	2	2	3	3	199	401	597	1203	CoherentMotion_C#v1	0	1000
1400	0	1	14	1	3	3	3	87	513	261	1539	CoherentMotion_C#v1	0	1000
1480	0	5	51	2	0	3	3	312	288	936	864	CoherentMotion_C#v1	0	1000
1388	1	3	33	3	3	3	3	199	401	597	1203	CoherentMotion_C#v1	0	1000
1379	1	1	14	2	2	3	3	87	513	261	1539	CoherentMotion_C#v1	0	1000
1389	1	5	51	3	3	3	3	312	288	936	864	CoherentMotion_C#v1	0	1000
1324	1	1	14	3	3	3	3	87	513	261	1539	CoherentMotion_C#v1	0	1000
1332	1	4	42	1	1	3	3	256	344	768	1032	CoherentMotion_C#v1	0	1000
1443	1	1	14	0	0	3	3	87	513	261	1539	CoherentMotion_C#v1	0	1000
1533	0	0	5	1	3	3	3	31	569	93	1707	CoherentMotion_C#v1	0	1000
1441	1	0	5	3	3	3	3	31	569	93	1707	CoherentMotion_C#v1	0	1000
1284	1	5	51	1	1	3	3	312	288	936	864	CoherentMotion_C#v1	0	1000
1328	0	0	5	0	1	3	3	31	569	93	1707	CoherentMotion_C#v1	0	1000
1532	0	0	5	3	0	3	3	31	569	93	1707	CoherentMotion_C#v1	0	1000
1308	1	2	23	2	2	3	3	143	457	429	1371	CoherentMotion_C#v1	0	1000
1345	1	2	23	1	1	3	3	143	457	429	1371	CoherentMotion_C#v1	0	1000
1306	1	7	70	1	1	3	3	424	176	1272	528	CoherentMotion_C#v1	0	1000
1160	1	3	33	2	2	3	3	199	401	597	1203	CoherentMotion_C#v1	0	1000
1300	1	6	61	2	2	3	3	368	232	1104	696	CoherentMotion_C#v1	0	1000
1026	1	7	70	2	2	3	3	424	176	1272	528	CoherentMotion_C#v1	0	1000
1370	1	3	33	3	3	3	3	199	401	597	1203	CoherentMotion_C#v1	0	1000
1473	1	5	51	3	3	3	3	312	288	936	864	CoherentMotion_C#v1	0	1000
1395	1	5	51	0	0	3	3	312	288	936	864	CoherentMotion_C#v1	0	1000
1452	0	1	14	0	2	3	3	87	513	261	1539	CoherentMotion_C#v1	0	1000
1359	1	7	70	0	0	3	3	424	176	1272	528	CoherentMotion_C#v1	0	1000
1430	0	1	14	2	3	3	3	87	513	261	1539	CoherentMotion_C#v1	0	1000
1374	1	4	42	3	3	3	3	256	344	768	1032	CoherentMotion_C#v1	0	1000
1415	1	5	51	0	0	3	3	312	288	936	864	CoherentMotion_C#v1	0	1000
1322	1	1	14	1	1	3	3	87	513	261	1539	CoherentMotion_C#v1	0	1000
1300	1	3	33	3	3	3	3	199	401	597	1203	CoherentMotion_C#v1	0	1000
1358	1	4	42	2	2	3	3	256	344	768	1032	CoherentMotion_C#v1	0	1000
1431	0	4	42	2	1	3	3	256	344	768	1032	CoherentMotion_C#v1	0	1000
1408	0	4	42	2	0	3	3	256	344	768	1032	CoherentMotion_C#v1	0	1000
1312	1	6	61	1	1	3	3	368	232	1104	696	CoherentMotion_C#v1	0	1000
1366	1	4	42	0	0	3	3	256	344	768	1032	CoherentMotion_C#v1	0	1000
1319	1	3	33	3	3	3	3	199	401	597	1203	CoherentMotion_C#v1	0	1000
1334	1	2	23	1	1	3	3	143	457	429	1371	CoherentMotion_C#v1	0	1000
1373	0	1	14	0	1	3	3	87	513	261	1539	CoherentMotion_C#v1	0	1000
1892	1	2	23	1	1	3	3	143	457	429	1371	CoherentMotion_C#v1	0	1000
1518	0	0	5	1	0	3	3	31	569	93	1707	CoherentMotion_C#v1	0	1000
1742	0	7	70	1	3	3	3	424	176	1272	528	CoherentMotion_C#v1	0	1000
1297	1	5	51	2	2	3	3	312	288	936	864	CoherentMotion_C#v1	0	1000
1126	1	7	70	0	0	3	3	424	176	1272	528	CoherentMotion_C#v1	0	1000
1279	1	3	33	1	1	3	3	199	401	597	1203	CoherentMotion_C#v1	0	1000
1361	0	5	51	0	2	3	3	312	288	936	864	CoherentMotion_C#v1	0	1000
1412	1	7	70	1	1	3	3	424	176	1272	528	CoherentMotion_C#v1	0	1000
1319	1	3	33	1	1	3	3	199	401	597	1203	CoherentMotion_C#v1	0	1000
1261	1	6	61	3	3	3	3	368	232	1104	696	CoherentMotion_C#v1	0	1000
1295	1	7	70	3	3	3	3	424	176	1272	528	CoherentMotion_C#v1	0	1000
1321	1	7	70	0	0	3	3	424	176	1272	528	CoherentMotion_C#v1	0	1000
1327	1	6	61	2	2	3	3	368	232	1104	696	CoherentMotion_C#v1	0	1000
1278	1	4	42	3	3	3	3	256	344	768	1032	CoherentMotion_C#v1	0	1000
1219	1	7	70	3	3	3	3	424	176	1272	528	CoherentMotion_C#v1	0	1000
1343	1	4	42	0	0	3	3	256	344	768	1032	CoherentMotion_C#v1	0	1000
1311	1	7	70	1	1	3	3	424	176	1272	528	CoherentMotion_C#v1	0	1000
1289	0	1	14	1	3	3	3	87	513	261	1539	CoherentMotion_C#v1	0	1000
1476	0	1	14	0	3	3	3	87	513	261	1539	CoherentMotion_C#v1	0	1000
1682	0	1	14	2	3	3	3	87	513	261	1539	CoherentMotion_C#v1	0	1000
1237	1	5	51	3	3	3	3	312	288	936	864	CoherentMotion_C#v1	0	1000
1163	1	4	42	3	3	3	3	256	344	768	1032	CoherentMotion_C#v1	0	1000
1158	1	5	51	2	2	3	3	312	288	936	864	CoherentMotion_C#v1	0	1000
1285	0	0	5	2	3	3	3	31	569	93	1707	CoherentMotion_C#v1	0	1000
1279	1	3	33	3	3	3	3	199	401	597	1203	CoherentMotion_C#v1	0	1000
1318	1	3	33	2	2	3	3	199	401	597	1203	CoherentMotion_C#v1	0	1000
1189	1	3	33	2	2	3	3	199	401	597	1203	CoherentMotion_C#v1	0	1000
888	0	0	5	0	3	3	3	31	569	93	1707	CoherentMotion_C#v1	1	500
1052	0	3	33	2	3	3	3	199	401	597	1203	CoherentMotion_C#v1	1	500
819	1	6	61	2	2	3	3	368	232	1104	696	CoherentMotion_C#v1	1	500
781	0	2	23	1	2	3	3	143	457	429	1371	CoherentMotion_C#v1	1	500
839	1	6	61	0	0	3	3	368	232	1104	696	CoherentMotion_C#v1	1	500
901	0	1	14	2	3	3	3	87	513	261	1539	CoherentMotion_C#v1	1	500
1085	0	0	5	3	2	3	3	31	569	93	1707	CoherentMotion_C#v1	1	500
878	1	5	51	0	0	3	3	312	288	936	864	CoherentMotion_C#v1	1	500
865	1	3	33	3	3	3	3	199	401	597	1203	CoherentMotion_C#v1	1	500
836	1	7	70	1	1	3	3	424	176	1272	528	CoherentMotion_C#v1	1	500
806	1	6	61	1	1	3	3	368	232	1104	696	CoherentMotion_C#v1	1	500
841	1	2	23	0	0	3	3	143	457	429	1371	CoherentMotion_C#v1	1	500
823	0	1	14	1	3	3	3	87	513	261	1539	CoherentMotion_C#v1	1	500
825	0	2	23	0	2	3	3	143	457	429	1371	CoherentMotion_C#v1	1	500
907	0	2	23	3	1	3	3	143	457	429	1371	CoherentMotion_C#v1	1	500
1291	0	3	33	1	3	3	3	199	401	597	1203	CoherentMotion_C#v1	1	500
824	1	6	61	3	3	3	3	368	232	1104	696	CoherentMotion_C#v1	1	500
874	0	2	23	1	3	3	3	143	457	429	1371	CoherentMotion_C#v1	1	500
915	1	2	23	3	3	3	3	143	457	429	1371	CoherentMotion_C#v1	1	500
843	0	4	42	2	3	3	3	256	344	768	1032	CoherentMotion_C#v1	1	500
1101	1	2	23	0	0	3	3	143	457	429	1371	CoherentMotion_C#v1	1	500
919	0	2	23	1	3	3	3	143	457	429	1371	CoherentMotion_C#v1	1	500
739	1	3	33	3	3	3	3	199	401	597	1203	CoherentMotion_C#v1	1	500
867	0	0	5	2	3	3	3	31	569	93	1707	CoherentMotion_C#v1	1	500
822	1	7	70	0	0	3	3	424	176	1272	528	CoherentMotion_C#v1	1	500
839	1	6	61	0	0	3	3	368	232	1104	696	CoherentMotion_C#v1	1	500
807	1	6	61	0	0	3	3	368	232	1104	696	CoherentMotion_C#v1	1	500
811	1	0	5	3	3	3	3	31	569	93	1707	CoherentMotion_C#v1	1	500
797	1	7	70	0	0	3	3	424	176	1272	528	CoherentMotion_C#v1	1	500
791	1	5	51	2	2	3	3	312	288	936	864	CoherentMotion_C#v1	1	500
782	0	2	23	1	3	3	3	143	457	429	1371	CoherentMotion_C#v1	1	500
889	0	2	23	1	3	3	3	143	457	429	1371	CoherentMotion_C#v1	1	500
773	0	4	42	1	3	3	3	256	344	768	1032	CoherentMotion_C#v1	1	500
738	1	6	61	0	0	3	3	368	232	1104	696	CoherentMotion_C#v1	1	500
726	0	1	14	0	3	3	3	87	513	261	1539	CoherentMotion_C#v1	1	500
756	1	4	42	2	2	3	3	256	344	768	1032	CoherentMotion_C#v1	1	500
930	0	3	33	0	1	3	3	199	401	597	1203	CoherentMotion_C#v1	1	500
858	0	0	5	3	2	3	3	31	569	93	1707	CoherentMotion_C#v1	1	500
917	1	2	23	2	2	3	3	143	457	429	1371	CoherentMotion_C#v1	1	500
810	0	0	5	1	2	3	3	31	569	93	1707	CoherentMotion_C#v1	1	500
1210	0	0	5	1	0	3	3	31	569	93	1707	CoherentMotion_C#v1	1	500
790	1	7	70	0	0	3	3	424	176	1272	528	CoherentMotion_C#v1	1	500
873	1	1	14	2	2	3	3	87	513	261	1539	CoherentMotion_C#v1	1	500
1043	0	2	23	0	2	3	3	143	457	429	1371	CoherentMotion_C#v1	1	500
778	1	7	70	0	0	3	3	424	176	1272	528	CoherentMotion_C#v1	1	500
907	1	7	70	0	0	3	3	424	176	1272	528	CoherentMotion_C#v1	1	500
687	1	6	61	3	3	3	3	368	232	1104	696	CoherentMotion_C#v1	1	500
842	1	7	70	0	0	3	3	424	176	1272	528	CoherentMotion_C#v1	1	500
817	1	1	14	3	3	3	3	87	513	261	1539	CoherentMotion_C#v1	1	500
810	1	5	51	2	2	3	3	312	288	936	864	CoherentMotion_C#v1	1	500
901	1	4	42	0	0	3	3	256	344	768	1032	CoherentMotion_C#v1	1	500
825	1	1	14	3	3	3	3	87	513	261	1539	CoherentMotion_C#v1	1	500
1010	0	3	33	1	3	3	3	199	401	597	1203	CoherentMotion_C#v1	1	500
857	0	4	42	1	3	3	3	256	344	768	1032	CoherentMotion_C#v1	1	500
1124	1	0	5	1	1	3	3	31	569	93	1707	CoherentMotion_C#v1	1	500
821	1	6	61	0	0	3	3	368	232	1104	696	CoherentMotion_C#v1	1	500
887	0	2	23	1	2	3	3	143	457	429	1371	CoherentMotion_C#v1	1	500
794	1	6	61	2	2	3	3	368	232	1104	696	CoherentMotion_C#v1	1	500
748	1	5	51	2	2	3	3	312	288	936	864	CoherentMotion_C#v1	1	500
1099	0	5	51	2	0	3	3	312	288	936	864	CoherentMotion_C#v1	1	500
782	0	1	14	2	0	3	3	87	513	261	1539	CoherentMotion_C#v1	1	500
775	1	7	70	3	3	3	3	424	176	1272	528	CoherentMotion_C#v1	1	500
696	1	7	70	3	3	3	3	424	176	1272	528	CoherentMotion_C#v1	1	500
703	1	4	42	3	3	3	3	256	344	768	1032	CoherentMotion_C#v1	1	500
682	1	2	23	1	1	3	3	143	457	429	1371	CoherentMotion_C#v1	1	500
714	1	6	61	0	0	3	3	368	232	1104	696	CoherentMotion_C#v1	1	500
739	1	3	33	0	0	3	3	199	401	597	1203	CoherentMotion_C#v1	1	500
914	0	3	33	1	3	3	3	199	401	597	1203	CoherentMotion_C#v1	1	500
755	0	3	33	1	3	3	3	199	401	597	1203	CoherentMotion_C#v1	1	500
680	0	0	5	1	3	3	3	31	569	93	1707	CoherentMotion_C#v1	1	500
902	0	2	23	3	0	3	3	143	457	429	1371	CoherentMotion_C#v1	1	500
666	1	7	70	1	1	3	3	424	176	1272	528	CoherentMotion_C#v1	1	500
609	1	2	23	3	3	3	3	143	457	429	1371	CoherentMotion_C#v1	1	500
661	0	2	23	1	3	3	3	143	457	429	1371	CoherentMotion_C#v1	1	500
595	0	5	51	1	3	3	3	312	288	936	864	CoherentMotion_C#v1	1	500
549	0	2	23	1	3	3	3	143	457	429	1371	CoherentMotion_C#v1	1	500
569	0	1	14	1	3	3	3	87	513	261	1539	CoherentMotion_C#v1	1	500
525	0	1	14	2	3	3	3	87	513	261	1539	CoherentMotion_C#v1	1	500
800	0	1	14	1	3	3	3	87	513	261	1539	CoherentMotion_C#v1	1	500
600	1	5	51	2	2	3	3	312	288	936	864	CoherentMotion_C#v1	1	500
797	0	0	5	1	0	3	3	31	569	93	1707	CoherentMotion_C#v1	1	500
822	1	4	42	1	1	3	3	256	344	768	1032	CoherentMotion_C#v1	1	500
632	0	0	5	1	3	3	3	31	569	93	1707	CoherentMotion_C#v1	1	500
774	1	2	23	0	0	3	3	143	457	429	1371	CoherentMotion_C#v1	1	500
759	1	0	5	3	3	3	3	31	569	93	1707	CoherentMotion_C#v1	1	500
719	0	4	42	1	3	3	3	256	344	768	1032	CoherentMotion_C#v1	1	500
778	1	7	70	2	2	3	3	424	176	1272	528	CoherentMotion_C#v1	1	500
748	1	2	23	3	3	3	3	143	457	429	1371	CoherentMotion_C#v1	1	500
671	0	4	42	0	3	3	3	256	344	768	1032	CoherentMotion_C#v1	1	500
780	1	5	51	2	2	3	3	312	288	936	864	CoherentMotion_C#v1	1	500
749	0	2	23	1	3	3	3	143	457	429	1371	CoherentMotion_C#v1	1	500
630	0	2	23	1	3	3	3	143	457	429	1371	CoherentMotion_C#v1	1	500
586	1	3	33	3	3	3	3	199	401	597	1203	CoherentMotion_C#v1	1	500
694	0	3	33	2	3	3	3	199	401	597	1203	CoherentMotion_C#v1	1	500
654	1	0	5	3	3	3	3	31	569	93	1707	CoherentMotion_C#v1	1	500
642	1	5	51	3	3	3	3	312	288	936	864	CoherentMotion_C#v1	1	500
703	1	5	51	2	2	3	3	312	288	936	864	CoherentMotion_C#v1	1	500
815	1	0	5	2	2	3	3	31	569	93	1707	CoherentMotion_C#v1	1	500
648	1	4	42	2	2	3	3	256	344	768	1032	CoherentMotion_C#v1	1	500
606	0	4	42	0	2	3	3	256	344	768	1032	CoherentMotion_C#v1	1	500
714	1	1	14	2	2	3	3	87	513	261	1539	CoherentMotion_C#v1	1	500
731	1	7	70	0	0	3	3	424	176	1272	528	CoherentMotion_C#v1	1	500
659	0	1	14	0	3	3	3	87	513	261	1539	CoherentMotion_C#v1	1	500
527	1	7	70	3	3	3	3	424	176	1272	528	CoherentMotion_C#v1	1	500
526	0	5	51	1	3	3	3	312	288	936	864	CoherentMotion_C#v1	1	500
574	0	5	51	1	3	3	3	312	288	936	864	CoherentMotion_C#v1	1	500
713	1	6	61	0	0	3	3	368	232	1104	696	CoherentMotion_C#v1	1	500
775	0	1	14	2	3	3	3	87	513	261	1539	CoherentMotion_C#v1	1	500
681	1	7	70	1	1	3	3	424	176	1272	528	CoherentMotion_C#v1	1	500
535	1	6	61	3	3	3	3	368	232	1104	696	CoherentMotion_C#v1	1	500
721	0	2	23	3	1	3	3	143	457	429	1371	CoherentMotion_C#v1	1	500
562	1	6	61	3	3	3	3	368	232	1104	696	CoherentMotion_C#v1	1	500
661	1	5	51	0	0	3	3	312	288	936	864	CoherentMotion_C#v1	1	500
658	0	1	14	1	3	3	3	87	513	261	1539	CoherentMotion_C#v1	1	500
744	1	6	61	0	0	3	3	368	232	1104	696	CoherentMotion_C#v1	1	500
1049	0	2	23	0	2	3	3	143	457	429	1371	CoherentMotion_C#v1	1	500
712	0	3	33	0	3	3	3	199	401	597	1203	CoherentMotion_C#v1	1	500
622	1	6	61	1	1	3	3	368	232	1104	696	CoherentMotion_C#v1	1	500
684	1	6	61	0	0	3	3	368	232	1104	696	CoherentMotion_C#v1	1	500
602	1	7	70	1	1	3	3	424	176	1272	528	CoherentMotion_C#v1	1	500
656	1	5	51	2	2	3	3	312	288	936	864	CoherentMotion_C#v1	1	500
653	1	6	61	1	1	3	3	368	232	1104	696	CoherentMotion_C#v1	1	500
866	1	0	5	1	1	3	3	31	569	93	1707	CoherentMotion_C#v1	1	500
837	0	5	51	0	3	3	3	312	288	936	864	CoherentMotion_C#v1	1	500
760	1	2	23	2	2	3	3	143	457	429	1371	CoherentMotion_C#v1	1	500
749	0	1	14	1	3	3	3	87	513	261	1539	CoherentMotion_C#v1	1	500
785	1	3	33	2	2	3	3	199	401	597	1203	CoherentMotion_C#v1	1	500
842	0	3	33	3	2	3	3	199	401	597	1203	CoherentMotion_C#v1	1	500
708	1	6	61	1	1	3	3	368	232	1104	696	CoherentMotion_C#v1	1	500
723	1	1	14	1	1	3	3	87	513	261	1539	CoherentMotion_C#v1	1	500
730	0	0	5	2	3	3	3	31	569	93	1707	CoherentMotion_C#v1	1	500
788	1	4	42	0	0	3	3	256	344	768	1032	CoherentMotion_C#v1	1	500
664	1	7	70	2	2	3	3	424	176	1272	528	CoherentMotion_C#v1	1	500
709	1	3	33	2	2	3	3	199	401	597	1203	CoherentMotion_C#v1	1	500
600	1	5	51	3	3	3	3	312	288	936	864	CoherentMotion_C#v1	1	500
620	1	5	51	2	2	3	3	312	288	936	864	CoherentMotion_C#v1	1	500
722	1	5	51	2	2	3	3	312	288	936	864	CoherentMotion_C#v1	1	500
785	1	1	14	1	1	3	3	87	513	261	1539	CoherentMotion_C#v1	1	500
843	0	4	42	0	1	3	3	256	344	768	1032	CoherentMotion_C#v1	1	500
724	0	2	23	2	1	3	3	143	457	429	1371	CoherentMotion_C#v1	1	500
781	0	0	5	3	1	3	3	31	569	93	1707	CoherentMotion_C#v1	1	500
718	1	6	61	3	3	3	3	368	232	1104	696	CoherentMotion_C#v1	1	500
785	1	2	23	1	1	3	3	143	457	429	1371	CoherentMotion_C#v1	1	500
709	1	1	14	1	1	3	3	87	513	261	1539	CoherentMotion_C#v1	1	500
700	1	6	61	3	3	3	3	368	232	1104	696	CoherentMotion_C#v1	1	500
787	1	5	51	0	0	3	3	312	288	936	864	CoherentMotion_C#v1	1	500
669	1	7	70	2	2	3	3	424	176	1272	528	CoherentMotion_C#v1	1	500
883	0	3	33	0	3	3	3	199	401	597	1203	CoherentMotion_C#v1	1	500
1078	0	1	14	2	3	3	3	87	513	261	1539	CoherentMotion_C#v1	1	500
855	1	1	14	3	3	3	3	87	513	261	1539	CoherentMotion_C#v1	1	500
818	1	2	23	1	1	3	3	143	457	429	1371	CoherentMotion_C#v1	1	500
916	1	2	23	3	3	3	3	143	457	429	1371	CoherentMotion_C#v1	1	500
696	1	7	70	3	3	3	3	424	176	1272	528	CoherentMotion_C#v1	1	500
717	0	3	33	2	3	3	3	199	401	597	1203	CoherentMotion_C#v1	1	500
702	1	2	23	1	1	3	3	143	457	429	1371	CoherentMotion_C#v1	1	500
659	1	7	70	3	3	3	3	424	176	1272	528	CoherentMotion_C#v1	1	500
763	1	7	70	0	0	3	3	424	176	1272	528	CoherentMotion_C#v1	1	500
738	1	3	33	2	2	3	3	199	401	597	1203	CoherentMotion_C#v1	1	500
715	1	6	61	1	1	3	3	368	232	1104	696	CoherentMotion_C#v1	1	500
711	1	5	51	3	3	3	3	312	288	936	864	CoherentMotion_C#v1	1	500
698	1	6	61	1	1	3	3	368	232	1104	696	CoherentMotion_C#v1	1	500
728	0	4	42	1	3	3	3	256	344	768	1032	CoherentMotion_C#v1	1	500
839	0	0	5	0	1	3	3	31	569	93	1707	CoherentMotion_C#v1	1	500
1232	0	0	5	3	1	3	3	31	569	93	1707	CoherentMotion_C#v1	1	500
1083	1	0	5	3	3	3	3	31	569	93	1707	CoherentMotion_C#v1	1	500
784	1	1	14	1	1	3	3	87	513	261	1539	CoherentMotion_C#v1	1	500
805	0	6	61	1	3	3	3	368	232	1104	696	CoherentMotion_C#v1	1	500
851	0	5	51	0	2	3	3	312	288	936	864	CoherentMotion_C#v1	1	500
1103	0	0	5	2	3	3	3	31	569	93	1707	CoherentMotion_C#v1	1	500
757	1	4	42	2	2	3	3	256	344	768	1032	CoherentMotion_C#v1	1	500
752	1	0	5	2	2	3	3	31	569	93	1707	CoherentMotion_C#v1	1	500
647	1	6	61	3	3	3	3	368	232	1104	696	CoherentMotion_C#v1	1	500
732	1	0	5	3	3	3	3	31	569	93	1707	CoherentMotion_C#v1	1	500
723	0	2	23	0	1	3	3	143	457	429	1371	CoherentMotion_C#v1	1	500
707	1	7	70	3	3	3	3	424	176	1272	528	CoherentMotion_C#v1	1	500
635	1	4	42	3	3	3	3	256	344	768	1032	CoherentMotion_C#v1	1	500
768	1	6	61	0	0	3	3	368	232	1104	696	CoherentMotion_C#v1	1	500
632	1	6	61	3	3	3	3	368	232	1104	696	CoherentMotion_C#v1	1	500
878	0	0	5	3	1	3	3	31	569	93	1707	CoherentMotion_C#v1	1	500
941	0	4	42	3	1	3	3	256	344	768	1032	CoherentMotion_C#v1	1	500
719	1	6	61	3	3	3	3	368	232	1104	696	CoherentMotion_C#v1	1	500
679	1	4	42	0	0	3	3	256	344	768	1032	CoherentMotion_C#v1	1	500
668	1	4	42	2	2	3	3	256	344	768	1032	CoherentMotion_C#v1	1	500
649	1	3	33	1	1	3	3	199	401	597	1203	CoherentMotion_C#v1	1	500
612	0	1	14	0	3	3	3	87	513	261	1539	CoherentMotion_C#v1	1	500
797	0	4	42	0	3	3	3	256	344	768	1032	CoherentMotion_C#v1	1	500
778	1	0	5	1	1	3	3	31	569	93	1707	CoherentMotion_C#v1	1	500
619	1	6	61	2	2	3	3	368	232	1104	696	CoherentMotion_C#v1	1	500
780	1	5	51	2	2	3	3	312	288	936	864	CoherentMotion_C#v1	1	500
644	1	4	42	1	1	3	3	256	344	768	1032	CoherentMotion_C#v1	1	500
982	0	0	5	3	2	3	3	31	569	93	1707	CoherentMotion_C#v1	1	500
597	1	7	70	3	3	3	3	424	176	1272	528	CoherentMotion_C#v1	1	500
876	1	0	5	3	3	3	3	31	569	93	1707	CoherentMotion_C#v1	1	500
575	1	5	51	3	3	3	3	312	288	936	864	CoherentMotion_C#v1	1	500
1114	0	0	5	1	0	3	3	31	569	93	1707	CoherentMotion_C#v1	1	500
677	1	2	23	1	1	3	3	143	457	429	1371	CoherentMotion_C#v1	1	500
818	0	1	14	1	2	3	3	87	513	261	1539	CoherentMotion_C#v1	1	500
804	0	1	14	1	3	3	3	87	513	261	1539	CoherentMotion_C#v1	1	500
933	0	2	23	2	3	3	3	143	457	429	1371	CoherentMotion_C#v1	1	500
739	1	5	51	3	3	3	3	312	288	936	864	CoherentMotion_C#v1	1	500
771	1	5	51	2	2	3	3	312	288	936	864	CoherentMotion_C#v1	1	500
807	1	0	5	3	3	3	3	31	569	93	1707	CoherentMotion_C#v1	1	500
781	1	3	33	0	0	3	3	199	401	597	1203	CoherentMotion_C#v1	1	500
586	1	4	42	1	1	3	3	256	344	768	1032	CoherentMotion_C#v1	1	500
655	1	4	42	1	1	3	3	256	344	768	1032	CoherentMotion_C#v1	1	500
564	1	3	33	3	3	3	3	199	401	597	1203	CoherentMotion_C#v1	1	500
575	1	5	51	2	2	3	3	312	288	936	864	CoherentMotion_C#v1	1	500
751	1	4	42	0	0	3	3	256	344	768	1032	CoherentMotion_C#v1	1	500
810	1	3	33	0	0	3	3	199	401	597	1203	CoherentMotion_C#v1	1	500
740	1	7	70	0	0	3	3	424	176	1272	528	CoherentMotion_C#v1	1	500
549	1	7	70	3	3	3	3	424	176	1272	528	CoherentMotion_C#v1	1	500
823	1	4	42	0	0	3	3	256	344	768	1032	CoherentMotion_C#v1	1	500
577	1	3	33	3	3	3	3	199	401	597	1203	CoherentMotion_C#v1	1	500
683	1	4	42	2	2	3	3	256	344	768	1032	CoherentMotion_C#v1	1	500
531	1	5	51	3	3	3	3	312	288	936	864	CoherentMotion_C#v1	1	500
658	0	0	5	2	3	3	3	31	569	93	1707	CoherentMotion_C#v1	1	500
627	1	7	70	2	2	3	3	424	176	1272	528	CoherentMotion_C#v1	1	500
525	1	4	42	3	3	3	3	256	344	768	1032	CoherentMotion_C#v1	1	500
527	1	4	42	3	3	3	3	256	344	768	1032	CoherentMotion_C#v1	1	500
549	0	3	33	0	3	3	3	199	401	597	1203	CoherentMotion_C#v1	1	500
728	0	0	5	1	0	3	3	31	569	93	1707	CoherentMotion_C#v1	1	500
584	1	6	61	3	3	3	3	368	232	1104	696	CoherentMotion_C#v1	1	500
994	0	0	5	0	1	3	3	31	569	93	1707	CoherentMotion_C#v1	1	500
1106	0	1	14	0	2	3	3	87	513	261	1539	CoherentMotion_C#v1	1	500
659	1	0	5	3	3	3	3	31	569	93	1707	CoherentMotion_C#v1	1	500
752	0	0	5	0	3	3	3	31	569	93	1707	CoherentMotion_C#v1	1	500
953	0	1	14	3	0	3	3	87	513	261	1539	CoherentMotion_C#v1	1	500
722	1	7	70	1	1	3	3	424	176	1272	528	CoherentMotion_C#v1	1	500
701	1	5	51	0	0	3	3	312	288	936	864	CoherentMotion_C#v1	1	500
836	1	5	51	0	0	3	3	312	288	936	864	CoherentMotion_C#v1	1	500
774	1	6	61	1	1	3	3	368	232	1104	696	CoherentMotion_C#v1	1	500
1014	0	1	14	2	1	3	3	87	513	261	1539	CoherentMotion_C#v1	1	500
885	1	6	61	2	2	3	3	368	232	1104	696	CoherentMotion_C#v1	1	500
930	1	6	61	0	0	3	3	368	232	1104	696	CoherentMotion_C#v1	1	500
862	0	3	33	2	3	3	3	199	401	597	1203	CoherentMotion_C#v1	1	500
1050	1	5	51	2	2	3	3	312	288	936	864	CoherentMotion_C#v1	1	500
802	1	3	33	2	2	3	3	199	401	597	1203	CoherentMotion_C#v1	1	500
843	1	1	14	3	3	3	3	87	513	261	1539	CoherentMotion_C#v1	1	500
725	1	1	14	3	3	3	3	87	513	261	1539	CoherentMotion_C#v1	1	500
676	1	2	23	2	2	3	3	143	457	429	1371	CoherentMotion_C#v1	1	500
954	0	2	23	1	2	3	3	143	457	429	1371	CoherentMotion_C#v1	1	500
660	1	3	33	3	3	3	3	199	401	597	1203	CoherentMotion_C#v1	1	500
794	0	0	5	2	3	3	3	31	569	93	1707	CoherentMotion_C#v1	1	500
703	1	5	51	2	2	3	3	312	288	936	864	CoherentMotion_C#v1	1	500
710	0	1	14	3	2	3	3	87	513	261	1539	CoherentMotion_C#v1	1	500
766	1	1	14	1	1	3	3	87	513	261	1539	CoherentMotion_C#v1	1	500
830	0	2	23	1	3	3	3	143	457	429	1371	CoherentMotion_C#v1	1	500
752	1	2	23	2	2	3	3	143	457	429	1371	CoherentMotion_C#v1	1	500
744	1	6	61	0	0	3	3	368	232	1104	696	CoherentMotion_C#v1	1	500
800	0	0	5	0	2	3	3	31	569	93	1707	CoherentMotion_C#v1	1	500
670	1	3	33	2	2	3	3	199	401	597	1203	CoherentMotion_C#v1	1	500
759	0	1	14	0	2	3	3	87	513	261	1539	CoherentMotion_C#v1	1	500
568	1	3	33	2	2	3	3	199	401	597	1203	CoherentMotion_C#v1	1	500
640	1	1	14	2	2	3	3	87	513	261	1539	CoherentMotion_C#v1	1	500
769	1	3	33	0	0	3	3	199	401	597	1203	CoherentMotion_C#v1	1	500
659	1	3	33	2	2	3	3	199	401	597	1203	CoherentMotion_C#v1	1	500
569	1	5	51	2	2	3	3	312	288	936	864	CoherentMotion_C#v1	1	500
701	1	6	61	1	1	3	3	368	232	1104	696	CoherentMotion_C#v1	1	500
580	1	0	5	2	2	3	3	31	569	93	1707	CoherentMotion_C#v1	1	500
592	1	3	33	2	2	3	3	199	401	597	1203	CoherentMotion_C#v1	1	500
588	1	6	61	3	3	3	3	368	232	1104	696	CoherentMotion_C#v1	1	500
545	1	4	42	3	3	3	3	256	344	768	1032	CoherentMotion_C#v1	1	500
676	1	4	42	2	2	3	3	256	344	768	1032	CoherentMotion_C#v1	1	500
898	1	6	61	1	1	3	3	368	232	1104	696	CoherentMotion_C#v1	1	500
1054	0	0	5	0	1	3	3	31	569	93	1707	CoherentMotion_C#v1	1	500
715	1	6	61	2	2	3	3	368	232	1104	696	CoherentMotion_C#v1	1	500
909	0	4	42	0	1	3	3	256	344	768	1032	CoherentMotion_C#v1	1	500
680	1	7	70	3	3	3	3	424	176	1272	528	CoherentMotion_C#v1	1	500
610	1	1	14	2	2	3	3	87	513	261	1539	CoherentMotion_C#v1	1	500
734	1	7	70	0	0	3	3	424	176	1272	528	CoherentMotion_C#v1	1	500
612	1	7	70	1	1	3	3	424	176	1272	528	CoherentMotion_C#v1	1	500
659	1	5	51	0	0	3	3	312	288	936	864	CoherentMotion_C#v1	1	500
632	1	4	42	0	0	3	3	256	344	768	1032	CoherentMotion_C#v1	1	500
693	1	7	70	0	0	3	3	424	176	1272	528	CoherentMotion_C#v1	1	500
636	1	4	42	1	1	3	3	256	344	768	1032	CoherentMotion_C#v1	1	500
730	1	4	42	3	3	3	3	256	344	768	1032	CoherentMotion_C#v1	1	500
1107	1	1	14	1	1	3	3	87	513	261	1539	CoherentMotion_C#v1	1	500
635	1	6	61	3	3	3	3	368	232	1104	696	CoherentMotion_C#v1	1	500
1016	1	1	14	1	1	3	3	87	513	261	1539	CoherentMotion_C#v1	1	500
583	1	4	42	3	3	3	3	256	344	768	1032	CoherentMotion_C#v1	1	500
571	1	5	51	3	3	3	3	312	288	936	864	CoherentMotion_C#v1	1	500
663	1	7	70	2	2	3	3	424	176	1272	528	CoherentMotion_C#v1	1	500
540	1	5	51	3	3	3	3	312	288	936	864	CoherentMotion_C#v1	1	500
576	1	5	51	3	3	3	3	312	288	936	864	CoherentMotion_C#v1	1	500
659	1	4	42	2	2	3	3	256	344	768	1032	CoherentMotion_C#v1	1	500
584	1	5	51	1	1	3	3	312	288	936	864	CoherentMotion_C#v1	1	500
956	0	1	14	0	3	3	3	87	513	261	1539	CoherentMotion_C#v1	1	500
643	1	4	42	1	1	3	3	256	344	768	1032	CoherentMotion_C#v1	1	500
827	0	2	23	2	3	3	3	143	457	429	1371	CoherentMotion_C#v1	1	500
698	1	7	70	0	0	3	3	424	176	1272	528	CoherentMotion_C#v1	1	500
665	1	3	33	3	3	3	3	199	401	597	1203	CoherentMotion_C#v1	1	500
630	1	6	61	0	0	3	3	368	232	1104	696	CoherentMotion_C#v1	1	500
530	1	6	61	1	1	3	3	368	232	1104	696	CoherentMotion_C#v1	1	500
565	1	6	61	1	1	3	3	368	232	1104	696	CoherentMotion_C#v1	1	500
1115	1	1	14	3	3	3	3	87	513	261	1539	CoherentMotion_C#v1	1	500
792	1	3	33	0	0	3	3	199	401	597	1203	CoherentMotion_C#v1	1	500
529	1	7	70	2	2	3	3	424	176	1272	528	CoherentMotion_C#v1	1	500
582	1	5	51	1	1	3	3	312	288	936	864	CoherentMotion_C#v1	1	500
603	1	5	51	2	2	3	3	312	288	936	864	CoherentMotion_C#v1	1	500
558	0	4	42	1	3	3	3	256	344	768	1032	CoherentMotion_C#v1	1	500
546	1	5	51	3	3	3	3	312	288	936	864	CoherentMotion_C#v1	1	500
806	0	0	5	0	3	3	3	31	569	93	1707	CoherentMotion_C#v1	1	500
566	1	7	70	3	3	3	3	424	176	1272	528	CoherentMotion_C#v1	1	500
698	1	1	14	1	1	3	3	87	513	261	1539	CoherentMotion_C#v1	1	500
705	0	0	5	0	3	3	3	31	569	93	1707	CoherentMotion_C#v1	1	500
641	1	6	61	1	1	3	3	368	232	1104	696	CoherentMotion_C#v1	1	500
581	1	5	51	3	3	3	3	312	288	936	864	CoherentMotion_C#v1	1	500
635	1	5	51	1	1	3	3	312	288	936	864	CoherentMotion_C#v1	1	500
583	1	7	70	3	3	3	3	424	176	1272	528	CoherentMotion_C#v1	1	500
730	1	7	70	0	0	3	3	424	176	1272	528	CoherentMotion_C#v1	1	500
714	0	0	5	0	1	3	3	31	569	93	1707	CoherentMotion_C#v1	1	500
969	0	2	23	1	3	3	3	143	457	429	1371	CoherentMotion_C#v1	1	500
655	1	5	51	3	3	3	3	312	288	936	864	CoherentMotion_C#v1	1	500
716	1	6	61	0	0	3	3	368	232	1104	696	CoherentMotion_C#v1	1	500
699	1	1	14	2	2	3	3	87	513	261	1539	CoherentMotion_C#v1	1	500
569	1	6	61	2	2	3	3	368	232	1104	696	CoherentMotion_C#v1	1	500
549	1	4	42	2	2	3	3	256	344	768	1032	CoherentMotion_C#v1	1	500
641	1	4	42	1	1	3	3	256	344	768	1032	CoherentMotion_C#v1	1	500
877	0	3	33	0	3	3	3	199	401	597	1203	CoherentMotion_C#v1	1	500
729	0	0	5	2	3	3	3	31	569	93	1707	CoherentMotion_C#v1	1	500
611	1	1	14	3	3	3	3	87	513	261	1539	CoherentMotion_C#v1	1	500
1365	0	7	70	0	1	3	3	424	176	1272	528	CoherentMotion_C#v1	1	500
780	1	6	61	0	0	3	3	368	232	1104	696	CoherentMotion_C#v1	1	500
669	1	3	33	3	3	3	3	199	401	597	1203	CoherentMotion_C#v1	1	500
667	1	7	70	3	3	3	3	424	176	1272	528	CoherentMotion_C#v1	1	500
762	0	3	33	1	3	3	3	199	401	597	1203	CoherentMotion_C#v1	1	500
594	1	3	33	3	3	3	3	199	401	597	1203	CoherentMotion_C#v1	1	500
695	0	2	23	2	3	3	3	143	457	429	1371	CoherentMotion_C#v1	1	500
789	0	3	33	0	3	3	3	199	401	597	1203	CoherentMotion_C#v1	1	500
683	0	2	23	0	3	3	3	143	457	429	1371	CoherentMotion_C#v1	1	500
717	1	3	33	2	2	3	3	199	401	597	1203	CoherentMotion_C#v1	1	500
828	1	4	42	0	0	3	3	256	344	768	1032	CoherentMotion_C#v1	1	500
854	0	1	14	2	3	3	3	87	513	261	1539	CoherentMotion_C#v1	1	500
791	0	5	51	1	3	3	3	312	288	936	864	CoherentMotion_C#v1	1	500
737	1	5	51	2	2	3	3	312	288	936	864	CoherentMotion_C#v1	1	500
745	1	2	23	2	2	3	3	143	457	429	1371	CoherentMotion_C#v1	1	500
570	1	7	70	3	3	3	3	424	176	1272	528	CoherentMotion_C#v1	1	500
701	1	6	61	2	2	3	3	368	232	1104	696	CoherentMotion_C#v1	1	500
651	0	0	5	2	3	3	3	31	569	93	1707	CoherentMotion_C#v1	1	500
618	1	7	70	3	3	3	3	424	176	1272	528	CoherentMotion_C#v1	1	500
663	1	4	42	3	3	3	3	256	344	768	1032	CoherentMotion_C#v1	1	500
564	1	2	23	3	3	3	3	143	457	429	1371	CoherentMotion_C#v1	1	500
536	1	3	33	3	3	3	3	199	401	597	1203	CoherentMotion_C#v1	1	500
746	0	7	70	1	3	3	3	424	176	1272	528	CoherentMotion_C#v1	1	500
625	1	3	33	1	1	3	3	199	401	597	1203	CoherentMotion_C#v1	1	500
719	0	3	33	2	1	3	3	199	401	597	1203	CoherentMotion_C#v1	1	500
1039	1	2	23	0	0	3	3	143	457	429	1371	CoherentMotion_C#v1	1	500
690	1	5	51	0	0	3	3	312	288	936	864	CoherentMotion_C#v1	1	500
628	1	6	61	3	3	3	3	368	232	1104	696	CoherentMotion_C#v1	1	500
1011	0	3	33	1	0	3	3	199	401	597	1203	CoherentMotion_C#v1	1	500
746	0	0	5	2	3	3	3	31	569	93	1707	CoherentMotion_C#v1	1	500
898	1	4	42	1	1	3	3	256	344	768	1032	CoherentMotion_C#v1	1	500
743	1	6	61	2	2	3	3	368	232	1104	696	CoherentMotion_C#v1	1	500
725	0	0	5	0	3	3	3	31	569	93	1707	CoherentMotion_C#v1	1	500
692	1	7	70	2	2	3	3	424	176	1272	528	CoherentMotion_C#v1	1	500
603	1	7	70	3	3	3	3	424	176	1272	528	CoherentMotion_C#v1	1	500
648	1	1	14	3	3	3	3	87	513	261	1539	CoherentMotion_C#v1	1	500
660	0	2	23	0	3	3	3	143	457	429	1371	CoherentMotion_C#v1	1	500
692	0	2	23	0	1	3	3	143	457	429	1371	CoherentMotion_C#v1	1	500
651	0	4	42	1	3	3	3	256	344	768	1032	CoherentMotion_C#v1	1	500
727	0	0	5	3	2	3	3	31	569	93	1707	CoherentMotion_C#v1	1	500
631	1	7	70	2	2	3	3	424	176	1272	528	CoherentMotion_C#v1	1	500
619	1	1	14	3	3	3	3	87	513	261	1539	CoherentMotion_C#v1	1	500
641	1	7	70	1	1	3	3	424	176	1272	528	CoherentMotion_C#v1	1	500
669	0	0	5	2	3	3	3	31	569	93	1707	CoherentMotion_C#v1	1	500
708	0	3	33	0	2	3	3	199	401	597	1203	CoherentMotion_C#v1	1	500
580	0	2	23	1	3	3	3	143	457	429	1371	CoherentMotion_C#v1	1	500
687	1	2	23	2	2	3	3	143	457	429	1371	CoherentMotion_C#v1	1	500
708	0	5	51	0	2	3	3	312	288	936	864	CoherentMotion_C#v1	1	500
693	1	5	51	2	2	3	3	312	288	936	864	CoherentMotion_C#v1	1	500
683	1	4	42	1	1	3	3	256	344	768	1032	CoherentMotion_C#v1	1	500
574	0	7	70	1	3	3	3	424	176	1272	528	CoherentMotion_C#v1	1	500
614	0	4	42	1	3	3	3	256	344	768	1032	CoherentMotion_C#v1	1	500
913	0	3	33	0	2	3	3	199	401	597	1203	CoherentMotion_C#v1	1	500
674	1	1	14	3	3	3	3	87	513	261	1539	CoherentMotion_C#v1	1	500
733	1	3	33	2	2	3	3	199	401	597	1203	CoherentMotion_C#v1	1	500
681	1	7	70	2	2	3	3	424	176	1272	528	CoherentMotion_C#v1	1	500
849	0	0	5	2	3	3	3	31	569	93	1707	CoherentMotion_C#v1	1	500
674	1	5	51	3	3	3	3	312	288	936	864	CoherentMotion_C#v1	1	500
677	0	3	33	0	2	3	3	199	401	597	1203	CoherentMotion_C#v1	1	500
655	0	1	14	0	2	3	3	87	513	261	1539	CoherentMotion_C#v1	1	500
744	0	2	23	1	2	3	3	143	457	429	1371	CoherentMotion_C#v1	1	500
712	1	4	42	3	3	3	3	256	344	768	1032	CoherentMotion_C#v1	1	500
638	1	4	42	1	1	3	3	256	344	768	1032	CoherentMotion_C#v1	1	500
648	1	6	61	2	2	3	3	368	232	1104	696	CoherentMotion_C#v1	1	500
722	1	7	70	1	1	3	3	424	176	1272	528	CoherentMotion_C#v1	1	500
1090	0	2	23	2	0	3	3	143	457	429	1371	CoherentMotion_C#v1	1	500
722	1	3	33	2	2	3	3	199	401	597	1203	CoherentMotion_C#v1	1	500
930	0	0	5	2	3	3	3	31	569	93	1707	CoherentMotion_C#v1	1	500
823	1	1	14	0	0	3	3	87	513	261	1539	CoherentMotion_C#v1	1	500
800	0	1	14	0	1	3	3	87	513	261	1539	CoherentMotion_C#v1	1	500
593	0	3	33	1	3	3	3	199	401	597	1203	CoherentMotion_C#v1	1	500
805	0	0	5	1	3	3	3	31	569	93	1707	CoherentMotion_C#v1	1	500
671	1	7	70	2	2	3	3	424	176	1272	528	CoherentMotion_C#v1	1	500
661	1	5	51	3	3	3	3	312	288	936	864	CoherentMotion_C#v1	1	500
635	1	7	70	3	3	3	3	424	176	1272	528	CoherentMotion_C#v1	1	500
743	1	4	42	0	0	3	3	256	344	768	1032	CoherentMotion_C#v1	1	500
696	1	1	14	2	2	3	3	87	513	261	1539	CoherentMotion_C#v1	1	500
680	1	4	42	0	0	3	3	256	344	768	1032	CoherentMotion_C#v1	1	500
662	1	1	14	3	3	3	3	87	513	261	1539	CoherentMotion_C#v1	1	500
