# Supplementary material for: The Leuven Embedded Figures Test (L-EFT): measuring perception, intelligence or executive function?
Source: PeerJ. 2018 Mar 26;6:e4524. doi: 10.7717/peerj.4524 (PMC5875396; doi:10.7717/peerj.4524)
Supplement: Supplemental Information 9 [file peerj-06-4524-s009.zip › Study 1/CoherentMotion/114400CoherentMotion.csv]

ReactionTime	Accuracy	CoherenceLevel	CoherenceValue	StimDirection	RespDirection	G_MeanCoherentSpeed	G_MeanRandomSpeed	TotalCoherent	TotalRandom	TotalCoherentSpeed	TotalRandomSpeed	TestID	MainPrac	MotionDuration
2316	1	6	61	1	1	3	3	368	232	1104	696	CoherentMotion_C#v1	0	1000
1698	1	7	70	1	1	3	3	424	176	1272	528	CoherentMotion_C#v1	0	1000
1561	1	3	33	0	0	3	3	199	401	597	1203	CoherentMotion_C#v1	0	1000
1288	1	6	61	3	3	3	3	368	232	1104	696	CoherentMotion_C#v1	0	1000
1453	1	6	61	1	1	3	3	368	232	1104	696	CoherentMotion_C#v1	0	1000
1591	0	5	51	2	0	3	3	312	288	936	864	CoherentMotion_C#v1	0	1000
1289	0	3	33	0	1	3	3	199	401	597	1203	CoherentMotion_C#v1	0	1000
2476	1	1	14	0	0	3	3	87	513	261	1539	CoherentMotion_C#v1	0	1000
1456	1	7	70	3	3	3	3	424	176	1272	528	CoherentMotion_C#v1	0	1000
1682	1	1	14	2	2	3	3	87	513	261	1539	CoherentMotion_C#v1	0	1000
1547	0	0	5	0	1	3	3	31	569	93	1707	CoherentMotion_C#v1	0	1000
1408	1	3	33	2	2	3	3	199	401	597	1203	CoherentMotion_C#v1	0	1000
1625	0	0	5	1	2	3	3	31	569	93	1707	CoherentMotion_C#v1	0	1000
1672	1	2	23	0	0	3	3	143	457	429	1371	CoherentMotion_C#v1	0	1000
1487	1	1	14	1	1	3	3	87	513	261	1539	CoherentMotion_C#v1	0	1000
1723	0	5	51	3	1	3	3	312	288	936	864	CoherentMotion_C#v1	0	1000
1427	1	4	42	0	0	3	3	256	344	768	1032	CoherentMotion_C#v1	0	1000
1604	0	1	14	0	3	3	3	87	513	261	1539	CoherentMotion_C#v1	0	1000
1427	0	1	14	0	1	3	3	87	513	261	1539	CoherentMotion_C#v1	0	1000
1516	1	6	61	0	0	3	3	368	232	1104	696	CoherentMotion_C#v1	0	1000
1472	1	4	42	0	0	3	3	256	344	768	1032	CoherentMotion_C#v1	0	1000
1426	1	3	33	1	1	3	3	199	401	597	1203	CoherentMotion_C#v1	0	1000
1461	1	4	42	1	1	3	3	256	344	768	1032	CoherentMotion_C#v1	0	1000
1812	0	7	70	3	1	3	3	424	176	1272	528	CoherentMotion_C#v1	0	1000
1330	1	4	42	2	2	3	3	256	344	768	1032	CoherentMotion_C#v1	0	1000
1770	0	1	14	3	1	3	3	87	513	261	1539	CoherentMotion_C#v1	0	1000
1539	1	3	33	3	3	3	3	199	401	597	1203	CoherentMotion_C#v1	0	1000
1176	0	3	33	0	3	3	3	199	401	597	1203	CoherentMotion_C#v1	0	1000
1028	1	0	5	1	1	3	3	31	569	93	1707	CoherentMotion_C#v1	0	1000
1299	1	4	42	1	1	3	3	256	344	768	1032	CoherentMotion_C#v1	0	1000
1322	1	5	51	1	1	3	3	312	288	936	864	CoherentMotion_C#v1	0	1000
3269	1	3	33	1	1	3	3	199	401	597	1203	CoherentMotion_C#v1	0	1000
1261	1	4	42	2	2	3	3	256	344	768	1032	CoherentMotion_C#v1	0	1000
1311	1	3	33	1	1	3	3	199	401	597	1203	CoherentMotion_C#v1	0	1000
1413	0	4	42	0	1	3	3	256	344	768	1032	CoherentMotion_C#v1	0	1000
1335	0	1	14	3	2	3	3	87	513	261	1539	CoherentMotion_C#v1	0	1000
1348	0	2	23	1	0	3	3	143	457	429	1371	CoherentMotion_C#v1	0	1000
1302	1	7	70	1	1	3	3	424	176	1272	528	CoherentMotion_C#v1	0	1000
1492	0	0	5	3	0	3	3	31	569	93	1707	CoherentMotion_C#v1	0	1000
1366	1	1	14	2	2	3	3	87	513	261	1539	CoherentMotion_C#v1	0	1000
1382	1	6	61	2	2	3	3	368	232	1104	696	CoherentMotion_C#v1	0	1000
1215	1	7	70	2	2	3	3	424	176	1272	528	CoherentMotion_C#v1	0	1000
1139	0	6	61	2	1	3	3	368	232	1104	696	CoherentMotion_C#v1	0	1000
1581	0	6	61	2	0	3	3	368	232	1104	696	CoherentMotion_C#v1	0	1000
1347	1	4	42	3	3	3	3	256	344	768	1032	CoherentMotion_C#v1	0	1000
1123	0	0	5	0	1	3	3	31	569	93	1707	CoherentMotion_C#v1	0	1000
1140	0	1	14	1	0	3	3	87	513	261	1539	CoherentMotion_C#v1	0	1000
1284	0	0	5	2	1	3	3	31	569	93	1707	CoherentMotion_C#v1	0	1000
1299	1	7	70	2	2	3	3	424	176	1272	528	CoherentMotion_C#v1	0	1000
1521	0	1	14	2	3	3	3	87	513	261	1539	CoherentMotion_C#v1	0	1000
1374	0	3	33	2	1	3	3	199	401	597	1203	CoherentMotion_C#v1	0	1000
1446	0	5	51	0	2	3	3	312	288	936	864	CoherentMotion_C#v1	0	1000
1263	1	3	33	1	1	3	3	199	401	597	1203	CoherentMotion_C#v1	0	1000
1206	0	1	14	0	1	3	3	87	513	261	1539	CoherentMotion_C#v1	0	1000
1247	1	7	70	3	3	3	3	424	176	1272	528	CoherentMotion_C#v1	0	1000
1196	1	1	14	1	1	3	3	87	513	261	1539	CoherentMotion_C#v1	0	1000
1405	0	0	5	2	0	3	3	31	569	93	1707	CoherentMotion_C#v1	0	1000
1384	0	2	23	2	3	3	3	143	457	429	1371	CoherentMotion_C#v1	0	1000
1337	1	6	61	3	3	3	3	368	232	1104	696	CoherentMotion_C#v1	0	1000
1289	1	4	42	1	1	3	3	256	344	768	1032	CoherentMotion_C#v1	0	1000
1023	1	4	42	3	3	3	3	256	344	768	1032	CoherentMotion_C#v1	0	1000
1167	1	2	23	1	1	3	3	143	457	429	1371	CoherentMotion_C#v1	0	1000
1073	1	6	61	0	0	3	3	368	232	1104	696	CoherentMotion_C#v1	0	1000
1225	1	7	70	1	1	3	3	424	176	1272	528	CoherentMotion_C#v1	0	1000
1182	1	3	33	1	1	3	3	199	401	597	1203	CoherentMotion_C#v1	0	1000
1577	0	5	51	0	1	3	3	312	288	936	864	CoherentMotion_C#v1	0	1000
1047	1	4	42	3	3	3	3	256	344	768	1032	CoherentMotion_C#v1	0	1000
1111	1	6	61	3	3	3	3	368	232	1104	696	CoherentMotion_C#v1	0	1000
1311	1	4	42	2	2	3	3	256	344	768	1032	CoherentMotion_C#v1	0	1000
1162	1	7	70	0	0	3	3	424	176	1272	528	CoherentMotion_C#v1	0	1000
1153	0	0	5	1	3	3	3	31	569	93	1707	CoherentMotion_C#v1	0	1000
1179	0	0	5	1	3	3	3	31	569	93	1707	CoherentMotion_C#v1	0	1000
1030	1	5	51	2	2	3	3	312	288	936	864	CoherentMotion_C#v1	0	1000
1670	1	6	61	2	2	3	3	368	232	1104	696	CoherentMotion_C#v1	0	1000
1902	1	5	51	3	3	3	3	312	288	936	864	CoherentMotion_C#v1	0	1000
1420	1	0	5	0	0	3	3	31	569	93	1707	CoherentMotion_C#v1	0	1000
1988	0	3	33	3	0	3	3	199	401	597	1203	CoherentMotion_C#v1	0	1000
1465	1	2	23	1	1	3	3	143	457	429	1371	CoherentMotion_C#v1	0	1000
1072	1	3	33	1	1	3	3	199	401	597	1203	CoherentMotion_C#v1	0	1000
1953	1	7	70	3	3	3	3	424	176	1272	528	CoherentMotion_C#v1	0	1000
787	1	6	61	1	1	3	3	368	232	1104	696	CoherentMotion_C#v1	1	500
845	1	3	33	2	2	3	3	199	401	597	1203	CoherentMotion_C#v1	1	500
631	1	7	70	0	0	3	3	424	176	1272	528	CoherentMotion_C#v1	1	500
849	1	3	33	0	0	3	3	199	401	597	1203	CoherentMotion_C#v1	1	500
639	1	4	42	0	0	3	3	256	344	768	1032	CoherentMotion_C#v1	1	500
797	1	5	51	2	2	3	3	312	288	936	864	CoherentMotion_C#v1	1	500
622	1	7	70	1	1	3	3	424	176	1272	528	CoherentMotion_C#v1	1	500
763	1	1	14	2	2	3	3	87	513	261	1539	CoherentMotion_C#v1	1	500
683	1	1	14	1	1	3	3	87	513	261	1539	CoherentMotion_C#v1	1	500
757	1	4	42	2	2	3	3	256	344	768	1032	CoherentMotion_C#v1	1	500
930	1	0	5	0	0	3	3	31	569	93	1707	CoherentMotion_C#v1	1	500
693	0	4	42	3	1	3	3	256	344	768	1032	CoherentMotion_C#v1	1	500
845	0	3	33	0	1	3	3	199	401	597	1203	CoherentMotion_C#v1	1	500
713	0	0	5	3	2	3	3	31	569	93	1707	CoherentMotion_C#v1	1	500
871	1	3	33	1	1	3	3	199	401	597	1203	CoherentMotion_C#v1	1	500
720	1	6	61	0	0	3	3	368	232	1104	696	CoherentMotion_C#v1	1	500
675	1	7	70	1	1	3	3	424	176	1272	528	CoherentMotion_C#v1	1	500
761	1	7	70	2	2	3	3	424	176	1272	528	CoherentMotion_C#v1	1	500
673	0	1	14	3	1	3	3	87	513	261	1539	CoherentMotion_C#v1	1	500
796	1	7	70	2	2	3	3	424	176	1272	528	CoherentMotion_C#v1	1	500
863	0	7	70	3	1	3	3	424	176	1272	528	CoherentMotion_C#v1	1	500
936	1	6	61	0	0	3	3	368	232	1104	696	CoherentMotion_C#v1	1	500
640	1	1	14	3	3	3	3	87	513	261	1539	CoherentMotion_C#v1	1	500
638	1	4	42	1	1	3	3	256	344	768	1032	CoherentMotion_C#v1	1	500
707	1	3	33	3	3	3	3	199	401	597	1203	CoherentMotion_C#v1	1	500
819	0	2	23	3	2	3	3	143	457	429	1371	CoherentMotion_C#v1	1	500
742	1	4	42	2	2	3	3	256	344	768	1032	CoherentMotion_C#v1	1	500
677	1	3	33	1	1	3	3	199	401	597	1203	CoherentMotion_C#v1	1	500
754	1	6	61	0	0	3	3	368	232	1104	696	CoherentMotion_C#v1	1	500
692	1	2	23	1	1	3	3	143	457	429	1371	CoherentMotion_C#v1	1	500
649	1	4	42	3	3	3	3	256	344	768	1032	CoherentMotion_C#v1	1	500
560	1	3	33	0	0	3	3	199	401	597	1203	CoherentMotion_C#v1	1	500
739	0	0	5	2	1	3	3	31	569	93	1707	CoherentMotion_C#v1	1	500
643	1	6	61	1	1	3	3	368	232	1104	696	CoherentMotion_C#v1	1	500
617	0	4	42	2	1	3	3	256	344	768	1032	CoherentMotion_C#v1	1	500
667	1	3	33	2	2	3	3	199	401	597	1203	CoherentMotion_C#v1	1	500
620	1	6	61	0	0	3	3	368	232	1104	696	CoherentMotion_C#v1	1	500
601	1	0	5	0	0	3	3	31	569	93	1707	CoherentMotion_C#v1	1	500
662	1	3	33	1	1	3	3	199	401	597	1203	CoherentMotion_C#v1	1	500
651	0	1	14	3	0	3	3	87	513	261	1539	CoherentMotion_C#v1	1	500
592	0	1	14	0	1	3	3	87	513	261	1539	CoherentMotion_C#v1	1	500
604	1	7	70	0	0	3	3	424	176	1272	528	CoherentMotion_C#v1	1	500
602	1	1	14	1	1	3	3	87	513	261	1539	CoherentMotion_C#v1	1	500
598	1	7	70	1	1	3	3	424	176	1272	528	CoherentMotion_C#v1	1	500
546	1	5	51	1	1	3	3	312	288	936	864	CoherentMotion_C#v1	1	500
794	1	1	14	2	2	3	3	87	513	261	1539	CoherentMotion_C#v1	1	500
646	1	4	42	2	2	3	3	256	344	768	1032	CoherentMotion_C#v1	1	500
773	1	2	23	0	0	3	3	143	457	429	1371	CoherentMotion_C#v1	1	500
765	0	1	14	0	2	3	3	87	513	261	1539	CoherentMotion_C#v1	1	500
708	1	0	5	0	0	3	3	31	569	93	1707	CoherentMotion_C#v1	1	500
677	1	6	61	2	2	3	3	368	232	1104	696	CoherentMotion_C#v1	1	500
666	1	1	14	3	3	3	3	87	513	261	1539	CoherentMotion_C#v1	1	500
645	1	0	5	2	2	3	3	31	569	93	1707	CoherentMotion_C#v1	1	500
711	0	5	51	3	1	3	3	312	288	936	864	CoherentMotion_C#v1	1	500
590	0	0	5	1	0	3	3	31	569	93	1707	CoherentMotion_C#v1	1	500
627	1	5	51	1	1	3	3	312	288	936	864	CoherentMotion_C#v1	1	500
591	1	5	51	1	1	3	3	312	288	936	864	CoherentMotion_C#v1	1	500
676	0	1	14	1	2	3	3	87	513	261	1539	CoherentMotion_C#v1	1	500
697	1	2	23	3	3	3	3	143	457	429	1371	CoherentMotion_C#v1	1	500
600	1	4	42	0	0	3	3	256	344	768	1032	CoherentMotion_C#v1	1	500
612	1	6	61	2	2	3	3	368	232	1104	696	CoherentMotion_C#v1	1	500
709	0	0	5	2	3	3	3	31	569	93	1707	CoherentMotion_C#v1	1	500
1527	1	4	42	0	0	3	3	256	344	768	1032	CoherentMotion_C#v1	1	500
716	1	7	70	0	0	3	3	424	176	1272	528	CoherentMotion_C#v1	1	500
563	0	6	61	2	0	3	3	368	232	1104	696	CoherentMotion_C#v1	1	500
549	1	0	5	2	2	3	3	31	569	93	1707	CoherentMotion_C#v1	1	500
665	1	2	23	2	2	3	3	143	457	429	1371	CoherentMotion_C#v1	1	500
600	1	5	51	1	1	3	3	312	288	936	864	CoherentMotion_C#v1	1	500
612	0	4	42	2	1	3	3	256	344	768	1032	CoherentMotion_C#v1	1	500
647	1	3	33	1	1	3	3	199	401	597	1203	CoherentMotion_C#v1	1	500
668	0	5	51	2	0	3	3	312	288	936	864	CoherentMotion_C#v1	1	500
571	0	2	23	0	1	3	3	143	457	429	1371	CoherentMotion_C#v1	1	500
1071	1	0	5	0	0	3	3	31	569	93	1707	CoherentMotion_C#v1	1	500
832	0	1	14	2	0	3	3	87	513	261	1539	CoherentMotion_C#v1	1	500
664	0	0	5	1	2	3	3	31	569	93	1707	CoherentMotion_C#v1	1	500
1198	0	6	61	3	2	3	3	368	232	1104	696	CoherentMotion_C#v1	1	500
747	0	4	42	3	2	3	3	256	344	768	1032	CoherentMotion_C#v1	1	500
747	1	5	51	3	3	3	3	312	288	936	864	CoherentMotion_C#v1	1	500
708	0	7	70	1	2	3	3	424	176	1272	528	CoherentMotion_C#v1	1	500
966	1	2	23	0	0	3	3	143	457	429	1371	CoherentMotion_C#v1	1	500
734	1	4	42	0	0	3	3	256	344	768	1032	CoherentMotion_C#v1	1	500
701	1	2	23	0	0	3	3	143	457	429	1371	CoherentMotion_C#v1	1	500
622	1	5	51	3	3	3	3	312	288	936	864	CoherentMotion_C#v1	1	500
970	0	2	23	2	0	3	3	143	457	429	1371	CoherentMotion_C#v1	1	500
736	0	3	33	2	1	3	3	199	401	597	1203	CoherentMotion_C#v1	1	500
705	1	3	33	2	2	3	3	199	401	597	1203	CoherentMotion_C#v1	1	500
894	0	3	33	3	0	3	3	199	401	597	1203	CoherentMotion_C#v1	1	500
615	1	7	70	2	2	3	3	424	176	1272	528	CoherentMotion_C#v1	1	500
620	1	3	33	0	0	3	3	199	401	597	1203	CoherentMotion_C#v1	1	500
596	1	2	23	0	0	3	3	143	457	429	1371	CoherentMotion_C#v1	1	500
640	1	7	70	1	1	3	3	424	176	1272	528	CoherentMotion_C#v1	1	500
620	1	7	70	1	1	3	3	424	176	1272	528	CoherentMotion_C#v1	1	500
617	1	7	70	1	1	3	3	424	176	1272	528	CoherentMotion_C#v1	1	500
679	1	5	51	1	1	3	3	312	288	936	864	CoherentMotion_C#v1	1	500
701	1	7	70	3	3	3	3	424	176	1272	528	CoherentMotion_C#v1	1	500
692	1	7	70	2	2	3	3	424	176	1272	528	CoherentMotion_C#v1	1	500
754	0	0	5	1	3	3	3	31	569	93	1707	CoherentMotion_C#v1	1	500
738	1	2	23	1	1	3	3	143	457	429	1371	CoherentMotion_C#v1	1	500
746	0	1	14	0	2	3	3	87	513	261	1539	CoherentMotion_C#v1	1	500
688	0	0	5	2	0	3	3	31	569	93	1707	CoherentMotion_C#v1	1	500
816	1	7	70	2	2	3	3	424	176	1272	528	CoherentMotion_C#v1	1	500
761	1	7	70	1	1	3	3	424	176	1272	528	CoherentMotion_C#v1	1	500
730	0	3	33	1	2	3	3	199	401	597	1203	CoherentMotion_C#v1	1	500
609	1	6	61	2	2	3	3	368	232	1104	696	CoherentMotion_C#v1	1	500
526	1	7	70	2	2	3	3	424	176	1272	528	CoherentMotion_C#v1	1	500
632	1	4	42	3	3	3	3	256	344	768	1032	CoherentMotion_C#v1	1	500
565	1	2	23	3	3	3	3	143	457	429	1371	CoherentMotion_C#v1	1	500
534	1	2	23	2	2	3	3	143	457	429	1371	CoherentMotion_C#v1	1	500
1048	0	2	23	2	0	3	3	143	457	429	1371	CoherentMotion_C#v1	1	500
628	0	0	5	0	2	3	3	31	569	93	1707	CoherentMotion_C#v1	1	500
546	1	7	70	3	3	3	3	424	176	1272	528	CoherentMotion_C#v1	1	500
652	1	3	33	0	0	3	3	199	401	597	1203	CoherentMotion_C#v1	1	500
659	1	2	23	0	0	3	3	143	457	429	1371	CoherentMotion_C#v1	1	500
640	1	5	51	2	2	3	3	312	288	936	864	CoherentMotion_C#v1	1	500
755	0	3	33	0	1	3	3	199	401	597	1203	CoherentMotion_C#v1	1	500
641	1	6	61	0	0	3	3	368	232	1104	696	CoherentMotion_C#v1	1	500
642	0	1	14	3	2	3	3	87	513	261	1539	CoherentMotion_C#v1	1	500
608	1	6	61	2	2	3	3	368	232	1104	696	CoherentMotion_C#v1	1	500
718	1	2	23	3	3	3	3	143	457	429	1371	CoherentMotion_C#v1	1	500
594	1	5	51	3	3	3	3	312	288	936	864	CoherentMotion_C#v1	1	500
550	1	7	70	3	3	3	3	424	176	1272	528	CoherentMotion_C#v1	1	500
722	1	3	33	0	0	3	3	199	401	597	1203	CoherentMotion_C#v1	1	500
602	1	6	61	1	1	3	3	368	232	1104	696	CoherentMotion_C#v1	1	500
687	1	2	23	3	3	3	3	143	457	429	1371	CoherentMotion_C#v1	1	500
589	1	6	61	2	2	3	3	368	232	1104	696	CoherentMotion_C#v1	1	500
657	1	4	42	3	3	3	3	256	344	768	1032	CoherentMotion_C#v1	1	500
618	1	6	61	1	1	3	3	368	232	1104	696	CoherentMotion_C#v1	1	500
778	0	1	14	3	0	3	3	87	513	261	1539	CoherentMotion_C#v1	1	500
1004	0	0	5	2	1	3	3	31	569	93	1707	CoherentMotion_C#v1	1	500
690	0	1	14	2	0	3	3	87	513	261	1539	CoherentMotion_C#v1	1	500
569	1	7	70	3	3	3	3	424	176	1272	528	CoherentMotion_C#v1	1	500
717	0	1	14	3	2	3	3	87	513	261	1539	CoherentMotion_C#v1	1	500
739	0	3	33	2	3	3	3	199	401	597	1203	CoherentMotion_C#v1	1	500
763	1	7	70	3	3	3	3	424	176	1272	528	CoherentMotion_C#v1	1	500
677	1	3	33	3	3	3	3	199	401	597	1203	CoherentMotion_C#v1	1	500
929	0	0	5	2	0	3	3	31	569	93	1707	CoherentMotion_C#v1	1	500
934	1	7	70	3	3	3	3	424	176	1272	528	CoherentMotion_C#v1	1	500
770	1	3	33	1	1	3	3	199	401	597	1203	CoherentMotion_C#v1	1	500
677	0	0	5	2	3	3	3	31	569	93	1707	CoherentMotion_C#v1	1	500
808	0	7	70	0	1	3	3	424	176	1272	528	CoherentMotion_C#v1	1	500
678	0	3	33	1	2	3	3	199	401	597	1203	CoherentMotion_C#v1	1	500
792	0	2	23	2	0	3	3	143	457	429	1371	CoherentMotion_C#v1	1	500
894	1	5	51	1	1	3	3	312	288	936	864	CoherentMotion_C#v1	1	500
649	1	0	5	3	3	3	3	31	569	93	1707	CoherentMotion_C#v1	1	500
631	1	7	70	0	0	3	3	424	176	1272	528	CoherentMotion_C#v1	1	500
786	1	6	61	1	1	3	3	368	232	1104	696	CoherentMotion_C#v1	1	500
882	1	2	23	1	1	3	3	143	457	429	1371	CoherentMotion_C#v1	1	500
879	1	2	23	1	1	3	3	143	457	429	1371	CoherentMotion_C#v1	1	500
704	0	0	5	3	0	3	3	31	569	93	1707	CoherentMotion_C#v1	1	500
786	0	1	14	2	1	3	3	87	513	261	1539	CoherentMotion_C#v1	1	500
620	1	5	51	1	1	3	3	312	288	936	864	CoherentMotion_C#v1	1	500
904	0	0	5	0	3	3	3	31	569	93	1707	CoherentMotion_C#v1	1	500
933	0	2	23	3	1	3	3	143	457	429	1371	CoherentMotion_C#v1	1	500
633	1	4	42	3	3	3	3	256	344	768	1032	CoherentMotion_C#v1	1	500
790	0	4	42	0	2	3	3	256	344	768	1032	CoherentMotion_C#v1	1	500
736	0	2	23	3	0	3	3	143	457	429	1371	CoherentMotion_C#v1	1	500
928	0	6	61	0	3	3	3	368	232	1104	696	CoherentMotion_C#v1	1	500
724	0	5	51	1	2	3	3	312	288	936	864	CoherentMotion_C#v1	1	500
700	1	4	42	3	3	3	3	256	344	768	1032	CoherentMotion_C#v1	1	500
859	1	4	42	1	1	3	3	256	344	768	1032	CoherentMotion_C#v1	1	500
804	0	3	33	0	3	3	3	199	401	597	1203	CoherentMotion_C#v1	1	500
959	0	1	14	0	1	3	3	87	513	261	1539	CoherentMotion_C#v1	1	500
705	1	4	42	2	2	3	3	256	344	768	1032	CoherentMotion_C#v1	1	500
1211	1	2	23	0	0	3	3	143	457	429	1371	CoherentMotion_C#v1	1	500
759	0	4	42	2	0	3	3	256	344	768	1032	CoherentMotion_C#v1	1	500
753	1	5	51	2	2	3	3	312	288	936	864	CoherentMotion_C#v1	1	500
696	1	6	61	1	1	3	3	368	232	1104	696	CoherentMotion_C#v1	1	500
1000	0	6	61	2	1	3	3	368	232	1104	696	CoherentMotion_C#v1	1	500
941	1	2	23	1	1	3	3	143	457	429	1371	CoherentMotion_C#v1	1	500
683	1	6	61	3	3	3	3	368	232	1104	696	CoherentMotion_C#v1	1	500
761	0	2	23	3	0	3	3	143	457	429	1371	CoherentMotion_C#v1	1	500
650	1	5	51	3	3	3	3	312	288	936	864	CoherentMotion_C#v1	1	500
927	0	2	23	2	1	3	3	143	457	429	1371	CoherentMotion_C#v1	1	500
667	0	3	33	3	0	3	3	199	401	597	1203	CoherentMotion_C#v1	1	500
649	0	4	42	2	0	3	3	256	344	768	1032	CoherentMotion_C#v1	1	500
641	1	6	61	2	2	3	3	368	232	1104	696	CoherentMotion_C#v1	1	500
572	1	7	70	1	1	3	3	424	176	1272	528	CoherentMotion_C#v1	1	500
920	0	0	5	3	1	3	3	31	569	93	1707	CoherentMotion_C#v1	1	500
697	1	5	51	1	1	3	3	312	288	936	864	CoherentMotion_C#v1	1	500
627	1	5	51	1	1	3	3	312	288	936	864	CoherentMotion_C#v1	1	500
709	1	2	23	0	0	3	3	143	457	429	1371	CoherentMotion_C#v1	1	500
671	1	7	70	3	3	3	3	424	176	1272	528	CoherentMotion_C#v1	1	500
606	1	7	70	3	3	3	3	424	176	1272	528	CoherentMotion_C#v1	1	500
779	0	0	5	3	0	3	3	31	569	93	1707	CoherentMotion_C#v1	1	500
554	0	2	23	2	1	3	3	143	457	429	1371	CoherentMotion_C#v1	1	500
615	0	3	33	2	1	3	3	199	401	597	1203	CoherentMotion_C#v1	1	500
627	1	7	70	0	0	3	3	424	176	1272	528	CoherentMotion_C#v1	1	500
552	1	6	61	0	0	3	3	368	232	1104	696	CoherentMotion_C#v1	1	500
595	1	3	33	0	0	3	3	199	401	597	1203	CoherentMotion_C#v1	1	500
614	1	4	42	0	0	3	3	256	344	768	1032	CoherentMotion_C#v1	1	500
548	0	2	23	3	0	3	3	143	457	429	1371	CoherentMotion_C#v1	1	500
575	0	1	14	1	0	3	3	87	513	261	1539	CoherentMotion_C#v1	1	500
665	1	6	61	3	3	3	3	368	232	1104	696	CoherentMotion_C#v1	1	500
1079	0	1	14	0	1	3	3	87	513	261	1539	CoherentMotion_C#v1	1	500
629	0	0	5	1	0	3	3	31	569	93	1707	CoherentMotion_C#v1	1	500
876	1	1	14	1	1	3	3	87	513	261	1539	CoherentMotion_C#v1	1	500
577	1	7	70	0	0	3	3	424	176	1272	528	CoherentMotion_C#v1	1	500
576	1	1	14	3	3	3	3	87	513	261	1539	CoherentMotion_C#v1	1	500
719	1	5	51	2	2	3	3	312	288	936	864	CoherentMotion_C#v1	1	500
1695	0	1	14	3	1	3	3	87	513	261	1539	CoherentMotion_C#v1	1	500
616	1	6	61	0	0	3	3	368	232	1104	696	CoherentMotion_C#v1	1	500
621	0	0	5	3	0	3	3	31	569	93	1707	CoherentMotion_C#v1	1	500
690	1	5	51	0	0	3	3	312	288	936	864	CoherentMotion_C#v1	1	500
525	0	4	42	2	0	3	3	256	344	768	1032	CoherentMotion_C#v1	1	500
620	1	4	42	2	2	3	3	256	344	768	1032	CoherentMotion_C#v1	1	500
617	1	1	14	0	0	3	3	87	513	261	1539	CoherentMotion_C#v1	1	500
668	1	1	14	3	3	3	3	87	513	261	1539	CoherentMotion_C#v1	1	500
659	0	1	14	3	1	3	3	87	513	261	1539	CoherentMotion_C#v1	1	500
682	1	7	70	1	1	3	3	424	176	1272	528	CoherentMotion_C#v1	1	500
526	1	7	70	1	1	3	3	424	176	1272	528	CoherentMotion_C#v1	1	500
538	1	3	33	0	0	3	3	199	401	597	1203	CoherentMotion_C#v1	1	500
572	1	7	70	1	1	3	3	424	176	1272	528	CoherentMotion_C#v1	1	500
536	0	4	42	3	0	3	3	256	344	768	1032	CoherentMotion_C#v1	1	500
602	1	7	70	1	1	3	3	424	176	1272	528	CoherentMotion_C#v1	1	500
574	1	3	33	3	3	3	3	199	401	597	1203	CoherentMotion_C#v1	1	500
586	1	3	33	0	0	3	3	199	401	597	1203	CoherentMotion_C#v1	1	500
967	0	0	5	0	2	3	3	31	569	93	1707	CoherentMotion_C#v1	1	500
659	0	0	5	0	1	3	3	31	569	93	1707	CoherentMotion_C#v1	1	500
706	1	6	61	2	2	3	3	368	232	1104	696	CoherentMotion_C#v1	1	500
530	1	6	61	3	3	3	3	368	232	1104	696	CoherentMotion_C#v1	1	500
715	1	6	61	2	2	3	3	368	232	1104	696	CoherentMotion_C#v1	1	500
579	0	0	5	3	2	3	3	31	569	93	1707	CoherentMotion_C#v1	1	500
890	0	2	23	0	2	3	3	143	457	429	1371	CoherentMotion_C#v1	1	500
542	1	5	51	1	1	3	3	312	288	936	864	CoherentMotion_C#v1	1	500
522	1	6	61	1	1	3	3	368	232	1104	696	CoherentMotion_C#v1	1	500
847	0	1	14	2	0	3	3	87	513	261	1539	CoherentMotion_C#v1	1	500
526	1	6	61	1	1	3	3	368	232	1104	696	CoherentMotion_C#v1	1	500
635	1	6	61	2	2	3	3	368	232	1104	696	CoherentMotion_C#v1	1	500
866	1	7	70	3	3	3	3	424	176	1272	528	CoherentMotion_C#v1	1	500
649	1	0	5	0	0	3	3	31	569	93	1707	CoherentMotion_C#v1	1	500
571	1	3	33	1	1	3	3	199	401	597	1203	CoherentMotion_C#v1	1	500
735	1	2	23	0	0	3	3	143	457	429	1371	CoherentMotion_C#v1	1	500
565	1	4	42	1	1	3	3	256	344	768	1032	CoherentMotion_C#v1	1	500
744	1	3	33	1	1	3	3	199	401	597	1203	CoherentMotion_C#v1	1	500
800	0	0	5	3	0	3	3	31	569	93	1707	CoherentMotion_C#v1	1	500
587	0	1	14	0	1	3	3	87	513	261	1539	CoherentMotion_C#v1	1	500
607	0	2	23	0	1	3	3	143	457	429	1371	CoherentMotion_C#v1	1	500
839	1	6	61	1	1	3	3	368	232	1104	696	CoherentMotion_C#v1	1	500
605	1	7	70	0	0	3	3	424	176	1272	528	CoherentMotion_C#v1	1	500
762	1	3	33	3	3	3	3	199	401	597	1203	CoherentMotion_C#v1	1	500
642	1	6	61	0	0	3	3	368	232	1104	696	CoherentMotion_C#v1	1	500
575	0	0	5	0	1	3	3	31	569	93	1707	CoherentMotion_C#v1	1	500
644	1	4	42	3	3	3	3	256	344	768	1032	CoherentMotion_C#v1	1	500
663	1	2	23	2	2	3	3	143	457	429	1371	CoherentMotion_C#v1	1	500
606	1	5	51	1	1	3	3	312	288	936	864	CoherentMotion_C#v1	1	500
714	1	3	33	2	2	3	3	199	401	597	1203	CoherentMotion_C#v1	1	500
777	1	1	14	1	1	3	3	87	513	261	1539	CoherentMotion_C#v1	1	500
699	0	2	23	1	0	3	3	143	457	429	1371	CoherentMotion_C#v1	1	500
720	1	5	51	2	2	3	3	312	288	936	864	CoherentMotion_C#v1	1	500
569	0	0	5	0	1	3	3	31	569	93	1707	CoherentMotion_C#v1	1	500
765	0	4	42	3	1	3	3	256	344	768	1032	CoherentMotion_C#v1	1	500
609	0	2	23	0	1	3	3	143	457	429	1371	CoherentMotion_C#v1	1	500
642	1	3	33	1	1	3	3	199	401	597	1203	CoherentMotion_C#v1	1	500
590	1	7	70	2	2	3	3	424	176	1272	528	CoherentMotion_C#v1	1	500
545	1	5	51	1	1	3	3	312	288	936	864	CoherentMotion_C#v1	1	500
871	1	4	42	0	0	3	3	256	344	768	1032	CoherentMotion_C#v1	1	500
683	1	4	42	0	0	3	3	256	344	768	1032	CoherentMotion_C#v1	1	500
640	1	2	23	2	2	3	3	143	457	429	1371	CoherentMotion_C#v1	1	500
679	1	1	14	2	2	3	3	87	513	261	1539	CoherentMotion_C#v1	1	500
605	1	0	5	2	2	3	3	31	569	93	1707	CoherentMotion_C#v1	1	500
526	0	0	5	0	2	3	3	31	569	93	1707	CoherentMotion_C#v1	1	500
668	1	7	70	1	1	3	3	424	176	1272	528	CoherentMotion_C#v1	1	500
659	1	6	61	2	2	3	3	368	232	1104	696	CoherentMotion_C#v1	1	500
549	1	0	5	3	3	3	3	31	569	93	1707	CoherentMotion_C#v1	1	500
600	1	6	61	2	2	3	3	368	232	1104	696	CoherentMotion_C#v1	1	500
761	0	2	23	2	0	3	3	143	457	429	1371	CoherentMotion_C#v1	1	500
682	1	4	42	2	2	3	3	256	344	768	1032	CoherentMotion_C#v1	1	500
609	0	1	14	3	1	3	3	87	513	261	1539	CoherentMotion_C#v1	1	500
621	1	7	70	0	0	3	3	424	176	1272	528	CoherentMotion_C#v1	1	500
656	1	3	33	1	1	3	3	199	401	597	1203	CoherentMotion_C#v1	1	500
691	1	4	42	2	2	3	3	256	344	768	1032	CoherentMotion_C#v1	1	500
729	1	1	14	1	1	3	3	87	513	261	1539	CoherentMotion_C#v1	1	500
657	1	5	51	3	3	3	3	312	288	936	864	CoherentMotion_C#v1	1	500
702	1	3	33	1	1	3	3	199	401	597	1203	CoherentMotion_C#v1	1	500
813	1	1	14	2	2	3	3	87	513	261	1539	CoherentMotion_C#v1	1	500
597	0	6	61	2	0	3	3	368	232	1104	696	CoherentMotion_C#v1	1	500
771	1	5	51	0	0	3	3	312	288	936	864	CoherentMotion_C#v1	1	500
636	1	7	70	0	0	3	3	424	176	1272	528	CoherentMotion_C#v1	1	500
785	0	0	5	0	2	3	3	31	569	93	1707	CoherentMotion_C#v1	1	500
570	1	5	51	0	0	3	3	312	288	936	864	CoherentMotion_C#v1	1	500
638	1	5	51	2	2	3	3	312	288	936	864	CoherentMotion_C#v1	1	500
539	0	3	33	2	3	3	3	199	401	597	1203	CoherentMotion_C#v1	1	500
605	0	3	33	0	3	3	3	199	401	597	1203	CoherentMotion_C#v1	1	500
641	0	2	23	0	1	3	3	143	457	429	1371	CoherentMotion_C#v1	1	500
615	1	4	42	2	2	3	3	256	344	768	1032	CoherentMotion_C#v1	1	500
779	0	0	5	1	0	3	3	31	569	93	1707	CoherentMotion_C#v1	1	500
1012	1	5	51	1	1	3	3	312	288	936	864	CoherentMotion_C#v1	1	500
583	1	1	14	3	3	3	3	87	513	261	1539	CoherentMotion_C#v1	1	500
588	1	6	61	3	3	3	3	368	232	1104	696	CoherentMotion_C#v1	1	500
719	0	4	42	2	3	3	3	256	344	768	1032	CoherentMotion_C#v1	1	500
595	1	5	51	0	0	3	3	312	288	936	864	CoherentMotion_C#v1	1	500
751	1	3	33	0	0	3	3	199	401	597	1203	CoherentMotion_C#v1	1	500
607	1	6	61	3	3	3	3	368	232	1104	696	CoherentMotion_C#v1	1	500
588	1	6	61	1	1	3	3	368	232	1104	696	CoherentMotion_C#v1	1	500
592	1	6	61	1	1	3	3	368	232	1104	696	CoherentMotion_C#v1	1	500
635	1	2	23	3	3	3	3	143	457	429	1371	CoherentMotion_C#v1	1	500
660	0	1	14	0	3	3	3	87	513	261	1539	CoherentMotion_C#v1	1	500
606	0	5	51	1	2	3	3	312	288	936	864	CoherentMotion_C#v1	1	500
1169	0	5	51	0	2	3	3	312	288	936	864	CoherentMotion_C#v1	1	500
615	0	4	42	0	1	3	3	256	344	768	1032	CoherentMotion_C#v1	1	500
723	1	3	33	3	3	3	3	199	401	597	1203	CoherentMotion_C#v1	1	500
532	1	6	61	1	1	3	3	368	232	1104	696	CoherentMotion_C#v1	1	500
526	1	4	42	1	1	3	3	256	344	768	1032	CoherentMotion_C#v1	1	500
2505	1	6	61	2	2	3	3	368	232	1104	696	CoherentMotion_C#v1	1	500
589	0	0	5	3	2	3	3	31	569	93	1707	CoherentMotion_C#v1	1	500
675	0	2	23	0	3	3	3	143	457	429	1371	CoherentMotion_C#v1	1	500
631	0	5	51	0	2	3	3	312	288	936	864	CoherentMotion_C#v1	1	500
895	0	0	5	0	2	3	3	31	569	93	1707	CoherentMotion_C#v1	1	500
707	0	4	42	2	0	3	3	256	344	768	1032	CoherentMotion_C#v1	1	500
697	0	1	14	1	3	3	3	87	513	261	1539	CoherentMotion_C#v1	1	500
735	1	7	70	2	2	3	3	424	176	1272	528	CoherentMotion_C#v1	1	500
655	0	5	51	0	2	3	3	312	288	936	864	CoherentMotion_C#v1	1	500
890	0	6	61	0	1	3	3	368	232	1104	696	CoherentMotion_C#v1	1	500
696	1	2	23	3	3	3	3	143	457	429	1371	CoherentMotion_C#v1	1	500
631	0	4	42	3	2	3	3	256	344	768	1032	CoherentMotion_C#v1	1	500
581	0	5	51	3	2	3	3	312	288	936	864	CoherentMotion_C#v1	1	500
797	1	1	14	2	2	3	3	87	513	261	1539	CoherentMotion_C#v1	1	500
714	0	2	23	2	1	3	3	143	457	429	1371	CoherentMotion_C#v1	1	500
1017	0	6	61	0	3	3	3	368	232	1104	696	CoherentMotion_C#v1	1	500
1095	1	7	70	0	0	3	3	424	176	1272	528	CoherentMotion_C#v1	1	500
824	0	1	14	1	3	3	3	87	513	261	1539	CoherentMotion_C#v1	1	500
714	1	1	14	1	1	3	3	87	513	261	1539	CoherentMotion_C#v1	1	500
641	0	0	5	3	1	3	3	31	569	93	1707	CoherentMotion_C#v1	1	500
831	1	5	51	1	1	3	3	312	288	936	864	CoherentMotion_C#v1	1	500
681	0	0	5	3	2	3	3	31	569	93	1707	CoherentMotion_C#v1	1	500
617	0	4	42	1	0	3	3	256	344	768	1032	CoherentMotion_C#v1	1	500
780	1	4	42	3	3	3	3	256	344	768	1032	CoherentMotion_C#v1	1	500
636	1	4	42	1	1	3	3	256	344	768	1032	CoherentMotion_C#v1	1	500
643	1	7	70	3	3	3	3	424	176	1272	528	CoherentMotion_C#v1	1	500
806	0	0	5	1	3	3	3	31	569	93	1707	CoherentMotion_C#v1	1	500
929	1	3	33	3	3	3	3	199	401	597	1203	CoherentMotion_C#v1	1	500
622	1	5	51	2	2	3	3	312	288	936	864	CoherentMotion_C#v1	1	500
634	1	2	23	2	2	3	3	143	457	429	1371	CoherentMotion_C#v1	1	500
568	1	0	5	2	2	3	3	31	569	93	1707	CoherentMotion_C#v1	1	500
731	1	7	70	0	0	3	3	424	176	1272	528	CoherentMotion_C#v1	1	500
705	0	1	14	2	0	3	3	87	513	261	1539	CoherentMotion_C#v1	1	500
617	0	0	5	1	3	3	3	31	569	93	1707	CoherentMotion_C#v1	1	500
718	1	6	61	2	2	3	3	368	232	1104	696	CoherentMotion_C#v1	1	500
655	0	3	33	0	3	3	3	199	401	597	1203	CoherentMotion_C#v1	1	500
658	1	1	14	2	2	3	3	87	513	261	1539	CoherentMotion_C#v1	1	500
617	0	4	42	0	3	3	3	256	344	768	1032	CoherentMotion_C#v1	1	500
822	1	5	51	1	1	3	3	312	288	936	864	CoherentMotion_C#v1	1	500
712	1	6	61	2	2	3	3	368	232	1104	696	CoherentMotion_C#v1	1	500
632	1	2	23	1	1	3	3	143	457	429	1371	CoherentMotion_C#v1	1	500
596	1	4	42	1	1	3	3	256	344	768	1032	CoherentMotion_C#v1	1	500
562	1	4	42	1	1	3	3	256	344	768	1032	CoherentMotion_C#v1	1	500
523	0	5	51	2	1	3	3	312	288	936	864	CoherentMotion_C#v1	1	500
811	1	6	61	1	1	3	3	368	232	1104	696	CoherentMotion_C#v1	1	500
801	1	6	61	3	3	3	3	368	232	1104	696	CoherentMotion_C#v1	1	500
657	1	5	51	2	2	3	3	312	288	936	864	CoherentMotion_C#v1	1	500
759	1	7	70	0	0	3	3	424	176	1272	528	CoherentMotion_C#v1	1	500
663	1	7	70	2	2	3	3	424	176	1272	528	CoherentMotion_C#v1	1	500
757	0	3	33	0	3	3	3	199	401	597	1203	CoherentMotion_C#v1	1	500
686	0	5	51	0	1	3	3	312	288	936	864	CoherentMotion_C#v1	1	500
828	0	1	14	2	1	3	3	87	513	261	1539	CoherentMotion_C#v1	1	500
663	1	5	51	3	3	3	3	312	288	936	864	CoherentMotion_C#v1	1	500
708	0	0	5	3	1	3	3	31	569	93	1707	CoherentMotion_C#v1	1	500
816	0	2	23	1	2	3	3	143	457	429	1371	CoherentMotion_C#v1	1	500
723	1	2	23	2	2	3	3	143	457	429	1371	CoherentMotion_C#v1	1	500
701	0	2	23	1	2	3	3	143	457	429	1371	CoherentMotion_C#v1	1	500
1115	0	0	5	1	2	3	3	31	569	93	1707	CoherentMotion_C#v1	1	500
790	1	4	42	2	2	3	3	256	344	768	1032	CoherentMotion_C#v1	1	500
941	0	6	61	3	2	3	3	368	232	1104	696	CoherentMotion_C#v1	1	500
700	1	5	51	1	1	3	3	312	288	936	864	CoherentMotion_C#v1	1	500
652	0	1	14	0	3	3	3	87	513	261	1539	CoherentMotion_C#v1	1	500
736	1	3	33	2	2	3	3	199	401	597	1203	CoherentMotion_C#v1	1	500
678	1	5	51	1	1	3	3	312	288	936	864	CoherentMotion_C#v1	1	500
580	0	0	5	0	3	3	3	31	569	93	1707	CoherentMotion_C#v1	1	500
825	0	7	70	0	2	3	3	424	176	1272	528	CoherentMotion_C#v1	1	500
947	1	5	51	0	0	3	3	312	288	936	864	CoherentMotion_C#v1	1	500
721	1	3	33	2	2	3	3	199	401	597	1203	CoherentMotion_C#v1	1	500
808	1	4	42	2	2	3	3	256	344	768	1032	CoherentMotion_C#v1	1	500
763	1	3	33	0	0	3	3	199	401	597	1203	CoherentMotion_C#v1	1	500
667	1	0	5	1	1	3	3	31	569	93	1707	CoherentMotion_C#v1	1	500
832	0	3	33	1	3	3	3	199	401	597	1203	CoherentMotion_C#v1	1	500
716	1	6	61	2	2	3	3	368	232	1104	696	CoherentMotion_C#v1	1	500
663	0	0	5	0	1	3	3	31	569	93	1707	CoherentMotion_C#v1	1	500
881	1	3	33	1	1	3	3	199	401	597	1203	CoherentMotion_C#v1	1	500
1060	0	1	14	2	0	3	3	87	513	261	1539	CoherentMotion_C#v1	1	500
683	1	2	23	3	3	3	3	143	457	429	1371	CoherentMotion_C#v1	1	500
614	0	5	51	0	2	3	3	312	288	936	864	CoherentMotion_C#v1	1	500
582	1	3	33	1	1	3	3	199	401	597	1203	CoherentMotion_C#v1	1	500
755	1	4	42	1	1	3	3	256	344	768	1032	CoherentMotion_C#v1	1	500
626	1	5	51	1	1	3	3	312	288	936	864	CoherentMotion_C#v1	1	500
553	0	1	14	2	1	3	3	87	513	261	1539	CoherentMotion_C#v1	1	500
763	1	0	5	3	3	3	3	31	569	93	1707	CoherentMotion_C#v1	1	500
668	1	1	14	3	3	3	3	87	513	261	1539	CoherentMotion_C#v1	1	500
1154	1	1	14	1	1	3	3	87	513	261	1539	CoherentMotion_C#v1	1	500
748	1	4	42	3	3	3	3	256	344	768	1032	CoherentMotion_C#v1	1	500
560	1	5	51	3	3	3	3	312	288	936	864	CoherentMotion_C#v1	1	500
590	0	7	70	1	3	3	3	424	176	1272	528	CoherentMotion_C#v1	1	500
938	0	2	23	1	2	3	3	143	457	429	1371	CoherentMotion_C#v1	1	500
600	1	4	42	1	1	3	3	256	344	768	1032	CoherentMotion_C#v1	1	500
588	1	2	23	3	3	3	3	143	457	429	1371	CoherentMotion_C#v1	1	500
735	1	5	51	3	3	3	3	312	288	936	864	CoherentMotion_C#v1	1	500
796	0	0	5	1	2	3	3	31	569	93	1707	CoherentMotion_C#v1	1	500
690	0	1	14	1	2	3	3	87	513	261	1539	CoherentMotion_C#v1	1	500
641	1	1	14	3	3	3	3	87	513	261	1539	CoherentMotion_C#v1	1	500
693	0	7	70	3	1	3	3	424	176	1272	528	CoherentMotion_C#v1	1	500
1620	0	3	33	2	3	3	3	199	401	597	1203	CoherentMotion_C#v1	1	500
