# Supplementary material for: The Leuven Embedded Figures Test (L-EFT): measuring perception, intelligence or executive function?
Source: PeerJ. 2018 Mar 26;6:e4524. doi: 10.7717/peerj.4524 (PMC5875396; doi:10.7717/peerj.4524)
Supplement: Supplemental Information 9 [file peerj-06-4524-s009.zip › Study 1/CoherentMotion/114430CoherentMotion.csv]

ReactionTime	Accuracy	CoherenceLevel	CoherenceValue	StimDirection	RespDirection	G_MeanCoherentSpeed	G_MeanRandomSpeed	TotalCoherent	TotalRandom	TotalCoherentSpeed	TotalRandomSpeed	TestID	MainPrac	MotionDuration
1849	0	2	23	3	2	3	3	143	457	429	1371	CoherentMotion_C#v1	0	1000
5366	1	6	61	0	0	3	3	368	232	1104	696	CoherentMotion_C#v1	0	1000
1613	1	6	61	3	3	3	3	368	232	1104	696	CoherentMotion_C#v1	0	1000
1612	0	4	42	3	1	3	3	256	344	768	1032	CoherentMotion_C#v1	0	1000
2377	1	1	14	0	0	3	3	87	513	261	1539	CoherentMotion_C#v1	0	1000
1413	1	5	51	1	1	3	3	312	288	936	864	CoherentMotion_C#v1	0	1000
1150	1	4	42	0	0	3	3	256	344	768	1032	CoherentMotion_C#v1	0	1000
1488	0	7	70	0	2	3	3	424	176	1272	528	CoherentMotion_C#v1	0	1000
1284	1	2	23	3	3	3	3	143	457	429	1371	CoherentMotion_C#v1	0	1000
1856	0	1	14	0	1	3	3	87	513	261	1539	CoherentMotion_C#v1	0	1000
2213	0	1	14	2	0	3	3	87	513	261	1539	CoherentMotion_C#v1	0	1000
1035	0	0	5	0	2	3	3	31	569	93	1707	CoherentMotion_C#v1	0	1000
1411	1	5	51	3	3	3	3	312	288	936	864	CoherentMotion_C#v1	0	1000
1622	0	2	23	1	3	3	3	143	457	429	1371	CoherentMotion_C#v1	0	1000
1947	0	2	23	3	0	3	3	143	457	429	1371	CoherentMotion_C#v1	0	1000
2880	0	0	5	3	0	3	3	31	569	93	1707	CoherentMotion_C#v1	0	1000
1785	1	6	61	3	3	3	3	368	232	1104	696	CoherentMotion_C#v1	0	1000
1411	0	7	70	0	2	3	3	424	176	1272	528	CoherentMotion_C#v1	0	1000
2012	1	2	23	1	1	3	3	143	457	429	1371	CoherentMotion_C#v1	0	1000
1611	1	5	51	2	2	3	3	312	288	936	864	CoherentMotion_C#v1	0	1000
1531	1	4	42	1	1	3	3	256	344	768	1032	CoherentMotion_C#v1	0	1000
1471	1	4	42	2	2	3	3	256	344	768	1032	CoherentMotion_C#v1	0	1000
1409	1	3	33	3	3	3	3	199	401	597	1203	CoherentMotion_C#v1	0	1000
1516	1	6	61	3	3	3	3	368	232	1104	696	CoherentMotion_C#v1	0	1000
1368	0	1	14	2	1	3	3	87	513	261	1539	CoherentMotion_C#v1	0	1000
1334	0	0	5	1	3	3	3	31	569	93	1707	CoherentMotion_C#v1	0	1000
1643	1	5	51	1	1	3	3	312	288	936	864	CoherentMotion_C#v1	0	1000
1910	0	1	14	0	2	3	3	87	513	261	1539	CoherentMotion_C#v1	0	1000
1107	1	7	70	2	2	3	3	424	176	1272	528	CoherentMotion_C#v1	0	1000
1294	1	6	61	2	2	3	3	368	232	1104	696	CoherentMotion_C#v1	0	1000
1044	1	7	70	2	2	3	3	424	176	1272	528	CoherentMotion_C#v1	0	1000
1124	1	7	70	3	3	3	3	424	176	1272	528	CoherentMotion_C#v1	0	1000
1513	0	1	14	3	0	3	3	87	513	261	1539	CoherentMotion_C#v1	0	1000
1112	1	7	70	1	1	3	3	424	176	1272	528	CoherentMotion_C#v1	0	1000
1265	1	4	42	0	0	3	3	256	344	768	1032	CoherentMotion_C#v1	0	1000
1047	0	7	70	2	3	3	3	424	176	1272	528	CoherentMotion_C#v1	0	1000
1646	1	4	42	3	3	3	3	256	344	768	1032	CoherentMotion_C#v1	0	1000
1622	0	0	5	0	3	3	3	31	569	93	1707	CoherentMotion_C#v1	0	1000
1133	1	0	5	0	0	3	3	31	569	93	1707	CoherentMotion_C#v1	0	1000
1790	0	1	14	2	1	3	3	87	513	261	1539	CoherentMotion_C#v1	0	1000
1719	0	0	5	2	0	3	3	31	569	93	1707	CoherentMotion_C#v1	0	1000
1840	0	1	14	2	1	3	3	87	513	261	1539	CoherentMotion_C#v1	0	1000
1997	1	5	51	2	2	3	3	312	288	936	864	CoherentMotion_C#v1	0	1000
1958	0	7	70	1	0	3	3	424	176	1272	528	CoherentMotion_C#v1	0	1000
1085	1	2	23	3	3	3	3	143	457	429	1371	CoherentMotion_C#v1	0	1000
2093	0	5	51	2	1	3	3	312	288	936	864	CoherentMotion_C#v1	0	1000
1935	0	6	61	1	3	3	3	368	232	1104	696	CoherentMotion_C#v1	0	1000
1494	1	4	42	0	0	3	3	256	344	768	1032	CoherentMotion_C#v1	0	1000
1026	0	5	51	3	0	3	3	312	288	936	864	CoherentMotion_C#v1	0	1000
1800	0	6	61	1	2	3	3	368	232	1104	696	CoherentMotion_C#v1	0	1000
1611	1	2	23	3	3	3	3	143	457	429	1371	CoherentMotion_C#v1	0	1000
1673	1	6	61	2	2	3	3	368	232	1104	696	CoherentMotion_C#v1	0	1000
1625	1	6	61	0	0	3	3	368	232	1104	696	CoherentMotion_C#v1	0	1000
1335	1	1	14	1	1	3	3	87	513	261	1539	CoherentMotion_C#v1	0	1000
1967	1	2	23	0	0	3	3	143	457	429	1371	CoherentMotion_C#v1	0	1000
1538	1	4	42	1	1	3	3	256	344	768	1032	CoherentMotion_C#v1	0	1000
1450	1	4	42	1	1	3	3	256	344	768	1032	CoherentMotion_C#v1	0	1000
3308	0	1	14	3	1	3	3	87	513	261	1539	CoherentMotion_C#v1	0	1000
1294	1	5	51	2	2	3	3	312	288	936	864	CoherentMotion_C#v1	0	1000
1444	0	3	33	0	2	3	3	199	401	597	1203	CoherentMotion_C#v1	0	1000
1476	0	2	23	2	0	3	3	143	457	429	1371	CoherentMotion_C#v1	0	1000
1647	0	3	33	2	1	3	3	199	401	597	1203	CoherentMotion_C#v1	0	1000
1520	0	5	51	0	3	3	3	312	288	936	864	CoherentMotion_C#v1	0	1000
1436	1	3	33	1	1	3	3	199	401	597	1203	CoherentMotion_C#v1	0	1000
1774	1	7	70	3	3	3	3	424	176	1272	528	CoherentMotion_C#v1	0	1000
2006	0	0	5	1	0	3	3	31	569	93	1707	CoherentMotion_C#v1	0	1000
1200	1	5	51	2	2	3	3	312	288	936	864	CoherentMotion_C#v1	0	1000
1859	0	1	14	0	1	3	3	87	513	261	1539	CoherentMotion_C#v1	0	1000
1360	1	7	70	3	3	3	3	424	176	1272	528	CoherentMotion_C#v1	0	1000
1208	1	7	70	1	1	3	3	424	176	1272	528	CoherentMotion_C#v1	0	1000
1074	1	4	42	3	3	3	3	256	344	768	1032	CoherentMotion_C#v1	0	1000
1328	0	0	5	3	1	3	3	31	569	93	1707	CoherentMotion_C#v1	0	1000
1419	1	0	5	1	1	3	3	31	569	93	1707	CoherentMotion_C#v1	0	1000
1564	1	6	61	1	1	3	3	368	232	1104	696	CoherentMotion_C#v1	0	1000
1321	0	4	42	2	1	3	3	256	344	768	1032	CoherentMotion_C#v1	0	1000
1200	1	0	5	2	2	3	3	31	569	93	1707	CoherentMotion_C#v1	0	1000
1707	1	4	42	0	0	3	3	256	344	768	1032	CoherentMotion_C#v1	0	1000
1273	0	5	51	3	1	3	3	312	288	936	864	CoherentMotion_C#v1	0	1000
1025	1	4	42	3	3	3	3	256	344	768	1032	CoherentMotion_C#v1	0	1000
1209	0	3	33	0	1	3	3	199	401	597	1203	CoherentMotion_C#v1	0	1000
1070	1	2	23	3	3	3	3	143	457	429	1371	CoherentMotion_C#v1	1	500
1018	0	1	14	0	1	3	3	87	513	261	1539	CoherentMotion_C#v1	1	500
996	1	7	70	0	0	3	3	424	176	1272	528	CoherentMotion_C#v1	1	500
875	0	2	23	3	1	3	3	143	457	429	1371	CoherentMotion_C#v1	1	500
791	1	6	61	0	0	3	3	368	232	1104	696	CoherentMotion_C#v1	1	500
892	1	6	61	0	0	3	3	368	232	1104	696	CoherentMotion_C#v1	1	500
828	1	1	14	1	1	3	3	87	513	261	1539	CoherentMotion_C#v1	1	500
738	1	4	42	3	3	3	3	256	344	768	1032	CoherentMotion_C#v1	1	500
813	0	0	5	3	1	3	3	31	569	93	1707	CoherentMotion_C#v1	1	500
1519	0	1	14	3	2	3	3	87	513	261	1539	CoherentMotion_C#v1	1	500
851	1	3	33	2	2	3	3	199	401	597	1203	CoherentMotion_C#v1	1	500
782	1	4	42	0	0	3	3	256	344	768	1032	CoherentMotion_C#v1	1	500
1166	0	3	33	0	2	3	3	199	401	597	1203	CoherentMotion_C#v1	1	500
970	0	3	33	0	3	3	3	199	401	597	1203	CoherentMotion_C#v1	1	500
926	0	0	5	0	1	3	3	31	569	93	1707	CoherentMotion_C#v1	1	500
1236	0	4	42	3	2	3	3	256	344	768	1032	CoherentMotion_C#v1	1	500
888	1	1	14	3	3	3	3	87	513	261	1539	CoherentMotion_C#v1	1	500
812	1	4	42	0	0	3	3	256	344	768	1032	CoherentMotion_C#v1	1	500
1278	1	5	51	1	1	3	3	312	288	936	864	CoherentMotion_C#v1	1	500
1186	1	5	51	3	3	3	3	312	288	936	864	CoherentMotion_C#v1	1	500
1108	1	3	33	1	1	3	3	199	401	597	1203	CoherentMotion_C#v1	1	500
935	0	1	14	1	2	3	3	87	513	261	1539	CoherentMotion_C#v1	1	500
9836	0	6	61	1	3	3	3	368	232	1104	696	CoherentMotion_C#v1	1	500
836	1	6	61	1	1	3	3	368	232	1104	696	CoherentMotion_C#v1	1	500
783	1	5	51	1	1	3	3	312	288	936	864	CoherentMotion_C#v1	1	500
952	1	0	5	1	1	3	3	31	569	93	1707	CoherentMotion_C#v1	1	500
934	1	2	23	3	3	3	3	143	457	429	1371	CoherentMotion_C#v1	1	500
770	0	0	5	0	1	3	3	31	569	93	1707	CoherentMotion_C#v1	1	500
738	1	7	70	0	0	3	3	424	176	1272	528	CoherentMotion_C#v1	1	500
707	1	3	33	1	1	3	3	199	401	597	1203	CoherentMotion_C#v1	1	500
635	1	2	23	1	1	3	3	143	457	429	1371	CoherentMotion_C#v1	1	500
776	1	3	33	0	0	3	3	199	401	597	1203	CoherentMotion_C#v1	1	500
688	1	3	33	1	1	3	3	199	401	597	1203	CoherentMotion_C#v1	1	500
624	0	0	5	3	1	3	3	31	569	93	1707	CoherentMotion_C#v1	1	500
828	0	3	33	2	0	3	3	199	401	597	1203	CoherentMotion_C#v1	1	500
3366	1	5	51	0	0	3	3	312	288	936	864	CoherentMotion_C#v1	1	500
1801	0	5	51	1	3	3	3	312	288	936	864	CoherentMotion_C#v1	1	500
2590	1	3	33	0	0	3	3	199	401	597	1203	CoherentMotion_C#v1	1	500
852	1	5	51	3	3	3	3	312	288	936	864	CoherentMotion_C#v1	1	500
902	1	5	51	2	2	3	3	312	288	936	864	CoherentMotion_C#v1	1	500
771	0	4	42	1	3	3	3	256	344	768	1032	CoherentMotion_C#v1	1	500
1068	0	0	5	1	3	3	3	31	569	93	1707	CoherentMotion_C#v1	1	500
1860	0	3	33	1	3	3	3	199	401	597	1203	CoherentMotion_C#v1	1	500
753	1	6	61	3	3	3	3	368	232	1104	696	CoherentMotion_C#v1	1	500
1529	1	1	14	0	0	3	3	87	513	261	1539	CoherentMotion_C#v1	1	500
1093	1	6	61	3	3	3	3	368	232	1104	696	CoherentMotion_C#v1	1	500
735	1	5	51	0	0	3	3	312	288	936	864	CoherentMotion_C#v1	1	500
653	0	3	33	1	3	3	3	199	401	597	1203	CoherentMotion_C#v1	1	500
962	1	0	5	2	2	3	3	31	569	93	1707	CoherentMotion_C#v1	1	500
697	1	4	42	3	3	3	3	256	344	768	1032	CoherentMotion_C#v1	1	500
920	1	3	33	2	2	3	3	199	401	597	1203	CoherentMotion_C#v1	1	500
867	1	5	51	2	2	3	3	312	288	936	864	CoherentMotion_C#v1	1	500
1110	0	0	5	0	2	3	3	31	569	93	1707	CoherentMotion_C#v1	1	500
721	1	3	33	3	3	3	3	199	401	597	1203	CoherentMotion_C#v1	1	500
688	1	1	14	1	1	3	3	87	513	261	1539	CoherentMotion_C#v1	1	500
823	0	2	23	0	2	3	3	143	457	429	1371	CoherentMotion_C#v1	1	500
1001	1	6	61	2	2	3	3	368	232	1104	696	CoherentMotion_C#v1	1	500
928	1	2	23	1	1	3	3	143	457	429	1371	CoherentMotion_C#v1	1	500
1085	1	7	70	2	2	3	3	424	176	1272	528	CoherentMotion_C#v1	1	500
669	1	5	51	0	0	3	3	312	288	936	864	CoherentMotion_C#v1	1	500
1155	1	0	5	1	1	3	3	31	569	93	1707	CoherentMotion_C#v1	1	500
754	1	5	51	3	3	3	3	312	288	936	864	CoherentMotion_C#v1	1	500
1075	0	0	5	0	1	3	3	31	569	93	1707	CoherentMotion_C#v1	1	500
728	1	5	51	0	0	3	3	312	288	936	864	CoherentMotion_C#v1	1	500
646	1	5	51	2	2	3	3	312	288	936	864	CoherentMotion_C#v1	1	500
677	1	7	70	3	3	3	3	424	176	1272	528	CoherentMotion_C#v1	1	500
1275	0	1	14	0	1	3	3	87	513	261	1539	CoherentMotion_C#v1	1	500
961	1	2	23	2	2	3	3	143	457	429	1371	CoherentMotion_C#v1	1	500
1318	0	2	23	0	2	3	3	143	457	429	1371	CoherentMotion_C#v1	1	500
748	1	4	42	0	0	3	3	256	344	768	1032	CoherentMotion_C#v1	1	500
1372	0	4	42	2	0	3	3	256	344	768	1032	CoherentMotion_C#v1	1	500
687	1	5	51	1	1	3	3	312	288	936	864	CoherentMotion_C#v1	1	500
948	1	7	70	1	1	3	3	424	176	1272	528	CoherentMotion_C#v1	1	500
2280	1	0	5	0	0	3	3	31	569	93	1707	CoherentMotion_C#v1	1	500
744	1	6	61	3	3	3	3	368	232	1104	696	CoherentMotion_C#v1	1	500
863	1	6	61	2	2	3	3	368	232	1104	696	CoherentMotion_C#v1	1	500
976	1	3	33	2	2	3	3	199	401	597	1203	CoherentMotion_C#v1	1	500
1585	0	1	14	2	0	3	3	87	513	261	1539	CoherentMotion_C#v1	1	500
927	0	0	5	0	2	3	3	31	569	93	1707	CoherentMotion_C#v1	1	500
996	1	5	51	2	2	3	3	312	288	936	864	CoherentMotion_C#v1	1	500
682	1	2	23	3	3	3	3	143	457	429	1371	CoherentMotion_C#v1	1	500
592	1	4	42	3	3	3	3	256	344	768	1032	CoherentMotion_C#v1	1	500
931	0	4	42	0	2	3	3	256	344	768	1032	CoherentMotion_C#v1	1	500
704	1	5	51	2	2	3	3	312	288	936	864	CoherentMotion_C#v1	1	500
1055	1	0	5	2	2	3	3	31	569	93	1707	CoherentMotion_C#v1	1	500
719	0	2	23	0	2	3	3	143	457	429	1371	CoherentMotion_C#v1	1	500
5224	1	7	70	2	2	3	3	424	176	1272	528	CoherentMotion_C#v1	1	500
704	1	6	61	2	2	3	3	368	232	1104	696	CoherentMotion_C#v1	1	500
762	0	1	14	2	1	3	3	87	513	261	1539	CoherentMotion_C#v1	1	500
1141	0	4	42	0	2	3	3	256	344	768	1032	CoherentMotion_C#v1	1	500
675	1	5	51	2	2	3	3	312	288	936	864	CoherentMotion_C#v1	1	500
691	1	6	61	1	1	3	3	368	232	1104	696	CoherentMotion_C#v1	1	500
625	1	1	14	1	1	3	3	87	513	261	1539	CoherentMotion_C#v1	1	500
1398	1	3	33	2	2	3	3	199	401	597	1203	CoherentMotion_C#v1	1	500
1335	0	2	23	1	2	3	3	143	457	429	1371	CoherentMotion_C#v1	1	500
910	1	6	61	1	1	3	3	368	232	1104	696	CoherentMotion_C#v1	1	500
819	1	4	42	2	2	3	3	256	344	768	1032	CoherentMotion_C#v1	1	500
869	1	7	70	1	1	3	3	424	176	1272	528	CoherentMotion_C#v1	1	500
1478	1	0	5	3	3	3	3	31	569	93	1707	CoherentMotion_C#v1	1	500
1418	0	3	33	1	3	3	3	199	401	597	1203	CoherentMotion_C#v1	1	500
803	1	2	23	2	2	3	3	143	457	429	1371	CoherentMotion_C#v1	1	500
933	0	1	14	3	1	3	3	87	513	261	1539	CoherentMotion_C#v1	1	500
755	1	3	33	0	0	3	3	199	401	597	1203	CoherentMotion_C#v1	1	500
875	1	4	42	2	2	3	3	256	344	768	1032	CoherentMotion_C#v1	1	500
1028	0	4	42	1	2	3	3	256	344	768	1032	CoherentMotion_C#v1	1	500
843	1	5	51	1	1	3	3	312	288	936	864	CoherentMotion_C#v1	1	500
693	1	7	70	3	3	3	3	424	176	1272	528	CoherentMotion_C#v1	1	500
678	1	7	70	0	0	3	3	424	176	1272	528	CoherentMotion_C#v1	1	500
997	0	0	5	3	2	3	3	31	569	93	1707	CoherentMotion_C#v1	1	500
1010	0	0	5	0	1	3	3	31	569	93	1707	CoherentMotion_C#v1	1	500
770	1	4	42	2	2	3	3	256	344	768	1032	CoherentMotion_C#v1	1	500
842	1	4	42	0	0	3	3	256	344	768	1032	CoherentMotion_C#v1	1	500
829	0	7	70	0	2	3	3	424	176	1272	528	CoherentMotion_C#v1	1	500
1007	0	0	5	0	3	3	3	31	569	93	1707	CoherentMotion_C#v1	1	500
758	1	2	23	1	1	3	3	143	457	429	1371	CoherentMotion_C#v1	1	500
566	1	5	51	0	0	3	3	312	288	936	864	CoherentMotion_C#v1	1	500
1249	1	7	70	0	0	3	3	424	176	1272	528	CoherentMotion_C#v1	1	500
871	0	0	5	0	2	3	3	31	569	93	1707	CoherentMotion_C#v1	1	500
809	1	7	70	2	2	3	3	424	176	1272	528	CoherentMotion_C#v1	1	500
691	1	5	51	2	2	3	3	312	288	936	864	CoherentMotion_C#v1	1	500
787	1	1	14	3	3	3	3	87	513	261	1539	CoherentMotion_C#v1	1	500
770	1	6	61	2	2	3	3	368	232	1104	696	CoherentMotion_C#v1	1	500
636	1	1	14	2	2	3	3	87	513	261	1539	CoherentMotion_C#v1	1	500
769	1	7	70	0	0	3	3	424	176	1272	528	CoherentMotion_C#v1	1	500
2274	1	4	42	1	1	3	3	256	344	768	1032	CoherentMotion_C#v1	1	500
697	1	2	23	1	1	3	3	143	457	429	1371	CoherentMotion_C#v1	1	500
615	1	2	23	3	3	3	3	143	457	429	1371	CoherentMotion_C#v1	1	500
685	0	4	42	2	0	3	3	256	344	768	1032	CoherentMotion_C#v1	1	500
674	1	6	61	1	1	3	3	368	232	1104	696	CoherentMotion_C#v1	1	500
1241	1	2	23	0	0	3	3	143	457	429	1371	CoherentMotion_C#v1	1	500
1182	0	1	14	0	2	3	3	87	513	261	1539	CoherentMotion_C#v1	1	500
1786	0	0	5	0	1	3	3	31	569	93	1707	CoherentMotion_C#v1	1	500
1027	1	7	70	3	3	3	3	424	176	1272	528	CoherentMotion_C#v1	1	500
1563	1	5	51	2	2	3	3	312	288	936	864	CoherentMotion_C#v1	1	500
1079	1	6	61	2	2	3	3	368	232	1104	696	CoherentMotion_C#v1	1	500
1088	0	1	14	0	1	3	3	87	513	261	1539	CoherentMotion_C#v1	1	500
1409	0	1	14	0	1	3	3	87	513	261	1539	CoherentMotion_C#v1	1	500
746	1	7	70	3	3	3	3	424	176	1272	528	CoherentMotion_C#v1	1	500
1442	1	4	42	0	0	3	3	256	344	768	1032	CoherentMotion_C#v1	1	500
2252	1	3	33	0	0	3	3	199	401	597	1203	CoherentMotion_C#v1	1	500
1091	0	2	23	2	0	3	3	143	457	429	1371	CoherentMotion_C#v1	1	500
860	0	0	5	1	3	3	3	31	569	93	1707	CoherentMotion_C#v1	1	500
1047	0	6	61	3	1	3	3	368	232	1104	696	CoherentMotion_C#v1	1	500
1518	0	0	5	1	0	3	3	31	569	93	1707	CoherentMotion_C#v1	1	500
1138	0	2	23	3	0	3	3	143	457	429	1371	CoherentMotion_C#v1	1	500
1028	0	0	5	1	3	3	3	31	569	93	1707	CoherentMotion_C#v1	1	500
674	1	7	70	3	3	3	3	424	176	1272	528	CoherentMotion_C#v1	1	500
1153	1	7	70	2	2	3	3	424	176	1272	528	CoherentMotion_C#v1	1	500
818	1	5	51	2	2	3	3	312	288	936	864	CoherentMotion_C#v1	1	500
813	1	2	23	3	3	3	3	143	457	429	1371	CoherentMotion_C#v1	1	500
606	1	5	51	1	1	3	3	312	288	936	864	CoherentMotion_C#v1	1	500
668	1	5	51	1	1	3	3	312	288	936	864	CoherentMotion_C#v1	1	500
786	1	5	51	3	3	3	3	312	288	936	864	CoherentMotion_C#v1	1	500
955	0	0	5	2	0	3	3	31	569	93	1707	CoherentMotion_C#v1	1	500
1208	1	3	33	2	2	3	3	199	401	597	1203	CoherentMotion_C#v1	1	500
1890	0	1	14	3	0	3	3	87	513	261	1539	CoherentMotion_C#v1	1	500
920	1	7	70	0	0	3	3	424	176	1272	528	CoherentMotion_C#v1	1	500
684	1	2	23	3	3	3	3	143	457	429	1371	CoherentMotion_C#v1	1	500
724	1	4	42	1	1	3	3	256	344	768	1032	CoherentMotion_C#v1	1	500
1121	0	0	5	3	0	3	3	31	569	93	1707	CoherentMotion_C#v1	1	500
549	1	4	42	1	1	3	3	256	344	768	1032	CoherentMotion_C#v1	1	500
767	0	0	5	2	0	3	3	31	569	93	1707	CoherentMotion_C#v1	1	500
696	1	1	14	1	1	3	3	87	513	261	1539	CoherentMotion_C#v1	1	500
686	1	6	61	3	3	3	3	368	232	1104	696	CoherentMotion_C#v1	1	500
772	1	7	70	0	0	3	3	424	176	1272	528	CoherentMotion_C#v1	1	500
684	1	3	33	1	1	3	3	199	401	597	1203	CoherentMotion_C#v1	1	500
639	1	6	61	1	1	3	3	368	232	1104	696	CoherentMotion_C#v1	1	500
544	1	1	14	1	1	3	3	87	513	261	1539	CoherentMotion_C#v1	1	500
671	1	7	70	3	3	3	3	424	176	1272	528	CoherentMotion_C#v1	1	500
1024	0	4	42	2	0	3	3	256	344	768	1032	CoherentMotion_C#v1	1	500
743	1	6	61	2	2	3	3	368	232	1104	696	CoherentMotion_C#v1	1	500
1072	1	6	61	2	2	3	3	368	232	1104	696	CoherentMotion_C#v1	1	500
728	1	7	70	2	2	3	3	424	176	1272	528	CoherentMotion_C#v1	1	500
1655	0	2	23	0	2	3	3	143	457	429	1371	CoherentMotion_C#v1	1	500
2183	0	0	5	1	0	3	3	31	569	93	1707	CoherentMotion_C#v1	1	500
636	1	7	70	3	3	3	3	424	176	1272	528	CoherentMotion_C#v1	1	500
913	1	4	42	2	2	3	3	256	344	768	1032	CoherentMotion_C#v1	1	500
693	1	2	23	3	3	3	3	143	457	429	1371	CoherentMotion_C#v1	1	500
635	1	5	51	2	2	3	3	312	288	936	864	CoherentMotion_C#v1	1	500
833	1	6	61	0	0	3	3	368	232	1104	696	CoherentMotion_C#v1	1	500
599	1	3	33	3	3	3	3	199	401	597	1203	CoherentMotion_C#v1	1	500
1433	0	2	23	0	1	3	3	143	457	429	1371	CoherentMotion_C#v1	1	500
1640	0	0	5	3	0	3	3	31	569	93	1707	CoherentMotion_C#v1	1	500
1624	0	2	23	0	2	3	3	143	457	429	1371	CoherentMotion_C#v1	1	500
1054	0	1	14	1	3	3	3	87	513	261	1539	CoherentMotion_C#v1	1	500
3141	0	3	33	2	3	3	3	199	401	597	1203	CoherentMotion_C#v1	1	500
899	0	1	14	2	3	3	3	87	513	261	1539	CoherentMotion_C#v1	1	500
909	1	3	33	1	1	3	3	199	401	597	1203	CoherentMotion_C#v1	1	500
795	1	4	42	2	2	3	3	256	344	768	1032	CoherentMotion_C#v1	1	500
778	1	7	70	0	0	3	3	424	176	1272	528	CoherentMotion_C#v1	1	500
595	1	7	70	3	3	3	3	424	176	1272	528	CoherentMotion_C#v1	1	500
855	0	2	23	2	1	3	3	143	457	429	1371	CoherentMotion_C#v1	1	500
851	0	1	14	3	0	3	3	87	513	261	1539	CoherentMotion_C#v1	1	500
660	1	3	33	3	3	3	3	199	401	597	1203	CoherentMotion_C#v1	1	500
572	1	3	33	2	2	3	3	199	401	597	1203	CoherentMotion_C#v1	1	500
983	0	4	42	2	0	3	3	256	344	768	1032	CoherentMotion_C#v1	1	500
852	1	4	42	2	2	3	3	256	344	768	1032	CoherentMotion_C#v1	1	500
580	1	6	61	2	2	3	3	368	232	1104	696	CoherentMotion_C#v1	1	500
740	0	1	14	0	3	3	3	87	513	261	1539	CoherentMotion_C#v1	1	500
667	0	4	42	0	1	3	3	256	344	768	1032	CoherentMotion_C#v1	1	500
1397	1	5	51	0	0	3	3	312	288	936	864	CoherentMotion_C#v1	1	500
1183	0	0	5	3	0	3	3	31	569	93	1707	CoherentMotion_C#v1	1	500
735	1	6	61	0	0	3	3	368	232	1104	696	CoherentMotion_C#v1	1	500
978	0	3	33	3	2	3	3	199	401	597	1203	CoherentMotion_C#v1	1	500
695	1	5	51	3	3	3	3	312	288	936	864	CoherentMotion_C#v1	1	500
619	1	7	70	1	1	3	3	424	176	1272	528	CoherentMotion_C#v1	1	500
1027	1	1	14	1	1	3	3	87	513	261	1539	CoherentMotion_C#v1	1	500
838	1	6	61	2	2	3	3	368	232	1104	696	CoherentMotion_C#v1	1	500
645	1	6	61	3	3	3	3	368	232	1104	696	CoherentMotion_C#v1	1	500
666	0	5	51	0	2	3	3	312	288	936	864	CoherentMotion_C#v1	1	500
861	0	1	14	3	1	3	3	87	513	261	1539	CoherentMotion_C#v1	1	500
908	0	1	14	1	0	3	3	87	513	261	1539	CoherentMotion_C#v1	1	500
532	1	3	33	3	3	3	3	199	401	597	1203	CoherentMotion_C#v1	1	500
674	1	6	61	1	1	3	3	368	232	1104	696	CoherentMotion_C#v1	1	500
632	0	1	14	0	3	3	3	87	513	261	1539	CoherentMotion_C#v1	1	500
916	0	3	33	2	1	3	3	199	401	597	1203	CoherentMotion_C#v1	1	500
1688	1	2	23	2	2	3	3	143	457	429	1371	CoherentMotion_C#v1	1	500
680	0	7	70	0	2	3	3	424	176	1272	528	CoherentMotion_C#v1	1	500
983	0	2	23	2	1	3	3	143	457	429	1371	CoherentMotion_C#v1	1	500
774	0	1	14	0	2	3	3	87	513	261	1539	CoherentMotion_C#v1	1	500
880	1	5	51	2	2	3	3	312	288	936	864	CoherentMotion_C#v1	1	500
954	1	6	61	0	0	3	3	368	232	1104	696	CoherentMotion_C#v1	1	500
1392	0	2	23	0	3	3	3	143	457	429	1371	CoherentMotion_C#v1	1	500
904	0	3	33	1	3	3	3	199	401	597	1203	CoherentMotion_C#v1	1	500
1363	0	4	42	2	0	3	3	256	344	768	1032	CoherentMotion_C#v1	1	500
588	1	7	70	3	3	3	3	424	176	1272	528	CoherentMotion_C#v1	1	500
760	1	2	23	2	2	3	3	143	457	429	1371	CoherentMotion_C#v1	1	500
1220	1	1	14	2	2	3	3	87	513	261	1539	CoherentMotion_C#v1	1	500
828	1	0	5	2	2	3	3	31	569	93	1707	CoherentMotion_C#v1	1	500
614	1	5	51	2	2	3	3	312	288	936	864	CoherentMotion_C#v1	1	500
788	1	6	61	3	3	3	3	368	232	1104	696	CoherentMotion_C#v1	1	500
612	1	5	51	3	3	3	3	312	288	936	864	CoherentMotion_C#v1	1	500
1240	1	1	14	3	3	3	3	87	513	261	1539	CoherentMotion_C#v1	1	500
725	1	6	61	1	1	3	3	368	232	1104	696	CoherentMotion_C#v1	1	500
891	1	6	61	0	0	3	3	368	232	1104	696	CoherentMotion_C#v1	1	500
757	1	0	5	3	3	3	3	31	569	93	1707	CoherentMotion_C#v1	1	500
617	1	6	61	1	1	3	3	368	232	1104	696	CoherentMotion_C#v1	1	500
798	0	0	5	3	2	3	3	31	569	93	1707	CoherentMotion_C#v1	1	500
841	1	5	51	2	2	3	3	312	288	936	864	CoherentMotion_C#v1	1	500
706	1	5	51	2	2	3	3	312	288	936	864	CoherentMotion_C#v1	1	500
650	1	7	70	2	2	3	3	424	176	1272	528	CoherentMotion_C#v1	1	500
767	0	0	5	0	1	3	3	31	569	93	1707	CoherentMotion_C#v1	1	500
599	0	7	70	0	2	3	3	424	176	1272	528	CoherentMotion_C#v1	1	500
930	1	0	5	1	1	3	3	31	569	93	1707	CoherentMotion_C#v1	1	500
616	1	4	42	2	2	3	3	256	344	768	1032	CoherentMotion_C#v1	1	500
641	1	7	70	2	2	3	3	424	176	1272	528	CoherentMotion_C#v1	1	500
530	1	0	5	2	2	3	3	31	569	93	1707	CoherentMotion_C#v1	1	500
873	1	3	33	1	1	3	3	199	401	597	1203	CoherentMotion_C#v1	1	500
992	1	3	33	1	1	3	3	199	401	597	1203	CoherentMotion_C#v1	1	500
943	0	4	42	0	1	3	3	256	344	768	1032	CoherentMotion_C#v1	1	500
780	1	0	5	3	3	3	3	31	569	93	1707	CoherentMotion_C#v1	1	500
661	0	1	14	1	3	3	3	87	513	261	1539	CoherentMotion_C#v1	1	500
747	0	0	5	3	1	3	3	31	569	93	1707	CoherentMotion_C#v1	1	500
634	1	4	42	3	3	3	3	256	344	768	1032	CoherentMotion_C#v1	1	500
808	1	6	61	2	2	3	3	368	232	1104	696	CoherentMotion_C#v1	1	500
977	1	4	42	3	3	3	3	256	344	768	1032	CoherentMotion_C#v1	1	500
820	1	7	70	1	1	3	3	424	176	1272	528	CoherentMotion_C#v1	1	500
698	1	6	61	1	1	3	3	368	232	1104	696	CoherentMotion_C#v1	1	500
641	1	3	33	3	3	3	3	199	401	597	1203	CoherentMotion_C#v1	1	500
750	0	1	14	0	1	3	3	87	513	261	1539	CoherentMotion_C#v1	1	500
774	1	1	14	3	3	3	3	87	513	261	1539	CoherentMotion_C#v1	1	500
638	1	1	14	1	1	3	3	87	513	261	1539	CoherentMotion_C#v1	1	500
662	1	3	33	3	3	3	3	199	401	597	1203	CoherentMotion_C#v1	1	500
533	1	5	51	1	1	3	3	312	288	936	864	CoherentMotion_C#v1	1	500
589	1	5	51	3	3	3	3	312	288	936	864	CoherentMotion_C#v1	1	500
1610	0	1	14	2	1	3	3	87	513	261	1539	CoherentMotion_C#v1	1	500
913	0	6	61	0	2	3	3	368	232	1104	696	CoherentMotion_C#v1	1	500
868	1	2	23	3	3	3	3	143	457	429	1371	CoherentMotion_C#v1	1	500
809	0	6	61	0	1	3	3	368	232	1104	696	CoherentMotion_C#v1	1	500
868	0	1	14	2	3	3	3	87	513	261	1539	CoherentMotion_C#v1	1	500
862	1	7	70	1	1	3	3	424	176	1272	528	CoherentMotion_C#v1	1	500
714	0	4	42	1	3	3	3	256	344	768	1032	CoherentMotion_C#v1	1	500
816	0	4	42	0	1	3	3	256	344	768	1032	CoherentMotion_C#v1	1	500
578	1	2	23	0	0	3	3	143	457	429	1371	CoherentMotion_C#v1	1	500
645	0	4	42	2	0	3	3	256	344	768	1032	CoherentMotion_C#v1	1	500
1412	1	6	61	2	2	3	3	368	232	1104	696	CoherentMotion_C#v1	1	500
796	0	7	70	0	2	3	3	424	176	1272	528	CoherentMotion_C#v1	1	500
1021	1	2	23	3	3	3	3	143	457	429	1371	CoherentMotion_C#v1	1	500
1025	0	1	14	2	1	3	3	87	513	261	1539	CoherentMotion_C#v1	1	500
604	1	4	42	3	3	3	3	256	344	768	1032	CoherentMotion_C#v1	1	500
697	0	3	33	2	1	3	3	199	401	597	1203	CoherentMotion_C#v1	1	500
576	0	2	23	1	0	3	3	143	457	429	1371	CoherentMotion_C#v1	1	500
1538	1	4	42	1	1	3	3	256	344	768	1032	CoherentMotion_C#v1	1	500
622	1	6	61	1	1	3	3	368	232	1104	696	CoherentMotion_C#v1	1	500
572	1	7	70	1	1	3	3	424	176	1272	528	CoherentMotion_C#v1	1	500
692	0	3	33	2	3	3	3	199	401	597	1203	CoherentMotion_C#v1	1	500
671	1	2	23	2	2	3	3	143	457	429	1371	CoherentMotion_C#v1	1	500
610	0	2	23	1	3	3	3	143	457	429	1371	CoherentMotion_C#v1	1	500
976	1	4	42	2	2	3	3	256	344	768	1032	CoherentMotion_C#v1	1	500
927	0	1	14	2	0	3	3	87	513	261	1539	CoherentMotion_C#v1	1	500
924	0	0	5	3	2	3	3	31	569	93	1707	CoherentMotion_C#v1	1	500
1871	1	7	70	3	3	3	3	424	176	1272	528	CoherentMotion_C#v1	1	500
1332	0	0	5	3	2	3	3	31	569	93	1707	CoherentMotion_C#v1	1	500
1740	1	2	23	3	3	3	3	143	457	429	1371	CoherentMotion_C#v1	1	500
773	1	6	61	0	0	3	3	368	232	1104	696	CoherentMotion_C#v1	1	500
695	1	7	70	1	1	3	3	424	176	1272	528	CoherentMotion_C#v1	1	500
853	0	4	42	2	0	3	3	256	344	768	1032	CoherentMotion_C#v1	1	500
633	0	6	61	1	3	3	3	368	232	1104	696	CoherentMotion_C#v1	1	500
894	1	6	61	2	2	3	3	368	232	1104	696	CoherentMotion_C#v1	1	500
1135	1	5	51	3	3	3	3	312	288	936	864	CoherentMotion_C#v1	1	500
898	1	3	33	3	3	3	3	199	401	597	1203	CoherentMotion_C#v1	1	500
760	1	3	33	2	2	3	3	199	401	597	1203	CoherentMotion_C#v1	1	500
757	1	5	51	3	3	3	3	312	288	936	864	CoherentMotion_C#v1	1	500
546	1	2	23	1	1	3	3	143	457	429	1371	CoherentMotion_C#v1	1	500
598	1	4	42	0	0	3	3	256	344	768	1032	CoherentMotion_C#v1	1	500
644	1	1	14	1	1	3	3	87	513	261	1539	CoherentMotion_C#v1	1	500
602	0	4	42	2	0	3	3	256	344	768	1032	CoherentMotion_C#v1	1	500
703	0	2	23	0	2	3	3	143	457	429	1371	CoherentMotion_C#v1	1	500
1246	0	2	23	2	0	3	3	143	457	429	1371	CoherentMotion_C#v1	1	500
795	0	0	5	1	3	3	3	31	569	93	1707	CoherentMotion_C#v1	1	500
655	0	3	33	3	1	3	3	199	401	597	1203	CoherentMotion_C#v1	1	500
728	1	6	61	1	1	3	3	368	232	1104	696	CoherentMotion_C#v1	1	500
1030	1	4	42	2	2	3	3	256	344	768	1032	CoherentMotion_C#v1	1	500
880	1	3	33	0	0	3	3	199	401	597	1203	CoherentMotion_C#v1	1	500
671	1	2	23	3	3	3	3	143	457	429	1371	CoherentMotion_C#v1	1	500
1017	1	4	42	2	2	3	3	256	344	768	1032	CoherentMotion_C#v1	1	500
801	1	2	23	3	3	3	3	143	457	429	1371	CoherentMotion_C#v1	1	500
1106	1	3	33	1	1	3	3	199	401	597	1203	CoherentMotion_C#v1	1	500
740	1	7	70	1	1	3	3	424	176	1272	528	CoherentMotion_C#v1	1	500
811	1	0	5	3	3	3	3	31	569	93	1707	CoherentMotion_C#v1	1	500
708	1	1	14	0	0	3	3	87	513	261	1539	CoherentMotion_C#v1	1	500
683	1	7	70	3	3	3	3	424	176	1272	528	CoherentMotion_C#v1	1	500
1625	0	0	5	3	2	3	3	31	569	93	1707	CoherentMotion_C#v1	1	500
1968	0	1	14	3	1	3	3	87	513	261	1539	CoherentMotion_C#v1	1	500
704	1	7	70	1	1	3	3	424	176	1272	528	CoherentMotion_C#v1	1	500
645	1	7	70	3	3	3	3	424	176	1272	528	CoherentMotion_C#v1	1	500
1666	0	6	61	3	0	3	3	368	232	1104	696	CoherentMotion_C#v1	1	500
1251	1	3	33	1	1	3	3	199	401	597	1203	CoherentMotion_C#v1	1	500
1360	1	3	33	0	0	3	3	199	401	597	1203	CoherentMotion_C#v1	1	500
1136	1	3	33	0	0	3	3	199	401	597	1203	CoherentMotion_C#v1	1	500
689	1	6	61	0	0	3	3	368	232	1104	696	CoherentMotion_C#v1	1	500
792	1	3	33	1	1	3	3	199	401	597	1203	CoherentMotion_C#v1	1	500
738	1	5	51	0	0	3	3	312	288	936	864	CoherentMotion_C#v1	1	500
752	1	4	42	1	1	3	3	256	344	768	1032	CoherentMotion_C#v1	1	500
706	1	7	70	1	1	3	3	424	176	1272	528	CoherentMotion_C#v1	1	500
1097	0	1	14	2	0	3	3	87	513	261	1539	CoherentMotion_C#v1	1	500
946	0	2	23	0	2	3	3	143	457	429	1371	CoherentMotion_C#v1	1	500
927	1	4	42	1	1	3	3	256	344	768	1032	CoherentMotion_C#v1	1	500
916	1	4	42	2	2	3	3	256	344	768	1032	CoherentMotion_C#v1	1	500
704	1	3	33	2	2	3	3	199	401	597	1203	CoherentMotion_C#v1	1	500
831	0	1	14	0	2	3	3	87	513	261	1539	CoherentMotion_C#v1	1	500
889	1	3	33	0	0	3	3	199	401	597	1203	CoherentMotion_C#v1	1	500
709	1	5	51	3	3	3	3	312	288	936	864	CoherentMotion_C#v1	1	500
820	1	5	51	3	3	3	3	312	288	936	864	CoherentMotion_C#v1	1	500
662	1	6	61	3	3	3	3	368	232	1104	696	CoherentMotion_C#v1	1	500
732	1	2	23	2	2	3	3	143	457	429	1371	CoherentMotion_C#v1	1	500
652	1	6	61	3	3	3	3	368	232	1104	696	CoherentMotion_C#v1	1	500
800	0	0	5	3	2	3	3	31	569	93	1707	CoherentMotion_C#v1	1	500
971	1	7	70	2	2	3	3	424	176	1272	528	CoherentMotion_C#v1	1	500
657	0	1	14	3	0	3	3	87	513	261	1539	CoherentMotion_C#v1	1	500
877	1	7	70	1	1	3	3	424	176	1272	528	CoherentMotion_C#v1	1	500
1352	0	0	5	1	0	3	3	31	569	93	1707	CoherentMotion_C#v1	1	500
1418	0	2	23	0	2	3	3	143	457	429	1371	CoherentMotion_C#v1	1	500
922	0	4	42	0	3	3	3	256	344	768	1032	CoherentMotion_C#v1	1	500
584	1	5	51	1	1	3	3	312	288	936	864	CoherentMotion_C#v1	1	500
827	1	7	70	0	0	3	3	424	176	1272	528	CoherentMotion_C#v1	1	500
643	1	5	51	1	1	3	3	312	288	936	864	CoherentMotion_C#v1	1	500
1362	0	0	5	3	2	3	3	31	569	93	1707	CoherentMotion_C#v1	1	500
770	1	5	51	2	2	3	3	312	288	936	864	CoherentMotion_C#v1	1	500
674	1	7	70	3	3	3	3	424	176	1272	528	CoherentMotion_C#v1	1	500
642	0	6	61	3	1	3	3	368	232	1104	696	CoherentMotion_C#v1	1	500
1560	1	5	51	3	3	3	3	312	288	936	864	CoherentMotion_C#v1	1	500
660	1	3	33	3	3	3	3	199	401	597	1203	CoherentMotion_C#v1	1	500
818	1	6	61	2	2	3	3	368	232	1104	696	CoherentMotion_C#v1	1	500
826	1	5	51	2	2	3	3	312	288	936	864	CoherentMotion_C#v1	1	500
716	1	7	70	1	1	3	3	424	176	1272	528	CoherentMotion_C#v1	1	500
1390	0	0	5	3	0	3	3	31	569	93	1707	CoherentMotion_C#v1	1	500
1797	0	0	5	3	1	3	3	31	569	93	1707	CoherentMotion_C#v1	1	500
1311	1	4	42	3	3	3	3	256	344	768	1032	CoherentMotion_C#v1	1	500
638	1	5	51	1	1	3	3	312	288	936	864	CoherentMotion_C#v1	1	500
874	1	5	51	0	0	3	3	312	288	936	864	CoherentMotion_C#v1	1	500
662	1	4	42	3	3	3	3	256	344	768	1032	CoherentMotion_C#v1	1	500
1252	1	2	23	0	0	3	3	143	457	429	1371	CoherentMotion_C#v1	1	500
802	1	2	23	0	0	3	3	143	457	429	1371	CoherentMotion_C#v1	1	500
803	1	1	14	1	1	3	3	87	513	261	1539	CoherentMotion_C#v1	1	500
821	1	7	70	1	1	3	3	424	176	1272	528	CoherentMotion_C#v1	1	500
823	1	6	61	2	2	3	3	368	232	1104	696	CoherentMotion_C#v1	1	500
913	1	3	33	2	2	3	3	199	401	597	1203	CoherentMotion_C#v1	1	500
726	0	0	5	3	2	3	3	31	569	93	1707	CoherentMotion_C#v1	1	500
789	0	0	5	3	1	3	3	31	569	93	1707	CoherentMotion_C#v1	1	500
829	0	4	42	1	0	3	3	256	344	768	1032	CoherentMotion_C#v1	1	500
543	1	2	23	3	3	3	3	143	457	429	1371	CoherentMotion_C#v1	1	500
801	1	7	70	2	2	3	3	424	176	1272	528	CoherentMotion_C#v1	1	500
956	1	7	70	2	2	3	3	424	176	1272	528	CoherentMotion_C#v1	1	500
1033	1	0	5	3	3	3	3	31	569	93	1707	CoherentMotion_C#v1	1	500
842	0	3	33	2	1	3	3	199	401	597	1203	CoherentMotion_C#v1	1	500
1172	0	1	14	2	0	3	3	87	513	261	1539	CoherentMotion_C#v1	1	500
1798	0	2	23	1	3	3	3	143	457	429	1371	CoherentMotion_C#v1	1	500
905	0	2	23	3	1	3	3	143	457	429	1371	CoherentMotion_C#v1	1	500
2135	0	2	23	3	1	3	3	143	457	429	1371	CoherentMotion_C#v1	1	500
712	0	1	14	0	2	3	3	87	513	261	1539	CoherentMotion_C#v1	1	500
599	0	0	5	1	0	3	3	31	569	93	1707	CoherentMotion_C#v1	1	500
1012	0	1	14	2	3	3	3	87	513	261	1539	CoherentMotion_C#v1	1	500
1900	0	3	33	0	2	3	3	199	401	597	1203	CoherentMotion_C#v1	1	500
664	1	7	70	2	2	3	3	424	176	1272	528	CoherentMotion_C#v1	1	500
956	0	1	14	2	3	3	3	87	513	261	1539	CoherentMotion_C#v1	1	500
716	1	6	61	1	1	3	3	368	232	1104	696	CoherentMotion_C#v1	1	500
684	1	5	51	3	3	3	3	312	288	936	864	CoherentMotion_C#v1	1	500
743	1	5	51	0	0	3	3	312	288	936	864	CoherentMotion_C#v1	1	500
766	1	6	61	3	3	3	3	368	232	1104	696	CoherentMotion_C#v1	1	500
