# Supplementary material for: The Leuven Embedded Figures Test (L-EFT): measuring perception, intelligence or executive function?
Source: PeerJ. 2018 Mar 26;6:e4524. doi: 10.7717/peerj.4524 (PMC5875396; doi:10.7717/peerj.4524)
Supplement: Supplemental Information 9 [file peerj-06-4524-s009.zip › Study 1/CoherentMotion/114460CoherentMotion.csv]

ReactionTime	Accuracy	CoherenceLevel	CoherenceValue	StimDirection	RespDirection	G_MeanCoherentSpeed	G_MeanRandomSpeed	TotalCoherent	TotalRandom	TotalCoherentSpeed	TotalRandomSpeed	TestID	MainPrac	MotionDuration
3144	0	2	23	2	3	3	3	143	457	429	1371	CoherentMotion_C#v1	0	1000
13658	0	0	5	2	1	3	3	31	569	93	1707	CoherentMotion_C#v1	0	1000
4397	0	0	5	0	3	3	3	31	569	93	1707	CoherentMotion_C#v1	0	1000
5437	1	1	14	3	3	3	3	87	513	261	1539	CoherentMotion_C#v1	0	1000
2538	0	1	14	0	3	3	3	87	513	261	1539	CoherentMotion_C#v1	0	1000
2328	1	5	51	0	0	3	3	312	288	936	864	CoherentMotion_C#v1	0	1000
1619	0	1	14	3	0	3	3	87	513	261	1539	CoherentMotion_C#v1	0	1000
1490	1	5	51	2	2	3	3	312	288	936	864	CoherentMotion_C#v1	0	1000
1341	1	6	61	3	3	3	3	368	232	1104	696	CoherentMotion_C#v1	0	1000
1493	1	3	33	3	3	3	3	199	401	597	1203	CoherentMotion_C#v1	0	1000
1168	0	2	23	0	1	3	3	143	457	429	1371	CoherentMotion_C#v1	0	1000
1538	1	4	42	2	2	3	3	256	344	768	1032	CoherentMotion_C#v1	0	1000
1272	0	3	33	1	3	3	3	199	401	597	1203	CoherentMotion_C#v1	0	1000
1276	0	1	14	1	0	3	3	87	513	261	1539	CoherentMotion_C#v1	0	1000
1498	0	0	5	1	0	3	3	31	569	93	1707	CoherentMotion_C#v1	0	1000
1622	0	5	51	1	0	3	3	312	288	936	864	CoherentMotion_C#v1	0	1000
1059	1	7	70	0	0	3	3	424	176	1272	528	CoherentMotion_C#v1	0	1000
4012	1	3	33	3	3	3	3	199	401	597	1203	CoherentMotion_C#v1	0	1000
1623	1	2	23	3	3	3	3	143	457	429	1371	CoherentMotion_C#v1	0	1000
1661	1	4	42	0	0	3	3	256	344	768	1032	CoherentMotion_C#v1	0	1000
1033	1	6	61	1	1	3	3	368	232	1104	696	CoherentMotion_C#v1	0	1000
2542	0	4	42	2	3	3	3	256	344	768	1032	CoherentMotion_C#v1	0	1000
1621	0	0	5	3	2	3	3	31	569	93	1707	CoherentMotion_C#v1	0	1000
1387	0	0	5	3	0	3	3	31	569	93	1707	CoherentMotion_C#v1	0	1000
1308	1	5	51	0	0	3	3	312	288	936	864	CoherentMotion_C#v1	0	1000
1514	0	3	33	0	1	3	3	199	401	597	1203	CoherentMotion_C#v1	0	1000
1540	1	6	61	3	3	3	3	368	232	1104	696	CoherentMotion_C#v1	0	1000
1790	0	2	23	0	2	3	3	143	457	429	1371	CoherentMotion_C#v1	0	1000
2028	0	7	70	1	3	3	3	424	176	1272	528	CoherentMotion_C#v1	0	1000
1511	1	7	70	1	1	3	3	424	176	1272	528	CoherentMotion_C#v1	0	1000
1522	0	5	51	2	0	3	3	312	288	936	864	CoherentMotion_C#v1	0	1000
1484	1	4	42	3	3	3	3	256	344	768	1032	CoherentMotion_C#v1	0	1000
1512	1	7	70	0	0	3	3	424	176	1272	528	CoherentMotion_C#v1	0	1000
1576	0	5	51	1	3	3	3	312	288	936	864	CoherentMotion_C#v1	0	1000
1429	1	6	61	3	3	3	3	368	232	1104	696	CoherentMotion_C#v1	0	1000
1322	1	4	42	1	1	3	3	256	344	768	1032	CoherentMotion_C#v1	0	1000
1386	0	1	14	1	2	3	3	87	513	261	1539	CoherentMotion_C#v1	0	1000
1059	1	6	61	2	2	3	3	368	232	1104	696	CoherentMotion_C#v1	0	1000
1329	1	3	33	3	3	3	3	199	401	597	1203	CoherentMotion_C#v1	0	1000
1400	0	3	33	2	0	3	3	199	401	597	1203	CoherentMotion_C#v1	0	1000
1546	1	6	61	1	1	3	3	368	232	1104	696	CoherentMotion_C#v1	0	1000
1702	1	5	51	2	2	3	3	312	288	936	864	CoherentMotion_C#v1	0	1000
1494	1	5	51	2	2	3	3	312	288	936	864	CoherentMotion_C#v1	0	1000
1446	1	3	33	0	0	3	3	199	401	597	1203	CoherentMotion_C#v1	0	1000
1355	1	7	70	0	0	3	3	424	176	1272	528	CoherentMotion_C#v1	0	1000
1323	1	7	70	0	0	3	3	424	176	1272	528	CoherentMotion_C#v1	0	1000
1402	0	1	14	2	3	3	3	87	513	261	1539	CoherentMotion_C#v1	0	1000
1098	1	5	51	2	2	3	3	312	288	936	864	CoherentMotion_C#v1	0	1000
1228	1	4	42	2	2	3	3	256	344	768	1032	CoherentMotion_C#v1	0	1000
1401	1	3	33	2	2	3	3	199	401	597	1203	CoherentMotion_C#v1	0	1000
1345	0	0	5	1	2	3	3	31	569	93	1707	CoherentMotion_C#v1	0	1000
1545	0	2	23	2	0	3	3	143	457	429	1371	CoherentMotion_C#v1	0	1000
1325	0	0	5	2	1	3	3	31	569	93	1707	CoherentMotion_C#v1	0	1000
1296	1	7	70	0	0	3	3	424	176	1272	528	CoherentMotion_C#v1	0	1000
1434	1	7	70	1	1	3	3	424	176	1272	528	CoherentMotion_C#v1	0	1000
1250	1	5	51	3	3	3	3	312	288	936	864	CoherentMotion_C#v1	0	1000
1200	1	3	33	3	3	3	3	199	401	597	1203	CoherentMotion_C#v1	0	1000
1208	0	1	14	3	0	3	3	87	513	261	1539	CoherentMotion_C#v1	0	1000
1119	1	5	51	1	1	3	3	312	288	936	864	CoherentMotion_C#v1	0	1000
1201	1	6	61	0	0	3	3	368	232	1104	696	CoherentMotion_C#v1	0	1000
1596	0	2	23	1	3	3	3	143	457	429	1371	CoherentMotion_C#v1	0	1000
1466	0	1	14	0	1	3	3	87	513	261	1539	CoherentMotion_C#v1	0	1000
1292	1	6	61	0	0	3	3	368	232	1104	696	CoherentMotion_C#v1	0	1000
1347	1	7	70	2	2	3	3	424	176	1272	528	CoherentMotion_C#v1	0	1000
2361	0	0	5	1	0	3	3	31	569	93	1707	CoherentMotion_C#v1	0	1000
1500	0	2	23	0	1	3	3	143	457	429	1371	CoherentMotion_C#v1	0	1000
1270	1	6	61	1	1	3	3	368	232	1104	696	CoherentMotion_C#v1	0	1000
1300	1	3	33	2	2	3	3	199	401	597	1203	CoherentMotion_C#v1	0	1000
1179	0	1	14	1	0	3	3	87	513	261	1539	CoherentMotion_C#v1	0	1000
1372	0	7	70	1	3	3	3	424	176	1272	528	CoherentMotion_C#v1	0	1000
1654	0	0	5	3	2	3	3	31	569	93	1707	CoherentMotion_C#v1	0	1000
1309	1	2	23	3	3	3	3	143	457	429	1371	CoherentMotion_C#v1	0	1000
1237	1	7	70	2	2	3	3	424	176	1272	528	CoherentMotion_C#v1	0	1000
1113	1	0	5	0	0	3	3	31	569	93	1707	CoherentMotion_C#v1	0	1000
1179	1	2	23	2	2	3	3	143	457	429	1371	CoherentMotion_C#v1	0	1000
2066	1	4	42	0	0	3	3	256	344	768	1032	CoherentMotion_C#v1	0	1000
1879	0	4	42	3	1	3	3	256	344	768	1032	CoherentMotion_C#v1	0	1000
1327	1	5	51	1	1	3	3	312	288	936	864	CoherentMotion_C#v1	0	1000
1190	1	0	5	3	3	3	3	31	569	93	1707	CoherentMotion_C#v1	0	1000
1129	1	5	51	3	3	3	3	312	288	936	864	CoherentMotion_C#v1	0	1000
1882	0	0	5	1	0	3	3	31	569	93	1707	CoherentMotion_C#v1	1	500
1112	1	6	61	0	0	3	3	368	232	1104	696	CoherentMotion_C#v1	1	500
1001	1	3	33	3	3	3	3	199	401	597	1203	CoherentMotion_C#v1	1	500
984	1	3	33	3	3	3	3	199	401	597	1203	CoherentMotion_C#v1	1	500
957	1	5	51	3	3	3	3	312	288	936	864	CoherentMotion_C#v1	1	500
1148	1	3	33	1	1	3	3	199	401	597	1203	CoherentMotion_C#v1	1	500
909	1	7	70	0	0	3	3	424	176	1272	528	CoherentMotion_C#v1	1	500
936	1	2	23	3	3	3	3	143	457	429	1371	CoherentMotion_C#v1	1	500
921	0	0	5	1	0	3	3	31	569	93	1707	CoherentMotion_C#v1	1	500
855	1	7	70	2	2	3	3	424	176	1272	528	CoherentMotion_C#v1	1	500
1112	1	1	14	3	3	3	3	87	513	261	1539	CoherentMotion_C#v1	1	500
985	1	7	70	2	2	3	3	424	176	1272	528	CoherentMotion_C#v1	1	500
959	1	7	70	0	0	3	3	424	176	1272	528	CoherentMotion_C#v1	1	500
1436	0	1	14	0	3	3	3	87	513	261	1539	CoherentMotion_C#v1	1	500
1245	0	1	14	1	3	3	3	87	513	261	1539	CoherentMotion_C#v1	1	500
983	1	4	42	3	3	3	3	256	344	768	1032	CoherentMotion_C#v1	1	500
944	0	3	33	1	2	3	3	199	401	597	1203	CoherentMotion_C#v1	1	500
766	1	6	61	0	0	3	3	368	232	1104	696	CoherentMotion_C#v1	1	500
886	1	3	33	0	0	3	3	199	401	597	1203	CoherentMotion_C#v1	1	500
896	1	6	61	3	3	3	3	368	232	1104	696	CoherentMotion_C#v1	1	500
839	1	6	61	0	0	3	3	368	232	1104	696	CoherentMotion_C#v1	1	500
904	1	6	61	0	0	3	3	368	232	1104	696	CoherentMotion_C#v1	1	500
804	1	5	51	3	3	3	3	312	288	936	864	CoherentMotion_C#v1	1	500
1495	1	2	23	1	1	3	3	143	457	429	1371	CoherentMotion_C#v1	1	500
864	1	3	33	0	0	3	3	199	401	597	1203	CoherentMotion_C#v1	1	500
1044	1	2	23	2	2	3	3	143	457	429	1371	CoherentMotion_C#v1	1	500
924	1	7	70	2	2	3	3	424	176	1272	528	CoherentMotion_C#v1	1	500
935	0	1	14	2	3	3	3	87	513	261	1539	CoherentMotion_C#v1	1	500
773	1	5	51	3	3	3	3	312	288	936	864	CoherentMotion_C#v1	1	500
1103	1	1	14	3	3	3	3	87	513	261	1539	CoherentMotion_C#v1	1	500
1063	0	6	61	1	3	3	3	368	232	1104	696	CoherentMotion_C#v1	1	500
807	0	2	23	1	2	3	3	143	457	429	1371	CoherentMotion_C#v1	1	500
809	0	6	61	3	0	3	3	368	232	1104	696	CoherentMotion_C#v1	1	500
979	0	2	23	0	3	3	3	143	457	429	1371	CoherentMotion_C#v1	1	500
858	1	2	23	0	0	3	3	143	457	429	1371	CoherentMotion_C#v1	1	500
1060	1	4	42	0	0	3	3	256	344	768	1032	CoherentMotion_C#v1	1	500
924	0	5	51	1	3	3	3	312	288	936	864	CoherentMotion_C#v1	1	500
825	1	7	70	0	0	3	3	424	176	1272	528	CoherentMotion_C#v1	1	500
1042	1	1	14	2	2	3	3	87	513	261	1539	CoherentMotion_C#v1	1	500
914	1	6	61	1	1	3	3	368	232	1104	696	CoherentMotion_C#v1	1	500
918	1	2	23	3	3	3	3	143	457	429	1371	CoherentMotion_C#v1	1	500
763	1	7	70	2	2	3	3	424	176	1272	528	CoherentMotion_C#v1	1	500
867	0	0	5	0	1	3	3	31	569	93	1707	CoherentMotion_C#v1	1	500
1128	1	2	23	3	3	3	3	143	457	429	1371	CoherentMotion_C#v1	1	500
841	0	1	14	3	0	3	3	87	513	261	1539	CoherentMotion_C#v1	1	500
762	1	6	61	3	3	3	3	368	232	1104	696	CoherentMotion_C#v1	1	500
922	0	0	5	2	1	3	3	31	569	93	1707	CoherentMotion_C#v1	1	500
1001	0	0	5	3	2	3	3	31	569	93	1707	CoherentMotion_C#v1	1	500
1008	1	1	14	2	2	3	3	87	513	261	1539	CoherentMotion_C#v1	1	500
838	1	4	42	3	3	3	3	256	344	768	1032	CoherentMotion_C#v1	1	500
849	1	5	51	2	2	3	3	312	288	936	864	CoherentMotion_C#v1	1	500
756	1	6	61	3	3	3	3	368	232	1104	696	CoherentMotion_C#v1	1	500
1027	0	2	23	2	0	3	3	143	457	429	1371	CoherentMotion_C#v1	1	500
867	1	7	70	2	2	3	3	424	176	1272	528	CoherentMotion_C#v1	1	500
1206	1	3	33	2	2	3	3	199	401	597	1203	CoherentMotion_C#v1	1	500
1094	1	5	51	1	1	3	3	312	288	936	864	CoherentMotion_C#v1	1	500
1131	0	1	14	0	1	3	3	87	513	261	1539	CoherentMotion_C#v1	1	500
894	0	2	23	2	3	3	3	143	457	429	1371	CoherentMotion_C#v1	1	500
946	0	1	14	1	0	3	3	87	513	261	1539	CoherentMotion_C#v1	1	500
926	1	7	70	3	3	3	3	424	176	1272	528	CoherentMotion_C#v1	1	500
1081	0	0	5	1	2	3	3	31	569	93	1707	CoherentMotion_C#v1	1	500
821	1	3	33	1	1	3	3	199	401	597	1203	CoherentMotion_C#v1	1	500
742	1	3	33	0	0	3	3	199	401	597	1203	CoherentMotion_C#v1	1	500
821	0	1	14	0	1	3	3	87	513	261	1539	CoherentMotion_C#v1	1	500
837	1	5	51	3	3	3	3	312	288	936	864	CoherentMotion_C#v1	1	500
762	1	5	51	1	1	3	3	312	288	936	864	CoherentMotion_C#v1	1	500
1026	1	4	42	1	1	3	3	256	344	768	1032	CoherentMotion_C#v1	1	500
849	1	7	70	1	1	3	3	424	176	1272	528	CoherentMotion_C#v1	1	500
763	1	1	14	0	0	3	3	87	513	261	1539	CoherentMotion_C#v1	1	500
790	1	7	70	2	2	3	3	424	176	1272	528	CoherentMotion_C#v1	1	500
1077	0	4	42	2	3	3	3	256	344	768	1032	CoherentMotion_C#v1	1	500
976	1	0	5	1	1	3	3	31	569	93	1707	CoherentMotion_C#v1	1	500
877	1	6	61	0	0	3	3	368	232	1104	696	CoherentMotion_C#v1	1	500
793	1	7	70	0	0	3	3	424	176	1272	528	CoherentMotion_C#v1	1	500
865	1	1	14	0	0	3	3	87	513	261	1539	CoherentMotion_C#v1	1	500
761	1	5	51	2	2	3	3	312	288	936	864	CoherentMotion_C#v1	1	500
718	0	4	42	0	1	3	3	256	344	768	1032	CoherentMotion_C#v1	1	500
924	1	4	42	3	3	3	3	256	344	768	1032	CoherentMotion_C#v1	1	500
1422	0	0	5	0	3	3	3	31	569	93	1707	CoherentMotion_C#v1	1	500
1547	0	4	42	3	1	3	3	256	344	768	1032	CoherentMotion_C#v1	1	500
919	1	5	51	3	3	3	3	312	288	936	864	CoherentMotion_C#v1	1	500
844	1	6	61	2	2	3	3	368	232	1104	696	CoherentMotion_C#v1	1	500
798	1	4	42	0	0	3	3	256	344	768	1032	CoherentMotion_C#v1	1	500
752	1	6	61	0	0	3	3	368	232	1104	696	CoherentMotion_C#v1	1	500
703	1	2	23	0	0	3	3	143	457	429	1371	CoherentMotion_C#v1	1	500
686	1	5	51	3	3	3	3	312	288	936	864	CoherentMotion_C#v1	1	500
796	1	6	61	0	0	3	3	368	232	1104	696	CoherentMotion_C#v1	1	500
591	1	4	42	0	0	3	3	256	344	768	1032	CoherentMotion_C#v1	1	500
667	1	5	51	3	3	3	3	312	288	936	864	CoherentMotion_C#v1	1	500
1184	1	2	23	3	3	3	3	143	457	429	1371	CoherentMotion_C#v1	1	500
844	1	3	33	3	3	3	3	199	401	597	1203	CoherentMotion_C#v1	1	500
894	0	7	70	2	0	3	3	424	176	1272	528	CoherentMotion_C#v1	1	500
682	1	3	33	3	3	3	3	199	401	597	1203	CoherentMotion_C#v1	1	500
823	0	2	23	2	0	3	3	143	457	429	1371	CoherentMotion_C#v1	1	500
834	1	5	51	0	0	3	3	312	288	936	864	CoherentMotion_C#v1	1	500
891	1	2	23	2	2	3	3	143	457	429	1371	CoherentMotion_C#v1	1	500
1136	1	3	33	0	0	3	3	199	401	597	1203	CoherentMotion_C#v1	1	500
866	1	7	70	2	2	3	3	424	176	1272	528	CoherentMotion_C#v1	1	500
669	1	3	33	3	3	3	3	199	401	597	1203	CoherentMotion_C#v1	1	500
1179	1	3	33	2	2	3	3	199	401	597	1203	CoherentMotion_C#v1	1	500
838	0	1	14	3	0	3	3	87	513	261	1539	CoherentMotion_C#v1	1	500
1877	0	2	23	3	1	3	3	143	457	429	1371	CoherentMotion_C#v1	1	500
764	1	7	70	1	1	3	3	424	176	1272	528	CoherentMotion_C#v1	1	500
709	1	2	23	2	2	3	3	143	457	429	1371	CoherentMotion_C#v1	1	500
720	1	6	61	2	2	3	3	368	232	1104	696	CoherentMotion_C#v1	1	500
1051	0	3	33	3	2	3	3	199	401	597	1203	CoherentMotion_C#v1	1	500
786	1	3	33	2	2	3	3	199	401	597	1203	CoherentMotion_C#v1	1	500
780	0	1	14	2	0	3	3	87	513	261	1539	CoherentMotion_C#v1	1	500
710	1	4	42	0	0	3	3	256	344	768	1032	CoherentMotion_C#v1	1	500
856	1	2	23	1	1	3	3	143	457	429	1371	CoherentMotion_C#v1	1	500
591	1	4	42	3	3	3	3	256	344	768	1032	CoherentMotion_C#v1	1	500
770	0	0	5	2	0	3	3	31	569	93	1707	CoherentMotion_C#v1	1	500
1004	0	7	70	1	2	3	3	424	176	1272	528	CoherentMotion_C#v1	1	500
987	1	5	51	1	1	3	3	312	288	936	864	CoherentMotion_C#v1	1	500
729	0	3	33	1	0	3	3	199	401	597	1203	CoherentMotion_C#v1	1	500
629	0	5	51	2	1	3	3	312	288	936	864	CoherentMotion_C#v1	1	500
1093	1	6	61	1	1	3	3	368	232	1104	696	CoherentMotion_C#v1	1	500
874	1	6	61	2	2	3	3	368	232	1104	696	CoherentMotion_C#v1	1	500
754	1	6	61	1	1	3	3	368	232	1104	696	CoherentMotion_C#v1	1	500
674	0	5	51	1	0	3	3	312	288	936	864	CoherentMotion_C#v1	1	500
1257	1	2	23	0	0	3	3	143	457	429	1371	CoherentMotion_C#v1	1	500
741	1	7	70	3	3	3	3	424	176	1272	528	CoherentMotion_C#v1	1	500
1468	1	1	14	3	3	3	3	87	513	261	1539	CoherentMotion_C#v1	1	500
664	1	7	70	1	1	3	3	424	176	1272	528	CoherentMotion_C#v1	1	500
653	1	7	70	3	3	3	3	424	176	1272	528	CoherentMotion_C#v1	1	500
1056	0	1	14	0	2	3	3	87	513	261	1539	CoherentMotion_C#v1	1	500
739	1	4	42	1	1	3	3	256	344	768	1032	CoherentMotion_C#v1	1	500
729	1	5	51	0	0	3	3	312	288	936	864	CoherentMotion_C#v1	1	500
746	1	7	70	0	0	3	3	424	176	1272	528	CoherentMotion_C#v1	1	500
714	0	1	14	2	0	3	3	87	513	261	1539	CoherentMotion_C#v1	1	500
1120	0	0	5	3	1	3	3	31	569	93	1707	CoherentMotion_C#v1	1	500
659	1	6	61	0	0	3	3	368	232	1104	696	CoherentMotion_C#v1	1	500
601	1	7	70	0	0	3	3	424	176	1272	528	CoherentMotion_C#v1	1	500
1717	0	4	42	3	0	3	3	256	344	768	1032	CoherentMotion_C#v1	1	500
893	1	7	70	0	0	3	3	424	176	1272	528	CoherentMotion_C#v1	1	500
769	1	4	42	3	3	3	3	256	344	768	1032	CoherentMotion_C#v1	1	500
593	1	3	33	2	2	3	3	199	401	597	1203	CoherentMotion_C#v1	1	500
637	0	0	5	3	1	3	3	31	569	93	1707	CoherentMotion_C#v1	1	500
979	1	6	61	1	1	3	3	368	232	1104	696	CoherentMotion_C#v1	1	500
815	0	1	14	1	0	3	3	87	513	261	1539	CoherentMotion_C#v1	1	500
825	1	3	33	0	0	3	3	199	401	597	1203	CoherentMotion_C#v1	1	500
573	1	7	70	2	2	3	3	424	176	1272	528	CoherentMotion_C#v1	1	500
905	1	2	23	3	3	3	3	143	457	429	1371	CoherentMotion_C#v1	1	500
645	1	4	42	1	1	3	3	256	344	768	1032	CoherentMotion_C#v1	1	500
1074	0	3	33	3	1	3	3	199	401	597	1203	CoherentMotion_C#v1	1	500
1219	1	3	33	2	2	3	3	199	401	597	1203	CoherentMotion_C#v1	1	500
1518	1	3	33	0	0	3	3	199	401	597	1203	CoherentMotion_C#v1	1	500
1074	0	0	5	1	0	3	3	31	569	93	1707	CoherentMotion_C#v1	1	500
1623	1	3	33	0	0	3	3	199	401	597	1203	CoherentMotion_C#v1	1	500
883	1	5	51	3	3	3	3	312	288	936	864	CoherentMotion_C#v1	1	500
541	1	7	70	1	1	3	3	424	176	1272	528	CoherentMotion_C#v1	1	500
775	0	1	14	2	0	3	3	87	513	261	1539	CoherentMotion_C#v1	1	500
1048	1	6	61	0	0	3	3	368	232	1104	696	CoherentMotion_C#v1	1	500
655	1	3	33	0	0	3	3	199	401	597	1203	CoherentMotion_C#v1	1	500
1606	1	3	33	1	1	3	3	199	401	597	1203	CoherentMotion_C#v1	1	500
2011	0	0	5	0	2	3	3	31	569	93	1707	CoherentMotion_C#v1	1	500
1123	0	0	5	2	1	3	3	31	569	93	1707	CoherentMotion_C#v1	1	500
589	1	3	33	0	0	3	3	199	401	597	1203	CoherentMotion_C#v1	1	500
730	1	1	14	0	0	3	3	87	513	261	1539	CoherentMotion_C#v1	1	500
1200	1	0	5	0	0	3	3	31	569	93	1707	CoherentMotion_C#v1	1	500
831	1	0	5	0	0	3	3	31	569	93	1707	CoherentMotion_C#v1	1	500
1006	0	1	14	2	0	3	3	87	513	261	1539	CoherentMotion_C#v1	1	500
1149	0	1	14	0	2	3	3	87	513	261	1539	CoherentMotion_C#v1	1	500
780	1	6	61	3	3	3	3	368	232	1104	696	CoherentMotion_C#v1	1	500
1217	1	4	42	0	0	3	3	256	344	768	1032	CoherentMotion_C#v1	1	500
821	1	4	42	2	2	3	3	256	344	768	1032	CoherentMotion_C#v1	1	500
1095	1	4	42	2	2	3	3	256	344	768	1032	CoherentMotion_C#v1	1	500
1431	1	0	5	3	3	3	3	31	569	93	1707	CoherentMotion_C#v1	1	500
705	1	4	42	3	3	3	3	256	344	768	1032	CoherentMotion_C#v1	1	500
652	1	6	61	2	2	3	3	368	232	1104	696	CoherentMotion_C#v1	1	500
933	0	0	5	2	1	3	3	31	569	93	1707	CoherentMotion_C#v1	1	500
1010	1	2	23	0	0	3	3	143	457	429	1371	CoherentMotion_C#v1	1	500
937	0	3	33	3	2	3	3	199	401	597	1203	CoherentMotion_C#v1	1	500
1222	0	3	33	3	1	3	3	199	401	597	1203	CoherentMotion_C#v1	1	500
673	1	0	5	3	3	3	3	31	569	93	1707	CoherentMotion_C#v1	1	500
912	1	3	33	2	2	3	3	199	401	597	1203	CoherentMotion_C#v1	1	500
677	1	2	23	3	3	3	3	143	457	429	1371	CoherentMotion_C#v1	1	500
628	1	6	61	0	0	3	3	368	232	1104	696	CoherentMotion_C#v1	1	500
605	1	6	61	2	2	3	3	368	232	1104	696	CoherentMotion_C#v1	1	500
771	1	2	23	3	3	3	3	143	457	429	1371	CoherentMotion_C#v1	1	500
708	0	4	42	3	1	3	3	256	344	768	1032	CoherentMotion_C#v1	1	500
604	1	7	70	0	0	3	3	424	176	1272	528	CoherentMotion_C#v1	1	500
600	1	7	70	0	0	3	3	424	176	1272	528	CoherentMotion_C#v1	1	500
901	1	4	42	3	3	3	3	256	344	768	1032	CoherentMotion_C#v1	1	500
904	1	7	70	3	3	3	3	424	176	1272	528	CoherentMotion_C#v1	1	500
717	1	4	42	2	2	3	3	256	344	768	1032	CoherentMotion_C#v1	1	500
540	1	5	51	0	0	3	3	312	288	936	864	CoherentMotion_C#v1	1	500
839	0	1	14	1	3	3	3	87	513	261	1539	CoherentMotion_C#v1	1	500
1388	1	1	14	2	2	3	3	87	513	261	1539	CoherentMotion_C#v1	1	500
847	1	5	51	3	3	3	3	312	288	936	864	CoherentMotion_C#v1	1	500
1043	0	3	33	1	0	3	3	199	401	597	1203	CoherentMotion_C#v1	1	500
627	1	4	42	3	3	3	3	256	344	768	1032	CoherentMotion_C#v1	1	500
727	0	0	5	3	2	3	3	31	569	93	1707	CoherentMotion_C#v1	1	500
764	1	5	51	0	0	3	3	312	288	936	864	CoherentMotion_C#v1	1	500
1207	0	1	14	0	3	3	3	87	513	261	1539	CoherentMotion_C#v1	1	500
627	1	6	61	2	2	3	3	368	232	1104	696	CoherentMotion_C#v1	1	500
1025	0	1	14	3	1	3	3	87	513	261	1539	CoherentMotion_C#v1	1	500
903	1	5	51	1	1	3	3	312	288	936	864	CoherentMotion_C#v1	1	500
667	1	5	51	0	0	3	3	312	288	936	864	CoherentMotion_C#v1	1	500
601	1	5	51	0	0	3	3	312	288	936	864	CoherentMotion_C#v1	1	500
869	1	0	5	2	2	3	3	31	569	93	1707	CoherentMotion_C#v1	1	500
668	1	4	42	3	3	3	3	256	344	768	1032	CoherentMotion_C#v1	1	500
627	1	4	42	0	0	3	3	256	344	768	1032	CoherentMotion_C#v1	1	500
632	1	4	42	0	0	3	3	256	344	768	1032	CoherentMotion_C#v1	1	500
638	0	3	33	3	0	3	3	199	401	597	1203	CoherentMotion_C#v1	1	500
691	1	6	61	3	3	3	3	368	232	1104	696	CoherentMotion_C#v1	1	500
681	1	0	5	3	3	3	3	31	569	93	1707	CoherentMotion_C#v1	1	500
807	1	2	23	2	2	3	3	143	457	429	1371	CoherentMotion_C#v1	1	500
905	1	6	61	1	1	3	3	368	232	1104	696	CoherentMotion_C#v1	1	500
724	1	4	42	0	0	3	3	256	344	768	1032	CoherentMotion_C#v1	1	500
640	1	5	51	3	3	3	3	312	288	936	864	CoherentMotion_C#v1	1	500
642	1	4	42	1	1	3	3	256	344	768	1032	CoherentMotion_C#v1	1	500
686	0	1	14	3	0	3	3	87	513	261	1539	CoherentMotion_C#v1	1	500
526	1	5	51	1	1	3	3	312	288	936	864	CoherentMotion_C#v1	1	500
630	1	0	5	3	3	3	3	31	569	93	1707	CoherentMotion_C#v1	1	500
745	1	4	42	1	1	3	3	256	344	768	1032	CoherentMotion_C#v1	1	500
1172	0	2	23	1	2	3	3	143	457	429	1371	CoherentMotion_C#v1	1	500
736	1	6	61	0	0	3	3	368	232	1104	696	CoherentMotion_C#v1	1	500
728	1	6	61	2	2	3	3	368	232	1104	696	CoherentMotion_C#v1	1	500
839	1	2	23	0	0	3	3	143	457	429	1371	CoherentMotion_C#v1	1	500
585	1	4	42	2	2	3	3	256	344	768	1032	CoherentMotion_C#v1	1	500
605	1	7	70	0	0	3	3	424	176	1272	528	CoherentMotion_C#v1	1	500
618	1	2	23	2	2	3	3	143	457	429	1371	CoherentMotion_C#v1	1	500
638	1	1	14	3	3	3	3	87	513	261	1539	CoherentMotion_C#v1	1	500
811	0	4	42	2	0	3	3	256	344	768	1032	CoherentMotion_C#v1	1	500
974	1	2	23	0	0	3	3	143	457	429	1371	CoherentMotion_C#v1	1	500
784	0	0	5	2	3	3	3	31	569	93	1707	CoherentMotion_C#v1	1	500
1349	1	3	33	1	1	3	3	199	401	597	1203	CoherentMotion_C#v1	1	500
701	1	5	51	1	1	3	3	312	288	936	864	CoherentMotion_C#v1	1	500
825	0	0	5	1	3	3	3	31	569	93	1707	CoherentMotion_C#v1	1	500
708	0	4	42	1	0	3	3	256	344	768	1032	CoherentMotion_C#v1	1	500
708	1	2	23	3	3	3	3	143	457	429	1371	CoherentMotion_C#v1	1	500
722	1	5	51	0	0	3	3	312	288	936	864	CoherentMotion_C#v1	1	500
526	1	7	70	2	2	3	3	424	176	1272	528	CoherentMotion_C#v1	1	500
1197	1	0	5	3	3	3	3	31	569	93	1707	CoherentMotion_C#v1	1	500
758	1	0	5	1	1	3	3	31	569	93	1707	CoherentMotion_C#v1	1	500
685	1	6	61	1	1	3	3	368	232	1104	696	CoherentMotion_C#v1	1	500
583	0	2	23	2	1	3	3	143	457	429	1371	CoherentMotion_C#v1	1	500
1141	1	3	33	1	1	3	3	199	401	597	1203	CoherentMotion_C#v1	1	500
684	1	5	51	1	1	3	3	312	288	936	864	CoherentMotion_C#v1	1	500
883	1	2	23	3	3	3	3	143	457	429	1371	CoherentMotion_C#v1	1	500
630	1	2	23	0	0	3	3	143	457	429	1371	CoherentMotion_C#v1	1	500
731	1	7	70	3	3	3	3	424	176	1272	528	CoherentMotion_C#v1	1	500
696	1	1	14	0	0	3	3	87	513	261	1539	CoherentMotion_C#v1	1	500
651	1	4	42	1	1	3	3	256	344	768	1032	CoherentMotion_C#v1	1	500
753	0	0	5	3	0	3	3	31	569	93	1707	CoherentMotion_C#v1	1	500
1127	0	1	14	1	0	3	3	87	513	261	1539	CoherentMotion_C#v1	1	500
1227	0	0	5	1	0	3	3	31	569	93	1707	CoherentMotion_C#v1	1	500
827	1	5	51	2	2	3	3	312	288	936	864	CoherentMotion_C#v1	1	500
689	1	1	14	1	1	3	3	87	513	261	1539	CoherentMotion_C#v1	1	500
791	1	6	61	2	2	3	3	368	232	1104	696	CoherentMotion_C#v1	1	500
895	1	1	14	3	3	3	3	87	513	261	1539	CoherentMotion_C#v1	1	500
684	0	0	5	1	0	3	3	31	569	93	1707	CoherentMotion_C#v1	1	500
627	0	2	23	1	0	3	3	143	457	429	1371	CoherentMotion_C#v1	1	500
825	1	6	61	0	0	3	3	368	232	1104	696	CoherentMotion_C#v1	1	500
570	1	3	33	0	0	3	3	199	401	597	1203	CoherentMotion_C#v1	1	500
575	0	2	23	2	0	3	3	143	457	429	1371	CoherentMotion_C#v1	1	500
940	0	3	33	0	3	3	3	199	401	597	1203	CoherentMotion_C#v1	1	500
1326	0	0	5	1	2	3	3	31	569	93	1707	CoherentMotion_C#v1	1	500
775	1	7	70	0	0	3	3	424	176	1272	528	CoherentMotion_C#v1	1	500
919	0	0	5	3	0	3	3	31	569	93	1707	CoherentMotion_C#v1	1	500
1677	0	0	5	1	3	3	3	31	569	93	1707	CoherentMotion_C#v1	1	500
701	1	7	70	2	2	3	3	424	176	1272	528	CoherentMotion_C#v1	1	500
651	1	5	51	1	1	3	3	312	288	936	864	CoherentMotion_C#v1	1	500
634	0	2	23	2	1	3	3	143	457	429	1371	CoherentMotion_C#v1	1	500
966	1	0	5	0	0	3	3	31	569	93	1707	CoherentMotion_C#v1	1	500
1460	1	5	51	1	1	3	3	312	288	936	864	CoherentMotion_C#v1	1	500
710	1	3	33	2	2	3	3	199	401	597	1203	CoherentMotion_C#v1	1	500
820	1	1	14	2	2	3	3	87	513	261	1539	CoherentMotion_C#v1	1	500
650	1	7	70	1	1	3	3	424	176	1272	528	CoherentMotion_C#v1	1	500
544	1	2	23	1	1	3	3	143	457	429	1371	CoherentMotion_C#v1	1	500
635	1	5	51	3	3	3	3	312	288	936	864	CoherentMotion_C#v1	1	500
3624	1	7	70	0	0	3	3	424	176	1272	528	CoherentMotion_C#v1	1	500
1419	0	0	5	2	0	3	3	31	569	93	1707	CoherentMotion_C#v1	1	500
754	1	5	51	1	1	3	3	312	288	936	864	CoherentMotion_C#v1	1	500
562	0	0	5	0	1	3	3	31	569	93	1707	CoherentMotion_C#v1	1	500
1366	1	6	61	2	2	3	3	368	232	1104	696	CoherentMotion_C#v1	1	500
1805	0	7	70	1	2	3	3	424	176	1272	528	CoherentMotion_C#v1	1	500
977	1	1	14	0	0	3	3	87	513	261	1539	CoherentMotion_C#v1	1	500
576	1	6	61	0	0	3	3	368	232	1104	696	CoherentMotion_C#v1	1	500
848	1	4	42	2	2	3	3	256	344	768	1032	CoherentMotion_C#v1	1	500
1006	1	0	5	3	3	3	3	31	569	93	1707	CoherentMotion_C#v1	1	500
1622	1	5	51	3	3	3	3	312	288	936	864	CoherentMotion_C#v1	1	500
650	1	6	61	0	0	3	3	368	232	1104	696	CoherentMotion_C#v1	1	500
945	0	1	14	0	1	3	3	87	513	261	1539	CoherentMotion_C#v1	1	500
701	0	0	5	2	1	3	3	31	569	93	1707	CoherentMotion_C#v1	1	500
604	1	7	70	3	3	3	3	424	176	1272	528	CoherentMotion_C#v1	1	500
681	0	3	33	2	0	3	3	199	401	597	1203	CoherentMotion_C#v1	1	500
608	1	5	51	1	1	3	3	312	288	936	864	CoherentMotion_C#v1	1	500
804	1	5	51	2	2	3	3	312	288	936	864	CoherentMotion_C#v1	1	500
1230	0	0	5	1	0	3	3	31	569	93	1707	CoherentMotion_C#v1	1	500
1131	0	2	23	1	3	3	3	143	457	429	1371	CoherentMotion_C#v1	1	500
1604	1	1	14	2	2	3	3	87	513	261	1539	CoherentMotion_C#v1	1	500
1041	0	4	42	1	2	3	3	256	344	768	1032	CoherentMotion_C#v1	1	500
1241	0	4	42	3	0	3	3	256	344	768	1032	CoherentMotion_C#v1	1	500
1783	1	0	5	1	1	3	3	31	569	93	1707	CoherentMotion_C#v1	1	500
760	0	4	42	2	0	3	3	256	344	768	1032	CoherentMotion_C#v1	1	500
728	1	6	61	0	0	3	3	368	232	1104	696	CoherentMotion_C#v1	1	500
769	0	0	5	1	2	3	3	31	569	93	1707	CoherentMotion_C#v1	1	500
714	1	6	61	2	2	3	3	368	232	1104	696	CoherentMotion_C#v1	1	500
768	0	3	33	2	3	3	3	199	401	597	1203	CoherentMotion_C#v1	1	500
675	1	4	42	0	0	3	3	256	344	768	1032	CoherentMotion_C#v1	1	500
892	1	6	61	1	1	3	3	368	232	1104	696	CoherentMotion_C#v1	1	500
600	0	2	23	1	0	3	3	143	457	429	1371	CoherentMotion_C#v1	1	500
683	1	6	61	3	3	3	3	368	232	1104	696	CoherentMotion_C#v1	1	500
579	1	4	42	0	0	3	3	256	344	768	1032	CoherentMotion_C#v1	1	500
631	1	5	51	2	2	3	3	312	288	936	864	CoherentMotion_C#v1	1	500
556	1	3	33	3	3	3	3	199	401	597	1203	CoherentMotion_C#v1	1	500
663	1	7	70	0	0	3	3	424	176	1272	528	CoherentMotion_C#v1	1	500
621	1	2	23	1	1	3	3	143	457	429	1371	CoherentMotion_C#v1	1	500
1234	1	2	23	1	1	3	3	143	457	429	1371	CoherentMotion_C#v1	1	500
718	1	4	42	3	3	3	3	256	344	768	1032	CoherentMotion_C#v1	1	500
780	1	5	51	3	3	3	3	312	288	936	864	CoherentMotion_C#v1	1	500
686	1	6	61	3	3	3	3	368	232	1104	696	CoherentMotion_C#v1	1	500
829	0	1	14	3	1	3	3	87	513	261	1539	CoherentMotion_C#v1	1	500
855	1	0	5	0	0	3	3	31	569	93	1707	CoherentMotion_C#v1	1	500
657	1	3	33	1	1	3	3	199	401	597	1203	CoherentMotion_C#v1	1	500
664	1	7	70	0	0	3	3	424	176	1272	528	CoherentMotion_C#v1	1	500
772	0	1	14	2	1	3	3	87	513	261	1539	CoherentMotion_C#v1	1	500
612	1	4	42	0	0	3	3	256	344	768	1032	CoherentMotion_C#v1	1	500
593	1	7	70	1	1	3	3	424	176	1272	528	CoherentMotion_C#v1	1	500
1014	0	0	5	1	3	3	3	31	569	93	1707	CoherentMotion_C#v1	1	500
933	1	4	42	2	2	3	3	256	344	768	1032	CoherentMotion_C#v1	1	500
689	0	1	14	2	1	3	3	87	513	261	1539	CoherentMotion_C#v1	1	500
800	0	3	33	2	1	3	3	199	401	597	1203	CoherentMotion_C#v1	1	500
710	1	2	23	3	3	3	3	143	457	429	1371	CoherentMotion_C#v1	1	500
1049	1	1	14	3	3	3	3	87	513	261	1539	CoherentMotion_C#v1	1	500
696	1	3	33	0	0	3	3	199	401	597	1203	CoherentMotion_C#v1	1	500
1596	1	3	33	1	1	3	3	199	401	597	1203	CoherentMotion_C#v1	1	500
750	1	2	23	1	1	3	3	143	457	429	1371	CoherentMotion_C#v1	1	500
662	0	4	42	2	0	3	3	256	344	768	1032	CoherentMotion_C#v1	1	500
788	1	6	61	1	1	3	3	368	232	1104	696	CoherentMotion_C#v1	1	500
580	1	3	33	2	2	3	3	199	401	597	1203	CoherentMotion_C#v1	1	500
633	1	7	70	1	1	3	3	424	176	1272	528	CoherentMotion_C#v1	1	500
882	0	5	51	3	1	3	3	312	288	936	864	CoherentMotion_C#v1	1	500
1017	0	0	5	0	1	3	3	31	569	93	1707	CoherentMotion_C#v1	1	500
928	1	3	33	3	3	3	3	199	401	597	1203	CoherentMotion_C#v1	1	500
844	1	5	51	0	0	3	3	312	288	936	864	CoherentMotion_C#v1	1	500
734	1	5	51	2	2	3	3	312	288	936	864	CoherentMotion_C#v1	1	500
621	1	4	42	3	3	3	3	256	344	768	1032	CoherentMotion_C#v1	1	500
708	1	2	23	1	1	3	3	143	457	429	1371	CoherentMotion_C#v1	1	500
551	1	7	70	3	3	3	3	424	176	1272	528	CoherentMotion_C#v1	1	500
2157	1	7	70	1	1	3	3	424	176	1272	528	CoherentMotion_C#v1	1	500
697	1	0	5	1	1	3	3	31	569	93	1707	CoherentMotion_C#v1	1	500
560	0	0	5	0	1	3	3	31	569	93	1707	CoherentMotion_C#v1	1	500
900	1	1	14	3	3	3	3	87	513	261	1539	CoherentMotion_C#v1	1	500
1191	0	2	23	0	3	3	3	143	457	429	1371	CoherentMotion_C#v1	1	500
525	0	6	61	1	0	3	3	368	232	1104	696	CoherentMotion_C#v1	1	500
1260	0	2	23	2	1	3	3	143	457	429	1371	CoherentMotion_C#v1	1	500
971	0	5	51	2	0	3	3	312	288	936	864	CoherentMotion_C#v1	1	500
1378	0	2	23	0	1	3	3	143	457	429	1371	CoherentMotion_C#v1	1	500
833	0	1	14	0	3	3	3	87	513	261	1539	CoherentMotion_C#v1	1	500
1147	1	4	42	3	3	3	3	256	344	768	1032	CoherentMotion_C#v1	1	500
861	0	5	51	2	0	3	3	312	288	936	864	CoherentMotion_C#v1	1	500
824	1	6	61	3	3	3	3	368	232	1104	696	CoherentMotion_C#v1	1	500
746	1	5	51	0	0	3	3	312	288	936	864	CoherentMotion_C#v1	1	500
625	1	6	61	2	2	3	3	368	232	1104	696	CoherentMotion_C#v1	1	500
677	1	6	61	3	3	3	3	368	232	1104	696	CoherentMotion_C#v1	1	500
729	0	2	23	2	0	3	3	143	457	429	1371	CoherentMotion_C#v1	1	500
859	0	1	14	3	1	3	3	87	513	261	1539	CoherentMotion_C#v1	1	500
687	1	4	42	1	1	3	3	256	344	768	1032	CoherentMotion_C#v1	1	500
766	1	1	14	2	2	3	3	87	513	261	1539	CoherentMotion_C#v1	1	500
740	1	0	5	3	3	3	3	31	569	93	1707	CoherentMotion_C#v1	1	500
703	1	6	61	3	3	3	3	368	232	1104	696	CoherentMotion_C#v1	1	500
676	0	0	5	3	0	3	3	31	569	93	1707	CoherentMotion_C#v1	1	500
583	1	7	70	1	1	3	3	424	176	1272	528	CoherentMotion_C#v1	1	500
675	1	5	51	2	2	3	3	312	288	936	864	CoherentMotion_C#v1	1	500
606	1	7	70	2	2	3	3	424	176	1272	528	CoherentMotion_C#v1	1	500
758	0	5	51	0	2	3	3	312	288	936	864	CoherentMotion_C#v1	1	500
1714	1	7	70	0	0	3	3	424	176	1272	528	CoherentMotion_C#v1	1	500
652	1	4	42	3	3	3	3	256	344	768	1032	CoherentMotion_C#v1	1	500
975	0	2	23	3	2	3	3	143	457	429	1371	CoherentMotion_C#v1	1	500
567	1	5	51	1	1	3	3	312	288	936	864	CoherentMotion_C#v1	1	500
531	1	6	61	1	1	3	3	368	232	1104	696	CoherentMotion_C#v1	1	500
709	0	1	14	0	1	3	3	87	513	261	1539	CoherentMotion_C#v1	1	500
579	1	1	14	0	0	3	3	87	513	261	1539	CoherentMotion_C#v1	1	500
783	0	3	33	2	0	3	3	199	401	597	1203	CoherentMotion_C#v1	1	500
751	0	2	23	0	2	3	3	143	457	429	1371	CoherentMotion_C#v1	1	500
616	0	7	70	2	3	3	3	424	176	1272	528	CoherentMotion_C#v1	1	500
789	0	1	14	3	0	3	3	87	513	261	1539	CoherentMotion_C#v1	1	500
926	1	7	70	0	0	3	3	424	176	1272	528	CoherentMotion_C#v1	1	500
752	1	1	14	1	1	3	3	87	513	261	1539	CoherentMotion_C#v1	1	500
684	1	5	51	2	2	3	3	312	288	936	864	CoherentMotion_C#v1	1	500
762	1	4	42	0	0	3	3	256	344	768	1032	CoherentMotion_C#v1	1	500
1003	0	3	33	1	2	3	3	199	401	597	1203	CoherentMotion_C#v1	1	500
655	1	7	70	0	0	3	3	424	176	1272	528	CoherentMotion_C#v1	1	500
1094	0	0	5	1	0	3	3	31	569	93	1707	CoherentMotion_C#v1	1	500
920	1	1	14	3	3	3	3	87	513	261	1539	CoherentMotion_C#v1	1	500
626	1	7	70	2	2	3	3	424	176	1272	528	CoherentMotion_C#v1	1	500
759	0	2	23	0	1	3	3	143	457	429	1371	CoherentMotion_C#v1	1	500
824	1	2	23	0	0	3	3	143	457	429	1371	CoherentMotion_C#v1	1	500
730	1	3	33	0	0	3	3	199	401	597	1203	CoherentMotion_C#v1	1	500
618	1	4	42	0	0	3	3	256	344	768	1032	CoherentMotion_C#v1	1	500
663	1	6	61	3	3	3	3	368	232	1104	696	CoherentMotion_C#v1	1	500
1612	0	0	5	2	0	3	3	31	569	93	1707	CoherentMotion_C#v1	1	500
635	1	5	51	3	3	3	3	312	288	936	864	CoherentMotion_C#v1	1	500
608	1	6	61	2	2	3	3	368	232	1104	696	CoherentMotion_C#v1	1	500
813	1	3	33	2	2	3	3	199	401	597	1203	CoherentMotion_C#v1	1	500
1773	1	3	33	0	0	3	3	199	401	597	1203	CoherentMotion_C#v1	1	500
689	1	7	70	1	1	3	3	424	176	1272	528	CoherentMotion_C#v1	1	500
