# Supplementary material for: The Leuven Embedded Figures Test (L-EFT): measuring perception, intelligence or executive function?
Source: PeerJ. 2018 Mar 26;6:e4524. doi: 10.7717/peerj.4524 (PMC5875396; doi:10.7717/peerj.4524)
Supplement: Supplemental Information 9 [file peerj-06-4524-s009.zip › Study 1/CoherentMotion/114520CoherentMotion.csv]

ReactionTime	Accuracy	CoherenceLevel	CoherenceValue	StimDirection	RespDirection	G_MeanCoherentSpeed	G_MeanRandomSpeed	TotalCoherent	TotalRandom	TotalCoherentSpeed	TotalRandomSpeed	TestID	MainPrac	MotionDuration
64985	0	4	42	2	0	3	3	256	344	768	1032	CoherentMotion_C#v1	0	1000
2085	1	5	51	3	3	3	3	312	288	936	864	CoherentMotion_C#v1	0	1000
2742	0	4	42	3	2	3	3	256	344	768	1032	CoherentMotion_C#v1	0	1000
1859	1	2	23	0	0	3	3	143	457	429	1371	CoherentMotion_C#v1	0	1000
2889	1	1	14	2	2	3	3	87	513	261	1539	CoherentMotion_C#v1	0	1000
1262	1	5	51	1	1	3	3	312	288	936	864	CoherentMotion_C#v1	0	1000
1911	1	1	14	3	3	3	3	87	513	261	1539	CoherentMotion_C#v1	0	1000
1234	1	7	70	1	1	3	3	424	176	1272	528	CoherentMotion_C#v1	0	1000
6669	1	5	51	0	0	3	3	312	288	936	864	CoherentMotion_C#v1	0	1000
2335	0	1	14	2	3	3	3	87	513	261	1539	CoherentMotion_C#v1	0	1000
1848	0	0	5	3	1	3	3	31	569	93	1707	CoherentMotion_C#v1	0	1000
1773	0	4	42	3	2	3	3	256	344	768	1032	CoherentMotion_C#v1	0	1000
1535	0	1	14	2	0	3	3	87	513	261	1539	CoherentMotion_C#v1	0	1000
1588	1	1	14	1	1	3	3	87	513	261	1539	CoherentMotion_C#v1	0	1000
1626	1	4	42	0	0	3	3	256	344	768	1032	CoherentMotion_C#v1	0	1000
1584	1	1	14	0	0	3	3	87	513	261	1539	CoherentMotion_C#v1	0	1000
2222	1	1	14	1	1	3	3	87	513	261	1539	CoherentMotion_C#v1	0	1000
1052	1	6	61	1	1	3	3	368	232	1104	696	CoherentMotion_C#v1	0	1000
1164	1	2	23	3	3	3	3	143	457	429	1371	CoherentMotion_C#v1	0	1000
1973	1	3	33	1	1	3	3	199	401	597	1203	CoherentMotion_C#v1	0	1000
1622	1	0	5	0	0	3	3	31	569	93	1707	CoherentMotion_C#v1	0	1000
1037	1	6	61	1	1	3	3	368	232	1104	696	CoherentMotion_C#v1	0	1000
1908	1	0	5	1	1	3	3	31	569	93	1707	CoherentMotion_C#v1	0	1000
1473	1	2	23	1	1	3	3	143	457	429	1371	CoherentMotion_C#v1	0	1000
1676	0	0	5	2	1	3	3	31	569	93	1707	CoherentMotion_C#v1	0	1000
1820	1	0	5	3	3	3	3	31	569	93	1707	CoherentMotion_C#v1	0	1000
1496	1	0	5	1	1	3	3	31	569	93	1707	CoherentMotion_C#v1	0	1000
1405	1	6	61	3	3	3	3	368	232	1104	696	CoherentMotion_C#v1	0	1000
1029	1	1	14	1	1	3	3	87	513	261	1539	CoherentMotion_C#v1	0	1000
1740	1	6	61	1	1	3	3	368	232	1104	696	CoherentMotion_C#v1	0	1000
1067	1	5	51	2	2	3	3	312	288	936	864	CoherentMotion_C#v1	0	1000
1191	1	3	33	2	2	3	3	199	401	597	1203	CoherentMotion_C#v1	0	1000
1963	0	4	42	2	0	3	3	256	344	768	1032	CoherentMotion_C#v1	0	1000
1386	1	6	61	3	3	3	3	368	232	1104	696	CoherentMotion_C#v1	0	1000
1560	1	6	61	0	0	3	3	368	232	1104	696	CoherentMotion_C#v1	0	1000
1567	1	0	5	1	1	3	3	31	569	93	1707	CoherentMotion_C#v1	0	1000
1281	1	5	51	1	1	3	3	312	288	936	864	CoherentMotion_C#v1	0	1000
1411	1	5	51	0	0	3	3	312	288	936	864	CoherentMotion_C#v1	0	1000
1373	1	6	61	0	0	3	3	368	232	1104	696	CoherentMotion_C#v1	0	1000
1777	1	1	14	0	0	3	3	87	513	261	1539	CoherentMotion_C#v1	0	1000
1848	0	0	5	0	1	3	3	31	569	93	1707	CoherentMotion_C#v1	0	1000
1283	1	3	33	0	0	3	3	199	401	597	1203	CoherentMotion_C#v1	0	1000
1497	1	4	42	0	0	3	3	256	344	768	1032	CoherentMotion_C#v1	0	1000
1660	1	1	14	3	3	3	3	87	513	261	1539	CoherentMotion_C#v1	0	1000
1725	1	5	51	1	1	3	3	312	288	936	864	CoherentMotion_C#v1	0	1000
1446	1	6	61	1	1	3	3	368	232	1104	696	CoherentMotion_C#v1	0	1000
1544	1	6	61	3	3	3	3	368	232	1104	696	CoherentMotion_C#v1	0	1000
1660	1	7	70	0	0	3	3	424	176	1272	528	CoherentMotion_C#v1	0	1000
1548	1	3	33	2	2	3	3	199	401	597	1203	CoherentMotion_C#v1	0	1000
2415	0	2	23	2	3	3	3	143	457	429	1371	CoherentMotion_C#v1	0	1000
1394	1	7	70	1	1	3	3	424	176	1272	528	CoherentMotion_C#v1	0	1000
2140	0	3	33	1	3	3	3	199	401	597	1203	CoherentMotion_C#v1	0	1000
1686	0	1	14	3	1	3	3	87	513	261	1539	CoherentMotion_C#v1	0	1000
1150	1	6	61	3	3	3	3	368	232	1104	696	CoherentMotion_C#v1	0	1000
1361	1	5	51	2	2	3	3	312	288	936	864	CoherentMotion_C#v1	0	1000
1505	1	3	33	2	2	3	3	199	401	597	1203	CoherentMotion_C#v1	0	1000
1765	1	0	5	3	3	3	3	31	569	93	1707	CoherentMotion_C#v1	0	1000
1567	0	3	33	2	0	3	3	199	401	597	1203	CoherentMotion_C#v1	0	1000
2179	0	2	23	0	2	3	3	143	457	429	1371	CoherentMotion_C#v1	0	1000
1593	1	5	51	3	3	3	3	312	288	936	864	CoherentMotion_C#v1	0	1000
1491	1	4	42	2	2	3	3	256	344	768	1032	CoherentMotion_C#v1	0	1000
2112	1	0	5	2	2	3	3	31	569	93	1707	CoherentMotion_C#v1	0	1000
1443	1	4	42	2	2	3	3	256	344	768	1032	CoherentMotion_C#v1	0	1000
1838	0	0	5	1	3	3	3	31	569	93	1707	CoherentMotion_C#v1	0	1000
1818	0	0	5	3	0	3	3	31	569	93	1707	CoherentMotion_C#v1	0	1000
1342	1	7	70	2	2	3	3	424	176	1272	528	CoherentMotion_C#v1	0	1000
1398	0	2	23	2	1	3	3	143	457	429	1371	CoherentMotion_C#v1	0	1000
1040	1	6	61	1	1	3	3	368	232	1104	696	CoherentMotion_C#v1	0	1000
2381	0	0	5	2	0	3	3	31	569	93	1707	CoherentMotion_C#v1	0	1000
1376	1	5	51	1	1	3	3	312	288	936	864	CoherentMotion_C#v1	0	1000
2016	1	5	51	2	2	3	3	312	288	936	864	CoherentMotion_C#v1	0	1000
1569	1	7	70	2	2	3	3	424	176	1272	528	CoherentMotion_C#v1	0	1000
1544	1	2	23	0	0	3	3	143	457	429	1371	CoherentMotion_C#v1	0	1000
1492	1	4	42	0	0	3	3	256	344	768	1032	CoherentMotion_C#v1	0	1000
1655	0	2	23	2	0	3	3	143	457	429	1371	CoherentMotion_C#v1	0	1000
1037	1	4	42	2	2	3	3	256	344	768	1032	CoherentMotion_C#v1	0	1000
1350	1	3	33	3	3	3	3	199	401	597	1203	CoherentMotion_C#v1	0	1000
1543	1	6	61	0	0	3	3	368	232	1104	696	CoherentMotion_C#v1	0	1000
1475	1	5	51	0	0	3	3	312	288	936	864	CoherentMotion_C#v1	0	1000
1325	1	7	70	3	3	3	3	424	176	1272	528	CoherentMotion_C#v1	0	1000
1145	1	3	33	3	3	3	3	199	401	597	1203	CoherentMotion_C#v1	1	500
1041	1	6	61	3	3	3	3	368	232	1104	696	CoherentMotion_C#v1	1	500
989	1	5	51	2	2	3	3	312	288	936	864	CoherentMotion_C#v1	1	500
879	1	7	70	3	3	3	3	424	176	1272	528	CoherentMotion_C#v1	1	500
1213	0	0	5	2	0	3	3	31	569	93	1707	CoherentMotion_C#v1	1	500
1242	1	3	33	1	1	3	3	199	401	597	1203	CoherentMotion_C#v1	1	500
918	1	5	51	2	2	3	3	312	288	936	864	CoherentMotion_C#v1	1	500
948	1	3	33	2	2	3	3	199	401	597	1203	CoherentMotion_C#v1	1	500
841	1	7	70	3	3	3	3	424	176	1272	528	CoherentMotion_C#v1	1	500
1042	1	1	14	1	1	3	3	87	513	261	1539	CoherentMotion_C#v1	1	500
1362	0	1	14	3	0	3	3	87	513	261	1539	CoherentMotion_C#v1	1	500
899	1	5	51	0	0	3	3	312	288	936	864	CoherentMotion_C#v1	1	500
774	1	7	70	3	3	3	3	424	176	1272	528	CoherentMotion_C#v1	1	500
976	1	3	33	2	2	3	3	199	401	597	1203	CoherentMotion_C#v1	1	500
1117	1	6	61	0	0	3	3	368	232	1104	696	CoherentMotion_C#v1	1	500
1128	1	2	23	3	3	3	3	143	457	429	1371	CoherentMotion_C#v1	1	500
1266	0	1	14	3	1	3	3	87	513	261	1539	CoherentMotion_C#v1	1	500
1043	1	5	51	0	0	3	3	312	288	936	864	CoherentMotion_C#v1	1	500
1197	0	3	33	3	1	3	3	199	401	597	1203	CoherentMotion_C#v1	1	500
969	1	5	51	2	2	3	3	312	288	936	864	CoherentMotion_C#v1	1	500
3823	0	3	33	3	0	3	3	199	401	597	1203	CoherentMotion_C#v1	1	500
1678	1	5	51	2	2	3	3	312	288	936	864	CoherentMotion_C#v1	1	500
2429	1	4	42	3	3	3	3	256	344	768	1032	CoherentMotion_C#v1	1	500
1018	1	7	70	0	0	3	3	424	176	1272	528	CoherentMotion_C#v1	1	500
813	1	5	51	2	2	3	3	312	288	936	864	CoherentMotion_C#v1	1	500
1675	0	1	14	3	0	3	3	87	513	261	1539	CoherentMotion_C#v1	1	500
1201	0	0	5	2	1	3	3	31	569	93	1707	CoherentMotion_C#v1	1	500
1150	1	4	42	2	2	3	3	256	344	768	1032	CoherentMotion_C#v1	1	500
927	1	6	61	0	0	3	3	368	232	1104	696	CoherentMotion_C#v1	1	500
1091	1	4	42	1	1	3	3	256	344	768	1032	CoherentMotion_C#v1	1	500
972	1	7	70	0	0	3	3	424	176	1272	528	CoherentMotion_C#v1	1	500
900	1	5	51	2	2	3	3	312	288	936	864	CoherentMotion_C#v1	1	500
1640	0	0	5	3	1	3	3	31	569	93	1707	CoherentMotion_C#v1	1	500
1613	0	1	14	2	3	3	3	87	513	261	1539	CoherentMotion_C#v1	1	500
2721	1	4	42	1	1	3	3	256	344	768	1032	CoherentMotion_C#v1	1	500
2344	0	0	5	2	1	3	3	31	569	93	1707	CoherentMotion_C#v1	1	500
905	1	6	61	3	3	3	3	368	232	1104	696	CoherentMotion_C#v1	1	500
1150	1	4	42	1	1	3	3	256	344	768	1032	CoherentMotion_C#v1	1	500
1081	0	0	5	1	3	3	3	31	569	93	1707	CoherentMotion_C#v1	1	500
2313	0	1	14	1	0	3	3	87	513	261	1539	CoherentMotion_C#v1	1	500
1229	1	4	42	1	1	3	3	256	344	768	1032	CoherentMotion_C#v1	1	500
1477	1	6	61	3	3	3	3	368	232	1104	696	CoherentMotion_C#v1	1	500
1617	0	0	5	3	1	3	3	31	569	93	1707	CoherentMotion_C#v1	1	500
1843	1	6	61	1	1	3	3	368	232	1104	696	CoherentMotion_C#v1	1	500
1284	1	7	70	3	3	3	3	424	176	1272	528	CoherentMotion_C#v1	1	500
1114	1	5	51	0	0	3	3	312	288	936	864	CoherentMotion_C#v1	1	500
892	1	6	61	1	1	3	3	368	232	1104	696	CoherentMotion_C#v1	1	500
991	1	5	51	2	2	3	3	312	288	936	864	CoherentMotion_C#v1	1	500
1789	0	1	14	3	2	3	3	87	513	261	1539	CoherentMotion_C#v1	1	500
1244	1	4	42	1	1	3	3	256	344	768	1032	CoherentMotion_C#v1	1	500
1413	1	7	70	2	2	3	3	424	176	1272	528	CoherentMotion_C#v1	1	500
1407	1	5	51	1	1	3	3	312	288	936	864	CoherentMotion_C#v1	1	500
1712	0	1	14	2	1	3	3	87	513	261	1539	CoherentMotion_C#v1	1	500
968	1	5	51	1	1	3	3	312	288	936	864	CoherentMotion_C#v1	1	500
1197	1	4	42	2	2	3	3	256	344	768	1032	CoherentMotion_C#v1	1	500
993	1	1	14	1	1	3	3	87	513	261	1539	CoherentMotion_C#v1	1	500
910	1	7	70	1	1	3	3	424	176	1272	528	CoherentMotion_C#v1	1	500
984	1	3	33	1	1	3	3	199	401	597	1203	CoherentMotion_C#v1	1	500
1617	0	1	14	1	3	3	3	87	513	261	1539	CoherentMotion_C#v1	1	500
952	1	4	42	0	0	3	3	256	344	768	1032	CoherentMotion_C#v1	1	500
885	1	3	33	1	1	3	3	199	401	597	1203	CoherentMotion_C#v1	1	500
969	1	7	70	2	2	3	3	424	176	1272	528	CoherentMotion_C#v1	1	500
767	1	6	61	3	3	3	3	368	232	1104	696	CoherentMotion_C#v1	1	500
712	1	7	70	1	1	3	3	424	176	1272	528	CoherentMotion_C#v1	1	500
535	1	5	51	3	3	3	3	312	288	936	864	CoherentMotion_C#v1	1	500
1713	0	1	14	3	1	3	3	87	513	261	1539	CoherentMotion_C#v1	1	500
1223	0	4	42	2	3	3	3	256	344	768	1032	CoherentMotion_C#v1	1	500
1679	0	1	14	1	2	3	3	87	513	261	1539	CoherentMotion_C#v1	1	500
1214	0	0	5	0	2	3	3	31	569	93	1707	CoherentMotion_C#v1	1	500
1187	0	1	14	0	1	3	3	87	513	261	1539	CoherentMotion_C#v1	1	500
1611	1	1	14	1	1	3	3	87	513	261	1539	CoherentMotion_C#v1	1	500
1261	1	3	33	2	2	3	3	199	401	597	1203	CoherentMotion_C#v1	1	500
978	0	5	51	0	1	3	3	312	288	936	864	CoherentMotion_C#v1	1	500
1936	1	2	23	0	0	3	3	143	457	429	1371	CoherentMotion_C#v1	1	500
1255	1	5	51	0	0	3	3	312	288	936	864	CoherentMotion_C#v1	1	500
956	1	7	70	1	1	3	3	424	176	1272	528	CoherentMotion_C#v1	1	500
1366	1	4	42	1	1	3	3	256	344	768	1032	CoherentMotion_C#v1	1	500
1002	1	5	51	2	2	3	3	312	288	936	864	CoherentMotion_C#v1	1	500
1240	1	4	42	3	3	3	3	256	344	768	1032	CoherentMotion_C#v1	1	500
900	1	7	70	3	3	3	3	424	176	1272	528	CoherentMotion_C#v1	1	500
1033	0	1	14	0	3	3	3	87	513	261	1539	CoherentMotion_C#v1	1	500
1929	1	2	23	2	2	3	3	143	457	429	1371	CoherentMotion_C#v1	1	500
1815	0	0	5	1	3	3	3	31	569	93	1707	CoherentMotion_C#v1	1	500
1675	0	3	33	3	2	3	3	199	401	597	1203	CoherentMotion_C#v1	1	500
852	1	6	61	0	0	3	3	368	232	1104	696	CoherentMotion_C#v1	1	500
3201	0	0	5	1	0	3	3	31	569	93	1707	CoherentMotion_C#v1	1	500
893	1	5	51	1	1	3	3	312	288	936	864	CoherentMotion_C#v1	1	500
1137	0	3	33	1	3	3	3	199	401	597	1203	CoherentMotion_C#v1	1	500
907	1	5	51	1	1	3	3	312	288	936	864	CoherentMotion_C#v1	1	500
1031	0	0	5	1	0	3	3	31	569	93	1707	CoherentMotion_C#v1	1	500
798	1	4	42	1	1	3	3	256	344	768	1032	CoherentMotion_C#v1	1	500
878	1	7	70	3	3	3	3	424	176	1272	528	CoherentMotion_C#v1	1	500
1170	0	3	33	3	1	3	3	199	401	597	1203	CoherentMotion_C#v1	1	500
836	1	3	33	1	1	3	3	199	401	597	1203	CoherentMotion_C#v1	1	500
1598	1	3	33	1	1	3	3	199	401	597	1203	CoherentMotion_C#v1	1	500
1630	1	2	23	2	2	3	3	143	457	429	1371	CoherentMotion_C#v1	1	500
1148	1	4	42	2	2	3	3	256	344	768	1032	CoherentMotion_C#v1	1	500
1271	1	3	33	2	2	3	3	199	401	597	1203	CoherentMotion_C#v1	1	500
1036	1	4	42	1	1	3	3	256	344	768	1032	CoherentMotion_C#v1	1	500
1211	0	0	5	0	2	3	3	31	569	93	1707	CoherentMotion_C#v1	1	500
952	1	2	23	0	0	3	3	143	457	429	1371	CoherentMotion_C#v1	1	500
743	1	1	14	1	1	3	3	87	513	261	1539	CoherentMotion_C#v1	1	500
702	1	5	51	1	1	3	3	312	288	936	864	CoherentMotion_C#v1	1	500
1545	0	2	23	2	0	3	3	143	457	429	1371	CoherentMotion_C#v1	1	500
730	1	0	5	1	1	3	3	31	569	93	1707	CoherentMotion_C#v1	1	500
794	1	7	70	3	3	3	3	424	176	1272	528	CoherentMotion_C#v1	1	500
810	0	3	33	2	1	3	3	199	401	597	1203	CoherentMotion_C#v1	1	500
636	1	7	70	2	2	3	3	424	176	1272	528	CoherentMotion_C#v1	1	500
714	1	0	5	1	1	3	3	31	569	93	1707	CoherentMotion_C#v1	1	500
672	1	6	61	0	0	3	3	368	232	1104	696	CoherentMotion_C#v1	1	500
1239	0	0	5	2	3	3	3	31	569	93	1707	CoherentMotion_C#v1	1	500
668	1	6	61	1	1	3	3	368	232	1104	696	CoherentMotion_C#v1	1	500
793	1	0	5	3	3	3	3	31	569	93	1707	CoherentMotion_C#v1	1	500
769	1	0	5	0	0	3	3	31	569	93	1707	CoherentMotion_C#v1	1	500
1451	0	2	23	1	0	3	3	143	457	429	1371	CoherentMotion_C#v1	1	500
1140	1	6	61	2	2	3	3	368	232	1104	696	CoherentMotion_C#v1	1	500
1246	0	6	61	2	1	3	3	368	232	1104	696	CoherentMotion_C#v1	1	500
1024	0	4	42	2	3	3	3	256	344	768	1032	CoherentMotion_C#v1	1	500
667	1	6	61	1	1	3	3	368	232	1104	696	CoherentMotion_C#v1	1	500
1161	0	2	23	2	0	3	3	143	457	429	1371	CoherentMotion_C#v1	1	500
1149	1	2	23	2	2	3	3	143	457	429	1371	CoherentMotion_C#v1	1	500
1318	0	2	23	0	1	3	3	143	457	429	1371	CoherentMotion_C#v1	1	500
1069	1	5	51	1	1	3	3	312	288	936	864	CoherentMotion_C#v1	1	500
901	1	2	23	3	3	3	3	143	457	429	1371	CoherentMotion_C#v1	1	500
1034	0	1	14	1	3	3	3	87	513	261	1539	CoherentMotion_C#v1	1	500
1040	0	3	33	2	1	3	3	199	401	597	1203	CoherentMotion_C#v1	1	500
807	1	3	33	1	1	3	3	199	401	597	1203	CoherentMotion_C#v1	1	500
729	1	5	51	1	1	3	3	312	288	936	864	CoherentMotion_C#v1	1	500
818	1	0	5	2	2	3	3	31	569	93	1707	CoherentMotion_C#v1	1	500
1683	1	3	33	2	2	3	3	199	401	597	1203	CoherentMotion_C#v1	1	500
1220	1	6	61	3	3	3	3	368	232	1104	696	CoherentMotion_C#v1	1	500
1239	0	0	5	0	1	3	3	31	569	93	1707	CoherentMotion_C#v1	1	500
1057	1	5	51	2	2	3	3	312	288	936	864	CoherentMotion_C#v1	1	500
1617	0	2	23	2	0	3	3	143	457	429	1371	CoherentMotion_C#v1	1	500
1595	1	4	42	2	2	3	3	256	344	768	1032	CoherentMotion_C#v1	1	500
1399	0	2	23	1	2	3	3	143	457	429	1371	CoherentMotion_C#v1	1	500
1249	1	0	5	0	0	3	3	31	569	93	1707	CoherentMotion_C#v1	1	500
1078	0	1	14	3	0	3	3	87	513	261	1539	CoherentMotion_C#v1	1	500
2807	1	0	5	0	0	3	3	31	569	93	1707	CoherentMotion_C#v1	1	500
2339	1	3	33	1	1	3	3	199	401	597	1203	CoherentMotion_C#v1	1	500
932	1	4	42	0	0	3	3	256	344	768	1032	CoherentMotion_C#v1	1	500
825	1	3	33	3	3	3	3	199	401	597	1203	CoherentMotion_C#v1	1	500
883	1	2	23	2	2	3	3	143	457	429	1371	CoherentMotion_C#v1	1	500
751	1	6	61	0	0	3	3	368	232	1104	696	CoherentMotion_C#v1	1	500
710	1	2	23	1	1	3	3	143	457	429	1371	CoherentMotion_C#v1	1	500
774	1	3	33	2	2	3	3	199	401	597	1203	CoherentMotion_C#v1	1	500
831	1	7	70	3	3	3	3	424	176	1272	528	CoherentMotion_C#v1	1	500
665	1	4	42	0	0	3	3	256	344	768	1032	CoherentMotion_C#v1	1	500
591	1	7	70	0	0	3	3	424	176	1272	528	CoherentMotion_C#v1	1	500
812	1	2	23	0	0	3	3	143	457	429	1371	CoherentMotion_C#v1	1	500
613	1	7	70	1	1	3	3	424	176	1272	528	CoherentMotion_C#v1	1	500
834	1	4	42	2	2	3	3	256	344	768	1032	CoherentMotion_C#v1	1	500
1536	0	3	33	1	3	3	3	199	401	597	1203	CoherentMotion_C#v1	1	500
831	1	7	70	3	3	3	3	424	176	1272	528	CoherentMotion_C#v1	1	500
3386	1	6	61	1	1	3	3	368	232	1104	696	CoherentMotion_C#v1	1	500
573	1	7	70	0	0	3	3	424	176	1272	528	CoherentMotion_C#v1	1	500
1194	0	0	5	1	3	3	3	31	569	93	1707	CoherentMotion_C#v1	1	500
1916	1	3	33	3	3	3	3	199	401	597	1203	CoherentMotion_C#v1	1	500
995	1	5	51	0	0	3	3	312	288	936	864	CoherentMotion_C#v1	1	500
678	1	7	70	2	2	3	3	424	176	1272	528	CoherentMotion_C#v1	1	500
630	1	6	61	3	3	3	3	368	232	1104	696	CoherentMotion_C#v1	1	500
611	1	6	61	2	2	3	3	368	232	1104	696	CoherentMotion_C#v1	1	500
601	1	7	70	1	1	3	3	424	176	1272	528	CoherentMotion_C#v1	1	500
734	1	2	23	2	2	3	3	143	457	429	1371	CoherentMotion_C#v1	1	500
580	1	7	70	3	3	3	3	424	176	1272	528	CoherentMotion_C#v1	1	500
896	0	5	51	3	1	3	3	312	288	936	864	CoherentMotion_C#v1	1	500
702	1	4	42	0	0	3	3	256	344	768	1032	CoherentMotion_C#v1	1	500
613	1	6	61	2	2	3	3	368	232	1104	696	CoherentMotion_C#v1	1	500
583	1	7	70	1	1	3	3	424	176	1272	528	CoherentMotion_C#v1	1	500
980	0	1	14	3	0	3	3	87	513	261	1539	CoherentMotion_C#v1	1	500
938	1	1	14	0	0	3	3	87	513	261	1539	CoherentMotion_C#v1	1	500
1927	0	0	5	1	0	3	3	31	569	93	1707	CoherentMotion_C#v1	1	500
766	1	3	33	1	1	3	3	199	401	597	1203	CoherentMotion_C#v1	1	500
1884	0	0	5	2	3	3	3	31	569	93	1707	CoherentMotion_C#v1	1	500
714	1	4	42	1	1	3	3	256	344	768	1032	CoherentMotion_C#v1	1	500
1275	0	1	14	3	0	3	3	87	513	261	1539	CoherentMotion_C#v1	1	500
1241	0	4	42	3	1	3	3	256	344	768	1032	CoherentMotion_C#v1	1	500
988	1	5	51	2	2	3	3	312	288	936	864	CoherentMotion_C#v1	1	500
767	1	3	33	3	3	3	3	199	401	597	1203	CoherentMotion_C#v1	1	500
688	1	6	61	1	1	3	3	368	232	1104	696	CoherentMotion_C#v1	1	500
906	1	0	5	1	1	3	3	31	569	93	1707	CoherentMotion_C#v1	1	500
1167	1	0	5	0	0	3	3	31	569	93	1707	CoherentMotion_C#v1	1	500
818	1	3	33	0	0	3	3	199	401	597	1203	CoherentMotion_C#v1	1	500
1139	1	3	33	0	0	3	3	199	401	597	1203	CoherentMotion_C#v1	1	500
758	1	4	42	0	0	3	3	256	344	768	1032	CoherentMotion_C#v1	1	500
647	1	7	70	1	1	3	3	424	176	1272	528	CoherentMotion_C#v1	1	500
621	1	7	70	1	1	3	3	424	176	1272	528	CoherentMotion_C#v1	1	500
582	1	2	23	1	1	3	3	143	457	429	1371	CoherentMotion_C#v1	1	500
1865	0	2	23	2	3	3	3	143	457	429	1371	CoherentMotion_C#v1	1	500
1721	1	7	70	1	1	3	3	424	176	1272	528	CoherentMotion_C#v1	1	500
643	1	4	42	2	2	3	3	256	344	768	1032	CoherentMotion_C#v1	1	500
775	1	3	33	0	0	3	3	199	401	597	1203	CoherentMotion_C#v1	1	500
673	1	4	42	0	0	3	3	256	344	768	1032	CoherentMotion_C#v1	1	500
838	1	1	14	0	0	3	3	87	513	261	1539	CoherentMotion_C#v1	1	500
794	1	1	14	0	0	3	3	87	513	261	1539	CoherentMotion_C#v1	1	500
1108	1	2	23	2	2	3	3	143	457	429	1371	CoherentMotion_C#v1	1	500
644	1	1	14	0	0	3	3	87	513	261	1539	CoherentMotion_C#v1	1	500
754	1	4	42	0	0	3	3	256	344	768	1032	CoherentMotion_C#v1	1	500
897	1	2	23	0	0	3	3	143	457	429	1371	CoherentMotion_C#v1	1	500
702	1	6	61	2	2	3	3	368	232	1104	696	CoherentMotion_C#v1	1	500
717	1	6	61	2	2	3	3	368	232	1104	696	CoherentMotion_C#v1	1	500
1030	1	3	33	2	2	3	3	199	401	597	1203	CoherentMotion_C#v1	1	500
655	0	1	14	0	3	3	3	87	513	261	1539	CoherentMotion_C#v1	1	500
996	0	0	5	0	3	3	3	31	569	93	1707	CoherentMotion_C#v1	1	500
683	1	4	42	3	3	3	3	256	344	768	1032	CoherentMotion_C#v1	1	500
1089	0	2	23	3	2	3	3	143	457	429	1371	CoherentMotion_C#v1	1	500
1034	1	2	23	1	1	3	3	143	457	429	1371	CoherentMotion_C#v1	1	500
761	1	6	61	3	3	3	3	368	232	1104	696	CoherentMotion_C#v1	1	500
1569	0	2	23	3	1	3	3	143	457	429	1371	CoherentMotion_C#v1	1	500
773	1	3	33	2	2	3	3	199	401	597	1203	CoherentMotion_C#v1	1	500
1279	0	1	14	2	1	3	3	87	513	261	1539	CoherentMotion_C#v1	1	500
876	1	2	23	3	3	3	3	143	457	429	1371	CoherentMotion_C#v1	1	500
729	1	5	51	2	2	3	3	312	288	936	864	CoherentMotion_C#v1	1	500
696	1	3	33	0	0	3	3	199	401	597	1203	CoherentMotion_C#v1	1	500
1736	1	5	51	3	3	3	3	312	288	936	864	CoherentMotion_C#v1	1	500
649	1	6	61	0	0	3	3	368	232	1104	696	CoherentMotion_C#v1	1	500
831	1	6	61	1	1	3	3	368	232	1104	696	CoherentMotion_C#v1	1	500
657	1	7	70	3	3	3	3	424	176	1272	528	CoherentMotion_C#v1	1	500
670	1	4	42	0	0	3	3	256	344	768	1032	CoherentMotion_C#v1	1	500
620	1	5	51	1	1	3	3	312	288	936	864	CoherentMotion_C#v1	1	500
834	1	1	14	2	2	3	3	87	513	261	1539	CoherentMotion_C#v1	1	500
612	1	6	61	1	1	3	3	368	232	1104	696	CoherentMotion_C#v1	1	500
632	1	6	61	3	3	3	3	368	232	1104	696	CoherentMotion_C#v1	1	500
698	0	2	23	0	1	3	3	143	457	429	1371	CoherentMotion_C#v1	1	500
2237	0	1	14	2	0	3	3	87	513	261	1539	CoherentMotion_C#v1	1	500
1667	0	1	14	3	1	3	3	87	513	261	1539	CoherentMotion_C#v1	1	500
1147	0	0	5	3	0	3	3	31	569	93	1707	CoherentMotion_C#v1	1	500
644	1	5	51	0	0	3	3	312	288	936	864	CoherentMotion_C#v1	1	500
654	1	6	61	0	0	3	3	368	232	1104	696	CoherentMotion_C#v1	1	500
1032	1	3	33	1	1	3	3	199	401	597	1203	CoherentMotion_C#v1	1	500
606	1	3	33	0	0	3	3	199	401	597	1203	CoherentMotion_C#v1	1	500
684	1	4	42	0	0	3	3	256	344	768	1032	CoherentMotion_C#v1	1	500
2018	1	2	23	2	2	3	3	143	457	429	1371	CoherentMotion_C#v1	1	500
1431	1	1	14	2	2	3	3	87	513	261	1539	CoherentMotion_C#v1	1	500
700	1	7	70	0	0	3	3	424	176	1272	528	CoherentMotion_C#v1	1	500
651	1	5	51	0	0	3	3	312	288	936	864	CoherentMotion_C#v1	1	500
1552	0	4	42	0	3	3	3	256	344	768	1032	CoherentMotion_C#v1	1	500
1417	0	1	14	0	1	3	3	87	513	261	1539	CoherentMotion_C#v1	1	500
642	1	7	70	0	0	3	3	424	176	1272	528	CoherentMotion_C#v1	1	500
1259	0	2	23	0	1	3	3	143	457	429	1371	CoherentMotion_C#v1	1	500
721	1	6	61	0	0	3	3	368	232	1104	696	CoherentMotion_C#v1	1	500
709	1	1	14	1	1	3	3	87	513	261	1539	CoherentMotion_C#v1	1	500
599	1	5	51	1	1	3	3	312	288	936	864	CoherentMotion_C#v1	1	500
612	1	6	61	3	3	3	3	368	232	1104	696	CoherentMotion_C#v1	1	500
1104	0	3	33	2	3	3	3	199	401	597	1203	CoherentMotion_C#v1	1	500
681	1	5	51	0	0	3	3	312	288	936	864	CoherentMotion_C#v1	1	500
1304	1	2	23	3	3	3	3	143	457	429	1371	CoherentMotion_C#v1	1	500
1178	1	0	5	1	1	3	3	31	569	93	1707	CoherentMotion_C#v1	1	500
1258	1	0	5	1	1	3	3	31	569	93	1707	CoherentMotion_C#v1	1	500
717	1	7	70	0	0	3	3	424	176	1272	528	CoherentMotion_C#v1	1	500
605	1	6	61	3	3	3	3	368	232	1104	696	CoherentMotion_C#v1	1	500
651	1	7	70	3	3	3	3	424	176	1272	528	CoherentMotion_C#v1	1	500
1089	0	0	5	2	0	3	3	31	569	93	1707	CoherentMotion_C#v1	1	500
1481	1	6	61	2	2	3	3	368	232	1104	696	CoherentMotion_C#v1	1	500
564	1	6	61	0	0	3	3	368	232	1104	696	CoherentMotion_C#v1	1	500
776	1	2	23	0	0	3	3	143	457	429	1371	CoherentMotion_C#v1	1	500
1249	1	2	23	0	0	3	3	143	457	429	1371	CoherentMotion_C#v1	1	500
820	1	4	42	0	0	3	3	256	344	768	1032	CoherentMotion_C#v1	1	500
789	1	2	23	0	0	3	3	143	457	429	1371	CoherentMotion_C#v1	1	500
727	1	1	14	0	0	3	3	87	513	261	1539	CoherentMotion_C#v1	1	500
728	1	4	42	2	2	3	3	256	344	768	1032	CoherentMotion_C#v1	1	500
708	0	0	5	3	0	3	3	31	569	93	1707	CoherentMotion_C#v1	1	500
652	1	4	42	0	0	3	3	256	344	768	1032	CoherentMotion_C#v1	1	500
1008	1	2	23	2	2	3	3	143	457	429	1371	CoherentMotion_C#v1	1	500
648	1	7	70	1	1	3	3	424	176	1272	528	CoherentMotion_C#v1	1	500
621	1	7	70	3	3	3	3	424	176	1272	528	CoherentMotion_C#v1	1	500
770	1	2	23	1	1	3	3	143	457	429	1371	CoherentMotion_C#v1	1	500
952	1	2	23	3	3	3	3	143	457	429	1371	CoherentMotion_C#v1	1	500
1296	1	2	23	1	1	3	3	143	457	429	1371	CoherentMotion_C#v1	1	500
656	1	7	70	0	0	3	3	424	176	1272	528	CoherentMotion_C#v1	1	500
589	1	6	61	3	3	3	3	368	232	1104	696	CoherentMotion_C#v1	1	500
536	1	5	51	3	3	3	3	312	288	936	864	CoherentMotion_C#v1	1	500
819	1	0	5	1	1	3	3	31	569	93	1707	CoherentMotion_C#v1	1	500
629	1	2	23	0	0	3	3	143	457	429	1371	CoherentMotion_C#v1	1	500
531	0	5	51	0	1	3	3	312	288	936	864	CoherentMotion_C#v1	1	500
1003	0	1	14	1	3	3	3	87	513	261	1539	CoherentMotion_C#v1	1	500
576	0	0	5	0	1	3	3	31	569	93	1707	CoherentMotion_C#v1	1	500
735	1	6	61	0	0	3	3	368	232	1104	696	CoherentMotion_C#v1	1	500
582	1	6	61	2	2	3	3	368	232	1104	696	CoherentMotion_C#v1	1	500
986	0	1	14	2	1	3	3	87	513	261	1539	CoherentMotion_C#v1	1	500
1306	0	0	5	3	2	3	3	31	569	93	1707	CoherentMotion_C#v1	1	500
804	0	3	33	0	1	3	3	199	401	597	1203	CoherentMotion_C#v1	1	500
841	1	3	33	1	1	3	3	199	401	597	1203	CoherentMotion_C#v1	1	500
940	0	2	23	2	3	3	3	143	457	429	1371	CoherentMotion_C#v1	1	500
632	1	7	70	1	1	3	3	424	176	1272	528	CoherentMotion_C#v1	1	500
642	0	1	14	1	0	3	3	87	513	261	1539	CoherentMotion_C#v1	1	500
747	0	0	5	0	3	3	3	31	569	93	1707	CoherentMotion_C#v1	1	500
555	1	7	70	1	1	3	3	424	176	1272	528	CoherentMotion_C#v1	1	500
695	1	5	51	2	2	3	3	312	288	936	864	CoherentMotion_C#v1	1	500
1181	1	3	33	3	3	3	3	199	401	597	1203	CoherentMotion_C#v1	1	500
935	1	7	70	0	0	3	3	424	176	1272	528	CoherentMotion_C#v1	1	500
1053	1	5	51	0	0	3	3	312	288	936	864	CoherentMotion_C#v1	1	500
589	1	4	42	1	1	3	3	256	344	768	1032	CoherentMotion_C#v1	1	500
689	1	5	51	0	0	3	3	312	288	936	864	CoherentMotion_C#v1	1	500
991	0	2	23	1	3	3	3	143	457	429	1371	CoherentMotion_C#v1	1	500
1342	0	0	5	0	1	3	3	31	569	93	1707	CoherentMotion_C#v1	1	500
1101	1	5	51	1	1	3	3	312	288	936	864	CoherentMotion_C#v1	1	500
909	0	3	33	2	1	3	3	199	401	597	1203	CoherentMotion_C#v1	1	500
1535	0	1	14	3	0	3	3	87	513	261	1539	CoherentMotion_C#v1	1	500
648	0	0	5	2	0	3	3	31	569	93	1707	CoherentMotion_C#v1	1	500
640	1	7	70	1	1	3	3	424	176	1272	528	CoherentMotion_C#v1	1	500
812	1	7	70	1	1	3	3	424	176	1272	528	CoherentMotion_C#v1	1	500
669	1	3	33	0	0	3	3	199	401	597	1203	CoherentMotion_C#v1	1	500
848	1	1	14	0	0	3	3	87	513	261	1539	CoherentMotion_C#v1	1	500
775	1	2	23	0	0	3	3	143	457	429	1371	CoherentMotion_C#v1	1	500
640	1	4	42	1	1	3	3	256	344	768	1032	CoherentMotion_C#v1	1	500
669	1	3	33	3	3	3	3	199	401	597	1203	CoherentMotion_C#v1	1	500
538	0	1	14	2	1	3	3	87	513	261	1539	CoherentMotion_C#v1	1	500
2293	0	1	14	0	2	3	3	87	513	261	1539	CoherentMotion_C#v1	1	500
693	1	6	61	0	0	3	3	368	232	1104	696	CoherentMotion_C#v1	1	500
772	1	6	61	3	3	3	3	368	232	1104	696	CoherentMotion_C#v1	1	500
996	1	1	14	1	1	3	3	87	513	261	1539	CoherentMotion_C#v1	1	500
722	1	6	61	2	2	3	3	368	232	1104	696	CoherentMotion_C#v1	1	500
723	1	5	51	2	2	3	3	312	288	936	864	CoherentMotion_C#v1	1	500
594	1	5	51	3	3	3	3	312	288	936	864	CoherentMotion_C#v1	1	500
1570	0	0	5	0	1	3	3	31	569	93	1707	CoherentMotion_C#v1	1	500
780	1	1	14	1	1	3	3	87	513	261	1539	CoherentMotion_C#v1	1	500
972	1	2	23	1	1	3	3	143	457	429	1371	CoherentMotion_C#v1	1	500
1266	0	4	42	0	1	3	3	256	344	768	1032	CoherentMotion_C#v1	1	500
1271	1	1	14	0	0	3	3	87	513	261	1539	CoherentMotion_C#v1	1	500
1469	0	0	5	3	1	3	3	31	569	93	1707	CoherentMotion_C#v1	1	500
739	1	4	42	1	1	3	3	256	344	768	1032	CoherentMotion_C#v1	1	500
1031	1	1	14	0	0	3	3	87	513	261	1539	CoherentMotion_C#v1	1	500
743	1	4	42	0	0	3	3	256	344	768	1032	CoherentMotion_C#v1	1	500
587	1	4	42	3	3	3	3	256	344	768	1032	CoherentMotion_C#v1	1	500
607	1	5	51	0	0	3	3	312	288	936	864	CoherentMotion_C#v1	1	500
599	1	2	23	3	3	3	3	143	457	429	1371	CoherentMotion_C#v1	1	500
1483	1	0	5	2	2	3	3	31	569	93	1707	CoherentMotion_C#v1	1	500
773	1	3	33	1	1	3	3	199	401	597	1203	CoherentMotion_C#v1	1	500
1902	1	1	14	1	1	3	3	87	513	261	1539	CoherentMotion_C#v1	1	500
1784	1	0	5	2	2	3	3	31	569	93	1707	CoherentMotion_C#v1	1	500
1687	0	0	5	2	0	3	3	31	569	93	1707	CoherentMotion_C#v1	1	500
830	1	5	51	2	2	3	3	312	288	936	864	CoherentMotion_C#v1	1	500
1522	1	4	42	1	1	3	3	256	344	768	1032	CoherentMotion_C#v1	1	500
849	1	4	42	2	2	3	3	256	344	768	1032	CoherentMotion_C#v1	1	500
1023	0	0	5	0	3	3	3	31	569	93	1707	CoherentMotion_C#v1	1	500
1415	1	3	33	2	2	3	3	199	401	597	1203	CoherentMotion_C#v1	1	500
1135	1	6	61	0	0	3	3	368	232	1104	696	CoherentMotion_C#v1	1	500
690	1	7	70	3	3	3	3	424	176	1272	528	CoherentMotion_C#v1	1	500
721	1	2	23	0	0	3	3	143	457	429	1371	CoherentMotion_C#v1	1	500
551	1	6	61	0	0	3	3	368	232	1104	696	CoherentMotion_C#v1	1	500
526	1	6	61	0	0	3	3	368	232	1104	696	CoherentMotion_C#v1	1	500
958	1	3	33	0	0	3	3	199	401	597	1203	CoherentMotion_C#v1	1	500
1794	0	2	23	3	1	3	3	143	457	429	1371	CoherentMotion_C#v1	1	500
1077	0	1	14	3	1	3	3	87	513	261	1539	CoherentMotion_C#v1	1	500
654	1	7	70	1	1	3	3	424	176	1272	528	CoherentMotion_C#v1	1	500
580	1	6	61	1	1	3	3	368	232	1104	696	CoherentMotion_C#v1	1	500
1039	0	1	14	3	2	3	3	87	513	261	1539	CoherentMotion_C#v1	1	500
1235	0	0	5	0	1	3	3	31	569	93	1707	CoherentMotion_C#v1	1	500
691	1	7	70	1	1	3	3	424	176	1272	528	CoherentMotion_C#v1	1	500
698	1	5	51	2	2	3	3	312	288	936	864	CoherentMotion_C#v1	1	500
1785	1	5	51	2	2	3	3	312	288	936	864	CoherentMotion_C#v1	1	500
864	1	6	61	3	3	3	3	368	232	1104	696	CoherentMotion_C#v1	1	500
605	1	4	42	1	1	3	3	256	344	768	1032	CoherentMotion_C#v1	1	500
1019	0	0	5	3	0	3	3	31	569	93	1707	CoherentMotion_C#v1	1	500
675	1	6	61	2	2	3	3	368	232	1104	696	CoherentMotion_C#v1	1	500
680	1	7	70	0	0	3	3	424	176	1272	528	CoherentMotion_C#v1	1	500
550	1	2	23	2	2	3	3	143	457	429	1371	CoherentMotion_C#v1	1	500
561	1	6	61	1	1	3	3	368	232	1104	696	CoherentMotion_C#v1	1	500
526	1	4	42	1	1	3	3	256	344	768	1032	CoherentMotion_C#v1	1	500
744	1	7	70	1	1	3	3	424	176	1272	528	CoherentMotion_C#v1	1	500
1575	1	5	51	0	0	3	3	312	288	936	864	CoherentMotion_C#v1	1	500
1360	0	1	14	3	1	3	3	87	513	261	1539	CoherentMotion_C#v1	1	500
1308	0	3	33	3	0	3	3	199	401	597	1203	CoherentMotion_C#v1	1	500
5739	1	3	33	2	2	3	3	199	401	597	1203	CoherentMotion_C#v1	1	500
679	1	7	70	0	0	3	3	424	176	1272	528	CoherentMotion_C#v1	1	500
722	0	3	33	2	1	3	3	199	401	597	1203	CoherentMotion_C#v1	1	500
589	0	3	33	3	1	3	3	199	401	597	1203	CoherentMotion_C#v1	1	500
600	1	4	42	1	1	3	3	256	344	768	1032	CoherentMotion_C#v1	1	500
1328	1	4	42	1	1	3	3	256	344	768	1032	CoherentMotion_C#v1	1	500
1294	0	6	61	2	1	3	3	368	232	1104	696	CoherentMotion_C#v1	1	500
1341	1	0	5	3	3	3	3	31	569	93	1707	CoherentMotion_C#v1	1	500
932	1	2	23	0	0	3	3	143	457	429	1371	CoherentMotion_C#v1	1	500
752	1	6	61	3	3	3	3	368	232	1104	696	CoherentMotion_C#v1	1	500
706	1	7	70	0	0	3	3	424	176	1272	528	CoherentMotion_C#v1	1	500
1425	0	1	14	0	3	3	3	87	513	261	1539	CoherentMotion_C#v1	1	500
1298	0	0	5	3	1	3	3	31	569	93	1707	CoherentMotion_C#v1	1	500
1038	1	2	23	0	0	3	3	143	457	429	1371	CoherentMotion_C#v1	1	500
1001	0	3	33	0	1	3	3	199	401	597	1203	CoherentMotion_C#v1	1	500
645	1	7	70	0	0	3	3	424	176	1272	528	CoherentMotion_C#v1	1	500
1397	0	1	14	0	1	3	3	87	513	261	1539	CoherentMotion_C#v1	1	500
654	1	7	70	1	1	3	3	424	176	1272	528	CoherentMotion_C#v1	1	500
681	1	7	70	1	1	3	3	424	176	1272	528	CoherentMotion_C#v1	1	500
951	0	3	33	0	3	3	3	199	401	597	1203	CoherentMotion_C#v1	1	500
775	1	5	51	0	0	3	3	312	288	936	864	CoherentMotion_C#v1	1	500
1055	1	4	42	2	2	3	3	256	344	768	1032	CoherentMotion_C#v1	1	500
1351	0	2	23	3	0	3	3	143	457	429	1371	CoherentMotion_C#v1	1	500
622	1	5	51	2	2	3	3	312	288	936	864	CoherentMotion_C#v1	1	500
613	1	5	51	2	2	3	3	312	288	936	864	CoherentMotion_C#v1	1	500
808	0	0	5	0	1	3	3	31	569	93	1707	CoherentMotion_C#v1	1	500
1035	0	0	5	1	0	3	3	31	569	93	1707	CoherentMotion_C#v1	1	500
923	1	5	51	3	3	3	3	312	288	936	864	CoherentMotion_C#v1	1	500
1063	1	5	51	2	2	3	3	312	288	936	864	CoherentMotion_C#v1	1	500
1040	0	2	23	2	1	3	3	143	457	429	1371	CoherentMotion_C#v1	1	500
1159	0	0	5	3	2	3	3	31	569	93	1707	CoherentMotion_C#v1	1	500
1033	1	2	23	2	2	3	3	143	457	429	1371	CoherentMotion_C#v1	1	500
863	1	4	42	1	1	3	3	256	344	768	1032	CoherentMotion_C#v1	1	500
859	0	4	42	0	3	3	3	256	344	768	1032	CoherentMotion_C#v1	1	500
742	1	4	42	1	1	3	3	256	344	768	1032	CoherentMotion_C#v1	1	500
796	1	6	61	0	0	3	3	368	232	1104	696	CoherentMotion_C#v1	1	500
