# Supplementary material for: The Leuven Embedded Figures Test (L-EFT): measuring perception, intelligence or executive function?
Source: PeerJ. 2018 Mar 26;6:e4524. doi: 10.7717/peerj.4524 (PMC5875396; doi:10.7717/peerj.4524)
Supplement: Supplemental Information 9 [file peerj-06-4524-s009.zip › Study 1/CoherentMotion/114670CoherentMotion.csv]

ReactionTime	Accuracy	CoherenceLevel	CoherenceValue	StimDirection	RespDirection	G_MeanCoherentSpeed	G_MeanRandomSpeed	TotalCoherent	TotalRandom	TotalCoherentSpeed	TotalRandomSpeed	TestID	MainPrac	MotionDuration
2808	0	4	42	1	3	3	3	256	344	768	1032	CoherentMotion_C#v1	0	1000
1760	1	7	70	1	1	3	3	424	176	1272	528	CoherentMotion_C#v1	0	1000
2809	0	2	23	2	0	3	3	143	457	429	1371	CoherentMotion_C#v1	0	1000
1677	1	7	70	3	3	3	3	424	176	1272	528	CoherentMotion_C#v1	0	1000
1607	0	2	23	2	1	3	3	143	457	429	1371	CoherentMotion_C#v1	0	1000
3045	0	4	42	0	3	3	3	256	344	768	1032	CoherentMotion_C#v1	0	1000
1928	1	3	33	1	1	3	3	199	401	597	1203	CoherentMotion_C#v1	0	1000
1927	0	7	70	0	1	3	3	424	176	1272	528	CoherentMotion_C#v1	0	1000
1867	0	5	51	2	3	3	3	312	288	936	864	CoherentMotion_C#v1	0	1000
1642	1	4	42	1	1	3	3	256	344	768	1032	CoherentMotion_C#v1	0	1000
1639	1	1	14	3	3	3	3	87	513	261	1539	CoherentMotion_C#v1	0	1000
1600	0	7	70	0	1	3	3	424	176	1272	528	CoherentMotion_C#v1	0	1000
1791	1	5	51	3	3	3	3	312	288	936	864	CoherentMotion_C#v1	0	1000
2136	0	5	51	0	1	3	3	312	288	936	864	CoherentMotion_C#v1	0	1000
1636	0	5	51	2	3	3	3	312	288	936	864	CoherentMotion_C#v1	0	1000
2618	0	0	5	0	3	3	3	31	569	93	1707	CoherentMotion_C#v1	0	1000
3019	0	4	42	1	3	3	3	256	344	768	1032	CoherentMotion_C#v1	0	1000
2078	0	1	14	3	1	3	3	87	513	261	1539	CoherentMotion_C#v1	0	1000
2288	0	6	61	2	1	3	3	368	232	1104	696	CoherentMotion_C#v1	0	1000
3318	0	3	33	0	3	3	3	199	401	597	1203	CoherentMotion_C#v1	0	1000
1464	1	5	51	3	3	3	3	312	288	936	864	CoherentMotion_C#v1	0	1000
1707	0	6	61	2	3	3	3	368	232	1104	696	CoherentMotion_C#v1	0	1000
1372	1	1	14	1	1	3	3	87	513	261	1539	CoherentMotion_C#v1	0	1000
1537	1	4	42	3	3	3	3	256	344	768	1032	CoherentMotion_C#v1	0	1000
2705	0	1	14	0	1	3	3	87	513	261	1539	CoherentMotion_C#v1	0	1000
2600	0	0	5	0	1	3	3	31	569	93	1707	CoherentMotion_C#v1	0	1000
2900	0	6	61	2	3	3	3	368	232	1104	696	CoherentMotion_C#v1	0	1000
1612	0	1	14	2	1	3	3	87	513	261	1539	CoherentMotion_C#v1	0	1000
4809	0	4	42	2	1	3	3	256	344	768	1032	CoherentMotion_C#v1	0	1000
2522	0	0	5	3	0	3	3	31	569	93	1707	CoherentMotion_C#v1	0	1000
5024	1	1	14	2	2	3	3	87	513	261	1539	CoherentMotion_C#v1	0	1000
2594	0	5	51	0	2	3	3	312	288	936	864	CoherentMotion_C#v1	0	1000
1564	0	2	23	0	3	3	3	143	457	429	1371	CoherentMotion_C#v1	0	1000
1183	1	5	51	1	1	3	3	312	288	936	864	CoherentMotion_C#v1	0	1000
1970	0	0	5	1	0	3	3	31	569	93	1707	CoherentMotion_C#v1	0	1000
1590	1	3	33	3	3	3	3	199	401	597	1203	CoherentMotion_C#v1	0	1000
1027	1	6	61	1	1	3	3	368	232	1104	696	CoherentMotion_C#v1	0	1000
2394	0	0	5	1	2	3	3	31	569	93	1707	CoherentMotion_C#v1	0	1000
1453	0	4	42	1	0	3	3	256	344	768	1032	CoherentMotion_C#v1	0	1000
2303	1	3	33	2	2	3	3	199	401	597	1203	CoherentMotion_C#v1	0	1000
1583	1	2	23	3	3	3	3	143	457	429	1371	CoherentMotion_C#v1	0	1000
1709	1	4	42	0	0	3	3	256	344	768	1032	CoherentMotion_C#v1	0	1000
1339	1	5	51	1	1	3	3	312	288	936	864	CoherentMotion_C#v1	0	1000
2388	0	0	5	0	2	3	3	31	569	93	1707	CoherentMotion_C#v1	0	1000
1150	1	7	70	0	0	3	3	424	176	1272	528	CoherentMotion_C#v1	0	1000
2928	0	2	23	2	3	3	3	143	457	429	1371	CoherentMotion_C#v1	0	1000
1448	1	2	23	3	3	3	3	143	457	429	1371	CoherentMotion_C#v1	0	1000
1650	1	7	70	3	3	3	3	424	176	1272	528	CoherentMotion_C#v1	0	1000
1514	1	2	23	0	0	3	3	143	457	429	1371	CoherentMotion_C#v1	0	1000
1310	1	3	33	1	1	3	3	199	401	597	1203	CoherentMotion_C#v1	0	1000
2307	0	1	14	0	2	3	3	87	513	261	1539	CoherentMotion_C#v1	0	1000
1283	1	6	61	3	3	3	3	368	232	1104	696	CoherentMotion_C#v1	0	1000
1517	1	4	42	0	0	3	3	256	344	768	1032	CoherentMotion_C#v1	0	1000
1561	1	0	5	2	2	3	3	31	569	93	1707	CoherentMotion_C#v1	0	1000
2130	0	1	14	3	0	3	3	87	513	261	1539	CoherentMotion_C#v1	0	1000
1405	1	7	70	0	0	3	3	424	176	1272	528	CoherentMotion_C#v1	0	1000
1335	1	7	70	2	2	3	3	424	176	1272	528	CoherentMotion_C#v1	0	1000
2021	0	1	14	1	0	3	3	87	513	261	1539	CoherentMotion_C#v1	0	1000
1386	1	7	70	1	1	3	3	424	176	1272	528	CoherentMotion_C#v1	0	1000
1877	0	1	14	0	2	3	3	87	513	261	1539	CoherentMotion_C#v1	0	1000
2068	0	1	14	2	0	3	3	87	513	261	1539	CoherentMotion_C#v1	0	1000
1477	1	5	51	1	1	3	3	312	288	936	864	CoherentMotion_C#v1	0	1000
1553	1	5	51	2	2	3	3	312	288	936	864	CoherentMotion_C#v1	0	1000
1426	1	7	70	1	1	3	3	424	176	1272	528	CoherentMotion_C#v1	0	1000
1470	1	5	51	3	3	3	3	312	288	936	864	CoherentMotion_C#v1	0	1000
1225	1	7	70	1	1	3	3	424	176	1272	528	CoherentMotion_C#v1	0	1000
2605	1	5	51	1	1	3	3	312	288	936	864	CoherentMotion_C#v1	0	1000
1622	1	7	70	3	3	3	3	424	176	1272	528	CoherentMotion_C#v1	0	1000
1276	1	5	51	2	2	3	3	312	288	936	864	CoherentMotion_C#v1	0	1000
1626	1	7	70	3	3	3	3	424	176	1272	528	CoherentMotion_C#v1	0	1000
1078	1	6	61	1	1	3	3	368	232	1104	696	CoherentMotion_C#v1	0	1000
1768	1	6	61	2	2	3	3	368	232	1104	696	CoherentMotion_C#v1	0	1000
2577	0	1	14	1	2	3	3	87	513	261	1539	CoherentMotion_C#v1	0	1000
1665	1	6	61	3	3	3	3	368	232	1104	696	CoherentMotion_C#v1	0	1000
1762	1	1	14	0	0	3	3	87	513	261	1539	CoherentMotion_C#v1	0	1000
1284	1	7	70	2	2	3	3	424	176	1272	528	CoherentMotion_C#v1	0	1000
1105	1	7	70	3	3	3	3	424	176	1272	528	CoherentMotion_C#v1	0	1000
1139	1	4	42	2	2	3	3	256	344	768	1032	CoherentMotion_C#v1	0	1000
1036	1	6	61	1	1	3	3	368	232	1104	696	CoherentMotion_C#v1	0	1000
1364	0	2	23	3	2	3	3	143	457	429	1371	CoherentMotion_C#v1	0	1000
1249	1	5	51	2	2	3	3	312	288	936	864	CoherentMotion_C#v1	1	500
1048	1	7	70	0	0	3	3	424	176	1272	528	CoherentMotion_C#v1	1	500
1127	1	3	33	1	1	3	3	199	401	597	1203	CoherentMotion_C#v1	1	500
1009	0	1	14	0	3	3	3	87	513	261	1539	CoherentMotion_C#v1	1	500
972	0	0	5	1	2	3	3	31	569	93	1707	CoherentMotion_C#v1	1	500
1171	0	2	23	1	3	3	3	143	457	429	1371	CoherentMotion_C#v1	1	500
1560	1	0	5	2	2	3	3	31	569	93	1707	CoherentMotion_C#v1	1	500
995	1	5	51	3	3	3	3	312	288	936	864	CoherentMotion_C#v1	1	500
1783	0	2	23	3	2	3	3	143	457	429	1371	CoherentMotion_C#v1	1	500
1453	0	2	23	1	0	3	3	143	457	429	1371	CoherentMotion_C#v1	1	500
1508	0	0	5	2	1	3	3	31	569	93	1707	CoherentMotion_C#v1	1	500
979	1	1	14	3	3	3	3	87	513	261	1539	CoherentMotion_C#v1	1	500
1208	0	3	33	3	1	3	3	199	401	597	1203	CoherentMotion_C#v1	1	500
1061	1	5	51	0	0	3	3	312	288	936	864	CoherentMotion_C#v1	1	500
1141	1	2	23	1	1	3	3	143	457	429	1371	CoherentMotion_C#v1	1	500
1015	1	5	51	0	0	3	3	312	288	936	864	CoherentMotion_C#v1	1	500
930	1	1	14	2	2	3	3	87	513	261	1539	CoherentMotion_C#v1	1	500
983	0	6	61	2	0	3	3	368	232	1104	696	CoherentMotion_C#v1	1	500
954	1	4	42	2	2	3	3	256	344	768	1032	CoherentMotion_C#v1	1	500
1111	0	1	14	1	0	3	3	87	513	261	1539	CoherentMotion_C#v1	1	500
953	1	7	70	0	0	3	3	424	176	1272	528	CoherentMotion_C#v1	1	500
1269	1	0	5	0	0	3	3	31	569	93	1707	CoherentMotion_C#v1	1	500
907	1	1	14	2	2	3	3	87	513	261	1539	CoherentMotion_C#v1	1	500
1934	0	1	14	1	2	3	3	87	513	261	1539	CoherentMotion_C#v1	1	500
989	1	3	33	0	0	3	3	199	401	597	1203	CoherentMotion_C#v1	1	500
914	1	5	51	0	0	3	3	312	288	936	864	CoherentMotion_C#v1	1	500
966	0	4	42	2	0	3	3	256	344	768	1032	CoherentMotion_C#v1	1	500
1076	0	2	23	1	2	3	3	143	457	429	1371	CoherentMotion_C#v1	1	500
982	1	3	33	2	2	3	3	199	401	597	1203	CoherentMotion_C#v1	1	500
1012	1	4	42	2	2	3	3	256	344	768	1032	CoherentMotion_C#v1	1	500
1089	0	1	14	3	2	3	3	87	513	261	1539	CoherentMotion_C#v1	1	500
1171	1	1	14	3	3	3	3	87	513	261	1539	CoherentMotion_C#v1	1	500
1022	1	6	61	2	2	3	3	368	232	1104	696	CoherentMotion_C#v1	1	500
877	1	0	5	3	3	3	3	31	569	93	1707	CoherentMotion_C#v1	1	500
1136	1	1	14	1	1	3	3	87	513	261	1539	CoherentMotion_C#v1	1	500
1227	1	5	51	2	2	3	3	312	288	936	864	CoherentMotion_C#v1	1	500
941	1	4	42	3	3	3	3	256	344	768	1032	CoherentMotion_C#v1	1	500
1005	1	7	70	2	2	3	3	424	176	1272	528	CoherentMotion_C#v1	1	500
1204	0	4	42	2	0	3	3	256	344	768	1032	CoherentMotion_C#v1	1	500
1224	0	2	23	0	1	3	3	143	457	429	1371	CoherentMotion_C#v1	1	500
1740	1	3	33	2	2	3	3	199	401	597	1203	CoherentMotion_C#v1	1	500
1021	0	6	61	2	0	3	3	368	232	1104	696	CoherentMotion_C#v1	1	500
1137	1	0	5	3	3	3	3	31	569	93	1707	CoherentMotion_C#v1	1	500
1182	1	1	14	3	3	3	3	87	513	261	1539	CoherentMotion_C#v1	1	500
923	1	6	61	1	1	3	3	368	232	1104	696	CoherentMotion_C#v1	1	500
1654	0	7	70	2	0	3	3	424	176	1272	528	CoherentMotion_C#v1	1	500
894	1	6	61	2	2	3	3	368	232	1104	696	CoherentMotion_C#v1	1	500
1386	1	5	51	2	2	3	3	312	288	936	864	CoherentMotion_C#v1	1	500
1219	1	6	61	3	3	3	3	368	232	1104	696	CoherentMotion_C#v1	1	500
959	1	2	23	1	1	3	3	143	457	429	1371	CoherentMotion_C#v1	1	500
941	1	3	33	3	3	3	3	199	401	597	1203	CoherentMotion_C#v1	1	500
873	1	7	70	2	2	3	3	424	176	1272	528	CoherentMotion_C#v1	1	500
797	1	6	61	3	3	3	3	368	232	1104	696	CoherentMotion_C#v1	1	500
879	1	4	42	3	3	3	3	256	344	768	1032	CoherentMotion_C#v1	1	500
694	1	4	42	1	1	3	3	256	344	768	1032	CoherentMotion_C#v1	1	500
936	1	3	33	0	0	3	3	199	401	597	1203	CoherentMotion_C#v1	1	500
774	1	7	70	0	0	3	3	424	176	1272	528	CoherentMotion_C#v1	1	500
743	1	3	33	3	3	3	3	199	401	597	1203	CoherentMotion_C#v1	1	500
767	1	4	42	0	0	3	3	256	344	768	1032	CoherentMotion_C#v1	1	500
852	1	4	42	2	2	3	3	256	344	768	1032	CoherentMotion_C#v1	1	500
867	0	1	14	1	0	3	3	87	513	261	1539	CoherentMotion_C#v1	1	500
757	0	0	5	1	2	3	3	31	569	93	1707	CoherentMotion_C#v1	1	500
574	0	0	5	2	3	3	3	31	569	93	1707	CoherentMotion_C#v1	1	500
1397	0	0	5	3	2	3	3	31	569	93	1707	CoherentMotion_C#v1	1	500
754	0	6	61	2	0	3	3	368	232	1104	696	CoherentMotion_C#v1	1	500
698	1	2	23	1	1	3	3	143	457	429	1371	CoherentMotion_C#v1	1	500
706	1	2	23	3	3	3	3	143	457	429	1371	CoherentMotion_C#v1	1	500
913	1	4	42	2	2	3	3	256	344	768	1032	CoherentMotion_C#v1	1	500
722	1	7	70	0	0	3	3	424	176	1272	528	CoherentMotion_C#v1	1	500
805	1	7	70	0	0	3	3	424	176	1272	528	CoherentMotion_C#v1	1	500
627	1	6	61	3	3	3	3	368	232	1104	696	CoherentMotion_C#v1	1	500
587	1	5	51	3	3	3	3	312	288	936	864	CoherentMotion_C#v1	1	500
535	1	5	51	3	3	3	3	312	288	936	864	CoherentMotion_C#v1	1	500
554	1	5	51	3	3	3	3	312	288	936	864	CoherentMotion_C#v1	1	500
910	1	4	42	0	0	3	3	256	344	768	1032	CoherentMotion_C#v1	1	500
929	1	3	33	2	2	3	3	199	401	597	1203	CoherentMotion_C#v1	1	500
1139	0	3	33	2	3	3	3	199	401	597	1203	CoherentMotion_C#v1	1	500
720	1	3	33	1	1	3	3	199	401	597	1203	CoherentMotion_C#v1	1	500
881	1	6	61	0	0	3	3	368	232	1104	696	CoherentMotion_C#v1	1	500
940	1	5	51	0	0	3	3	312	288	936	864	CoherentMotion_C#v1	1	500
1001	1	4	42	0	0	3	3	256	344	768	1032	CoherentMotion_C#v1	1	500
1103	0	0	5	1	2	3	3	31	569	93	1707	CoherentMotion_C#v1	1	500
712	1	6	61	0	0	3	3	368	232	1104	696	CoherentMotion_C#v1	1	500
916	1	3	33	0	0	3	3	199	401	597	1203	CoherentMotion_C#v1	1	500
867	0	6	61	2	0	3	3	368	232	1104	696	CoherentMotion_C#v1	1	500
766	1	2	23	3	3	3	3	143	457	429	1371	CoherentMotion_C#v1	1	500
1008	1	2	23	1	1	3	3	143	457	429	1371	CoherentMotion_C#v1	1	500
1230	0	3	33	1	3	3	3	199	401	597	1203	CoherentMotion_C#v1	1	500
818	1	7	70	0	0	3	3	424	176	1272	528	CoherentMotion_C#v1	1	500
949	0	3	33	2	3	3	3	199	401	597	1203	CoherentMotion_C#v1	1	500
1074	0	4	42	2	1	3	3	256	344	768	1032	CoherentMotion_C#v1	1	500
873	1	7	70	0	0	3	3	424	176	1272	528	CoherentMotion_C#v1	1	500
1060	1	0	5	2	2	3	3	31	569	93	1707	CoherentMotion_C#v1	1	500
972	1	1	14	0	0	3	3	87	513	261	1539	CoherentMotion_C#v1	1	500
899	0	0	5	1	3	3	3	31	569	93	1707	CoherentMotion_C#v1	1	500
918	0	7	70	2	0	3	3	424	176	1272	528	CoherentMotion_C#v1	1	500
864	1	7	70	2	2	3	3	424	176	1272	528	CoherentMotion_C#v1	1	500
728	1	3	33	1	1	3	3	199	401	597	1203	CoherentMotion_C#v1	1	500
782	0	4	42	2	0	3	3	256	344	768	1032	CoherentMotion_C#v1	1	500
752	1	2	23	1	1	3	3	143	457	429	1371	CoherentMotion_C#v1	1	500
783	0	1	14	2	1	3	3	87	513	261	1539	CoherentMotion_C#v1	1	500
827	1	4	42	0	0	3	3	256	344	768	1032	CoherentMotion_C#v1	1	500
624	1	1	14	3	3	3	3	87	513	261	1539	CoherentMotion_C#v1	1	500
645	0	1	14	1	0	3	3	87	513	261	1539	CoherentMotion_C#v1	1	500
682	0	0	5	3	1	3	3	31	569	93	1707	CoherentMotion_C#v1	1	500
1104	0	0	5	0	2	3	3	31	569	93	1707	CoherentMotion_C#v1	1	500
854	1	7	70	2	2	3	3	424	176	1272	528	CoherentMotion_C#v1	1	500
1084	1	1	14	1	1	3	3	87	513	261	1539	CoherentMotion_C#v1	1	500
798	1	6	61	0	0	3	3	368	232	1104	696	CoherentMotion_C#v1	1	500
943	0	0	5	2	3	3	3	31	569	93	1707	CoherentMotion_C#v1	1	500
851	1	6	61	3	3	3	3	368	232	1104	696	CoherentMotion_C#v1	1	500
1007	0	3	33	3	0	3	3	199	401	597	1203	CoherentMotion_C#v1	1	500
1237	0	2	23	0	1	3	3	143	457	429	1371	CoherentMotion_C#v1	1	500
841	1	6	61	0	0	3	3	368	232	1104	696	CoherentMotion_C#v1	1	500
1101	0	0	5	2	1	3	3	31	569	93	1707	CoherentMotion_C#v1	1	500
1140	1	0	5	2	2	3	3	31	569	93	1707	CoherentMotion_C#v1	1	500
1231	0	0	5	1	3	3	3	31	569	93	1707	CoherentMotion_C#v1	1	500
877	1	5	51	1	1	3	3	312	288	936	864	CoherentMotion_C#v1	1	500
1256	1	4	42	1	1	3	3	256	344	768	1032	CoherentMotion_C#v1	1	500
804	0	7	70	2	0	3	3	424	176	1272	528	CoherentMotion_C#v1	1	500
686	1	5	51	3	3	3	3	312	288	936	864	CoherentMotion_C#v1	1	500
861	0	5	51	3	0	3	3	312	288	936	864	CoherentMotion_C#v1	1	500
694	1	6	61	0	0	3	3	368	232	1104	696	CoherentMotion_C#v1	1	500
1158	0	2	23	1	3	3	3	143	457	429	1371	CoherentMotion_C#v1	1	500
714	1	7	70	0	0	3	3	424	176	1272	528	CoherentMotion_C#v1	1	500
793	0	1	14	3	0	3	3	87	513	261	1539	CoherentMotion_C#v1	1	500
802	1	2	23	0	0	3	3	143	457	429	1371	CoherentMotion_C#v1	1	500
627	1	5	51	0	0	3	3	312	288	936	864	CoherentMotion_C#v1	1	500
1231	1	6	61	0	0	3	3	368	232	1104	696	CoherentMotion_C#v1	1	500
657	1	7	70	1	1	3	3	424	176	1272	528	CoherentMotion_C#v1	1	500
1194	1	3	33	0	0	3	3	199	401	597	1203	CoherentMotion_C#v1	1	500
614	1	2	23	3	3	3	3	143	457	429	1371	CoherentMotion_C#v1	1	500
874	1	7	70	3	3	3	3	424	176	1272	528	CoherentMotion_C#v1	1	500
973	1	1	14	0	0	3	3	87	513	261	1539	CoherentMotion_C#v1	1	500
876	0	4	42	1	3	3	3	256	344	768	1032	CoherentMotion_C#v1	1	500
647	1	4	42	0	0	3	3	256	344	768	1032	CoherentMotion_C#v1	1	500
836	1	1	14	3	3	3	3	87	513	261	1539	CoherentMotion_C#v1	1	500
934	0	0	5	3	0	3	3	31	569	93	1707	CoherentMotion_C#v1	1	500
740	1	4	42	1	1	3	3	256	344	768	1032	CoherentMotion_C#v1	1	500
803	1	3	33	2	2	3	3	199	401	597	1203	CoherentMotion_C#v1	1	500
941	0	2	23	2	0	3	3	143	457	429	1371	CoherentMotion_C#v1	1	500
714	0	2	23	0	3	3	3	143	457	429	1371	CoherentMotion_C#v1	1	500
690	0	0	5	3	0	3	3	31	569	93	1707	CoherentMotion_C#v1	1	500
664	0	5	51	1	0	3	3	312	288	936	864	CoherentMotion_C#v1	1	500
522	0	6	61	1	0	3	3	368	232	1104	696	CoherentMotion_C#v1	1	500
649	1	3	33	3	3	3	3	199	401	597	1203	CoherentMotion_C#v1	1	500
871	0	2	23	3	2	3	3	143	457	429	1371	CoherentMotion_C#v1	1	500
562	1	4	42	1	1	3	3	256	344	768	1032	CoherentMotion_C#v1	1	500
725	0	7	70	1	3	3	3	424	176	1272	528	CoherentMotion_C#v1	1	500
662	0	5	51	1	0	3	3	312	288	936	864	CoherentMotion_C#v1	1	500
594	1	5	51	2	2	3	3	312	288	936	864	CoherentMotion_C#v1	1	500
5694	1	6	61	3	3	3	3	368	232	1104	696	CoherentMotion_C#v1	1	500
827	0	0	5	1	3	3	3	31	569	93	1707	CoherentMotion_C#v1	1	500
2800	0	3	33	0	2	3	3	199	401	597	1203	CoherentMotion_C#v1	1	500
732	1	5	51	3	3	3	3	312	288	936	864	CoherentMotion_C#v1	1	500
605	1	2	23	0	0	3	3	143	457	429	1371	CoherentMotion_C#v1	1	500
604	1	1	14	2	2	3	3	87	513	261	1539	CoherentMotion_C#v1	1	500
548	1	1	14	1	1	3	3	87	513	261	1539	CoherentMotion_C#v1	1	500
583	0	2	23	1	3	3	3	143	457	429	1371	CoherentMotion_C#v1	1	500
548	0	1	14	1	0	3	3	87	513	261	1539	CoherentMotion_C#v1	1	500
654	0	2	23	2	3	3	3	143	457	429	1371	CoherentMotion_C#v1	1	500
776	0	1	14	0	2	3	3	87	513	261	1539	CoherentMotion_C#v1	1	500
721	1	7	70	1	1	3	3	424	176	1272	528	CoherentMotion_C#v1	1	500
693	1	7	70	0	0	3	3	424	176	1272	528	CoherentMotion_C#v1	1	500
524	1	0	5	3	3	3	3	31	569	93	1707	CoherentMotion_C#v1	1	500
630	1	3	33	2	2	3	3	199	401	597	1203	CoherentMotion_C#v1	1	500
900	1	2	23	0	0	3	3	143	457	429	1371	CoherentMotion_C#v1	1	500
879	1	2	23	2	2	3	3	143	457	429	1371	CoherentMotion_C#v1	1	500
858	0	0	5	0	3	3	3	31	569	93	1707	CoherentMotion_C#v1	1	500
660	0	5	51	2	0	3	3	312	288	936	864	CoherentMotion_C#v1	1	500
699	1	6	61	3	3	3	3	368	232	1104	696	CoherentMotion_C#v1	1	500
778	1	2	23	1	1	3	3	143	457	429	1371	CoherentMotion_C#v1	1	500
739	0	1	14	3	0	3	3	87	513	261	1539	CoherentMotion_C#v1	1	500
525	0	6	61	2	3	3	3	368	232	1104	696	CoherentMotion_C#v1	1	500
638	1	5	51	3	3	3	3	312	288	936	864	CoherentMotion_C#v1	1	500
827	1	7	70	1	1	3	3	424	176	1272	528	CoherentMotion_C#v1	1	500
757	0	0	5	2	3	3	3	31	569	93	1707	CoherentMotion_C#v1	1	500
700	1	5	51	0	0	3	3	312	288	936	864	CoherentMotion_C#v1	1	500
770	0	1	14	3	2	3	3	87	513	261	1539	CoherentMotion_C#v1	1	500
612	0	6	61	2	3	3	3	368	232	1104	696	CoherentMotion_C#v1	1	500
799	0	4	42	2	1	3	3	256	344	768	1032	CoherentMotion_C#v1	1	500
626	1	6	61	3	3	3	3	368	232	1104	696	CoherentMotion_C#v1	1	500
735	1	6	61	0	0	3	3	368	232	1104	696	CoherentMotion_C#v1	1	500
646	1	7	70	3	3	3	3	424	176	1272	528	CoherentMotion_C#v1	1	500
781	0	1	14	3	2	3	3	87	513	261	1539	CoherentMotion_C#v1	1	500
742	0	4	42	2	0	3	3	256	344	768	1032	CoherentMotion_C#v1	1	500
814	1	5	51	1	1	3	3	312	288	936	864	CoherentMotion_C#v1	1	500
734	1	7	70	2	2	3	3	424	176	1272	528	CoherentMotion_C#v1	1	500
1046	1	2	23	2	2	3	3	143	457	429	1371	CoherentMotion_C#v1	1	500
782	0	0	5	0	3	3	3	31	569	93	1707	CoherentMotion_C#v1	1	500
717	1	5	51	2	2	3	3	312	288	936	864	CoherentMotion_C#v1	1	500
645	1	7	70	3	3	3	3	424	176	1272	528	CoherentMotion_C#v1	1	500
675	0	4	42	0	2	3	3	256	344	768	1032	CoherentMotion_C#v1	1	500
714	1	3	33	0	0	3	3	199	401	597	1203	CoherentMotion_C#v1	1	500
641	1	6	61	3	3	3	3	368	232	1104	696	CoherentMotion_C#v1	1	500
711	1	6	61	3	3	3	3	368	232	1104	696	CoherentMotion_C#v1	1	500
789	1	1	14	3	3	3	3	87	513	261	1539	CoherentMotion_C#v1	1	500
685	1	2	23	3	3	3	3	143	457	429	1371	CoherentMotion_C#v1	1	500
533	0	2	23	1	0	3	3	143	457	429	1371	CoherentMotion_C#v1	1	500
615	1	2	23	3	3	3	3	143	457	429	1371	CoherentMotion_C#v1	1	500
1024	1	3	33	2	2	3	3	199	401	597	1203	CoherentMotion_C#v1	1	500
850	0	3	33	1	0	3	3	199	401	597	1203	CoherentMotion_C#v1	1	500
876	0	1	14	1	2	3	3	87	513	261	1539	CoherentMotion_C#v1	1	500
582	1	7	70	3	3	3	3	424	176	1272	528	CoherentMotion_C#v1	1	500
633	1	6	61	1	1	3	3	368	232	1104	696	CoherentMotion_C#v1	1	500
704	1	2	23	0	0	3	3	143	457	429	1371	CoherentMotion_C#v1	1	500
792	1	6	61	1	1	3	3	368	232	1104	696	CoherentMotion_C#v1	1	500
649	1	5	51	2	2	3	3	312	288	936	864	CoherentMotion_C#v1	1	500
855	0	0	5	2	1	3	3	31	569	93	1707	CoherentMotion_C#v1	1	500
865	0	6	61	1	3	3	3	368	232	1104	696	CoherentMotion_C#v1	1	500
2484	0	6	61	0	1	3	3	368	232	1104	696	CoherentMotion_C#v1	1	500
1272	1	1	14	1	1	3	3	87	513	261	1539	CoherentMotion_C#v1	1	500
965	1	6	61	3	3	3	3	368	232	1104	696	CoherentMotion_C#v1	1	500
948	1	5	51	1	1	3	3	312	288	936	864	CoherentMotion_C#v1	1	500
1085	0	1	14	1	0	3	3	87	513	261	1539	CoherentMotion_C#v1	1	500
810	1	4	42	0	0	3	3	256	344	768	1032	CoherentMotion_C#v1	1	500
940	0	3	33	0	2	3	3	199	401	597	1203	CoherentMotion_C#v1	1	500
1553	0	3	33	0	2	3	3	199	401	597	1203	CoherentMotion_C#v1	1	500
1285	0	1	14	1	3	3	3	87	513	261	1539	CoherentMotion_C#v1	1	500
995	1	6	61	1	1	3	3	368	232	1104	696	CoherentMotion_C#v1	1	500
1009	1	1	14	0	0	3	3	87	513	261	1539	CoherentMotion_C#v1	1	500
959	1	3	33	2	2	3	3	199	401	597	1203	CoherentMotion_C#v1	1	500
718	1	2	23	3	3	3	3	143	457	429	1371	CoherentMotion_C#v1	1	500
2173	0	2	23	3	2	3	3	143	457	429	1371	CoherentMotion_C#v1	1	500
946	1	3	33	1	1	3	3	199	401	597	1203	CoherentMotion_C#v1	1	500
752	0	3	33	1	0	3	3	199	401	597	1203	CoherentMotion_C#v1	1	500
1727	0	1	14	1	2	3	3	87	513	261	1539	CoherentMotion_C#v1	1	500
865	0	0	5	3	1	3	3	31	569	93	1707	CoherentMotion_C#v1	1	500
618	1	6	61	3	3	3	3	368	232	1104	696	CoherentMotion_C#v1	1	500
639	1	6	61	2	2	3	3	368	232	1104	696	CoherentMotion_C#v1	1	500
621	1	5	51	2	2	3	3	312	288	936	864	CoherentMotion_C#v1	1	500
745	0	4	42	0	2	3	3	256	344	768	1032	CoherentMotion_C#v1	1	500
817	1	1	14	1	1	3	3	87	513	261	1539	CoherentMotion_C#v1	1	500
708	1	7	70	1	1	3	3	424	176	1272	528	CoherentMotion_C#v1	1	500
681	1	4	42	3	3	3	3	256	344	768	1032	CoherentMotion_C#v1	1	500
806	1	5	51	3	3	3	3	312	288	936	864	CoherentMotion_C#v1	1	500
1043	0	2	23	3	0	3	3	143	457	429	1371	CoherentMotion_C#v1	1	500
699	1	4	42	3	3	3	3	256	344	768	1032	CoherentMotion_C#v1	1	500
598	1	4	42	1	1	3	3	256	344	768	1032	CoherentMotion_C#v1	1	500
1005	1	0	5	0	0	3	3	31	569	93	1707	CoherentMotion_C#v1	1	500
602	0	3	33	2	3	3	3	199	401	597	1203	CoherentMotion_C#v1	1	500
808	1	7	70	0	0	3	3	424	176	1272	528	CoherentMotion_C#v1	1	500
931	0	1	14	0	2	3	3	87	513	261	1539	CoherentMotion_C#v1	1	500
710	1	3	33	0	0	3	3	199	401	597	1203	CoherentMotion_C#v1	1	500
743	1	6	61	3	3	3	3	368	232	1104	696	CoherentMotion_C#v1	1	500
654	1	5	51	3	3	3	3	312	288	936	864	CoherentMotion_C#v1	1	500
660	1	7	70	1	1	3	3	424	176	1272	528	CoherentMotion_C#v1	1	500
675	0	1	14	2	3	3	3	87	513	261	1539	CoherentMotion_C#v1	1	500
1311	0	3	33	2	0	3	3	199	401	597	1203	CoherentMotion_C#v1	1	500
1110	1	3	33	1	1	3	3	199	401	597	1203	CoherentMotion_C#v1	1	500
758	1	7	70	3	3	3	3	424	176	1272	528	CoherentMotion_C#v1	1	500
807	0	0	5	0	1	3	3	31	569	93	1707	CoherentMotion_C#v1	1	500
761	1	6	61	3	3	3	3	368	232	1104	696	CoherentMotion_C#v1	1	500
746	1	5	51	2	2	3	3	312	288	936	864	CoherentMotion_C#v1	1	500
751	1	6	61	0	0	3	3	368	232	1104	696	CoherentMotion_C#v1	1	500
804	1	6	61	1	1	3	3	368	232	1104	696	CoherentMotion_C#v1	1	500
814	1	1	14	3	3	3	3	87	513	261	1539	CoherentMotion_C#v1	1	500
653	1	4	42	0	0	3	3	256	344	768	1032	CoherentMotion_C#v1	1	500
965	1	7	70	0	0	3	3	424	176	1272	528	CoherentMotion_C#v1	1	500
698	1	6	61	3	3	3	3	368	232	1104	696	CoherentMotion_C#v1	1	500
867	0	3	33	0	2	3	3	199	401	597	1203	CoherentMotion_C#v1	1	500
1893	1	1	14	2	2	3	3	87	513	261	1539	CoherentMotion_C#v1	1	500
827	1	4	42	1	1	3	3	256	344	768	1032	CoherentMotion_C#v1	1	500
802	0	0	5	0	2	3	3	31	569	93	1707	CoherentMotion_C#v1	1	500
864	1	1	14	1	1	3	3	87	513	261	1539	CoherentMotion_C#v1	1	500
699	1	6	61	2	2	3	3	368	232	1104	696	CoherentMotion_C#v1	1	500
786	0	0	5	0	1	3	3	31	569	93	1707	CoherentMotion_C#v1	1	500
1643	0	4	42	1	2	3	3	256	344	768	1032	CoherentMotion_C#v1	1	500
664	1	4	42	1	1	3	3	256	344	768	1032	CoherentMotion_C#v1	1	500
760	0	3	33	1	3	3	3	199	401	597	1203	CoherentMotion_C#v1	1	500
522	0	2	23	0	1	3	3	143	457	429	1371	CoherentMotion_C#v1	1	500
1035	0	2	23	1	0	3	3	143	457	429	1371	CoherentMotion_C#v1	1	500
835	0	0	5	2	0	3	3	31	569	93	1707	CoherentMotion_C#v1	1	500
1102	0	4	42	3	2	3	3	256	344	768	1032	CoherentMotion_C#v1	1	500
1159	0	4	42	3	2	3	3	256	344	768	1032	CoherentMotion_C#v1	1	500
816	1	6	61	0	0	3	3	368	232	1104	696	CoherentMotion_C#v1	1	500
643	1	5	51	1	1	3	3	312	288	936	864	CoherentMotion_C#v1	1	500
751	1	2	23	2	2	3	3	143	457	429	1371	CoherentMotion_C#v1	1	500
1428	0	3	33	0	3	3	3	199	401	597	1203	CoherentMotion_C#v1	1	500
1704	1	7	70	2	2	3	3	424	176	1272	528	CoherentMotion_C#v1	1	500
770	1	7	70	0	0	3	3	424	176	1272	528	CoherentMotion_C#v1	1	500
1739	0	0	5	0	2	3	3	31	569	93	1707	CoherentMotion_C#v1	1	500
1053	0	5	51	2	1	3	3	312	288	936	864	CoherentMotion_C#v1	1	500
939	0	3	33	2	1	3	3	199	401	597	1203	CoherentMotion_C#v1	1	500
1350	1	7	70	2	2	3	3	424	176	1272	528	CoherentMotion_C#v1	1	500
625	0	4	42	2	0	3	3	256	344	768	1032	CoherentMotion_C#v1	1	500
567	1	5	51	2	2	3	3	312	288	936	864	CoherentMotion_C#v1	1	500
771	1	1	14	1	1	3	3	87	513	261	1539	CoherentMotion_C#v1	1	500
832	1	3	33	3	3	3	3	199	401	597	1203	CoherentMotion_C#v1	1	500
1046	0	7	70	2	0	3	3	424	176	1272	528	CoherentMotion_C#v1	1	500
674	1	7	70	3	3	3	3	424	176	1272	528	CoherentMotion_C#v1	1	500
691	0	3	33	3	1	3	3	199	401	597	1203	CoherentMotion_C#v1	1	500
699	1	6	61	1	1	3	3	368	232	1104	696	CoherentMotion_C#v1	1	500
712	1	3	33	2	2	3	3	199	401	597	1203	CoherentMotion_C#v1	1	500
633	0	0	5	0	1	3	3	31	569	93	1707	CoherentMotion_C#v1	1	500
566	1	0	5	1	1	3	3	31	569	93	1707	CoherentMotion_C#v1	1	500
562	0	0	5	0	1	3	3	31	569	93	1707	CoherentMotion_C#v1	1	500
609	0	2	23	3	1	3	3	143	457	429	1371	CoherentMotion_C#v1	1	500
890	0	3	33	2	0	3	3	199	401	597	1203	CoherentMotion_C#v1	1	500
533	1	7	70	0	0	3	3	424	176	1272	528	CoherentMotion_C#v1	1	500
695	1	4	42	1	1	3	3	256	344	768	1032	CoherentMotion_C#v1	1	500
631	1	7	70	1	1	3	3	424	176	1272	528	CoherentMotion_C#v1	1	500
749	0	1	14	3	0	3	3	87	513	261	1539	CoherentMotion_C#v1	1	500
741	0	2	23	0	2	3	3	143	457	429	1371	CoherentMotion_C#v1	1	500
853	1	6	61	3	3	3	3	368	232	1104	696	CoherentMotion_C#v1	1	500
552	1	5	51	0	0	3	3	312	288	936	864	CoherentMotion_C#v1	1	500
658	0	1	14	3	1	3	3	87	513	261	1539	CoherentMotion_C#v1	1	500
648	1	5	51	0	0	3	3	312	288	936	864	CoherentMotion_C#v1	1	500
821	1	0	5	2	2	3	3	31	569	93	1707	CoherentMotion_C#v1	1	500
599	1	7	70	3	3	3	3	424	176	1272	528	CoherentMotion_C#v1	1	500
647	1	7	70	2	2	3	3	424	176	1272	528	CoherentMotion_C#v1	1	500
713	1	1	14	0	0	3	3	87	513	261	1539	CoherentMotion_C#v1	1	500
732	1	2	23	1	1	3	3	143	457	429	1371	CoherentMotion_C#v1	1	500
720	0	4	42	3	2	3	3	256	344	768	1032	CoherentMotion_C#v1	1	500
678	1	2	23	0	0	3	3	143	457	429	1371	CoherentMotion_C#v1	1	500
534	1	7	70	1	1	3	3	424	176	1272	528	CoherentMotion_C#v1	1	500
672	1	6	61	1	1	3	3	368	232	1104	696	CoherentMotion_C#v1	1	500
678	1	3	33	0	0	3	3	199	401	597	1203	CoherentMotion_C#v1	1	500
721	1	0	5	2	2	3	3	31	569	93	1707	CoherentMotion_C#v1	1	500
587	0	1	14	2	0	3	3	87	513	261	1539	CoherentMotion_C#v1	1	500
783	0	7	70	0	2	3	3	424	176	1272	528	CoherentMotion_C#v1	1	500
736	1	3	33	3	3	3	3	199	401	597	1203	CoherentMotion_C#v1	1	500
1285	0	0	5	1	0	3	3	31	569	93	1707	CoherentMotion_C#v1	1	500
709	1	5	51	3	3	3	3	312	288	936	864	CoherentMotion_C#v1	1	500
774	1	5	51	2	2	3	3	312	288	936	864	CoherentMotion_C#v1	1	500
710	1	7	70	3	3	3	3	424	176	1272	528	CoherentMotion_C#v1	1	500
597	1	5	51	1	1	3	3	312	288	936	864	CoherentMotion_C#v1	1	500
569	1	5	51	0	0	3	3	312	288	936	864	CoherentMotion_C#v1	1	500
549	1	5	51	2	2	3	3	312	288	936	864	CoherentMotion_C#v1	1	500
559	0	1	14	1	3	3	3	87	513	261	1539	CoherentMotion_C#v1	1	500
675	1	7	70	1	1	3	3	424	176	1272	528	CoherentMotion_C#v1	1	500
785	0	0	5	0	2	3	3	31	569	93	1707	CoherentMotion_C#v1	1	500
770	1	7	70	1	1	3	3	424	176	1272	528	CoherentMotion_C#v1	1	500
651	1	3	33	3	3	3	3	199	401	597	1203	CoherentMotion_C#v1	1	500
528	1	0	5	0	0	3	3	31	569	93	1707	CoherentMotion_C#v1	1	500
531	0	5	51	0	2	3	3	312	288	936	864	CoherentMotion_C#v1	1	500
902	1	5	51	2	2	3	3	312	288	936	864	CoherentMotion_C#v1	1	500
786	1	1	14	2	2	3	3	87	513	261	1539	CoherentMotion_C#v1	1	500
660	1	0	5	2	2	3	3	31	569	93	1707	CoherentMotion_C#v1	1	500
609	0	2	23	1	2	3	3	143	457	429	1371	CoherentMotion_C#v1	1	500
1028	0	4	42	2	3	3	3	256	344	768	1032	CoherentMotion_C#v1	1	500
804	0	1	14	0	1	3	3	87	513	261	1539	CoherentMotion_C#v1	1	500
2278	1	4	42	0	0	3	3	256	344	768	1032	CoherentMotion_C#v1	1	500
708	1	7	70	0	0	3	3	424	176	1272	528	CoherentMotion_C#v1	1	500
796	1	3	33	3	3	3	3	199	401	597	1203	CoherentMotion_C#v1	1	500
981	1	4	42	2	2	3	3	256	344	768	1032	CoherentMotion_C#v1	1	500
1058	0	5	51	0	2	3	3	312	288	936	864	CoherentMotion_C#v1	1	500
564	1	2	23	0	0	3	3	143	457	429	1371	CoherentMotion_C#v1	1	500
575	1	5	51	1	1	3	3	312	288	936	864	CoherentMotion_C#v1	1	500
859	1	7	70	2	2	3	3	424	176	1272	528	CoherentMotion_C#v1	1	500
670	1	5	51	3	3	3	3	312	288	936	864	CoherentMotion_C#v1	1	500
939	0	4	42	2	0	3	3	256	344	768	1032	CoherentMotion_C#v1	1	500
625	1	7	70	2	2	3	3	424	176	1272	528	CoherentMotion_C#v1	1	500
917	0	3	33	2	1	3	3	199	401	597	1203	CoherentMotion_C#v1	1	500
790	0	7	70	0	2	3	3	424	176	1272	528	CoherentMotion_C#v1	1	500
1066	0	1	14	3	0	3	3	87	513	261	1539	CoherentMotion_C#v1	1	500
691	1	1	14	3	3	3	3	87	513	261	1539	CoherentMotion_C#v1	1	500
634	1	6	61	1	1	3	3	368	232	1104	696	CoherentMotion_C#v1	1	500
630	1	4	42	1	1	3	3	256	344	768	1032	CoherentMotion_C#v1	1	500
532	0	2	23	3	1	3	3	143	457	429	1371	CoherentMotion_C#v1	1	500
607	0	2	23	1	2	3	3	143	457	429	1371	CoherentMotion_C#v1	1	500
578	1	2	23	1	1	3	3	143	457	429	1371	CoherentMotion_C#v1	1	500
523	1	4	42	3	3	3	3	256	344	768	1032	CoherentMotion_C#v1	1	500
617	1	6	61	2	2	3	3	368	232	1104	696	CoherentMotion_C#v1	1	500
638	0	3	33	2	1	3	3	199	401	597	1203	CoherentMotion_C#v1	1	500
667	1	2	23	3	3	3	3	143	457	429	1371	CoherentMotion_C#v1	1	500
688	0	0	5	3	1	3	3	31	569	93	1707	CoherentMotion_C#v1	1	500
784	1	5	51	0	0	3	3	312	288	936	864	CoherentMotion_C#v1	1	500
732	0	5	51	0	2	3	3	312	288	936	864	CoherentMotion_C#v1	1	500
801	0	0	5	0	1	3	3	31	569	93	1707	CoherentMotion_C#v1	1	500
705	1	3	33	2	2	3	3	199	401	597	1203	CoherentMotion_C#v1	1	500
721	0	1	14	0	2	3	3	87	513	261	1539	CoherentMotion_C#v1	1	500
633	1	6	61	3	3	3	3	368	232	1104	696	CoherentMotion_C#v1	1	500
573	0	2	23	1	2	3	3	143	457	429	1371	CoherentMotion_C#v1	1	500
538	1	3	33	0	0	3	3	199	401	597	1203	CoherentMotion_C#v1	1	500
568	0	0	5	0	3	3	3	31	569	93	1707	CoherentMotion_C#v1	1	500
600	0	2	23	2	0	3	3	143	457	429	1371	CoherentMotion_C#v1	1	500
672	0	0	5	0	2	3	3	31	569	93	1707	CoherentMotion_C#v1	1	500
969	1	4	42	2	2	3	3	256	344	768	1032	CoherentMotion_C#v1	1	500
651	1	7	70	3	3	3	3	424	176	1272	528	CoherentMotion_C#v1	1	500
541	1	4	42	1	1	3	3	256	344	768	1032	CoherentMotion_C#v1	1	500
712	1	2	23	0	0	3	3	143	457	429	1371	CoherentMotion_C#v1	1	500
543	1	5	51	2	2	3	3	312	288	936	864	CoherentMotion_C#v1	1	500
533	1	4	42	3	3	3	3	256	344	768	1032	CoherentMotion_C#v1	1	500
2765	0	6	61	1	0	3	3	368	232	1104	696	CoherentMotion_C#v1	1	500
655	1	6	61	1	1	3	3	368	232	1104	696	CoherentMotion_C#v1	1	500
710	0	4	42	1	3	3	3	256	344	768	1032	CoherentMotion_C#v1	1	500
1469	0	2	23	1	0	3	3	143	457	429	1371	CoherentMotion_C#v1	1	500
863	1	0	5	3	3	3	3	31	569	93	1707	CoherentMotion_C#v1	1	500
1618	0	0	5	2	1	3	3	31	569	93	1707	CoherentMotion_C#v1	1	500
1049	0	0	5	1	3	3	3	31	569	93	1707	CoherentMotion_C#v1	1	500
2016	1	0	5	0	0	3	3	31	569	93	1707	CoherentMotion_C#v1	1	500
824	0	4	42	1	3	3	3	256	344	768	1032	CoherentMotion_C#v1	1	500
674	1	6	61	1	1	3	3	368	232	1104	696	CoherentMotion_C#v1	1	500
638	1	7	70	0	0	3	3	424	176	1272	528	CoherentMotion_C#v1	1	500
715	1	4	42	3	3	3	3	256	344	768	1032	CoherentMotion_C#v1	1	500
1396	0	3	33	0	1	3	3	199	401	597	1203	CoherentMotion_C#v1	1	500
602	0	5	51	2	3	3	3	312	288	936	864	CoherentMotion_C#v1	1	500
650	1	4	42	0	0	3	3	256	344	768	1032	CoherentMotion_C#v1	1	500
760	1	5	51	0	0	3	3	312	288	936	864	CoherentMotion_C#v1	1	500
