# Supplementary material for: The Leuven Embedded Figures Test (L-EFT): measuring perception, intelligence or executive function?
Source: PeerJ. 2018 Mar 26;6:e4524. doi: 10.7717/peerj.4524 (PMC5875396; doi:10.7717/peerj.4524)
Supplement: Supplemental Information 9 [file peerj-06-4524-s009.zip › Study 1/CoherentMotion/114790CoherentMotion.csv]

ReactionTime	Accuracy	CoherenceLevel	CoherenceValue	StimDirection	RespDirection	G_MeanCoherentSpeed	G_MeanRandomSpeed	TotalCoherent	TotalRandom	TotalCoherentSpeed	TotalRandomSpeed	TestID	MainPrac	MotionDuration
25887	0	1	14	3	1	3	3	87	513	261	1539	CoherentMotion_C#v1	0	1000
49043	0	3	33	1	3	3	3	199	401	597	1203	CoherentMotion_C#v1	0	1000
1887	0	4	42	0	2	3	3	256	344	768	1032	CoherentMotion_C#v1	0	1000
1349	0	1	14	2	1	3	3	87	513	261	1539	CoherentMotion_C#v1	0	1000
1389	0	0	5	1	2	3	3	31	569	93	1707	CoherentMotion_C#v1	0	1000
1921	0	1	14	0	3	3	3	87	513	261	1539	CoherentMotion_C#v1	0	1000
1355	1	5	51	2	2	3	3	312	288	936	864	CoherentMotion_C#v1	0	1000
1632	1	0	5	0	0	3	3	31	569	93	1707	CoherentMotion_C#v1	0	1000
1566	0	0	5	2	3	3	3	31	569	93	1707	CoherentMotion_C#v1	0	1000
1359	1	5	51	1	1	3	3	312	288	936	864	CoherentMotion_C#v1	0	1000
1191	1	6	61	2	2	3	3	368	232	1104	696	CoherentMotion_C#v1	0	1000
2938	1	5	51	1	1	3	3	312	288	936	864	CoherentMotion_C#v1	0	1000
1386	1	2	23	2	2	3	3	143	457	429	1371	CoherentMotion_C#v1	0	1000
1138	0	2	23	0	3	3	3	143	457	429	1371	CoherentMotion_C#v1	0	1000
1408	1	3	33	1	1	3	3	199	401	597	1203	CoherentMotion_C#v1	0	1000
1198	1	7	70	2	2	3	3	424	176	1272	528	CoherentMotion_C#v1	0	1000
1248	1	2	23	1	1	3	3	143	457	429	1371	CoherentMotion_C#v1	0	1000
1526	0	2	23	1	3	3	3	143	457	429	1371	CoherentMotion_C#v1	0	1000
1425	0	1	14	1	0	3	3	87	513	261	1539	CoherentMotion_C#v1	0	1000
1144	1	7	70	0	0	3	3	424	176	1272	528	CoherentMotion_C#v1	0	1000
1072	1	6	61	3	3	3	3	368	232	1104	696	CoherentMotion_C#v1	0	1000
1486	0	1	14	0	1	3	3	87	513	261	1539	CoherentMotion_C#v1	0	1000
1178	1	7	70	2	2	3	3	424	176	1272	528	CoherentMotion_C#v1	0	1000
1277	1	7	70	2	2	3	3	424	176	1272	528	CoherentMotion_C#v1	0	1000
1299	0	2	23	0	3	3	3	143	457	429	1371	CoherentMotion_C#v1	0	1000
1386	0	1	14	2	0	3	3	87	513	261	1539	CoherentMotion_C#v1	0	1000
1298	1	6	61	2	2	3	3	368	232	1104	696	CoherentMotion_C#v1	0	1000
1368	1	2	23	0	0	3	3	143	457	429	1371	CoherentMotion_C#v1	0	1000
1047	1	6	61	1	1	3	3	368	232	1104	696	CoherentMotion_C#v1	0	1000
2300	1	6	61	3	3	3	3	368	232	1104	696	CoherentMotion_C#v1	0	1000
1534	1	7	70	1	1	3	3	424	176	1272	528	CoherentMotion_C#v1	0	1000
1754	1	2	23	1	1	3	3	143	457	429	1371	CoherentMotion_C#v1	0	1000
1422	1	0	5	3	3	3	3	31	569	93	1707	CoherentMotion_C#v1	0	1000
1480	1	6	61	0	0	3	3	368	232	1104	696	CoherentMotion_C#v1	0	1000
1459	1	7	70	2	2	3	3	424	176	1272	528	CoherentMotion_C#v1	0	1000
1660	1	2	23	3	3	3	3	143	457	429	1371	CoherentMotion_C#v1	0	1000
1532	1	2	23	0	0	3	3	143	457	429	1371	CoherentMotion_C#v1	0	1000
1272	0	2	23	2	3	3	3	143	457	429	1371	CoherentMotion_C#v1	0	1000
1406	1	2	23	2	2	3	3	143	457	429	1371	CoherentMotion_C#v1	0	1000
1382	1	5	51	3	3	3	3	312	288	936	864	CoherentMotion_C#v1	0	1000
1263	0	1	14	2	1	3	3	87	513	261	1539	CoherentMotion_C#v1	0	1000
1280	1	7	70	0	0	3	3	424	176	1272	528	CoherentMotion_C#v1	0	1000
1370	1	4	42	1	1	3	3	256	344	768	1032	CoherentMotion_C#v1	0	1000
1136	0	5	51	1	3	3	3	312	288	936	864	CoherentMotion_C#v1	0	1000
1362	1	4	42	3	3	3	3	256	344	768	1032	CoherentMotion_C#v1	0	1000
1386	1	2	23	0	0	3	3	143	457	429	1371	CoherentMotion_C#v1	0	1000
1360	0	5	51	0	2	3	3	312	288	936	864	CoherentMotion_C#v1	0	1000
1341	1	7	70	3	3	3	3	424	176	1272	528	CoherentMotion_C#v1	0	1000
1140	1	6	61	1	1	3	3	368	232	1104	696	CoherentMotion_C#v1	0	1000
1350	1	3	33	1	1	3	3	199	401	597	1203	CoherentMotion_C#v1	0	1000
1390	1	3	33	3	3	3	3	199	401	597	1203	CoherentMotion_C#v1	0	1000
1307	1	3	33	0	0	3	3	199	401	597	1203	CoherentMotion_C#v1	0	1000
1293	1	2	23	3	3	3	3	143	457	429	1371	CoherentMotion_C#v1	0	1000
1248	1	6	61	0	0	3	3	368	232	1104	696	CoherentMotion_C#v1	0	1000
1395	0	4	42	0	3	3	3	256	344	768	1032	CoherentMotion_C#v1	0	1000
1264	0	2	23	0	3	3	3	143	457	429	1371	CoherentMotion_C#v1	0	1000
1285	1	2	23	3	3	3	3	143	457	429	1371	CoherentMotion_C#v1	0	1000
1291	1	4	42	2	2	3	3	256	344	768	1032	CoherentMotion_C#v1	0	1000
1297	0	0	5	2	1	3	3	31	569	93	1707	CoherentMotion_C#v1	0	1000
1543	1	7	70	1	1	3	3	424	176	1272	528	CoherentMotion_C#v1	0	1000
1586	1	3	33	3	3	3	3	199	401	597	1203	CoherentMotion_C#v1	0	1000
1346	1	5	51	2	2	3	3	312	288	936	864	CoherentMotion_C#v1	0	1000
1464	0	0	5	2	0	3	3	31	569	93	1707	CoherentMotion_C#v1	0	1000
1314	1	0	5	0	0	3	3	31	569	93	1707	CoherentMotion_C#v1	0	1000
1386	0	5	51	2	3	3	3	312	288	936	864	CoherentMotion_C#v1	0	1000
1217	0	1	14	0	1	3	3	87	513	261	1539	CoherentMotion_C#v1	0	1000
1350	0	0	5	3	0	3	3	31	569	93	1707	CoherentMotion_C#v1	0	1000
1358	0	1	14	1	3	3	3	87	513	261	1539	CoherentMotion_C#v1	0	1000
1364	0	5	51	0	2	3	3	312	288	936	864	CoherentMotion_C#v1	0	1000
1341	0	2	23	3	0	3	3	143	457	429	1371	CoherentMotion_C#v1	0	1000
1252	1	5	51	1	1	3	3	312	288	936	864	CoherentMotion_C#v1	0	1000
1256	1	7	70	3	3	3	3	424	176	1272	528	CoherentMotion_C#v1	0	1000
1597	1	1	14	0	0	3	3	87	513	261	1539	CoherentMotion_C#v1	0	1000
1245	0	0	5	0	2	3	3	31	569	93	1707	CoherentMotion_C#v1	0	1000
1426	1	5	51	0	0	3	3	312	288	936	864	CoherentMotion_C#v1	0	1000
1356	1	3	33	1	1	3	3	199	401	597	1203	CoherentMotion_C#v1	0	1000
1297	1	4	42	3	3	3	3	256	344	768	1032	CoherentMotion_C#v1	0	1000
1322	1	3	33	2	2	3	3	199	401	597	1203	CoherentMotion_C#v1	0	1000
1217	1	1	14	2	2	3	3	87	513	261	1539	CoherentMotion_C#v1	0	1000
1349	1	5	51	2	2	3	3	312	288	936	864	CoherentMotion_C#v1	0	1000
1208	0	0	5	0	2	3	3	31	569	93	1707	CoherentMotion_C#v1	1	500
1180	0	4	42	0	2	3	3	256	344	768	1032	CoherentMotion_C#v1	1	500
975	1	6	61	2	2	3	3	368	232	1104	696	CoherentMotion_C#v1	1	500
894	1	5	51	3	3	3	3	312	288	936	864	CoherentMotion_C#v1	1	500
1017	1	5	51	0	0	3	3	312	288	936	864	CoherentMotion_C#v1	1	500
949	0	1	14	1	3	3	3	87	513	261	1539	CoherentMotion_C#v1	1	500
934	1	5	51	2	2	3	3	312	288	936	864	CoherentMotion_C#v1	1	500
979	1	4	42	3	3	3	3	256	344	768	1032	CoherentMotion_C#v1	1	500
976	1	5	51	1	1	3	3	312	288	936	864	CoherentMotion_C#v1	1	500
909	1	4	42	1	1	3	3	256	344	768	1032	CoherentMotion_C#v1	1	500
1402	0	2	23	0	3	3	3	143	457	429	1371	CoherentMotion_C#v1	1	500
851	1	3	33	0	0	3	3	199	401	597	1203	CoherentMotion_C#v1	1	500
874	1	0	5	1	1	3	3	31	569	93	1707	CoherentMotion_C#v1	1	500
889	0	1	14	2	1	3	3	87	513	261	1539	CoherentMotion_C#v1	1	500
852	1	4	42	0	0	3	3	256	344	768	1032	CoherentMotion_C#v1	1	500
924	1	4	42	2	2	3	3	256	344	768	1032	CoherentMotion_C#v1	1	500
957	1	1	14	3	3	3	3	87	513	261	1539	CoherentMotion_C#v1	1	500
891	0	1	14	3	1	3	3	87	513	261	1539	CoherentMotion_C#v1	1	500
885	0	1	14	2	1	3	3	87	513	261	1539	CoherentMotion_C#v1	1	500
785	1	4	42	3	3	3	3	256	344	768	1032	CoherentMotion_C#v1	1	500
796	1	7	70	1	1	3	3	424	176	1272	528	CoherentMotion_C#v1	1	500
673	1	5	51	3	3	3	3	312	288	936	864	CoherentMotion_C#v1	1	500
763	1	6	61	2	2	3	3	368	232	1104	696	CoherentMotion_C#v1	1	500
736	0	5	51	2	0	3	3	312	288	936	864	CoherentMotion_C#v1	1	500
796	1	6	61	0	0	3	3	368	232	1104	696	CoherentMotion_C#v1	1	500
774	1	7	70	3	3	3	3	424	176	1272	528	CoherentMotion_C#v1	1	500
846	1	6	61	3	3	3	3	368	232	1104	696	CoherentMotion_C#v1	1	500
842	0	1	14	0	1	3	3	87	513	261	1539	CoherentMotion_C#v1	1	500
852	1	2	23	1	1	3	3	143	457	429	1371	CoherentMotion_C#v1	1	500
826	0	0	5	2	3	3	3	31	569	93	1707	CoherentMotion_C#v1	1	500
903	1	3	33	3	3	3	3	199	401	597	1203	CoherentMotion_C#v1	1	500
851	1	7	70	0	0	3	3	424	176	1272	528	CoherentMotion_C#v1	1	500
847	1	7	70	2	2	3	3	424	176	1272	528	CoherentMotion_C#v1	1	500
922	1	6	61	0	0	3	3	368	232	1104	696	CoherentMotion_C#v1	1	500
791	0	2	23	2	3	3	3	143	457	429	1371	CoherentMotion_C#v1	1	500
800	0	2	23	0	3	3	3	143	457	429	1371	CoherentMotion_C#v1	1	500
795	1	3	33	0	0	3	3	199	401	597	1203	CoherentMotion_C#v1	1	500
883	1	4	42	2	2	3	3	256	344	768	1032	CoherentMotion_C#v1	1	500
847	0	0	5	2	3	3	3	31	569	93	1707	CoherentMotion_C#v1	1	500
826	1	5	51	0	0	3	3	312	288	936	864	CoherentMotion_C#v1	1	500
787	1	4	42	1	1	3	3	256	344	768	1032	CoherentMotion_C#v1	1	500
1020	0	3	33	0	3	3	3	199	401	597	1203	CoherentMotion_C#v1	1	500
891	1	2	23	0	0	3	3	143	457	429	1371	CoherentMotion_C#v1	1	500
872	1	2	23	3	3	3	3	143	457	429	1371	CoherentMotion_C#v1	1	500
943	1	3	33	0	0	3	3	199	401	597	1203	CoherentMotion_C#v1	1	500
896	1	1	14	3	3	3	3	87	513	261	1539	CoherentMotion_C#v1	1	500
892	1	6	61	2	2	3	3	368	232	1104	696	CoherentMotion_C#v1	1	500
760	1	5	51	2	2	3	3	312	288	936	864	CoherentMotion_C#v1	1	500
673	1	6	61	2	2	3	3	368	232	1104	696	CoherentMotion_C#v1	1	500
840	0	1	14	0	1	3	3	87	513	261	1539	CoherentMotion_C#v1	1	500
768	0	1	14	3	2	3	3	87	513	261	1539	CoherentMotion_C#v1	1	500
793	1	6	61	0	0	3	3	368	232	1104	696	CoherentMotion_C#v1	1	500
835	1	4	42	0	0	3	3	256	344	768	1032	CoherentMotion_C#v1	1	500
813	1	7	70	0	0	3	3	424	176	1272	528	CoherentMotion_C#v1	1	500
775	1	1	14	3	3	3	3	87	513	261	1539	CoherentMotion_C#v1	1	500
717	1	5	51	3	3	3	3	312	288	936	864	CoherentMotion_C#v1	1	500
632	1	4	42	3	3	3	3	256	344	768	1032	CoherentMotion_C#v1	1	500
717	1	4	42	1	1	3	3	256	344	768	1032	CoherentMotion_C#v1	1	500
821	0	4	42	2	3	3	3	256	344	768	1032	CoherentMotion_C#v1	1	500
703	0	6	61	0	1	3	3	368	232	1104	696	CoherentMotion_C#v1	1	500
983	0	2	23	3	0	3	3	143	457	429	1371	CoherentMotion_C#v1	1	500
772	1	6	61	2	2	3	3	368	232	1104	696	CoherentMotion_C#v1	1	500
1004	0	7	70	2	0	3	3	424	176	1272	528	CoherentMotion_C#v1	1	500
952	0	2	23	1	3	3	3	143	457	429	1371	CoherentMotion_C#v1	1	500
601	1	7	70	3	3	3	3	424	176	1272	528	CoherentMotion_C#v1	1	500
1502	0	2	23	2	1	3	3	143	457	429	1371	CoherentMotion_C#v1	1	500
841	1	3	33	2	2	3	3	199	401	597	1203	CoherentMotion_C#v1	1	500
721	1	4	42	2	2	3	3	256	344	768	1032	CoherentMotion_C#v1	1	500
543	1	7	70	2	2	3	3	424	176	1272	528	CoherentMotion_C#v1	1	500
830	1	3	33	0	0	3	3	199	401	597	1203	CoherentMotion_C#v1	1	500
666	1	4	42	3	3	3	3	256	344	768	1032	CoherentMotion_C#v1	1	500
655	0	1	14	2	1	3	3	87	513	261	1539	CoherentMotion_C#v1	1	500
773	1	1	14	1	1	3	3	87	513	261	1539	CoherentMotion_C#v1	1	500
749	0	2	23	2	3	3	3	143	457	429	1371	CoherentMotion_C#v1	1	500
870	1	3	33	1	1	3	3	199	401	597	1203	CoherentMotion_C#v1	1	500
720	0	3	33	0	3	3	3	199	401	597	1203	CoherentMotion_C#v1	1	500
921	1	1	14	3	3	3	3	87	513	261	1539	CoherentMotion_C#v1	1	500
933	1	5	51	2	2	3	3	312	288	936	864	CoherentMotion_C#v1	1	500
898	0	6	61	2	0	3	3	368	232	1104	696	CoherentMotion_C#v1	1	500
879	0	0	5	2	1	3	3	31	569	93	1707	CoherentMotion_C#v1	1	500
905	0	3	33	0	3	3	3	199	401	597	1203	CoherentMotion_C#v1	1	500
886	1	2	23	2	2	3	3	143	457	429	1371	CoherentMotion_C#v1	1	500
845	1	4	42	0	0	3	3	256	344	768	1032	CoherentMotion_C#v1	1	500
924	1	6	61	0	0	3	3	368	232	1104	696	CoherentMotion_C#v1	1	500
1128	0	0	5	0	2	3	3	31	569	93	1707	CoherentMotion_C#v1	1	500
811	0	0	5	1	0	3	3	31	569	93	1707	CoherentMotion_C#v1	1	500
948	0	3	33	1	2	3	3	199	401	597	1203	CoherentMotion_C#v1	1	500
737	1	7	70	1	1	3	3	424	176	1272	528	CoherentMotion_C#v1	1	500
936	1	6	61	3	3	3	3	368	232	1104	696	CoherentMotion_C#v1	1	500
1015	1	1	14	2	2	3	3	87	513	261	1539	CoherentMotion_C#v1	1	500
853	0	1	14	0	3	3	3	87	513	261	1539	CoherentMotion_C#v1	1	500
734	1	4	42	3	3	3	3	256	344	768	1032	CoherentMotion_C#v1	1	500
871	1	7	70	0	0	3	3	424	176	1272	528	CoherentMotion_C#v1	1	500
674	1	3	33	3	3	3	3	199	401	597	1203	CoherentMotion_C#v1	1	500
888	1	6	61	0	0	3	3	368	232	1104	696	CoherentMotion_C#v1	1	500
805	1	7	70	3	3	3	3	424	176	1272	528	CoherentMotion_C#v1	1	500
874	0	0	5	3	2	3	3	31	569	93	1707	CoherentMotion_C#v1	1	500
666	1	5	51	1	1	3	3	312	288	936	864	CoherentMotion_C#v1	1	500
766	1	7	70	2	2	3	3	424	176	1272	528	CoherentMotion_C#v1	1	500
713	1	6	61	3	3	3	3	368	232	1104	696	CoherentMotion_C#v1	1	500
688	1	7	70	0	0	3	3	424	176	1272	528	CoherentMotion_C#v1	1	500
913	1	3	33	3	3	3	3	199	401	597	1203	CoherentMotion_C#v1	1	500
714	1	4	42	1	1	3	3	256	344	768	1032	CoherentMotion_C#v1	1	500
709	1	5	51	0	0	3	3	312	288	936	864	CoherentMotion_C#v1	1	500
733	1	1	14	2	2	3	3	87	513	261	1539	CoherentMotion_C#v1	1	500
821	1	3	33	3	3	3	3	199	401	597	1203	CoherentMotion_C#v1	1	500
862	0	0	5	1	0	3	3	31	569	93	1707	CoherentMotion_C#v1	1	500
858	1	7	70	1	1	3	3	424	176	1272	528	CoherentMotion_C#v1	1	500
739	0	6	61	1	3	3	3	368	232	1104	696	CoherentMotion_C#v1	1	500
765	1	0	5	2	2	3	3	31	569	93	1707	CoherentMotion_C#v1	1	500
886	1	6	61	1	1	3	3	368	232	1104	696	CoherentMotion_C#v1	1	500
733	1	5	51	1	1	3	3	312	288	936	864	CoherentMotion_C#v1	1	500
745	1	6	61	1	1	3	3	368	232	1104	696	CoherentMotion_C#v1	1	500
893	1	7	70	2	2	3	3	424	176	1272	528	CoherentMotion_C#v1	1	500
829	1	4	42	1	1	3	3	256	344	768	1032	CoherentMotion_C#v1	1	500
726	0	0	5	1	2	3	3	31	569	93	1707	CoherentMotion_C#v1	1	500
687	0	6	61	2	1	3	3	368	232	1104	696	CoherentMotion_C#v1	1	500
790	1	6	61	0	0	3	3	368	232	1104	696	CoherentMotion_C#v1	1	500
685	1	5	51	1	1	3	3	312	288	936	864	CoherentMotion_C#v1	1	500
741	1	1	14	3	3	3	3	87	513	261	1539	CoherentMotion_C#v1	1	500
748	1	0	5	1	1	3	3	31	569	93	1707	CoherentMotion_C#v1	1	500
837	0	1	14	0	3	3	3	87	513	261	1539	CoherentMotion_C#v1	1	500
652	1	3	33	2	2	3	3	199	401	597	1203	CoherentMotion_C#v1	1	500
739	1	5	51	1	1	3	3	312	288	936	864	CoherentMotion_C#v1	1	500
733	1	4	42	1	1	3	3	256	344	768	1032	CoherentMotion_C#v1	1	500
724	1	0	5	3	3	3	3	31	569	93	1707	CoherentMotion_C#v1	1	500
699	0	1	14	1	2	3	3	87	513	261	1539	CoherentMotion_C#v1	1	500
674	1	5	51	0	0	3	3	312	288	936	864	CoherentMotion_C#v1	1	500
645	0	2	23	1	3	3	3	143	457	429	1371	CoherentMotion_C#v1	1	500
764	0	0	5	0	2	3	3	31	569	93	1707	CoherentMotion_C#v1	1	500
631	0	2	23	0	3	3	3	143	457	429	1371	CoherentMotion_C#v1	1	500
733	1	2	23	1	1	3	3	143	457	429	1371	CoherentMotion_C#v1	1	500
708	1	0	5	0	0	3	3	31	569	93	1707	CoherentMotion_C#v1	1	500
859	0	3	33	0	3	3	3	199	401	597	1203	CoherentMotion_C#v1	1	500
787	0	2	23	0	2	3	3	143	457	429	1371	CoherentMotion_C#v1	1	500
1006	1	0	5	0	0	3	3	31	569	93	1707	CoherentMotion_C#v1	1	500
766	1	4	42	0	0	3	3	256	344	768	1032	CoherentMotion_C#v1	1	500
727	1	5	51	3	3	3	3	312	288	936	864	CoherentMotion_C#v1	1	500
685	0	3	33	2	0	3	3	199	401	597	1203	CoherentMotion_C#v1	1	500
629	1	2	23	1	1	3	3	143	457	429	1371	CoherentMotion_C#v1	1	500
683	1	6	61	1	1	3	3	368	232	1104	696	CoherentMotion_C#v1	1	500
547	1	5	51	3	3	3	3	312	288	936	864	CoherentMotion_C#v1	1	500
932	0	0	5	2	0	3	3	31	569	93	1707	CoherentMotion_C#v1	1	500
685	1	6	61	0	0	3	3	368	232	1104	696	CoherentMotion_C#v1	1	500
742	1	1	14	3	3	3	3	87	513	261	1539	CoherentMotion_C#v1	1	500
797	1	0	5	1	1	3	3	31	569	93	1707	CoherentMotion_C#v1	1	500
647	1	6	61	3	3	3	3	368	232	1104	696	CoherentMotion_C#v1	1	500
669	0	1	14	0	1	3	3	87	513	261	1539	CoherentMotion_C#v1	1	500
803	0	1	14	3	0	3	3	87	513	261	1539	CoherentMotion_C#v1	1	500
652	0	4	42	3	1	3	3	256	344	768	1032	CoherentMotion_C#v1	1	500
545	0	0	5	0	3	3	3	31	569	93	1707	CoherentMotion_C#v1	1	500
582	1	4	42	2	2	3	3	256	344	768	1032	CoherentMotion_C#v1	1	500
602	1	0	5	2	2	3	3	31	569	93	1707	CoherentMotion_C#v1	1	500
702	1	3	33	3	3	3	3	199	401	597	1203	CoherentMotion_C#v1	1	500
805	0	4	42	2	3	3	3	256	344	768	1032	CoherentMotion_C#v1	1	500
670	0	2	23	2	0	3	3	143	457	429	1371	CoherentMotion_C#v1	1	500
981	1	2	23	2	2	3	3	143	457	429	1371	CoherentMotion_C#v1	1	500
625	1	5	51	3	3	3	3	312	288	936	864	CoherentMotion_C#v1	1	500
726	1	5	51	1	1	3	3	312	288	936	864	CoherentMotion_C#v1	1	500
749	1	3	33	3	3	3	3	199	401	597	1203	CoherentMotion_C#v1	1	500
773	0	2	23	0	3	3	3	143	457	429	1371	CoherentMotion_C#v1	1	500
619	1	6	61	1	1	3	3	368	232	1104	696	CoherentMotion_C#v1	1	500
916	1	2	23	3	3	3	3	143	457	429	1371	CoherentMotion_C#v1	1	500
687	1	2	23	3	3	3	3	143	457	429	1371	CoherentMotion_C#v1	1	500
679	0	1	14	0	1	3	3	87	513	261	1539	CoherentMotion_C#v1	1	500
606	0	0	5	3	2	3	3	31	569	93	1707	CoherentMotion_C#v1	1	500
752	0	2	23	2	3	3	3	143	457	429	1371	CoherentMotion_C#v1	1	500
747	1	3	33	1	1	3	3	199	401	597	1203	CoherentMotion_C#v1	1	500
610	1	2	23	0	0	3	3	143	457	429	1371	CoherentMotion_C#v1	1	500
725	0	1	14	3	0	3	3	87	513	261	1539	CoherentMotion_C#v1	1	500
926	1	4	42	3	3	3	3	256	344	768	1032	CoherentMotion_C#v1	1	500
825	0	3	33	3	1	3	3	199	401	597	1203	CoherentMotion_C#v1	1	500
947	0	1	14	1	0	3	3	87	513	261	1539	CoherentMotion_C#v1	1	500
882	1	3	33	1	1	3	3	199	401	597	1203	CoherentMotion_C#v1	1	500
1436	0	1	14	2	3	3	3	87	513	261	1539	CoherentMotion_C#v1	1	500
824	1	6	61	1	1	3	3	368	232	1104	696	CoherentMotion_C#v1	1	500
802	1	7	70	3	3	3	3	424	176	1272	528	CoherentMotion_C#v1	1	500
811	1	3	33	1	1	3	3	199	401	597	1203	CoherentMotion_C#v1	1	500
1028	1	3	33	3	3	3	3	199	401	597	1203	CoherentMotion_C#v1	1	500
771	0	5	51	0	1	3	3	312	288	936	864	CoherentMotion_C#v1	1	500
844	1	2	23	3	3	3	3	143	457	429	1371	CoherentMotion_C#v1	1	500
981	0	3	33	0	1	3	3	199	401	597	1203	CoherentMotion_C#v1	1	500
899	0	0	5	1	0	3	3	31	569	93	1707	CoherentMotion_C#v1	1	500
880	1	4	42	0	0	3	3	256	344	768	1032	CoherentMotion_C#v1	1	500
828	0	6	61	0	2	3	3	368	232	1104	696	CoherentMotion_C#v1	1	500
819	1	6	61	0	0	3	3	368	232	1104	696	CoherentMotion_C#v1	1	500
880	1	0	5	2	2	3	3	31	569	93	1707	CoherentMotion_C#v1	1	500
956	0	5	51	0	2	3	3	312	288	936	864	CoherentMotion_C#v1	1	500
681	1	7	70	1	1	3	3	424	176	1272	528	CoherentMotion_C#v1	1	500
1072	1	3	33	1	1	3	3	199	401	597	1203	CoherentMotion_C#v1	1	500
768	1	7	70	3	3	3	3	424	176	1272	528	CoherentMotion_C#v1	1	500
952	1	0	5	3	3	3	3	31	569	93	1707	CoherentMotion_C#v1	1	500
805	1	7	70	2	2	3	3	424	176	1272	528	CoherentMotion_C#v1	1	500
731	1	6	61	3	3	3	3	368	232	1104	696	CoherentMotion_C#v1	1	500
758	1	4	42	3	3	3	3	256	344	768	1032	CoherentMotion_C#v1	1	500
719	0	4	42	2	3	3	3	256	344	768	1032	CoherentMotion_C#v1	1	500
759	1	2	23	1	1	3	3	143	457	429	1371	CoherentMotion_C#v1	1	500
784	0	2	23	1	3	3	3	143	457	429	1371	CoherentMotion_C#v1	1	500
1128	1	2	23	1	1	3	3	143	457	429	1371	CoherentMotion_C#v1	1	500
1162	0	2	23	0	1	3	3	143	457	429	1371	CoherentMotion_C#v1	1	500
731	1	4	42	3	3	3	3	256	344	768	1032	CoherentMotion_C#v1	1	500
827	1	4	42	1	1	3	3	256	344	768	1032	CoherentMotion_C#v1	1	500
693	0	4	42	0	3	3	3	256	344	768	1032	CoherentMotion_C#v1	1	500
761	1	7	70	2	2	3	3	424	176	1272	528	CoherentMotion_C#v1	1	500
642	1	5	51	1	1	3	3	312	288	936	864	CoherentMotion_C#v1	1	500
760	0	3	33	0	3	3	3	199	401	597	1203	CoherentMotion_C#v1	1	500
721	0	4	42	0	2	3	3	256	344	768	1032	CoherentMotion_C#v1	1	500
761	1	7	70	2	2	3	3	424	176	1272	528	CoherentMotion_C#v1	1	500
717	1	7	70	0	0	3	3	424	176	1272	528	CoherentMotion_C#v1	1	500
873	1	7	70	1	1	3	3	424	176	1272	528	CoherentMotion_C#v1	1	500
898	1	4	42	2	2	3	3	256	344	768	1032	CoherentMotion_C#v1	1	500
800	0	6	61	0	2	3	3	368	232	1104	696	CoherentMotion_C#v1	1	500
842	1	4	42	3	3	3	3	256	344	768	1032	CoherentMotion_C#v1	1	500
932	1	5	51	0	0	3	3	312	288	936	864	CoherentMotion_C#v1	1	500
832	1	7	70	2	2	3	3	424	176	1272	528	CoherentMotion_C#v1	1	500
874	0	2	23	2	0	3	3	143	457	429	1371	CoherentMotion_C#v1	1	500
885	1	5	51	1	1	3	3	312	288	936	864	CoherentMotion_C#v1	1	500
961	0	0	5	2	3	3	3	31	569	93	1707	CoherentMotion_C#v1	1	500
814	0	1	14	0	2	3	3	87	513	261	1539	CoherentMotion_C#v1	1	500
1081	1	3	33	2	2	3	3	199	401	597	1203	CoherentMotion_C#v1	1	500
873	0	1	14	3	0	3	3	87	513	261	1539	CoherentMotion_C#v1	1	500
901	0	2	23	1	3	3	3	143	457	429	1371	CoherentMotion_C#v1	1	500
850	1	7	70	2	2	3	3	424	176	1272	528	CoherentMotion_C#v1	1	500
861	1	3	33	1	1	3	3	199	401	597	1203	CoherentMotion_C#v1	1	500
839	1	1	14	3	3	3	3	87	513	261	1539	CoherentMotion_C#v1	1	500
829	1	7	70	3	3	3	3	424	176	1272	528	CoherentMotion_C#v1	1	500
891	0	0	5	0	1	3	3	31	569	93	1707	CoherentMotion_C#v1	1	500
759	1	2	23	3	3	3	3	143	457	429	1371	CoherentMotion_C#v1	1	500
847	1	3	33	2	2	3	3	199	401	597	1203	CoherentMotion_C#v1	1	500
953	1	6	61	0	0	3	3	368	232	1104	696	CoherentMotion_C#v1	1	500
772	1	5	51	1	1	3	3	312	288	936	864	CoherentMotion_C#v1	1	500
880	0	2	23	3	0	3	3	143	457	429	1371	CoherentMotion_C#v1	1	500
813	0	1	14	2	1	3	3	87	513	261	1539	CoherentMotion_C#v1	1	500
838	1	2	23	3	3	3	3	143	457	429	1371	CoherentMotion_C#v1	1	500
689	1	3	33	2	2	3	3	199	401	597	1203	CoherentMotion_C#v1	1	500
805	1	5	51	2	2	3	3	312	288	936	864	CoherentMotion_C#v1	1	500
736	1	7	70	0	0	3	3	424	176	1272	528	CoherentMotion_C#v1	1	500
632	1	6	61	0	0	3	3	368	232	1104	696	CoherentMotion_C#v1	1	500
745	0	7	70	0	2	3	3	424	176	1272	528	CoherentMotion_C#v1	1	500
740	0	0	5	1	3	3	3	31	569	93	1707	CoherentMotion_C#v1	1	500
668	1	1	14	1	1	3	3	87	513	261	1539	CoherentMotion_C#v1	1	500
895	1	1	14	2	2	3	3	87	513	261	1539	CoherentMotion_C#v1	1	500
896	1	0	5	1	1	3	3	31	569	93	1707	CoherentMotion_C#v1	1	500
684	0	5	51	0	2	3	3	312	288	936	864	CoherentMotion_C#v1	1	500
1170	0	0	5	0	2	3	3	31	569	93	1707	CoherentMotion_C#v1	1	500
773	1	5	51	1	1	3	3	312	288	936	864	CoherentMotion_C#v1	1	500
749	1	5	51	0	0	3	3	312	288	936	864	CoherentMotion_C#v1	1	500
916	1	4	42	2	2	3	3	256	344	768	1032	CoherentMotion_C#v1	1	500
848	1	5	51	0	0	3	3	312	288	936	864	CoherentMotion_C#v1	1	500
1096	0	1	14	3	1	3	3	87	513	261	1539	CoherentMotion_C#v1	1	500
732	1	2	23	1	1	3	3	143	457	429	1371	CoherentMotion_C#v1	1	500
837	1	7	70	1	1	3	3	424	176	1272	528	CoherentMotion_C#v1	1	500
1391	1	1	14	3	3	3	3	87	513	261	1539	CoherentMotion_C#v1	1	500
728	1	7	70	2	2	3	3	424	176	1272	528	CoherentMotion_C#v1	1	500
767	1	4	42	1	1	3	3	256	344	768	1032	CoherentMotion_C#v1	1	500
744	0	1	14	1	3	3	3	87	513	261	1539	CoherentMotion_C#v1	1	500
1073	1	0	5	3	3	3	3	31	569	93	1707	CoherentMotion_C#v1	1	500
878	1	6	61	2	2	3	3	368	232	1104	696	CoherentMotion_C#v1	1	500
957	1	2	23	3	3	3	3	143	457	429	1371	CoherentMotion_C#v1	1	500
891	0	0	5	3	1	3	3	31	569	93	1707	CoherentMotion_C#v1	1	500
871	1	3	33	1	1	3	3	199	401	597	1203	CoherentMotion_C#v1	1	500
915	1	7	70	3	3	3	3	424	176	1272	528	CoherentMotion_C#v1	1	500
959	0	0	5	2	0	3	3	31	569	93	1707	CoherentMotion_C#v1	1	500
926	0	1	14	0	2	3	3	87	513	261	1539	CoherentMotion_C#v1	1	500
795	1	5	51	2	2	3	3	312	288	936	864	CoherentMotion_C#v1	1	500
838	1	6	61	1	1	3	3	368	232	1104	696	CoherentMotion_C#v1	1	500
799	1	3	33	0	0	3	3	199	401	597	1203	CoherentMotion_C#v1	1	500
809	1	4	42	1	1	3	3	256	344	768	1032	CoherentMotion_C#v1	1	500
947	1	0	5	2	2	3	3	31	569	93	1707	CoherentMotion_C#v1	1	500
736	1	5	51	0	0	3	3	312	288	936	864	CoherentMotion_C#v1	1	500
805	0	0	5	2	1	3	3	31	569	93	1707	CoherentMotion_C#v1	1	500
783	1	7	70	2	2	3	3	424	176	1272	528	CoherentMotion_C#v1	1	500
972	0	2	23	2	0	3	3	143	457	429	1371	CoherentMotion_C#v1	1	500
779	1	2	23	3	3	3	3	143	457	429	1371	CoherentMotion_C#v1	1	500
803	1	3	33	1	1	3	3	199	401	597	1203	CoherentMotion_C#v1	1	500
636	1	2	23	3	3	3	3	143	457	429	1371	CoherentMotion_C#v1	1	500
738	1	5	51	0	0	3	3	312	288	936	864	CoherentMotion_C#v1	1	500
698	1	6	61	1	1	3	3	368	232	1104	696	CoherentMotion_C#v1	1	500
671	1	3	33	2	2	3	3	199	401	597	1203	CoherentMotion_C#v1	1	500
695	0	2	23	3	1	3	3	143	457	429	1371	CoherentMotion_C#v1	1	500
653	1	4	42	0	0	3	3	256	344	768	1032	CoherentMotion_C#v1	1	500
627	0	0	5	2	3	3	3	31	569	93	1707	CoherentMotion_C#v1	1	500
1047	0	0	5	0	1	3	3	31	569	93	1707	CoherentMotion_C#v1	1	500
757	1	7	70	2	2	3	3	424	176	1272	528	CoherentMotion_C#v1	1	500
1024	1	1	14	2	2	3	3	87	513	261	1539	CoherentMotion_C#v1	1	500
703	1	4	42	2	2	3	3	256	344	768	1032	CoherentMotion_C#v1	1	500
758	1	1	14	3	3	3	3	87	513	261	1539	CoherentMotion_C#v1	1	500
752	0	1	14	2	1	3	3	87	513	261	1539	CoherentMotion_C#v1	1	500
727	0	1	14	3	2	3	3	87	513	261	1539	CoherentMotion_C#v1	1	500
669	1	4	42	1	1	3	3	256	344	768	1032	CoherentMotion_C#v1	1	500
676	1	7	70	1	1	3	3	424	176	1272	528	CoherentMotion_C#v1	1	500
810	1	3	33	2	2	3	3	199	401	597	1203	CoherentMotion_C#v1	1	500
755	1	7	70	2	2	3	3	424	176	1272	528	CoherentMotion_C#v1	1	500
621	1	3	33	2	2	3	3	199	401	597	1203	CoherentMotion_C#v1	1	500
687	1	5	51	3	3	3	3	312	288	936	864	CoherentMotion_C#v1	1	500
537	1	4	42	3	3	3	3	256	344	768	1032	CoherentMotion_C#v1	1	500
588	1	6	61	3	3	3	3	368	232	1104	696	CoherentMotion_C#v1	1	500
911	0	4	42	0	2	3	3	256	344	768	1032	CoherentMotion_C#v1	1	500
732	1	0	5	3	3	3	3	31	569	93	1707	CoherentMotion_C#v1	1	500
659	1	3	33	1	1	3	3	199	401	597	1203	CoherentMotion_C#v1	1	500
681	1	4	42	1	1	3	3	256	344	768	1032	CoherentMotion_C#v1	1	500
734	1	7	70	2	2	3	3	424	176	1272	528	CoherentMotion_C#v1	1	500
613	1	2	23	1	1	3	3	143	457	429	1371	CoherentMotion_C#v1	1	500
569	1	6	61	2	2	3	3	368	232	1104	696	CoherentMotion_C#v1	1	500
857	1	6	61	3	3	3	3	368	232	1104	696	CoherentMotion_C#v1	1	500
888	1	1	14	3	3	3	3	87	513	261	1539	CoherentMotion_C#v1	1	500
898	0	1	14	2	1	3	3	87	513	261	1539	CoherentMotion_C#v1	1	500
671	1	6	61	3	3	3	3	368	232	1104	696	CoherentMotion_C#v1	1	500
692	1	4	42	2	2	3	3	256	344	768	1032	CoherentMotion_C#v1	1	500
712	1	5	51	0	0	3	3	312	288	936	864	CoherentMotion_C#v1	1	500
895	0	2	23	0	2	3	3	143	457	429	1371	CoherentMotion_C#v1	1	500
702	1	2	23	1	1	3	3	143	457	429	1371	CoherentMotion_C#v1	1	500
758	1	7	70	2	2	3	3	424	176	1272	528	CoherentMotion_C#v1	1	500
911	1	2	23	1	1	3	3	143	457	429	1371	CoherentMotion_C#v1	1	500
651	1	3	33	1	1	3	3	199	401	597	1203	CoherentMotion_C#v1	1	500
700	0	6	61	1	3	3	3	368	232	1104	696	CoherentMotion_C#v1	1	500
853	0	2	23	3	1	3	3	143	457	429	1371	CoherentMotion_C#v1	1	500
593	1	2	23	2	2	3	3	143	457	429	1371	CoherentMotion_C#v1	1	500
981	0	0	5	2	0	3	3	31	569	93	1707	CoherentMotion_C#v1	1	500
611	1	5	51	2	2	3	3	312	288	936	864	CoherentMotion_C#v1	1	500
696	1	3	33	2	2	3	3	199	401	597	1203	CoherentMotion_C#v1	1	500
1087	1	0	5	3	3	3	3	31	569	93	1707	CoherentMotion_C#v1	1	500
657	1	5	51	1	1	3	3	312	288	936	864	CoherentMotion_C#v1	1	500
997	1	7	70	0	0	3	3	424	176	1272	528	CoherentMotion_C#v1	1	500
693	1	5	51	2	2	3	3	312	288	936	864	CoherentMotion_C#v1	1	500
684	1	3	33	1	1	3	3	199	401	597	1203	CoherentMotion_C#v1	1	500
863	0	1	14	0	3	3	3	87	513	261	1539	CoherentMotion_C#v1	1	500
891	1	1	14	3	3	3	3	87	513	261	1539	CoherentMotion_C#v1	1	500
584	1	6	61	1	1	3	3	368	232	1104	696	CoherentMotion_C#v1	1	500
860	0	0	5	1	2	3	3	31	569	93	1707	CoherentMotion_C#v1	1	500
774	1	1	14	1	1	3	3	87	513	261	1539	CoherentMotion_C#v1	1	500
591	1	7	70	1	1	3	3	424	176	1272	528	CoherentMotion_C#v1	1	500
804	1	0	5	3	3	3	3	31	569	93	1707	CoherentMotion_C#v1	1	500
702	0	6	61	0	2	3	3	368	232	1104	696	CoherentMotion_C#v1	1	500
805	1	1	14	1	1	3	3	87	513	261	1539	CoherentMotion_C#v1	1	500
783	1	5	51	2	2	3	3	312	288	936	864	CoherentMotion_C#v1	1	500
774	1	6	61	2	2	3	3	368	232	1104	696	CoherentMotion_C#v1	1	500
719	1	7	70	0	0	3	3	424	176	1272	528	CoherentMotion_C#v1	1	500
614	1	7	70	3	3	3	3	424	176	1272	528	CoherentMotion_C#v1	1	500
587	0	0	5	0	1	3	3	31	569	93	1707	CoherentMotion_C#v1	1	500
671	1	6	61	3	3	3	3	368	232	1104	696	CoherentMotion_C#v1	1	500
709	0	2	23	3	1	3	3	143	457	429	1371	CoherentMotion_C#v1	1	500
1228	0	0	5	1	3	3	3	31	569	93	1707	CoherentMotion_C#v1	1	500
880	1	4	42	3	3	3	3	256	344	768	1032	CoherentMotion_C#v1	1	500
797	1	6	61	0	0	3	3	368	232	1104	696	CoherentMotion_C#v1	1	500
867	1	3	33	0	0	3	3	199	401	597	1203	CoherentMotion_C#v1	1	500
848	0	2	23	3	1	3	3	143	457	429	1371	CoherentMotion_C#v1	1	500
813	1	7	70	2	2	3	3	424	176	1272	528	CoherentMotion_C#v1	1	500
644	1	4	42	3	3	3	3	256	344	768	1032	CoherentMotion_C#v1	1	500
695	1	3	33	2	2	3	3	199	401	597	1203	CoherentMotion_C#v1	1	500
720	1	7	70	1	1	3	3	424	176	1272	528	CoherentMotion_C#v1	1	500
1001	1	5	51	3	3	3	3	312	288	936	864	CoherentMotion_C#v1	1	500
660	1	6	61	3	3	3	3	368	232	1104	696	CoherentMotion_C#v1	1	500
794	1	6	61	2	2	3	3	368	232	1104	696	CoherentMotion_C#v1	1	500
886	0	5	51	0	2	3	3	312	288	936	864	CoherentMotion_C#v1	1	500
659	1	5	51	3	3	3	3	312	288	936	864	CoherentMotion_C#v1	1	500
678	1	5	51	0	0	3	3	312	288	936	864	CoherentMotion_C#v1	1	500
751	1	5	51	2	2	3	3	312	288	936	864	CoherentMotion_C#v1	1	500
549	1	7	70	3	3	3	3	424	176	1272	528	CoherentMotion_C#v1	1	500
842	1	0	5	0	0	3	3	31	569	93	1707	CoherentMotion_C#v1	1	500
753	1	3	33	2	2	3	3	199	401	597	1203	CoherentMotion_C#v1	1	500
669	1	7	70	0	0	3	3	424	176	1272	528	CoherentMotion_C#v1	1	500
626	1	4	42	3	3	3	3	256	344	768	1032	CoherentMotion_C#v1	1	500
776	0	1	14	0	2	3	3	87	513	261	1539	CoherentMotion_C#v1	1	500
802	1	0	5	2	2	3	3	31	569	93	1707	CoherentMotion_C#v1	1	500
874	1	3	33	0	0	3	3	199	401	597	1203	CoherentMotion_C#v1	1	500
695	1	4	42	2	2	3	3	256	344	768	1032	CoherentMotion_C#v1	1	500
544	0	3	33	1	0	3	3	199	401	597	1203	CoherentMotion_C#v1	1	500
640	0	7	70	1	3	3	3	424	176	1272	528	CoherentMotion_C#v1	1	500
582	1	0	5	3	3	3	3	31	569	93	1707	CoherentMotion_C#v1	1	500
713	1	7	70	2	2	3	3	424	176	1272	528	CoherentMotion_C#v1	1	500
751	1	5	51	0	0	3	3	312	288	936	864	CoherentMotion_C#v1	1	500
808	0	0	5	0	1	3	3	31	569	93	1707	CoherentMotion_C#v1	1	500
704	1	5	51	3	3	3	3	312	288	936	864	CoherentMotion_C#v1	1	500
553	1	3	33	0	0	3	3	199	401	597	1203	CoherentMotion_C#v1	1	500
556	1	2	23	2	2	3	3	143	457	429	1371	CoherentMotion_C#v1	1	500
654	1	5	51	2	2	3	3	312	288	936	864	CoherentMotion_C#v1	1	500
543	1	7	70	2	2	3	3	424	176	1272	528	CoherentMotion_C#v1	1	500
583	1	0	5	2	2	3	3	31	569	93	1707	CoherentMotion_C#v1	1	500
636	1	4	42	1	1	3	3	256	344	768	1032	CoherentMotion_C#v1	1	500
624	1	4	42	2	2	3	3	256	344	768	1032	CoherentMotion_C#v1	1	500
661	1	1	14	3	3	3	3	87	513	261	1539	CoherentMotion_C#v1	1	500
636	0	1	14	1	2	3	3	87	513	261	1539	CoherentMotion_C#v1	1	500
547	1	2	23	1	1	3	3	143	457	429	1371	CoherentMotion_C#v1	1	500
547	0	6	61	2	1	3	3	368	232	1104	696	CoherentMotion_C#v1	1	500
550	0	0	5	3	0	3	3	31	569	93	1707	CoherentMotion_C#v1	1	500
633	0	0	5	3	2	3	3	31	569	93	1707	CoherentMotion_C#v1	1	500
548	0	6	61	0	3	3	3	368	232	1104	696	CoherentMotion_C#v1	1	500
642	1	6	61	1	1	3	3	368	232	1104	696	CoherentMotion_C#v1	1	500
599	1	5	51	3	3	3	3	312	288	936	864	CoherentMotion_C#v1	1	500
727	0	3	33	3	1	3	3	199	401	597	1203	CoherentMotion_C#v1	1	500
546	0	2	23	0	2	3	3	143	457	429	1371	CoherentMotion_C#v1	1	500
645	1	6	61	2	2	3	3	368	232	1104	696	CoherentMotion_C#v1	1	500
716	0	1	14	3	0	3	3	87	513	261	1539	CoherentMotion_C#v1	1	500
639	1	7	70	2	2	3	3	424	176	1272	528	CoherentMotion_C#v1	1	500
712	0	3	33	0	2	3	3	199	401	597	1203	CoherentMotion_C#v1	1	500
751	1	7	70	2	2	3	3	424	176	1272	528	CoherentMotion_C#v1	1	500
663	1	5	51	0	0	3	3	312	288	936	864	CoherentMotion_C#v1	1	500
1052	0	4	42	0	1	3	3	256	344	768	1032	CoherentMotion_C#v1	1	500
636	0	3	33	2	0	3	3	199	401	597	1203	CoherentMotion_C#v1	1	500
