# Supplementary material for: The Leuven Embedded Figures Test (L-EFT): measuring perception, intelligence or executive function?
Source: PeerJ. 2018 Mar 26;6:e4524. doi: 10.7717/peerj.4524 (PMC5875396; doi:10.7717/peerj.4524)
Supplement: Supplemental Information 9 [file peerj-06-4524-s009.zip › Study 1/CoherentMotion/114820CoherentMotion.csv]

ReactionTime	Accuracy	CoherenceLevel	CoherenceValue	StimDirection	RespDirection	G_MeanCoherentSpeed	G_MeanRandomSpeed	TotalCoherent	TotalRandom	TotalCoherentSpeed	TotalRandomSpeed	TestID	MainPrac	MotionDuration
1289	0	1	14	2	3	3	3	87	513	261	1539	CoherentMotion_C#v1	0	1000
4358	1	7	70	0	0	3	3	424	176	1272	528	CoherentMotion_C#v1	0	1000
1244	0	1	14	2	3	3	3	87	513	261	1539	CoherentMotion_C#v1	0	1000
1329	0	0	5	0	1	3	3	31	569	93	1707	CoherentMotion_C#v1	0	1000
2870	0	5	51	2	1	3	3	312	288	936	864	CoherentMotion_C#v1	0	1000
2118	0	3	33	2	1	3	3	199	401	597	1203	CoherentMotion_C#v1	0	1000
1153	1	5	51	0	0	3	3	312	288	936	864	CoherentMotion_C#v1	0	1000
1058	1	6	61	2	2	3	3	368	232	1104	696	CoherentMotion_C#v1	0	1000
1218	0	0	5	0	3	3	3	31	569	93	1707	CoherentMotion_C#v1	0	1000
1312	1	1	14	1	1	3	3	87	513	261	1539	CoherentMotion_C#v1	0	1000
1614	1	4	42	1	1	3	3	256	344	768	1032	CoherentMotion_C#v1	0	1000
1100	1	1	14	1	1	3	3	87	513	261	1539	CoherentMotion_C#v1	0	1000
1221	1	5	51	2	2	3	3	312	288	936	864	CoherentMotion_C#v1	0	1000
1738	1	4	42	0	0	3	3	256	344	768	1032	CoherentMotion_C#v1	0	1000
1436	1	0	5	3	3	3	3	31	569	93	1707	CoherentMotion_C#v1	0	1000
1423	1	6	61	3	3	3	3	368	232	1104	696	CoherentMotion_C#v1	0	1000
2005	0	0	5	1	0	3	3	31	569	93	1707	CoherentMotion_C#v1	0	1000
1870	0	2	23	1	3	3	3	143	457	429	1371	CoherentMotion_C#v1	0	1000
1684	0	0	5	2	3	3	3	31	569	93	1707	CoherentMotion_C#v1	0	1000
1109	1	4	42	0	0	3	3	256	344	768	1032	CoherentMotion_C#v1	0	1000
1292	1	3	33	3	3	3	3	199	401	597	1203	CoherentMotion_C#v1	0	1000
1332	0	0	5	0	1	3	3	31	569	93	1707	CoherentMotion_C#v1	0	1000
1331	1	6	61	0	0	3	3	368	232	1104	696	CoherentMotion_C#v1	0	1000
1314	1	7	70	3	3	3	3	424	176	1272	528	CoherentMotion_C#v1	0	1000
1361	1	5	51	3	3	3	3	312	288	936	864	CoherentMotion_C#v1	0	1000
1457	1	2	23	1	1	3	3	143	457	429	1371	CoherentMotion_C#v1	0	1000
1303	0	1	14	2	1	3	3	87	513	261	1539	CoherentMotion_C#v1	0	1000
1177	1	4	42	3	3	3	3	256	344	768	1032	CoherentMotion_C#v1	0	1000
1285	1	1	14	1	1	3	3	87	513	261	1539	CoherentMotion_C#v1	0	1000
1274	1	3	33	0	0	3	3	199	401	597	1203	CoherentMotion_C#v1	0	1000
1350	0	3	33	0	2	3	3	199	401	597	1203	CoherentMotion_C#v1	0	1000
1566	0	4	42	0	1	3	3	256	344	768	1032	CoherentMotion_C#v1	0	1000
1275	1	7	70	1	1	3	3	424	176	1272	528	CoherentMotion_C#v1	0	1000
1281	1	2	23	3	3	3	3	143	457	429	1371	CoherentMotion_C#v1	0	1000
1271	1	7	70	0	0	3	3	424	176	1272	528	CoherentMotion_C#v1	0	1000
1357	1	5	51	2	2	3	3	312	288	936	864	CoherentMotion_C#v1	0	1000
1317	0	0	5	1	3	3	3	31	569	93	1707	CoherentMotion_C#v1	0	1000
1115	1	4	42	3	3	3	3	256	344	768	1032	CoherentMotion_C#v1	0	1000
1348	1	4	42	1	1	3	3	256	344	768	1032	CoherentMotion_C#v1	0	1000
1211	0	1	14	2	1	3	3	87	513	261	1539	CoherentMotion_C#v1	0	1000
1503	1	1	14	1	1	3	3	87	513	261	1539	CoherentMotion_C#v1	0	1000
1308	1	7	70	2	2	3	3	424	176	1272	528	CoherentMotion_C#v1	0	1000
1242	1	7	70	2	2	3	3	424	176	1272	528	CoherentMotion_C#v1	0	1000
1888	1	5	51	0	0	3	3	312	288	936	864	CoherentMotion_C#v1	0	1000
1659	1	0	5	1	1	3	3	31	569	93	1707	CoherentMotion_C#v1	0	1000
1538	1	3	33	0	0	3	3	199	401	597	1203	CoherentMotion_C#v1	0	1000
1576	1	4	42	3	3	3	3	256	344	768	1032	CoherentMotion_C#v1	0	1000
1884	0	5	51	1	2	3	3	312	288	936	864	CoherentMotion_C#v1	0	1000
1699	1	4	42	3	3	3	3	256	344	768	1032	CoherentMotion_C#v1	0	1000
1874	0	2	23	2	1	3	3	143	457	429	1371	CoherentMotion_C#v1	0	1000
1568	1	2	23	0	0	3	3	143	457	429	1371	CoherentMotion_C#v1	0	1000
2668	0	6	61	2	3	3	3	368	232	1104	696	CoherentMotion_C#v1	0	1000
1790	1	7	70	3	3	3	3	424	176	1272	528	CoherentMotion_C#v1	0	1000
1881	1	6	61	2	2	3	3	368	232	1104	696	CoherentMotion_C#v1	0	1000
1511	1	6	61	1	1	3	3	368	232	1104	696	CoherentMotion_C#v1	0	1000
1297	1	1	14	0	0	3	3	87	513	261	1539	CoherentMotion_C#v1	0	1000
1359	1	2	23	1	1	3	3	143	457	429	1371	CoherentMotion_C#v1	0	1000
1436	1	5	51	3	3	3	3	312	288	936	864	CoherentMotion_C#v1	0	1000
1326	1	7	70	0	0	3	3	424	176	1272	528	CoherentMotion_C#v1	0	1000
1718	1	7	70	3	3	3	3	424	176	1272	528	CoherentMotion_C#v1	0	1000
1375	0	5	51	2	1	3	3	312	288	936	864	CoherentMotion_C#v1	0	1000
1433	0	0	5	2	0	3	3	31	569	93	1707	CoherentMotion_C#v1	0	1000
1523	1	7	70	1	1	3	3	424	176	1272	528	CoherentMotion_C#v1	0	1000
1664	0	1	14	0	3	3	3	87	513	261	1539	CoherentMotion_C#v1	0	1000
1062	1	3	33	3	3	3	3	199	401	597	1203	CoherentMotion_C#v1	0	1000
1886	0	5	51	2	1	3	3	312	288	936	864	CoherentMotion_C#v1	0	1000
1466	1	4	42	0	0	3	3	256	344	768	1032	CoherentMotion_C#v1	0	1000
1342	1	7	70	1	1	3	3	424	176	1272	528	CoherentMotion_C#v1	0	1000
1330	1	5	51	1	1	3	3	312	288	936	864	CoherentMotion_C#v1	0	1000
1724	0	1	14	1	2	3	3	87	513	261	1539	CoherentMotion_C#v1	0	1000
1358	1	6	61	2	2	3	3	368	232	1104	696	CoherentMotion_C#v1	0	1000
1427	1	5	51	0	0	3	3	312	288	936	864	CoherentMotion_C#v1	0	1000
1338	1	5	51	1	1	3	3	312	288	936	864	CoherentMotion_C#v1	0	1000
1292	1	7	70	2	2	3	3	424	176	1272	528	CoherentMotion_C#v1	0	1000
1315	1	7	70	1	1	3	3	424	176	1272	528	CoherentMotion_C#v1	0	1000
1138	1	6	61	2	2	3	3	368	232	1104	696	CoherentMotion_C#v1	0	1000
1082	0	0	5	2	3	3	3	31	569	93	1707	CoherentMotion_C#v1	0	1000
1399	1	7	70	3	3	3	3	424	176	1272	528	CoherentMotion_C#v1	0	1000
1070	1	1	14	0	0	3	3	87	513	261	1539	CoherentMotion_C#v1	0	1000
1407	1	6	61	1	1	3	3	368	232	1104	696	CoherentMotion_C#v1	0	1000
981	1	6	61	0	0	3	3	368	232	1104	696	CoherentMotion_C#v1	1	500
946	1	5	51	3	3	3	3	312	288	936	864	CoherentMotion_C#v1	1	500
863	1	7	70	0	0	3	3	424	176	1272	528	CoherentMotion_C#v1	1	500
1075	0	1	14	3	1	3	3	87	513	261	1539	CoherentMotion_C#v1	1	500
991	1	7	70	3	3	3	3	424	176	1272	528	CoherentMotion_C#v1	1	500
873	1	5	51	0	0	3	3	312	288	936	864	CoherentMotion_C#v1	1	500
861	1	2	23	1	1	3	3	143	457	429	1371	CoherentMotion_C#v1	1	500
679	1	6	61	0	0	3	3	368	232	1104	696	CoherentMotion_C#v1	1	500
646	1	1	14	1	1	3	3	87	513	261	1539	CoherentMotion_C#v1	1	500
640	1	7	70	1	1	3	3	424	176	1272	528	CoherentMotion_C#v1	1	500
1002	0	3	33	3	0	3	3	199	401	597	1203	CoherentMotion_C#v1	1	500
1102	1	1	14	0	0	3	3	87	513	261	1539	CoherentMotion_C#v1	1	500
872	1	3	33	3	3	3	3	199	401	597	1203	CoherentMotion_C#v1	1	500
988	1	0	5	0	0	3	3	31	569	93	1707	CoherentMotion_C#v1	1	500
1034	1	0	5	2	2	3	3	31	569	93	1707	CoherentMotion_C#v1	1	500
833	1	7	70	0	0	3	3	424	176	1272	528	CoherentMotion_C#v1	1	500
946	0	6	61	2	3	3	3	368	232	1104	696	CoherentMotion_C#v1	1	500
993	1	5	51	3	3	3	3	312	288	936	864	CoherentMotion_C#v1	1	500
848	1	7	70	1	1	3	3	424	176	1272	528	CoherentMotion_C#v1	1	500
1058	1	0	5	3	3	3	3	31	569	93	1707	CoherentMotion_C#v1	1	500
1162	1	5	51	0	0	3	3	312	288	936	864	CoherentMotion_C#v1	1	500
915	1	1	14	0	0	3	3	87	513	261	1539	CoherentMotion_C#v1	1	500
833	1	6	61	0	0	3	3	368	232	1104	696	CoherentMotion_C#v1	1	500
612	1	3	33	3	3	3	3	199	401	597	1203	CoherentMotion_C#v1	1	500
652	1	6	61	0	0	3	3	368	232	1104	696	CoherentMotion_C#v1	1	500
1357	0	6	61	0	1	3	3	368	232	1104	696	CoherentMotion_C#v1	1	500
966	1	1	14	1	1	3	3	87	513	261	1539	CoherentMotion_C#v1	1	500
1002	1	2	23	2	2	3	3	143	457	429	1371	CoherentMotion_C#v1	1	500
825	1	4	42	2	2	3	3	256	344	768	1032	CoherentMotion_C#v1	1	500
795	1	3	33	0	0	3	3	199	401	597	1203	CoherentMotion_C#v1	1	500
742	1	5	51	2	2	3	3	312	288	936	864	CoherentMotion_C#v1	1	500
580	1	4	42	0	0	3	3	256	344	768	1032	CoherentMotion_C#v1	1	500
649	1	6	61	3	3	3	3	368	232	1104	696	CoherentMotion_C#v1	1	500
523	0	2	23	3	1	3	3	143	457	429	1371	CoherentMotion_C#v1	1	500
969	1	0	5	1	1	3	3	31	569	93	1707	CoherentMotion_C#v1	1	500
864	0	1	14	3	1	3	3	87	513	261	1539	CoherentMotion_C#v1	1	500
762	1	1	14	0	0	3	3	87	513	261	1539	CoherentMotion_C#v1	1	500
724	1	7	70	3	3	3	3	424	176	1272	528	CoherentMotion_C#v1	1	500
714	1	3	33	0	0	3	3	199	401	597	1203	CoherentMotion_C#v1	1	500
832	1	0	5	3	3	3	3	31	569	93	1707	CoherentMotion_C#v1	1	500
725	1	5	51	2	2	3	3	312	288	936	864	CoherentMotion_C#v1	1	500
644	0	0	5	0	1	3	3	31	569	93	1707	CoherentMotion_C#v1	1	500
888	1	5	51	1	1	3	3	312	288	936	864	CoherentMotion_C#v1	1	500
1022	0	1	14	3	1	3	3	87	513	261	1539	CoherentMotion_C#v1	1	500
1412	0	2	23	3	0	3	3	143	457	429	1371	CoherentMotion_C#v1	1	500
876	1	6	61	2	2	3	3	368	232	1104	696	CoherentMotion_C#v1	1	500
1281	1	1	14	0	0	3	3	87	513	261	1539	CoherentMotion_C#v1	1	500
767	0	4	42	2	3	3	3	256	344	768	1032	CoherentMotion_C#v1	1	500
624	1	7	70	1	1	3	3	424	176	1272	528	CoherentMotion_C#v1	1	500
595	0	2	23	2	0	3	3	143	457	429	1371	CoherentMotion_C#v1	1	500
1152	1	4	42	2	2	3	3	256	344	768	1032	CoherentMotion_C#v1	1	500
843	1	4	42	0	0	3	3	256	344	768	1032	CoherentMotion_C#v1	1	500
990	1	5	51	0	0	3	3	312	288	936	864	CoherentMotion_C#v1	1	500
645	1	6	61	0	0	3	3	368	232	1104	696	CoherentMotion_C#v1	1	500
610	1	3	33	0	0	3	3	199	401	597	1203	CoherentMotion_C#v1	1	500
727	0	2	23	2	1	3	3	143	457	429	1371	CoherentMotion_C#v1	1	500
1086	0	1	14	0	2	3	3	87	513	261	1539	CoherentMotion_C#v1	1	500
774	1	6	61	2	2	3	3	368	232	1104	696	CoherentMotion_C#v1	1	500
843	1	4	42	3	3	3	3	256	344	768	1032	CoherentMotion_C#v1	1	500
1122	1	0	5	0	0	3	3	31	569	93	1707	CoherentMotion_C#v1	1	500
1211	0	0	5	1	2	3	3	31	569	93	1707	CoherentMotion_C#v1	1	500
919	0	1	14	0	1	3	3	87	513	261	1539	CoherentMotion_C#v1	1	500
772	1	5	51	3	3	3	3	312	288	936	864	CoherentMotion_C#v1	1	500
755	0	3	33	2	1	3	3	199	401	597	1203	CoherentMotion_C#v1	1	500
766	0	0	5	2	3	3	3	31	569	93	1707	CoherentMotion_C#v1	1	500
1014	1	4	42	2	2	3	3	256	344	768	1032	CoherentMotion_C#v1	1	500
732	1	7	70	0	0	3	3	424	176	1272	528	CoherentMotion_C#v1	1	500
763	1	3	33	1	1	3	3	199	401	597	1203	CoherentMotion_C#v1	1	500
692	1	2	23	1	1	3	3	143	457	429	1371	CoherentMotion_C#v1	1	500
602	1	5	51	1	1	3	3	312	288	936	864	CoherentMotion_C#v1	1	500
1134	1	3	33	3	3	3	3	199	401	597	1203	CoherentMotion_C#v1	1	500
721	1	6	61	1	1	3	3	368	232	1104	696	CoherentMotion_C#v1	1	500
1225	1	5	51	2	2	3	3	312	288	936	864	CoherentMotion_C#v1	1	500
646	1	2	23	1	1	3	3	143	457	429	1371	CoherentMotion_C#v1	1	500
572	1	5	51	1	1	3	3	312	288	936	864	CoherentMotion_C#v1	1	500
638	1	6	61	0	0	3	3	368	232	1104	696	CoherentMotion_C#v1	1	500
771	1	4	42	3	3	3	3	256	344	768	1032	CoherentMotion_C#v1	1	500
884	0	2	23	3	1	3	3	143	457	429	1371	CoherentMotion_C#v1	1	500
744	1	6	61	0	0	3	3	368	232	1104	696	CoherentMotion_C#v1	1	500
700	1	5	51	1	1	3	3	312	288	936	864	CoherentMotion_C#v1	1	500
607	1	5	51	1	1	3	3	312	288	936	864	CoherentMotion_C#v1	1	500
811	1	5	51	3	3	3	3	312	288	936	864	CoherentMotion_C#v1	1	500
685	1	1	14	1	1	3	3	87	513	261	1539	CoherentMotion_C#v1	1	500
707	1	2	23	1	1	3	3	143	457	429	1371	CoherentMotion_C#v1	1	500
618	1	3	33	3	3	3	3	199	401	597	1203	CoherentMotion_C#v1	1	500
913	0	0	5	2	0	3	3	31	569	93	1707	CoherentMotion_C#v1	1	500
779	1	5	51	2	2	3	3	312	288	936	864	CoherentMotion_C#v1	1	500
549	1	7	70	3	3	3	3	424	176	1272	528	CoherentMotion_C#v1	1	500
668	1	4	42	0	0	3	3	256	344	768	1032	CoherentMotion_C#v1	1	500
582	1	7	70	2	2	3	3	424	176	1272	528	CoherentMotion_C#v1	1	500
634	1	1	14	3	3	3	3	87	513	261	1539	CoherentMotion_C#v1	1	500
559	1	5	51	2	2	3	3	312	288	936	864	CoherentMotion_C#v1	1	500
595	1	4	42	1	1	3	3	256	344	768	1032	CoherentMotion_C#v1	1	500
535	1	2	23	0	0	3	3	143	457	429	1371	CoherentMotion_C#v1	1	500
818	1	0	5	3	3	3	3	31	569	93	1707	CoherentMotion_C#v1	1	500
740	1	3	33	2	2	3	3	199	401	597	1203	CoherentMotion_C#v1	1	500
531	1	2	23	1	1	3	3	143	457	429	1371	CoherentMotion_C#v1	1	500
2004	1	4	42	0	0	3	3	256	344	768	1032	CoherentMotion_C#v1	1	500
590	1	7	70	2	2	3	3	424	176	1272	528	CoherentMotion_C#v1	1	500
737	0	0	5	2	0	3	3	31	569	93	1707	CoherentMotion_C#v1	1	500
585	1	2	23	1	1	3	3	143	457	429	1371	CoherentMotion_C#v1	1	500
698	0	1	14	2	0	3	3	87	513	261	1539	CoherentMotion_C#v1	1	500
526	1	6	61	1	1	3	3	368	232	1104	696	CoherentMotion_C#v1	1	500
1285	1	6	61	2	2	3	3	368	232	1104	696	CoherentMotion_C#v1	1	500
548	1	6	61	3	3	3	3	368	232	1104	696	CoherentMotion_C#v1	1	500
1320	1	3	33	0	0	3	3	199	401	597	1203	CoherentMotion_C#v1	1	500
527	1	7	70	0	0	3	3	424	176	1272	528	CoherentMotion_C#v1	1	500
527	1	6	61	1	1	3	3	368	232	1104	696	CoherentMotion_C#v1	1	500
595	1	5	51	0	0	3	3	312	288	936	864	CoherentMotion_C#v1	1	500
1176	1	5	51	2	2	3	3	312	288	936	864	CoherentMotion_C#v1	1	500
660	1	3	33	1	1	3	3	199	401	597	1203	CoherentMotion_C#v1	1	500
785	0	1	14	1	3	3	3	87	513	261	1539	CoherentMotion_C#v1	1	500
625	1	3	33	3	3	3	3	199	401	597	1203	CoherentMotion_C#v1	1	500
774	1	4	42	0	0	3	3	256	344	768	1032	CoherentMotion_C#v1	1	500
727	0	2	23	3	1	3	3	143	457	429	1371	CoherentMotion_C#v1	1	500
863	0	2	23	0	3	3	3	143	457	429	1371	CoherentMotion_C#v1	1	500
618	1	6	61	3	3	3	3	368	232	1104	696	CoherentMotion_C#v1	1	500
943	0	6	61	0	2	3	3	368	232	1104	696	CoherentMotion_C#v1	1	500
820	1	3	33	0	0	3	3	199	401	597	1203	CoherentMotion_C#v1	1	500
1277	0	3	33	2	3	3	3	199	401	597	1203	CoherentMotion_C#v1	1	500
628	0	1	14	3	1	3	3	87	513	261	1539	CoherentMotion_C#v1	1	500
1432	0	1	14	1	2	3	3	87	513	261	1539	CoherentMotion_C#v1	1	500
586	1	7	70	1	1	3	3	424	176	1272	528	CoherentMotion_C#v1	1	500
627	1	6	61	3	3	3	3	368	232	1104	696	CoherentMotion_C#v1	1	500
611	1	6	61	3	3	3	3	368	232	1104	696	CoherentMotion_C#v1	1	500
760	0	1	14	2	1	3	3	87	513	261	1539	CoherentMotion_C#v1	1	500
1137	0	0	5	3	2	3	3	31	569	93	1707	CoherentMotion_C#v1	1	500
1027	1	3	33	2	2	3	3	199	401	597	1203	CoherentMotion_C#v1	1	500
826	1	7	70	1	1	3	3	424	176	1272	528	CoherentMotion_C#v1	1	500
1020	1	3	33	3	3	3	3	199	401	597	1203	CoherentMotion_C#v1	1	500
946	1	7	70	2	2	3	3	424	176	1272	528	CoherentMotion_C#v1	1	500
1328	0	4	42	2	0	3	3	256	344	768	1032	CoherentMotion_C#v1	1	500
918	1	5	51	2	2	3	3	312	288	936	864	CoherentMotion_C#v1	1	500
850	0	2	23	3	1	3	3	143	457	429	1371	CoherentMotion_C#v1	1	500
703	1	6	61	3	3	3	3	368	232	1104	696	CoherentMotion_C#v1	1	500
1044	0	0	5	2	3	3	3	31	569	93	1707	CoherentMotion_C#v1	1	500
701	1	4	42	0	0	3	3	256	344	768	1032	CoherentMotion_C#v1	1	500
1083	0	0	5	0	2	3	3	31	569	93	1707	CoherentMotion_C#v1	1	500
763	1	3	33	1	1	3	3	199	401	597	1203	CoherentMotion_C#v1	1	500
1028	0	0	5	1	3	3	3	31	569	93	1707	CoherentMotion_C#v1	1	500
775	1	7	70	3	3	3	3	424	176	1272	528	CoherentMotion_C#v1	1	500
684	1	5	51	3	3	3	3	312	288	936	864	CoherentMotion_C#v1	1	500
769	1	2	23	0	0	3	3	143	457	429	1371	CoherentMotion_C#v1	1	500
927	1	7	70	3	3	3	3	424	176	1272	528	CoherentMotion_C#v1	1	500
808	1	6	61	0	0	3	3	368	232	1104	696	CoherentMotion_C#v1	1	500
769	1	6	61	2	2	3	3	368	232	1104	696	CoherentMotion_C#v1	1	500
730	0	1	14	1	3	3	3	87	513	261	1539	CoherentMotion_C#v1	1	500
710	1	3	33	0	0	3	3	199	401	597	1203	CoherentMotion_C#v1	1	500
729	1	7	70	1	1	3	3	424	176	1272	528	CoherentMotion_C#v1	1	500
640	1	0	5	1	1	3	3	31	569	93	1707	CoherentMotion_C#v1	1	500
734	1	1	14	1	1	3	3	87	513	261	1539	CoherentMotion_C#v1	1	500
765	1	7	70	2	2	3	3	424	176	1272	528	CoherentMotion_C#v1	1	500
622	1	3	33	3	3	3	3	199	401	597	1203	CoherentMotion_C#v1	1	500
743	0	0	5	0	1	3	3	31	569	93	1707	CoherentMotion_C#v1	1	500
586	1	6	61	3	3	3	3	368	232	1104	696	CoherentMotion_C#v1	1	500
639	1	4	42	2	2	3	3	256	344	768	1032	CoherentMotion_C#v1	1	500
612	1	7	70	2	2	3	3	424	176	1272	528	CoherentMotion_C#v1	1	500
752	1	1	14	0	0	3	3	87	513	261	1539	CoherentMotion_C#v1	1	500
1104	0	0	5	2	1	3	3	31	569	93	1707	CoherentMotion_C#v1	1	500
682	1	3	33	0	0	3	3	199	401	597	1203	CoherentMotion_C#v1	1	500
856	1	5	51	2	2	3	3	312	288	936	864	CoherentMotion_C#v1	1	500
699	1	2	23	1	1	3	3	143	457	429	1371	CoherentMotion_C#v1	1	500
656	1	7	70	0	0	3	3	424	176	1272	528	CoherentMotion_C#v1	1	500
1255	0	0	5	0	1	3	3	31	569	93	1707	CoherentMotion_C#v1	1	500
859	1	7	70	1	1	3	3	424	176	1272	528	CoherentMotion_C#v1	1	500
1088	1	2	23	2	2	3	3	143	457	429	1371	CoherentMotion_C#v1	1	500
1017	0	6	61	2	3	3	3	368	232	1104	696	CoherentMotion_C#v1	1	500
727	1	4	42	2	2	3	3	256	344	768	1032	CoherentMotion_C#v1	1	500
646	1	7	70	1	1	3	3	424	176	1272	528	CoherentMotion_C#v1	1	500
875	1	1	14	2	2	3	3	87	513	261	1539	CoherentMotion_C#v1	1	500
1175	1	2	23	2	2	3	3	143	457	429	1371	CoherentMotion_C#v1	1	500
659	1	4	42	2	2	3	3	256	344	768	1032	CoherentMotion_C#v1	1	500
695	1	7	70	1	1	3	3	424	176	1272	528	CoherentMotion_C#v1	1	500
1231	1	6	61	3	3	3	3	368	232	1104	696	CoherentMotion_C#v1	1	500
755	1	7	70	2	2	3	3	424	176	1272	528	CoherentMotion_C#v1	1	500
652	1	6	61	3	3	3	3	368	232	1104	696	CoherentMotion_C#v1	1	500
1009	1	3	33	2	2	3	3	199	401	597	1203	CoherentMotion_C#v1	1	500
1296	1	0	5	0	0	3	3	31	569	93	1707	CoherentMotion_C#v1	1	500
660	1	4	42	2	2	3	3	256	344	768	1032	CoherentMotion_C#v1	1	500
868	1	5	51	0	0	3	3	312	288	936	864	CoherentMotion_C#v1	1	500
702	1	5	51	1	1	3	3	312	288	936	864	CoherentMotion_C#v1	1	500
910	0	0	5	2	3	3	3	31	569	93	1707	CoherentMotion_C#v1	1	500
714	1	2	23	2	2	3	3	143	457	429	1371	CoherentMotion_C#v1	1	500
859	1	1	14	3	3	3	3	87	513	261	1539	CoherentMotion_C#v1	1	500
803	1	2	23	0	0	3	3	143	457	429	1371	CoherentMotion_C#v1	1	500
654	1	0	5	2	2	3	3	31	569	93	1707	CoherentMotion_C#v1	1	500
620	1	7	70	3	3	3	3	424	176	1272	528	CoherentMotion_C#v1	1	500
733	0	1	14	2	1	3	3	87	513	261	1539	CoherentMotion_C#v1	1	500
1103	1	6	61	3	3	3	3	368	232	1104	696	CoherentMotion_C#v1	1	500
825	0	2	23	1	3	3	3	143	457	429	1371	CoherentMotion_C#v1	1	500
859	1	4	42	0	0	3	3	256	344	768	1032	CoherentMotion_C#v1	1	500
686	1	5	51	2	2	3	3	312	288	936	864	CoherentMotion_C#v1	1	500
933	0	2	23	3	1	3	3	143	457	429	1371	CoherentMotion_C#v1	1	500
688	1	4	42	3	3	3	3	256	344	768	1032	CoherentMotion_C#v1	1	500
528	1	1	14	3	3	3	3	87	513	261	1539	CoherentMotion_C#v1	1	500
1506	0	1	14	1	3	3	3	87	513	261	1539	CoherentMotion_C#v1	1	500
613	0	0	5	0	3	3	3	31	569	93	1707	CoherentMotion_C#v1	1	500
617	1	7	70	0	0	3	3	424	176	1272	528	CoherentMotion_C#v1	1	500
854	1	4	42	0	0	3	3	256	344	768	1032	CoherentMotion_C#v1	1	500
978	0	0	5	2	3	3	3	31	569	93	1707	CoherentMotion_C#v1	1	500
952	0	0	5	0	3	3	3	31	569	93	1707	CoherentMotion_C#v1	1	500
553	1	3	33	3	3	3	3	199	401	597	1203	CoherentMotion_C#v1	1	500
602	0	1	14	2	0	3	3	87	513	261	1539	CoherentMotion_C#v1	1	500
523	1	4	42	3	3	3	3	256	344	768	1032	CoherentMotion_C#v1	1	500
745	0	0	5	1	2	3	3	31	569	93	1707	CoherentMotion_C#v1	1	500
584	1	4	42	1	1	3	3	256	344	768	1032	CoherentMotion_C#v1	1	500
773	1	5	51	2	2	3	3	312	288	936	864	CoherentMotion_C#v1	1	500
631	0	2	23	2	3	3	3	143	457	429	1371	CoherentMotion_C#v1	1	500
650	1	6	61	0	0	3	3	368	232	1104	696	CoherentMotion_C#v1	1	500
881	1	2	23	3	3	3	3	143	457	429	1371	CoherentMotion_C#v1	1	500
612	1	3	33	0	0	3	3	199	401	597	1203	CoherentMotion_C#v1	1	500
601	1	5	51	3	3	3	3	312	288	936	864	CoherentMotion_C#v1	1	500
787	1	1	14	2	2	3	3	87	513	261	1539	CoherentMotion_C#v1	1	500
766	0	0	5	2	3	3	3	31	569	93	1707	CoherentMotion_C#v1	1	500
1083	1	4	42	1	1	3	3	256	344	768	1032	CoherentMotion_C#v1	1	500
1134	1	7	70	0	0	3	3	424	176	1272	528	CoherentMotion_C#v1	1	500
586	1	7	70	2	2	3	3	424	176	1272	528	CoherentMotion_C#v1	1	500
1294	0	0	5	0	3	3	3	31	569	93	1707	CoherentMotion_C#v1	1	500
636	1	3	33	2	2	3	3	199	401	597	1203	CoherentMotion_C#v1	1	500
601	1	3	33	0	0	3	3	199	401	597	1203	CoherentMotion_C#v1	1	500
1150	1	1	14	2	2	3	3	87	513	261	1539	CoherentMotion_C#v1	1	500
568	1	6	61	1	1	3	3	368	232	1104	696	CoherentMotion_C#v1	1	500
754	1	1	14	3	3	3	3	87	513	261	1539	CoherentMotion_C#v1	1	500
667	0	2	23	0	1	3	3	143	457	429	1371	CoherentMotion_C#v1	1	500
672	1	2	23	0	0	3	3	143	457	429	1371	CoherentMotion_C#v1	1	500
976	1	3	33	1	1	3	3	199	401	597	1203	CoherentMotion_C#v1	1	500
596	1	6	61	2	2	3	3	368	232	1104	696	CoherentMotion_C#v1	1	500
926	1	5	51	3	3	3	3	312	288	936	864	CoherentMotion_C#v1	1	500
599	1	5	51	3	3	3	3	312	288	936	864	CoherentMotion_C#v1	1	500
700	1	4	42	1	1	3	3	256	344	768	1032	CoherentMotion_C#v1	1	500
727	1	4	42	0	0	3	3	256	344	768	1032	CoherentMotion_C#v1	1	500
651	1	6	61	3	3	3	3	368	232	1104	696	CoherentMotion_C#v1	1	500
742	0	4	42	0	3	3	3	256	344	768	1032	CoherentMotion_C#v1	1	500
1087	1	6	61	2	2	3	3	368	232	1104	696	CoherentMotion_C#v1	1	500
807	0	2	23	0	3	3	3	143	457	429	1371	CoherentMotion_C#v1	1	500
889	0	1	14	3	0	3	3	87	513	261	1539	CoherentMotion_C#v1	1	500
956	1	3	33	0	0	3	3	199	401	597	1203	CoherentMotion_C#v1	1	500
836	1	4	42	0	0	3	3	256	344	768	1032	CoherentMotion_C#v1	1	500
909	1	6	61	3	3	3	3	368	232	1104	696	CoherentMotion_C#v1	1	500
777	1	3	33	2	2	3	3	199	401	597	1203	CoherentMotion_C#v1	1	500
786	1	3	33	1	1	3	3	199	401	597	1203	CoherentMotion_C#v1	1	500
586	1	3	33	0	0	3	3	199	401	597	1203	CoherentMotion_C#v1	1	500
567	1	4	42	3	3	3	3	256	344	768	1032	CoherentMotion_C#v1	1	500
786	1	2	23	1	1	3	3	143	457	429	1371	CoherentMotion_C#v1	1	500
594	1	6	61	1	1	3	3	368	232	1104	696	CoherentMotion_C#v1	1	500
567	1	2	23	0	0	3	3	143	457	429	1371	CoherentMotion_C#v1	1	500
570	1	5	51	1	1	3	3	312	288	936	864	CoherentMotion_C#v1	1	500
757	1	1	14	1	1	3	3	87	513	261	1539	CoherentMotion_C#v1	1	500
863	1	3	33	1	1	3	3	199	401	597	1203	CoherentMotion_C#v1	1	500
873	1	5	51	0	0	3	3	312	288	936	864	CoherentMotion_C#v1	1	500
806	1	5	51	3	3	3	3	312	288	936	864	CoherentMotion_C#v1	1	500
894	1	6	61	3	3	3	3	368	232	1104	696	CoherentMotion_C#v1	1	500
582	1	7	70	0	0	3	3	424	176	1272	528	CoherentMotion_C#v1	1	500
597	1	7	70	1	1	3	3	424	176	1272	528	CoherentMotion_C#v1	1	500
875	0	1	14	1	2	3	3	87	513	261	1539	CoherentMotion_C#v1	1	500
711	1	4	42	2	2	3	3	256	344	768	1032	CoherentMotion_C#v1	1	500
1086	0	1	14	1	2	3	3	87	513	261	1539	CoherentMotion_C#v1	1	500
976	0	0	5	1	2	3	3	31	569	93	1707	CoherentMotion_C#v1	1	500
1030	1	3	33	3	3	3	3	199	401	597	1203	CoherentMotion_C#v1	1	500
2114	0	2	23	1	3	3	3	143	457	429	1371	CoherentMotion_C#v1	1	500
1113	1	0	5	3	3	3	3	31	569	93	1707	CoherentMotion_C#v1	1	500
649	1	2	23	0	0	3	3	143	457	429	1371	CoherentMotion_C#v1	1	500
616	0	0	5	3	1	3	3	31	569	93	1707	CoherentMotion_C#v1	1	500
829	0	2	23	2	0	3	3	143	457	429	1371	CoherentMotion_C#v1	1	500
760	1	1	14	1	1	3	3	87	513	261	1539	CoherentMotion_C#v1	1	500
624	1	5	51	1	1	3	3	312	288	936	864	CoherentMotion_C#v1	1	500
950	0	0	5	2	0	3	3	31	569	93	1707	CoherentMotion_C#v1	1	500
868	1	5	51	2	2	3	3	312	288	936	864	CoherentMotion_C#v1	1	500
819	1	7	70	2	2	3	3	424	176	1272	528	CoherentMotion_C#v1	1	500
961	0	0	5	0	2	3	3	31	569	93	1707	CoherentMotion_C#v1	1	500
775	1	7	70	0	0	3	3	424	176	1272	528	CoherentMotion_C#v1	1	500
1055	1	2	23	2	2	3	3	143	457	429	1371	CoherentMotion_C#v1	1	500
870	1	5	51	0	0	3	3	312	288	936	864	CoherentMotion_C#v1	1	500
819	1	5	51	0	0	3	3	312	288	936	864	CoherentMotion_C#v1	1	500
956	1	5	51	1	1	3	3	312	288	936	864	CoherentMotion_C#v1	1	500
1075	0	3	33	0	1	3	3	199	401	597	1203	CoherentMotion_C#v1	1	500
923	1	4	42	2	2	3	3	256	344	768	1032	CoherentMotion_C#v1	1	500
1047	0	2	23	1	2	3	3	143	457	429	1371	CoherentMotion_C#v1	1	500
686	1	7	70	2	2	3	3	424	176	1272	528	CoherentMotion_C#v1	1	500
1262	0	1	14	2	0	3	3	87	513	261	1539	CoherentMotion_C#v1	1	500
730	1	5	51	3	3	3	3	312	288	936	864	CoherentMotion_C#v1	1	500
890	0	0	5	1	2	3	3	31	569	93	1707	CoherentMotion_C#v1	1	500
886	1	6	61	2	2	3	3	368	232	1104	696	CoherentMotion_C#v1	1	500
969	1	5	51	3	3	3	3	312	288	936	864	CoherentMotion_C#v1	1	500
735	0	1	14	3	2	3	3	87	513	261	1539	CoherentMotion_C#v1	1	500
1104	0	0	5	2	3	3	3	31	569	93	1707	CoherentMotion_C#v1	1	500
652	1	4	42	0	0	3	3	256	344	768	1032	CoherentMotion_C#v1	1	500
1043	1	0	5	1	1	3	3	31	569	93	1707	CoherentMotion_C#v1	1	500
931	1	3	33	1	1	3	3	199	401	597	1203	CoherentMotion_C#v1	1	500
825	1	4	42	2	2	3	3	256	344	768	1032	CoherentMotion_C#v1	1	500
619	1	7	70	1	1	3	3	424	176	1272	528	CoherentMotion_C#v1	1	500
636	1	5	51	2	2	3	3	312	288	936	864	CoherentMotion_C#v1	1	500
1017	0	1	14	0	3	3	3	87	513	261	1539	CoherentMotion_C#v1	1	500
611	1	3	33	2	2	3	3	199	401	597	1203	CoherentMotion_C#v1	1	500
569	1	6	61	1	1	3	3	368	232	1104	696	CoherentMotion_C#v1	1	500
611	1	3	33	1	1	3	3	199	401	597	1203	CoherentMotion_C#v1	1	500
585	0	1	14	1	2	3	3	87	513	261	1539	CoherentMotion_C#v1	1	500
1613	0	0	5	3	0	3	3	31	569	93	1707	CoherentMotion_C#v1	1	500
906	1	1	14	1	1	3	3	87	513	261	1539	CoherentMotion_C#v1	1	500
662	1	5	51	1	1	3	3	312	288	936	864	CoherentMotion_C#v1	1	500
1677	1	2	23	3	3	3	3	143	457	429	1371	CoherentMotion_C#v1	1	500
753	1	5	51	3	3	3	3	312	288	936	864	CoherentMotion_C#v1	1	500
529	1	5	51	1	1	3	3	312	288	936	864	CoherentMotion_C#v1	1	500
589	1	5	51	3	3	3	3	312	288	936	864	CoherentMotion_C#v1	1	500
1257	1	1	14	1	1	3	3	87	513	261	1539	CoherentMotion_C#v1	1	500
877	1	0	5	0	0	3	3	31	569	93	1707	CoherentMotion_C#v1	1	500
704	1	2	23	3	3	3	3	143	457	429	1371	CoherentMotion_C#v1	1	500
871	1	5	51	3	3	3	3	312	288	936	864	CoherentMotion_C#v1	1	500
519	1	0	5	3	3	3	3	31	569	93	1707	CoherentMotion_C#v1	1	500
661	1	5	51	3	3	3	3	312	288	936	864	CoherentMotion_C#v1	1	500
681	1	7	70	1	1	3	3	424	176	1272	528	CoherentMotion_C#v1	1	500
519	1	6	61	3	3	3	3	368	232	1104	696	CoherentMotion_C#v1	1	500
689	1	6	61	0	0	3	3	368	232	1104	696	CoherentMotion_C#v1	1	500
594	1	6	61	3	3	3	3	368	232	1104	696	CoherentMotion_C#v1	1	500
964	0	2	23	1	2	3	3	143	457	429	1371	CoherentMotion_C#v1	1	500
584	1	4	42	3	3	3	3	256	344	768	1032	CoherentMotion_C#v1	1	500
557	1	7	70	1	1	3	3	424	176	1272	528	CoherentMotion_C#v1	1	500
699	1	6	61	1	1	3	3	368	232	1104	696	CoherentMotion_C#v1	1	500
920	0	0	5	3	2	3	3	31	569	93	1707	CoherentMotion_C#v1	1	500
521	1	4	42	1	1	3	3	256	344	768	1032	CoherentMotion_C#v1	1	500
631	1	4	42	2	2	3	3	256	344	768	1032	CoherentMotion_C#v1	1	500
652	1	3	33	2	2	3	3	199	401	597	1203	CoherentMotion_C#v1	1	500
586	1	6	61	2	2	3	3	368	232	1104	696	CoherentMotion_C#v1	1	500
1020	0	3	33	0	3	3	3	199	401	597	1203	CoherentMotion_C#v1	1	500
1132	1	3	33	0	0	3	3	199	401	597	1203	CoherentMotion_C#v1	1	500
1173	0	4	42	0	3	3	3	256	344	768	1032	CoherentMotion_C#v1	1	500
856	0	1	14	2	0	3	3	87	513	261	1539	CoherentMotion_C#v1	1	500
578	1	3	33	2	2	3	3	199	401	597	1203	CoherentMotion_C#v1	1	500
587	0	1	14	3	2	3	3	87	513	261	1539	CoherentMotion_C#v1	1	500
611	1	2	23	3	3	3	3	143	457	429	1371	CoherentMotion_C#v1	1	500
522	1	7	70	1	1	3	3	424	176	1272	528	CoherentMotion_C#v1	1	500
1208	1	2	23	3	3	3	3	143	457	429	1371	CoherentMotion_C#v1	1	500
701	1	4	42	1	1	3	3	256	344	768	1032	CoherentMotion_C#v1	1	500
764	0	2	23	1	0	3	3	143	457	429	1371	CoherentMotion_C#v1	1	500
707	1	2	23	1	1	3	3	143	457	429	1371	CoherentMotion_C#v1	1	500
834	1	1	14	2	2	3	3	87	513	261	1539	CoherentMotion_C#v1	1	500
614	1	6	61	3	3	3	3	368	232	1104	696	CoherentMotion_C#v1	1	500
1265	0	0	5	2	1	3	3	31	569	93	1707	CoherentMotion_C#v1	1	500
581	1	4	42	3	3	3	3	256	344	768	1032	CoherentMotion_C#v1	1	500
815	1	4	42	0	0	3	3	256	344	768	1032	CoherentMotion_C#v1	1	500
660	1	4	42	2	2	3	3	256	344	768	1032	CoherentMotion_C#v1	1	500
563	1	3	33	2	2	3	3	199	401	597	1203	CoherentMotion_C#v1	1	500
894	1	3	33	3	3	3	3	199	401	597	1203	CoherentMotion_C#v1	1	500
890	1	2	23	1	1	3	3	143	457	429	1371	CoherentMotion_C#v1	1	500
896	0	0	5	1	3	3	3	31	569	93	1707	CoherentMotion_C#v1	1	500
567	1	4	42	1	1	3	3	256	344	768	1032	CoherentMotion_C#v1	1	500
682	1	2	23	3	3	3	3	143	457	429	1371	CoherentMotion_C#v1	1	500
539	1	7	70	1	1	3	3	424	176	1272	528	CoherentMotion_C#v1	1	500
524	1	2	23	2	2	3	3	143	457	429	1371	CoherentMotion_C#v1	1	500
777	1	4	42	2	2	3	3	256	344	768	1032	CoherentMotion_C#v1	1	500
672	1	1	14	1	1	3	3	87	513	261	1539	CoherentMotion_C#v1	1	500
934	1	3	33	0	0	3	3	199	401	597	1203	CoherentMotion_C#v1	1	500
651	1	7	70	0	0	3	3	424	176	1272	528	CoherentMotion_C#v1	1	500
901	0	0	5	0	2	3	3	31	569	93	1707	CoherentMotion_C#v1	1	500
779	1	3	33	2	2	3	3	199	401	597	1203	CoherentMotion_C#v1	1	500
757	1	7	70	1	1	3	3	424	176	1272	528	CoherentMotion_C#v1	1	500
661	1	7	70	2	2	3	3	424	176	1272	528	CoherentMotion_C#v1	1	500
739	0	5	51	0	2	3	3	312	288	936	864	CoherentMotion_C#v1	1	500
596	1	6	61	2	2	3	3	368	232	1104	696	CoherentMotion_C#v1	1	500
752	1	3	33	2	2	3	3	199	401	597	1203	CoherentMotion_C#v1	1	500
592	0	1	14	0	3	3	3	87	513	261	1539	CoherentMotion_C#v1	1	500
1028	0	0	5	2	0	3	3	31	569	93	1707	CoherentMotion_C#v1	1	500
1435	0	6	61	0	2	3	3	368	232	1104	696	CoherentMotion_C#v1	1	500
597	1	7	70	2	2	3	3	424	176	1272	528	CoherentMotion_C#v1	1	500
913	0	2	23	1	0	3	3	143	457	429	1371	CoherentMotion_C#v1	1	500
604	1	1	14	2	2	3	3	87	513	261	1539	CoherentMotion_C#v1	1	500
584	1	6	61	3	3	3	3	368	232	1104	696	CoherentMotion_C#v1	1	500
676	1	7	70	0	0	3	3	424	176	1272	528	CoherentMotion_C#v1	1	500
545	0	4	42	2	1	3	3	256	344	768	1032	CoherentMotion_C#v1	1	500
638	1	7	70	0	0	3	3	424	176	1272	528	CoherentMotion_C#v1	1	500
712	1	4	42	1	1	3	3	256	344	768	1032	CoherentMotion_C#v1	1	500
636	1	7	70	0	0	3	3	424	176	1272	528	CoherentMotion_C#v1	1	500
681	1	7	70	0	0	3	3	424	176	1272	528	CoherentMotion_C#v1	1	500
775	0	1	14	2	0	3	3	87	513	261	1539	CoherentMotion_C#v1	1	500
704	1	4	42	1	1	3	3	256	344	768	1032	CoherentMotion_C#v1	1	500
853	1	4	42	1	1	3	3	256	344	768	1032	CoherentMotion_C#v1	1	500
872	1	4	42	0	0	3	3	256	344	768	1032	CoherentMotion_C#v1	1	500
1020	0	0	5	3	2	3	3	31	569	93	1707	CoherentMotion_C#v1	1	500
524	1	7	70	1	1	3	3	424	176	1272	528	CoherentMotion_C#v1	1	500
621	0	7	70	2	1	3	3	424	176	1272	528	CoherentMotion_C#v1	1	500
681	0	2	23	3	1	3	3	143	457	429	1371	CoherentMotion_C#v1	1	500
714	1	5	51	3	3	3	3	312	288	936	864	CoherentMotion_C#v1	1	500
689	0	0	5	0	1	3	3	31	569	93	1707	CoherentMotion_C#v1	1	500
590	1	4	42	1	1	3	3	256	344	768	1032	CoherentMotion_C#v1	1	500
961	0	0	5	3	0	3	3	31	569	93	1707	CoherentMotion_C#v1	1	500
636	1	5	51	2	2	3	3	312	288	936	864	CoherentMotion_C#v1	1	500
652	1	2	23	1	1	3	3	143	457	429	1371	CoherentMotion_C#v1	1	500
1280	0	0	5	0	1	3	3	31	569	93	1707	CoherentMotion_C#v1	1	500
655	1	6	61	2	2	3	3	368	232	1104	696	CoherentMotion_C#v1	1	500
578	1	5	51	1	1	3	3	312	288	936	864	CoherentMotion_C#v1	1	500
846	0	2	23	3	2	3	3	143	457	429	1371	CoherentMotion_C#v1	1	500
1077	0	3	33	3	2	3	3	199	401	597	1203	CoherentMotion_C#v1	1	500
859	0	1	14	3	1	3	3	87	513	261	1539	CoherentMotion_C#v1	1	500
697	1	6	61	1	1	3	3	368	232	1104	696	CoherentMotion_C#v1	1	500
1027	0	0	5	2	0	3	3	31	569	93	1707	CoherentMotion_C#v1	1	500
717	1	7	70	2	2	3	3	424	176	1272	528	CoherentMotion_C#v1	1	500
821	0	1	14	2	1	3	3	87	513	261	1539	CoherentMotion_C#v1	1	500
959	1	4	42	0	0	3	3	256	344	768	1032	CoherentMotion_C#v1	1	500
620	1	3	33	1	1	3	3	199	401	597	1203	CoherentMotion_C#v1	1	500
657	1	3	33	3	3	3	3	199	401	597	1203	CoherentMotion_C#v1	1	500
