# Supplementary material for: The Leuven Embedded Figures Test (L-EFT): measuring perception, intelligence or executive function?
Source: PeerJ. 2018 Mar 26;6:e4524. doi: 10.7717/peerj.4524 (PMC5875396; doi:10.7717/peerj.4524)
Supplement: Supplemental Information 9 [file peerj-06-4524-s009.zip › Study 1/CoherentMotion/114850CoherentMotion.csv]

ReactionTime	Accuracy	CoherenceLevel	CoherenceValue	StimDirection	RespDirection	G_MeanCoherentSpeed	G_MeanRandomSpeed	TotalCoherent	TotalRandom	TotalCoherentSpeed	TotalRandomSpeed	TestID	MainPrac	MotionDuration
2948	0	4	42	2	1	3	3	256	344	768	1032	CoherentMotion_C#v1	0	1000
1304	0	1	14	2	0	3	3	87	513	261	1539	CoherentMotion_C#v1	0	1000
1023	1	4	42	1	1	3	3	256	344	768	1032	CoherentMotion_C#v1	0	1000
1195	0	0	5	2	0	3	3	31	569	93	1707	CoherentMotion_C#v1	0	1000
3911	1	2	23	0	0	3	3	143	457	429	1371	CoherentMotion_C#v1	0	1000
4999	0	0	5	1	3	3	3	31	569	93	1707	CoherentMotion_C#v1	0	1000
6676	1	6	61	1	1	3	3	368	232	1104	696	CoherentMotion_C#v1	0	1000
1269	1	1	14	2	2	3	3	87	513	261	1539	CoherentMotion_C#v1	0	1000
1282	1	3	33	2	2	3	3	199	401	597	1203	CoherentMotion_C#v1	0	1000
1145	1	5	51	0	0	3	3	312	288	936	864	CoherentMotion_C#v1	0	1000
2273	1	6	61	1	1	3	3	368	232	1104	696	CoherentMotion_C#v1	0	1000
1578	1	5	51	0	0	3	3	312	288	936	864	CoherentMotion_C#v1	0	1000
1071	1	3	33	3	3	3	3	199	401	597	1203	CoherentMotion_C#v1	0	1000
2695	1	5	51	2	2	3	3	312	288	936	864	CoherentMotion_C#v1	0	1000
1081	1	4	42	2	2	3	3	256	344	768	1032	CoherentMotion_C#v1	0	1000
1075	1	1	14	0	0	3	3	87	513	261	1539	CoherentMotion_C#v1	0	1000
1403	1	6	61	0	0	3	3	368	232	1104	696	CoherentMotion_C#v1	0	1000
1172	1	7	70	1	1	3	3	424	176	1272	528	CoherentMotion_C#v1	0	1000
1406	1	6	61	0	0	3	3	368	232	1104	696	CoherentMotion_C#v1	0	1000
1096	1	5	51	1	1	3	3	312	288	936	864	CoherentMotion_C#v1	0	1000
1169	1	6	61	1	1	3	3	368	232	1104	696	CoherentMotion_C#v1	0	1000
2355	1	0	5	0	0	3	3	31	569	93	1707	CoherentMotion_C#v1	0	1000
1348	0	1	14	3	2	3	3	87	513	261	1539	CoherentMotion_C#v1	0	1000
1785	0	2	23	1	0	3	3	143	457	429	1371	CoherentMotion_C#v1	0	1000
1472	0	0	5	0	2	3	3	31	569	93	1707	CoherentMotion_C#v1	0	1000
1778	0	1	14	3	1	3	3	87	513	261	1539	CoherentMotion_C#v1	0	1000
1133	1	1	14	3	3	3	3	87	513	261	1539	CoherentMotion_C#v1	0	1000
1201	1	7	70	0	0	3	3	424	176	1272	528	CoherentMotion_C#v1	0	1000
1210	1	3	33	3	3	3	3	199	401	597	1203	CoherentMotion_C#v1	0	1000
1127	1	5	51	1	1	3	3	312	288	936	864	CoherentMotion_C#v1	0	1000
2041	1	6	61	3	3	3	3	368	232	1104	696	CoherentMotion_C#v1	0	1000
1274	1	2	23	0	0	3	3	143	457	429	1371	CoherentMotion_C#v1	0	1000
1368	1	7	70	3	3	3	3	424	176	1272	528	CoherentMotion_C#v1	0	1000
1416	0	3	33	3	1	3	3	199	401	597	1203	CoherentMotion_C#v1	0	1000
1746	1	4	42	1	1	3	3	256	344	768	1032	CoherentMotion_C#v1	0	1000
1514	0	2	23	3	0	3	3	143	457	429	1371	CoherentMotion_C#v1	0	1000
1126	1	1	14	0	0	3	3	87	513	261	1539	CoherentMotion_C#v1	0	1000
1136	1	3	33	1	1	3	3	199	401	597	1203	CoherentMotion_C#v1	0	1000
1714	1	7	70	3	3	3	3	424	176	1272	528	CoherentMotion_C#v1	0	1000
1052	1	3	33	3	3	3	3	199	401	597	1203	CoherentMotion_C#v1	0	1000
1059	1	3	33	1	1	3	3	199	401	597	1203	CoherentMotion_C#v1	0	1000
1594	1	1	14	3	3	3	3	87	513	261	1539	CoherentMotion_C#v1	0	1000
1502	0	1	14	2	0	3	3	87	513	261	1539	CoherentMotion_C#v1	0	1000
1090	1	0	5	0	0	3	3	31	569	93	1707	CoherentMotion_C#v1	0	1000
1380	1	3	33	3	3	3	3	199	401	597	1203	CoherentMotion_C#v1	0	1000
1157	1	5	51	3	3	3	3	312	288	936	864	CoherentMotion_C#v1	0	1000
1223	0	0	5	2	0	3	3	31	569	93	1707	CoherentMotion_C#v1	0	1000
2029	1	6	61	3	3	3	3	368	232	1104	696	CoherentMotion_C#v1	0	1000
1098	1	2	23	2	2	3	3	143	457	429	1371	CoherentMotion_C#v1	0	1000
1398	1	0	5	0	0	3	3	31	569	93	1707	CoherentMotion_C#v1	0	1000
2086	1	7	70	0	0	3	3	424	176	1272	528	CoherentMotion_C#v1	0	1000
1368	1	7	70	0	0	3	3	424	176	1272	528	CoherentMotion_C#v1	0	1000
1550	1	3	33	1	1	3	3	199	401	597	1203	CoherentMotion_C#v1	0	1000
1415	1	2	23	1	1	3	3	143	457	429	1371	CoherentMotion_C#v1	0	1000
1026	1	4	42	2	2	3	3	256	344	768	1032	CoherentMotion_C#v1	0	1000
1256	1	6	61	2	2	3	3	368	232	1104	696	CoherentMotion_C#v1	0	1000
1283	1	3	33	0	0	3	3	199	401	597	1203	CoherentMotion_C#v1	0	1000
1905	1	5	51	3	3	3	3	312	288	936	864	CoherentMotion_C#v1	0	1000
1751	0	2	23	3	0	3	3	143	457	429	1371	CoherentMotion_C#v1	0	1000
1257	1	4	42	3	3	3	3	256	344	768	1032	CoherentMotion_C#v1	0	1000
1231	0	2	23	2	0	3	3	143	457	429	1371	CoherentMotion_C#v1	0	1000
1204	1	4	42	1	1	3	3	256	344	768	1032	CoherentMotion_C#v1	0	1000
1680	0	1	14	1	2	3	3	87	513	261	1539	CoherentMotion_C#v1	0	1000
1447	0	0	5	1	0	3	3	31	569	93	1707	CoherentMotion_C#v1	0	1000
1632	1	2	23	2	2	3	3	143	457	429	1371	CoherentMotion_C#v1	0	1000
2160	0	1	14	3	2	3	3	87	513	261	1539	CoherentMotion_C#v1	0	1000
1524	1	6	61	2	2	3	3	368	232	1104	696	CoherentMotion_C#v1	0	1000
1191	1	7	70	0	0	3	3	424	176	1272	528	CoherentMotion_C#v1	0	1000
1309	0	1	14	2	0	3	3	87	513	261	1539	CoherentMotion_C#v1	0	1000
1945	1	0	5	1	1	3	3	31	569	93	1707	CoherentMotion_C#v1	0	1000
1135	1	6	61	3	3	3	3	368	232	1104	696	CoherentMotion_C#v1	0	1000
1098	1	7	70	0	0	3	3	424	176	1272	528	CoherentMotion_C#v1	0	1000
1668	1	5	51	0	0	3	3	312	288	936	864	CoherentMotion_C#v1	0	1000
1308	1	5	51	3	3	3	3	312	288	936	864	CoherentMotion_C#v1	0	1000
1258	1	6	61	2	2	3	3	368	232	1104	696	CoherentMotion_C#v1	0	1000
1392	0	2	23	0	1	3	3	143	457	429	1371	CoherentMotion_C#v1	0	1000
1257	1	6	61	0	0	3	3	368	232	1104	696	CoherentMotion_C#v1	0	1000
1101	1	3	33	0	0	3	3	199	401	597	1203	CoherentMotion_C#v1	0	1000
1543	1	7	70	2	2	3	3	424	176	1272	528	CoherentMotion_C#v1	0	1000
1028	1	4	42	1	1	3	3	256	344	768	1032	CoherentMotion_C#v1	0	1000
890	1	4	42	1	1	3	3	256	344	768	1032	CoherentMotion_C#v1	1	500
845	1	6	61	0	0	3	3	368	232	1104	696	CoherentMotion_C#v1	1	500
872	1	2	23	0	0	3	3	143	457	429	1371	CoherentMotion_C#v1	1	500
788	1	1	14	0	0	3	3	87	513	261	1539	CoherentMotion_C#v1	1	500
721	1	7	70	3	3	3	3	424	176	1272	528	CoherentMotion_C#v1	1	500
892	1	1	14	2	2	3	3	87	513	261	1539	CoherentMotion_C#v1	1	500
855	0	1	14	0	2	3	3	87	513	261	1539	CoherentMotion_C#v1	1	500
2202	0	7	70	1	0	3	3	424	176	1272	528	CoherentMotion_C#v1	1	500
789	1	7	70	0	0	3	3	424	176	1272	528	CoherentMotion_C#v1	1	500
706	1	6	61	1	1	3	3	368	232	1104	696	CoherentMotion_C#v1	1	500
756	1	3	33	2	2	3	3	199	401	597	1203	CoherentMotion_C#v1	1	500
777	1	6	61	3	3	3	3	368	232	1104	696	CoherentMotion_C#v1	1	500
1090	0	0	5	3	0	3	3	31	569	93	1707	CoherentMotion_C#v1	1	500
625	0	0	5	3	1	3	3	31	569	93	1707	CoherentMotion_C#v1	1	500
1199	0	1	14	3	1	3	3	87	513	261	1539	CoherentMotion_C#v1	1	500
947	0	0	5	1	2	3	3	31	569	93	1707	CoherentMotion_C#v1	1	500
881	1	5	51	2	2	3	3	312	288	936	864	CoherentMotion_C#v1	1	500
956	1	2	23	2	2	3	3	143	457	429	1371	CoherentMotion_C#v1	1	500
745	1	4	42	2	2	3	3	256	344	768	1032	CoherentMotion_C#v1	1	500
760	1	6	61	3	3	3	3	368	232	1104	696	CoherentMotion_C#v1	1	500
928	1	0	5	1	1	3	3	31	569	93	1707	CoherentMotion_C#v1	1	500
854	0	2	23	0	1	3	3	143	457	429	1371	CoherentMotion_C#v1	1	500
697	1	4	42	2	2	3	3	256	344	768	1032	CoherentMotion_C#v1	1	500
839	0	0	5	3	2	3	3	31	569	93	1707	CoherentMotion_C#v1	1	500
763	1	5	51	3	3	3	3	312	288	936	864	CoherentMotion_C#v1	1	500
1004	0	2	23	3	0	3	3	143	457	429	1371	CoherentMotion_C#v1	1	500
668	1	1	14	1	1	3	3	87	513	261	1539	CoherentMotion_C#v1	1	500
961	0	2	23	2	3	3	3	143	457	429	1371	CoherentMotion_C#v1	1	500
733	1	7	70	2	2	3	3	424	176	1272	528	CoherentMotion_C#v1	1	500
1077	1	2	23	0	0	3	3	143	457	429	1371	CoherentMotion_C#v1	1	500
765	1	4	42	0	0	3	3	256	344	768	1032	CoherentMotion_C#v1	1	500
807	1	1	14	1	1	3	3	87	513	261	1539	CoherentMotion_C#v1	1	500
823	1	5	51	3	3	3	3	312	288	936	864	CoherentMotion_C#v1	1	500
745	1	4	42	2	2	3	3	256	344	768	1032	CoherentMotion_C#v1	1	500
963	1	2	23	1	1	3	3	143	457	429	1371	CoherentMotion_C#v1	1	500
1128	1	6	61	0	0	3	3	368	232	1104	696	CoherentMotion_C#v1	1	500
857	1	6	61	2	2	3	3	368	232	1104	696	CoherentMotion_C#v1	1	500
645	1	7	70	1	1	3	3	424	176	1272	528	CoherentMotion_C#v1	1	500
754	1	7	70	3	3	3	3	424	176	1272	528	CoherentMotion_C#v1	1	500
675	1	7	70	0	0	3	3	424	176	1272	528	CoherentMotion_C#v1	1	500
720	1	6	61	0	0	3	3	368	232	1104	696	CoherentMotion_C#v1	1	500
869	1	2	23	1	1	3	3	143	457	429	1371	CoherentMotion_C#v1	1	500
1280	1	2	23	1	1	3	3	143	457	429	1371	CoherentMotion_C#v1	1	500
803	1	4	42	2	2	3	3	256	344	768	1032	CoherentMotion_C#v1	1	500
1044	1	0	5	1	1	3	3	31	569	93	1707	CoherentMotion_C#v1	1	500
740	1	6	61	2	2	3	3	368	232	1104	696	CoherentMotion_C#v1	1	500
708	1	1	14	3	3	3	3	87	513	261	1539	CoherentMotion_C#v1	1	500
978	0	2	23	3	1	3	3	143	457	429	1371	CoherentMotion_C#v1	1	500
816	1	6	61	0	0	3	3	368	232	1104	696	CoherentMotion_C#v1	1	500
626	1	5	51	2	2	3	3	312	288	936	864	CoherentMotion_C#v1	1	500
904	1	1	14	0	0	3	3	87	513	261	1539	CoherentMotion_C#v1	1	500
812	1	0	5	2	2	3	3	31	569	93	1707	CoherentMotion_C#v1	1	500
836	1	1	14	0	0	3	3	87	513	261	1539	CoherentMotion_C#v1	1	500
686	1	5	51	1	1	3	3	312	288	936	864	CoherentMotion_C#v1	1	500
910	1	0	5	1	1	3	3	31	569	93	1707	CoherentMotion_C#v1	1	500
659	1	4	42	3	3	3	3	256	344	768	1032	CoherentMotion_C#v1	1	500
705	1	1	14	1	1	3	3	87	513	261	1539	CoherentMotion_C#v1	1	500
671	1	5	51	3	3	3	3	312	288	936	864	CoherentMotion_C#v1	1	500
718	1	6	61	3	3	3	3	368	232	1104	696	CoherentMotion_C#v1	1	500
1877	1	1	14	0	0	3	3	87	513	261	1539	CoherentMotion_C#v1	1	500
858	0	2	23	3	0	3	3	143	457	429	1371	CoherentMotion_C#v1	1	500
748	0	0	5	3	1	3	3	31	569	93	1707	CoherentMotion_C#v1	1	500
777	1	7	70	2	2	3	3	424	176	1272	528	CoherentMotion_C#v1	1	500
646	1	3	33	3	3	3	3	199	401	597	1203	CoherentMotion_C#v1	1	500
731	1	6	61	3	3	3	3	368	232	1104	696	CoherentMotion_C#v1	1	500
924	0	1	14	0	1	3	3	87	513	261	1539	CoherentMotion_C#v1	1	500
950	1	2	23	2	2	3	3	143	457	429	1371	CoherentMotion_C#v1	1	500
773	1	5	51	0	0	3	3	312	288	936	864	CoherentMotion_C#v1	1	500
725	1	6	61	2	2	3	3	368	232	1104	696	CoherentMotion_C#v1	1	500
606	1	4	42	0	0	3	3	256	344	768	1032	CoherentMotion_C#v1	1	500
818	1	5	51	0	0	3	3	312	288	936	864	CoherentMotion_C#v1	1	500
564	1	5	51	3	3	3	3	312	288	936	864	CoherentMotion_C#v1	1	500
1443	1	1	14	2	2	3	3	87	513	261	1539	CoherentMotion_C#v1	1	500
1961	1	2	23	3	3	3	3	143	457	429	1371	CoherentMotion_C#v1	1	500
768	1	5	51	0	0	3	3	312	288	936	864	CoherentMotion_C#v1	1	500
912	0	0	5	0	3	3	3	31	569	93	1707	CoherentMotion_C#v1	1	500
781	1	7	70	0	0	3	3	424	176	1272	528	CoherentMotion_C#v1	1	500
789	1	3	33	2	2	3	3	199	401	597	1203	CoherentMotion_C#v1	1	500
590	1	6	61	1	1	3	3	368	232	1104	696	CoherentMotion_C#v1	1	500
762	1	4	42	1	1	3	3	256	344	768	1032	CoherentMotion_C#v1	1	500
1052	1	1	14	2	2	3	3	87	513	261	1539	CoherentMotion_C#v1	1	500
1028	0	0	5	3	0	3	3	31	569	93	1707	CoherentMotion_C#v1	1	500
779	1	5	51	0	0	3	3	312	288	936	864	CoherentMotion_C#v1	1	500
627	1	6	61	3	3	3	3	368	232	1104	696	CoherentMotion_C#v1	1	500
703	1	3	33	1	1	3	3	199	401	597	1203	CoherentMotion_C#v1	1	500
733	1	2	23	0	0	3	3	143	457	429	1371	CoherentMotion_C#v1	1	500
1154	1	1	14	3	3	3	3	87	513	261	1539	CoherentMotion_C#v1	1	500
607	1	3	33	1	1	3	3	199	401	597	1203	CoherentMotion_C#v1	1	500
565	1	7	70	2	2	3	3	424	176	1272	528	CoherentMotion_C#v1	1	500
641	1	0	5	0	0	3	3	31	569	93	1707	CoherentMotion_C#v1	1	500
678	1	4	42	2	2	3	3	256	344	768	1032	CoherentMotion_C#v1	1	500
524	1	3	33	0	0	3	3	199	401	597	1203	CoherentMotion_C#v1	1	500
935	0	1	14	3	0	3	3	87	513	261	1539	CoherentMotion_C#v1	1	500
700	1	3	33	1	1	3	3	199	401	597	1203	CoherentMotion_C#v1	1	500
746	1	4	42	1	1	3	3	256	344	768	1032	CoherentMotion_C#v1	1	500
755	1	4	42	0	0	3	3	256	344	768	1032	CoherentMotion_C#v1	1	500
683	1	3	33	2	2	3	3	199	401	597	1203	CoherentMotion_C#v1	1	500
1392	1	2	23	0	0	3	3	143	457	429	1371	CoherentMotion_C#v1	1	500
586	1	6	61	2	2	3	3	368	232	1104	696	CoherentMotion_C#v1	1	500
1006	0	7	70	2	0	3	3	424	176	1272	528	CoherentMotion_C#v1	1	500
733	1	7	70	2	2	3	3	424	176	1272	528	CoherentMotion_C#v1	1	500
715	1	6	61	3	3	3	3	368	232	1104	696	CoherentMotion_C#v1	1	500
659	1	4	42	0	0	3	3	256	344	768	1032	CoherentMotion_C#v1	1	500
606	1	6	61	3	3	3	3	368	232	1104	696	CoherentMotion_C#v1	1	500
619	1	6	61	3	3	3	3	368	232	1104	696	CoherentMotion_C#v1	1	500
744	1	4	42	2	2	3	3	256	344	768	1032	CoherentMotion_C#v1	1	500
929	0	0	5	2	1	3	3	31	569	93	1707	CoherentMotion_C#v1	1	500
882	1	5	51	3	3	3	3	312	288	936	864	CoherentMotion_C#v1	1	500
1466	0	1	14	1	0	3	3	87	513	261	1539	CoherentMotion_C#v1	1	500
676	1	2	23	3	3	3	3	143	457	429	1371	CoherentMotion_C#v1	1	500
739	1	2	23	2	2	3	3	143	457	429	1371	CoherentMotion_C#v1	1	500
667	1	7	70	1	1	3	3	424	176	1272	528	CoherentMotion_C#v1	1	500
639	1	7	70	1	1	3	3	424	176	1272	528	CoherentMotion_C#v1	1	500
901	1	1	14	2	2	3	3	87	513	261	1539	CoherentMotion_C#v1	1	500
800	0	0	5	0	1	3	3	31	569	93	1707	CoherentMotion_C#v1	1	500
1323	1	2	23	1	1	3	3	143	457	429	1371	CoherentMotion_C#v1	1	500
626	1	6	61	1	1	3	3	368	232	1104	696	CoherentMotion_C#v1	1	500
827	0	4	42	0	2	3	3	256	344	768	1032	CoherentMotion_C#v1	1	500
1266	0	2	23	1	3	3	3	143	457	429	1371	CoherentMotion_C#v1	1	500
662	1	3	33	0	0	3	3	199	401	597	1203	CoherentMotion_C#v1	1	500
685	1	5	51	1	1	3	3	312	288	936	864	CoherentMotion_C#v1	1	500
1106	1	0	5	0	0	3	3	31	569	93	1707	CoherentMotion_C#v1	1	500
707	0	0	5	3	2	3	3	31	569	93	1707	CoherentMotion_C#v1	1	500
1271	1	1	14	0	0	3	3	87	513	261	1539	CoherentMotion_C#v1	1	500
632	1	6	61	1	1	3	3	368	232	1104	696	CoherentMotion_C#v1	1	500
630	1	5	51	3	3	3	3	312	288	936	864	CoherentMotion_C#v1	1	500
1003	0	0	5	3	2	3	3	31	569	93	1707	CoherentMotion_C#v1	1	500
689	0	2	23	2	0	3	3	143	457	429	1371	CoherentMotion_C#v1	1	500
623	1	6	61	1	1	3	3	368	232	1104	696	CoherentMotion_C#v1	1	500
645	1	5	51	3	3	3	3	312	288	936	864	CoherentMotion_C#v1	1	500
1131	0	0	5	2	0	3	3	31	569	93	1707	CoherentMotion_C#v1	1	500
652	1	1	14	2	2	3	3	87	513	261	1539	CoherentMotion_C#v1	1	500
742	0	0	5	1	2	3	3	31	569	93	1707	CoherentMotion_C#v1	1	500
802	1	5	51	3	3	3	3	312	288	936	864	CoherentMotion_C#v1	1	500
649	1	7	70	1	1	3	3	424	176	1272	528	CoherentMotion_C#v1	1	500
1593	0	1	14	3	2	3	3	87	513	261	1539	CoherentMotion_C#v1	1	500
990	1	5	51	1	1	3	3	312	288	936	864	CoherentMotion_C#v1	1	500
781	1	2	23	2	2	3	3	143	457	429	1371	CoherentMotion_C#v1	1	500
1566	1	3	33	2	2	3	3	199	401	597	1203	CoherentMotion_C#v1	1	500
843	1	7	70	2	2	3	3	424	176	1272	528	CoherentMotion_C#v1	1	500
1005	1	6	61	0	0	3	3	368	232	1104	696	CoherentMotion_C#v1	1	500
1147	1	2	23	1	1	3	3	143	457	429	1371	CoherentMotion_C#v1	1	500
901	0	0	5	2	1	3	3	31	569	93	1707	CoherentMotion_C#v1	1	500
1474	0	2	23	1	3	3	3	143	457	429	1371	CoherentMotion_C#v1	1	500
781	1	6	61	0	0	3	3	368	232	1104	696	CoherentMotion_C#v1	1	500
973	1	2	23	0	0	3	3	143	457	429	1371	CoherentMotion_C#v1	1	500
692	1	3	33	1	1	3	3	199	401	597	1203	CoherentMotion_C#v1	1	500
794	1	7	70	2	2	3	3	424	176	1272	528	CoherentMotion_C#v1	1	500
1011	0	0	5	0	2	3	3	31	569	93	1707	CoherentMotion_C#v1	1	500
651	1	4	42	3	3	3	3	256	344	768	1032	CoherentMotion_C#v1	1	500
1029	1	2	23	0	0	3	3	143	457	429	1371	CoherentMotion_C#v1	1	500
848	1	6	61	2	2	3	3	368	232	1104	696	CoherentMotion_C#v1	1	500
881	1	7	70	2	2	3	3	424	176	1272	528	CoherentMotion_C#v1	1	500
854	1	7	70	0	0	3	3	424	176	1272	528	CoherentMotion_C#v1	1	500
593	1	4	42	2	2	3	3	256	344	768	1032	CoherentMotion_C#v1	1	500
972	0	0	5	2	0	3	3	31	569	93	1707	CoherentMotion_C#v1	1	500
747	1	3	33	0	0	3	3	199	401	597	1203	CoherentMotion_C#v1	1	500
663	1	5	51	0	0	3	3	312	288	936	864	CoherentMotion_C#v1	1	500
1023	0	1	14	1	2	3	3	87	513	261	1539	CoherentMotion_C#v1	1	500
599	1	6	61	1	1	3	3	368	232	1104	696	CoherentMotion_C#v1	1	500
828	1	7	70	0	0	3	3	424	176	1272	528	CoherentMotion_C#v1	1	500
679	1	4	42	1	1	3	3	256	344	768	1032	CoherentMotion_C#v1	1	500
1484	1	2	23	2	2	3	3	143	457	429	1371	CoherentMotion_C#v1	1	500
919	1	7	70	0	0	3	3	424	176	1272	528	CoherentMotion_C#v1	1	500
645	1	4	42	1	1	3	3	256	344	768	1032	CoherentMotion_C#v1	1	500
834	1	6	61	2	2	3	3	368	232	1104	696	CoherentMotion_C#v1	1	500
860	1	0	5	1	1	3	3	31	569	93	1707	CoherentMotion_C#v1	1	500
916	1	3	33	2	2	3	3	199	401	597	1203	CoherentMotion_C#v1	1	500
1075	1	1	14	1	1	3	3	87	513	261	1539	CoherentMotion_C#v1	1	500
820	1	5	51	2	2	3	3	312	288	936	864	CoherentMotion_C#v1	1	500
862	1	1	14	1	1	3	3	87	513	261	1539	CoherentMotion_C#v1	1	500
823	1	2	23	1	1	3	3	143	457	429	1371	CoherentMotion_C#v1	1	500
635	1	6	61	3	3	3	3	368	232	1104	696	CoherentMotion_C#v1	1	500
615	1	3	33	1	1	3	3	199	401	597	1203	CoherentMotion_C#v1	1	500
973	1	2	23	1	1	3	3	143	457	429	1371	CoherentMotion_C#v1	1	500
684	1	6	61	1	1	3	3	368	232	1104	696	CoherentMotion_C#v1	1	500
626	1	7	70	3	3	3	3	424	176	1272	528	CoherentMotion_C#v1	1	500
1398	0	0	5	3	2	3	3	31	569	93	1707	CoherentMotion_C#v1	1	500
998	1	4	42	3	3	3	3	256	344	768	1032	CoherentMotion_C#v1	1	500
741	1	7	70	2	2	3	3	424	176	1272	528	CoherentMotion_C#v1	1	500
661	1	5	51	0	0	3	3	312	288	936	864	CoherentMotion_C#v1	1	500
755	1	5	51	0	0	3	3	312	288	936	864	CoherentMotion_C#v1	1	500
1227	1	3	33	3	3	3	3	199	401	597	1203	CoherentMotion_C#v1	1	500
1129	1	4	42	0	0	3	3	256	344	768	1032	CoherentMotion_C#v1	1	500
632	1	3	33	0	0	3	3	199	401	597	1203	CoherentMotion_C#v1	1	500
990	1	3	33	1	1	3	3	199	401	597	1203	CoherentMotion_C#v1	1	500
757	1	0	5	3	3	3	3	31	569	93	1707	CoherentMotion_C#v1	1	500
790	1	2	23	3	3	3	3	143	457	429	1371	CoherentMotion_C#v1	1	500
1235	1	1	14	3	3	3	3	87	513	261	1539	CoherentMotion_C#v1	1	500
707	1	5	51	1	1	3	3	312	288	936	864	CoherentMotion_C#v1	1	500
642	1	2	23	3	3	3	3	143	457	429	1371	CoherentMotion_C#v1	1	500
745	1	3	33	1	1	3	3	199	401	597	1203	CoherentMotion_C#v1	1	500
1169	1	6	61	2	2	3	3	368	232	1104	696	CoherentMotion_C#v1	1	500
794	1	7	70	0	0	3	3	424	176	1272	528	CoherentMotion_C#v1	1	500
628	1	5	51	1	1	3	3	312	288	936	864	CoherentMotion_C#v1	1	500
608	1	7	70	3	3	3	3	424	176	1272	528	CoherentMotion_C#v1	1	500
527	1	5	51	1	1	3	3	312	288	936	864	CoherentMotion_C#v1	1	500
759	0	5	51	2	1	3	3	312	288	936	864	CoherentMotion_C#v1	1	500
1432	0	3	33	1	2	3	3	199	401	597	1203	CoherentMotion_C#v1	1	500
680	1	0	5	3	3	3	3	31	569	93	1707	CoherentMotion_C#v1	1	500
756	0	0	5	1	3	3	3	31	569	93	1707	CoherentMotion_C#v1	1	500
920	1	5	51	1	1	3	3	312	288	936	864	CoherentMotion_C#v1	1	500
645	1	4	42	0	0	3	3	256	344	768	1032	CoherentMotion_C#v1	1	500
755	1	3	33	2	2	3	3	199	401	597	1203	CoherentMotion_C#v1	1	500
755	1	6	61	2	2	3	3	368	232	1104	696	CoherentMotion_C#v1	1	500
924	1	1	14	3	3	3	3	87	513	261	1539	CoherentMotion_C#v1	1	500
663	1	7	70	3	3	3	3	424	176	1272	528	CoherentMotion_C#v1	1	500
695	1	5	51	0	0	3	3	312	288	936	864	CoherentMotion_C#v1	1	500
749	1	3	33	2	2	3	3	199	401	597	1203	CoherentMotion_C#v1	1	500
716	1	7	70	0	0	3	3	424	176	1272	528	CoherentMotion_C#v1	1	500
659	1	1	14	3	3	3	3	87	513	261	1539	CoherentMotion_C#v1	1	500
730	1	1	14	2	2	3	3	87	513	261	1539	CoherentMotion_C#v1	1	500
761	1	2	23	1	1	3	3	143	457	429	1371	CoherentMotion_C#v1	1	500
714	1	4	42	0	0	3	3	256	344	768	1032	CoherentMotion_C#v1	1	500
913	0	0	5	3	0	3	3	31	569	93	1707	CoherentMotion_C#v1	1	500
868	1	1	14	2	2	3	3	87	513	261	1539	CoherentMotion_C#v1	1	500
833	1	4	42	2	2	3	3	256	344	768	1032	CoherentMotion_C#v1	1	500
836	1	2	23	1	1	3	3	143	457	429	1371	CoherentMotion_C#v1	1	500
699	0	3	33	2	3	3	3	199	401	597	1203	CoherentMotion_C#v1	1	500
812	1	0	5	3	3	3	3	31	569	93	1707	CoherentMotion_C#v1	1	500
702	1	5	51	0	0	3	3	312	288	936	864	CoherentMotion_C#v1	1	500
1164	1	3	33	1	1	3	3	199	401	597	1203	CoherentMotion_C#v1	1	500
680	1	7	70	3	3	3	3	424	176	1272	528	CoherentMotion_C#v1	1	500
877	0	1	14	0	2	3	3	87	513	261	1539	CoherentMotion_C#v1	1	500
1114	1	7	70	1	1	3	3	424	176	1272	528	CoherentMotion_C#v1	1	500
780	1	3	33	0	0	3	3	199	401	597	1203	CoherentMotion_C#v1	1	500
756	1	2	23	3	3	3	3	143	457	429	1371	CoherentMotion_C#v1	1	500
932	1	1	14	0	0	3	3	87	513	261	1539	CoherentMotion_C#v1	1	500
721	1	4	42	0	0	3	3	256	344	768	1032	CoherentMotion_C#v1	1	500
663	1	3	33	0	0	3	3	199	401	597	1203	CoherentMotion_C#v1	1	500
790	1	6	61	0	0	3	3	368	232	1104	696	CoherentMotion_C#v1	1	500
760	1	1	14	2	2	3	3	87	513	261	1539	CoherentMotion_C#v1	1	500
600	0	0	5	3	0	3	3	31	569	93	1707	CoherentMotion_C#v1	1	500
940	1	4	42	0	0	3	3	256	344	768	1032	CoherentMotion_C#v1	1	500
698	1	3	33	0	0	3	3	199	401	597	1203	CoherentMotion_C#v1	1	500
775	1	4	42	1	1	3	3	256	344	768	1032	CoherentMotion_C#v1	1	500
561	1	4	42	3	3	3	3	256	344	768	1032	CoherentMotion_C#v1	1	500
821	1	3	33	3	3	3	3	199	401	597	1203	CoherentMotion_C#v1	1	500
557	1	2	23	1	1	3	3	143	457	429	1371	CoherentMotion_C#v1	1	500
720	1	5	51	0	0	3	3	312	288	936	864	CoherentMotion_C#v1	1	500
1191	1	7	70	0	0	3	3	424	176	1272	528	CoherentMotion_C#v1	1	500
853	1	2	23	2	2	3	3	143	457	429	1371	CoherentMotion_C#v1	1	500
727	1	6	61	2	2	3	3	368	232	1104	696	CoherentMotion_C#v1	1	500
3014	1	7	70	1	1	3	3	424	176	1272	528	CoherentMotion_C#v1	1	500
634	1	6	61	1	1	3	3	368	232	1104	696	CoherentMotion_C#v1	1	500
638	0	5	51	2	3	3	3	312	288	936	864	CoherentMotion_C#v1	1	500
1387	0	0	5	1	2	3	3	31	569	93	1707	CoherentMotion_C#v1	1	500
1499	0	4	42	3	2	3	3	256	344	768	1032	CoherentMotion_C#v1	1	500
918	1	2	23	3	3	3	3	143	457	429	1371	CoherentMotion_C#v1	1	500
604	1	7	70	1	1	3	3	424	176	1272	528	CoherentMotion_C#v1	1	500
744	1	2	23	2	2	3	3	143	457	429	1371	CoherentMotion_C#v1	1	500
856	0	3	33	3	1	3	3	199	401	597	1203	CoherentMotion_C#v1	1	500
1417	1	1	14	0	0	3	3	87	513	261	1539	CoherentMotion_C#v1	1	500
661	1	4	42	2	2	3	3	256	344	768	1032	CoherentMotion_C#v1	1	500
811	0	0	5	3	0	3	3	31	569	93	1707	CoherentMotion_C#v1	1	500
997	1	7	70	2	2	3	3	424	176	1272	528	CoherentMotion_C#v1	1	500
963	1	5	51	2	2	3	3	312	288	936	864	CoherentMotion_C#v1	1	500
728	1	5	51	0	0	3	3	312	288	936	864	CoherentMotion_C#v1	1	500
769	1	2	23	1	1	3	3	143	457	429	1371	CoherentMotion_C#v1	1	500
647	1	3	33	3	3	3	3	199	401	597	1203	CoherentMotion_C#v1	1	500
681	1	4	42	3	3	3	3	256	344	768	1032	CoherentMotion_C#v1	1	500
702	1	5	51	2	2	3	3	312	288	936	864	CoherentMotion_C#v1	1	500
990	0	1	14	3	2	3	3	87	513	261	1539	CoherentMotion_C#v1	1	500
1692	0	3	33	3	1	3	3	199	401	597	1203	CoherentMotion_C#v1	1	500
1469	1	3	33	0	0	3	3	199	401	597	1203	CoherentMotion_C#v1	1	500
791	1	1	14	0	0	3	3	87	513	261	1539	CoherentMotion_C#v1	1	500
679	1	5	51	2	2	3	3	312	288	936	864	CoherentMotion_C#v1	1	500
640	1	5	51	1	1	3	3	312	288	936	864	CoherentMotion_C#v1	1	500
1053	0	1	14	1	0	3	3	87	513	261	1539	CoherentMotion_C#v1	1	500
717	1	4	42	2	2	3	3	256	344	768	1032	CoherentMotion_C#v1	1	500
675	1	5	51	2	2	3	3	312	288	936	864	CoherentMotion_C#v1	1	500
616	1	6	61	2	2	3	3	368	232	1104	696	CoherentMotion_C#v1	1	500
663	1	5	51	3	3	3	3	312	288	936	864	CoherentMotion_C#v1	1	500
670	1	7	70	1	1	3	3	424	176	1272	528	CoherentMotion_C#v1	1	500
619	0	7	70	3	2	3	3	424	176	1272	528	CoherentMotion_C#v1	1	500
1096	0	0	5	3	0	3	3	31	569	93	1707	CoherentMotion_C#v1	1	500
959	0	3	33	0	1	3	3	199	401	597	1203	CoherentMotion_C#v1	1	500
702	1	5	51	3	3	3	3	312	288	936	864	CoherentMotion_C#v1	1	500
581	1	5	51	1	1	3	3	312	288	936	864	CoherentMotion_C#v1	1	500
776	0	3	33	1	3	3	3	199	401	597	1203	CoherentMotion_C#v1	1	500
865	1	2	23	3	3	3	3	143	457	429	1371	CoherentMotion_C#v1	1	500
660	1	6	61	3	3	3	3	368	232	1104	696	CoherentMotion_C#v1	1	500
883	1	2	23	1	1	3	3	143	457	429	1371	CoherentMotion_C#v1	1	500
854	0	4	42	0	3	3	3	256	344	768	1032	CoherentMotion_C#v1	1	500
711	0	0	5	3	1	3	3	31	569	93	1707	CoherentMotion_C#v1	1	500
1184	1	7	70	0	0	3	3	424	176	1272	528	CoherentMotion_C#v1	1	500
675	1	7	70	0	0	3	3	424	176	1272	528	CoherentMotion_C#v1	1	500
873	0	1	14	1	2	3	3	87	513	261	1539	CoherentMotion_C#v1	1	500
1213	1	0	5	1	1	3	3	31	569	93	1707	CoherentMotion_C#v1	1	500
960	0	2	23	0	3	3	3	143	457	429	1371	CoherentMotion_C#v1	1	500
1766	1	2	23	0	0	3	3	143	457	429	1371	CoherentMotion_C#v1	1	500
585	1	6	61	1	1	3	3	368	232	1104	696	CoherentMotion_C#v1	1	500
564	1	6	61	3	3	3	3	368	232	1104	696	CoherentMotion_C#v1	1	500
837	1	6	61	3	3	3	3	368	232	1104	696	CoherentMotion_C#v1	1	500
666	1	7	70	3	3	3	3	424	176	1272	528	CoherentMotion_C#v1	1	500
647	1	0	5	1	1	3	3	31	569	93	1707	CoherentMotion_C#v1	1	500
877	1	3	33	2	2	3	3	199	401	597	1203	CoherentMotion_C#v1	1	500
832	0	0	5	1	2	3	3	31	569	93	1707	CoherentMotion_C#v1	1	500
1355	0	0	5	0	3	3	3	31	569	93	1707	CoherentMotion_C#v1	1	500
794	1	3	33	2	2	3	3	199	401	597	1203	CoherentMotion_C#v1	1	500
636	1	6	61	2	2	3	3	368	232	1104	696	CoherentMotion_C#v1	1	500
946	1	4	42	0	0	3	3	256	344	768	1032	CoherentMotion_C#v1	1	500
774	1	5	51	1	1	3	3	312	288	936	864	CoherentMotion_C#v1	1	500
1111	0	1	14	2	0	3	3	87	513	261	1539	CoherentMotion_C#v1	1	500
800	0	1	14	1	2	3	3	87	513	261	1539	CoherentMotion_C#v1	1	500
1042	0	3	33	1	3	3	3	199	401	597	1203	CoherentMotion_C#v1	1	500
707	0	0	5	2	1	3	3	31	569	93	1707	CoherentMotion_C#v1	1	500
672	1	3	33	3	3	3	3	199	401	597	1203	CoherentMotion_C#v1	1	500
864	1	3	33	3	3	3	3	199	401	597	1203	CoherentMotion_C#v1	1	500
595	1	5	51	1	1	3	3	312	288	936	864	CoherentMotion_C#v1	1	500
662	1	0	5	3	3	3	3	31	569	93	1707	CoherentMotion_C#v1	1	500
1590	0	1	14	2	0	3	3	87	513	261	1539	CoherentMotion_C#v1	1	500
743	1	3	33	1	1	3	3	199	401	597	1203	CoherentMotion_C#v1	1	500
631	1	2	23	1	1	3	3	143	457	429	1371	CoherentMotion_C#v1	1	500
927	1	4	42	0	0	3	3	256	344	768	1032	CoherentMotion_C#v1	1	500
701	1	3	33	2	2	3	3	199	401	597	1203	CoherentMotion_C#v1	1	500
739	1	7	70	0	0	3	3	424	176	1272	528	CoherentMotion_C#v1	1	500
635	1	5	51	3	3	3	3	312	288	936	864	CoherentMotion_C#v1	1	500
961	0	1	14	3	2	3	3	87	513	261	1539	CoherentMotion_C#v1	1	500
653	0	0	5	0	1	3	3	31	569	93	1707	CoherentMotion_C#v1	1	500
644	1	6	61	3	3	3	3	368	232	1104	696	CoherentMotion_C#v1	1	500
776	1	7	70	2	2	3	3	424	176	1272	528	CoherentMotion_C#v1	1	500
1369	1	7	70	0	0	3	3	424	176	1272	528	CoherentMotion_C#v1	1	500
665	1	7	70	2	2	3	3	424	176	1272	528	CoherentMotion_C#v1	1	500
671	1	1	14	2	2	3	3	87	513	261	1539	CoherentMotion_C#v1	1	500
597	1	4	42	1	1	3	3	256	344	768	1032	CoherentMotion_C#v1	1	500
857	1	5	51	0	0	3	3	312	288	936	864	CoherentMotion_C#v1	1	500
756	1	7	70	0	0	3	3	424	176	1272	528	CoherentMotion_C#v1	1	500
702	1	5	51	1	1	3	3	312	288	936	864	CoherentMotion_C#v1	1	500
804	1	1	14	2	2	3	3	87	513	261	1539	CoherentMotion_C#v1	1	500
734	1	4	42	0	0	3	3	256	344	768	1032	CoherentMotion_C#v1	1	500
933	1	2	23	0	0	3	3	143	457	429	1371	CoherentMotion_C#v1	1	500
1098	0	0	5	1	3	3	3	31	569	93	1707	CoherentMotion_C#v1	1	500
823	1	5	51	3	3	3	3	312	288	936	864	CoherentMotion_C#v1	1	500
801	1	6	61	2	2	3	3	368	232	1104	696	CoherentMotion_C#v1	1	500
751	1	0	5	0	0	3	3	31	569	93	1707	CoherentMotion_C#v1	1	500
807	0	1	14	2	0	3	3	87	513	261	1539	CoherentMotion_C#v1	1	500
616	1	3	33	3	3	3	3	199	401	597	1203	CoherentMotion_C#v1	1	500
675	1	6	61	0	0	3	3	368	232	1104	696	CoherentMotion_C#v1	1	500
850	1	3	33	2	2	3	3	199	401	597	1203	CoherentMotion_C#v1	1	500
611	1	4	42	0	0	3	3	256	344	768	1032	CoherentMotion_C#v1	1	500
1364	0	0	5	0	3	3	3	31	569	93	1707	CoherentMotion_C#v1	1	500
1119	0	0	5	2	0	3	3	31	569	93	1707	CoherentMotion_C#v1	1	500
868	1	3	33	1	1	3	3	199	401	597	1203	CoherentMotion_C#v1	1	500
648	1	7	70	3	3	3	3	424	176	1272	528	CoherentMotion_C#v1	1	500
917	0	0	5	3	1	3	3	31	569	93	1707	CoherentMotion_C#v1	1	500
841	1	4	42	1	1	3	3	256	344	768	1032	CoherentMotion_C#v1	1	500
659	1	6	61	1	1	3	3	368	232	1104	696	CoherentMotion_C#v1	1	500
899	1	2	23	1	1	3	3	143	457	429	1371	CoherentMotion_C#v1	1	500
1070	1	1	14	2	2	3	3	87	513	261	1539	CoherentMotion_C#v1	1	500
871	1	4	42	1	1	3	3	256	344	768	1032	CoherentMotion_C#v1	1	500
609	1	6	61	2	2	3	3	368	232	1104	696	CoherentMotion_C#v1	1	500
1486	0	1	14	2	0	3	3	87	513	261	1539	CoherentMotion_C#v1	1	500
582	1	7	70	1	1	3	3	424	176	1272	528	CoherentMotion_C#v1	1	500
745	1	2	23	2	2	3	3	143	457	429	1371	CoherentMotion_C#v1	1	500
805	1	5	51	3	3	3	3	312	288	936	864	CoherentMotion_C#v1	1	500
757	1	7	70	3	3	3	3	424	176	1272	528	CoherentMotion_C#v1	1	500
1455	0	0	5	1	2	3	3	31	569	93	1707	CoherentMotion_C#v1	1	500
641	1	4	42	1	1	3	3	256	344	768	1032	CoherentMotion_C#v1	1	500
655	1	6	61	0	0	3	3	368	232	1104	696	CoherentMotion_C#v1	1	500
852	1	6	61	2	2	3	3	368	232	1104	696	CoherentMotion_C#v1	1	500
783	0	0	5	2	1	3	3	31	569	93	1707	CoherentMotion_C#v1	1	500
839	1	3	33	2	2	3	3	199	401	597	1203	CoherentMotion_C#v1	1	500
550	1	5	51	2	2	3	3	312	288	936	864	CoherentMotion_C#v1	1	500
837	0	0	5	3	0	3	3	31	569	93	1707	CoherentMotion_C#v1	1	500
1319	0	1	14	3	1	3	3	87	513	261	1539	CoherentMotion_C#v1	1	500
852	0	1	14	3	0	3	3	87	513	261	1539	CoherentMotion_C#v1	1	500
730	1	4	42	0	0	3	3	256	344	768	1032	CoherentMotion_C#v1	1	500
649	1	3	33	2	2	3	3	199	401	597	1203	CoherentMotion_C#v1	1	500
702	1	7	70	2	2	3	3	424	176	1272	528	CoherentMotion_C#v1	1	500
1108	1	4	42	2	2	3	3	256	344	768	1032	CoherentMotion_C#v1	1	500
694	1	3	33	3	3	3	3	199	401	597	1203	CoherentMotion_C#v1	1	500
617	1	5	51	2	2	3	3	312	288	936	864	CoherentMotion_C#v1	1	500
849	1	4	42	0	0	3	3	256	344	768	1032	CoherentMotion_C#v1	1	500
684	0	2	23	1	2	3	3	143	457	429	1371	CoherentMotion_C#v1	1	500
522	1	6	61	1	1	3	3	368	232	1104	696	CoherentMotion_C#v1	1	500
533	1	1	14	1	1	3	3	87	513	261	1539	CoherentMotion_C#v1	1	500
800	1	2	23	2	2	3	3	143	457	429	1371	CoherentMotion_C#v1	1	500
562	1	4	42	2	2	3	3	256	344	768	1032	CoherentMotion_C#v1	1	500
561	0	0	5	3	2	3	3	31	569	93	1707	CoherentMotion_C#v1	1	500
631	1	4	42	1	1	3	3	256	344	768	1032	CoherentMotion_C#v1	1	500
1052	1	1	14	1	1	3	3	87	513	261	1539	CoherentMotion_C#v1	1	500
779	1	5	51	3	3	3	3	312	288	936	864	CoherentMotion_C#v1	1	500
596	1	5	51	3	3	3	3	312	288	936	864	CoherentMotion_C#v1	1	500
706	1	3	33	0	0	3	3	199	401	597	1203	CoherentMotion_C#v1	1	500
1105	1	2	23	3	3	3	3	143	457	429	1371	CoherentMotion_C#v1	1	500
591	1	4	42	3	3	3	3	256	344	768	1032	CoherentMotion_C#v1	1	500
647	1	6	61	3	3	3	3	368	232	1104	696	CoherentMotion_C#v1	1	500
709	1	4	42	1	1	3	3	256	344	768	1032	CoherentMotion_C#v1	1	500
723	1	7	70	3	3	3	3	424	176	1272	528	CoherentMotion_C#v1	1	500
778	1	3	33	1	1	3	3	199	401	597	1203	CoherentMotion_C#v1	1	500
708	0	6	61	2	1	3	3	368	232	1104	696	CoherentMotion_C#v1	1	500
673	1	6	61	3	3	3	3	368	232	1104	696	CoherentMotion_C#v1	1	500
961	1	4	42	0	0	3	3	256	344	768	1032	CoherentMotion_C#v1	1	500
639	1	7	70	1	1	3	3	424	176	1272	528	CoherentMotion_C#v1	1	500
636	1	7	70	1	1	3	3	424	176	1272	528	CoherentMotion_C#v1	1	500
633	1	2	23	1	1	3	3	143	457	429	1371	CoherentMotion_C#v1	1	500
638	1	3	33	1	1	3	3	199	401	597	1203	CoherentMotion_C#v1	1	500
780	1	3	33	3	3	3	3	199	401	597	1203	CoherentMotion_C#v1	1	500
700	1	4	42	3	3	3	3	256	344	768	1032	CoherentMotion_C#v1	1	500
