# Supplementary material for: The Leuven Embedded Figures Test (L-EFT): measuring perception, intelligence or executive function?
Source: PeerJ. 2018 Mar 26;6:e4524. doi: 10.7717/peerj.4524 (PMC5875396; doi:10.7717/peerj.4524)
Supplement: Supplemental Information 9 [file peerj-06-4524-s009.zip › Study 1/CoherentMotion/114880CoherentMotion.csv]

ReactionTime	Accuracy	CoherenceLevel	CoherenceValue	StimDirection	RespDirection	G_MeanCoherentSpeed	G_MeanRandomSpeed	TotalCoherent	TotalRandom	TotalCoherentSpeed	TotalRandomSpeed	TestID	MainPrac	MotionDuration
2667	1	1	14	1	1	3	3	87	513	261	1539	CoherentMotion_C#v1	0	1000
3611	0	3	33	1	3	3	3	199	401	597	1203	CoherentMotion_C#v1	0	1000
1784	0	0	5	1	2	3	3	31	569	93	1707	CoherentMotion_C#v1	0	1000
2652	0	4	42	1	0	3	3	256	344	768	1032	CoherentMotion_C#v1	0	1000
1316	1	2	23	2	2	3	3	143	457	429	1371	CoherentMotion_C#v1	0	1000
1298	1	4	42	3	3	3	3	256	344	768	1032	CoherentMotion_C#v1	0	1000
1767	0	4	42	0	1	3	3	256	344	768	1032	CoherentMotion_C#v1	0	1000
1131	0	1	14	0	2	3	3	87	513	261	1539	CoherentMotion_C#v1	0	1000
1461	1	7	70	3	3	3	3	424	176	1272	528	CoherentMotion_C#v1	0	1000
1804	0	0	5	1	2	3	3	31	569	93	1707	CoherentMotion_C#v1	0	1000
1471	1	6	61	0	0	3	3	368	232	1104	696	CoherentMotion_C#v1	0	1000
1314	1	7	70	1	1	3	3	424	176	1272	528	CoherentMotion_C#v1	0	1000
1460	0	2	23	0	3	3	3	143	457	429	1371	CoherentMotion_C#v1	0	1000
1486	1	1	14	1	1	3	3	87	513	261	1539	CoherentMotion_C#v1	0	1000
1450	1	3	33	3	3	3	3	199	401	597	1203	CoherentMotion_C#v1	0	1000
1444	1	0	5	2	2	3	3	31	569	93	1707	CoherentMotion_C#v1	0	1000
1327	1	1	14	0	0	3	3	87	513	261	1539	CoherentMotion_C#v1	0	1000
1349	1	5	51	3	3	3	3	312	288	936	864	CoherentMotion_C#v1	0	1000
1357	1	1	14	1	1	3	3	87	513	261	1539	CoherentMotion_C#v1	0	1000
1328	1	6	61	2	2	3	3	368	232	1104	696	CoherentMotion_C#v1	0	1000
1356	1	7	70	1	1	3	3	424	176	1272	528	CoherentMotion_C#v1	0	1000
1292	1	2	23	3	3	3	3	143	457	429	1371	CoherentMotion_C#v1	0	1000
1318	0	0	5	1	3	3	3	31	569	93	1707	CoherentMotion_C#v1	0	1000
1312	1	6	61	0	0	3	3	368	232	1104	696	CoherentMotion_C#v1	0	1000
1470	0	0	5	0	3	3	3	31	569	93	1707	CoherentMotion_C#v1	0	1000
1339	1	1	14	3	3	3	3	87	513	261	1539	CoherentMotion_C#v1	0	1000
1343	1	0	5	3	3	3	3	31	569	93	1707	CoherentMotion_C#v1	0	1000
1312	1	0	5	2	2	3	3	31	569	93	1707	CoherentMotion_C#v1	0	1000
1279	1	4	42	1	1	3	3	256	344	768	1032	CoherentMotion_C#v1	0	1000
1445	0	1	14	1	3	3	3	87	513	261	1539	CoherentMotion_C#v1	0	1000
1295	1	4	42	1	1	3	3	256	344	768	1032	CoherentMotion_C#v1	0	1000
1253	1	7	70	3	3	3	3	424	176	1272	528	CoherentMotion_C#v1	0	1000
1275	1	5	51	0	0	3	3	312	288	936	864	CoherentMotion_C#v1	0	1000
1303	1	6	61	0	0	3	3	368	232	1104	696	CoherentMotion_C#v1	0	1000
1274	1	4	42	3	3	3	3	256	344	768	1032	CoherentMotion_C#v1	0	1000
1444	0	5	51	3	1	3	3	312	288	936	864	CoherentMotion_C#v1	0	1000
1229	1	2	23	0	0	3	3	143	457	429	1371	CoherentMotion_C#v1	0	1000
1082	1	6	61	3	3	3	3	368	232	1104	696	CoherentMotion_C#v1	0	1000
1256	1	0	5	3	3	3	3	31	569	93	1707	CoherentMotion_C#v1	0	1000
1226	1	7	70	3	3	3	3	424	176	1272	528	CoherentMotion_C#v1	0	1000
1261	1	5	51	3	3	3	3	312	288	936	864	CoherentMotion_C#v1	0	1000
1178	1	4	42	1	1	3	3	256	344	768	1032	CoherentMotion_C#v1	0	1000
1245	0	3	33	1	3	3	3	199	401	597	1203	CoherentMotion_C#v1	0	1000
1721	0	1	14	1	3	3	3	87	513	261	1539	CoherentMotion_C#v1	0	1000
1228	1	6	61	0	0	3	3	368	232	1104	696	CoherentMotion_C#v1	0	1000
1535	1	0	5	3	3	3	3	31	569	93	1707	CoherentMotion_C#v1	0	1000
1444	0	4	42	2	1	3	3	256	344	768	1032	CoherentMotion_C#v1	0	1000
1445	1	5	51	0	0	3	3	312	288	936	864	CoherentMotion_C#v1	0	1000
1360	0	0	5	3	0	3	3	31	569	93	1707	CoherentMotion_C#v1	0	1000
1271	1	5	51	2	2	3	3	312	288	936	864	CoherentMotion_C#v1	0	1000
1108	1	2	23	3	3	3	3	143	457	429	1371	CoherentMotion_C#v1	0	1000
1308	1	7	70	2	2	3	3	424	176	1272	528	CoherentMotion_C#v1	0	1000
1380	0	3	33	0	1	3	3	199	401	597	1203	CoherentMotion_C#v1	0	1000
1319	1	5	51	1	1	3	3	312	288	936	864	CoherentMotion_C#v1	0	1000
1301	1	7	70	3	3	3	3	424	176	1272	528	CoherentMotion_C#v1	0	1000
1411	0	4	42	2	0	3	3	256	344	768	1032	CoherentMotion_C#v1	0	1000
1509	1	0	5	2	2	3	3	31	569	93	1707	CoherentMotion_C#v1	0	1000
1224	1	4	42	3	3	3	3	256	344	768	1032	CoherentMotion_C#v1	0	1000
1301	1	3	33	2	2	3	3	199	401	597	1203	CoherentMotion_C#v1	0	1000
1247	1	4	42	2	2	3	3	256	344	768	1032	CoherentMotion_C#v1	0	1000
1296	0	0	5	1	0	3	3	31	569	93	1707	CoherentMotion_C#v1	0	1000
1175	1	5	51	3	3	3	3	312	288	936	864	CoherentMotion_C#v1	0	1000
1650	0	4	42	0	2	3	3	256	344	768	1032	CoherentMotion_C#v1	0	1000
1025	1	5	51	1	1	3	3	312	288	936	864	CoherentMotion_C#v1	0	1000
1262	1	6	61	2	2	3	3	368	232	1104	696	CoherentMotion_C#v1	0	1000
1228	1	6	61	3	3	3	3	368	232	1104	696	CoherentMotion_C#v1	0	1000
1265	1	5	51	1	1	3	3	312	288	936	864	CoherentMotion_C#v1	0	1000
1296	1	2	23	0	0	3	3	143	457	429	1371	CoherentMotion_C#v1	0	1000
1213	1	5	51	1	1	3	3	312	288	936	864	CoherentMotion_C#v1	0	1000
1432	0	0	5	1	2	3	3	31	569	93	1707	CoherentMotion_C#v1	0	1000
1554	0	1	14	2	3	3	3	87	513	261	1539	CoherentMotion_C#v1	0	1000
1206	1	7	70	1	1	3	3	424	176	1272	528	CoherentMotion_C#v1	0	1000
1274	1	0	5	3	3	3	3	31	569	93	1707	CoherentMotion_C#v1	0	1000
1344	1	3	33	2	2	3	3	199	401	597	1203	CoherentMotion_C#v1	0	1000
1184	1	7	70	0	0	3	3	424	176	1272	528	CoherentMotion_C#v1	0	1000
1275	1	1	14	1	1	3	3	87	513	261	1539	CoherentMotion_C#v1	0	1000
1234	0	1	14	0	3	3	3	87	513	261	1539	CoherentMotion_C#v1	0	1000
1342	0	2	23	3	2	3	3	143	457	429	1371	CoherentMotion_C#v1	0	1000
1150	1	5	51	3	3	3	3	312	288	936	864	CoherentMotion_C#v1	0	1000
1320	1	6	61	2	2	3	3	368	232	1104	696	CoherentMotion_C#v1	0	1000
924	1	5	51	2	2	3	3	312	288	936	864	CoherentMotion_C#v1	1	500
924	1	2	23	0	0	3	3	143	457	429	1371	CoherentMotion_C#v1	1	500
792	1	6	61	3	3	3	3	368	232	1104	696	CoherentMotion_C#v1	1	500
845	1	3	33	2	2	3	3	199	401	597	1203	CoherentMotion_C#v1	1	500
939	0	0	5	3	0	3	3	31	569	93	1707	CoherentMotion_C#v1	1	500
857	1	7	70	0	0	3	3	424	176	1272	528	CoherentMotion_C#v1	1	500
828	1	7	70	2	2	3	3	424	176	1272	528	CoherentMotion_C#v1	1	500
1156	0	0	5	3	0	3	3	31	569	93	1707	CoherentMotion_C#v1	1	500
1263	0	2	23	2	3	3	3	143	457	429	1371	CoherentMotion_C#v1	1	500
966	0	1	14	0	1	3	3	87	513	261	1539	CoherentMotion_C#v1	1	500
882	1	5	51	2	2	3	3	312	288	936	864	CoherentMotion_C#v1	1	500
998	1	4	42	1	1	3	3	256	344	768	1032	CoherentMotion_C#v1	1	500
867	0	0	5	2	3	3	3	31	569	93	1707	CoherentMotion_C#v1	1	500
876	1	6	61	0	0	3	3	368	232	1104	696	CoherentMotion_C#v1	1	500
707	1	7	70	1	1	3	3	424	176	1272	528	CoherentMotion_C#v1	1	500
794	1	5	51	2	2	3	3	312	288	936	864	CoherentMotion_C#v1	1	500
906	1	2	23	0	0	3	3	143	457	429	1371	CoherentMotion_C#v1	1	500
807	0	3	33	1	3	3	3	199	401	597	1203	CoherentMotion_C#v1	1	500
721	1	4	42	1	1	3	3	256	344	768	1032	CoherentMotion_C#v1	1	500
824	1	5	51	0	0	3	3	312	288	936	864	CoherentMotion_C#v1	1	500
873	0	0	5	0	2	3	3	31	569	93	1707	CoherentMotion_C#v1	1	500
869	1	3	33	2	2	3	3	199	401	597	1203	CoherentMotion_C#v1	1	500
840	1	3	33	0	0	3	3	199	401	597	1203	CoherentMotion_C#v1	1	500
723	1	3	33	1	1	3	3	199	401	597	1203	CoherentMotion_C#v1	1	500
690	1	7	70	3	3	3	3	424	176	1272	528	CoherentMotion_C#v1	1	500
713	0	0	5	0	2	3	3	31	569	93	1707	CoherentMotion_C#v1	1	500
687	1	3	33	3	3	3	3	199	401	597	1203	CoherentMotion_C#v1	1	500
678	1	4	42	0	0	3	3	256	344	768	1032	CoherentMotion_C#v1	1	500
846	1	1	14	2	2	3	3	87	513	261	1539	CoherentMotion_C#v1	1	500
664	1	6	61	1	1	3	3	368	232	1104	696	CoherentMotion_C#v1	1	500
759	1	7	70	0	0	3	3	424	176	1272	528	CoherentMotion_C#v1	1	500
607	1	7	70	3	3	3	3	424	176	1272	528	CoherentMotion_C#v1	1	500
1092	1	0	5	0	0	3	3	31	569	93	1707	CoherentMotion_C#v1	1	500
669	1	6	61	1	1	3	3	368	232	1104	696	CoherentMotion_C#v1	1	500
730	1	2	23	3	3	3	3	143	457	429	1371	CoherentMotion_C#v1	1	500
890	0	0	5	0	3	3	3	31	569	93	1707	CoherentMotion_C#v1	1	500
694	1	7	70	3	3	3	3	424	176	1272	528	CoherentMotion_C#v1	1	500
803	1	0	5	2	2	3	3	31	569	93	1707	CoherentMotion_C#v1	1	500
805	1	3	33	1	1	3	3	199	401	597	1203	CoherentMotion_C#v1	1	500
704	1	3	33	0	0	3	3	199	401	597	1203	CoherentMotion_C#v1	1	500
839	1	3	33	1	1	3	3	199	401	597	1203	CoherentMotion_C#v1	1	500
697	1	2	23	3	3	3	3	143	457	429	1371	CoherentMotion_C#v1	1	500
848	1	5	51	0	0	3	3	312	288	936	864	CoherentMotion_C#v1	1	500
783	1	5	51	2	2	3	3	312	288	936	864	CoherentMotion_C#v1	1	500
836	1	2	23	2	2	3	3	143	457	429	1371	CoherentMotion_C#v1	1	500
1222	1	1	14	1	1	3	3	87	513	261	1539	CoherentMotion_C#v1	1	500
817	1	1	14	3	3	3	3	87	513	261	1539	CoherentMotion_C#v1	1	500
684	1	5	51	2	2	3	3	312	288	936	864	CoherentMotion_C#v1	1	500
682	1	5	51	0	0	3	3	312	288	936	864	CoherentMotion_C#v1	1	500
685	1	7	70	0	0	3	3	424	176	1272	528	CoherentMotion_C#v1	1	500
728	0	0	5	2	3	3	3	31	569	93	1707	CoherentMotion_C#v1	1	500
576	1	4	42	1	1	3	3	256	344	768	1032	CoherentMotion_C#v1	1	500
780	0	2	23	3	2	3	3	143	457	429	1371	CoherentMotion_C#v1	1	500
715	1	7	70	1	1	3	3	424	176	1272	528	CoherentMotion_C#v1	1	500
724	1	6	61	0	0	3	3	368	232	1104	696	CoherentMotion_C#v1	1	500
722	1	3	33	1	1	3	3	199	401	597	1203	CoherentMotion_C#v1	1	500
895	0	0	5	1	2	3	3	31	569	93	1707	CoherentMotion_C#v1	1	500
774	1	5	51	0	0	3	3	312	288	936	864	CoherentMotion_C#v1	1	500
783	1	4	42	0	0	3	3	256	344	768	1032	CoherentMotion_C#v1	1	500
952	1	1	14	1	1	3	3	87	513	261	1539	CoherentMotion_C#v1	1	500
725	0	2	23	1	3	3	3	143	457	429	1371	CoherentMotion_C#v1	1	500
654	1	5	51	0	0	3	3	312	288	936	864	CoherentMotion_C#v1	1	500
682	1	4	42	3	3	3	3	256	344	768	1032	CoherentMotion_C#v1	1	500
706	1	5	51	1	1	3	3	312	288	936	864	CoherentMotion_C#v1	1	500
632	1	4	42	0	0	3	3	256	344	768	1032	CoherentMotion_C#v1	1	500
806	0	1	14	1	0	3	3	87	513	261	1539	CoherentMotion_C#v1	1	500
631	1	7	70	3	3	3	3	424	176	1272	528	CoherentMotion_C#v1	1	500
780	1	7	70	3	3	3	3	424	176	1272	528	CoherentMotion_C#v1	1	500
708	1	3	33	2	2	3	3	199	401	597	1203	CoherentMotion_C#v1	1	500
644	1	1	14	3	3	3	3	87	513	261	1539	CoherentMotion_C#v1	1	500
633	1	4	42	1	1	3	3	256	344	768	1032	CoherentMotion_C#v1	1	500
566	0	2	23	2	3	3	3	143	457	429	1371	CoherentMotion_C#v1	1	500
649	1	1	14	3	3	3	3	87	513	261	1539	CoherentMotion_C#v1	1	500
776	1	6	61	0	0	3	3	368	232	1104	696	CoherentMotion_C#v1	1	500
601	1	7	70	3	3	3	3	424	176	1272	528	CoherentMotion_C#v1	1	500
780	1	1	14	1	1	3	3	87	513	261	1539	CoherentMotion_C#v1	1	500
677	1	3	33	3	3	3	3	199	401	597	1203	CoherentMotion_C#v1	1	500
789	0	0	5	0	1	3	3	31	569	93	1707	CoherentMotion_C#v1	1	500
719	1	6	61	1	1	3	3	368	232	1104	696	CoherentMotion_C#v1	1	500
701	1	7	70	1	1	3	3	424	176	1272	528	CoherentMotion_C#v1	1	500
1257	0	3	33	0	2	3	3	199	401	597	1203	CoherentMotion_C#v1	1	500
769	1	1	14	3	3	3	3	87	513	261	1539	CoherentMotion_C#v1	1	500
858	1	7	70	0	0	3	3	424	176	1272	528	CoherentMotion_C#v1	1	500
645	1	5	51	3	3	3	3	312	288	936	864	CoherentMotion_C#v1	1	500
739	0	1	14	1	3	3	3	87	513	261	1539	CoherentMotion_C#v1	1	500
771	1	1	14	3	3	3	3	87	513	261	1539	CoherentMotion_C#v1	1	500
683	1	7	70	0	0	3	3	424	176	1272	528	CoherentMotion_C#v1	1	500
579	1	6	61	1	1	3	3	368	232	1104	696	CoherentMotion_C#v1	1	500
774	1	5	51	2	2	3	3	312	288	936	864	CoherentMotion_C#v1	1	500
734	1	4	42	2	2	3	3	256	344	768	1032	CoherentMotion_C#v1	1	500
611	1	4	42	1	1	3	3	256	344	768	1032	CoherentMotion_C#v1	1	500
837	1	4	42	1	1	3	3	256	344	768	1032	CoherentMotion_C#v1	1	500
846	1	2	23	0	0	3	3	143	457	429	1371	CoherentMotion_C#v1	1	500
736	1	5	51	2	2	3	3	312	288	936	864	CoherentMotion_C#v1	1	500
676	0	1	14	1	3	3	3	87	513	261	1539	CoherentMotion_C#v1	1	500
708	1	7	70	2	2	3	3	424	176	1272	528	CoherentMotion_C#v1	1	500
652	1	0	5	1	1	3	3	31	569	93	1707	CoherentMotion_C#v1	1	500
1410	0	1	14	0	3	3	3	87	513	261	1539	CoherentMotion_C#v1	1	500
659	1	5	51	2	2	3	3	312	288	936	864	CoherentMotion_C#v1	1	500
634	1	2	23	3	3	3	3	143	457	429	1371	CoherentMotion_C#v1	1	500
885	1	1	14	3	3	3	3	87	513	261	1539	CoherentMotion_C#v1	1	500
603	1	7	70	1	1	3	3	424	176	1272	528	CoherentMotion_C#v1	1	500
576	1	3	33	1	1	3	3	199	401	597	1203	CoherentMotion_C#v1	1	500
572	1	3	33	3	3	3	3	199	401	597	1203	CoherentMotion_C#v1	1	500
632	1	4	42	3	3	3	3	256	344	768	1032	CoherentMotion_C#v1	1	500
645	1	6	61	3	3	3	3	368	232	1104	696	CoherentMotion_C#v1	1	500
561	1	5	51	1	1	3	3	312	288	936	864	CoherentMotion_C#v1	1	500
626	1	7	70	0	0	3	3	424	176	1272	528	CoherentMotion_C#v1	1	500
524	1	3	33	1	1	3	3	199	401	597	1203	CoherentMotion_C#v1	1	500
693	1	5	51	2	2	3	3	312	288	936	864	CoherentMotion_C#v1	1	500
768	1	3	33	0	0	3	3	199	401	597	1203	CoherentMotion_C#v1	1	500
3197	0	4	42	3	1	3	3	256	344	768	1032	CoherentMotion_C#v1	1	500
827	1	1	14	1	1	3	3	87	513	261	1539	CoherentMotion_C#v1	1	500
741	0	1	14	1	0	3	3	87	513	261	1539	CoherentMotion_C#v1	1	500
723	1	0	5	3	3	3	3	31	569	93	1707	CoherentMotion_C#v1	1	500
613	1	7	70	3	3	3	3	424	176	1272	528	CoherentMotion_C#v1	1	500
600	0	1	14	0	2	3	3	87	513	261	1539	CoherentMotion_C#v1	1	500
709	1	4	42	0	0	3	3	256	344	768	1032	CoherentMotion_C#v1	1	500
589	1	4	42	3	3	3	3	256	344	768	1032	CoherentMotion_C#v1	1	500
656	1	6	61	0	0	3	3	368	232	1104	696	CoherentMotion_C#v1	1	500
685	1	6	61	0	0	3	3	368	232	1104	696	CoherentMotion_C#v1	1	500
756	0	1	14	2	0	3	3	87	513	261	1539	CoherentMotion_C#v1	1	500
1012	1	1	14	2	2	3	3	87	513	261	1539	CoherentMotion_C#v1	1	500
660	1	2	23	3	3	3	3	143	457	429	1371	CoherentMotion_C#v1	1	500
666	1	6	61	3	3	3	3	368	232	1104	696	CoherentMotion_C#v1	1	500
680	1	4	42	3	3	3	3	256	344	768	1032	CoherentMotion_C#v1	1	500
757	1	2	23	2	2	3	3	143	457	429	1371	CoherentMotion_C#v1	1	500
638	0	3	33	0	3	3	3	199	401	597	1203	CoherentMotion_C#v1	1	500
620	1	3	33	1	1	3	3	199	401	597	1203	CoherentMotion_C#v1	1	500
929	1	3	33	2	2	3	3	199	401	597	1203	CoherentMotion_C#v1	1	500
781	0	2	23	0	3	3	3	143	457	429	1371	CoherentMotion_C#v1	1	500
853	0	3	33	3	1	3	3	199	401	597	1203	CoherentMotion_C#v1	1	500
728	1	6	61	0	0	3	3	368	232	1104	696	CoherentMotion_C#v1	1	500
672	1	3	33	3	3	3	3	199	401	597	1203	CoherentMotion_C#v1	1	500
726	1	6	61	0	0	3	3	368	232	1104	696	CoherentMotion_C#v1	1	500
661	1	2	23	1	1	3	3	143	457	429	1371	CoherentMotion_C#v1	1	500
571	1	5	51	3	3	3	3	312	288	936	864	CoherentMotion_C#v1	1	500
687	1	0	5	3	3	3	3	31	569	93	1707	CoherentMotion_C#v1	1	500
542	0	0	5	0	3	3	3	31	569	93	1707	CoherentMotion_C#v1	1	500
625	1	7	70	0	0	3	3	424	176	1272	528	CoherentMotion_C#v1	1	500
569	1	5	51	1	1	3	3	312	288	936	864	CoherentMotion_C#v1	1	500
784	1	2	23	1	1	3	3	143	457	429	1371	CoherentMotion_C#v1	1	500
777	1	7	70	2	2	3	3	424	176	1272	528	CoherentMotion_C#v1	1	500
897	0	0	5	2	3	3	3	31	569	93	1707	CoherentMotion_C#v1	1	500
646	1	4	42	2	2	3	3	256	344	768	1032	CoherentMotion_C#v1	1	500
677	0	0	5	2	1	3	3	31	569	93	1707	CoherentMotion_C#v1	1	500
779	0	1	14	3	2	3	3	87	513	261	1539	CoherentMotion_C#v1	1	500
1146	1	2	23	2	2	3	3	143	457	429	1371	CoherentMotion_C#v1	1	500
734	0	0	5	0	3	3	3	31	569	93	1707	CoherentMotion_C#v1	1	500
621	1	3	33	1	1	3	3	199	401	597	1203	CoherentMotion_C#v1	1	500
595	1	7	70	1	1	3	3	424	176	1272	528	CoherentMotion_C#v1	1	500
638	1	3	33	2	2	3	3	199	401	597	1203	CoherentMotion_C#v1	1	500
625	1	5	51	3	3	3	3	312	288	936	864	CoherentMotion_C#v1	1	500
1060	1	1	14	0	0	3	3	87	513	261	1539	CoherentMotion_C#v1	1	500
1040	0	0	5	1	2	3	3	31	569	93	1707	CoherentMotion_C#v1	1	500
628	1	6	61	0	0	3	3	368	232	1104	696	CoherentMotion_C#v1	1	500
629	1	5	51	1	1	3	3	312	288	936	864	CoherentMotion_C#v1	1	500
594	1	2	23	3	3	3	3	143	457	429	1371	CoherentMotion_C#v1	1	500
687	1	6	61	1	1	3	3	368	232	1104	696	CoherentMotion_C#v1	1	500
828	1	3	33	2	2	3	3	199	401	597	1203	CoherentMotion_C#v1	1	500
741	0	0	5	0	1	3	3	31	569	93	1707	CoherentMotion_C#v1	1	500
524	0	2	23	3	0	3	3	143	457	429	1371	CoherentMotion_C#v1	1	500
1729	0	0	5	1	3	3	3	31	569	93	1707	CoherentMotion_C#v1	1	500
617	1	4	42	3	3	3	3	256	344	768	1032	CoherentMotion_C#v1	1	500
871	1	1	14	2	2	3	3	87	513	261	1539	CoherentMotion_C#v1	1	500
635	1	4	42	1	1	3	3	256	344	768	1032	CoherentMotion_C#v1	1	500
767	0	1	14	0	1	3	3	87	513	261	1539	CoherentMotion_C#v1	1	500
694	1	4	42	0	0	3	3	256	344	768	1032	CoherentMotion_C#v1	1	500
663	1	6	61	1	1	3	3	368	232	1104	696	CoherentMotion_C#v1	1	500
662	1	7	70	2	2	3	3	424	176	1272	528	CoherentMotion_C#v1	1	500
571	1	4	42	2	2	3	3	256	344	768	1032	CoherentMotion_C#v1	1	500
574	1	6	61	3	3	3	3	368	232	1104	696	CoherentMotion_C#v1	1	500
730	0	0	5	2	1	3	3	31	569	93	1707	CoherentMotion_C#v1	1	500
802	1	4	42	0	0	3	3	256	344	768	1032	CoherentMotion_C#v1	1	500
747	1	6	61	2	2	3	3	368	232	1104	696	CoherentMotion_C#v1	1	500
635	1	5	51	1	1	3	3	312	288	936	864	CoherentMotion_C#v1	1	500
599	1	6	61	0	0	3	3	368	232	1104	696	CoherentMotion_C#v1	1	500
716	1	2	23	2	2	3	3	143	457	429	1371	CoherentMotion_C#v1	1	500
526	1	2	23	3	3	3	3	143	457	429	1371	CoherentMotion_C#v1	1	500
598	1	5	51	1	1	3	3	312	288	936	864	CoherentMotion_C#v1	1	500
598	1	4	42	1	1	3	3	256	344	768	1032	CoherentMotion_C#v1	1	500
687	0	2	23	1	0	3	3	143	457	429	1371	CoherentMotion_C#v1	1	500
637	1	6	61	0	0	3	3	368	232	1104	696	CoherentMotion_C#v1	1	500
586	1	7	70	0	0	3	3	424	176	1272	528	CoherentMotion_C#v1	1	500
814	1	6	61	2	2	3	3	368	232	1104	696	CoherentMotion_C#v1	1	500
856	0	0	5	3	2	3	3	31	569	93	1707	CoherentMotion_C#v1	1	500
722	1	6	61	2	2	3	3	368	232	1104	696	CoherentMotion_C#v1	1	500
683	0	1	14	1	3	3	3	87	513	261	1539	CoherentMotion_C#v1	1	500
624	1	7	70	3	3	3	3	424	176	1272	528	CoherentMotion_C#v1	1	500
815	0	2	23	1	2	3	3	143	457	429	1371	CoherentMotion_C#v1	1	500
853	0	2	23	1	0	3	3	143	457	429	1371	CoherentMotion_C#v1	1	500
681	0	5	51	1	3	3	3	312	288	936	864	CoherentMotion_C#v1	1	500
844	0	0	5	3	1	3	3	31	569	93	1707	CoherentMotion_C#v1	1	500
763	1	7	70	2	2	3	3	424	176	1272	528	CoherentMotion_C#v1	1	500
595	1	5	51	3	3	3	3	312	288	936	864	CoherentMotion_C#v1	1	500
768	0	3	33	0	3	3	3	199	401	597	1203	CoherentMotion_C#v1	1	500
1327	1	2	23	2	2	3	3	143	457	429	1371	CoherentMotion_C#v1	1	500
703	1	2	23	2	2	3	3	143	457	429	1371	CoherentMotion_C#v1	1	500
774	1	6	61	0	0	3	3	368	232	1104	696	CoherentMotion_C#v1	1	500
646	1	5	51	3	3	3	3	312	288	936	864	CoherentMotion_C#v1	1	500
587	1	7	70	3	3	3	3	424	176	1272	528	CoherentMotion_C#v1	1	500
726	0	1	14	2	3	3	3	87	513	261	1539	CoherentMotion_C#v1	1	500
525	1	6	61	3	3	3	3	368	232	1104	696	CoherentMotion_C#v1	1	500
524	1	7	70	0	0	3	3	424	176	1272	528	CoherentMotion_C#v1	1	500
564	0	1	14	1	0	3	3	87	513	261	1539	CoherentMotion_C#v1	1	500
612	1	3	33	1	1	3	3	199	401	597	1203	CoherentMotion_C#v1	1	500
652	1	4	42	0	0	3	3	256	344	768	1032	CoherentMotion_C#v1	1	500
1227	1	5	51	1	1	3	3	312	288	936	864	CoherentMotion_C#v1	1	500
677	1	7	70	2	2	3	3	424	176	1272	528	CoherentMotion_C#v1	1	500
526	1	7	70	0	0	3	3	424	176	1272	528	CoherentMotion_C#v1	1	500
870	1	1	14	3	3	3	3	87	513	261	1539	CoherentMotion_C#v1	1	500
682	1	3	33	2	2	3	3	199	401	597	1203	CoherentMotion_C#v1	1	500
665	0	0	5	0	3	3	3	31	569	93	1707	CoherentMotion_C#v1	1	500
597	1	3	33	3	3	3	3	199	401	597	1203	CoherentMotion_C#v1	1	500
579	1	2	23	1	1	3	3	143	457	429	1371	CoherentMotion_C#v1	1	500
751	1	4	42	3	3	3	3	256	344	768	1032	CoherentMotion_C#v1	1	500
599	1	5	51	3	3	3	3	312	288	936	864	CoherentMotion_C#v1	1	500
704	0	0	5	2	1	3	3	31	569	93	1707	CoherentMotion_C#v1	1	500
634	1	6	61	0	0	3	3	368	232	1104	696	CoherentMotion_C#v1	1	500
567	0	0	5	1	3	3	3	31	569	93	1707	CoherentMotion_C#v1	1	500
1527	0	3	33	0	2	3	3	199	401	597	1203	CoherentMotion_C#v1	1	500
699	1	4	42	1	1	3	3	256	344	768	1032	CoherentMotion_C#v1	1	500
726	1	5	51	0	0	3	3	312	288	936	864	CoherentMotion_C#v1	1	500
581	1	6	61	0	0	3	3	368	232	1104	696	CoherentMotion_C#v1	1	500
553	1	2	23	0	0	3	3	143	457	429	1371	CoherentMotion_C#v1	1	500
589	0	6	61	2	3	3	3	368	232	1104	696	CoherentMotion_C#v1	1	500
665	1	4	42	2	2	3	3	256	344	768	1032	CoherentMotion_C#v1	1	500
559	1	3	33	3	3	3	3	199	401	597	1203	CoherentMotion_C#v1	1	500
529	1	7	70	2	2	3	3	424	176	1272	528	CoherentMotion_C#v1	1	500
653	1	6	61	1	1	3	3	368	232	1104	696	CoherentMotion_C#v1	1	500
524	1	1	14	3	3	3	3	87	513	261	1539	CoherentMotion_C#v1	1	500
748	1	3	33	0	0	3	3	199	401	597	1203	CoherentMotion_C#v1	1	500
920	1	1	14	0	0	3	3	87	513	261	1539	CoherentMotion_C#v1	1	500
623	1	5	51	3	3	3	3	312	288	936	864	CoherentMotion_C#v1	1	500
902	0	0	5	2	1	3	3	31	569	93	1707	CoherentMotion_C#v1	1	500
881	0	0	5	0	2	3	3	31	569	93	1707	CoherentMotion_C#v1	1	500
732	0	1	14	2	3	3	3	87	513	261	1539	CoherentMotion_C#v1	1	500
709	1	6	61	1	1	3	3	368	232	1104	696	CoherentMotion_C#v1	1	500
739	0	0	5	1	3	3	3	31	569	93	1707	CoherentMotion_C#v1	1	500
947	0	1	14	1	0	3	3	87	513	261	1539	CoherentMotion_C#v1	1	500
713	1	6	61	0	0	3	3	368	232	1104	696	CoherentMotion_C#v1	1	500
620	1	4	42	0	0	3	3	256	344	768	1032	CoherentMotion_C#v1	1	500
676	1	3	33	3	3	3	3	199	401	597	1203	CoherentMotion_C#v1	1	500
562	1	4	42	3	3	3	3	256	344	768	1032	CoherentMotion_C#v1	1	500
663	1	3	33	0	0	3	3	199	401	597	1203	CoherentMotion_C#v1	1	500
677	1	2	23	3	3	3	3	143	457	429	1371	CoherentMotion_C#v1	1	500
651	1	6	61	0	0	3	3	368	232	1104	696	CoherentMotion_C#v1	1	500
639	1	4	42	0	0	3	3	256	344	768	1032	CoherentMotion_C#v1	1	500
687	1	0	5	1	1	3	3	31	569	93	1707	CoherentMotion_C#v1	1	500
692	1	6	61	1	1	3	3	368	232	1104	696	CoherentMotion_C#v1	1	500
595	1	5	51	1	1	3	3	312	288	936	864	CoherentMotion_C#v1	1	500
679	0	2	23	0	3	3	3	143	457	429	1371	CoherentMotion_C#v1	1	500
582	1	2	23	0	0	3	3	143	457	429	1371	CoherentMotion_C#v1	1	500
626	0	0	5	2	0	3	3	31	569	93	1707	CoherentMotion_C#v1	1	500
771	1	4	42	0	0	3	3	256	344	768	1032	CoherentMotion_C#v1	1	500
567	1	2	23	0	0	3	3	143	457	429	1371	CoherentMotion_C#v1	1	500
608	1	3	33	1	1	3	3	199	401	597	1203	CoherentMotion_C#v1	1	500
601	1	7	70	0	0	3	3	424	176	1272	528	CoherentMotion_C#v1	1	500
565	0	4	42	1	0	3	3	256	344	768	1032	CoherentMotion_C#v1	1	500
642	0	1	14	1	3	3	3	87	513	261	1539	CoherentMotion_C#v1	1	500
541	1	5	51	1	1	3	3	312	288	936	864	CoherentMotion_C#v1	1	500
649	0	0	5	3	0	3	3	31	569	93	1707	CoherentMotion_C#v1	1	500
640	0	0	5	1	3	3	3	31	569	93	1707	CoherentMotion_C#v1	1	500
605	1	7	70	0	0	3	3	424	176	1272	528	CoherentMotion_C#v1	1	500
563	1	2	23	0	0	3	3	143	457	429	1371	CoherentMotion_C#v1	1	500
1479	0	1	14	3	0	3	3	87	513	261	1539	CoherentMotion_C#v1	1	500
802	0	0	5	0	2	3	3	31	569	93	1707	CoherentMotion_C#v1	1	500
564	1	4	42	1	1	3	3	256	344	768	1032	CoherentMotion_C#v1	1	500
544	1	4	42	1	1	3	3	256	344	768	1032	CoherentMotion_C#v1	1	500
611	1	7	70	1	1	3	3	424	176	1272	528	CoherentMotion_C#v1	1	500
646	1	1	14	1	1	3	3	87	513	261	1539	CoherentMotion_C#v1	1	500
652	1	7	70	2	2	3	3	424	176	1272	528	CoherentMotion_C#v1	1	500
690	1	2	23	2	2	3	3	143	457	429	1371	CoherentMotion_C#v1	1	500
663	1	5	51	3	3	3	3	312	288	936	864	CoherentMotion_C#v1	1	500
877	1	4	42	1	1	3	3	256	344	768	1032	CoherentMotion_C#v1	1	500
678	1	6	61	2	2	3	3	368	232	1104	696	CoherentMotion_C#v1	1	500
1479	1	2	23	1	1	3	3	143	457	429	1371	CoherentMotion_C#v1	1	500
682	1	6	61	2	2	3	3	368	232	1104	696	CoherentMotion_C#v1	1	500
743	1	4	42	0	0	3	3	256	344	768	1032	CoherentMotion_C#v1	1	500
608	1	7	70	3	3	3	3	424	176	1272	528	CoherentMotion_C#v1	1	500
589	1	6	61	2	2	3	3	368	232	1104	696	CoherentMotion_C#v1	1	500
745	1	3	33	2	2	3	3	199	401	597	1203	CoherentMotion_C#v1	1	500
698	1	6	61	0	0	3	3	368	232	1104	696	CoherentMotion_C#v1	1	500
636	1	7	70	2	2	3	3	424	176	1272	528	CoherentMotion_C#v1	1	500
1293	0	2	23	3	2	3	3	143	457	429	1371	CoherentMotion_C#v1	1	500
760	1	5	51	0	0	3	3	312	288	936	864	CoherentMotion_C#v1	1	500
563	1	5	51	1	1	3	3	312	288	936	864	CoherentMotion_C#v1	1	500
831	0	0	5	1	2	3	3	31	569	93	1707	CoherentMotion_C#v1	1	500
569	1	6	61	0	0	3	3	368	232	1104	696	CoherentMotion_C#v1	1	500
1109	1	0	5	2	2	3	3	31	569	93	1707	CoherentMotion_C#v1	1	500
676	1	0	5	2	2	3	3	31	569	93	1707	CoherentMotion_C#v1	1	500
528	0	2	23	3	2	3	3	143	457	429	1371	CoherentMotion_C#v1	1	500
783	1	3	33	0	0	3	3	199	401	597	1203	CoherentMotion_C#v1	1	500
1063	1	4	42	1	1	3	3	256	344	768	1032	CoherentMotion_C#v1	1	500
688	1	5	51	1	1	3	3	312	288	936	864	CoherentMotion_C#v1	1	500
630	0	4	42	0	3	3	3	256	344	768	1032	CoherentMotion_C#v1	1	500
700	1	3	33	0	0	3	3	199	401	597	1203	CoherentMotion_C#v1	1	500
1241	0	2	23	2	0	3	3	143	457	429	1371	CoherentMotion_C#v1	1	500
766	1	7	70	3	3	3	3	424	176	1272	528	CoherentMotion_C#v1	1	500
1231	0	2	23	3	1	3	3	143	457	429	1371	CoherentMotion_C#v1	1	500
756	1	6	61	2	2	3	3	368	232	1104	696	CoherentMotion_C#v1	1	500
775	1	3	33	1	1	3	3	199	401	597	1203	CoherentMotion_C#v1	1	500
552	0	1	14	2	1	3	3	87	513	261	1539	CoherentMotion_C#v1	1	500
687	1	4	42	2	2	3	3	256	344	768	1032	CoherentMotion_C#v1	1	500
606	1	1	14	3	3	3	3	87	513	261	1539	CoherentMotion_C#v1	1	500
594	1	1	14	3	3	3	3	87	513	261	1539	CoherentMotion_C#v1	1	500
710	0	2	23	2	1	3	3	143	457	429	1371	CoherentMotion_C#v1	1	500
571	1	6	61	1	1	3	3	368	232	1104	696	CoherentMotion_C#v1	1	500
1345	1	3	33	1	1	3	3	199	401	597	1203	CoherentMotion_C#v1	1	500
525	1	7	70	2	2	3	3	424	176	1272	528	CoherentMotion_C#v1	1	500
570	1	1	14	3	3	3	3	87	513	261	1539	CoherentMotion_C#v1	1	500
546	0	1	14	3	1	3	3	87	513	261	1539	CoherentMotion_C#v1	1	500
535	0	1	14	0	3	3	3	87	513	261	1539	CoherentMotion_C#v1	1	500
691	0	1	14	1	0	3	3	87	513	261	1539	CoherentMotion_C#v1	1	500
610	0	4	42	0	2	3	3	256	344	768	1032	CoherentMotion_C#v1	1	500
910	1	1	14	2	2	3	3	87	513	261	1539	CoherentMotion_C#v1	1	500
620	1	2	23	3	3	3	3	143	457	429	1371	CoherentMotion_C#v1	1	500
792	1	2	23	2	2	3	3	143	457	429	1371	CoherentMotion_C#v1	1	500
1122	1	5	51	3	3	3	3	312	288	936	864	CoherentMotion_C#v1	1	500
634	0	0	5	2	3	3	3	31	569	93	1707	CoherentMotion_C#v1	1	500
1030	1	6	61	2	2	3	3	368	232	1104	696	CoherentMotion_C#v1	1	500
686	1	3	33	2	2	3	3	199	401	597	1203	CoherentMotion_C#v1	1	500
742	1	4	42	0	0	3	3	256	344	768	1032	CoherentMotion_C#v1	1	500
525	1	3	33	2	2	3	3	199	401	597	1203	CoherentMotion_C#v1	1	500
1192	1	2	23	2	2	3	3	143	457	429	1371	CoherentMotion_C#v1	1	500
571	1	3	33	3	3	3	3	199	401	597	1203	CoherentMotion_C#v1	1	500
529	1	7	70	1	1	3	3	424	176	1272	528	CoherentMotion_C#v1	1	500
617	1	6	61	1	1	3	3	368	232	1104	696	CoherentMotion_C#v1	1	500
528	1	5	51	3	3	3	3	312	288	936	864	CoherentMotion_C#v1	1	500
705	1	2	23	2	2	3	3	143	457	429	1371	CoherentMotion_C#v1	1	500
535	1	4	42	2	2	3	3	256	344	768	1032	CoherentMotion_C#v1	1	500
608	1	5	51	3	3	3	3	312	288	936	864	CoherentMotion_C#v1	1	500
630	1	6	61	1	1	3	3	368	232	1104	696	CoherentMotion_C#v1	1	500
602	1	2	23	2	2	3	3	143	457	429	1371	CoherentMotion_C#v1	1	500
550	1	7	70	2	2	3	3	424	176	1272	528	CoherentMotion_C#v1	1	500
658	1	4	42	1	1	3	3	256	344	768	1032	CoherentMotion_C#v1	1	500
645	0	0	5	2	3	3	3	31	569	93	1707	CoherentMotion_C#v1	1	500
614	1	3	33	3	3	3	3	199	401	597	1203	CoherentMotion_C#v1	1	500
523	1	2	23	1	1	3	3	143	457	429	1371	CoherentMotion_C#v1	1	500
564	1	6	61	3	3	3	3	368	232	1104	696	CoherentMotion_C#v1	1	500
747	1	6	61	0	0	3	3	368	232	1104	696	CoherentMotion_C#v1	1	500
551	1	5	51	3	3	3	3	312	288	936	864	CoherentMotion_C#v1	1	500
682	1	4	42	0	0	3	3	256	344	768	1032	CoherentMotion_C#v1	1	500
527	1	5	51	3	3	3	3	312	288	936	864	CoherentMotion_C#v1	1	500
947	0	1	14	0	2	3	3	87	513	261	1539	CoherentMotion_C#v1	1	500
712	1	5	51	2	2	3	3	312	288	936	864	CoherentMotion_C#v1	1	500
1111	1	4	42	3	3	3	3	256	344	768	1032	CoherentMotion_C#v1	1	500
569	1	5	51	2	2	3	3	312	288	936	864	CoherentMotion_C#v1	1	500
619	1	6	61	2	2	3	3	368	232	1104	696	CoherentMotion_C#v1	1	500
529	1	1	14	2	2	3	3	87	513	261	1539	CoherentMotion_C#v1	1	500
1107	0	0	5	1	0	3	3	31	569	93	1707	CoherentMotion_C#v1	1	500
755	0	2	23	0	2	3	3	143	457	429	1371	CoherentMotion_C#v1	1	500
701	0	0	5	2	1	3	3	31	569	93	1707	CoherentMotion_C#v1	1	500
576	1	5	51	0	0	3	3	312	288	936	864	CoherentMotion_C#v1	1	500
598	0	0	5	1	0	3	3	31	569	93	1707	CoherentMotion_C#v1	1	500
716	1	5	51	2	2	3	3	312	288	936	864	CoherentMotion_C#v1	1	500
647	1	3	33	1	1	3	3	199	401	597	1203	CoherentMotion_C#v1	1	500
720	1	4	42	2	2	3	3	256	344	768	1032	CoherentMotion_C#v1	1	500
522	0	0	5	0	3	3	3	31	569	93	1707	CoherentMotion_C#v1	1	500
682	0	0	5	2	1	3	3	31	569	93	1707	CoherentMotion_C#v1	1	500
527	1	7	70	2	2	3	3	424	176	1272	528	CoherentMotion_C#v1	1	500
678	0	0	5	3	2	3	3	31	569	93	1707	CoherentMotion_C#v1	1	500
767	1	6	61	0	0	3	3	368	232	1104	696	CoherentMotion_C#v1	1	500
642	0	1	14	3	0	3	3	87	513	261	1539	CoherentMotion_C#v1	1	500
535	0	3	33	0	2	3	3	199	401	597	1203	CoherentMotion_C#v1	1	500
678	1	3	33	2	2	3	3	199	401	597	1203	CoherentMotion_C#v1	1	500
622	0	2	23	0	2	3	3	143	457	429	1371	CoherentMotion_C#v1	1	500
828	1	3	33	3	3	3	3	199	401	597	1203	CoherentMotion_C#v1	1	500
774	1	7	70	2	2	3	3	424	176	1272	528	CoherentMotion_C#v1	1	500
628	1	6	61	0	0	3	3	368	232	1104	696	CoherentMotion_C#v1	1	500
524	1	7	70	3	3	3	3	424	176	1272	528	CoherentMotion_C#v1	1	500
696	1	0	5	1	1	3	3	31	569	93	1707	CoherentMotion_C#v1	1	500
1445	1	7	70	1	1	3	3	424	176	1272	528	CoherentMotion_C#v1	1	500
575	1	3	33	3	3	3	3	199	401	597	1203	CoherentMotion_C#v1	1	500
526	0	5	51	1	2	3	3	312	288	936	864	CoherentMotion_C#v1	1	500
550	1	6	61	1	1	3	3	368	232	1104	696	CoherentMotion_C#v1	1	500
525	1	7	70	1	1	3	3	424	176	1272	528	CoherentMotion_C#v1	1	500
794	0	0	5	0	2	3	3	31	569	93	1707	CoherentMotion_C#v1	1	500
865	1	5	51	0	0	3	3	312	288	936	864	CoherentMotion_C#v1	1	500
703	0	1	14	0	1	3	3	87	513	261	1539	CoherentMotion_C#v1	1	500
1431	0	2	23	0	2	3	3	143	457	429	1371	CoherentMotion_C#v1	1	500
574	1	7	70	1	1	3	3	424	176	1272	528	CoherentMotion_C#v1	1	500
723	0	0	5	1	0	3	3	31	569	93	1707	CoherentMotion_C#v1	1	500
526	1	4	42	1	1	3	3	256	344	768	1032	CoherentMotion_C#v1	1	500
693	0	2	23	3	1	3	3	143	457	429	1371	CoherentMotion_C#v1	1	500
573	1	4	42	1	1	3	3	256	344	768	1032	CoherentMotion_C#v1	1	500
544	1	7	70	3	3	3	3	424	176	1272	528	CoherentMotion_C#v1	1	500
602	1	1	14	3	3	3	3	87	513	261	1539	CoherentMotion_C#v1	1	500
575	1	3	33	3	3	3	3	199	401	597	1203	CoherentMotion_C#v1	1	500
527	1	7	70	3	3	3	3	424	176	1272	528	CoherentMotion_C#v1	1	500
1730	0	1	14	1	3	3	3	87	513	261	1539	CoherentMotion_C#v1	1	500
654	1	7	70	1	1	3	3	424	176	1272	528	CoherentMotion_C#v1	1	500
563	0	4	42	0	2	3	3	256	344	768	1032	CoherentMotion_C#v1	1	500
599	1	1	14	1	1	3	3	87	513	261	1539	CoherentMotion_C#v1	1	500
1611	1	6	61	2	2	3	3	368	232	1104	696	CoherentMotion_C#v1	1	500
625	1	5	51	0	0	3	3	312	288	936	864	CoherentMotion_C#v1	1	500
570	1	4	42	3	3	3	3	256	344	768	1032	CoherentMotion_C#v1	1	500
569	0	5	51	0	1	3	3	312	288	936	864	CoherentMotion_C#v1	1	500
661	1	0	5	3	3	3	3	31	569	93	1707	CoherentMotion_C#v1	1	500
524	1	5	51	3	3	3	3	312	288	936	864	CoherentMotion_C#v1	1	500
