# Supplementary material for: The Leuven Embedded Figures Test (L-EFT): measuring perception, intelligence or executive function?
Source: PeerJ. 2018 Mar 26;6:e4524. doi: 10.7717/peerj.4524 (PMC5875396; doi:10.7717/peerj.4524)
Supplement: Supplemental Information 9 [file peerj-06-4524-s009.zip › Study 1/CoherentMotion/114940CoherentMotion.csv]

ReactionTime	Accuracy	CoherenceLevel	CoherenceValue	StimDirection	RespDirection	G_MeanCoherentSpeed	G_MeanRandomSpeed	TotalCoherent	TotalRandom	TotalCoherentSpeed	TotalRandomSpeed	TestID	MainPrac	MotionDuration
6660	0	4	42	3	0	3	3	256	344	768	1032	CoherentMotion_C#v1	0	1000
1935	1	6	61	0	0	3	3	368	232	1104	696	CoherentMotion_C#v1	0	1000
7028	0	1	14	2	3	3	3	87	513	261	1539	CoherentMotion_C#v1	0	1000
2742	1	2	23	1	1	3	3	143	457	429	1371	CoherentMotion_C#v1	0	1000
1547	1	6	61	3	3	3	3	368	232	1104	696	CoherentMotion_C#v1	0	1000
1344	1	7	70	3	3	3	3	424	176	1272	528	CoherentMotion_C#v1	0	1000
2455	0	4	42	3	2	3	3	256	344	768	1032	CoherentMotion_C#v1	0	1000
1902	1	1	14	1	1	3	3	87	513	261	1539	CoherentMotion_C#v1	0	1000
1127	1	2	23	3	3	3	3	143	457	429	1371	CoherentMotion_C#v1	0	1000
1305	1	5	51	1	1	3	3	312	288	936	864	CoherentMotion_C#v1	0	1000
1312	0	0	5	3	0	3	3	31	569	93	1707	CoherentMotion_C#v1	0	1000
1150	1	4	42	0	0	3	3	256	344	768	1032	CoherentMotion_C#v1	0	1000
1457	1	4	42	1	1	3	3	256	344	768	1032	CoherentMotion_C#v1	0	1000
2348	1	4	42	3	3	3	3	256	344	768	1032	CoherentMotion_C#v1	0	1000
1876	1	5	51	2	2	3	3	312	288	936	864	CoherentMotion_C#v1	0	1000
1353	0	0	5	2	1	3	3	31	569	93	1707	CoherentMotion_C#v1	0	1000
1425	0	1	14	0	3	3	3	87	513	261	1539	CoherentMotion_C#v1	0	1000
1523	1	6	61	2	2	3	3	368	232	1104	696	CoherentMotion_C#v1	0	1000
1896	1	7	70	3	3	3	3	424	176	1272	528	CoherentMotion_C#v1	0	1000
1645	1	4	42	1	1	3	3	256	344	768	1032	CoherentMotion_C#v1	0	1000
1708	1	3	33	0	0	3	3	199	401	597	1203	CoherentMotion_C#v1	0	1000
1341	1	5	51	0	0	3	3	312	288	936	864	CoherentMotion_C#v1	0	1000
2388	0	0	5	3	1	3	3	31	569	93	1707	CoherentMotion_C#v1	0	1000
1512	1	1	14	3	3	3	3	87	513	261	1539	CoherentMotion_C#v1	0	1000
1524	0	7	70	3	1	3	3	424	176	1272	528	CoherentMotion_C#v1	0	1000
1360	1	3	33	0	0	3	3	199	401	597	1203	CoherentMotion_C#v1	0	1000
1742	0	0	5	1	3	3	3	31	569	93	1707	CoherentMotion_C#v1	0	1000
1920	0	6	61	1	3	3	3	368	232	1104	696	CoherentMotion_C#v1	0	1000
1448	1	1	14	1	1	3	3	87	513	261	1539	CoherentMotion_C#v1	0	1000
1394	0	2	23	3	1	3	3	143	457	429	1371	CoherentMotion_C#v1	0	1000
1467	0	5	51	2	3	3	3	312	288	936	864	CoherentMotion_C#v1	0	1000
1956	1	0	5	0	0	3	3	31	569	93	1707	CoherentMotion_C#v1	0	1000
1533	0	5	51	0	2	3	3	312	288	936	864	CoherentMotion_C#v1	0	1000
1384	1	7	70	1	1	3	3	424	176	1272	528	CoherentMotion_C#v1	0	1000
1488	0	2	23	0	3	3	3	143	457	429	1371	CoherentMotion_C#v1	0	1000
1564	0	7	70	3	0	3	3	424	176	1272	528	CoherentMotion_C#v1	0	1000
1641	1	6	61	0	0	3	3	368	232	1104	696	CoherentMotion_C#v1	0	1000
1391	1	7	70	0	0	3	3	424	176	1272	528	CoherentMotion_C#v1	0	1000
2016	0	2	23	3	2	3	3	143	457	429	1371	CoherentMotion_C#v1	0	1000
1672	0	0	5	0	3	3	3	31	569	93	1707	CoherentMotion_C#v1	0	1000
1863	0	0	5	1	0	3	3	31	569	93	1707	CoherentMotion_C#v1	0	1000
1237	0	0	5	2	3	3	3	31	569	93	1707	CoherentMotion_C#v1	0	1000
3669	0	7	70	0	3	3	3	424	176	1272	528	CoherentMotion_C#v1	0	1000
1725	1	5	51	3	3	3	3	312	288	936	864	CoherentMotion_C#v1	0	1000
1994	0	3	33	0	3	3	3	199	401	597	1203	CoherentMotion_C#v1	0	1000
1782	0	3	33	3	1	3	3	199	401	597	1203	CoherentMotion_C#v1	0	1000
1655	1	0	5	0	0	3	3	31	569	93	1707	CoherentMotion_C#v1	0	1000
2414	1	6	61	0	0	3	3	368	232	1104	696	CoherentMotion_C#v1	0	1000
1622	1	6	61	0	0	3	3	368	232	1104	696	CoherentMotion_C#v1	0	1000
1728	1	0	5	0	0	3	3	31	569	93	1707	CoherentMotion_C#v1	0	1000
1618	1	3	33	1	1	3	3	199	401	597	1203	CoherentMotion_C#v1	0	1000
1444	1	5	51	0	0	3	3	312	288	936	864	CoherentMotion_C#v1	0	1000
1785	0	2	23	0	1	3	3	143	457	429	1371	CoherentMotion_C#v1	0	1000
1653	0	1	14	2	0	3	3	87	513	261	1539	CoherentMotion_C#v1	0	1000
2896	0	7	70	0	2	3	3	424	176	1272	528	CoherentMotion_C#v1	0	1000
1706	0	1	14	0	3	3	3	87	513	261	1539	CoherentMotion_C#v1	0	1000
1741	0	3	33	3	1	3	3	199	401	597	1203	CoherentMotion_C#v1	0	1000
1773	0	5	51	2	0	3	3	312	288	936	864	CoherentMotion_C#v1	0	1000
1652	0	6	61	0	3	3	3	368	232	1104	696	CoherentMotion_C#v1	0	1000
1683	0	1	14	2	1	3	3	87	513	261	1539	CoherentMotion_C#v1	0	1000
2015	0	1	14	0	2	3	3	87	513	261	1539	CoherentMotion_C#v1	0	1000
1391	1	5	51	2	2	3	3	312	288	936	864	CoherentMotion_C#v1	0	1000
3687	1	4	42	2	2	3	3	256	344	768	1032	CoherentMotion_C#v1	0	1000
1771	0	4	42	0	1	3	3	256	344	768	1032	CoherentMotion_C#v1	0	1000
1670	1	0	5	0	0	3	3	31	569	93	1707	CoherentMotion_C#v1	0	1000
1389	1	7	70	1	1	3	3	424	176	1272	528	CoherentMotion_C#v1	0	1000
2085	0	0	5	1	0	3	3	31	569	93	1707	CoherentMotion_C#v1	0	1000
1343	1	5	51	1	1	3	3	312	288	936	864	CoherentMotion_C#v1	0	1000
2022	0	2	23	1	3	3	3	143	457	429	1371	CoherentMotion_C#v1	0	1000
1695	0	5	51	2	1	3	3	312	288	936	864	CoherentMotion_C#v1	0	1000
1783	1	2	23	3	3	3	3	143	457	429	1371	CoherentMotion_C#v1	0	1000
1203	1	7	70	2	2	3	3	424	176	1272	528	CoherentMotion_C#v1	0	1000
1111	1	5	51	2	2	3	3	312	288	936	864	CoherentMotion_C#v1	0	1000
2697	0	3	33	1	0	3	3	199	401	597	1203	CoherentMotion_C#v1	0	1000
2147	1	3	33	2	2	3	3	199	401	597	1203	CoherentMotion_C#v1	0	1000
1487	1	4	42	2	2	3	3	256	344	768	1032	CoherentMotion_C#v1	0	1000
1386	1	5	51	1	1	3	3	312	288	936	864	CoherentMotion_C#v1	0	1000
1547	0	2	23	2	1	3	3	143	457	429	1371	CoherentMotion_C#v1	0	1000
1745	0	4	42	2	3	3	3	256	344	768	1032	CoherentMotion_C#v1	0	1000
1434	0	2	23	2	0	3	3	143	457	429	1371	CoherentMotion_C#v1	0	1000
1601	1	5	51	2	2	3	3	312	288	936	864	CoherentMotion_C#v1	1	500
1262	1	0	5	1	1	3	3	31	569	93	1707	CoherentMotion_C#v1	1	500
1117	1	7	70	1	1	3	3	424	176	1272	528	CoherentMotion_C#v1	1	500
1272	1	5	51	3	3	3	3	312	288	936	864	CoherentMotion_C#v1	1	500
4438	0	3	33	0	1	3	3	199	401	597	1203	CoherentMotion_C#v1	1	500
1526	1	1	14	1	1	3	3	87	513	261	1539	CoherentMotion_C#v1	1	500
1202	1	4	42	2	2	3	3	256	344	768	1032	CoherentMotion_C#v1	1	500
1037	1	6	61	1	1	3	3	368	232	1104	696	CoherentMotion_C#v1	1	500
1980	0	0	5	3	2	3	3	31	569	93	1707	CoherentMotion_C#v1	1	500
989	0	2	23	0	1	3	3	143	457	429	1371	CoherentMotion_C#v1	1	500
1459	0	1	14	2	3	3	3	87	513	261	1539	CoherentMotion_C#v1	1	500
1413	0	2	23	2	1	3	3	143	457	429	1371	CoherentMotion_C#v1	1	500
3158	0	2	23	3	1	3	3	143	457	429	1371	CoherentMotion_C#v1	1	500
869	1	7	70	1	1	3	3	424	176	1272	528	CoherentMotion_C#v1	1	500
1299	1	7	70	1	1	3	3	424	176	1272	528	CoherentMotion_C#v1	1	500
1909	1	4	42	2	2	3	3	256	344	768	1032	CoherentMotion_C#v1	1	500
1180	1	4	42	1	1	3	3	256	344	768	1032	CoherentMotion_C#v1	1	500
1783	0	3	33	2	1	3	3	199	401	597	1203	CoherentMotion_C#v1	1	500
1106	1	4	42	0	0	3	3	256	344	768	1032	CoherentMotion_C#v1	1	500
1024	1	5	51	2	2	3	3	312	288	936	864	CoherentMotion_C#v1	1	500
1635	0	2	23	2	3	3	3	143	457	429	1371	CoherentMotion_C#v1	1	500
2133	1	6	61	0	0	3	3	368	232	1104	696	CoherentMotion_C#v1	1	500
1100	1	4	42	1	1	3	3	256	344	768	1032	CoherentMotion_C#v1	1	500
886	1	6	61	1	1	3	3	368	232	1104	696	CoherentMotion_C#v1	1	500
944	1	7	70	3	3	3	3	424	176	1272	528	CoherentMotion_C#v1	1	500
1207	0	0	5	3	0	3	3	31	569	93	1707	CoherentMotion_C#v1	1	500
1731	0	0	5	2	3	3	3	31	569	93	1707	CoherentMotion_C#v1	1	500
1485	1	4	42	2	2	3	3	256	344	768	1032	CoherentMotion_C#v1	1	500
871	1	6	61	1	1	3	3	368	232	1104	696	CoherentMotion_C#v1	1	500
774	1	4	42	1	1	3	3	256	344	768	1032	CoherentMotion_C#v1	1	500
1067	0	1	14	1	0	3	3	87	513	261	1539	CoherentMotion_C#v1	1	500
971	1	6	61	0	0	3	3	368	232	1104	696	CoherentMotion_C#v1	1	500
2081	0	1	14	2	3	3	3	87	513	261	1539	CoherentMotion_C#v1	1	500
1244	0	2	23	2	1	3	3	143	457	429	1371	CoherentMotion_C#v1	1	500
1024	0	1	14	3	1	3	3	87	513	261	1539	CoherentMotion_C#v1	1	500
1112	0	2	23	3	0	3	3	143	457	429	1371	CoherentMotion_C#v1	1	500
839	1	3	33	0	0	3	3	199	401	597	1203	CoherentMotion_C#v1	1	500
804	1	6	61	0	0	3	3	368	232	1104	696	CoherentMotion_C#v1	1	500
867	1	7	70	1	1	3	3	424	176	1272	528	CoherentMotion_C#v1	1	500
1008	0	3	33	1	3	3	3	199	401	597	1203	CoherentMotion_C#v1	1	500
999	0	2	23	2	1	3	3	143	457	429	1371	CoherentMotion_C#v1	1	500
1110	1	4	42	2	2	3	3	256	344	768	1032	CoherentMotion_C#v1	1	500
927	1	4	42	2	2	3	3	256	344	768	1032	CoherentMotion_C#v1	1	500
1252	0	1	14	0	3	3	3	87	513	261	1539	CoherentMotion_C#v1	1	500
826	1	6	61	0	0	3	3	368	232	1104	696	CoherentMotion_C#v1	1	500
1811	0	3	33	3	1	3	3	199	401	597	1203	CoherentMotion_C#v1	1	500
1133	0	3	33	1	2	3	3	199	401	597	1203	CoherentMotion_C#v1	1	500
1272	0	3	33	1	2	3	3	199	401	597	1203	CoherentMotion_C#v1	1	500
670	1	4	42	0	0	3	3	256	344	768	1032	CoherentMotion_C#v1	1	500
1115	1	6	61	2	2	3	3	368	232	1104	696	CoherentMotion_C#v1	1	500
1054	0	6	61	0	2	3	3	368	232	1104	696	CoherentMotion_C#v1	1	500
798	1	6	61	1	1	3	3	368	232	1104	696	CoherentMotion_C#v1	1	500
1910	0	0	5	3	2	3	3	31	569	93	1707	CoherentMotion_C#v1	1	500
869	1	7	70	0	0	3	3	424	176	1272	528	CoherentMotion_C#v1	1	500
1008	0	5	51	0	3	3	3	312	288	936	864	CoherentMotion_C#v1	1	500
735	1	2	23	1	1	3	3	143	457	429	1371	CoherentMotion_C#v1	1	500
1662	0	4	42	0	2	3	3	256	344	768	1032	CoherentMotion_C#v1	1	500
1383	0	1	14	2	1	3	3	87	513	261	1539	CoherentMotion_C#v1	1	500
742	0	2	23	0	1	3	3	143	457	429	1371	CoherentMotion_C#v1	1	500
688	0	4	42	2	3	3	3	256	344	768	1032	CoherentMotion_C#v1	1	500
654	1	6	61	0	0	3	3	368	232	1104	696	CoherentMotion_C#v1	1	500
747	1	7	70	2	2	3	3	424	176	1272	528	CoherentMotion_C#v1	1	500
659	1	3	33	1	1	3	3	199	401	597	1203	CoherentMotion_C#v1	1	500
769	1	6	61	3	3	3	3	368	232	1104	696	CoherentMotion_C#v1	1	500
873	1	3	33	2	2	3	3	199	401	597	1203	CoherentMotion_C#v1	1	500
892	1	5	51	3	3	3	3	312	288	936	864	CoherentMotion_C#v1	1	500
906	0	1	14	2	1	3	3	87	513	261	1539	CoherentMotion_C#v1	1	500
637	0	3	33	0	2	3	3	199	401	597	1203	CoherentMotion_C#v1	1	500
858	1	4	42	2	2	3	3	256	344	768	1032	CoherentMotion_C#v1	1	500
844	0	3	33	3	1	3	3	199	401	597	1203	CoherentMotion_C#v1	1	500
1583	0	0	5	3	2	3	3	31	569	93	1707	CoherentMotion_C#v1	1	500
742	1	6	61	1	1	3	3	368	232	1104	696	CoherentMotion_C#v1	1	500
758	0	1	14	3	2	3	3	87	513	261	1539	CoherentMotion_C#v1	1	500
653	1	2	23	0	0	3	3	143	457	429	1371	CoherentMotion_C#v1	1	500
1596	1	0	5	1	1	3	3	31	569	93	1707	CoherentMotion_C#v1	1	500
1393	0	4	42	2	1	3	3	256	344	768	1032	CoherentMotion_C#v1	1	500
1721	0	1	14	1	0	3	3	87	513	261	1539	CoherentMotion_C#v1	1	500
1100	1	1	14	3	3	3	3	87	513	261	1539	CoherentMotion_C#v1	1	500
2051	0	1	14	3	1	3	3	87	513	261	1539	CoherentMotion_C#v1	1	500
798	1	6	61	2	2	3	3	368	232	1104	696	CoherentMotion_C#v1	1	500
1206	1	4	42	3	3	3	3	256	344	768	1032	CoherentMotion_C#v1	1	500
772	1	7	70	0	0	3	3	424	176	1272	528	CoherentMotion_C#v1	1	500
716	1	7	70	3	3	3	3	424	176	1272	528	CoherentMotion_C#v1	1	500
1008	0	7	70	3	1	3	3	424	176	1272	528	CoherentMotion_C#v1	1	500
937	1	5	51	2	2	3	3	312	288	936	864	CoherentMotion_C#v1	1	500
735	1	6	61	3	3	3	3	368	232	1104	696	CoherentMotion_C#v1	1	500
743	1	6	61	0	0	3	3	368	232	1104	696	CoherentMotion_C#v1	1	500
1058	1	2	23	1	1	3	3	143	457	429	1371	CoherentMotion_C#v1	1	500
1106	0	1	14	3	0	3	3	87	513	261	1539	CoherentMotion_C#v1	1	500
1063	0	3	33	0	1	3	3	199	401	597	1203	CoherentMotion_C#v1	1	500
824	1	7	70	1	1	3	3	424	176	1272	528	CoherentMotion_C#v1	1	500
714	1	7	70	0	0	3	3	424	176	1272	528	CoherentMotion_C#v1	1	500
1449	0	1	14	3	2	3	3	87	513	261	1539	CoherentMotion_C#v1	1	500
795	1	4	42	0	0	3	3	256	344	768	1032	CoherentMotion_C#v1	1	500
1036	0	5	51	0	2	3	3	312	288	936	864	CoherentMotion_C#v1	1	500
1183	1	3	33	3	3	3	3	199	401	597	1203	CoherentMotion_C#v1	1	500
2342	0	3	33	1	3	3	3	199	401	597	1203	CoherentMotion_C#v1	1	500
715	1	4	42	2	2	3	3	256	344	768	1032	CoherentMotion_C#v1	1	500
1775	1	4	42	0	0	3	3	256	344	768	1032	CoherentMotion_C#v1	1	500
1097	0	0	5	0	1	3	3	31	569	93	1707	CoherentMotion_C#v1	1	500
723	1	6	61	3	3	3	3	368	232	1104	696	CoherentMotion_C#v1	1	500
1379	0	1	14	2	1	3	3	87	513	261	1539	CoherentMotion_C#v1	1	500
626	1	7	70	3	3	3	3	424	176	1272	528	CoherentMotion_C#v1	1	500
704	1	6	61	2	2	3	3	368	232	1104	696	CoherentMotion_C#v1	1	500
791	0	2	23	0	2	3	3	143	457	429	1371	CoherentMotion_C#v1	1	500
706	1	7	70	1	1	3	3	424	176	1272	528	CoherentMotion_C#v1	1	500
1031	0	1	14	1	2	3	3	87	513	261	1539	CoherentMotion_C#v1	1	500
720	0	0	5	2	1	3	3	31	569	93	1707	CoherentMotion_C#v1	1	500
4367	1	4	42	0	0	3	3	256	344	768	1032	CoherentMotion_C#v1	1	500
912	0	0	5	2	1	3	3	31	569	93	1707	CoherentMotion_C#v1	1	500
2015	1	5	51	3	3	3	3	312	288	936	864	CoherentMotion_C#v1	1	500
718	1	5	51	2	2	3	3	312	288	936	864	CoherentMotion_C#v1	1	500
1721	0	0	5	2	3	3	3	31	569	93	1707	CoherentMotion_C#v1	1	500
697	1	4	42	0	0	3	3	256	344	768	1032	CoherentMotion_C#v1	1	500
1078	1	2	23	2	2	3	3	143	457	429	1371	CoherentMotion_C#v1	1	500
784	1	6	61	0	0	3	3	368	232	1104	696	CoherentMotion_C#v1	1	500
705	1	4	42	3	3	3	3	256	344	768	1032	CoherentMotion_C#v1	1	500
664	1	3	33	0	0	3	3	199	401	597	1203	CoherentMotion_C#v1	1	500
1013	1	5	51	0	0	3	3	312	288	936	864	CoherentMotion_C#v1	1	500
726	1	7	70	2	2	3	3	424	176	1272	528	CoherentMotion_C#v1	1	500
684	1	5	51	1	1	3	3	312	288	936	864	CoherentMotion_C#v1	1	500
548	1	6	61	3	3	3	3	368	232	1104	696	CoherentMotion_C#v1	1	500
710	0	0	5	3	2	3	3	31	569	93	1707	CoherentMotion_C#v1	1	500
1133	1	0	5	0	0	3	3	31	569	93	1707	CoherentMotion_C#v1	1	500
726	1	7	70	0	0	3	3	424	176	1272	528	CoherentMotion_C#v1	1	500
711	1	7	70	1	1	3	3	424	176	1272	528	CoherentMotion_C#v1	1	500
581	1	6	61	3	3	3	3	368	232	1104	696	CoherentMotion_C#v1	1	500
769	0	1	14	1	0	3	3	87	513	261	1539	CoherentMotion_C#v1	1	500
1081	1	6	61	2	2	3	3	368	232	1104	696	CoherentMotion_C#v1	1	500
595	1	4	42	0	0	3	3	256	344	768	1032	CoherentMotion_C#v1	1	500
790	1	2	23	1	1	3	3	143	457	429	1371	CoherentMotion_C#v1	1	500
704	0	0	5	2	3	3	3	31	569	93	1707	CoherentMotion_C#v1	1	500
1623	0	1	14	1	2	3	3	87	513	261	1539	CoherentMotion_C#v1	1	500
524	1	3	33	0	0	3	3	199	401	597	1203	CoherentMotion_C#v1	1	500
1751	1	4	42	0	0	3	3	256	344	768	1032	CoherentMotion_C#v1	1	500
694	1	5	51	2	2	3	3	312	288	936	864	CoherentMotion_C#v1	1	500
824	0	0	5	3	1	3	3	31	569	93	1707	CoherentMotion_C#v1	1	500
627	1	7	70	1	1	3	3	424	176	1272	528	CoherentMotion_C#v1	1	500
727	1	3	33	2	2	3	3	199	401	597	1203	CoherentMotion_C#v1	1	500
1159	1	7	70	0	0	3	3	424	176	1272	528	CoherentMotion_C#v1	1	500
1266	1	7	70	0	0	3	3	424	176	1272	528	CoherentMotion_C#v1	1	500
701	1	5	51	2	2	3	3	312	288	936	864	CoherentMotion_C#v1	1	500
1110	0	1	14	2	1	3	3	87	513	261	1539	CoherentMotion_C#v1	1	500
894	1	2	23	3	3	3	3	143	457	429	1371	CoherentMotion_C#v1	1	500
722	1	7	70	1	1	3	3	424	176	1272	528	CoherentMotion_C#v1	1	500
651	1	6	61	0	0	3	3	368	232	1104	696	CoherentMotion_C#v1	1	500
1064	0	4	42	0	2	3	3	256	344	768	1032	CoherentMotion_C#v1	1	500
664	1	4	42	1	1	3	3	256	344	768	1032	CoherentMotion_C#v1	1	500
677	1	6	61	2	2	3	3	368	232	1104	696	CoherentMotion_C#v1	1	500
2756	1	0	5	0	0	3	3	31	569	93	1707	CoherentMotion_C#v1	1	500
615	0	3	33	0	2	3	3	199	401	597	1203	CoherentMotion_C#v1	1	500
963	1	2	23	1	1	3	3	143	457	429	1371	CoherentMotion_C#v1	1	500
650	1	7	70	3	3	3	3	424	176	1272	528	CoherentMotion_C#v1	1	500
1422	0	1	14	0	3	3	3	87	513	261	1539	CoherentMotion_C#v1	1	500
586	1	2	23	0	0	3	3	143	457	429	1371	CoherentMotion_C#v1	1	500
1046	0	0	5	0	2	3	3	31	569	93	1707	CoherentMotion_C#v1	1	500
741	1	5	51	1	1	3	3	312	288	936	864	CoherentMotion_C#v1	1	500
845	1	0	5	3	3	3	3	31	569	93	1707	CoherentMotion_C#v1	1	500
774	0	0	5	0	1	3	3	31	569	93	1707	CoherentMotion_C#v1	1	500
1120	0	5	51	1	3	3	3	312	288	936	864	CoherentMotion_C#v1	1	500
737	1	6	61	0	0	3	3	368	232	1104	696	CoherentMotion_C#v1	1	500
1145	1	5	51	0	0	3	3	312	288	936	864	CoherentMotion_C#v1	1	500
938	1	1	14	2	2	3	3	87	513	261	1539	CoherentMotion_C#v1	1	500
737	0	2	23	1	2	3	3	143	457	429	1371	CoherentMotion_C#v1	1	500
793	1	7	70	3	3	3	3	424	176	1272	528	CoherentMotion_C#v1	1	500
746	1	6	61	3	3	3	3	368	232	1104	696	CoherentMotion_C#v1	1	500
1227	1	0	5	2	2	3	3	31	569	93	1707	CoherentMotion_C#v1	1	500
1270	0	3	33	3	1	3	3	199	401	597	1203	CoherentMotion_C#v1	1	500
955	1	1	14	0	0	3	3	87	513	261	1539	CoherentMotion_C#v1	1	500
889	1	4	42	1	1	3	3	256	344	768	1032	CoherentMotion_C#v1	1	500
2723	0	3	33	1	3	3	3	199	401	597	1203	CoherentMotion_C#v1	1	500
599	1	4	42	0	0	3	3	256	344	768	1032	CoherentMotion_C#v1	1	500
1201	0	0	5	1	2	3	3	31	569	93	1707	CoherentMotion_C#v1	1	500
688	1	5	51	1	1	3	3	312	288	936	864	CoherentMotion_C#v1	1	500
726	1	3	33	2	2	3	3	199	401	597	1203	CoherentMotion_C#v1	1	500
675	1	7	70	1	1	3	3	424	176	1272	528	CoherentMotion_C#v1	1	500
652	1	7	70	2	2	3	3	424	176	1272	528	CoherentMotion_C#v1	1	500
609	1	7	70	0	0	3	3	424	176	1272	528	CoherentMotion_C#v1	1	500
730	1	4	42	0	0	3	3	256	344	768	1032	CoherentMotion_C#v1	1	500
684	1	5	51	2	2	3	3	312	288	936	864	CoherentMotion_C#v1	1	500
527	1	5	51	0	0	3	3	312	288	936	864	CoherentMotion_C#v1	1	500
676	1	3	33	2	2	3	3	199	401	597	1203	CoherentMotion_C#v1	1	500
1221	1	2	23	1	1	3	3	143	457	429	1371	CoherentMotion_C#v1	1	500
866	1	2	23	2	2	3	3	143	457	429	1371	CoherentMotion_C#v1	1	500
1494	0	3	33	0	2	3	3	199	401	597	1203	CoherentMotion_C#v1	1	500
2592	1	1	14	2	2	3	3	87	513	261	1539	CoherentMotion_C#v1	1	500
766	1	7	70	3	3	3	3	424	176	1272	528	CoherentMotion_C#v1	1	500
1376	1	3	33	2	2	3	3	199	401	597	1203	CoherentMotion_C#v1	1	500
1077	1	3	33	2	2	3	3	199	401	597	1203	CoherentMotion_C#v1	1	500
656	1	7	70	1	1	3	3	424	176	1272	528	CoherentMotion_C#v1	1	500
1118	0	2	23	0	2	3	3	143	457	429	1371	CoherentMotion_C#v1	1	500
1088	0	1	14	3	1	3	3	87	513	261	1539	CoherentMotion_C#v1	1	500
1544	1	1	14	2	2	3	3	87	513	261	1539	CoherentMotion_C#v1	1	500
820	1	2	23	2	2	3	3	143	457	429	1371	CoherentMotion_C#v1	1	500
1166	0	6	61	2	0	3	3	368	232	1104	696	CoherentMotion_C#v1	1	500
1593	0	0	5	3	1	3	3	31	569	93	1707	CoherentMotion_C#v1	1	500
663	1	7	70	2	2	3	3	424	176	1272	528	CoherentMotion_C#v1	1	500
1381	1	2	23	2	2	3	3	143	457	429	1371	CoherentMotion_C#v1	1	500
677	1	5	51	2	2	3	3	312	288	936	864	CoherentMotion_C#v1	1	500
1364	1	0	5	3	3	3	3	31	569	93	1707	CoherentMotion_C#v1	1	500
747	1	5	51	3	3	3	3	312	288	936	864	CoherentMotion_C#v1	1	500
860	1	5	51	2	2	3	3	312	288	936	864	CoherentMotion_C#v1	1	500
678	1	6	61	1	1	3	3	368	232	1104	696	CoherentMotion_C#v1	1	500
734	1	6	61	1	1	3	3	368	232	1104	696	CoherentMotion_C#v1	1	500
661	1	6	61	1	1	3	3	368	232	1104	696	CoherentMotion_C#v1	1	500
667	1	7	70	3	3	3	3	424	176	1272	528	CoherentMotion_C#v1	1	500
658	1	6	61	3	3	3	3	368	232	1104	696	CoherentMotion_C#v1	1	500
631	1	2	23	1	1	3	3	143	457	429	1371	CoherentMotion_C#v1	1	500
588	1	2	23	2	2	3	3	143	457	429	1371	CoherentMotion_C#v1	1	500
3095	0	2	23	3	1	3	3	143	457	429	1371	CoherentMotion_C#v1	1	500
900	1	5	51	0	0	3	3	312	288	936	864	CoherentMotion_C#v1	1	500
984	1	3	33	0	0	3	3	199	401	597	1203	CoherentMotion_C#v1	1	500
750	1	4	42	3	3	3	3	256	344	768	1032	CoherentMotion_C#v1	1	500
766	1	2	23	2	2	3	3	143	457	429	1371	CoherentMotion_C#v1	1	500
847	1	4	42	3	3	3	3	256	344	768	1032	CoherentMotion_C#v1	1	500
1042	1	1	14	0	0	3	3	87	513	261	1539	CoherentMotion_C#v1	1	500
921	1	5	51	3	3	3	3	312	288	936	864	CoherentMotion_C#v1	1	500
1708	1	2	23	1	1	3	3	143	457	429	1371	CoherentMotion_C#v1	1	500
925	0	1	14	3	2	3	3	87	513	261	1539	CoherentMotion_C#v1	1	500
1027	1	2	23	2	2	3	3	143	457	429	1371	CoherentMotion_C#v1	1	500
882	1	4	42	2	2	3	3	256	344	768	1032	CoherentMotion_C#v1	1	500
1334	1	1	14	1	1	3	3	87	513	261	1539	CoherentMotion_C#v1	1	500
1157	1	1	14	2	2	3	3	87	513	261	1539	CoherentMotion_C#v1	1	500
1391	0	1	14	1	3	3	3	87	513	261	1539	CoherentMotion_C#v1	1	500
1024	1	6	61	0	0	3	3	368	232	1104	696	CoherentMotion_C#v1	1	500
838	0	0	5	3	2	3	3	31	569	93	1707	CoherentMotion_C#v1	1	500
737	1	7	70	3	3	3	3	424	176	1272	528	CoherentMotion_C#v1	1	500
1078	0	0	5	3	1	3	3	31	569	93	1707	CoherentMotion_C#v1	1	500
768	1	5	51	1	1	3	3	312	288	936	864	CoherentMotion_C#v1	1	500
762	1	1	14	2	2	3	3	87	513	261	1539	CoherentMotion_C#v1	1	500
2459	1	0	5	3	3	3	3	31	569	93	1707	CoherentMotion_C#v1	1	500
1271	1	0	5	3	3	3	3	31	569	93	1707	CoherentMotion_C#v1	1	500
1325	0	2	23	3	1	3	3	143	457	429	1371	CoherentMotion_C#v1	1	500
644	1	5	51	0	0	3	3	312	288	936	864	CoherentMotion_C#v1	1	500
780	1	3	33	2	2	3	3	199	401	597	1203	CoherentMotion_C#v1	1	500
2049	0	4	42	0	2	3	3	256	344	768	1032	CoherentMotion_C#v1	1	500
2058	0	7	70	2	3	3	3	424	176	1272	528	CoherentMotion_C#v1	1	500
1252	0	5	51	2	3	3	3	312	288	936	864	CoherentMotion_C#v1	1	500
792	1	6	61	3	3	3	3	368	232	1104	696	CoherentMotion_C#v1	1	500
900	1	3	33	3	3	3	3	199	401	597	1203	CoherentMotion_C#v1	1	500
932	1	2	23	0	0	3	3	143	457	429	1371	CoherentMotion_C#v1	1	500
1460	1	5	51	0	0	3	3	312	288	936	864	CoherentMotion_C#v1	1	500
804	1	6	61	2	2	3	3	368	232	1104	696	CoherentMotion_C#v1	1	500
854	1	5	51	0	0	3	3	312	288	936	864	CoherentMotion_C#v1	1	500
770	1	4	42	3	3	3	3	256	344	768	1032	CoherentMotion_C#v1	1	500
603	1	6	61	1	1	3	3	368	232	1104	696	CoherentMotion_C#v1	1	500
895	1	4	42	1	1	3	3	256	344	768	1032	CoherentMotion_C#v1	1	500
876	1	2	23	1	1	3	3	143	457	429	1371	CoherentMotion_C#v1	1	500
705	1	5	51	1	1	3	3	312	288	936	864	CoherentMotion_C#v1	1	500
703	1	4	42	1	1	3	3	256	344	768	1032	CoherentMotion_C#v1	1	500
838	0	7	70	3	1	3	3	424	176	1272	528	CoherentMotion_C#v1	1	500
800	1	7	70	3	3	3	3	424	176	1272	528	CoherentMotion_C#v1	1	500
889	1	0	5	0	0	3	3	31	569	93	1707	CoherentMotion_C#v1	1	500
906	1	6	61	0	0	3	3	368	232	1104	696	CoherentMotion_C#v1	1	500
795	1	5	51	3	3	3	3	312	288	936	864	CoherentMotion_C#v1	1	500
869	1	6	61	1	1	3	3	368	232	1104	696	CoherentMotion_C#v1	1	500
863	1	3	33	3	3	3	3	199	401	597	1203	CoherentMotion_C#v1	1	500
1267	0	2	23	3	0	3	3	143	457	429	1371	CoherentMotion_C#v1	1	500
769	1	7	70	3	3	3	3	424	176	1272	528	CoherentMotion_C#v1	1	500
683	1	7	70	2	2	3	3	424	176	1272	528	CoherentMotion_C#v1	1	500
817	1	3	33	3	3	3	3	199	401	597	1203	CoherentMotion_C#v1	1	500
978	0	2	23	0	1	3	3	143	457	429	1371	CoherentMotion_C#v1	1	500
854	1	3	33	1	1	3	3	199	401	597	1203	CoherentMotion_C#v1	1	500
748	0	2	23	0	1	3	3	143	457	429	1371	CoherentMotion_C#v1	1	500
2348	0	4	42	2	0	3	3	256	344	768	1032	CoherentMotion_C#v1	1	500
1670	1	6	61	3	3	3	3	368	232	1104	696	CoherentMotion_C#v1	1	500
996	0	0	5	0	1	3	3	31	569	93	1707	CoherentMotion_C#v1	1	500
1701	1	5	51	2	2	3	3	312	288	936	864	CoherentMotion_C#v1	1	500
1613	0	3	33	3	2	3	3	199	401	597	1203	CoherentMotion_C#v1	1	500
1860	0	7	70	2	1	3	3	424	176	1272	528	CoherentMotion_C#v1	1	500
904	0	6	61	0	1	3	3	368	232	1104	696	CoherentMotion_C#v1	1	500
1269	0	1	14	1	0	3	3	87	513	261	1539	CoherentMotion_C#v1	1	500
1126	0	0	5	1	2	3	3	31	569	93	1707	CoherentMotion_C#v1	1	500
1699	1	1	14	0	0	3	3	87	513	261	1539	CoherentMotion_C#v1	1	500
1364	1	7	70	3	3	3	3	424	176	1272	528	CoherentMotion_C#v1	1	500
2212	1	3	33	3	3	3	3	199	401	597	1203	CoherentMotion_C#v1	1	500
1033	1	4	42	2	2	3	3	256	344	768	1032	CoherentMotion_C#v1	1	500
1481	1	2	23	0	0	3	3	143	457	429	1371	CoherentMotion_C#v1	1	500
748	1	6	61	1	1	3	3	368	232	1104	696	CoherentMotion_C#v1	1	500
899	1	5	51	2	2	3	3	312	288	936	864	CoherentMotion_C#v1	1	500
1064	1	7	70	2	2	3	3	424	176	1272	528	CoherentMotion_C#v1	1	500
696	1	4	42	1	1	3	3	256	344	768	1032	CoherentMotion_C#v1	1	500
736	1	0	5	1	1	3	3	31	569	93	1707	CoherentMotion_C#v1	1	500
3534	1	3	33	2	2	3	3	199	401	597	1203	CoherentMotion_C#v1	1	500
733	1	6	61	3	3	3	3	368	232	1104	696	CoherentMotion_C#v1	1	500
1894	0	1	14	2	1	3	3	87	513	261	1539	CoherentMotion_C#v1	1	500
1339	1	3	33	1	1	3	3	199	401	597	1203	CoherentMotion_C#v1	1	500
971	1	3	33	0	0	3	3	199	401	597	1203	CoherentMotion_C#v1	1	500
1400	0	3	33	0	2	3	3	199	401	597	1203	CoherentMotion_C#v1	1	500
892	0	1	14	2	3	3	3	87	513	261	1539	CoherentMotion_C#v1	1	500
1203	0	2	23	2	0	3	3	143	457	429	1371	CoherentMotion_C#v1	1	500
1105	1	4	42	0	0	3	3	256	344	768	1032	CoherentMotion_C#v1	1	500
1017	1	4	42	0	0	3	3	256	344	768	1032	CoherentMotion_C#v1	1	500
689	1	1	14	0	0	3	3	87	513	261	1539	CoherentMotion_C#v1	1	500
1095	1	4	42	2	2	3	3	256	344	768	1032	CoherentMotion_C#v1	1	500
2599	0	1	14	0	3	3	3	87	513	261	1539	CoherentMotion_C#v1	1	500
696	1	0	5	0	0	3	3	31	569	93	1707	CoherentMotion_C#v1	1	500
1292	0	2	23	3	0	3	3	143	457	429	1371	CoherentMotion_C#v1	1	500
618	1	1	14	1	1	3	3	87	513	261	1539	CoherentMotion_C#v1	1	500
809	1	4	42	1	1	3	3	256	344	768	1032	CoherentMotion_C#v1	1	500
1006	1	5	51	1	1	3	3	312	288	936	864	CoherentMotion_C#v1	1	500
1204	1	4	42	1	1	3	3	256	344	768	1032	CoherentMotion_C#v1	1	500
1198	1	2	23	1	1	3	3	143	457	429	1371	CoherentMotion_C#v1	1	500
878	1	6	61	1	1	3	3	368	232	1104	696	CoherentMotion_C#v1	1	500
1085	1	1	14	3	3	3	3	87	513	261	1539	CoherentMotion_C#v1	1	500
790	1	4	42	0	0	3	3	256	344	768	1032	CoherentMotion_C#v1	1	500
798	1	7	70	3	3	3	3	424	176	1272	528	CoherentMotion_C#v1	1	500
1216	0	5	51	2	1	3	3	312	288	936	864	CoherentMotion_C#v1	1	500
741	1	7	70	1	1	3	3	424	176	1272	528	CoherentMotion_C#v1	1	500
1229	1	1	14	1	1	3	3	87	513	261	1539	CoherentMotion_C#v1	1	500
1194	0	0	5	2	0	3	3	31	569	93	1707	CoherentMotion_C#v1	1	500
1173	0	3	33	0	1	3	3	199	401	597	1203	CoherentMotion_C#v1	1	500
1455	0	3	33	1	0	3	3	199	401	597	1203	CoherentMotion_C#v1	1	500
1146	1	7	70	1	1	3	3	424	176	1272	528	CoherentMotion_C#v1	1	500
1156	1	2	23	1	1	3	3	143	457	429	1371	CoherentMotion_C#v1	1	500
1548	0	0	5	0	3	3	3	31	569	93	1707	CoherentMotion_C#v1	1	500
920	1	7	70	2	2	3	3	424	176	1272	528	CoherentMotion_C#v1	1	500
671	1	6	61	0	0	3	3	368	232	1104	696	CoherentMotion_C#v1	1	500
783	1	6	61	2	2	3	3	368	232	1104	696	CoherentMotion_C#v1	1	500
607	1	6	61	3	3	3	3	368	232	1104	696	CoherentMotion_C#v1	1	500
1634	0	2	23	0	3	3	3	143	457	429	1371	CoherentMotion_C#v1	1	500
697	1	1	14	0	0	3	3	87	513	261	1539	CoherentMotion_C#v1	1	500
712	1	6	61	1	1	3	3	368	232	1104	696	CoherentMotion_C#v1	1	500
1656	0	0	5	3	2	3	3	31	569	93	1707	CoherentMotion_C#v1	1	500
727	1	3	33	0	0	3	3	199	401	597	1203	CoherentMotion_C#v1	1	500
627	1	3	33	0	0	3	3	199	401	597	1203	CoherentMotion_C#v1	1	500
971	0	1	14	2	1	3	3	87	513	261	1539	CoherentMotion_C#v1	1	500
1426	0	1	14	0	3	3	3	87	513	261	1539	CoherentMotion_C#v1	1	500
888	1	3	33	2	2	3	3	199	401	597	1203	CoherentMotion_C#v1	1	500
743	0	0	5	2	0	3	3	31	569	93	1707	CoherentMotion_C#v1	1	500
575	0	3	33	2	1	3	3	199	401	597	1203	CoherentMotion_C#v1	1	500
1354	1	4	42	3	3	3	3	256	344	768	1032	CoherentMotion_C#v1	1	500
1097	1	4	42	1	1	3	3	256	344	768	1032	CoherentMotion_C#v1	1	500
867	1	3	33	3	3	3	3	199	401	597	1203	CoherentMotion_C#v1	1	500
1087	1	7	70	2	2	3	3	424	176	1272	528	CoherentMotion_C#v1	1	500
1488	0	0	5	1	2	3	3	31	569	93	1707	CoherentMotion_C#v1	1	500
863	1	6	61	2	2	3	3	368	232	1104	696	CoherentMotion_C#v1	1	500
1262	1	6	61	2	2	3	3	368	232	1104	696	CoherentMotion_C#v1	1	500
771	1	7	70	1	1	3	3	424	176	1272	528	CoherentMotion_C#v1	1	500
1628	1	1	14	1	1	3	3	87	513	261	1539	CoherentMotion_C#v1	1	500
2099	1	5	51	3	3	3	3	312	288	936	864	CoherentMotion_C#v1	1	500
2461	0	0	5	1	3	3	3	31	569	93	1707	CoherentMotion_C#v1	1	500
1161	0	0	5	3	2	3	3	31	569	93	1707	CoherentMotion_C#v1	1	500
938	0	2	23	2	1	3	3	143	457	429	1371	CoherentMotion_C#v1	1	500
1176	0	1	14	1	0	3	3	87	513	261	1539	CoherentMotion_C#v1	1	500
795	1	5	51	0	0	3	3	312	288	936	864	CoherentMotion_C#v1	1	500
805	1	0	5	1	1	3	3	31	569	93	1707	CoherentMotion_C#v1	1	500
950	0	0	5	1	0	3	3	31	569	93	1707	CoherentMotion_C#v1	1	500
859	1	0	5	1	1	3	3	31	569	93	1707	CoherentMotion_C#v1	1	500
662	1	2	23	1	1	3	3	143	457	429	1371	CoherentMotion_C#v1	1	500
709	1	2	23	2	2	3	3	143	457	429	1371	CoherentMotion_C#v1	1	500
732	1	5	51	3	3	3	3	312	288	936	864	CoherentMotion_C#v1	1	500
912	0	0	5	0	3	3	3	31	569	93	1707	CoherentMotion_C#v1	1	500
1151	1	1	14	2	2	3	3	87	513	261	1539	CoherentMotion_C#v1	1	500
946	1	1	14	1	1	3	3	87	513	261	1539	CoherentMotion_C#v1	1	500
1070	1	0	5	0	0	3	3	31	569	93	1707	CoherentMotion_C#v1	1	500
1079	1	0	5	3	3	3	3	31	569	93	1707	CoherentMotion_C#v1	1	500
616	1	5	51	2	2	3	3	312	288	936	864	CoherentMotion_C#v1	1	500
669	1	6	61	1	1	3	3	368	232	1104	696	CoherentMotion_C#v1	1	500
1090	1	3	33	2	2	3	3	199	401	597	1203	CoherentMotion_C#v1	1	500
1836	1	2	23	3	3	3	3	143	457	429	1371	CoherentMotion_C#v1	1	500
822	1	5	51	3	3	3	3	312	288	936	864	CoherentMotion_C#v1	1	500
977	1	5	51	2	2	3	3	312	288	936	864	CoherentMotion_C#v1	1	500
832	1	3	33	1	1	3	3	199	401	597	1203	CoherentMotion_C#v1	1	500
1154	1	7	70	0	0	3	3	424	176	1272	528	CoherentMotion_C#v1	1	500
668	1	6	61	1	1	3	3	368	232	1104	696	CoherentMotion_C#v1	1	500
786	1	5	51	2	2	3	3	312	288	936	864	CoherentMotion_C#v1	1	500
1491	1	5	51	2	2	3	3	312	288	936	864	CoherentMotion_C#v1	1	500
1286	0	5	51	0	2	3	3	312	288	936	864	CoherentMotion_C#v1	1	500
973	0	4	42	2	0	3	3	256	344	768	1032	CoherentMotion_C#v1	1	500
666	1	7	70	3	3	3	3	424	176	1272	528	CoherentMotion_C#v1	1	500
856	0	3	33	2	1	3	3	199	401	597	1203	CoherentMotion_C#v1	1	500
1683	0	2	23	1	0	3	3	143	457	429	1371	CoherentMotion_C#v1	1	500
1204	0	2	23	0	3	3	3	143	457	429	1371	CoherentMotion_C#v1	1	500
567	1	5	51	2	2	3	3	312	288	936	864	CoherentMotion_C#v1	1	500
1499	0	1	14	1	3	3	3	87	513	261	1539	CoherentMotion_C#v1	1	500
845	1	7	70	0	0	3	3	424	176	1272	528	CoherentMotion_C#v1	1	500
1181	1	0	5	0	0	3	3	31	569	93	1707	CoherentMotion_C#v1	1	500
823	0	1	14	2	0	3	3	87	513	261	1539	CoherentMotion_C#v1	1	500
729	1	7	70	3	3	3	3	424	176	1272	528	CoherentMotion_C#v1	1	500
620	1	2	23	1	1	3	3	143	457	429	1371	CoherentMotion_C#v1	1	500
666	1	4	42	1	1	3	3	256	344	768	1032	CoherentMotion_C#v1	1	500
1071	0	1	14	3	0	3	3	87	513	261	1539	CoherentMotion_C#v1	1	500
592	1	5	51	2	2	3	3	312	288	936	864	CoherentMotion_C#v1	1	500
1100	0	0	5	0	1	3	3	31	569	93	1707	CoherentMotion_C#v1	1	500
1085	0	3	33	1	0	3	3	199	401	597	1203	CoherentMotion_C#v1	1	500
1077	0	4	42	3	2	3	3	256	344	768	1032	CoherentMotion_C#v1	1	500
853	1	5	51	1	1	3	3	312	288	936	864	CoherentMotion_C#v1	1	500
712	1	0	5	2	2	3	3	31	569	93	1707	CoherentMotion_C#v1	1	500
732	1	0	5	1	1	3	3	31	569	93	1707	CoherentMotion_C#v1	1	500
839	1	5	51	0	0	3	3	312	288	936	864	CoherentMotion_C#v1	1	500
974	1	5	51	1	1	3	3	312	288	936	864	CoherentMotion_C#v1	1	500
1455	0	3	33	0	1	3	3	199	401	597	1203	CoherentMotion_C#v1	1	500
739	1	2	23	3	3	3	3	143	457	429	1371	CoherentMotion_C#v1	1	500
635	0	2	23	3	2	3	3	143	457	429	1371	CoherentMotion_C#v1	1	500
1088	0	0	5	0	3	3	3	31	569	93	1707	CoherentMotion_C#v1	1	500
1031	1	5	51	1	1	3	3	312	288	936	864	CoherentMotion_C#v1	1	500
1735	1	3	33	1	1	3	3	199	401	597	1203	CoherentMotion_C#v1	1	500
656	1	4	42	2	2	3	3	256	344	768	1032	CoherentMotion_C#v1	1	500
678	1	7	70	1	1	3	3	424	176	1272	528	CoherentMotion_C#v1	1	500
