# Supplementary material for: The Leuven Embedded Figures Test (L-EFT): measuring perception, intelligence or executive function?
Source: PeerJ. 2018 Mar 26;6:e4524. doi: 10.7717/peerj.4524 (PMC5875396; doi:10.7717/peerj.4524)
Supplement: Supplemental Information 9 [file peerj-06-4524-s009.zip › Study 1/CoherentMotion/115000CoherentMotion.csv]

ReactionTime	Accuracy	CoherenceLevel	CoherenceValue	StimDirection	RespDirection	G_MeanCoherentSpeed	G_MeanRandomSpeed	TotalCoherent	TotalRandom	TotalCoherentSpeed	TotalRandomSpeed	TestID	MainPrac	MotionDuration
1950	1	3	33	3	3	3	3	199	401	597	1203	CoherentMotion_C#v1	0	1000
1744	1	5	51	0	0	3	3	312	288	936	864	CoherentMotion_C#v1	0	1000
1770	1	1	14	0	0	3	3	87	513	261	1539	CoherentMotion_C#v1	0	1000
1397	1	6	61	3	3	3	3	368	232	1104	696	CoherentMotion_C#v1	0	1000
1556	0	3	33	0	1	3	3	199	401	597	1203	CoherentMotion_C#v1	0	1000
1603	1	6	61	0	0	3	3	368	232	1104	696	CoherentMotion_C#v1	0	1000
1401	1	2	23	3	3	3	3	143	457	429	1371	CoherentMotion_C#v1	0	1000
3749	1	7	70	2	2	3	3	424	176	1272	528	CoherentMotion_C#v1	0	1000
1712	0	0	5	0	3	3	3	31	569	93	1707	CoherentMotion_C#v1	0	1000
1408	1	4	42	1	1	3	3	256	344	768	1032	CoherentMotion_C#v1	0	1000
1552	0	1	14	2	3	3	3	87	513	261	1539	CoherentMotion_C#v1	0	1000
1410	1	4	42	3	3	3	3	256	344	768	1032	CoherentMotion_C#v1	0	1000
1403	1	5	51	0	0	3	3	312	288	936	864	CoherentMotion_C#v1	0	1000
1439	1	5	51	2	2	3	3	312	288	936	864	CoherentMotion_C#v1	0	1000
1353	1	3	33	1	1	3	3	199	401	597	1203	CoherentMotion_C#v1	0	1000
1129	1	2	23	3	3	3	3	143	457	429	1371	CoherentMotion_C#v1	0	1000
1515	0	4	42	2	1	3	3	256	344	768	1032	CoherentMotion_C#v1	0	1000
1167	1	7	70	0	0	3	3	424	176	1272	528	CoherentMotion_C#v1	0	1000
1202	0	2	23	3	1	3	3	143	457	429	1371	CoherentMotion_C#v1	0	1000
1460	0	0	5	0	3	3	3	31	569	93	1707	CoherentMotion_C#v1	0	1000
1654	1	4	42	0	0	3	3	256	344	768	1032	CoherentMotion_C#v1	0	1000
1352	1	6	61	1	1	3	3	368	232	1104	696	CoherentMotion_C#v1	0	1000
1205	1	7	70	2	2	3	3	424	176	1272	528	CoherentMotion_C#v1	0	1000
1369	0	6	61	2	1	3	3	368	232	1104	696	CoherentMotion_C#v1	0	1000
1315	1	7	70	2	2	3	3	424	176	1272	528	CoherentMotion_C#v1	0	1000
1353	1	1	14	0	0	3	3	87	513	261	1539	CoherentMotion_C#v1	0	1000
1169	1	1	14	3	3	3	3	87	513	261	1539	CoherentMotion_C#v1	0	1000
1971	1	2	23	1	1	3	3	143	457	429	1371	CoherentMotion_C#v1	0	1000
1327	1	5	51	2	2	3	3	312	288	936	864	CoherentMotion_C#v1	0	1000
1289	1	4	42	0	0	3	3	256	344	768	1032	CoherentMotion_C#v1	0	1000
1360	0	1	14	0	1	3	3	87	513	261	1539	CoherentMotion_C#v1	0	1000
1344	0	1	14	2	3	3	3	87	513	261	1539	CoherentMotion_C#v1	0	1000
1216	1	6	61	0	0	3	3	368	232	1104	696	CoherentMotion_C#v1	0	1000
1356	0	0	5	2	1	3	3	31	569	93	1707	CoherentMotion_C#v1	0	1000
1308	1	3	33	3	3	3	3	199	401	597	1203	CoherentMotion_C#v1	0	1000
1232	1	6	61	3	3	3	3	368	232	1104	696	CoherentMotion_C#v1	0	1000
1520	0	2	23	0	1	3	3	143	457	429	1371	CoherentMotion_C#v1	0	1000
1452	0	1	14	3	0	3	3	87	513	261	1539	CoherentMotion_C#v1	0	1000
1301	0	3	33	2	1	3	3	199	401	597	1203	CoherentMotion_C#v1	0	1000
1236	1	7	70	0	0	3	3	424	176	1272	528	CoherentMotion_C#v1	0	1000
1425	0	0	5	3	2	3	3	31	569	93	1707	CoherentMotion_C#v1	0	1000
1336	1	5	51	1	1	3	3	312	288	936	864	CoherentMotion_C#v1	0	1000
1392	1	4	42	3	3	3	3	256	344	768	1032	CoherentMotion_C#v1	0	1000
1272	1	3	33	1	1	3	3	199	401	597	1203	CoherentMotion_C#v1	0	1000
1030	1	6	61	3	3	3	3	368	232	1104	696	CoherentMotion_C#v1	0	1000
1023	0	3	33	2	1	3	3	199	401	597	1203	CoherentMotion_C#v1	0	1000
1894	1	7	70	1	1	3	3	424	176	1272	528	CoherentMotion_C#v1	0	1000
1459	1	7	70	0	0	3	3	424	176	1272	528	CoherentMotion_C#v1	0	1000
1278	1	7	70	3	3	3	3	424	176	1272	528	CoherentMotion_C#v1	0	1000
1444	1	2	23	0	0	3	3	143	457	429	1371	CoherentMotion_C#v1	0	1000
1509	1	5	51	3	3	3	3	312	288	936	864	CoherentMotion_C#v1	0	1000
1369	0	0	5	0	1	3	3	31	569	93	1707	CoherentMotion_C#v1	0	1000
1373	1	7	70	0	0	3	3	424	176	1272	528	CoherentMotion_C#v1	0	1000
1521	0	0	5	0	2	3	3	31	569	93	1707	CoherentMotion_C#v1	0	1000
1654	1	1	14	3	3	3	3	87	513	261	1539	CoherentMotion_C#v1	0	1000
1323	1	5	51	0	0	3	3	312	288	936	864	CoherentMotion_C#v1	0	1000
1331	1	5	51	0	0	3	3	312	288	936	864	CoherentMotion_C#v1	0	1000
1889	1	7	70	1	1	3	3	424	176	1272	528	CoherentMotion_C#v1	0	1000
2019	0	0	5	2	3	3	3	31	569	93	1707	CoherentMotion_C#v1	0	1000
1344	1	4	42	1	1	3	3	256	344	768	1032	CoherentMotion_C#v1	0	1000
1367	1	5	51	2	2	3	3	312	288	936	864	CoherentMotion_C#v1	0	1000
1357	1	7	70	3	3	3	3	424	176	1272	528	CoherentMotion_C#v1	0	1000
1566	0	1	14	3	1	3	3	87	513	261	1539	CoherentMotion_C#v1	0	1000
1379	0	5	51	2	0	3	3	312	288	936	864	CoherentMotion_C#v1	0	1000
1024	0	5	51	2	0	3	3	312	288	936	864	CoherentMotion_C#v1	0	1000
1401	1	4	42	3	3	3	3	256	344	768	1032	CoherentMotion_C#v1	0	1000
1435	0	0	5	1	0	3	3	31	569	93	1707	CoherentMotion_C#v1	0	1000
1190	1	6	61	2	2	3	3	368	232	1104	696	CoherentMotion_C#v1	0	1000
1588	1	7	70	2	2	3	3	424	176	1272	528	CoherentMotion_C#v1	0	1000
1573	1	3	33	0	0	3	3	199	401	597	1203	CoherentMotion_C#v1	0	1000
1171	1	0	5	1	1	3	3	31	569	93	1707	CoherentMotion_C#v1	0	1000
1198	1	6	61	0	0	3	3	368	232	1104	696	CoherentMotion_C#v1	0	1000
1409	0	0	5	1	3	3	3	31	569	93	1707	CoherentMotion_C#v1	0	1000
1643	1	5	51	0	0	3	3	312	288	936	864	CoherentMotion_C#v1	0	1000
1191	0	2	23	2	1	3	3	143	457	429	1371	CoherentMotion_C#v1	0	1000
1471	1	5	51	3	3	3	3	312	288	936	864	CoherentMotion_C#v1	0	1000
1410	0	1	14	3	0	3	3	87	513	261	1539	CoherentMotion_C#v1	0	1000
1426	1	0	5	0	0	3	3	31	569	93	1707	CoherentMotion_C#v1	0	1000
1429	1	6	61	1	1	3	3	368	232	1104	696	CoherentMotion_C#v1	0	1000
1631	1	7	70	3	3	3	3	424	176	1272	528	CoherentMotion_C#v1	0	1000
1346	1	5	51	2	2	3	3	312	288	936	864	CoherentMotion_C#v1	1	500
1353	1	0	5	0	0	3	3	31	569	93	1707	CoherentMotion_C#v1	1	500
1089	1	7	70	3	3	3	3	424	176	1272	528	CoherentMotion_C#v1	1	500
994	0	3	33	2	1	3	3	199	401	597	1203	CoherentMotion_C#v1	1	500
921	0	1	14	1	0	3	3	87	513	261	1539	CoherentMotion_C#v1	1	500
901	1	6	61	2	2	3	3	368	232	1104	696	CoherentMotion_C#v1	1	500
1005	0	4	42	2	3	3	3	256	344	768	1032	CoherentMotion_C#v1	1	500
1086	0	0	5	2	0	3	3	31	569	93	1707	CoherentMotion_C#v1	1	500
888	1	7	70	0	0	3	3	424	176	1272	528	CoherentMotion_C#v1	1	500
1028	0	2	23	2	1	3	3	143	457	429	1371	CoherentMotion_C#v1	1	500
1018	1	6	61	3	3	3	3	368	232	1104	696	CoherentMotion_C#v1	1	500
1146	1	4	42	3	3	3	3	256	344	768	1032	CoherentMotion_C#v1	1	500
1005	1	5	51	0	0	3	3	312	288	936	864	CoherentMotion_C#v1	1	500
1075	1	1	14	0	0	3	3	87	513	261	1539	CoherentMotion_C#v1	1	500
1074	1	4	42	1	1	3	3	256	344	768	1032	CoherentMotion_C#v1	1	500
1184	0	3	33	1	0	3	3	199	401	597	1203	CoherentMotion_C#v1	1	500
1110	0	0	5	3	0	3	3	31	569	93	1707	CoherentMotion_C#v1	1	500
1201	0	2	23	1	0	3	3	143	457	429	1371	CoherentMotion_C#v1	1	500
997	0	1	14	3	1	3	3	87	513	261	1539	CoherentMotion_C#v1	1	500
994	0	0	5	2	3	3	3	31	569	93	1707	CoherentMotion_C#v1	1	500
963	1	6	61	1	1	3	3	368	232	1104	696	CoherentMotion_C#v1	1	500
1077	1	6	61	1	1	3	3	368	232	1104	696	CoherentMotion_C#v1	1	500
1200	1	0	5	0	0	3	3	31	569	93	1707	CoherentMotion_C#v1	1	500
1028	1	4	42	3	3	3	3	256	344	768	1032	CoherentMotion_C#v1	1	500
999	1	5	51	1	1	3	3	312	288	936	864	CoherentMotion_C#v1	1	500
1042	1	1	14	1	1	3	3	87	513	261	1539	CoherentMotion_C#v1	1	500
1009	1	5	51	0	0	3	3	312	288	936	864	CoherentMotion_C#v1	1	500
1085	0	1	14	0	1	3	3	87	513	261	1539	CoherentMotion_C#v1	1	500
1528	0	1	14	1	3	3	3	87	513	261	1539	CoherentMotion_C#v1	1	500
1021	1	2	23	0	0	3	3	143	457	429	1371	CoherentMotion_C#v1	1	500
1050	1	2	23	1	1	3	3	143	457	429	1371	CoherentMotion_C#v1	1	500
1101	1	3	33	3	3	3	3	199	401	597	1203	CoherentMotion_C#v1	1	500
1053	1	6	61	2	2	3	3	368	232	1104	696	CoherentMotion_C#v1	1	500
1013	1	7	70	0	0	3	3	424	176	1272	528	CoherentMotion_C#v1	1	500
1001	1	7	70	1	1	3	3	424	176	1272	528	CoherentMotion_C#v1	1	500
1097	1	7	70	1	1	3	3	424	176	1272	528	CoherentMotion_C#v1	1	500
1096	1	2	23	3	3	3	3	143	457	429	1371	CoherentMotion_C#v1	1	500
1013	1	6	61	2	2	3	3	368	232	1104	696	CoherentMotion_C#v1	1	500
1012	1	1	14	0	0	3	3	87	513	261	1539	CoherentMotion_C#v1	1	500
907	1	3	33	3	3	3	3	199	401	597	1203	CoherentMotion_C#v1	1	500
877	1	4	42	0	0	3	3	256	344	768	1032	CoherentMotion_C#v1	1	500
1079	1	2	23	3	3	3	3	143	457	429	1371	CoherentMotion_C#v1	1	500
987	1	3	33	3	3	3	3	199	401	597	1203	CoherentMotion_C#v1	1	500
913	1	6	61	2	2	3	3	368	232	1104	696	CoherentMotion_C#v1	1	500
846	1	4	42	3	3	3	3	256	344	768	1032	CoherentMotion_C#v1	1	500
864	1	5	51	3	3	3	3	312	288	936	864	CoherentMotion_C#v1	1	500
858	1	7	70	1	1	3	3	424	176	1272	528	CoherentMotion_C#v1	1	500
822	1	2	23	0	0	3	3	143	457	429	1371	CoherentMotion_C#v1	1	500
857	0	0	5	2	3	3	3	31	569	93	1707	CoherentMotion_C#v1	1	500
875	1	2	23	1	1	3	3	143	457	429	1371	CoherentMotion_C#v1	1	500
983	0	1	14	3	1	3	3	87	513	261	1539	CoherentMotion_C#v1	1	500
829	1	7	70	3	3	3	3	424	176	1272	528	CoherentMotion_C#v1	1	500
767	1	6	61	1	1	3	3	368	232	1104	696	CoherentMotion_C#v1	1	500
790	1	3	33	1	1	3	3	199	401	597	1203	CoherentMotion_C#v1	1	500
768	1	4	42	1	1	3	3	256	344	768	1032	CoherentMotion_C#v1	1	500
806	1	7	70	1	1	3	3	424	176	1272	528	CoherentMotion_C#v1	1	500
891	0	0	5	0	3	3	3	31	569	93	1707	CoherentMotion_C#v1	1	500
911	1	4	42	0	0	3	3	256	344	768	1032	CoherentMotion_C#v1	1	500
1012	1	0	5	1	1	3	3	31	569	93	1707	CoherentMotion_C#v1	1	500
906	1	2	23	1	1	3	3	143	457	429	1371	CoherentMotion_C#v1	1	500
814	1	6	61	2	2	3	3	368	232	1104	696	CoherentMotion_C#v1	1	500
813	1	4	42	2	2	3	3	256	344	768	1032	CoherentMotion_C#v1	1	500
779	1	7	70	0	0	3	3	424	176	1272	528	CoherentMotion_C#v1	1	500
707	1	5	51	3	3	3	3	312	288	936	864	CoherentMotion_C#v1	1	500
719	0	4	42	2	1	3	3	256	344	768	1032	CoherentMotion_C#v1	1	500
771	1	6	61	0	0	3	3	368	232	1104	696	CoherentMotion_C#v1	1	500
786	1	3	33	3	3	3	3	199	401	597	1203	CoherentMotion_C#v1	1	500
1083	0	2	23	3	0	3	3	143	457	429	1371	CoherentMotion_C#v1	1	500
660	1	6	61	2	2	3	3	368	232	1104	696	CoherentMotion_C#v1	1	500
930	0	5	51	0	1	3	3	312	288	936	864	CoherentMotion_C#v1	1	500
776	1	5	51	3	3	3	3	312	288	936	864	CoherentMotion_C#v1	1	500
690	1	3	33	2	2	3	3	199	401	597	1203	CoherentMotion_C#v1	1	500
839	1	1	14	1	1	3	3	87	513	261	1539	CoherentMotion_C#v1	1	500
834	1	2	23	2	2	3	3	143	457	429	1371	CoherentMotion_C#v1	1	500
700	1	6	61	0	0	3	3	368	232	1104	696	CoherentMotion_C#v1	1	500
674	1	7	70	1	1	3	3	424	176	1272	528	CoherentMotion_C#v1	1	500
1167	0	2	23	0	3	3	3	143	457	429	1371	CoherentMotion_C#v1	1	500
765	1	3	33	1	1	3	3	199	401	597	1203	CoherentMotion_C#v1	1	500
665	1	6	61	0	0	3	3	368	232	1104	696	CoherentMotion_C#v1	1	500
990	1	3	33	2	2	3	3	199	401	597	1203	CoherentMotion_C#v1	1	500
705	1	6	61	1	1	3	3	368	232	1104	696	CoherentMotion_C#v1	1	500
656	1	4	42	3	3	3	3	256	344	768	1032	CoherentMotion_C#v1	1	500
843	1	4	42	2	2	3	3	256	344	768	1032	CoherentMotion_C#v1	1	500
735	1	3	33	3	3	3	3	199	401	597	1203	CoherentMotion_C#v1	1	500
704	1	0	5	1	1	3	3	31	569	93	1707	CoherentMotion_C#v1	1	500
725	1	5	51	3	3	3	3	312	288	936	864	CoherentMotion_C#v1	1	500
674	1	4	42	1	1	3	3	256	344	768	1032	CoherentMotion_C#v1	1	500
602	1	4	42	2	2	3	3	256	344	768	1032	CoherentMotion_C#v1	1	500
605	1	4	42	0	0	3	3	256	344	768	1032	CoherentMotion_C#v1	1	500
628	1	7	70	2	2	3	3	424	176	1272	528	CoherentMotion_C#v1	1	500
570	1	6	61	1	1	3	3	368	232	1104	696	CoherentMotion_C#v1	1	500
590	1	7	70	3	3	3	3	424	176	1272	528	CoherentMotion_C#v1	1	500
594	1	4	42	2	2	3	3	256	344	768	1032	CoherentMotion_C#v1	1	500
558	1	6	61	3	3	3	3	368	232	1104	696	CoherentMotion_C#v1	1	500
526	1	5	51	0	0	3	3	312	288	936	864	CoherentMotion_C#v1	1	500
579	1	7	70	3	3	3	3	424	176	1272	528	CoherentMotion_C#v1	1	500
579	1	4	42	3	3	3	3	256	344	768	1032	CoherentMotion_C#v1	1	500
559	1	7	70	1	1	3	3	424	176	1272	528	CoherentMotion_C#v1	1	500
542	1	5	51	2	2	3	3	312	288	936	864	CoherentMotion_C#v1	1	500
560	1	7	70	2	2	3	3	424	176	1272	528	CoherentMotion_C#v1	1	500
635	0	0	5	2	3	3	3	31	569	93	1707	CoherentMotion_C#v1	1	500
1896	0	0	5	2	3	3	3	31	569	93	1707	CoherentMotion_C#v1	1	500
773	1	7	70	0	0	3	3	424	176	1272	528	CoherentMotion_C#v1	1	500
525	1	7	70	3	3	3	3	424	176	1272	528	CoherentMotion_C#v1	1	500
528	0	4	42	2	1	3	3	256	344	768	1032	CoherentMotion_C#v1	1	500
1256	1	5	51	0	0	3	3	312	288	936	864	CoherentMotion_C#v1	1	500
775	0	3	33	0	3	3	3	199	401	597	1203	CoherentMotion_C#v1	1	500
888	1	0	5	2	2	3	3	31	569	93	1707	CoherentMotion_C#v1	1	500
923	1	6	61	2	2	3	3	368	232	1104	696	CoherentMotion_C#v1	1	500
857	1	2	23	0	0	3	3	143	457	429	1371	CoherentMotion_C#v1	1	500
832	1	6	61	2	2	3	3	368	232	1104	696	CoherentMotion_C#v1	1	500
943	1	1	14	0	0	3	3	87	513	261	1539	CoherentMotion_C#v1	1	500
892	0	1	14	0	1	3	3	87	513	261	1539	CoherentMotion_C#v1	1	500
833	1	3	33	2	2	3	3	199	401	597	1203	CoherentMotion_C#v1	1	500
818	1	3	33	0	0	3	3	199	401	597	1203	CoherentMotion_C#v1	1	500
900	1	1	14	2	2	3	3	87	513	261	1539	CoherentMotion_C#v1	1	500
871	1	2	23	1	1	3	3	143	457	429	1371	CoherentMotion_C#v1	1	500
810	1	4	42	1	1	3	3	256	344	768	1032	CoherentMotion_C#v1	1	500
787	1	4	42	3	3	3	3	256	344	768	1032	CoherentMotion_C#v1	1	500
807	0	1	14	0	2	3	3	87	513	261	1539	CoherentMotion_C#v1	1	500
839	1	2	23	0	0	3	3	143	457	429	1371	CoherentMotion_C#v1	1	500
865	0	1	14	0	1	3	3	87	513	261	1539	CoherentMotion_C#v1	1	500
838	1	4	42	2	2	3	3	256	344	768	1032	CoherentMotion_C#v1	1	500
904	0	1	14	1	2	3	3	87	513	261	1539	CoherentMotion_C#v1	1	500
746	1	5	51	0	0	3	3	312	288	936	864	CoherentMotion_C#v1	1	500
746	1	7	70	0	0	3	3	424	176	1272	528	CoherentMotion_C#v1	1	500
779	1	4	42	1	1	3	3	256	344	768	1032	CoherentMotion_C#v1	1	500
788	1	2	23	0	0	3	3	143	457	429	1371	CoherentMotion_C#v1	1	500
861	1	3	33	0	0	3	3	199	401	597	1203	CoherentMotion_C#v1	1	500
856	1	2	23	1	1	3	3	143	457	429	1371	CoherentMotion_C#v1	1	500
919	0	2	23	0	2	3	3	143	457	429	1371	CoherentMotion_C#v1	1	500
766	1	5	51	3	3	3	3	312	288	936	864	CoherentMotion_C#v1	1	500
768	1	6	61	2	2	3	3	368	232	1104	696	CoherentMotion_C#v1	1	500
853	1	1	14	1	1	3	3	87	513	261	1539	CoherentMotion_C#v1	1	500
1410	0	2	23	2	0	3	3	143	457	429	1371	CoherentMotion_C#v1	1	500
987	0	0	5	1	0	3	3	31	569	93	1707	CoherentMotion_C#v1	1	500
1033	0	3	33	0	1	3	3	199	401	597	1203	CoherentMotion_C#v1	1	500
815	1	5	51	1	1	3	3	312	288	936	864	CoherentMotion_C#v1	1	500
864	0	0	5	3	0	3	3	31	569	93	1707	CoherentMotion_C#v1	1	500
918	0	4	42	0	1	3	3	256	344	768	1032	CoherentMotion_C#v1	1	500
1040	0	5	51	0	2	3	3	312	288	936	864	CoherentMotion_C#v1	1	500
827	1	5	51	2	2	3	3	312	288	936	864	CoherentMotion_C#v1	1	500
876	0	3	33	0	2	3	3	199	401	597	1203	CoherentMotion_C#v1	1	500
866	0	4	42	2	0	3	3	256	344	768	1032	CoherentMotion_C#v1	1	500
1076	1	3	33	0	0	3	3	199	401	597	1203	CoherentMotion_C#v1	1	500
804	1	2	23	1	1	3	3	143	457	429	1371	CoherentMotion_C#v1	1	500
902	1	2	23	3	3	3	3	143	457	429	1371	CoherentMotion_C#v1	1	500
897	0	0	5	3	0	3	3	31	569	93	1707	CoherentMotion_C#v1	1	500
790	1	4	42	2	2	3	3	256	344	768	1032	CoherentMotion_C#v1	1	500
831	0	4	42	2	1	3	3	256	344	768	1032	CoherentMotion_C#v1	1	500
769	0	0	5	2	0	3	3	31	569	93	1707	CoherentMotion_C#v1	1	500
945	0	0	5	1	3	3	3	31	569	93	1707	CoherentMotion_C#v1	1	500
831	0	1	14	2	1	3	3	87	513	261	1539	CoherentMotion_C#v1	1	500
1001	0	0	5	2	0	3	3	31	569	93	1707	CoherentMotion_C#v1	1	500
808	1	2	23	0	0	3	3	143	457	429	1371	CoherentMotion_C#v1	1	500
881	0	0	5	3	2	3	3	31	569	93	1707	CoherentMotion_C#v1	1	500
821	1	4	42	1	1	3	3	256	344	768	1032	CoherentMotion_C#v1	1	500
943	1	3	33	1	1	3	3	199	401	597	1203	CoherentMotion_C#v1	1	500
876	0	0	5	2	1	3	3	31	569	93	1707	CoherentMotion_C#v1	1	500
864	0	1	14	2	0	3	3	87	513	261	1539	CoherentMotion_C#v1	1	500
1120	0	2	23	2	3	3	3	143	457	429	1371	CoherentMotion_C#v1	1	500
908	1	2	23	0	0	3	3	143	457	429	1371	CoherentMotion_C#v1	1	500
976	0	5	51	2	0	3	3	312	288	936	864	CoherentMotion_C#v1	1	500
1054	1	4	42	0	0	3	3	256	344	768	1032	CoherentMotion_C#v1	1	500
918	1	2	23	1	1	3	3	143	457	429	1371	CoherentMotion_C#v1	1	500
930	0	0	5	3	0	3	3	31	569	93	1707	CoherentMotion_C#v1	1	500
1161	1	5	51	3	3	3	3	312	288	936	864	CoherentMotion_C#v1	1	500
922	1	4	42	3	3	3	3	256	344	768	1032	CoherentMotion_C#v1	1	500
903	0	1	14	1	0	3	3	87	513	261	1539	CoherentMotion_C#v1	1	500
922	0	3	33	2	0	3	3	199	401	597	1203	CoherentMotion_C#v1	1	500
1350	0	3	33	0	1	3	3	199	401	597	1203	CoherentMotion_C#v1	1	500
662	1	6	61	0	0	3	3	368	232	1104	696	CoherentMotion_C#v1	1	500
901	1	7	70	0	0	3	3	424	176	1272	528	CoherentMotion_C#v1	1	500
928	0	0	5	2	1	3	3	31	569	93	1707	CoherentMotion_C#v1	1	500
926	0	1	14	0	3	3	3	87	513	261	1539	CoherentMotion_C#v1	1	500
755	1	0	5	0	0	3	3	31	569	93	1707	CoherentMotion_C#v1	1	500
812	1	2	23	0	0	3	3	143	457	429	1371	CoherentMotion_C#v1	1	500
829	0	3	33	2	0	3	3	199	401	597	1203	CoherentMotion_C#v1	1	500
886	1	0	5	1	1	3	3	31	569	93	1707	CoherentMotion_C#v1	1	500
1034	0	1	14	2	0	3	3	87	513	261	1539	CoherentMotion_C#v1	1	500
729	1	6	61	1	1	3	3	368	232	1104	696	CoherentMotion_C#v1	1	500
917	1	2	23	2	2	3	3	143	457	429	1371	CoherentMotion_C#v1	1	500
902	1	1	14	0	0	3	3	87	513	261	1539	CoherentMotion_C#v1	1	500
946	0	3	33	2	0	3	3	199	401	597	1203	CoherentMotion_C#v1	1	500
847	0	2	23	3	0	3	3	143	457	429	1371	CoherentMotion_C#v1	1	500
818	0	2	23	2	1	3	3	143	457	429	1371	CoherentMotion_C#v1	1	500
883	0	1	14	1	0	3	3	87	513	261	1539	CoherentMotion_C#v1	1	500
775	1	1	14	1	1	3	3	87	513	261	1539	CoherentMotion_C#v1	1	500
720	1	7	70	1	1	3	3	424	176	1272	528	CoherentMotion_C#v1	1	500
782	1	1	14	3	3	3	3	87	513	261	1539	CoherentMotion_C#v1	1	500
702	0	4	42	3	0	3	3	256	344	768	1032	CoherentMotion_C#v1	1	500
830	1	6	61	0	0	3	3	368	232	1104	696	CoherentMotion_C#v1	1	500
669	1	5	51	1	1	3	3	312	288	936	864	CoherentMotion_C#v1	1	500
630	1	6	61	3	3	3	3	368	232	1104	696	CoherentMotion_C#v1	1	500
772	1	3	33	2	2	3	3	199	401	597	1203	CoherentMotion_C#v1	1	500
710	1	4	42	1	1	3	3	256	344	768	1032	CoherentMotion_C#v1	1	500
658	1	5	51	2	2	3	3	312	288	936	864	CoherentMotion_C#v1	1	500
711	0	0	5	2	1	3	3	31	569	93	1707	CoherentMotion_C#v1	1	500
680	0	0	5	3	0	3	3	31	569	93	1707	CoherentMotion_C#v1	1	500
712	0	2	23	3	0	3	3	143	457	429	1371	CoherentMotion_C#v1	1	500
766	1	7	70	0	0	3	3	424	176	1272	528	CoherentMotion_C#v1	1	500
948	0	0	5	2	1	3	3	31	569	93	1707	CoherentMotion_C#v1	1	500
824	1	2	23	2	2	3	3	143	457	429	1371	CoherentMotion_C#v1	1	500
634	1	5	51	0	0	3	3	312	288	936	864	CoherentMotion_C#v1	1	500
640	1	5	51	1	1	3	3	312	288	936	864	CoherentMotion_C#v1	1	500
782	0	3	33	3	1	3	3	199	401	597	1203	CoherentMotion_C#v1	1	500
775	1	5	51	2	2	3	3	312	288	936	864	CoherentMotion_C#v1	1	500
608	1	6	61	0	0	3	3	368	232	1104	696	CoherentMotion_C#v1	1	500
596	1	5	51	2	2	3	3	312	288	936	864	CoherentMotion_C#v1	1	500
551	1	6	61	2	2	3	3	368	232	1104	696	CoherentMotion_C#v1	1	500
738	1	5	51	3	3	3	3	312	288	936	864	CoherentMotion_C#v1	1	500
755	0	1	14	0	1	3	3	87	513	261	1539	CoherentMotion_C#v1	1	500
615	1	5	51	3	3	3	3	312	288	936	864	CoherentMotion_C#v1	1	500
689	1	0	5	2	2	3	3	31	569	93	1707	CoherentMotion_C#v1	1	500
669	0	1	14	2	3	3	3	87	513	261	1539	CoherentMotion_C#v1	1	500
612	1	5	51	2	2	3	3	312	288	936	864	CoherentMotion_C#v1	1	500
696	1	0	5	0	0	3	3	31	569	93	1707	CoherentMotion_C#v1	1	500
615	1	7	70	3	3	3	3	424	176	1272	528	CoherentMotion_C#v1	1	500
685	1	4	42	2	2	3	3	256	344	768	1032	CoherentMotion_C#v1	1	500
609	1	7	70	2	2	3	3	424	176	1272	528	CoherentMotion_C#v1	1	500
1091	0	1	14	2	3	3	3	87	513	261	1539	CoherentMotion_C#v1	1	500
1015	0	0	5	1	3	3	3	31	569	93	1707	CoherentMotion_C#v1	1	500
693	0	2	23	3	1	3	3	143	457	429	1371	CoherentMotion_C#v1	1	500
573	1	4	42	0	0	3	3	256	344	768	1032	CoherentMotion_C#v1	1	500
733	1	3	33	3	3	3	3	199	401	597	1203	CoherentMotion_C#v1	1	500
640	1	5	51	0	0	3	3	312	288	936	864	CoherentMotion_C#v1	1	500
622	1	0	5	2	2	3	3	31	569	93	1707	CoherentMotion_C#v1	1	500
842	0	2	23	2	0	3	3	143	457	429	1371	CoherentMotion_C#v1	1	500
645	1	5	51	1	1	3	3	312	288	936	864	CoherentMotion_C#v1	1	500
626	1	7	70	0	0	3	3	424	176	1272	528	CoherentMotion_C#v1	1	500
813	0	7	70	0	1	3	3	424	176	1272	528	CoherentMotion_C#v1	1	500
633	1	7	70	3	3	3	3	424	176	1272	528	CoherentMotion_C#v1	1	500
758	1	3	33	3	3	3	3	199	401	597	1203	CoherentMotion_C#v1	1	500
1246	1	3	33	1	1	3	3	199	401	597	1203	CoherentMotion_C#v1	1	500
971	1	3	33	1	1	3	3	199	401	597	1203	CoherentMotion_C#v1	1	500
1112	0	0	5	2	3	3	3	31	569	93	1707	CoherentMotion_C#v1	1	500
1003	1	6	61	0	0	3	3	368	232	1104	696	CoherentMotion_C#v1	1	500
951	0	1	14	2	1	3	3	87	513	261	1539	CoherentMotion_C#v1	1	500
762	1	7	70	0	0	3	3	424	176	1272	528	CoherentMotion_C#v1	1	500
766	1	1	14	3	3	3	3	87	513	261	1539	CoherentMotion_C#v1	1	500
732	1	7	70	1	1	3	3	424	176	1272	528	CoherentMotion_C#v1	1	500
814	0	0	5	0	2	3	3	31	569	93	1707	CoherentMotion_C#v1	1	500
655	1	6	61	3	3	3	3	368	232	1104	696	CoherentMotion_C#v1	1	500
693	1	6	61	3	3	3	3	368	232	1104	696	CoherentMotion_C#v1	1	500
684	1	3	33	1	1	3	3	199	401	597	1203	CoherentMotion_C#v1	1	500
547	0	6	61	1	3	3	3	368	232	1104	696	CoherentMotion_C#v1	1	500
981	0	2	23	1	0	3	3	143	457	429	1371	CoherentMotion_C#v1	1	500
819	1	2	23	3	3	3	3	143	457	429	1371	CoherentMotion_C#v1	1	500
667	1	7	70	3	3	3	3	424	176	1272	528	CoherentMotion_C#v1	1	500
931	0	2	23	2	0	3	3	143	457	429	1371	CoherentMotion_C#v1	1	500
742	1	6	61	3	3	3	3	368	232	1104	696	CoherentMotion_C#v1	1	500
1031	0	0	5	3	2	3	3	31	569	93	1707	CoherentMotion_C#v1	1	500
638	1	6	61	0	0	3	3	368	232	1104	696	CoherentMotion_C#v1	1	500
644	1	3	33	0	0	3	3	199	401	597	1203	CoherentMotion_C#v1	1	500
866	0	0	5	2	1	3	3	31	569	93	1707	CoherentMotion_C#v1	1	500
818	0	2	23	3	0	3	3	143	457	429	1371	CoherentMotion_C#v1	1	500
751	1	5	51	2	2	3	3	312	288	936	864	CoherentMotion_C#v1	1	500
812	0	1	14	2	0	3	3	87	513	261	1539	CoherentMotion_C#v1	1	500
829	0	1	14	3	1	3	3	87	513	261	1539	CoherentMotion_C#v1	1	500
823	1	2	23	1	1	3	3	143	457	429	1371	CoherentMotion_C#v1	1	500
905	1	5	51	2	2	3	3	312	288	936	864	CoherentMotion_C#v1	1	500
950	0	0	5	3	1	3	3	31	569	93	1707	CoherentMotion_C#v1	1	500
1004	0	1	14	0	3	3	3	87	513	261	1539	CoherentMotion_C#v1	1	500
859	0	3	33	0	2	3	3	199	401	597	1203	CoherentMotion_C#v1	1	500
735	1	4	42	1	1	3	3	256	344	768	1032	CoherentMotion_C#v1	1	500
878	0	4	42	2	3	3	3	256	344	768	1032	CoherentMotion_C#v1	1	500
880	0	0	5	1	0	3	3	31	569	93	1707	CoherentMotion_C#v1	1	500
773	0	1	14	0	1	3	3	87	513	261	1539	CoherentMotion_C#v1	1	500
719	1	6	61	2	2	3	3	368	232	1104	696	CoherentMotion_C#v1	1	500
918	0	3	33	1	2	3	3	199	401	597	1203	CoherentMotion_C#v1	1	500
794	1	3	33	0	0	3	3	199	401	597	1203	CoherentMotion_C#v1	1	500
723	1	3	33	2	2	3	3	199	401	597	1203	CoherentMotion_C#v1	1	500
801	1	1	14	1	1	3	3	87	513	261	1539	CoherentMotion_C#v1	1	500
726	1	3	33	0	0	3	3	199	401	597	1203	CoherentMotion_C#v1	1	500
668	1	2	23	2	2	3	3	143	457	429	1371	CoherentMotion_C#v1	1	500
639	1	3	33	0	0	3	3	199	401	597	1203	CoherentMotion_C#v1	1	500
759	1	2	23	2	2	3	3	143	457	429	1371	CoherentMotion_C#v1	1	500
648	1	7	70	3	3	3	3	424	176	1272	528	CoherentMotion_C#v1	1	500
604	1	7	70	2	2	3	3	424	176	1272	528	CoherentMotion_C#v1	1	500
696	1	4	42	0	0	3	3	256	344	768	1032	CoherentMotion_C#v1	1	500
620	1	7	70	1	1	3	3	424	176	1272	528	CoherentMotion_C#v1	1	500
649	0	1	14	2	3	3	3	87	513	261	1539	CoherentMotion_C#v1	1	500
634	1	5	51	3	3	3	3	312	288	936	864	CoherentMotion_C#v1	1	500
623	1	5	51	2	2	3	3	312	288	936	864	CoherentMotion_C#v1	1	500
796	0	1	14	2	1	3	3	87	513	261	1539	CoherentMotion_C#v1	1	500
614	1	3	33	2	2	3	3	199	401	597	1203	CoherentMotion_C#v1	1	500
714	1	5	51	0	0	3	3	312	288	936	864	CoherentMotion_C#v1	1	500
655	1	2	23	1	1	3	3	143	457	429	1371	CoherentMotion_C#v1	1	500
711	0	0	5	0	1	3	3	31	569	93	1707	CoherentMotion_C#v1	1	500
613	1	4	42	2	2	3	3	256	344	768	1032	CoherentMotion_C#v1	1	500
846	0	5	51	2	0	3	3	312	288	936	864	CoherentMotion_C#v1	1	500
644	1	6	61	2	2	3	3	368	232	1104	696	CoherentMotion_C#v1	1	500
698	0	0	5	2	1	3	3	31	569	93	1707	CoherentMotion_C#v1	1	500
640	1	4	42	1	1	3	3	256	344	768	1032	CoherentMotion_C#v1	1	500
669	1	7	70	0	0	3	3	424	176	1272	528	CoherentMotion_C#v1	1	500
620	1	5	51	1	1	3	3	312	288	936	864	CoherentMotion_C#v1	1	500
615	1	5	51	1	1	3	3	312	288	936	864	CoherentMotion_C#v1	1	500
652	0	4	42	0	2	3	3	256	344	768	1032	CoherentMotion_C#v1	1	500
601	1	7	70	1	1	3	3	424	176	1272	528	CoherentMotion_C#v1	1	500
646	1	6	61	3	3	3	3	368	232	1104	696	CoherentMotion_C#v1	1	500
579	1	6	61	1	1	3	3	368	232	1104	696	CoherentMotion_C#v1	1	500
717	1	7	70	3	3	3	3	424	176	1272	528	CoherentMotion_C#v1	1	500
757	0	5	51	3	0	3	3	312	288	936	864	CoherentMotion_C#v1	1	500
642	1	3	33	1	1	3	3	199	401	597	1203	CoherentMotion_C#v1	1	500
667	1	2	23	0	0	3	3	143	457	429	1371	CoherentMotion_C#v1	1	500
616	1	6	61	1	1	3	3	368	232	1104	696	CoherentMotion_C#v1	1	500
629	1	5	51	3	3	3	3	312	288	936	864	CoherentMotion_C#v1	1	500
755	0	2	23	3	1	3	3	143	457	429	1371	CoherentMotion_C#v1	1	500
576	1	2	23	0	0	3	3	143	457	429	1371	CoherentMotion_C#v1	1	500
767	1	2	23	0	0	3	3	143	457	429	1371	CoherentMotion_C#v1	1	500
656	1	4	42	0	0	3	3	256	344	768	1032	CoherentMotion_C#v1	1	500
652	0	6	61	2	1	3	3	368	232	1104	696	CoherentMotion_C#v1	1	500
599	1	5	51	2	2	3	3	312	288	936	864	CoherentMotion_C#v1	1	500
567	1	5	51	3	3	3	3	312	288	936	864	CoherentMotion_C#v1	1	500
522	1	6	61	0	0	3	3	368	232	1104	696	CoherentMotion_C#v1	1	500
636	1	5	51	3	3	3	3	312	288	936	864	CoherentMotion_C#v1	1	500
560	0	3	33	1	0	3	3	199	401	597	1203	CoherentMotion_C#v1	1	500
588	1	6	61	3	3	3	3	368	232	1104	696	CoherentMotion_C#v1	1	500
624	1	1	14	0	0	3	3	87	513	261	1539	CoherentMotion_C#v1	1	500
662	1	0	5	1	1	3	3	31	569	93	1707	CoherentMotion_C#v1	1	500
652	0	1	14	2	3	3	3	87	513	261	1539	CoherentMotion_C#v1	1	500
576	0	3	33	2	0	3	3	199	401	597	1203	CoherentMotion_C#v1	1	500
588	0	1	14	3	1	3	3	87	513	261	1539	CoherentMotion_C#v1	1	500
793	0	0	5	1	2	3	3	31	569	93	1707	CoherentMotion_C#v1	1	500
675	1	1	14	0	0	3	3	87	513	261	1539	CoherentMotion_C#v1	1	500
688	1	2	23	0	0	3	3	143	457	429	1371	CoherentMotion_C#v1	1	500
678	1	4	42	1	1	3	3	256	344	768	1032	CoherentMotion_C#v1	1	500
565	1	7	70	1	1	3	3	424	176	1272	528	CoherentMotion_C#v1	1	500
564	1	4	42	0	0	3	3	256	344	768	1032	CoherentMotion_C#v1	1	500
676	1	5	51	2	2	3	3	312	288	936	864	CoherentMotion_C#v1	1	500
602	0	6	61	2	0	3	3	368	232	1104	696	CoherentMotion_C#v1	1	500
573	1	4	42	1	1	3	3	256	344	768	1032	CoherentMotion_C#v1	1	500
633	1	5	51	0	0	3	3	312	288	936	864	CoherentMotion_C#v1	1	500
727	0	4	42	2	3	3	3	256	344	768	1032	CoherentMotion_C#v1	1	500
607	1	7	70	1	1	3	3	424	176	1272	528	CoherentMotion_C#v1	1	500
788	1	0	5	2	2	3	3	31	569	93	1707	CoherentMotion_C#v1	1	500
659	1	6	61	2	2	3	3	368	232	1104	696	CoherentMotion_C#v1	1	500
843	0	1	14	3	1	3	3	87	513	261	1539	CoherentMotion_C#v1	1	500
564	1	7	70	1	1	3	3	424	176	1272	528	CoherentMotion_C#v1	1	500
599	1	7	70	1	1	3	3	424	176	1272	528	CoherentMotion_C#v1	1	500
563	1	7	70	0	0	3	3	424	176	1272	528	CoherentMotion_C#v1	1	500
615	1	7	70	3	3	3	3	424	176	1272	528	CoherentMotion_C#v1	1	500
619	1	7	70	2	2	3	3	424	176	1272	528	CoherentMotion_C#v1	1	500
560	1	0	5	1	1	3	3	31	569	93	1707	CoherentMotion_C#v1	1	500
556	1	6	61	0	0	3	3	368	232	1104	696	CoherentMotion_C#v1	1	500
566	1	6	61	2	2	3	3	368	232	1104	696	CoherentMotion_C#v1	1	500
587	0	2	23	3	1	3	3	143	457	429	1371	CoherentMotion_C#v1	1	500
582	0	1	14	2	3	3	3	87	513	261	1539	CoherentMotion_C#v1	1	500
666	1	5	51	1	1	3	3	312	288	936	864	CoherentMotion_C#v1	1	500
696	1	3	33	1	1	3	3	199	401	597	1203	CoherentMotion_C#v1	1	500
783	1	4	42	3	3	3	3	256	344	768	1032	CoherentMotion_C#v1	1	500
639	1	4	42	3	3	3	3	256	344	768	1032	CoherentMotion_C#v1	1	500
573	1	6	61	0	0	3	3	368	232	1104	696	CoherentMotion_C#v1	1	500
645	1	3	33	0	0	3	3	199	401	597	1203	CoherentMotion_C#v1	1	500
599	1	7	70	2	2	3	3	424	176	1272	528	CoherentMotion_C#v1	1	500
683	1	5	51	0	0	3	3	312	288	936	864	CoherentMotion_C#v1	1	500
704	0	3	33	0	2	3	3	199	401	597	1203	CoherentMotion_C#v1	1	500
737	0	3	33	2	3	3	3	199	401	597	1203	CoherentMotion_C#v1	1	500
623	1	6	61	1	1	3	3	368	232	1104	696	CoherentMotion_C#v1	1	500
652	1	3	33	1	1	3	3	199	401	597	1203	CoherentMotion_C#v1	1	500
786	1	7	70	3	3	3	3	424	176	1272	528	CoherentMotion_C#v1	1	500
627	1	7	70	0	0	3	3	424	176	1272	528	CoherentMotion_C#v1	1	500
860	1	2	23	2	2	3	3	143	457	429	1371	CoherentMotion_C#v1	1	500
706	1	0	5	0	0	3	3	31	569	93	1707	CoherentMotion_C#v1	1	500
625	1	6	61	3	3	3	3	368	232	1104	696	CoherentMotion_C#v1	1	500
815	1	4	42	3	3	3	3	256	344	768	1032	CoherentMotion_C#v1	1	500
777	1	0	5	1	1	3	3	31	569	93	1707	CoherentMotion_C#v1	1	500
681	1	1	14	2	2	3	3	87	513	261	1539	CoherentMotion_C#v1	1	500
625	1	6	61	3	3	3	3	368	232	1104	696	CoherentMotion_C#v1	1	500
605	0	0	5	2	0	3	3	31	569	93	1707	CoherentMotion_C#v1	1	500
752	0	0	5	0	1	3	3	31	569	93	1707	CoherentMotion_C#v1	1	500
537	0	3	33	1	3	3	3	199	401	597	1203	CoherentMotion_C#v1	1	500
636	1	5	51	3	3	3	3	312	288	936	864	CoherentMotion_C#v1	1	500
1016	0	4	42	2	0	3	3	256	344	768	1032	CoherentMotion_C#v1	1	500
624	1	7	70	3	3	3	3	424	176	1272	528	CoherentMotion_C#v1	1	500
660	1	6	61	3	3	3	3	368	232	1104	696	CoherentMotion_C#v1	1	500
731	0	1	14	2	1	3	3	87	513	261	1539	CoherentMotion_C#v1	1	500
659	1	1	14	3	3	3	3	87	513	261	1539	CoherentMotion_C#v1	1	500
537	0	1	14	1	0	3	3	87	513	261	1539	CoherentMotion_C#v1	1	500
527	0	1	14	0	1	3	3	87	513	261	1539	CoherentMotion_C#v1	1	500
1060	0	3	33	2	3	3	3	199	401	597	1203	CoherentMotion_C#v1	1	500
622	1	3	33	3	3	3	3	199	401	597	1203	CoherentMotion_C#v1	1	500
602	1	6	61	1	1	3	3	368	232	1104	696	CoherentMotion_C#v1	1	500
758	0	0	5	2	3	3	3	31	569	93	1707	CoherentMotion_C#v1	1	500
583	1	7	70	0	0	3	3	424	176	1272	528	CoherentMotion_C#v1	1	500
691	1	3	33	1	1	3	3	199	401	597	1203	CoherentMotion_C#v1	1	500
601	1	4	42	3	3	3	3	256	344	768	1032	CoherentMotion_C#v1	1	500
606	1	7	70	0	0	3	3	424	176	1272	528	CoherentMotion_C#v1	1	500
545	1	7	70	1	1	3	3	424	176	1272	528	CoherentMotion_C#v1	1	500
556	0	4	42	2	0	3	3	256	344	768	1032	CoherentMotion_C#v1	1	500
630	0	1	14	3	1	3	3	87	513	261	1539	CoherentMotion_C#v1	1	500
579	1	6	61	2	2	3	3	368	232	1104	696	CoherentMotion_C#v1	1	500
585	0	0	5	2	1	3	3	31	569	93	1707	CoherentMotion_C#v1	1	500
1101	0	5	51	0	2	3	3	312	288	936	864	CoherentMotion_C#v1	1	500
630	1	5	51	1	1	3	3	312	288	936	864	CoherentMotion_C#v1	1	500
747	0	1	14	2	3	3	3	87	513	261	1539	CoherentMotion_C#v1	1	500
1361	0	2	23	2	0	3	3	143	457	429	1371	CoherentMotion_C#v1	1	500
1067	0	0	5	0	2	3	3	31	569	93	1707	CoherentMotion_C#v1	1	500
628	1	7	70	1	1	3	3	424	176	1272	528	CoherentMotion_C#v1	1	500
649	1	2	23	1	1	3	3	143	457	429	1371	CoherentMotion_C#v1	1	500
