# Supplementary material for: The Leuven Embedded Figures Test (L-EFT): measuring perception, intelligence or executive function?
Source: PeerJ. 2018 Mar 26;6:e4524. doi: 10.7717/peerj.4524 (PMC5875396; doi:10.7717/peerj.4524)
Supplement: Supplemental Information 9 [file peerj-06-4524-s009.zip › Study 1/CoherentMotion/115030CoherentMotion.csv]

ReactionTime	Accuracy	CoherenceLevel	CoherenceValue	StimDirection	RespDirection	G_MeanCoherentSpeed	G_MeanRandomSpeed	TotalCoherent	TotalRandom	TotalCoherentSpeed	TotalRandomSpeed	TestID	MainPrac	MotionDuration
1595	1	2	23	1	1	3	3	143	457	429	1371	CoherentMotion_C#v1	0	1000
1686	0	1	14	1	3	3	3	87	513	261	1539	CoherentMotion_C#v1	0	1000
1332	1	6	61	1	1	3	3	368	232	1104	696	CoherentMotion_C#v1	0	1000
1439	1	4	42	3	3	3	3	256	344	768	1032	CoherentMotion_C#v1	0	1000
1430	1	2	23	0	0	3	3	143	457	429	1371	CoherentMotion_C#v1	0	1000
1167	1	6	61	0	0	3	3	368	232	1104	696	CoherentMotion_C#v1	0	1000
1285	1	6	61	3	3	3	3	368	232	1104	696	CoherentMotion_C#v1	0	1000
1562	1	6	61	1	1	3	3	368	232	1104	696	CoherentMotion_C#v1	0	1000
2393	0	1	14	3	0	3	3	87	513	261	1539	CoherentMotion_C#v1	0	1000
1947	0	1	14	0	1	3	3	87	513	261	1539	CoherentMotion_C#v1	0	1000
1774	1	5	51	1	1	3	3	312	288	936	864	CoherentMotion_C#v1	0	1000
1604	1	1	14	2	2	3	3	87	513	261	1539	CoherentMotion_C#v1	0	1000
1699	1	7	70	3	3	3	3	424	176	1272	528	CoherentMotion_C#v1	0	1000
1537	1	5	51	1	1	3	3	312	288	936	864	CoherentMotion_C#v1	0	1000
1518	1	4	42	2	2	3	3	256	344	768	1032	CoherentMotion_C#v1	0	1000
1690	1	0	5	0	0	3	3	31	569	93	1707	CoherentMotion_C#v1	0	1000
1627	0	2	23	2	0	3	3	143	457	429	1371	CoherentMotion_C#v1	0	1000
1705	1	4	42	0	0	3	3	256	344	768	1032	CoherentMotion_C#v1	0	1000
1498	1	0	5	1	1	3	3	31	569	93	1707	CoherentMotion_C#v1	0	1000
1700	1	2	23	1	1	3	3	143	457	429	1371	CoherentMotion_C#v1	0	1000
1622	1	3	33	1	1	3	3	199	401	597	1203	CoherentMotion_C#v1	0	1000
1700	1	6	61	2	2	3	3	368	232	1104	696	CoherentMotion_C#v1	0	1000
1988	0	1	14	1	0	3	3	87	513	261	1539	CoherentMotion_C#v1	0	1000
1437	1	2	23	3	3	3	3	143	457	429	1371	CoherentMotion_C#v1	0	1000
1624	1	4	42	0	0	3	3	256	344	768	1032	CoherentMotion_C#v1	0	1000
1525	1	7	70	1	1	3	3	424	176	1272	528	CoherentMotion_C#v1	0	1000
1490	0	3	33	1	2	3	3	199	401	597	1203	CoherentMotion_C#v1	0	1000
2508	1	6	61	1	1	3	3	368	232	1104	696	CoherentMotion_C#v1	0	1000
1476	1	4	42	3	3	3	3	256	344	768	1032	CoherentMotion_C#v1	0	1000
1437	1	5	51	0	0	3	3	312	288	936	864	CoherentMotion_C#v1	0	1000
1560	1	7	70	0	0	3	3	424	176	1272	528	CoherentMotion_C#v1	0	1000
1477	0	3	33	0	1	3	3	199	401	597	1203	CoherentMotion_C#v1	0	1000
1647	1	6	61	3	3	3	3	368	232	1104	696	CoherentMotion_C#v1	0	1000
1821	1	2	23	3	3	3	3	143	457	429	1371	CoherentMotion_C#v1	0	1000
1666	1	3	33	2	2	3	3	199	401	597	1203	CoherentMotion_C#v1	0	1000
1521	1	5	51	0	0	3	3	312	288	936	864	CoherentMotion_C#v1	0	1000
1486	1	3	33	3	3	3	3	199	401	597	1203	CoherentMotion_C#v1	0	1000
1609	1	3	33	1	1	3	3	199	401	597	1203	CoherentMotion_C#v1	0	1000
1477	1	3	33	0	0	3	3	199	401	597	1203	CoherentMotion_C#v1	0	1000
1777	1	6	61	0	0	3	3	368	232	1104	696	CoherentMotion_C#v1	0	1000
1476	1	3	33	2	2	3	3	199	401	597	1203	CoherentMotion_C#v1	0	1000
1389	1	4	42	3	3	3	3	256	344	768	1032	CoherentMotion_C#v1	0	1000
1509	1	0	5	3	3	3	3	31	569	93	1707	CoherentMotion_C#v1	0	1000
1521	0	0	5	3	0	3	3	31	569	93	1707	CoherentMotion_C#v1	0	1000
1678	0	2	23	1	2	3	3	143	457	429	1371	CoherentMotion_C#v1	0	1000
1439	0	0	5	2	3	3	3	31	569	93	1707	CoherentMotion_C#v1	0	1000
2375	1	6	61	2	2	3	3	368	232	1104	696	CoherentMotion_C#v1	0	1000
1494	1	5	51	0	0	3	3	312	288	936	864	CoherentMotion_C#v1	0	1000
1397	1	6	61	2	2	3	3	368	232	1104	696	CoherentMotion_C#v1	0	1000
1423	1	5	51	1	1	3	3	312	288	936	864	CoherentMotion_C#v1	0	1000
1831	1	4	42	1	1	3	3	256	344	768	1032	CoherentMotion_C#v1	0	1000
1898	1	1	14	0	0	3	3	87	513	261	1539	CoherentMotion_C#v1	0	1000
1391	1	7	70	2	2	3	3	424	176	1272	528	CoherentMotion_C#v1	0	1000
1498	1	7	70	0	0	3	3	424	176	1272	528	CoherentMotion_C#v1	0	1000
2036	0	0	5	2	0	3	3	31	569	93	1707	CoherentMotion_C#v1	0	1000
1435	1	4	42	1	1	3	3	256	344	768	1032	CoherentMotion_C#v1	0	1000
1703	0	1	14	0	3	3	3	87	513	261	1539	CoherentMotion_C#v1	0	1000
1961	0	1	14	1	0	3	3	87	513	261	1539	CoherentMotion_C#v1	0	1000
1696	1	5	51	0	0	3	3	312	288	936	864	CoherentMotion_C#v1	0	1000
1471	1	4	42	0	0	3	3	256	344	768	1032	CoherentMotion_C#v1	0	1000
1322	1	6	61	0	0	3	3	368	232	1104	696	CoherentMotion_C#v1	0	1000
1459	1	7	70	3	3	3	3	424	176	1272	528	CoherentMotion_C#v1	0	1000
1533	1	4	42	3	3	3	3	256	344	768	1032	CoherentMotion_C#v1	0	1000
1624	0	1	14	3	0	3	3	87	513	261	1539	CoherentMotion_C#v1	0	1000
1366	1	5	51	0	0	3	3	312	288	936	864	CoherentMotion_C#v1	0	1000
1567	0	1	14	2	0	3	3	87	513	261	1539	CoherentMotion_C#v1	0	1000
1404	1	7	70	3	3	3	3	424	176	1272	528	CoherentMotion_C#v1	0	1000
1524	1	0	5	0	0	3	3	31	569	93	1707	CoherentMotion_C#v1	0	1000
1328	1	6	61	2	2	3	3	368	232	1104	696	CoherentMotion_C#v1	0	1000
1496	1	3	33	0	0	3	3	199	401	597	1203	CoherentMotion_C#v1	0	1000
1764	0	3	33	2	0	3	3	199	401	597	1203	CoherentMotion_C#v1	0	1000
1492	1	0	5	1	1	3	3	31	569	93	1707	CoherentMotion_C#v1	0	1000
2369	1	6	61	1	1	3	3	368	232	1104	696	CoherentMotion_C#v1	0	1000
1442	1	3	33	3	3	3	3	199	401	597	1203	CoherentMotion_C#v1	0	1000
1550	1	6	61	2	2	3	3	368	232	1104	696	CoherentMotion_C#v1	0	1000
1627	0	0	5	2	0	3	3	31	569	93	1707	CoherentMotion_C#v1	0	1000
1513	1	1	14	0	0	3	3	87	513	261	1539	CoherentMotion_C#v1	0	1000
1684	1	6	61	1	1	3	3	368	232	1104	696	CoherentMotion_C#v1	0	1000
1409	0	1	14	1	2	3	3	87	513	261	1539	CoherentMotion_C#v1	0	1000
1342	1	4	42	0	0	3	3	256	344	768	1032	CoherentMotion_C#v1	0	1000
872	1	7	70	0	0	3	3	424	176	1272	528	CoherentMotion_C#v1	1	500
2067	0	0	5	1	0	3	3	31	569	93	1707	CoherentMotion_C#v1	1	500
1036	1	0	5	0	0	3	3	31	569	93	1707	CoherentMotion_C#v1	1	500
862	1	5	51	0	0	3	3	312	288	936	864	CoherentMotion_C#v1	1	500
824	0	1	14	1	3	3	3	87	513	261	1539	CoherentMotion_C#v1	1	500
867	1	2	23	0	0	3	3	143	457	429	1371	CoherentMotion_C#v1	1	500
734	1	4	42	1	1	3	3	256	344	768	1032	CoherentMotion_C#v1	1	500
1733	1	2	23	2	2	3	3	143	457	429	1371	CoherentMotion_C#v1	1	500
979	0	0	5	3	1	3	3	31	569	93	1707	CoherentMotion_C#v1	1	500
1269	0	0	5	1	0	3	3	31	569	93	1707	CoherentMotion_C#v1	1	500
937	1	5	51	2	2	3	3	312	288	936	864	CoherentMotion_C#v1	1	500
631	1	5	51	3	3	3	3	312	288	936	864	CoherentMotion_C#v1	1	500
652	1	6	61	1	1	3	3	368	232	1104	696	CoherentMotion_C#v1	1	500
1760	1	0	5	0	0	3	3	31	569	93	1707	CoherentMotion_C#v1	1	500
981	1	5	51	2	2	3	3	312	288	936	864	CoherentMotion_C#v1	1	500
1442	0	3	33	3	0	3	3	199	401	597	1203	CoherentMotion_C#v1	1	500
1084	1	5	51	2	2	3	3	312	288	936	864	CoherentMotion_C#v1	1	500
1117	1	2	23	1	1	3	3	143	457	429	1371	CoherentMotion_C#v1	1	500
1083	1	5	51	0	0	3	3	312	288	936	864	CoherentMotion_C#v1	1	500
1041	1	1	14	2	2	3	3	87	513	261	1539	CoherentMotion_C#v1	1	500
822	1	5	51	1	1	3	3	312	288	936	864	CoherentMotion_C#v1	1	500
871	1	3	33	1	1	3	3	199	401	597	1203	CoherentMotion_C#v1	1	500
996	1	3	33	0	0	3	3	199	401	597	1203	CoherentMotion_C#v1	1	500
2531	0	1	14	1	0	3	3	87	513	261	1539	CoherentMotion_C#v1	1	500
682	1	7	70	3	3	3	3	424	176	1272	528	CoherentMotion_C#v1	1	500
1568	0	1	14	1	2	3	3	87	513	261	1539	CoherentMotion_C#v1	1	500
892	1	5	51	1	1	3	3	312	288	936	864	CoherentMotion_C#v1	1	500
1144	1	6	61	2	2	3	3	368	232	1104	696	CoherentMotion_C#v1	1	500
1163	0	4	42	1	0	3	3	256	344	768	1032	CoherentMotion_C#v1	1	500
1423	1	3	33	1	1	3	3	199	401	597	1203	CoherentMotion_C#v1	1	500
1544	0	4	42	1	0	3	3	256	344	768	1032	CoherentMotion_C#v1	1	500
789	1	5	51	2	2	3	3	312	288	936	864	CoherentMotion_C#v1	1	500
762	1	1	14	0	0	3	3	87	513	261	1539	CoherentMotion_C#v1	1	500
854	0	2	23	2	0	3	3	143	457	429	1371	CoherentMotion_C#v1	1	500
929	1	3	33	2	2	3	3	199	401	597	1203	CoherentMotion_C#v1	1	500
910	1	4	42	3	3	3	3	256	344	768	1032	CoherentMotion_C#v1	1	500
986	1	1	14	2	2	3	3	87	513	261	1539	CoherentMotion_C#v1	1	500
761	1	7	70	0	0	3	3	424	176	1272	528	CoherentMotion_C#v1	1	500
1261	1	0	5	1	1	3	3	31	569	93	1707	CoherentMotion_C#v1	1	500
821	1	4	42	0	0	3	3	256	344	768	1032	CoherentMotion_C#v1	1	500
1025	1	6	61	0	0	3	3	368	232	1104	696	CoherentMotion_C#v1	1	500
1056	1	7	70	2	2	3	3	424	176	1272	528	CoherentMotion_C#v1	1	500
848	1	7	70	2	2	3	3	424	176	1272	528	CoherentMotion_C#v1	1	500
1195	1	2	23	0	0	3	3	143	457	429	1371	CoherentMotion_C#v1	1	500
830	0	4	42	2	0	3	3	256	344	768	1032	CoherentMotion_C#v1	1	500
985	1	0	5	0	0	3	3	31	569	93	1707	CoherentMotion_C#v1	1	500
1575	1	1	14	2	2	3	3	87	513	261	1539	CoherentMotion_C#v1	1	500
2867	1	1	14	0	0	3	3	87	513	261	1539	CoherentMotion_C#v1	1	500
2033	1	2	23	1	1	3	3	143	457	429	1371	CoherentMotion_C#v1	1	500
1549	0	0	5	0	1	3	3	31	569	93	1707	CoherentMotion_C#v1	1	500
649	1	5	51	0	0	3	3	312	288	936	864	CoherentMotion_C#v1	1	500
1214	1	1	14	0	0	3	3	87	513	261	1539	CoherentMotion_C#v1	1	500
834	1	2	23	0	0	3	3	143	457	429	1371	CoherentMotion_C#v1	1	500
2189	1	7	70	0	0	3	3	424	176	1272	528	CoherentMotion_C#v1	1	500
1579	1	3	33	1	1	3	3	199	401	597	1203	CoherentMotion_C#v1	1	500
936	1	4	42	0	0	3	3	256	344	768	1032	CoherentMotion_C#v1	1	500
1120	1	0	5	0	0	3	3	31	569	93	1707	CoherentMotion_C#v1	1	500
1895	0	6	61	1	0	3	3	368	232	1104	696	CoherentMotion_C#v1	1	500
988	0	1	14	3	1	3	3	87	513	261	1539	CoherentMotion_C#v1	1	500
715	1	5	51	3	3	3	3	312	288	936	864	CoherentMotion_C#v1	1	500
1182	1	2	23	2	2	3	3	143	457	429	1371	CoherentMotion_C#v1	1	500
773	1	5	51	3	3	3	3	312	288	936	864	CoherentMotion_C#v1	1	500
1133	1	7	70	2	2	3	3	424	176	1272	528	CoherentMotion_C#v1	1	500
701	1	3	33	0	0	3	3	199	401	597	1203	CoherentMotion_C#v1	1	500
1336	1	3	33	3	3	3	3	199	401	597	1203	CoherentMotion_C#v1	1	500
990	1	0	5	0	0	3	3	31	569	93	1707	CoherentMotion_C#v1	1	500
716	1	4	42	3	3	3	3	256	344	768	1032	CoherentMotion_C#v1	1	500
900	0	0	5	1	0	3	3	31	569	93	1707	CoherentMotion_C#v1	1	500
1968	0	0	5	2	0	3	3	31	569	93	1707	CoherentMotion_C#v1	1	500
679	1	7	70	3	3	3	3	424	176	1272	528	CoherentMotion_C#v1	1	500
1693	0	0	5	3	1	3	3	31	569	93	1707	CoherentMotion_C#v1	1	500
814	1	6	61	3	3	3	3	368	232	1104	696	CoherentMotion_C#v1	1	500
744	0	3	33	1	0	3	3	199	401	597	1203	CoherentMotion_C#v1	1	500
703	1	7	70	3	3	3	3	424	176	1272	528	CoherentMotion_C#v1	1	500
967	1	6	61	0	0	3	3	368	232	1104	696	CoherentMotion_C#v1	1	500
3093	0	2	23	3	0	3	3	143	457	429	1371	CoherentMotion_C#v1	1	500
905	1	6	61	0	0	3	3	368	232	1104	696	CoherentMotion_C#v1	1	500
660	1	5	51	3	3	3	3	312	288	936	864	CoherentMotion_C#v1	1	500
1259	0	6	61	0	3	3	3	368	232	1104	696	CoherentMotion_C#v1	1	500
1906	1	7	70	1	1	3	3	424	176	1272	528	CoherentMotion_C#v1	1	500
949	1	7	70	2	2	3	3	424	176	1272	528	CoherentMotion_C#v1	1	500
1331	1	4	42	2	2	3	3	256	344	768	1032	CoherentMotion_C#v1	1	500
905	1	7	70	0	0	3	3	424	176	1272	528	CoherentMotion_C#v1	1	500
933	1	7	70	2	2	3	3	424	176	1272	528	CoherentMotion_C#v1	1	500
1348	1	3	33	1	1	3	3	199	401	597	1203	CoherentMotion_C#v1	1	500
1017	1	6	61	2	2	3	3	368	232	1104	696	CoherentMotion_C#v1	1	500
1611	1	1	14	2	2	3	3	87	513	261	1539	CoherentMotion_C#v1	1	500
1974	0	7	70	2	3	3	3	424	176	1272	528	CoherentMotion_C#v1	1	500
834	1	7	70	2	2	3	3	424	176	1272	528	CoherentMotion_C#v1	1	500
1035	1	2	23	3	3	3	3	143	457	429	1371	CoherentMotion_C#v1	1	500
1433	0	2	23	0	1	3	3	143	457	429	1371	CoherentMotion_C#v1	1	500
1074	0	0	5	0	2	3	3	31	569	93	1707	CoherentMotion_C#v1	1	500
1221	1	2	23	1	1	3	3	143	457	429	1371	CoherentMotion_C#v1	1	500
794	1	4	42	1	1	3	3	256	344	768	1032	CoherentMotion_C#v1	1	500
738	1	6	61	3	3	3	3	368	232	1104	696	CoherentMotion_C#v1	1	500
858	1	5	51	1	1	3	3	312	288	936	864	CoherentMotion_C#v1	1	500
1091	1	4	42	1	1	3	3	256	344	768	1032	CoherentMotion_C#v1	1	500
822	1	3	33	0	0	3	3	199	401	597	1203	CoherentMotion_C#v1	1	500
897	1	3	33	3	3	3	3	199	401	597	1203	CoherentMotion_C#v1	1	500
1677	0	7	70	2	0	3	3	424	176	1272	528	CoherentMotion_C#v1	1	500
829	1	6	61	2	2	3	3	368	232	1104	696	CoherentMotion_C#v1	1	500
701	1	6	61	3	3	3	3	368	232	1104	696	CoherentMotion_C#v1	1	500
994	1	1	14	0	0	3	3	87	513	261	1539	CoherentMotion_C#v1	1	500
817	1	7	70	2	2	3	3	424	176	1272	528	CoherentMotion_C#v1	1	500
683	1	2	23	2	2	3	3	143	457	429	1371	CoherentMotion_C#v1	1	500
1409	0	2	23	3	1	3	3	143	457	429	1371	CoherentMotion_C#v1	1	500
667	1	2	23	2	2	3	3	143	457	429	1371	CoherentMotion_C#v1	1	500
753	0	2	23	0	2	3	3	143	457	429	1371	CoherentMotion_C#v1	1	500
1096	0	2	23	0	2	3	3	143	457	429	1371	CoherentMotion_C#v1	1	500
650	1	7	70	1	1	3	3	424	176	1272	528	CoherentMotion_C#v1	1	500
576	1	7	70	3	3	3	3	424	176	1272	528	CoherentMotion_C#v1	1	500
1186	0	2	23	3	0	3	3	143	457	429	1371	CoherentMotion_C#v1	1	500
1270	1	2	23	0	0	3	3	143	457	429	1371	CoherentMotion_C#v1	1	500
777	1	3	33	1	1	3	3	199	401	597	1203	CoherentMotion_C#v1	1	500
934	1	2	23	2	2	3	3	143	457	429	1371	CoherentMotion_C#v1	1	500
1089	0	1	14	1	2	3	3	87	513	261	1539	CoherentMotion_C#v1	1	500
660	1	7	70	0	0	3	3	424	176	1272	528	CoherentMotion_C#v1	1	500
998	0	0	5	3	1	3	3	31	569	93	1707	CoherentMotion_C#v1	1	500
999	1	2	23	1	1	3	3	143	457	429	1371	CoherentMotion_C#v1	1	500
837	1	3	33	2	2	3	3	199	401	597	1203	CoherentMotion_C#v1	1	500
816	0	0	5	3	2	3	3	31	569	93	1707	CoherentMotion_C#v1	1	500
985	0	0	5	1	0	3	3	31	569	93	1707	CoherentMotion_C#v1	1	500
1044	1	1	14	1	1	3	3	87	513	261	1539	CoherentMotion_C#v1	1	500
793	1	4	42	0	0	3	3	256	344	768	1032	CoherentMotion_C#v1	1	500
1490	1	0	5	1	1	3	3	31	569	93	1707	CoherentMotion_C#v1	1	500
683	1	6	61	0	0	3	3	368	232	1104	696	CoherentMotion_C#v1	1	500
719	1	5	51	3	3	3	3	312	288	936	864	CoherentMotion_C#v1	1	500
667	1	6	61	3	3	3	3	368	232	1104	696	CoherentMotion_C#v1	1	500
1086	1	2	23	1	1	3	3	143	457	429	1371	CoherentMotion_C#v1	1	500
687	0	6	61	2	0	3	3	368	232	1104	696	CoherentMotion_C#v1	1	500
1126	1	3	33	1	1	3	3	199	401	597	1203	CoherentMotion_C#v1	1	500
840	1	5	51	0	0	3	3	312	288	936	864	CoherentMotion_C#v1	1	500
2003	0	1	14	3	0	3	3	87	513	261	1539	CoherentMotion_C#v1	1	500
669	1	3	33	0	0	3	3	199	401	597	1203	CoherentMotion_C#v1	1	500
642	1	4	42	1	1	3	3	256	344	768	1032	CoherentMotion_C#v1	1	500
614	0	3	33	2	0	3	3	199	401	597	1203	CoherentMotion_C#v1	1	500
1020	0	0	5	3	0	3	3	31	569	93	1707	CoherentMotion_C#v1	1	500
603	1	3	33	3	3	3	3	199	401	597	1203	CoherentMotion_C#v1	1	500
686	1	7	70	1	1	3	3	424	176	1272	528	CoherentMotion_C#v1	1	500
674	0	1	14	2	0	3	3	87	513	261	1539	CoherentMotion_C#v1	1	500
794	1	4	42	1	1	3	3	256	344	768	1032	CoherentMotion_C#v1	1	500
1317	1	0	5	0	0	3	3	31	569	93	1707	CoherentMotion_C#v1	1	500
685	1	7	70	0	0	3	3	424	176	1272	528	CoherentMotion_C#v1	1	500
1667	1	6	61	0	0	3	3	368	232	1104	696	CoherentMotion_C#v1	1	500
1875	0	3	33	3	1	3	3	199	401	597	1203	CoherentMotion_C#v1	1	500
1111	1	1	14	3	3	3	3	87	513	261	1539	CoherentMotion_C#v1	1	500
681	1	5	51	1	1	3	3	312	288	936	864	CoherentMotion_C#v1	1	500
878	1	0	5	1	1	3	3	31	569	93	1707	CoherentMotion_C#v1	1	500
618	0	3	33	2	0	3	3	199	401	597	1203	CoherentMotion_C#v1	1	500
783	1	5	51	2	2	3	3	312	288	936	864	CoherentMotion_C#v1	1	500
778	1	5	51	3	3	3	3	312	288	936	864	CoherentMotion_C#v1	1	500
914	1	1	14	0	0	3	3	87	513	261	1539	CoherentMotion_C#v1	1	500
958	1	4	42	0	0	3	3	256	344	768	1032	CoherentMotion_C#v1	1	500
1291	1	6	61	2	2	3	3	368	232	1104	696	CoherentMotion_C#v1	1	500
1474	1	1	14	2	2	3	3	87	513	261	1539	CoherentMotion_C#v1	1	500
1485	1	2	23	3	3	3	3	143	457	429	1371	CoherentMotion_C#v1	1	500
1063	1	4	42	2	2	3	3	256	344	768	1032	CoherentMotion_C#v1	1	500
1124	1	4	42	0	0	3	3	256	344	768	1032	CoherentMotion_C#v1	1	500
1895	0	1	14	2	0	3	3	87	513	261	1539	CoherentMotion_C#v1	1	500
766	1	2	23	2	2	3	3	143	457	429	1371	CoherentMotion_C#v1	1	500
1112	0	4	42	0	2	3	3	256	344	768	1032	CoherentMotion_C#v1	1	500
1514	0	0	5	0	2	3	3	31	569	93	1707	CoherentMotion_C#v1	1	500
1061	0	0	5	3	2	3	3	31	569	93	1707	CoherentMotion_C#v1	1	500
628	1	2	23	3	3	3	3	143	457	429	1371	CoherentMotion_C#v1	1	500
922	1	1	14	2	2	3	3	87	513	261	1539	CoherentMotion_C#v1	1	500
727	1	7	70	2	2	3	3	424	176	1272	528	CoherentMotion_C#v1	1	500
876	0	4	42	0	2	3	3	256	344	768	1032	CoherentMotion_C#v1	1	500
570	1	5	51	3	3	3	3	312	288	936	864	CoherentMotion_C#v1	1	500
684	1	3	33	1	1	3	3	199	401	597	1203	CoherentMotion_C#v1	1	500
659	1	4	42	3	3	3	3	256	344	768	1032	CoherentMotion_C#v1	1	500
874	1	6	61	0	0	3	3	368	232	1104	696	CoherentMotion_C#v1	1	500
1060	1	2	23	0	0	3	3	143	457	429	1371	CoherentMotion_C#v1	1	500
661	1	4	42	0	0	3	3	256	344	768	1032	CoherentMotion_C#v1	1	500
763	1	3	33	0	0	3	3	199	401	597	1203	CoherentMotion_C#v1	1	500
787	1	6	61	2	2	3	3	368	232	1104	696	CoherentMotion_C#v1	1	500
1576	0	0	5	2	0	3	3	31	569	93	1707	CoherentMotion_C#v1	1	500
603	1	4	42	1	1	3	3	256	344	768	1032	CoherentMotion_C#v1	1	500
860	1	1	14	2	2	3	3	87	513	261	1539	CoherentMotion_C#v1	1	500
986	1	1	14	2	2	3	3	87	513	261	1539	CoherentMotion_C#v1	1	500
920	1	0	5	1	1	3	3	31	569	93	1707	CoherentMotion_C#v1	1	500
1411	0	1	14	1	0	3	3	87	513	261	1539	CoherentMotion_C#v1	1	500
780	1	4	42	0	0	3	3	256	344	768	1032	CoherentMotion_C#v1	1	500
774	1	2	23	1	1	3	3	143	457	429	1371	CoherentMotion_C#v1	1	500
622	1	6	61	1	1	3	3	368	232	1104	696	CoherentMotion_C#v1	1	500
596	1	6	61	0	0	3	3	368	232	1104	696	CoherentMotion_C#v1	1	500
776	1	6	61	2	2	3	3	368	232	1104	696	CoherentMotion_C#v1	1	500
960	0	0	5	2	0	3	3	31	569	93	1707	CoherentMotion_C#v1	1	500
925	1	3	33	2	2	3	3	199	401	597	1203	CoherentMotion_C#v1	1	500
730	1	4	42	0	0	3	3	256	344	768	1032	CoherentMotion_C#v1	1	500
802	1	1	14	2	2	3	3	87	513	261	1539	CoherentMotion_C#v1	1	500
877	1	4	42	2	2	3	3	256	344	768	1032	CoherentMotion_C#v1	1	500
824	0	1	14	1	0	3	3	87	513	261	1539	CoherentMotion_C#v1	1	500
1153	0	2	23	2	1	3	3	143	457	429	1371	CoherentMotion_C#v1	1	500
643	1	7	70	1	1	3	3	424	176	1272	528	CoherentMotion_C#v1	1	500
891	1	6	61	2	2	3	3	368	232	1104	696	CoherentMotion_C#v1	1	500
757	1	4	42	0	0	3	3	256	344	768	1032	CoherentMotion_C#v1	1	500
591	1	4	42	3	3	3	3	256	344	768	1032	CoherentMotion_C#v1	1	500
611	1	0	5	0	0	3	3	31	569	93	1707	CoherentMotion_C#v1	1	500
593	1	4	42	1	1	3	3	256	344	768	1032	CoherentMotion_C#v1	1	500
1355	0	1	14	1	2	3	3	87	513	261	1539	CoherentMotion_C#v1	1	500
611	1	7	70	3	3	3	3	424	176	1272	528	CoherentMotion_C#v1	1	500
1327	1	0	5	0	0	3	3	31	569	93	1707	CoherentMotion_C#v1	1	500
710	1	7	70	2	2	3	3	424	176	1272	528	CoherentMotion_C#v1	1	500
639	1	5	51	0	0	3	3	312	288	936	864	CoherentMotion_C#v1	1	500
931	0	5	51	2	0	3	3	312	288	936	864	CoherentMotion_C#v1	1	500
722	1	1	14	0	0	3	3	87	513	261	1539	CoherentMotion_C#v1	1	500
616	1	0	5	0	0	3	3	31	569	93	1707	CoherentMotion_C#v1	1	500
1818	1	0	5	2	2	3	3	31	569	93	1707	CoherentMotion_C#v1	1	500
561	1	0	5	1	1	3	3	31	569	93	1707	CoherentMotion_C#v1	1	500
644	1	1	14	1	1	3	3	87	513	261	1539	CoherentMotion_C#v1	1	500
666	1	3	33	0	0	3	3	199	401	597	1203	CoherentMotion_C#v1	1	500
720	1	3	33	2	2	3	3	199	401	597	1203	CoherentMotion_C#v1	1	500
790	0	2	23	0	2	3	3	143	457	429	1371	CoherentMotion_C#v1	1	500
591	0	1	14	1	0	3	3	87	513	261	1539	CoherentMotion_C#v1	1	500
580	1	6	61	1	1	3	3	368	232	1104	696	CoherentMotion_C#v1	1	500
760	0	0	5	2	0	3	3	31	569	93	1707	CoherentMotion_C#v1	1	500
1070	1	4	42	1	1	3	3	256	344	768	1032	CoherentMotion_C#v1	1	500
704	1	3	33	2	2	3	3	199	401	597	1203	CoherentMotion_C#v1	1	500
708	1	7	70	3	3	3	3	424	176	1272	528	CoherentMotion_C#v1	1	500
638	1	2	23	0	0	3	3	143	457	429	1371	CoherentMotion_C#v1	1	500
964	1	2	23	1	1	3	3	143	457	429	1371	CoherentMotion_C#v1	1	500
607	1	6	61	0	0	3	3	368	232	1104	696	CoherentMotion_C#v1	1	500
566	1	5	51	3	3	3	3	312	288	936	864	CoherentMotion_C#v1	1	500
745	1	4	42	0	0	3	3	256	344	768	1032	CoherentMotion_C#v1	1	500
546	1	5	51	1	1	3	3	312	288	936	864	CoherentMotion_C#v1	1	500
1379	0	0	5	1	0	3	3	31	569	93	1707	CoherentMotion_C#v1	1	500
604	1	4	42	1	1	3	3	256	344	768	1032	CoherentMotion_C#v1	1	500
1184	0	1	14	2	0	3	3	87	513	261	1539	CoherentMotion_C#v1	1	500
540	1	4	42	1	1	3	3	256	344	768	1032	CoherentMotion_C#v1	1	500
597	1	3	33	3	3	3	3	199	401	597	1203	CoherentMotion_C#v1	1	500
730	1	4	42	1	1	3	3	256	344	768	1032	CoherentMotion_C#v1	1	500
593	0	1	14	2	0	3	3	87	513	261	1539	CoherentMotion_C#v1	1	500
949	0	2	23	3	2	3	3	143	457	429	1371	CoherentMotion_C#v1	1	500
595	1	6	61	0	0	3	3	368	232	1104	696	CoherentMotion_C#v1	1	500
646	1	4	42	1	1	3	3	256	344	768	1032	CoherentMotion_C#v1	1	500
633	1	5	51	3	3	3	3	312	288	936	864	CoherentMotion_C#v1	1	500
770	1	5	51	2	2	3	3	312	288	936	864	CoherentMotion_C#v1	1	500
586	1	7	70	1	1	3	3	424	176	1272	528	CoherentMotion_C#v1	1	500
573	0	3	33	2	0	3	3	199	401	597	1203	CoherentMotion_C#v1	1	500
753	1	7	70	0	0	3	3	424	176	1272	528	CoherentMotion_C#v1	1	500
614	1	6	61	0	0	3	3	368	232	1104	696	CoherentMotion_C#v1	1	500
685	1	7	70	0	0	3	3	424	176	1272	528	CoherentMotion_C#v1	1	500
741	1	6	61	0	0	3	3	368	232	1104	696	CoherentMotion_C#v1	1	500
587	1	5	51	0	0	3	3	312	288	936	864	CoherentMotion_C#v1	1	500
575	1	6	61	3	3	3	3	368	232	1104	696	CoherentMotion_C#v1	1	500
629	1	7	70	1	1	3	3	424	176	1272	528	CoherentMotion_C#v1	1	500
1385	0	0	5	2	0	3	3	31	569	93	1707	CoherentMotion_C#v1	1	500
1681	0	0	5	0	3	3	3	31	569	93	1707	CoherentMotion_C#v1	1	500
626	1	6	61	0	0	3	3	368	232	1104	696	CoherentMotion_C#v1	1	500
775	1	4	42	3	3	3	3	256	344	768	1032	CoherentMotion_C#v1	1	500
656	1	7	70	3	3	3	3	424	176	1272	528	CoherentMotion_C#v1	1	500
949	0	0	5	2	0	3	3	31	569	93	1707	CoherentMotion_C#v1	1	500
1730	1	4	42	1	1	3	3	256	344	768	1032	CoherentMotion_C#v1	1	500
755	1	5	51	0	0	3	3	312	288	936	864	CoherentMotion_C#v1	1	500
636	1	5	51	1	1	3	3	312	288	936	864	CoherentMotion_C#v1	1	500
690	1	1	14	2	2	3	3	87	513	261	1539	CoherentMotion_C#v1	1	500
616	1	6	61	1	1	3	3	368	232	1104	696	CoherentMotion_C#v1	1	500
1886	0	4	42	1	0	3	3	256	344	768	1032	CoherentMotion_C#v1	1	500
538	1	6	61	3	3	3	3	368	232	1104	696	CoherentMotion_C#v1	1	500
899	1	5	51	2	2	3	3	312	288	936	864	CoherentMotion_C#v1	1	500
658	1	7	70	0	0	3	3	424	176	1272	528	CoherentMotion_C#v1	1	500
905	0	5	51	2	1	3	3	312	288	936	864	CoherentMotion_C#v1	1	500
916	1	7	70	1	1	3	3	424	176	1272	528	CoherentMotion_C#v1	1	500
993	0	1	14	3	0	3	3	87	513	261	1539	CoherentMotion_C#v1	1	500
575	1	3	33	0	0	3	3	199	401	597	1203	CoherentMotion_C#v1	1	500
541	1	4	42	0	0	3	3	256	344	768	1032	CoherentMotion_C#v1	1	500
744	0	1	14	3	0	3	3	87	513	261	1539	CoherentMotion_C#v1	1	500
1135	1	1	14	0	0	3	3	87	513	261	1539	CoherentMotion_C#v1	1	500
542	1	7	70	1	1	3	3	424	176	1272	528	CoherentMotion_C#v1	1	500
689	1	5	51	0	0	3	3	312	288	936	864	CoherentMotion_C#v1	1	500
570	0	4	42	2	0	3	3	256	344	768	1032	CoherentMotion_C#v1	1	500
622	1	6	61	0	0	3	3	368	232	1104	696	CoherentMotion_C#v1	1	500
593	1	6	61	2	2	3	3	368	232	1104	696	CoherentMotion_C#v1	1	500
1749	0	1	14	0	2	3	3	87	513	261	1539	CoherentMotion_C#v1	1	500
728	1	2	23	1	1	3	3	143	457	429	1371	CoherentMotion_C#v1	1	500
672	1	2	23	3	3	3	3	143	457	429	1371	CoherentMotion_C#v1	1	500
1462	0	2	23	3	0	3	3	143	457	429	1371	CoherentMotion_C#v1	1	500
543	1	3	33	1	1	3	3	199	401	597	1203	CoherentMotion_C#v1	1	500
804	1	6	61	1	1	3	3	368	232	1104	696	CoherentMotion_C#v1	1	500
1101	1	1	14	0	0	3	3	87	513	261	1539	CoherentMotion_C#v1	1	500
815	1	6	61	0	0	3	3	368	232	1104	696	CoherentMotion_C#v1	1	500
1033	0	1	14	0	2	3	3	87	513	261	1539	CoherentMotion_C#v1	1	500
1032	1	1	14	1	1	3	3	87	513	261	1539	CoherentMotion_C#v1	1	500
550	1	3	33	3	3	3	3	199	401	597	1203	CoherentMotion_C#v1	1	500
936	0	2	23	3	1	3	3	143	457	429	1371	CoherentMotion_C#v1	1	500
614	0	2	23	1	0	3	3	143	457	429	1371	CoherentMotion_C#v1	1	500
939	1	2	23	0	0	3	3	143	457	429	1371	CoherentMotion_C#v1	1	500
935	0	1	14	1	0	3	3	87	513	261	1539	CoherentMotion_C#v1	1	500
692	1	4	42	1	1	3	3	256	344	768	1032	CoherentMotion_C#v1	1	500
1894	0	2	23	2	1	3	3	143	457	429	1371	CoherentMotion_C#v1	1	500
784	0	2	23	2	0	3	3	143	457	429	1371	CoherentMotion_C#v1	1	500
744	1	4	42	3	3	3	3	256	344	768	1032	CoherentMotion_C#v1	1	500
945	1	3	33	3	3	3	3	199	401	597	1203	CoherentMotion_C#v1	1	500
1021	1	3	33	3	3	3	3	199	401	597	1203	CoherentMotion_C#v1	1	500
744	1	6	61	0	0	3	3	368	232	1104	696	CoherentMotion_C#v1	1	500
536	1	6	61	1	1	3	3	368	232	1104	696	CoherentMotion_C#v1	1	500
664	0	0	5	2	0	3	3	31	569	93	1707	CoherentMotion_C#v1	1	500
702	1	6	61	0	0	3	3	368	232	1104	696	CoherentMotion_C#v1	1	500
597	1	7	70	1	1	3	3	424	176	1272	528	CoherentMotion_C#v1	1	500
1145	0	1	14	2	0	3	3	87	513	261	1539	CoherentMotion_C#v1	1	500
587	1	6	61	1	1	3	3	368	232	1104	696	CoherentMotion_C#v1	1	500
669	1	3	33	1	1	3	3	199	401	597	1203	CoherentMotion_C#v1	1	500
543	0	7	70	2	0	3	3	424	176	1272	528	CoherentMotion_C#v1	1	500
540	1	7	70	2	2	3	3	424	176	1272	528	CoherentMotion_C#v1	1	500
569	1	4	42	1	1	3	3	256	344	768	1032	CoherentMotion_C#v1	1	500
556	1	2	23	0	0	3	3	143	457	429	1371	CoherentMotion_C#v1	1	500
640	0	0	5	2	0	3	3	31	569	93	1707	CoherentMotion_C#v1	1	500
787	1	6	61	2	2	3	3	368	232	1104	696	CoherentMotion_C#v1	1	500
545	1	7	70	3	3	3	3	424	176	1272	528	CoherentMotion_C#v1	1	500
673	1	7	70	2	2	3	3	424	176	1272	528	CoherentMotion_C#v1	1	500
855	0	1	14	1	2	3	3	87	513	261	1539	CoherentMotion_C#v1	1	500
1089	0	0	5	3	0	3	3	31	569	93	1707	CoherentMotion_C#v1	1	500
721	1	2	23	2	2	3	3	143	457	429	1371	CoherentMotion_C#v1	1	500
921	1	3	33	0	0	3	3	199	401	597	1203	CoherentMotion_C#v1	1	500
581	1	6	61	1	1	3	3	368	232	1104	696	CoherentMotion_C#v1	1	500
681	1	2	23	0	0	3	3	143	457	429	1371	CoherentMotion_C#v1	1	500
608	1	5	51	1	1	3	3	312	288	936	864	CoherentMotion_C#v1	1	500
628	1	5	51	1	1	3	3	312	288	936	864	CoherentMotion_C#v1	1	500
648	0	7	70	2	0	3	3	424	176	1272	528	CoherentMotion_C#v1	1	500
639	1	7	70	1	1	3	3	424	176	1272	528	CoherentMotion_C#v1	1	500
1060	1	6	61	1	1	3	3	368	232	1104	696	CoherentMotion_C#v1	1	500
1205	1	0	5	3	3	3	3	31	569	93	1707	CoherentMotion_C#v1	1	500
676	1	5	51	1	1	3	3	312	288	936	864	CoherentMotion_C#v1	1	500
1151	0	0	5	1	0	3	3	31	569	93	1707	CoherentMotion_C#v1	1	500
610	1	1	14	1	1	3	3	87	513	261	1539	CoherentMotion_C#v1	1	500
630	1	5	51	3	3	3	3	312	288	936	864	CoherentMotion_C#v1	1	500
731	1	5	51	0	0	3	3	312	288	936	864	CoherentMotion_C#v1	1	500
608	1	3	33	2	2	3	3	199	401	597	1203	CoherentMotion_C#v1	1	500
567	0	3	33	0	1	3	3	199	401	597	1203	CoherentMotion_C#v1	1	500
794	1	5	51	1	1	3	3	312	288	936	864	CoherentMotion_C#v1	1	500
624	1	5	51	0	0	3	3	312	288	936	864	CoherentMotion_C#v1	1	500
809	1	4	42	2	2	3	3	256	344	768	1032	CoherentMotion_C#v1	1	500
1601	0	0	5	3	1	3	3	31	569	93	1707	CoherentMotion_C#v1	1	500
1121	1	5	51	3	3	3	3	312	288	936	864	CoherentMotion_C#v1	1	500
733	0	2	23	3	0	3	3	143	457	429	1371	CoherentMotion_C#v1	1	500
1046	1	3	33	0	0	3	3	199	401	597	1203	CoherentMotion_C#v1	1	500
1126	1	2	23	0	0	3	3	143	457	429	1371	CoherentMotion_C#v1	1	500
1372	1	0	5	0	0	3	3	31	569	93	1707	CoherentMotion_C#v1	1	500
835	1	3	33	0	0	3	3	199	401	597	1203	CoherentMotion_C#v1	1	500
622	1	7	70	2	2	3	3	424	176	1272	528	CoherentMotion_C#v1	1	500
1203	0	3	33	1	3	3	3	199	401	597	1203	CoherentMotion_C#v1	1	500
935	1	3	33	2	2	3	3	199	401	597	1203	CoherentMotion_C#v1	1	500
547	1	7	70	1	1	3	3	424	176	1272	528	CoherentMotion_C#v1	1	500
709	0	0	5	2	0	3	3	31	569	93	1707	CoherentMotion_C#v1	1	500
590	1	5	51	1	1	3	3	312	288	936	864	CoherentMotion_C#v1	1	500
818	1	4	42	3	3	3	3	256	344	768	1032	CoherentMotion_C#v1	1	500
651	1	7	70	0	0	3	3	424	176	1272	528	CoherentMotion_C#v1	1	500
688	1	7	70	0	0	3	3	424	176	1272	528	CoherentMotion_C#v1	1	500
728	1	5	51	2	2	3	3	312	288	936	864	CoherentMotion_C#v1	1	500
1918	0	1	14	2	1	3	3	87	513	261	1539	CoherentMotion_C#v1	1	500
544	1	0	5	0	0	3	3	31	569	93	1707	CoherentMotion_C#v1	1	500
1400	1	0	5	2	2	3	3	31	569	93	1707	CoherentMotion_C#v1	1	500
653	1	4	42	0	0	3	3	256	344	768	1032	CoherentMotion_C#v1	1	500
693	1	6	61	0	0	3	3	368	232	1104	696	CoherentMotion_C#v1	1	500
1405	1	5	51	0	0	3	3	312	288	936	864	CoherentMotion_C#v1	1	500
1414	1	3	33	1	1	3	3	199	401	597	1203	CoherentMotion_C#v1	1	500
784	1	5	51	0	0	3	3	312	288	936	864	CoherentMotion_C#v1	1	500
1175	1	2	23	2	2	3	3	143	457	429	1371	CoherentMotion_C#v1	1	500
1178	1	2	23	0	0	3	3	143	457	429	1371	CoherentMotion_C#v1	1	500
943	1	3	33	3	3	3	3	199	401	597	1203	CoherentMotion_C#v1	1	500
907	1	5	51	1	1	3	3	312	288	936	864	CoherentMotion_C#v1	1	500
808	1	4	42	3	3	3	3	256	344	768	1032	CoherentMotion_C#v1	1	500
690	1	7	70	0	0	3	3	424	176	1272	528	CoherentMotion_C#v1	1	500
725	1	6	61	3	3	3	3	368	232	1104	696	CoherentMotion_C#v1	1	500
735	1	6	61	2	2	3	3	368	232	1104	696	CoherentMotion_C#v1	1	500
1319	1	1	14	1	1	3	3	87	513	261	1539	CoherentMotion_C#v1	1	500
846	1	3	33	0	0	3	3	199	401	597	1203	CoherentMotion_C#v1	1	500
650	1	3	33	3	3	3	3	199	401	597	1203	CoherentMotion_C#v1	1	500
1342	1	1	14	0	0	3	3	87	513	261	1539	CoherentMotion_C#v1	1	500
646	1	4	42	2	2	3	3	256	344	768	1032	CoherentMotion_C#v1	1	500
1084	1	2	23	3	3	3	3	143	457	429	1371	CoherentMotion_C#v1	1	500
1052	1	1	14	1	1	3	3	87	513	261	1539	CoherentMotion_C#v1	1	500
637	1	7	70	3	3	3	3	424	176	1272	528	CoherentMotion_C#v1	1	500
626	1	7	70	1	1	3	3	424	176	1272	528	CoherentMotion_C#v1	1	500
599	1	6	61	0	0	3	3	368	232	1104	696	CoherentMotion_C#v1	1	500
1195	0	2	23	3	1	3	3	143	457	429	1371	CoherentMotion_C#v1	1	500
942	1	0	5	3	3	3	3	31	569	93	1707	CoherentMotion_C#v1	1	500
909	1	3	33	2	2	3	3	199	401	597	1203	CoherentMotion_C#v1	1	500
1095	1	6	61	2	2	3	3	368	232	1104	696	CoherentMotion_C#v1	1	500
745	1	5	51	0	0	3	3	312	288	936	864	CoherentMotion_C#v1	1	500
1073	0	0	5	0	2	3	3	31	569	93	1707	CoherentMotion_C#v1	1	500
961	1	3	33	2	2	3	3	199	401	597	1203	CoherentMotion_C#v1	1	500
720	1	7	70	2	2	3	3	424	176	1272	528	CoherentMotion_C#v1	1	500
598	1	4	42	3	3	3	3	256	344	768	1032	CoherentMotion_C#v1	1	500
698	1	4	42	1	1	3	3	256	344	768	1032	CoherentMotion_C#v1	1	500
850	1	4	42	2	2	3	3	256	344	768	1032	CoherentMotion_C#v1	1	500
653	1	5	51	1	1	3	3	312	288	936	864	CoherentMotion_C#v1	1	500
739	1	6	61	1	1	3	3	368	232	1104	696	CoherentMotion_C#v1	1	500
667	1	3	33	3	3	3	3	199	401	597	1203	CoherentMotion_C#v1	1	500
816	1	6	61	0	0	3	3	368	232	1104	696	CoherentMotion_C#v1	1	500
682	1	5	51	2	2	3	3	312	288	936	864	CoherentMotion_C#v1	1	500
624	1	3	33	1	1	3	3	199	401	597	1203	CoherentMotion_C#v1	1	500
677	1	5	51	0	0	3	3	312	288	936	864	CoherentMotion_C#v1	1	500
1643	0	2	23	3	0	3	3	143	457	429	1371	CoherentMotion_C#v1	1	500
827	1	1	14	1	1	3	3	87	513	261	1539	CoherentMotion_C#v1	1	500
1348	0	0	5	3	0	3	3	31	569	93	1707	CoherentMotion_C#v1	1	500
1453	0	1	14	3	0	3	3	87	513	261	1539	CoherentMotion_C#v1	1	500
726	1	5	51	2	2	3	3	312	288	936	864	CoherentMotion_C#v1	1	500
750	1	3	33	0	0	3	3	199	401	597	1203	CoherentMotion_C#v1	1	500
773	0	0	5	1	0	3	3	31	569	93	1707	CoherentMotion_C#v1	1	500
