# Supplementary material for: The Leuven Embedded Figures Test (L-EFT): measuring perception, intelligence or executive function?
Source: PeerJ. 2018 Mar 26;6:e4524. doi: 10.7717/peerj.4524 (PMC5875396; doi:10.7717/peerj.4524)
Supplement: Supplemental Information 9 [file peerj-06-4524-s009.zip › Study 1/CoherentMotion/115270CoherentMotion.csv]

ReactionTime	Accuracy	CoherenceLevel	CoherenceValue	StimDirection	RespDirection	G_MeanCoherentSpeed	G_MeanRandomSpeed	TotalCoherent	TotalRandom	TotalCoherentSpeed	TotalRandomSpeed	TestID	MainPrac	MotionDuration
6075	1	1	14	3	3	3	3	87	513	261	1539	CoherentMotion_C#v1	0	1000
1561	0	3	33	2	1	3	3	199	401	597	1203	CoherentMotion_C#v1	0	1000
2101	1	7	70	1	1	3	3	424	176	1272	528	CoherentMotion_C#v1	0	1000
1545	1	5	51	3	3	3	3	312	288	936	864	CoherentMotion_C#v1	0	1000
1436	1	7	70	0	0	3	3	424	176	1272	528	CoherentMotion_C#v1	0	1000
1355	1	0	5	3	3	3	3	31	569	93	1707	CoherentMotion_C#v1	0	1000
1375	0	3	33	0	3	3	3	199	401	597	1203	CoherentMotion_C#v1	0	1000
1375	0	1	14	1	3	3	3	87	513	261	1539	CoherentMotion_C#v1	0	1000
1600	1	3	33	1	1	3	3	199	401	597	1203	CoherentMotion_C#v1	0	1000
1981	0	1	14	2	1	3	3	87	513	261	1539	CoherentMotion_C#v1	0	1000
1420	0	2	23	2	1	3	3	143	457	429	1371	CoherentMotion_C#v1	0	1000
1439	1	4	42	0	0	3	3	256	344	768	1032	CoherentMotion_C#v1	0	1000
1080	1	7	70	2	2	3	3	424	176	1272	528	CoherentMotion_C#v1	0	1000
2809	1	2	23	3	3	3	3	143	457	429	1371	CoherentMotion_C#v1	0	1000
1230	1	5	51	0	0	3	3	312	288	936	864	CoherentMotion_C#v1	0	1000
1209	1	2	23	2	2	3	3	143	457	429	1371	CoherentMotion_C#v1	0	1000
1630	1	3	33	1	1	3	3	199	401	597	1203	CoherentMotion_C#v1	0	1000
1430	0	5	51	0	3	3	3	312	288	936	864	CoherentMotion_C#v1	0	1000
1302	0	3	33	0	2	3	3	199	401	597	1203	CoherentMotion_C#v1	0	1000
1341	1	3	33	1	1	3	3	199	401	597	1203	CoherentMotion_C#v1	0	1000
1037	0	0	5	1	3	3	3	31	569	93	1707	CoherentMotion_C#v1	0	1000
2267	0	0	5	0	2	3	3	31	569	93	1707	CoherentMotion_C#v1	0	1000
1532	1	6	61	2	2	3	3	368	232	1104	696	CoherentMotion_C#v1	0	1000
1271	0	4	42	0	3	3	3	256	344	768	1032	CoherentMotion_C#v1	0	1000
1334	0	7	70	0	3	3	3	424	176	1272	528	CoherentMotion_C#v1	0	1000
1285	1	4	42	2	2	3	3	256	344	768	1032	CoherentMotion_C#v1	0	1000
1458	1	6	61	0	0	3	3	368	232	1104	696	CoherentMotion_C#v1	0	1000
1493	1	4	42	0	0	3	3	256	344	768	1032	CoherentMotion_C#v1	0	1000
1385	1	3	33	3	3	3	3	199	401	597	1203	CoherentMotion_C#v1	0	1000
1426	1	4	42	3	3	3	3	256	344	768	1032	CoherentMotion_C#v1	0	1000
1466	1	6	61	3	3	3	3	368	232	1104	696	CoherentMotion_C#v1	0	1000
1629	0	2	23	3	1	3	3	143	457	429	1371	CoherentMotion_C#v1	0	1000
1602	0	1	14	0	3	3	3	87	513	261	1539	CoherentMotion_C#v1	0	1000
1537	1	5	51	0	0	3	3	312	288	936	864	CoherentMotion_C#v1	0	1000
1598	1	4	42	3	3	3	3	256	344	768	1032	CoherentMotion_C#v1	0	1000
1596	1	6	61	3	3	3	3	368	232	1104	696	CoherentMotion_C#v1	0	1000
1394	0	0	5	1	3	3	3	31	569	93	1707	CoherentMotion_C#v1	0	1000
1226	0	2	23	1	3	3	3	143	457	429	1371	CoherentMotion_C#v1	0	1000
1799	0	0	5	1	3	3	3	31	569	93	1707	CoherentMotion_C#v1	0	1000
1570	0	1	14	2	3	3	3	87	513	261	1539	CoherentMotion_C#v1	0	1000
1334	1	3	33	1	1	3	3	199	401	597	1203	CoherentMotion_C#v1	0	1000
2094	0	3	33	2	3	3	3	199	401	597	1203	CoherentMotion_C#v1	0	1000
1625	1	1	14	1	1	3	3	87	513	261	1539	CoherentMotion_C#v1	0	1000
1662	1	6	61	1	1	3	3	368	232	1104	696	CoherentMotion_C#v1	0	1000
1676	0	1	14	0	1	3	3	87	513	261	1539	CoherentMotion_C#v1	0	1000
1910	1	5	51	0	0	3	3	312	288	936	864	CoherentMotion_C#v1	0	1000
1669	0	1	14	0	1	3	3	87	513	261	1539	CoherentMotion_C#v1	0	1000
1693	0	4	42	2	3	3	3	256	344	768	1032	CoherentMotion_C#v1	0	1000
1477	1	6	61	1	1	3	3	368	232	1104	696	CoherentMotion_C#v1	0	1000
1647	0	1	14	2	1	3	3	87	513	261	1539	CoherentMotion_C#v1	0	1000
1910	1	5	51	1	1	3	3	312	288	936	864	CoherentMotion_C#v1	0	1000
1396	0	1	14	2	0	3	3	87	513	261	1539	CoherentMotion_C#v1	0	1000
1381	0	3	33	2	1	3	3	199	401	597	1203	CoherentMotion_C#v1	0	1000
1863	0	4	42	0	1	3	3	256	344	768	1032	CoherentMotion_C#v1	0	1000
2044	1	6	61	1	1	3	3	368	232	1104	696	CoherentMotion_C#v1	0	1000
1609	0	4	42	2	0	3	3	256	344	768	1032	CoherentMotion_C#v1	0	1000
2010	0	1	14	3	1	3	3	87	513	261	1539	CoherentMotion_C#v1	0	1000
1953	0	6	61	2	1	3	3	368	232	1104	696	CoherentMotion_C#v1	0	1000
1587	0	5	51	0	1	3	3	312	288	936	864	CoherentMotion_C#v1	0	1000
1495	0	5	51	3	1	3	3	312	288	936	864	CoherentMotion_C#v1	0	1000
1524	1	7	70	2	2	3	3	424	176	1272	528	CoherentMotion_C#v1	0	1000
1477	1	3	33	1	1	3	3	199	401	597	1203	CoherentMotion_C#v1	0	1000
1472	0	2	23	3	1	3	3	143	457	429	1371	CoherentMotion_C#v1	0	1000
1851	0	1	14	3	1	3	3	87	513	261	1539	CoherentMotion_C#v1	0	1000
2216	0	3	33	1	0	3	3	199	401	597	1203	CoherentMotion_C#v1	0	1000
1878	1	1	14	1	1	3	3	87	513	261	1539	CoherentMotion_C#v1	0	1000
1819	1	5	51	1	1	3	3	312	288	936	864	CoherentMotion_C#v1	0	1000
1692	1	6	61	0	0	3	3	368	232	1104	696	CoherentMotion_C#v1	0	1000
1823	1	0	5	1	1	3	3	31	569	93	1707	CoherentMotion_C#v1	0	1000
1665	1	7	70	0	0	3	3	424	176	1272	528	CoherentMotion_C#v1	0	1000
1595	1	4	42	3	3	3	3	256	344	768	1032	CoherentMotion_C#v1	0	1000
1543	1	7	70	1	1	3	3	424	176	1272	528	CoherentMotion_C#v1	0	1000
1710	1	7	70	1	1	3	3	424	176	1272	528	CoherentMotion_C#v1	0	1000
1562	1	7	70	1	1	3	3	424	176	1272	528	CoherentMotion_C#v1	0	1000
1859	1	1	14	0	0	3	3	87	513	261	1539	CoherentMotion_C#v1	0	1000
1928	1	0	5	3	3	3	3	31	569	93	1707	CoherentMotion_C#v1	0	1000
1646	1	6	61	1	1	3	3	368	232	1104	696	CoherentMotion_C#v1	0	1000
1461	1	3	33	0	0	3	3	199	401	597	1203	CoherentMotion_C#v1	0	1000
1392	1	7	70	3	3	3	3	424	176	1272	528	CoherentMotion_C#v1	0	1000
1525	0	0	5	3	1	3	3	31	569	93	1707	CoherentMotion_C#v1	0	1000
1184	0	0	5	2	1	3	3	31	569	93	1707	CoherentMotion_C#v1	1	500
1251	1	7	70	1	1	3	3	424	176	1272	528	CoherentMotion_C#v1	1	500
1225	1	6	61	3	3	3	3	368	232	1104	696	CoherentMotion_C#v1	1	500
1109	1	6	61	2	2	3	3	368	232	1104	696	CoherentMotion_C#v1	1	500
933	1	7	70	0	0	3	3	424	176	1272	528	CoherentMotion_C#v1	1	500
979	1	6	61	1	1	3	3	368	232	1104	696	CoherentMotion_C#v1	1	500
959	1	5	51	3	3	3	3	312	288	936	864	CoherentMotion_C#v1	1	500
990	1	7	70	0	0	3	3	424	176	1272	528	CoherentMotion_C#v1	1	500
1301	1	4	42	3	3	3	3	256	344	768	1032	CoherentMotion_C#v1	1	500
1288	0	1	14	3	2	3	3	87	513	261	1539	CoherentMotion_C#v1	1	500
1137	1	4	42	2	2	3	3	256	344	768	1032	CoherentMotion_C#v1	1	500
1124	1	5	51	3	3	3	3	312	288	936	864	CoherentMotion_C#v1	1	500
1092	1	4	42	0	0	3	3	256	344	768	1032	CoherentMotion_C#v1	1	500
1141	1	4	42	2	2	3	3	256	344	768	1032	CoherentMotion_C#v1	1	500
1087	0	2	23	1	0	3	3	143	457	429	1371	CoherentMotion_C#v1	1	500
1368	0	1	14	1	2	3	3	87	513	261	1539	CoherentMotion_C#v1	1	500
1080	1	7	70	0	0	3	3	424	176	1272	528	CoherentMotion_C#v1	1	500
1130	1	7	70	3	3	3	3	424	176	1272	528	CoherentMotion_C#v1	1	500
1235	1	6	61	1	1	3	3	368	232	1104	696	CoherentMotion_C#v1	1	500
1224	0	4	42	3	0	3	3	256	344	768	1032	CoherentMotion_C#v1	1	500
1209	1	3	33	1	1	3	3	199	401	597	1203	CoherentMotion_C#v1	1	500
1168	1	6	61	1	1	3	3	368	232	1104	696	CoherentMotion_C#v1	1	500
1266	0	0	5	0	3	3	3	31	569	93	1707	CoherentMotion_C#v1	1	500
1368	0	1	14	1	0	3	3	87	513	261	1539	CoherentMotion_C#v1	1	500
1168	1	2	23	1	1	3	3	143	457	429	1371	CoherentMotion_C#v1	1	500
1212	0	2	23	2	3	3	3	143	457	429	1371	CoherentMotion_C#v1	1	500
1095	1	5	51	2	2	3	3	312	288	936	864	CoherentMotion_C#v1	1	500
1705	1	2	23	2	2	3	3	143	457	429	1371	CoherentMotion_C#v1	1	500
1249	1	4	42	2	2	3	3	256	344	768	1032	CoherentMotion_C#v1	1	500
1286	0	0	5	3	0	3	3	31	569	93	1707	CoherentMotion_C#v1	1	500
1171	0	3	33	2	0	3	3	199	401	597	1203	CoherentMotion_C#v1	1	500
1431	1	4	42	3	3	3	3	256	344	768	1032	CoherentMotion_C#v1	1	500
1281	1	0	5	3	3	3	3	31	569	93	1707	CoherentMotion_C#v1	1	500
1191	1	5	51	3	3	3	3	312	288	936	864	CoherentMotion_C#v1	1	500
970	1	6	61	1	1	3	3	368	232	1104	696	CoherentMotion_C#v1	1	500
1023	1	5	51	1	1	3	3	312	288	936	864	CoherentMotion_C#v1	1	500
1317	0	7	70	3	1	3	3	424	176	1272	528	CoherentMotion_C#v1	1	500
1061	1	1	14	1	1	3	3	87	513	261	1539	CoherentMotion_C#v1	1	500
1046	1	0	5	1	1	3	3	31	569	93	1707	CoherentMotion_C#v1	1	500
989	0	4	42	2	1	3	3	256	344	768	1032	CoherentMotion_C#v1	1	500
1172	1	5	51	1	1	3	3	312	288	936	864	CoherentMotion_C#v1	1	500
1311	1	5	51	0	0	3	3	312	288	936	864	CoherentMotion_C#v1	1	500
1190	0	1	14	3	2	3	3	87	513	261	1539	CoherentMotion_C#v1	1	500
1474	0	4	42	3	1	3	3	256	344	768	1032	CoherentMotion_C#v1	1	500
988	1	5	51	0	0	3	3	312	288	936	864	CoherentMotion_C#v1	1	500
1098	1	1	14	1	1	3	3	87	513	261	1539	CoherentMotion_C#v1	1	500
1001	1	0	5	3	3	3	3	31	569	93	1707	CoherentMotion_C#v1	1	500
1090	0	6	61	1	3	3	3	368	232	1104	696	CoherentMotion_C#v1	1	500
1319	0	1	14	1	2	3	3	87	513	261	1539	CoherentMotion_C#v1	1	500
1002	0	1	14	0	3	3	3	87	513	261	1539	CoherentMotion_C#v1	1	500
4529	0	7	70	3	1	3	3	424	176	1272	528	CoherentMotion_C#v1	1	500
793	1	7	70	0	0	3	3	424	176	1272	528	CoherentMotion_C#v1	1	500
987	0	2	23	2	1	3	3	143	457	429	1371	CoherentMotion_C#v1	1	500
1090	0	2	23	0	1	3	3	143	457	429	1371	CoherentMotion_C#v1	1	500
1091	0	0	5	2	1	3	3	31	569	93	1707	CoherentMotion_C#v1	1	500
931	0	1	14	3	1	3	3	87	513	261	1539	CoherentMotion_C#v1	1	500
912	1	6	61	1	1	3	3	368	232	1104	696	CoherentMotion_C#v1	1	500
843	1	7	70	1	1	3	3	424	176	1272	528	CoherentMotion_C#v1	1	500
1047	0	1	14	0	1	3	3	87	513	261	1539	CoherentMotion_C#v1	1	500
1023	0	4	42	2	1	3	3	256	344	768	1032	CoherentMotion_C#v1	1	500
1797	1	3	33	1	1	3	3	199	401	597	1203	CoherentMotion_C#v1	1	500
953	1	6	61	0	0	3	3	368	232	1104	696	CoherentMotion_C#v1	1	500
1703	0	2	23	1	0	3	3	143	457	429	1371	CoherentMotion_C#v1	1	500
1616	0	3	33	1	2	3	3	199	401	597	1203	CoherentMotion_C#v1	1	500
1061	1	6	61	3	3	3	3	368	232	1104	696	CoherentMotion_C#v1	1	500
1093	1	3	33	3	3	3	3	199	401	597	1203	CoherentMotion_C#v1	1	500
965	1	7	70	3	3	3	3	424	176	1272	528	CoherentMotion_C#v1	1	500
1003	0	4	42	2	3	3	3	256	344	768	1032	CoherentMotion_C#v1	1	500
1508	0	3	33	2	0	3	3	199	401	597	1203	CoherentMotion_C#v1	1	500
1424	0	5	51	0	3	3	3	312	288	936	864	CoherentMotion_C#v1	1	500
1105	0	4	42	0	1	3	3	256	344	768	1032	CoherentMotion_C#v1	1	500
897	1	2	23	3	3	3	3	143	457	429	1371	CoherentMotion_C#v1	1	500
899	0	0	5	2	3	3	3	31	569	93	1707	CoherentMotion_C#v1	1	500
1122	1	5	51	3	3	3	3	312	288	936	864	CoherentMotion_C#v1	1	500
1164	0	5	51	1	3	3	3	312	288	936	864	CoherentMotion_C#v1	1	500
1191	1	2	23	3	3	3	3	143	457	429	1371	CoherentMotion_C#v1	1	500
1137	0	3	33	1	3	3	3	199	401	597	1203	CoherentMotion_C#v1	1	500
1140	0	6	61	1	3	3	3	368	232	1104	696	CoherentMotion_C#v1	1	500
1071	1	3	33	1	1	3	3	199	401	597	1203	CoherentMotion_C#v1	1	500
1119	1	3	33	1	1	3	3	199	401	597	1203	CoherentMotion_C#v1	1	500
1053	0	6	61	0	1	3	3	368	232	1104	696	CoherentMotion_C#v1	1	500
1685	0	7	70	0	1	3	3	424	176	1272	528	CoherentMotion_C#v1	1	500
1024	0	6	61	0	3	3	3	368	232	1104	696	CoherentMotion_C#v1	1	500
1296	0	1	14	0	3	3	3	87	513	261	1539	CoherentMotion_C#v1	1	500
1166	0	7	70	3	1	3	3	424	176	1272	528	CoherentMotion_C#v1	1	500
1169	1	7	70	1	1	3	3	424	176	1272	528	CoherentMotion_C#v1	1	500
904	1	0	5	3	3	3	3	31	569	93	1707	CoherentMotion_C#v1	1	500
1775	0	4	42	0	2	3	3	256	344	768	1032	CoherentMotion_C#v1	1	500
1106	0	3	33	2	3	3	3	199	401	597	1203	CoherentMotion_C#v1	1	500
1002	0	3	33	3	1	3	3	199	401	597	1203	CoherentMotion_C#v1	1	500
1744	0	4	42	2	1	3	3	256	344	768	1032	CoherentMotion_C#v1	1	500
1283	0	0	5	3	1	3	3	31	569	93	1707	CoherentMotion_C#v1	1	500
1241	0	0	5	3	1	3	3	31	569	93	1707	CoherentMotion_C#v1	1	500
1718	0	1	14	0	3	3	3	87	513	261	1539	CoherentMotion_C#v1	1	500
1567	0	0	5	2	3	3	3	31	569	93	1707	CoherentMotion_C#v1	1	500
1467	1	7	70	3	3	3	3	424	176	1272	528	CoherentMotion_C#v1	1	500
1109	0	2	23	1	3	3	3	143	457	429	1371	CoherentMotion_C#v1	1	500
1099	1	3	33	1	1	3	3	199	401	597	1203	CoherentMotion_C#v1	1	500
1188	0	4	42	0	1	3	3	256	344	768	1032	CoherentMotion_C#v1	1	500
1084	0	5	51	2	1	3	3	312	288	936	864	CoherentMotion_C#v1	1	500
1269	0	6	61	3	1	3	3	368	232	1104	696	CoherentMotion_C#v1	1	500
841	1	0	5	3	3	3	3	31	569	93	1707	CoherentMotion_C#v1	1	500
863	1	5	51	1	1	3	3	312	288	936	864	CoherentMotion_C#v1	1	500
897	1	4	42	3	3	3	3	256	344	768	1032	CoherentMotion_C#v1	1	500
948	1	7	70	0	0	3	3	424	176	1272	528	CoherentMotion_C#v1	1	500
963	1	6	61	3	3	3	3	368	232	1104	696	CoherentMotion_C#v1	1	500
945	1	7	70	3	3	3	3	424	176	1272	528	CoherentMotion_C#v1	1	500
893	1	6	61	1	1	3	3	368	232	1104	696	CoherentMotion_C#v1	1	500
906	0	0	5	2	3	3	3	31	569	93	1707	CoherentMotion_C#v1	1	500
862	1	4	42	3	3	3	3	256	344	768	1032	CoherentMotion_C#v1	1	500
1312	1	6	61	2	2	3	3	368	232	1104	696	CoherentMotion_C#v1	1	500
1182	1	7	70	0	0	3	3	424	176	1272	528	CoherentMotion_C#v1	1	500
737	1	5	51	3	3	3	3	312	288	936	864	CoherentMotion_C#v1	1	500
1120	1	0	5	1	1	3	3	31	569	93	1707	CoherentMotion_C#v1	1	500
924	1	2	23	3	3	3	3	143	457	429	1371	CoherentMotion_C#v1	1	500
960	0	2	23	2	3	3	3	143	457	429	1371	CoherentMotion_C#v1	1	500
967	0	5	51	0	3	3	3	312	288	936	864	CoherentMotion_C#v1	1	500
948	0	1	14	1	3	3	3	87	513	261	1539	CoherentMotion_C#v1	1	500
1031	0	1	14	1	3	3	3	87	513	261	1539	CoherentMotion_C#v1	1	500
856	0	2	23	2	1	3	3	143	457	429	1371	CoherentMotion_C#v1	1	500
882	1	3	33	3	3	3	3	199	401	597	1203	CoherentMotion_C#v1	1	500
997	0	1	14	2	3	3	3	87	513	261	1539	CoherentMotion_C#v1	1	500
925	0	5	51	2	3	3	3	312	288	936	864	CoherentMotion_C#v1	1	500
3386	0	0	5	0	1	3	3	31	569	93	1707	CoherentMotion_C#v1	1	500
925	0	4	42	2	3	3	3	256	344	768	1032	CoherentMotion_C#v1	1	500
1185	1	2	23	3	3	3	3	143	457	429	1371	CoherentMotion_C#v1	1	500
1125	1	6	61	1	1	3	3	368	232	1104	696	CoherentMotion_C#v1	1	500
854	1	7	70	2	2	3	3	424	176	1272	528	CoherentMotion_C#v1	1	500
984	0	0	5	2	1	3	3	31	569	93	1707	CoherentMotion_C#v1	1	500
991	0	0	5	0	3	3	3	31	569	93	1707	CoherentMotion_C#v1	1	500
990	1	7	70	2	2	3	3	424	176	1272	528	CoherentMotion_C#v1	1	500
824	1	7	70	3	3	3	3	424	176	1272	528	CoherentMotion_C#v1	1	500
1103	1	4	42	2	2	3	3	256	344	768	1032	CoherentMotion_C#v1	1	500
968	0	4	42	1	3	3	3	256	344	768	1032	CoherentMotion_C#v1	1	500
837	1	6	61	1	1	3	3	368	232	1104	696	CoherentMotion_C#v1	1	500
767	1	5	51	3	3	3	3	312	288	936	864	CoherentMotion_C#v1	1	500
1119	1	5	51	3	3	3	3	312	288	936	864	CoherentMotion_C#v1	1	500
1065	0	4	42	2	3	3	3	256	344	768	1032	CoherentMotion_C#v1	1	500
1053	0	0	5	3	2	3	3	31	569	93	1707	CoherentMotion_C#v1	1	500
1191	1	7	70	3	3	3	3	424	176	1272	528	CoherentMotion_C#v1	1	500
900	0	1	14	0	1	3	3	87	513	261	1539	CoherentMotion_C#v1	1	500
1032	1	7	70	0	0	3	3	424	176	1272	528	CoherentMotion_C#v1	1	500
1147	0	6	61	2	3	3	3	368	232	1104	696	CoherentMotion_C#v1	1	500
1370	1	6	61	0	0	3	3	368	232	1104	696	CoherentMotion_C#v1	1	500
1186	0	1	14	0	3	3	3	87	513	261	1539	CoherentMotion_C#v1	1	500
989	1	6	61	2	2	3	3	368	232	1104	696	CoherentMotion_C#v1	1	500
1082	0	4	42	1	3	3	3	256	344	768	1032	CoherentMotion_C#v1	1	500
1397	0	5	51	1	3	3	3	312	288	936	864	CoherentMotion_C#v1	1	500
1469	0	4	42	0	3	3	3	256	344	768	1032	CoherentMotion_C#v1	1	500
1047	1	2	23	3	3	3	3	143	457	429	1371	CoherentMotion_C#v1	1	500
1094	1	4	42	2	2	3	3	256	344	768	1032	CoherentMotion_C#v1	1	500
1848	1	3	33	2	2	3	3	199	401	597	1203	CoherentMotion_C#v1	1	500
1596	1	3	33	3	3	3	3	199	401	597	1203	CoherentMotion_C#v1	1	500
1498	0	4	42	0	3	3	3	256	344	768	1032	CoherentMotion_C#v1	1	500
1260	1	2	23	3	3	3	3	143	457	429	1371	CoherentMotion_C#v1	1	500
1586	0	5	51	2	3	3	3	312	288	936	864	CoherentMotion_C#v1	1	500
1023	1	4	42	3	3	3	3	256	344	768	1032	CoherentMotion_C#v1	1	500
966	1	6	61	3	3	3	3	368	232	1104	696	CoherentMotion_C#v1	1	500
988	0	3	33	0	2	3	3	199	401	597	1203	CoherentMotion_C#v1	1	500
1218	0	0	5	3	0	3	3	31	569	93	1707	CoherentMotion_C#v1	1	500
1222	0	5	51	0	3	3	3	312	288	936	864	CoherentMotion_C#v1	1	500
684	1	7	70	3	3	3	3	424	176	1272	528	CoherentMotion_C#v1	1	500
882	1	4	42	1	1	3	3	256	344	768	1032	CoherentMotion_C#v1	1	500
1085	0	2	23	2	1	3	3	143	457	429	1371	CoherentMotion_C#v1	1	500
1125	0	1	14	0	1	3	3	87	513	261	1539	CoherentMotion_C#v1	1	500
1104	0	6	61	0	3	3	3	368	232	1104	696	CoherentMotion_C#v1	1	500
1280	0	5	51	3	0	3	3	312	288	936	864	CoherentMotion_C#v1	1	500
1479	0	1	14	0	2	3	3	87	513	261	1539	CoherentMotion_C#v1	1	500
1041	0	3	33	0	3	3	3	199	401	597	1203	CoherentMotion_C#v1	1	500
1296	1	1	14	3	3	3	3	87	513	261	1539	CoherentMotion_C#v1	1	500
1359	1	0	5	3	3	3	3	31	569	93	1707	CoherentMotion_C#v1	1	500
899	1	5	51	1	1	3	3	312	288	936	864	CoherentMotion_C#v1	1	500
1027	0	2	23	0	1	3	3	143	457	429	1371	CoherentMotion_C#v1	1	500
1216	0	6	61	3	1	3	3	368	232	1104	696	CoherentMotion_C#v1	1	500
1028	0	4	42	3	1	3	3	256	344	768	1032	CoherentMotion_C#v1	1	500
893	1	7	70	2	2	3	3	424	176	1272	528	CoherentMotion_C#v1	1	500
924	0	3	33	0	2	3	3	199	401	597	1203	CoherentMotion_C#v1	1	500
941	0	3	33	2	3	3	3	199	401	597	1203	CoherentMotion_C#v1	1	500
1371	1	3	33	3	3	3	3	199	401	597	1203	CoherentMotion_C#v1	1	500
787	1	3	33	0	0	3	3	199	401	597	1203	CoherentMotion_C#v1	1	500
1376	1	6	61	3	3	3	3	368	232	1104	696	CoherentMotion_C#v1	1	500
1251	0	5	51	0	1	3	3	312	288	936	864	CoherentMotion_C#v1	1	500
1384	0	5	51	3	1	3	3	312	288	936	864	CoherentMotion_C#v1	1	500
1280	0	2	23	3	1	3	3	143	457	429	1371	CoherentMotion_C#v1	1	500
830	1	5	51	1	1	3	3	312	288	936	864	CoherentMotion_C#v1	1	500
905	0	4	42	2	1	3	3	256	344	768	1032	CoherentMotion_C#v1	1	500
939	0	3	33	3	1	3	3	199	401	597	1203	CoherentMotion_C#v1	1	500
1001	1	5	51	3	3	3	3	312	288	936	864	CoherentMotion_C#v1	1	500
1097	1	1	14	1	1	3	3	87	513	261	1539	CoherentMotion_C#v1	1	500
1081	1	1	14	1	1	3	3	87	513	261	1539	CoherentMotion_C#v1	1	500
920	0	0	5	0	1	3	3	31	569	93	1707	CoherentMotion_C#v1	1	500
1110	1	3	33	1	1	3	3	199	401	597	1203	CoherentMotion_C#v1	1	500
1099	0	3	33	2	3	3	3	199	401	597	1203	CoherentMotion_C#v1	1	500
1631	0	6	61	0	1	3	3	368	232	1104	696	CoherentMotion_C#v1	1	500
2015	0	2	23	2	3	3	3	143	457	429	1371	CoherentMotion_C#v1	1	500
1063	1	7	70	0	0	3	3	424	176	1272	528	CoherentMotion_C#v1	1	500
1112	1	6	61	0	0	3	3	368	232	1104	696	CoherentMotion_C#v1	1	500
1384	0	1	14	2	1	3	3	87	513	261	1539	CoherentMotion_C#v1	1	500
1296	0	5	51	2	3	3	3	312	288	936	864	CoherentMotion_C#v1	1	500
1158	0	1	14	3	2	3	3	87	513	261	1539	CoherentMotion_C#v1	1	500
1081	0	2	23	0	1	3	3	143	457	429	1371	CoherentMotion_C#v1	1	500
1055	1	6	61	1	1	3	3	368	232	1104	696	CoherentMotion_C#v1	1	500
911	1	6	61	3	3	3	3	368	232	1104	696	CoherentMotion_C#v1	1	500
1162	1	1	14	1	1	3	3	87	513	261	1539	CoherentMotion_C#v1	1	500
1061	1	7	70	0	0	3	3	424	176	1272	528	CoherentMotion_C#v1	1	500
981	1	5	51	3	3	3	3	312	288	936	864	CoherentMotion_C#v1	1	500
1184	0	6	61	0	3	3	3	368	232	1104	696	CoherentMotion_C#v1	1	500
1127	0	1	14	3	1	3	3	87	513	261	1539	CoherentMotion_C#v1	1	500
1032	0	0	5	3	1	3	3	31	569	93	1707	CoherentMotion_C#v1	1	500
989	1	6	61	2	2	3	3	368	232	1104	696	CoherentMotion_C#v1	1	500
1158	1	0	5	3	3	3	3	31	569	93	1707	CoherentMotion_C#v1	1	500
1208	0	2	23	0	3	3	3	143	457	429	1371	CoherentMotion_C#v1	1	500
1075	1	4	42	3	3	3	3	256	344	768	1032	CoherentMotion_C#v1	1	500
1084	1	2	23	1	1	3	3	143	457	429	1371	CoherentMotion_C#v1	1	500
1101	0	1	14	2	1	3	3	87	513	261	1539	CoherentMotion_C#v1	1	500
1187	0	0	5	1	3	3	3	31	569	93	1707	CoherentMotion_C#v1	1	500
1283	1	1	14	0	0	3	3	87	513	261	1539	CoherentMotion_C#v1	1	500
935	0	6	61	2	0	3	3	368	232	1104	696	CoherentMotion_C#v1	1	500
1173	0	6	61	0	3	3	3	368	232	1104	696	CoherentMotion_C#v1	1	500
1390	0	2	23	2	3	3	3	143	457	429	1371	CoherentMotion_C#v1	1	500
1000	0	6	61	2	3	3	3	368	232	1104	696	CoherentMotion_C#v1	1	500
1022	0	0	5	3	1	3	3	31	569	93	1707	CoherentMotion_C#v1	1	500
1126	0	1	14	2	1	3	3	87	513	261	1539	CoherentMotion_C#v1	1	500
1071	0	5	51	0	1	3	3	312	288	936	864	CoherentMotion_C#v1	1	500
935	1	7	70	3	3	3	3	424	176	1272	528	CoherentMotion_C#v1	1	500
1013	1	3	33	0	0	3	3	199	401	597	1203	CoherentMotion_C#v1	1	500
1164	0	0	5	1	0	3	3	31	569	93	1707	CoherentMotion_C#v1	1	500
1350	0	0	5	2	1	3	3	31	569	93	1707	CoherentMotion_C#v1	1	500
1940	1	0	5	1	1	3	3	31	569	93	1707	CoherentMotion_C#v1	1	500
971	1	5	51	3	3	3	3	312	288	936	864	CoherentMotion_C#v1	1	500
1154	0	6	61	2	3	3	3	368	232	1104	696	CoherentMotion_C#v1	1	500
1076	1	3	33	0	0	3	3	199	401	597	1203	CoherentMotion_C#v1	1	500
1285	1	5	51	2	2	3	3	312	288	936	864	CoherentMotion_C#v1	1	500
1050	0	1	14	3	1	3	3	87	513	261	1539	CoherentMotion_C#v1	1	500
706	1	4	42	3	3	3	3	256	344	768	1032	CoherentMotion_C#v1	1	500
1106	0	4	42	1	3	3	3	256	344	768	1032	CoherentMotion_C#v1	1	500
851	1	7	70	2	2	3	3	424	176	1272	528	CoherentMotion_C#v1	1	500
1094	0	0	5	2	0	3	3	31	569	93	1707	CoherentMotion_C#v1	1	500
958	1	0	5	0	0	3	3	31	569	93	1707	CoherentMotion_C#v1	1	500
1172	0	1	14	2	3	3	3	87	513	261	1539	CoherentMotion_C#v1	1	500
1296	1	1	14	0	0	3	3	87	513	261	1539	CoherentMotion_C#v1	1	500
1046	1	3	33	1	1	3	3	199	401	597	1203	CoherentMotion_C#v1	1	500
870	1	2	23	3	3	3	3	143	457	429	1371	CoherentMotion_C#v1	1	500
1328	0	0	5	0	1	3	3	31	569	93	1707	CoherentMotion_C#v1	1	500
990	1	4	42	1	1	3	3	256	344	768	1032	CoherentMotion_C#v1	1	500
1197	0	2	23	1	2	3	3	143	457	429	1371	CoherentMotion_C#v1	1	500
993	0	1	14	3	2	3	3	87	513	261	1539	CoherentMotion_C#v1	1	500
1032	0	2	23	1	3	3	3	143	457	429	1371	CoherentMotion_C#v1	1	500
1166	0	7	70	0	3	3	3	424	176	1272	528	CoherentMotion_C#v1	1	500
930	1	2	23	2	2	3	3	143	457	429	1371	CoherentMotion_C#v1	1	500
998	0	1	14	2	3	3	3	87	513	261	1539	CoherentMotion_C#v1	1	500
956	1	4	42	0	0	3	3	256	344	768	1032	CoherentMotion_C#v1	1	500
755	1	0	5	3	3	3	3	31	569	93	1707	CoherentMotion_C#v1	1	500
970	0	3	33	3	0	3	3	199	401	597	1203	CoherentMotion_C#v1	1	500
1146	0	0	5	0	3	3	3	31	569	93	1707	CoherentMotion_C#v1	1	500
870	0	2	23	3	0	3	3	143	457	429	1371	CoherentMotion_C#v1	1	500
1008	1	2	23	3	3	3	3	143	457	429	1371	CoherentMotion_C#v1	1	500
1121	0	0	5	3	0	3	3	31	569	93	1707	CoherentMotion_C#v1	1	500
1058	0	7	70	1	0	3	3	424	176	1272	528	CoherentMotion_C#v1	1	500
906	0	2	23	1	0	3	3	143	457	429	1371	CoherentMotion_C#v1	1	500
1038	1	5	51	2	2	3	3	312	288	936	864	CoherentMotion_C#v1	1	500
1077	0	0	5	2	0	3	3	31	569	93	1707	CoherentMotion_C#v1	1	500
1151	0	6	61	1	2	3	3	368	232	1104	696	CoherentMotion_C#v1	1	500
1057	0	3	33	1	0	3	3	199	401	597	1203	CoherentMotion_C#v1	1	500
1241	1	0	5	2	2	3	3	31	569	93	1707	CoherentMotion_C#v1	1	500
903	1	5	51	0	0	3	3	312	288	936	864	CoherentMotion_C#v1	1	500
965	0	1	14	1	3	3	3	87	513	261	1539	CoherentMotion_C#v1	1	500
987	1	2	23	3	3	3	3	143	457	429	1371	CoherentMotion_C#v1	1	500
1007	0	5	51	0	2	3	3	312	288	936	864	CoherentMotion_C#v1	1	500
927	1	4	42	2	2	3	3	256	344	768	1032	CoherentMotion_C#v1	1	500
1100	1	2	23	0	0	3	3	143	457	429	1371	CoherentMotion_C#v1	1	500
1037	1	5	51	2	2	3	3	312	288	936	864	CoherentMotion_C#v1	1	500
1189	1	5	51	3	3	3	3	312	288	936	864	CoherentMotion_C#v1	1	500
1103	0	6	61	3	1	3	3	368	232	1104	696	CoherentMotion_C#v1	1	500
938	1	1	14	0	0	3	3	87	513	261	1539	CoherentMotion_C#v1	1	500
1134	0	1	14	3	0	3	3	87	513	261	1539	CoherentMotion_C#v1	1	500
1255	1	5	51	3	3	3	3	312	288	936	864	CoherentMotion_C#v1	1	500
941	0	7	70	3	1	3	3	424	176	1272	528	CoherentMotion_C#v1	1	500
946	1	7	70	2	2	3	3	424	176	1272	528	CoherentMotion_C#v1	1	500
1214	0	0	5	0	2	3	3	31	569	93	1707	CoherentMotion_C#v1	1	500
1091	0	2	23	0	1	3	3	143	457	429	1371	CoherentMotion_C#v1	1	500
1091	0	1	14	1	3	3	3	87	513	261	1539	CoherentMotion_C#v1	1	500
1029	1	2	23	3	3	3	3	143	457	429	1371	CoherentMotion_C#v1	1	500
853	1	7	70	1	1	3	3	424	176	1272	528	CoherentMotion_C#v1	1	500
1127	0	3	33	1	3	3	3	199	401	597	1203	CoherentMotion_C#v1	1	500
1072	0	5	51	3	1	3	3	312	288	936	864	CoherentMotion_C#v1	1	500
1112	1	3	33	3	3	3	3	199	401	597	1203	CoherentMotion_C#v1	1	500
1340	0	3	33	0	3	3	3	199	401	597	1203	CoherentMotion_C#v1	1	500
794	0	7	70	3	1	3	3	424	176	1272	528	CoherentMotion_C#v1	1	500
1039	1	4	42	1	1	3	3	256	344	768	1032	CoherentMotion_C#v1	1	500
795	1	4	42	1	1	3	3	256	344	768	1032	CoherentMotion_C#v1	1	500
820	1	3	33	1	1	3	3	199	401	597	1203	CoherentMotion_C#v1	1	500
882	0	2	23	2	1	3	3	143	457	429	1371	CoherentMotion_C#v1	1	500
994	1	6	61	0	0	3	3	368	232	1104	696	CoherentMotion_C#v1	1	500
1103	0	7	70	3	1	3	3	424	176	1272	528	CoherentMotion_C#v1	1	500
1081	0	0	5	0	1	3	3	31	569	93	1707	CoherentMotion_C#v1	1	500
1034	1	7	70	2	2	3	3	424	176	1272	528	CoherentMotion_C#v1	1	500
1873	1	0	5	1	1	3	3	31	569	93	1707	CoherentMotion_C#v1	1	500
1118	0	1	14	2	1	3	3	87	513	261	1539	CoherentMotion_C#v1	1	500
1144	1	2	23	1	1	3	3	143	457	429	1371	CoherentMotion_C#v1	1	500
1249	1	2	23	1	1	3	3	143	457	429	1371	CoherentMotion_C#v1	1	500
842	1	7	70	1	1	3	3	424	176	1272	528	CoherentMotion_C#v1	1	500
797	1	0	5	1	1	3	3	31	569	93	1707	CoherentMotion_C#v1	1	500
574	1	5	51	1	1	3	3	312	288	936	864	CoherentMotion_C#v1	1	500
641	0	1	14	2	1	3	3	87	513	261	1539	CoherentMotion_C#v1	1	500
575	0	4	42	3	1	3	3	256	344	768	1032	CoherentMotion_C#v1	1	500
1075	0	2	23	2	3	3	3	143	457	429	1371	CoherentMotion_C#v1	1	500
673	1	4	42	1	1	3	3	256	344	768	1032	CoherentMotion_C#v1	1	500
809	0	5	51	3	1	3	3	312	288	936	864	CoherentMotion_C#v1	1	500
778	1	5	51	1	1	3	3	312	288	936	864	CoherentMotion_C#v1	1	500
739	1	6	61	0	0	3	3	368	232	1104	696	CoherentMotion_C#v1	1	500
1396	0	1	14	3	1	3	3	87	513	261	1539	CoherentMotion_C#v1	1	500
1077	0	5	51	2	1	3	3	312	288	936	864	CoherentMotion_C#v1	1	500
1221	1	5	51	1	1	3	3	312	288	936	864	CoherentMotion_C#v1	1	500
889	1	7	70	3	3	3	3	424	176	1272	528	CoherentMotion_C#v1	1	500
916	0	1	14	0	1	3	3	87	513	261	1539	CoherentMotion_C#v1	1	500
901	1	7	70	3	3	3	3	424	176	1272	528	CoherentMotion_C#v1	1	500
1038	1	3	33	2	2	3	3	199	401	597	1203	CoherentMotion_C#v1	1	500
1012	0	3	33	0	3	3	3	199	401	597	1203	CoherentMotion_C#v1	1	500
1036	0	4	42	1	3	3	3	256	344	768	1032	CoherentMotion_C#v1	1	500
1132	0	3	33	0	3	3	3	199	401	597	1203	CoherentMotion_C#v1	1	500
1301	0	6	61	1	3	3	3	368	232	1104	696	CoherentMotion_C#v1	1	500
947	1	4	42	2	2	3	3	256	344	768	1032	CoherentMotion_C#v1	1	500
993	0	0	5	0	1	3	3	31	569	93	1707	CoherentMotion_C#v1	1	500
795	1	6	61	3	3	3	3	368	232	1104	696	CoherentMotion_C#v1	1	500
1087	0	0	5	1	3	3	3	31	569	93	1707	CoherentMotion_C#v1	1	500
976	1	4	42	0	0	3	3	256	344	768	1032	CoherentMotion_C#v1	1	500
1086	1	4	42	2	2	3	3	256	344	768	1032	CoherentMotion_C#v1	1	500
1135	1	2	23	1	1	3	3	143	457	429	1371	CoherentMotion_C#v1	1	500
929	1	3	33	0	0	3	3	199	401	597	1203	CoherentMotion_C#v1	1	500
1575	0	4	42	2	0	3	3	256	344	768	1032	CoherentMotion_C#v1	1	500
668	1	5	51	3	3	3	3	312	288	936	864	CoherentMotion_C#v1	1	500
790	1	3	33	3	3	3	3	199	401	597	1203	CoherentMotion_C#v1	1	500
731	1	6	61	3	3	3	3	368	232	1104	696	CoherentMotion_C#v1	1	500
955	1	7	70	0	0	3	3	424	176	1272	528	CoherentMotion_C#v1	1	500
1136	1	7	70	0	0	3	3	424	176	1272	528	CoherentMotion_C#v1	1	500
838	0	3	33	0	3	3	3	199	401	597	1203	CoherentMotion_C#v1	1	500
1172	0	2	23	2	3	3	3	143	457	429	1371	CoherentMotion_C#v1	1	500
1704	0	3	33	0	3	3	3	199	401	597	1203	CoherentMotion_C#v1	1	500
1191	1	5	51	3	3	3	3	312	288	936	864	CoherentMotion_C#v1	1	500
1042	1	7	70	1	1	3	3	424	176	1272	528	CoherentMotion_C#v1	1	500
995	1	3	33	3	3	3	3	199	401	597	1203	CoherentMotion_C#v1	1	500
872	0	1	14	1	3	3	3	87	513	261	1539	CoherentMotion_C#v1	1	500
979	0	2	23	2	3	3	3	143	457	429	1371	CoherentMotion_C#v1	1	500
1147	1	7	70	0	0	3	3	424	176	1272	528	CoherentMotion_C#v1	1	500
1421	0	1	14	3	2	3	3	87	513	261	1539	CoherentMotion_C#v1	1	500
909	0	2	23	1	3	3	3	143	457	429	1371	CoherentMotion_C#v1	1	500
842	1	7	70	3	3	3	3	424	176	1272	528	CoherentMotion_C#v1	1	500
918	0	5	51	0	3	3	3	312	288	936	864	CoherentMotion_C#v1	1	500
641	1	7	70	2	2	3	3	424	176	1272	528	CoherentMotion_C#v1	1	500
631	0	3	33	0	3	3	3	199	401	597	1203	CoherentMotion_C#v1	1	500
659	1	7	70	3	3	3	3	424	176	1272	528	CoherentMotion_C#v1	1	500
618	1	7	70	2	2	3	3	424	176	1272	528	CoherentMotion_C#v1	1	500
559	0	4	42	1	3	3	3	256	344	768	1032	CoherentMotion_C#v1	1	500
626	0	4	42	0	3	3	3	256	344	768	1032	CoherentMotion_C#v1	1	500
662	0	1	14	0	3	3	3	87	513	261	1539	CoherentMotion_C#v1	1	500
709	1	0	5	3	3	3	3	31	569	93	1707	CoherentMotion_C#v1	1	500
716	0	6	61	2	3	3	3	368	232	1104	696	CoherentMotion_C#v1	1	500
1436	0	3	33	0	3	3	3	199	401	597	1203	CoherentMotion_C#v1	1	500
1028	0	3	33	0	2	3	3	199	401	597	1203	CoherentMotion_C#v1	1	500
1362	0	7	70	2	3	3	3	424	176	1272	528	CoherentMotion_C#v1	1	500
1180	0	0	5	0	3	3	3	31	569	93	1707	CoherentMotion_C#v1	1	500
862	0	3	33	0	3	3	3	199	401	597	1203	CoherentMotion_C#v1	1	500
865	1	2	23	3	3	3	3	143	457	429	1371	CoherentMotion_C#v1	1	500
1061	0	2	23	0	1	3	3	143	457	429	1371	CoherentMotion_C#v1	1	500
989	1	4	42	1	1	3	3	256	344	768	1032	CoherentMotion_C#v1	1	500
619	1	1	14	3	3	3	3	87	513	261	1539	CoherentMotion_C#v1	1	500
633	1	1	14	1	1	3	3	87	513	261	1539	CoherentMotion_C#v1	1	500
773	0	0	5	1	3	3	3	31	569	93	1707	CoherentMotion_C#v1	1	500
742	0	0	5	1	3	3	3	31	569	93	1707	CoherentMotion_C#v1	1	500
853	0	5	51	0	1	3	3	312	288	936	864	CoherentMotion_C#v1	1	500
672	1	7	70	3	3	3	3	424	176	1272	528	CoherentMotion_C#v1	1	500
664	1	6	61	1	1	3	3	368	232	1104	696	CoherentMotion_C#v1	1	500
933	0	2	23	0	1	3	3	143	457	429	1371	CoherentMotion_C#v1	1	500
803	0	2	23	2	1	3	3	143	457	429	1371	CoherentMotion_C#v1	1	500
832	0	6	61	0	1	3	3	368	232	1104	696	CoherentMotion_C#v1	1	500
878	0	0	5	0	1	3	3	31	569	93	1707	CoherentMotion_C#v1	1	500
1285	0	3	33	3	1	3	3	199	401	597	1203	CoherentMotion_C#v1	1	500
959	0	2	23	0	1	3	3	143	457	429	1371	CoherentMotion_C#v1	1	500
821	0	4	42	2	1	3	3	256	344	768	1032	CoherentMotion_C#v1	1	500
983	1	5	51	3	3	3	3	312	288	936	864	CoherentMotion_C#v1	1	500
1084	0	6	61	2	3	3	3	368	232	1104	696	CoherentMotion_C#v1	1	500
877	1	7	70	3	3	3	3	424	176	1272	528	CoherentMotion_C#v1	1	500
832	0	0	5	2	3	3	3	31	569	93	1707	CoherentMotion_C#v1	1	500
890	1	2	23	1	1	3	3	143	457	429	1371	CoherentMotion_C#v1	1	500
791	1	6	61	1	1	3	3	368	232	1104	696	CoherentMotion_C#v1	1	500
888	0	5	51	2	1	3	3	312	288	936	864	CoherentMotion_C#v1	1	500
979	0	6	61	2	3	3	3	368	232	1104	696	CoherentMotion_C#v1	1	500
1009	1	2	23	3	3	3	3	143	457	429	1371	CoherentMotion_C#v1	1	500
1080	0	3	33	1	3	3	3	199	401	597	1203	CoherentMotion_C#v1	1	500
914	0	1	14	2	3	3	3	87	513	261	1539	CoherentMotion_C#v1	1	500
1167	0	3	33	2	1	3	3	199	401	597	1203	CoherentMotion_C#v1	1	500
992	1	0	5	3	3	3	3	31	569	93	1707	CoherentMotion_C#v1	1	500
927	0	4	42	2	3	3	3	256	344	768	1032	CoherentMotion_C#v1	1	500
867	0	6	61	0	1	3	3	368	232	1104	696	CoherentMotion_C#v1	1	500
982	0	1	14	2	1	3	3	87	513	261	1539	CoherentMotion_C#v1	1	500
1107	0	4	42	2	1	3	3	256	344	768	1032	CoherentMotion_C#v1	1	500
1010	0	3	33	2	3	3	3	199	401	597	1203	CoherentMotion_C#v1	1	500
923	1	1	14	3	3	3	3	87	513	261	1539	CoherentMotion_C#v1	1	500
978	0	3	33	2	3	3	3	199	401	597	1203	CoherentMotion_C#v1	1	500
