# Supplementary material for: The Leuven Embedded Figures Test (L-EFT): measuring perception, intelligence or executive function?
Source: PeerJ. 2018 Mar 26;6:e4524. doi: 10.7717/peerj.4524 (PMC5875396; doi:10.7717/peerj.4524)
Supplement: Supplemental Information 9 [file peerj-06-4524-s009.zip › Study 1/CoherentMotion/115300CoherentMotion.csv]

ReactionTime	Accuracy	CoherenceLevel	CoherenceValue	StimDirection	RespDirection	G_MeanCoherentSpeed	G_MeanRandomSpeed	TotalCoherent	TotalRandom	TotalCoherentSpeed	TotalRandomSpeed	TestID	MainPrac	MotionDuration
1664	1	4	42	3	3	3	3	256	344	768	1032	CoherentMotion_C#v1	0	1000
1689	0	1	14	2	0	3	3	87	513	261	1539	CoherentMotion_C#v1	0	1000
1322	1	7	70	0	0	3	3	424	176	1272	528	CoherentMotion_C#v1	0	1000
4209	1	7	70	3	3	3	3	424	176	1272	528	CoherentMotion_C#v1	0	1000
1649	0	2	23	3	1	3	3	143	457	429	1371	CoherentMotion_C#v1	0	1000
1402	1	6	61	0	0	3	3	368	232	1104	696	CoherentMotion_C#v1	0	1000
1266	1	7	70	0	0	3	3	424	176	1272	528	CoherentMotion_C#v1	0	1000
1553	1	5	51	3	3	3	3	312	288	936	864	CoherentMotion_C#v1	0	1000
3149	1	1	14	3	3	3	3	87	513	261	1539	CoherentMotion_C#v1	0	1000
1818	1	0	5	3	3	3	3	31	569	93	1707	CoherentMotion_C#v1	0	1000
1626	0	7	70	0	1	3	3	424	176	1272	528	CoherentMotion_C#v1	0	1000
1637	0	4	42	2	3	3	3	256	344	768	1032	CoherentMotion_C#v1	0	1000
1213	1	6	61	0	0	3	3	368	232	1104	696	CoherentMotion_C#v1	0	1000
1792	0	0	5	1	3	3	3	31	569	93	1707	CoherentMotion_C#v1	0	1000
1467	1	6	61	1	1	3	3	368	232	1104	696	CoherentMotion_C#v1	0	1000
1645	0	0	5	3	0	3	3	31	569	93	1707	CoherentMotion_C#v1	0	1000
1636	0	2	23	3	1	3	3	143	457	429	1371	CoherentMotion_C#v1	0	1000
1874	1	0	5	3	3	3	3	31	569	93	1707	CoherentMotion_C#v1	0	1000
2859	0	1	14	2	3	3	3	87	513	261	1539	CoherentMotion_C#v1	0	1000
1832	0	0	5	2	3	3	3	31	569	93	1707	CoherentMotion_C#v1	0	1000
1971	0	4	42	2	0	3	3	256	344	768	1032	CoherentMotion_C#v1	0	1000
1467	0	5	51	2	3	3	3	312	288	936	864	CoherentMotion_C#v1	0	1000
1310	1	1	14	1	1	3	3	87	513	261	1539	CoherentMotion_C#v1	0	1000
1404	0	7	70	0	1	3	3	424	176	1272	528	CoherentMotion_C#v1	0	1000
1677	0	3	33	3	1	3	3	199	401	597	1203	CoherentMotion_C#v1	0	1000
1846	0	6	61	3	2	3	3	368	232	1104	696	CoherentMotion_C#v1	0	1000
1850	0	0	5	3	1	3	3	31	569	93	1707	CoherentMotion_C#v1	0	1000
1965	0	1	14	3	1	3	3	87	513	261	1539	CoherentMotion_C#v1	0	1000
1859	1	3	33	3	3	3	3	199	401	597	1203	CoherentMotion_C#v1	0	1000
1489	1	2	23	1	1	3	3	143	457	429	1371	CoherentMotion_C#v1	0	1000
1449	0	5	51	2	1	3	3	312	288	936	864	CoherentMotion_C#v1	0	1000
2510	0	3	33	2	3	3	3	199	401	597	1203	CoherentMotion_C#v1	0	1000
1163	1	2	23	1	1	3	3	143	457	429	1371	CoherentMotion_C#v1	0	1000
1486	0	0	5	0	1	3	3	31	569	93	1707	CoherentMotion_C#v1	0	1000
3338	1	6	61	1	1	3	3	368	232	1104	696	CoherentMotion_C#v1	0	1000
1650	0	5	51	2	1	3	3	312	288	936	864	CoherentMotion_C#v1	0	1000
1240	0	0	5	2	1	3	3	31	569	93	1707	CoherentMotion_C#v1	0	1000
2006	1	4	42	3	3	3	3	256	344	768	1032	CoherentMotion_C#v1	0	1000
2239	0	1	14	0	3	3	3	87	513	261	1539	CoherentMotion_C#v1	0	1000
1590	1	2	23	1	1	3	3	143	457	429	1371	CoherentMotion_C#v1	0	1000
1739	1	2	23	0	0	3	3	143	457	429	1371	CoherentMotion_C#v1	0	1000
1169	1	4	42	1	1	3	3	256	344	768	1032	CoherentMotion_C#v1	0	1000
4480	0	6	61	3	1	3	3	368	232	1104	696	CoherentMotion_C#v1	0	1000
1079	0	6	61	1	0	3	3	368	232	1104	696	CoherentMotion_C#v1	0	1000
1662	0	5	51	3	1	3	3	312	288	936	864	CoherentMotion_C#v1	0	1000
1599	1	5	51	3	3	3	3	312	288	936	864	CoherentMotion_C#v1	0	1000
1478	0	4	42	0	3	3	3	256	344	768	1032	CoherentMotion_C#v1	0	1000
1441	0	0	5	2	1	3	3	31	569	93	1707	CoherentMotion_C#v1	0	1000
1538	0	7	70	2	0	3	3	424	176	1272	528	CoherentMotion_C#v1	0	1000
1287	1	6	61	2	2	3	3	368	232	1104	696	CoherentMotion_C#v1	0	1000
1587	1	3	33	0	0	3	3	199	401	597	1203	CoherentMotion_C#v1	0	1000
1297	1	6	61	2	2	3	3	368	232	1104	696	CoherentMotion_C#v1	0	1000
1091	1	7	70	0	0	3	3	424	176	1272	528	CoherentMotion_C#v1	0	1000
1463	0	2	23	3	1	3	3	143	457	429	1371	CoherentMotion_C#v1	0	1000
2199	0	4	42	0	3	3	3	256	344	768	1032	CoherentMotion_C#v1	0	1000
1239	1	4	42	3	3	3	3	256	344	768	1032	CoherentMotion_C#v1	0	1000
1308	1	7	70	1	1	3	3	424	176	1272	528	CoherentMotion_C#v1	0	1000
1321	1	6	61	1	1	3	3	368	232	1104	696	CoherentMotion_C#v1	0	1000
1273	1	6	61	3	3	3	3	368	232	1104	696	CoherentMotion_C#v1	0	1000
1512	1	2	23	0	0	3	3	143	457	429	1371	CoherentMotion_C#v1	0	1000
1394	0	0	5	2	0	3	3	31	569	93	1707	CoherentMotion_C#v1	0	1000
1620	1	3	33	3	3	3	3	199	401	597	1203	CoherentMotion_C#v1	0	1000
1259	1	0	5	3	3	3	3	31	569	93	1707	CoherentMotion_C#v1	0	1000
1371	1	5	51	3	3	3	3	312	288	936	864	CoherentMotion_C#v1	0	1000
1150	1	5	51	0	0	3	3	312	288	936	864	CoherentMotion_C#v1	0	1000
1601	0	5	51	0	1	3	3	312	288	936	864	CoherentMotion_C#v1	0	1000
1142	1	2	23	1	1	3	3	143	457	429	1371	CoherentMotion_C#v1	0	1000
1057	1	7	70	1	1	3	3	424	176	1272	528	CoherentMotion_C#v1	0	1000
3456	1	7	70	0	0	3	3	424	176	1272	528	CoherentMotion_C#v1	0	1000
1303	1	3	33	0	0	3	3	199	401	597	1203	CoherentMotion_C#v1	0	1000
1245	1	3	33	0	0	3	3	199	401	597	1203	CoherentMotion_C#v1	0	1000
1225	0	2	23	0	1	3	3	143	457	429	1371	CoherentMotion_C#v1	0	1000
1526	0	3	33	0	1	3	3	199	401	597	1203	CoherentMotion_C#v1	0	1000
1082	1	6	61	2	2	3	3	368	232	1104	696	CoherentMotion_C#v1	0	1000
1714	0	1	14	3	2	3	3	87	513	261	1539	CoherentMotion_C#v1	0	1000
1261	0	7	70	0	2	3	3	424	176	1272	528	CoherentMotion_C#v1	0	1000
1978	0	5	51	2	1	3	3	312	288	936	864	CoherentMotion_C#v1	0	1000
1113	1	5	51	3	3	3	3	312	288	936	864	CoherentMotion_C#v1	0	1000
1058	1	1	14	1	1	3	3	87	513	261	1539	CoherentMotion_C#v1	0	1000
1098	0	3	33	2	3	3	3	199	401	597	1203	CoherentMotion_C#v1	0	1000
627	0	6	61	1	2	3	3	368	232	1104	696	CoherentMotion_C#v1	1	500
572	1	1	14	3	3	3	3	87	513	261	1539	CoherentMotion_C#v1	1	500
1044	1	5	51	1	1	3	3	312	288	936	864	CoherentMotion_C#v1	1	500
920	1	5	51	0	0	3	3	312	288	936	864	CoherentMotion_C#v1	1	500
893	1	6	61	2	2	3	3	368	232	1104	696	CoherentMotion_C#v1	1	500
1126	0	5	51	0	2	3	3	312	288	936	864	CoherentMotion_C#v1	1	500
2026	0	6	61	0	3	3	3	368	232	1104	696	CoherentMotion_C#v1	1	500
1537	1	0	5	3	3	3	3	31	569	93	1707	CoherentMotion_C#v1	1	500
767	1	6	61	1	1	3	3	368	232	1104	696	CoherentMotion_C#v1	1	500
822	0	2	23	3	0	3	3	143	457	429	1371	CoherentMotion_C#v1	1	500
793	0	4	42	0	2	3	3	256	344	768	1032	CoherentMotion_C#v1	1	500
1076	0	4	42	2	0	3	3	256	344	768	1032	CoherentMotion_C#v1	1	500
851	1	7	70	2	2	3	3	424	176	1272	528	CoherentMotion_C#v1	1	500
1189	0	3	33	1	3	3	3	199	401	597	1203	CoherentMotion_C#v1	1	500
1136	1	7	70	0	0	3	3	424	176	1272	528	CoherentMotion_C#v1	1	500
721	1	2	23	1	1	3	3	143	457	429	1371	CoherentMotion_C#v1	1	500
1074	1	2	23	1	1	3	3	143	457	429	1371	CoherentMotion_C#v1	1	500
1119	0	4	42	3	0	3	3	256	344	768	1032	CoherentMotion_C#v1	1	500
3435	0	0	5	2	1	3	3	31	569	93	1707	CoherentMotion_C#v1	1	500
737	0	7	70	0	1	3	3	424	176	1272	528	CoherentMotion_C#v1	1	500
1759	1	5	51	0	0	3	3	312	288	936	864	CoherentMotion_C#v1	1	500
954	1	4	42	2	2	3	3	256	344	768	1032	CoherentMotion_C#v1	1	500
1151	1	3	33	1	1	3	3	199	401	597	1203	CoherentMotion_C#v1	1	500
822	1	7	70	1	1	3	3	424	176	1272	528	CoherentMotion_C#v1	1	500
1320	0	5	51	1	2	3	3	312	288	936	864	CoherentMotion_C#v1	1	500
763	1	6	61	2	2	3	3	368	232	1104	696	CoherentMotion_C#v1	1	500
876	1	6	61	3	3	3	3	368	232	1104	696	CoherentMotion_C#v1	1	500
798	1	5	51	2	2	3	3	312	288	936	864	CoherentMotion_C#v1	1	500
820	0	7	70	0	2	3	3	424	176	1272	528	CoherentMotion_C#v1	1	500
1514	0	5	51	3	1	3	3	312	288	936	864	CoherentMotion_C#v1	1	500
1141	0	5	51	0	2	3	3	312	288	936	864	CoherentMotion_C#v1	1	500
751	1	6	61	3	3	3	3	368	232	1104	696	CoherentMotion_C#v1	1	500
1191	0	0	5	2	0	3	3	31	569	93	1707	CoherentMotion_C#v1	1	500
1268	1	0	5	3	3	3	3	31	569	93	1707	CoherentMotion_C#v1	1	500
888	1	1	14	3	3	3	3	87	513	261	1539	CoherentMotion_C#v1	1	500
1009	1	2	23	2	2	3	3	143	457	429	1371	CoherentMotion_C#v1	1	500
816	1	4	42	1	1	3	3	256	344	768	1032	CoherentMotion_C#v1	1	500
815	0	2	23	2	0	3	3	143	457	429	1371	CoherentMotion_C#v1	1	500
919	1	3	33	2	2	3	3	199	401	597	1203	CoherentMotion_C#v1	1	500
970	1	7	70	0	0	3	3	424	176	1272	528	CoherentMotion_C#v1	1	500
866	0	5	51	0	1	3	3	312	288	936	864	CoherentMotion_C#v1	1	500
981	0	2	23	2	1	3	3	143	457	429	1371	CoherentMotion_C#v1	1	500
1019	0	2	23	1	0	3	3	143	457	429	1371	CoherentMotion_C#v1	1	500
795	1	7	70	0	0	3	3	424	176	1272	528	CoherentMotion_C#v1	1	500
804	1	6	61	1	1	3	3	368	232	1104	696	CoherentMotion_C#v1	1	500
829	1	2	23	1	1	3	3	143	457	429	1371	CoherentMotion_C#v1	1	500
1254	0	3	33	0	3	3	3	199	401	597	1203	CoherentMotion_C#v1	1	500
1036	1	0	5	2	2	3	3	31	569	93	1707	CoherentMotion_C#v1	1	500
768	1	3	33	2	2	3	3	199	401	597	1203	CoherentMotion_C#v1	1	500
773	1	0	5	2	2	3	3	31	569	93	1707	CoherentMotion_C#v1	1	500
1029	0	3	33	1	3	3	3	199	401	597	1203	CoherentMotion_C#v1	1	500
1397	0	1	14	0	2	3	3	87	513	261	1539	CoherentMotion_C#v1	1	500
1014	1	4	42	3	3	3	3	256	344	768	1032	CoherentMotion_C#v1	1	500
793	1	7	70	1	1	3	3	424	176	1272	528	CoherentMotion_C#v1	1	500
870	0	4	42	3	1	3	3	256	344	768	1032	CoherentMotion_C#v1	1	500
592	0	6	61	1	0	3	3	368	232	1104	696	CoherentMotion_C#v1	1	500
692	1	6	61	1	1	3	3	368	232	1104	696	CoherentMotion_C#v1	1	500
783	1	7	70	0	0	3	3	424	176	1272	528	CoherentMotion_C#v1	1	500
2590	0	4	42	1	0	3	3	256	344	768	1032	CoherentMotion_C#v1	1	500
1469	0	3	33	2	0	3	3	199	401	597	1203	CoherentMotion_C#v1	1	500
744	1	2	23	0	0	3	3	143	457	429	1371	CoherentMotion_C#v1	1	500
712	1	6	61	1	1	3	3	368	232	1104	696	CoherentMotion_C#v1	1	500
886	0	4	42	0	2	3	3	256	344	768	1032	CoherentMotion_C#v1	1	500
1322	1	4	42	3	3	3	3	256	344	768	1032	CoherentMotion_C#v1	1	500
2746	1	4	42	3	3	3	3	256	344	768	1032	CoherentMotion_C#v1	1	500
676	1	7	70	1	1	3	3	424	176	1272	528	CoherentMotion_C#v1	1	500
819	0	1	14	1	0	3	3	87	513	261	1539	CoherentMotion_C#v1	1	500
565	0	5	51	1	3	3	3	312	288	936	864	CoherentMotion_C#v1	1	500
786	1	6	61	0	0	3	3	368	232	1104	696	CoherentMotion_C#v1	1	500
794	1	1	14	2	2	3	3	87	513	261	1539	CoherentMotion_C#v1	1	500
708	0	2	23	3	1	3	3	143	457	429	1371	CoherentMotion_C#v1	1	500
852	1	4	42	0	0	3	3	256	344	768	1032	CoherentMotion_C#v1	1	500
674	0	1	14	3	2	3	3	87	513	261	1539	CoherentMotion_C#v1	1	500
667	1	7	70	1	1	3	3	424	176	1272	528	CoherentMotion_C#v1	1	500
626	1	7	70	1	1	3	3	424	176	1272	528	CoherentMotion_C#v1	1	500
816	1	6	61	2	2	3	3	368	232	1104	696	CoherentMotion_C#v1	1	500
722	1	0	5	0	0	3	3	31	569	93	1707	CoherentMotion_C#v1	1	500
991	1	5	51	3	3	3	3	312	288	936	864	CoherentMotion_C#v1	1	500
912	0	7	70	0	2	3	3	424	176	1272	528	CoherentMotion_C#v1	1	500
707	1	5	51	1	1	3	3	312	288	936	864	CoherentMotion_C#v1	1	500
1044	0	4	42	2	0	3	3	256	344	768	1032	CoherentMotion_C#v1	1	500
1063	1	6	61	0	0	3	3	368	232	1104	696	CoherentMotion_C#v1	1	500
900	1	7	70	2	2	3	3	424	176	1272	528	CoherentMotion_C#v1	1	500
734	1	2	23	3	3	3	3	143	457	429	1371	CoherentMotion_C#v1	1	500
947	0	2	23	2	3	3	3	143	457	429	1371	CoherentMotion_C#v1	1	500
940	1	3	33	2	2	3	3	199	401	597	1203	CoherentMotion_C#v1	1	500
769	0	1	14	3	2	3	3	87	513	261	1539	CoherentMotion_C#v1	1	500
546	0	5	51	3	1	3	3	312	288	936	864	CoherentMotion_C#v1	1	500
706	0	4	42	1	2	3	3	256	344	768	1032	CoherentMotion_C#v1	1	500
1003	1	2	23	2	2	3	3	143	457	429	1371	CoherentMotion_C#v1	1	500
852	0	0	5	0	2	3	3	31	569	93	1707	CoherentMotion_C#v1	1	500
982	1	1	14	2	2	3	3	87	513	261	1539	CoherentMotion_C#v1	1	500
907	0	5	51	0	2	3	3	312	288	936	864	CoherentMotion_C#v1	1	500
1063	1	4	42	2	2	3	3	256	344	768	1032	CoherentMotion_C#v1	1	500
591	1	0	5	3	3	3	3	31	569	93	1707	CoherentMotion_C#v1	1	500
1684	1	5	51	1	1	3	3	312	288	936	864	CoherentMotion_C#v1	1	500
868	1	7	70	0	0	3	3	424	176	1272	528	CoherentMotion_C#v1	1	500
1455	0	0	5	2	0	3	3	31	569	93	1707	CoherentMotion_C#v1	1	500
710	1	6	61	1	1	3	3	368	232	1104	696	CoherentMotion_C#v1	1	500
944	1	4	42	0	0	3	3	256	344	768	1032	CoherentMotion_C#v1	1	500
685	1	7	70	1	1	3	3	424	176	1272	528	CoherentMotion_C#v1	1	500
686	0	7	70	2	0	3	3	424	176	1272	528	CoherentMotion_C#v1	1	500
829	1	7	70	2	2	3	3	424	176	1272	528	CoherentMotion_C#v1	1	500
1422	0	1	14	3	2	3	3	87	513	261	1539	CoherentMotion_C#v1	1	500
775	1	3	33	2	2	3	3	199	401	597	1203	CoherentMotion_C#v1	1	500
761	1	6	61	2	2	3	3	368	232	1104	696	CoherentMotion_C#v1	1	500
714	1	2	23	1	1	3	3	143	457	429	1371	CoherentMotion_C#v1	1	500
912	1	4	42	0	0	3	3	256	344	768	1032	CoherentMotion_C#v1	1	500
764	1	6	61	2	2	3	3	368	232	1104	696	CoherentMotion_C#v1	1	500
1301	1	0	5	1	1	3	3	31	569	93	1707	CoherentMotion_C#v1	1	500
885	1	5	51	0	0	3	3	312	288	936	864	CoherentMotion_C#v1	1	500
1121	1	5	51	0	0	3	3	312	288	936	864	CoherentMotion_C#v1	1	500
947	0	3	33	2	0	3	3	199	401	597	1203	CoherentMotion_C#v1	1	500
1287	1	5	51	0	0	3	3	312	288	936	864	CoherentMotion_C#v1	1	500
756	1	2	23	2	2	3	3	143	457	429	1371	CoherentMotion_C#v1	1	500
1308	0	1	14	1	3	3	3	87	513	261	1539	CoherentMotion_C#v1	1	500
940	1	0	5	0	0	3	3	31	569	93	1707	CoherentMotion_C#v1	1	500
897	1	4	42	1	1	3	3	256	344	768	1032	CoherentMotion_C#v1	1	500
1013	1	3	33	2	2	3	3	199	401	597	1203	CoherentMotion_C#v1	1	500
892	1	2	23	3	3	3	3	143	457	429	1371	CoherentMotion_C#v1	1	500
1160	0	0	5	0	3	3	3	31	569	93	1707	CoherentMotion_C#v1	1	500
1186	0	1	14	3	0	3	3	87	513	261	1539	CoherentMotion_C#v1	1	500
1172	0	2	23	3	1	3	3	143	457	429	1371	CoherentMotion_C#v1	1	500
705	1	6	61	3	3	3	3	368	232	1104	696	CoherentMotion_C#v1	1	500
919	1	0	5	3	3	3	3	31	569	93	1707	CoherentMotion_C#v1	1	500
1043	0	2	23	1	3	3	3	143	457	429	1371	CoherentMotion_C#v1	1	500
778	1	1	14	0	0	3	3	87	513	261	1539	CoherentMotion_C#v1	1	500
1216	0	0	5	0	1	3	3	31	569	93	1707	CoherentMotion_C#v1	1	500
1024	1	5	51	3	3	3	3	312	288	936	864	CoherentMotion_C#v1	1	500
1159	0	3	33	3	0	3	3	199	401	597	1203	CoherentMotion_C#v1	1	500
917	1	7	70	1	1	3	3	424	176	1272	528	CoherentMotion_C#v1	1	500
861	1	3	33	3	3	3	3	199	401	597	1203	CoherentMotion_C#v1	1	500
1121	0	3	33	3	2	3	3	199	401	597	1203	CoherentMotion_C#v1	1	500
723	1	1	14	3	3	3	3	87	513	261	1539	CoherentMotion_C#v1	1	500
987	1	5	51	0	0	3	3	312	288	936	864	CoherentMotion_C#v1	1	500
1060	0	0	5	0	1	3	3	31	569	93	1707	CoherentMotion_C#v1	1	500
1100	0	2	23	2	0	3	3	143	457	429	1371	CoherentMotion_C#v1	1	500
897	1	3	33	0	0	3	3	199	401	597	1203	CoherentMotion_C#v1	1	500
940	1	5	51	1	1	3	3	312	288	936	864	CoherentMotion_C#v1	1	500
1065	1	4	42	3	3	3	3	256	344	768	1032	CoherentMotion_C#v1	1	500
898	1	4	42	3	3	3	3	256	344	768	1032	CoherentMotion_C#v1	1	500
598	1	6	61	3	3	3	3	368	232	1104	696	CoherentMotion_C#v1	1	500
779	0	2	23	0	3	3	3	143	457	429	1371	CoherentMotion_C#v1	1	500
1460	1	1	14	1	1	3	3	87	513	261	1539	CoherentMotion_C#v1	1	500
782	1	5	51	2	2	3	3	312	288	936	864	CoherentMotion_C#v1	1	500
1136	0	0	5	3	2	3	3	31	569	93	1707	CoherentMotion_C#v1	1	500
1157	0	2	23	3	0	3	3	143	457	429	1371	CoherentMotion_C#v1	1	500
978	1	7	70	2	2	3	3	424	176	1272	528	CoherentMotion_C#v1	1	500
1105	1	0	5	3	3	3	3	31	569	93	1707	CoherentMotion_C#v1	1	500
1041	1	1	14	3	3	3	3	87	513	261	1539	CoherentMotion_C#v1	1	500
873	1	4	42	3	3	3	3	256	344	768	1032	CoherentMotion_C#v1	1	500
834	1	7	70	1	1	3	3	424	176	1272	528	CoherentMotion_C#v1	1	500
800	1	7	70	3	3	3	3	424	176	1272	528	CoherentMotion_C#v1	1	500
1001	0	1	14	2	0	3	3	87	513	261	1539	CoherentMotion_C#v1	1	500
1080	1	1	14	0	0	3	3	87	513	261	1539	CoherentMotion_C#v1	1	500
1295	0	1	14	3	2	3	3	87	513	261	1539	CoherentMotion_C#v1	1	500
918	1	4	42	1	1	3	3	256	344	768	1032	CoherentMotion_C#v1	1	500
761	0	2	23	0	3	3	3	143	457	429	1371	CoherentMotion_C#v1	1	500
729	0	0	5	2	1	3	3	31	569	93	1707	CoherentMotion_C#v1	1	500
1002	1	7	70	1	1	3	3	424	176	1272	528	CoherentMotion_C#v1	1	500
853	0	0	5	2	1	3	3	31	569	93	1707	CoherentMotion_C#v1	1	500
931	0	0	5	3	1	3	3	31	569	93	1707	CoherentMotion_C#v1	1	500
929	1	2	23	2	2	3	3	143	457	429	1371	CoherentMotion_C#v1	1	500
789	0	4	42	0	2	3	3	256	344	768	1032	CoherentMotion_C#v1	1	500
590	0	4	42	1	0	3	3	256	344	768	1032	CoherentMotion_C#v1	1	500
530	0	2	23	1	3	3	3	143	457	429	1371	CoherentMotion_C#v1	1	500
610	0	7	70	1	0	3	3	424	176	1272	528	CoherentMotion_C#v1	1	500
3697	0	7	70	1	3	3	3	424	176	1272	528	CoherentMotion_C#v1	1	500
1273	0	1	14	0	2	3	3	87	513	261	1539	CoherentMotion_C#v1	1	500
922	0	3	33	2	3	3	3	199	401	597	1203	CoherentMotion_C#v1	1	500
808	0	0	5	1	0	3	3	31	569	93	1707	CoherentMotion_C#v1	1	500
721	0	2	23	1	2	3	3	143	457	429	1371	CoherentMotion_C#v1	1	500
1256	1	3	33	3	3	3	3	199	401	597	1203	CoherentMotion_C#v1	1	500
764	1	7	70	2	2	3	3	424	176	1272	528	CoherentMotion_C#v1	1	500
724	1	6	61	2	2	3	3	368	232	1104	696	CoherentMotion_C#v1	1	500
765	1	1	14	2	2	3	3	87	513	261	1539	CoherentMotion_C#v1	1	500
788	1	6	61	2	2	3	3	368	232	1104	696	CoherentMotion_C#v1	1	500
846	1	7	70	3	3	3	3	424	176	1272	528	CoherentMotion_C#v1	1	500
1754	0	4	42	1	3	3	3	256	344	768	1032	CoherentMotion_C#v1	1	500
754	1	3	33	2	2	3	3	199	401	597	1203	CoherentMotion_C#v1	1	500
1403	0	6	61	0	2	3	3	368	232	1104	696	CoherentMotion_C#v1	1	500
2948	0	2	23	2	1	3	3	143	457	429	1371	CoherentMotion_C#v1	1	500
715	0	7	70	0	2	3	3	424	176	1272	528	CoherentMotion_C#v1	1	500
1061	0	3	33	2	0	3	3	199	401	597	1203	CoherentMotion_C#v1	1	500
1060	0	7	70	1	3	3	3	424	176	1272	528	CoherentMotion_C#v1	1	500
892	0	7	70	2	1	3	3	424	176	1272	528	CoherentMotion_C#v1	1	500
927	1	3	33	0	0	3	3	199	401	597	1203	CoherentMotion_C#v1	1	500
924	1	1	14	0	0	3	3	87	513	261	1539	CoherentMotion_C#v1	1	500
808	0	0	5	1	0	3	3	31	569	93	1707	CoherentMotion_C#v1	1	500
786	1	5	51	0	0	3	3	312	288	936	864	CoherentMotion_C#v1	1	500
1082	1	6	61	3	3	3	3	368	232	1104	696	CoherentMotion_C#v1	1	500
684	1	7	70	0	0	3	3	424	176	1272	528	CoherentMotion_C#v1	1	500
1154	1	5	51	2	2	3	3	312	288	936	864	CoherentMotion_C#v1	1	500
972	1	0	5	1	1	3	3	31	569	93	1707	CoherentMotion_C#v1	1	500
1723	0	0	5	0	3	3	3	31	569	93	1707	CoherentMotion_C#v1	1	500
843	1	5	51	0	0	3	3	312	288	936	864	CoherentMotion_C#v1	1	500
773	1	5	51	0	0	3	3	312	288	936	864	CoherentMotion_C#v1	1	500
827	0	3	33	1	0	3	3	199	401	597	1203	CoherentMotion_C#v1	1	500
1521	0	1	14	2	3	3	3	87	513	261	1539	CoherentMotion_C#v1	1	500
1286	1	2	23	0	0	3	3	143	457	429	1371	CoherentMotion_C#v1	1	500
891	0	5	51	0	1	3	3	312	288	936	864	CoherentMotion_C#v1	1	500
1074	1	6	61	2	2	3	3	368	232	1104	696	CoherentMotion_C#v1	1	500
924	1	1	14	2	2	3	3	87	513	261	1539	CoherentMotion_C#v1	1	500
538	1	2	23	2	2	3	3	143	457	429	1371	CoherentMotion_C#v1	1	500
900	1	3	33	1	1	3	3	199	401	597	1203	CoherentMotion_C#v1	1	500
1088	0	4	42	0	2	3	3	256	344	768	1032	CoherentMotion_C#v1	1	500
704	1	5	51	2	2	3	3	312	288	936	864	CoherentMotion_C#v1	1	500
836	0	0	5	0	3	3	3	31	569	93	1707	CoherentMotion_C#v1	1	500
569	1	1	14	2	2	3	3	87	513	261	1539	CoherentMotion_C#v1	1	500
2845	0	1	14	3	0	3	3	87	513	261	1539	CoherentMotion_C#v1	1	500
716	0	3	33	0	2	3	3	199	401	597	1203	CoherentMotion_C#v1	1	500
993	0	7	70	0	2	3	3	424	176	1272	528	CoherentMotion_C#v1	1	500
690	1	6	61	3	3	3	3	368	232	1104	696	CoherentMotion_C#v1	1	500
716	0	4	42	2	3	3	3	256	344	768	1032	CoherentMotion_C#v1	1	500
630	0	5	51	1	3	3	3	312	288	936	864	CoherentMotion_C#v1	1	500
971	1	7	70	0	0	3	3	424	176	1272	528	CoherentMotion_C#v1	1	500
568	1	7	70	3	3	3	3	424	176	1272	528	CoherentMotion_C#v1	1	500
644	1	4	42	0	0	3	3	256	344	768	1032	CoherentMotion_C#v1	1	500
691	1	4	42	2	2	3	3	256	344	768	1032	CoherentMotion_C#v1	1	500
968	1	0	5	1	1	3	3	31	569	93	1707	CoherentMotion_C#v1	1	500
876	0	0	5	1	2	3	3	31	569	93	1707	CoherentMotion_C#v1	1	500
683	1	1	14	3	3	3	3	87	513	261	1539	CoherentMotion_C#v1	1	500
713	1	5	51	1	1	3	3	312	288	936	864	CoherentMotion_C#v1	1	500
792	1	5	51	2	2	3	3	312	288	936	864	CoherentMotion_C#v1	1	500
777	1	3	33	3	3	3	3	199	401	597	1203	CoherentMotion_C#v1	1	500
786	1	7	70	1	1	3	3	424	176	1272	528	CoherentMotion_C#v1	1	500
835	1	5	51	1	1	3	3	312	288	936	864	CoherentMotion_C#v1	1	500
756	1	4	42	2	2	3	3	256	344	768	1032	CoherentMotion_C#v1	1	500
746	0	0	5	1	0	3	3	31	569	93	1707	CoherentMotion_C#v1	1	500
727	1	6	61	1	1	3	3	368	232	1104	696	CoherentMotion_C#v1	1	500
909	1	2	23	1	1	3	3	143	457	429	1371	CoherentMotion_C#v1	1	500
820	1	3	33	1	1	3	3	199	401	597	1203	CoherentMotion_C#v1	1	500
805	0	4	42	1	3	3	3	256	344	768	1032	CoherentMotion_C#v1	1	500
1078	1	0	5	2	2	3	3	31	569	93	1707	CoherentMotion_C#v1	1	500
706	0	2	23	0	2	3	3	143	457	429	1371	CoherentMotion_C#v1	1	500
676	0	3	33	3	2	3	3	199	401	597	1203	CoherentMotion_C#v1	1	500
2099	0	3	33	3	2	3	3	199	401	597	1203	CoherentMotion_C#v1	1	500
974	0	0	5	1	2	3	3	31	569	93	1707	CoherentMotion_C#v1	1	500
965	0	2	23	0	1	3	3	143	457	429	1371	CoherentMotion_C#v1	1	500
993	1	0	5	3	3	3	3	31	569	93	1707	CoherentMotion_C#v1	1	500
1400	1	1	14	1	1	3	3	87	513	261	1539	CoherentMotion_C#v1	1	500
730	0	3	33	2	3	3	3	199	401	597	1203	CoherentMotion_C#v1	1	500
1081	0	3	33	2	1	3	3	199	401	597	1203	CoherentMotion_C#v1	1	500
1337	0	3	33	3	0	3	3	199	401	597	1203	CoherentMotion_C#v1	1	500
1199	0	1	14	1	2	3	3	87	513	261	1539	CoherentMotion_C#v1	1	500
764	1	4	42	3	3	3	3	256	344	768	1032	CoherentMotion_C#v1	1	500
2140	1	2	23	3	3	3	3	143	457	429	1371	CoherentMotion_C#v1	1	500
879	0	0	5	0	3	3	3	31	569	93	1707	CoherentMotion_C#v1	1	500
3347	0	3	33	3	1	3	3	199	401	597	1203	CoherentMotion_C#v1	1	500
2845	0	6	61	2	3	3	3	368	232	1104	696	CoherentMotion_C#v1	1	500
942	1	4	42	2	2	3	3	256	344	768	1032	CoherentMotion_C#v1	1	500
679	1	7	70	2	2	3	3	424	176	1272	528	CoherentMotion_C#v1	1	500
3896	0	5	51	2	3	3	3	312	288	936	864	CoherentMotion_C#v1	1	500
1089	0	1	14	1	0	3	3	87	513	261	1539	CoherentMotion_C#v1	1	500
986	0	6	61	3	2	3	3	368	232	1104	696	CoherentMotion_C#v1	1	500
681	1	5	51	3	3	3	3	312	288	936	864	CoherentMotion_C#v1	1	500
704	1	4	42	3	3	3	3	256	344	768	1032	CoherentMotion_C#v1	1	500
781	1	1	14	1	1	3	3	87	513	261	1539	CoherentMotion_C#v1	1	500
1052	0	4	42	3	1	3	3	256	344	768	1032	CoherentMotion_C#v1	1	500
976	1	0	5	3	3	3	3	31	569	93	1707	CoherentMotion_C#v1	1	500
798	0	0	5	2	3	3	3	31	569	93	1707	CoherentMotion_C#v1	1	500
1103	1	1	14	3	3	3	3	87	513	261	1539	CoherentMotion_C#v1	1	500
729	1	3	33	3	3	3	3	199	401	597	1203	CoherentMotion_C#v1	1	500
560	0	3	33	0	3	3	3	199	401	597	1203	CoherentMotion_C#v1	1	500
860	1	2	23	0	0	3	3	143	457	429	1371	CoherentMotion_C#v1	1	500
4961	0	4	42	0	3	3	3	256	344	768	1032	CoherentMotion_C#v1	1	500
884	1	6	61	3	3	3	3	368	232	1104	696	CoherentMotion_C#v1	1	500
760	1	0	5	3	3	3	3	31	569	93	1707	CoherentMotion_C#v1	1	500
701	1	7	70	1	1	3	3	424	176	1272	528	CoherentMotion_C#v1	1	500
720	1	5	51	1	1	3	3	312	288	936	864	CoherentMotion_C#v1	1	500
1239	0	1	14	3	0	3	3	87	513	261	1539	CoherentMotion_C#v1	1	500
1963	0	4	42	1	3	3	3	256	344	768	1032	CoherentMotion_C#v1	1	500
2163	0	5	51	0	1	3	3	312	288	936	864	CoherentMotion_C#v1	1	500
924	1	6	61	3	3	3	3	368	232	1104	696	CoherentMotion_C#v1	1	500
4541	1	2	23	0	0	3	3	143	457	429	1371	CoherentMotion_C#v1	1	500
1062	1	6	61	2	2	3	3	368	232	1104	696	CoherentMotion_C#v1	1	500
1197	0	5	51	2	1	3	3	312	288	936	864	CoherentMotion_C#v1	1	500
4648	0	3	33	0	3	3	3	199	401	597	1203	CoherentMotion_C#v1	1	500
804	1	4	42	3	3	3	3	256	344	768	1032	CoherentMotion_C#v1	1	500
579	0	4	42	1	3	3	3	256	344	768	1032	CoherentMotion_C#v1	1	500
1347	1	2	23	1	1	3	3	143	457	429	1371	CoherentMotion_C#v1	1	500
811	0	5	51	3	1	3	3	312	288	936	864	CoherentMotion_C#v1	1	500
804	0	4	42	2	0	3	3	256	344	768	1032	CoherentMotion_C#v1	1	500
923	1	2	23	2	2	3	3	143	457	429	1371	CoherentMotion_C#v1	1	500
601	0	1	14	1	0	3	3	87	513	261	1539	CoherentMotion_C#v1	1	500
965	0	1	14	1	3	3	3	87	513	261	1539	CoherentMotion_C#v1	1	500
860	0	5	51	2	1	3	3	312	288	936	864	CoherentMotion_C#v1	1	500
855	1	6	61	3	3	3	3	368	232	1104	696	CoherentMotion_C#v1	1	500
962	0	0	5	0	3	3	3	31	569	93	1707	CoherentMotion_C#v1	1	500
823	0	2	23	2	3	3	3	143	457	429	1371	CoherentMotion_C#v1	1	500
649	1	4	42	3	3	3	3	256	344	768	1032	CoherentMotion_C#v1	1	500
887	1	6	61	3	3	3	3	368	232	1104	696	CoherentMotion_C#v1	1	500
739	1	5	51	2	2	3	3	312	288	936	864	CoherentMotion_C#v1	1	500
618	1	5	51	2	2	3	3	312	288	936	864	CoherentMotion_C#v1	1	500
743	1	7	70	1	1	3	3	424	176	1272	528	CoherentMotion_C#v1	1	500
1006	0	2	23	2	0	3	3	143	457	429	1371	CoherentMotion_C#v1	1	500
836	1	5	51	3	3	3	3	312	288	936	864	CoherentMotion_C#v1	1	500
1776	0	3	33	0	1	3	3	199	401	597	1203	CoherentMotion_C#v1	1	500
5219	0	2	23	1	3	3	3	143	457	429	1371	CoherentMotion_C#v1	1	500
3476	1	3	33	0	0	3	3	199	401	597	1203	CoherentMotion_C#v1	1	500
795	0	2	23	3	0	3	3	143	457	429	1371	CoherentMotion_C#v1	1	500
878	1	7	70	3	3	3	3	424	176	1272	528	CoherentMotion_C#v1	1	500
874	0	1	14	3	0	3	3	87	513	261	1539	CoherentMotion_C#v1	1	500
805	1	7	70	1	1	3	3	424	176	1272	528	CoherentMotion_C#v1	1	500
1278	0	6	61	3	2	3	3	368	232	1104	696	CoherentMotion_C#v1	1	500
860	1	3	33	0	0	3	3	199	401	597	1203	CoherentMotion_C#v1	1	500
827	1	7	70	0	0	3	3	424	176	1272	528	CoherentMotion_C#v1	1	500
803	1	5	51	3	3	3	3	312	288	936	864	CoherentMotion_C#v1	1	500
1280	0	2	23	0	2	3	3	143	457	429	1371	CoherentMotion_C#v1	1	500
825	0	0	5	3	0	3	3	31	569	93	1707	CoherentMotion_C#v1	1	500
698	1	2	23	1	1	3	3	143	457	429	1371	CoherentMotion_C#v1	1	500
936	0	6	61	2	1	3	3	368	232	1104	696	CoherentMotion_C#v1	1	500
838	1	1	14	1	1	3	3	87	513	261	1539	CoherentMotion_C#v1	1	500
656	0	0	5	3	0	3	3	31	569	93	1707	CoherentMotion_C#v1	1	500
1181	1	4	42	2	2	3	3	256	344	768	1032	CoherentMotion_C#v1	1	500
857	0	0	5	1	2	3	3	31	569	93	1707	CoherentMotion_C#v1	1	500
772	1	6	61	1	1	3	3	368	232	1104	696	CoherentMotion_C#v1	1	500
813	0	3	33	2	1	3	3	199	401	597	1203	CoherentMotion_C#v1	1	500
909	0	0	5	1	3	3	3	31	569	93	1707	CoherentMotion_C#v1	1	500
1123	0	0	5	3	1	3	3	31	569	93	1707	CoherentMotion_C#v1	1	500
1540	1	4	42	3	3	3	3	256	344	768	1032	CoherentMotion_C#v1	1	500
985	1	7	70	2	2	3	3	424	176	1272	528	CoherentMotion_C#v1	1	500
811	0	3	33	0	2	3	3	199	401	597	1203	CoherentMotion_C#v1	1	500
824	0	6	61	0	2	3	3	368	232	1104	696	CoherentMotion_C#v1	1	500
1267	1	5	51	2	2	3	3	312	288	936	864	CoherentMotion_C#v1	1	500
1023	1	3	33	3	3	3	3	199	401	597	1203	CoherentMotion_C#v1	1	500
799	1	3	33	3	3	3	3	199	401	597	1203	CoherentMotion_C#v1	1	500
745	0	2	23	0	3	3	3	143	457	429	1371	CoherentMotion_C#v1	1	500
1048	1	3	33	1	1	3	3	199	401	597	1203	CoherentMotion_C#v1	1	500
862	1	4	42	0	0	3	3	256	344	768	1032	CoherentMotion_C#v1	1	500
747	1	1	14	1	1	3	3	87	513	261	1539	CoherentMotion_C#v1	1	500
859	0	4	42	0	2	3	3	256	344	768	1032	CoherentMotion_C#v1	1	500
1029	1	3	33	0	0	3	3	199	401	597	1203	CoherentMotion_C#v1	1	500
956	0	1	14	1	3	3	3	87	513	261	1539	CoherentMotion_C#v1	1	500
850	1	6	61	0	0	3	3	368	232	1104	696	CoherentMotion_C#v1	1	500
756	1	2	23	0	0	3	3	143	457	429	1371	CoherentMotion_C#v1	1	500
766	0	2	23	3	1	3	3	143	457	429	1371	CoherentMotion_C#v1	1	500
641	0	3	33	2	0	3	3	199	401	597	1203	CoherentMotion_C#v1	1	500
1043	0	3	33	2	1	3	3	199	401	597	1203	CoherentMotion_C#v1	1	500
818	1	7	70	0	0	3	3	424	176	1272	528	CoherentMotion_C#v1	1	500
691	0	1	14	3	0	3	3	87	513	261	1539	CoherentMotion_C#v1	1	500
5436	0	3	33	0	3	3	3	199	401	597	1203	CoherentMotion_C#v1	1	500
716	1	6	61	3	3	3	3	368	232	1104	696	CoherentMotion_C#v1	1	500
562	1	6	61	3	3	3	3	368	232	1104	696	CoherentMotion_C#v1	1	500
707	1	6	61	2	2	3	3	368	232	1104	696	CoherentMotion_C#v1	1	500
629	1	0	5	0	0	3	3	31	569	93	1707	CoherentMotion_C#v1	1	500
627	1	6	61	1	1	3	3	368	232	1104	696	CoherentMotion_C#v1	1	500
670	0	1	14	0	2	3	3	87	513	261	1539	CoherentMotion_C#v1	1	500
2580	0	1	14	0	3	3	3	87	513	261	1539	CoherentMotion_C#v1	1	500
1005	1	3	33	0	0	3	3	199	401	597	1203	CoherentMotion_C#v1	1	500
739	1	4	42	1	1	3	3	256	344	768	1032	CoherentMotion_C#v1	1	500
899	1	7	70	2	2	3	3	424	176	1272	528	CoherentMotion_C#v1	1	500
663	0	2	23	2	3	3	3	143	457	429	1371	CoherentMotion_C#v1	1	500
709	1	1	14	2	2	3	3	87	513	261	1539	CoherentMotion_C#v1	1	500
904	1	6	61	2	2	3	3	368	232	1104	696	CoherentMotion_C#v1	1	500
3517	0	0	5	1	3	3	3	31	569	93	1707	CoherentMotion_C#v1	1	500
2480	1	0	5	0	0	3	3	31	569	93	1707	CoherentMotion_C#v1	1	500
3602	0	4	42	1	3	3	3	256	344	768	1032	CoherentMotion_C#v1	1	500
956	1	5	51	2	2	3	3	312	288	936	864	CoherentMotion_C#v1	1	500
1217	1	1	14	2	2	3	3	87	513	261	1539	CoherentMotion_C#v1	1	500
815	0	0	5	3	1	3	3	31	569	93	1707	CoherentMotion_C#v1	1	500
880	1	6	61	1	1	3	3	368	232	1104	696	CoherentMotion_C#v1	1	500
796	1	6	61	1	1	3	3	368	232	1104	696	CoherentMotion_C#v1	1	500
1101	1	1	14	1	1	3	3	87	513	261	1539	CoherentMotion_C#v1	1	500
1195	1	6	61	0	0	3	3	368	232	1104	696	CoherentMotion_C#v1	1	500
753	1	6	61	0	0	3	3	368	232	1104	696	CoherentMotion_C#v1	1	500
579	0	2	23	3	0	3	3	143	457	429	1371	CoherentMotion_C#v1	1	500
901	0	2	23	1	0	3	3	143	457	429	1371	CoherentMotion_C#v1	1	500
744	0	1	14	2	3	3	3	87	513	261	1539	CoherentMotion_C#v1	1	500
777	1	3	33	3	3	3	3	199	401	597	1203	CoherentMotion_C#v1	1	500
851	1	4	42	1	1	3	3	256	344	768	1032	CoherentMotion_C#v1	1	500
705	1	5	51	0	0	3	3	312	288	936	864	CoherentMotion_C#v1	1	500
965	0	1	14	2	1	3	3	87	513	261	1539	CoherentMotion_C#v1	1	500
946	0	0	5	1	3	3	3	31	569	93	1707	CoherentMotion_C#v1	1	500
808	1	7	70	1	1	3	3	424	176	1272	528	CoherentMotion_C#v1	1	500
952	1	3	33	2	2	3	3	199	401	597	1203	CoherentMotion_C#v1	1	500
950	1	1	14	3	3	3	3	87	513	261	1539	CoherentMotion_C#v1	1	500
1056	0	7	70	1	0	3	3	424	176	1272	528	CoherentMotion_C#v1	1	500
627	0	4	42	0	1	3	3	256	344	768	1032	CoherentMotion_C#v1	1	500
726	1	5	51	0	0	3	3	312	288	936	864	CoherentMotion_C#v1	1	500
735	0	4	42	3	0	3	3	256	344	768	1032	CoherentMotion_C#v1	1	500
1031	1	1	14	1	1	3	3	87	513	261	1539	CoherentMotion_C#v1	1	500
763	0	1	14	0	3	3	3	87	513	261	1539	CoherentMotion_C#v1	1	500
661	0	5	51	2	0	3	3	312	288	936	864	CoherentMotion_C#v1	1	500
893	0	5	51	1	0	3	3	312	288	936	864	CoherentMotion_C#v1	1	500
553	0	6	61	2	3	3	3	368	232	1104	696	CoherentMotion_C#v1	1	500
2227	0	0	5	2	3	3	3	31	569	93	1707	CoherentMotion_C#v1	1	500
696	1	0	5	3	3	3	3	31	569	93	1707	CoherentMotion_C#v1	1	500
568	0	0	5	2	3	3	3	31	569	93	1707	CoherentMotion_C#v1	1	500
595	0	6	61	0	3	3	3	368	232	1104	696	CoherentMotion_C#v1	1	500
575	1	5	51	3	3	3	3	312	288	936	864	CoherentMotion_C#v1	1	500
595	1	2	23	3	3	3	3	143	457	429	1371	CoherentMotion_C#v1	1	500
543	0	6	61	2	3	3	3	368	232	1104	696	CoherentMotion_C#v1	1	500
913	1	3	33	2	2	3	3	199	401	597	1203	CoherentMotion_C#v1	1	500
765	1	2	23	1	1	3	3	143	457	429	1371	CoherentMotion_C#v1	1	500
981	0	1	14	2	3	3	3	87	513	261	1539	CoherentMotion_C#v1	1	500
772	1	7	70	0	0	3	3	424	176	1272	528	CoherentMotion_C#v1	1	500
820	1	7	70	3	3	3	3	424	176	1272	528	CoherentMotion_C#v1	1	500
654	1	7	70	3	3	3	3	424	176	1272	528	CoherentMotion_C#v1	1	500
692	1	7	70	2	2	3	3	424	176	1272	528	CoherentMotion_C#v1	1	500
