# Supplementary material for: The Leuven Embedded Figures Test (L-EFT): measuring perception, intelligence or executive function?
Source: PeerJ. 2018 Mar 26;6:e4524. doi: 10.7717/peerj.4524 (PMC5875396; doi:10.7717/peerj.4524)
Supplement: Supplemental Information 9 [file peerj-06-4524-s009.zip › Study 1/CoherentMotion/115330CoherentMotion.csv]

ReactionTime	Accuracy	CoherenceLevel	CoherenceValue	StimDirection	RespDirection	G_MeanCoherentSpeed	G_MeanRandomSpeed	TotalCoherent	TotalRandom	TotalCoherentSpeed	TotalRandomSpeed	TestID	MainPrac	MotionDuration
7167	1	1	14	0	0	3	3	87	513	261	1539	CoherentMotion_C#v1	0	1000
2169	0	1	14	2	1	3	3	87	513	261	1539	CoherentMotion_C#v1	0	1000
3053	1	5	51	3	3	3	3	312	288	936	864	CoherentMotion_C#v1	0	1000
2416	1	6	61	3	3	3	3	368	232	1104	696	CoherentMotion_C#v1	0	1000
1635	1	4	42	2	2	3	3	256	344	768	1032	CoherentMotion_C#v1	0	1000
1434	1	5	51	0	0	3	3	312	288	936	864	CoherentMotion_C#v1	0	1000
2124	0	3	33	3	1	3	3	199	401	597	1203	CoherentMotion_C#v1	0	1000
1486	1	7	70	3	3	3	3	424	176	1272	528	CoherentMotion_C#v1	0	1000
1779	1	5	51	0	0	3	3	312	288	936	864	CoherentMotion_C#v1	0	1000
2804	0	3	33	3	2	3	3	199	401	597	1203	CoherentMotion_C#v1	0	1000
1728	1	0	5	1	1	3	3	31	569	93	1707	CoherentMotion_C#v1	0	1000
2195	1	2	23	3	3	3	3	143	457	429	1371	CoherentMotion_C#v1	0	1000
1567	1	3	33	2	2	3	3	199	401	597	1203	CoherentMotion_C#v1	0	1000
1965	0	2	23	0	3	3	3	143	457	429	1371	CoherentMotion_C#v1	0	1000
1622	1	6	61	1	1	3	3	368	232	1104	696	CoherentMotion_C#v1	0	1000
1642	1	7	70	0	0	3	3	424	176	1272	528	CoherentMotion_C#v1	0	1000
2554	0	1	14	0	3	3	3	87	513	261	1539	CoherentMotion_C#v1	0	1000
1465	1	5	51	1	1	3	3	312	288	936	864	CoherentMotion_C#v1	0	1000
2283	1	7	70	2	2	3	3	424	176	1272	528	CoherentMotion_C#v1	0	1000
1639	1	7	70	0	0	3	3	424	176	1272	528	CoherentMotion_C#v1	0	1000
1799	0	2	23	3	1	3	3	143	457	429	1371	CoherentMotion_C#v1	0	1000
3318	0	2	23	1	0	3	3	143	457	429	1371	CoherentMotion_C#v1	0	1000
1424	1	5	51	1	1	3	3	312	288	936	864	CoherentMotion_C#v1	0	1000
1441	1	6	61	0	0	3	3	368	232	1104	696	CoherentMotion_C#v1	0	1000
1419	0	2	23	0	1	3	3	143	457	429	1371	CoherentMotion_C#v1	0	1000
1652	1	5	51	0	0	3	3	312	288	936	864	CoherentMotion_C#v1	0	1000
1905	0	0	5	0	3	3	3	31	569	93	1707	CoherentMotion_C#v1	0	1000
1521	0	4	42	1	0	3	3	256	344	768	1032	CoherentMotion_C#v1	0	1000
1869	1	4	42	0	0	3	3	256	344	768	1032	CoherentMotion_C#v1	0	1000
1705	0	0	5	0	1	3	3	31	569	93	1707	CoherentMotion_C#v1	0	1000
1338	1	6	61	3	3	3	3	368	232	1104	696	CoherentMotion_C#v1	0	1000
3352	1	0	5	3	3	3	3	31	569	93	1707	CoherentMotion_C#v1	0	1000
1380	1	7	70	1	1	3	3	424	176	1272	528	CoherentMotion_C#v1	0	1000
1405	0	0	5	2	3	3	3	31	569	93	1707	CoherentMotion_C#v1	0	1000
1430	1	2	23	1	1	3	3	143	457	429	1371	CoherentMotion_C#v1	0	1000
1448	1	5	51	0	0	3	3	312	288	936	864	CoherentMotion_C#v1	0	1000
1609	0	6	61	1	3	3	3	368	232	1104	696	CoherentMotion_C#v1	0	1000
1360	1	7	70	2	2	3	3	424	176	1272	528	CoherentMotion_C#v1	0	1000
1392	1	6	61	0	0	3	3	368	232	1104	696	CoherentMotion_C#v1	0	1000
2215	1	3	33	1	1	3	3	199	401	597	1203	CoherentMotion_C#v1	0	1000
1332	1	4	42	1	1	3	3	256	344	768	1032	CoherentMotion_C#v1	0	1000
1468	1	2	23	0	0	3	3	143	457	429	1371	CoherentMotion_C#v1	0	1000
1592	0	2	23	3	0	3	3	143	457	429	1371	CoherentMotion_C#v1	0	1000
1332	1	6	61	1	1	3	3	368	232	1104	696	CoherentMotion_C#v1	0	1000
1412	1	3	33	1	1	3	3	199	401	597	1203	CoherentMotion_C#v1	0	1000
1189	1	7	70	1	1	3	3	424	176	1272	528	CoherentMotion_C#v1	0	1000
1304	1	5	51	3	3	3	3	312	288	936	864	CoherentMotion_C#v1	0	1000
1078	1	4	42	2	2	3	3	256	344	768	1032	CoherentMotion_C#v1	0	1000
1423	1	3	33	3	3	3	3	199	401	597	1203	CoherentMotion_C#v1	0	1000
1569	0	1	14	0	1	3	3	87	513	261	1539	CoherentMotion_C#v1	0	1000
1477	1	3	33	1	1	3	3	199	401	597	1203	CoherentMotion_C#v1	0	1000
1641	0	2	23	3	2	3	3	143	457	429	1371	CoherentMotion_C#v1	0	1000
1983	0	1	14	2	0	3	3	87	513	261	1539	CoherentMotion_C#v1	0	1000
1335	1	6	61	0	0	3	3	368	232	1104	696	CoherentMotion_C#v1	0	1000
2702	1	4	42	3	3	3	3	256	344	768	1032	CoherentMotion_C#v1	0	1000
3719	1	5	51	1	1	3	3	312	288	936	864	CoherentMotion_C#v1	0	1000
1837	1	5	51	1	1	3	3	312	288	936	864	CoherentMotion_C#v1	0	1000
1257	1	7	70	3	3	3	3	424	176	1272	528	CoherentMotion_C#v1	0	1000
1370	1	3	33	1	1	3	3	199	401	597	1203	CoherentMotion_C#v1	0	1000
1325	1	1	14	2	2	3	3	87	513	261	1539	CoherentMotion_C#v1	0	1000
2156	1	0	5	2	2	3	3	31	569	93	1707	CoherentMotion_C#v1	0	1000
1137	1	7	70	1	1	3	3	424	176	1272	528	CoherentMotion_C#v1	0	1000
1283	1	4	42	1	1	3	3	256	344	768	1032	CoherentMotion_C#v1	0	1000
1365	1	7	70	1	1	3	3	424	176	1272	528	CoherentMotion_C#v1	0	1000
1301	0	1	14	2	1	3	3	87	513	261	1539	CoherentMotion_C#v1	0	1000
1461	0	0	5	0	3	3	3	31	569	93	1707	CoherentMotion_C#v1	0	1000
1409	1	6	61	0	0	3	3	368	232	1104	696	CoherentMotion_C#v1	0	1000
1225	0	1	14	1	2	3	3	87	513	261	1539	CoherentMotion_C#v1	0	1000
1882	1	3	33	1	1	3	3	199	401	597	1203	CoherentMotion_C#v1	0	1000
1395	1	4	42	2	2	3	3	256	344	768	1032	CoherentMotion_C#v1	0	1000
1509	0	4	42	2	0	3	3	256	344	768	1032	CoherentMotion_C#v1	0	1000
1312	1	7	70	2	2	3	3	424	176	1272	528	CoherentMotion_C#v1	0	1000
1374	1	2	23	1	1	3	3	143	457	429	1371	CoherentMotion_C#v1	0	1000
1940	1	5	51	2	2	3	3	312	288	936	864	CoherentMotion_C#v1	0	1000
1743	1	5	51	3	3	3	3	312	288	936	864	CoherentMotion_C#v1	0	1000
1376	1	2	23	1	1	3	3	143	457	429	1371	CoherentMotion_C#v1	0	1000
1377	1	4	42	1	1	3	3	256	344	768	1032	CoherentMotion_C#v1	0	1000
1353	1	3	33	1	1	3	3	199	401	597	1203	CoherentMotion_C#v1	0	1000
1216	0	0	5	2	1	3	3	31	569	93	1707	CoherentMotion_C#v1	0	1000
1025	1	5	51	2	2	3	3	312	288	936	864	CoherentMotion_C#v1	0	1000
995	1	6	61	3	3	3	3	368	232	1104	696	CoherentMotion_C#v1	1	500
899	1	4	42	1	1	3	3	256	344	768	1032	CoherentMotion_C#v1	1	500
803	1	6	61	3	3	3	3	368	232	1104	696	CoherentMotion_C#v1	1	500
752	1	4	42	2	2	3	3	256	344	768	1032	CoherentMotion_C#v1	1	500
806	1	4	42	3	3	3	3	256	344	768	1032	CoherentMotion_C#v1	1	500
833	0	4	42	0	1	3	3	256	344	768	1032	CoherentMotion_C#v1	1	500
900	0	1	14	2	0	3	3	87	513	261	1539	CoherentMotion_C#v1	1	500
713	1	7	70	2	2	3	3	424	176	1272	528	CoherentMotion_C#v1	1	500
668	1	6	61	3	3	3	3	368	232	1104	696	CoherentMotion_C#v1	1	500
1678	0	0	5	3	2	3	3	31	569	93	1707	CoherentMotion_C#v1	1	500
914	1	3	33	3	3	3	3	199	401	597	1203	CoherentMotion_C#v1	1	500
1161	1	3	33	3	3	3	3	199	401	597	1203	CoherentMotion_C#v1	1	500
787	1	7	70	1	1	3	3	424	176	1272	528	CoherentMotion_C#v1	1	500
1230	1	4	42	3	3	3	3	256	344	768	1032	CoherentMotion_C#v1	1	500
891	1	6	61	2	2	3	3	368	232	1104	696	CoherentMotion_C#v1	1	500
838	1	7	70	2	2	3	3	424	176	1272	528	CoherentMotion_C#v1	1	500
777	1	4	42	0	0	3	3	256	344	768	1032	CoherentMotion_C#v1	1	500
689	1	2	23	1	1	3	3	143	457	429	1371	CoherentMotion_C#v1	1	500
764	0	2	23	0	3	3	3	143	457	429	1371	CoherentMotion_C#v1	1	500
1681	0	3	33	3	2	3	3	199	401	597	1203	CoherentMotion_C#v1	1	500
880	1	7	70	2	2	3	3	424	176	1272	528	CoherentMotion_C#v1	1	500
1340	1	3	33	3	3	3	3	199	401	597	1203	CoherentMotion_C#v1	1	500
1251	0	3	33	0	3	3	3	199	401	597	1203	CoherentMotion_C#v1	1	500
720	1	7	70	1	1	3	3	424	176	1272	528	CoherentMotion_C#v1	1	500
925	1	4	42	1	1	3	3	256	344	768	1032	CoherentMotion_C#v1	1	500
916	0	2	23	3	1	3	3	143	457	429	1371	CoherentMotion_C#v1	1	500
881	1	6	61	3	3	3	3	368	232	1104	696	CoherentMotion_C#v1	1	500
852	1	0	5	2	2	3	3	31	569	93	1707	CoherentMotion_C#v1	1	500
1072	1	5	51	1	1	3	3	312	288	936	864	CoherentMotion_C#v1	1	500
1032	1	0	5	1	1	3	3	31	569	93	1707	CoherentMotion_C#v1	1	500
1197	0	6	61	2	1	3	3	368	232	1104	696	CoherentMotion_C#v1	1	500
886	0	1	14	0	1	3	3	87	513	261	1539	CoherentMotion_C#v1	1	500
1076	1	1	14	2	2	3	3	87	513	261	1539	CoherentMotion_C#v1	1	500
1135	0	3	33	3	0	3	3	199	401	597	1203	CoherentMotion_C#v1	1	500
1423	1	1	14	1	1	3	3	87	513	261	1539	CoherentMotion_C#v1	1	500
874	1	5	51	1	1	3	3	312	288	936	864	CoherentMotion_C#v1	1	500
876	1	4	42	1	1	3	3	256	344	768	1032	CoherentMotion_C#v1	1	500
961	1	4	42	3	3	3	3	256	344	768	1032	CoherentMotion_C#v1	1	500
821	1	4	42	1	1	3	3	256	344	768	1032	CoherentMotion_C#v1	1	500
783	1	0	5	3	3	3	3	31	569	93	1707	CoherentMotion_C#v1	1	500
769	0	3	33	2	1	3	3	199	401	597	1203	CoherentMotion_C#v1	1	500
1862	0	2	23	1	2	3	3	143	457	429	1371	CoherentMotion_C#v1	1	500
735	1	6	61	3	3	3	3	368	232	1104	696	CoherentMotion_C#v1	1	500
919	1	5	51	1	1	3	3	312	288	936	864	CoherentMotion_C#v1	1	500
1028	0	5	51	2	3	3	3	312	288	936	864	CoherentMotion_C#v1	1	500
1970	0	2	23	1	0	3	3	143	457	429	1371	CoherentMotion_C#v1	1	500
1105	0	7	70	3	2	3	3	424	176	1272	528	CoherentMotion_C#v1	1	500
842	1	7	70	0	0	3	3	424	176	1272	528	CoherentMotion_C#v1	1	500
1004	1	2	23	2	2	3	3	143	457	429	1371	CoherentMotion_C#v1	1	500
1076	1	3	33	3	3	3	3	199	401	597	1203	CoherentMotion_C#v1	1	500
829	1	1	14	1	1	3	3	87	513	261	1539	CoherentMotion_C#v1	1	500
784	1	4	42	0	0	3	3	256	344	768	1032	CoherentMotion_C#v1	1	500
1328	1	3	33	0	0	3	3	199	401	597	1203	CoherentMotion_C#v1	1	500
944	1	6	61	0	0	3	3	368	232	1104	696	CoherentMotion_C#v1	1	500
1244	0	0	5	2	0	3	3	31	569	93	1707	CoherentMotion_C#v1	1	500
1120	1	2	23	1	1	3	3	143	457	429	1371	CoherentMotion_C#v1	1	500
2087	1	2	23	1	1	3	3	143	457	429	1371	CoherentMotion_C#v1	1	500
1076	1	7	70	2	2	3	3	424	176	1272	528	CoherentMotion_C#v1	1	500
1445	0	6	61	2	3	3	3	368	232	1104	696	CoherentMotion_C#v1	1	500
1792	1	6	61	2	2	3	3	368	232	1104	696	CoherentMotion_C#v1	1	500
819	1	7	70	3	3	3	3	424	176	1272	528	CoherentMotion_C#v1	1	500
1530	1	2	23	3	3	3	3	143	457	429	1371	CoherentMotion_C#v1	1	500
2408	1	2	23	1	1	3	3	143	457	429	1371	CoherentMotion_C#v1	1	500
1280	0	5	51	1	3	3	3	312	288	936	864	CoherentMotion_C#v1	1	500
1062	1	4	42	0	0	3	3	256	344	768	1032	CoherentMotion_C#v1	1	500
1830	0	4	42	3	0	3	3	256	344	768	1032	CoherentMotion_C#v1	1	500
1846	0	0	5	1	2	3	3	31	569	93	1707	CoherentMotion_C#v1	1	500
914	1	3	33	0	0	3	3	199	401	597	1203	CoherentMotion_C#v1	1	500
2038	1	4	42	1	1	3	3	256	344	768	1032	CoherentMotion_C#v1	1	500
992	1	3	33	0	0	3	3	199	401	597	1203	CoherentMotion_C#v1	1	500
1278	1	3	33	3	3	3	3	199	401	597	1203	CoherentMotion_C#v1	1	500
844	1	6	61	0	0	3	3	368	232	1104	696	CoherentMotion_C#v1	1	500
1075	0	1	14	2	0	3	3	87	513	261	1539	CoherentMotion_C#v1	1	500
2159	0	0	5	3	0	3	3	31	569	93	1707	CoherentMotion_C#v1	1	500
923	1	1	14	3	3	3	3	87	513	261	1539	CoherentMotion_C#v1	1	500
841	1	6	61	1	1	3	3	368	232	1104	696	CoherentMotion_C#v1	1	500
1034	1	2	23	3	3	3	3	143	457	429	1371	CoherentMotion_C#v1	1	500
1515	1	0	5	1	1	3	3	31	569	93	1707	CoherentMotion_C#v1	1	500
1062	1	5	51	3	3	3	3	312	288	936	864	CoherentMotion_C#v1	1	500
1206	0	2	23	3	1	3	3	143	457	429	1371	CoherentMotion_C#v1	1	500
819	1	7	70	3	3	3	3	424	176	1272	528	CoherentMotion_C#v1	1	500
965	0	0	5	1	3	3	3	31	569	93	1707	CoherentMotion_C#v1	1	500
738	1	7	70	0	0	3	3	424	176	1272	528	CoherentMotion_C#v1	1	500
938	1	3	33	0	0	3	3	199	401	597	1203	CoherentMotion_C#v1	1	500
942	1	5	51	1	1	3	3	312	288	936	864	CoherentMotion_C#v1	1	500
834	1	6	61	0	0	3	3	368	232	1104	696	CoherentMotion_C#v1	1	500
702	1	4	42	3	3	3	3	256	344	768	1032	CoherentMotion_C#v1	1	500
1525	0	1	14	1	2	3	3	87	513	261	1539	CoherentMotion_C#v1	1	500
1514	0	6	61	2	1	3	3	368	232	1104	696	CoherentMotion_C#v1	1	500
925	1	0	5	0	0	3	3	31	569	93	1707	CoherentMotion_C#v1	1	500
1202	1	4	42	3	3	3	3	256	344	768	1032	CoherentMotion_C#v1	1	500
1118	0	5	51	3	1	3	3	312	288	936	864	CoherentMotion_C#v1	1	500
767	1	6	61	1	1	3	3	368	232	1104	696	CoherentMotion_C#v1	1	500
740	1	1	14	3	3	3	3	87	513	261	1539	CoherentMotion_C#v1	1	500
943	1	5	51	0	0	3	3	312	288	936	864	CoherentMotion_C#v1	1	500
805	1	7	70	2	2	3	3	424	176	1272	528	CoherentMotion_C#v1	1	500
2191	0	4	42	1	3	3	3	256	344	768	1032	CoherentMotion_C#v1	1	500
800	1	4	42	1	1	3	3	256	344	768	1032	CoherentMotion_C#v1	1	500
1813	1	3	33	1	1	3	3	199	401	597	1203	CoherentMotion_C#v1	1	500
809	1	4	42	2	2	3	3	256	344	768	1032	CoherentMotion_C#v1	1	500
938	1	2	23	3	3	3	3	143	457	429	1371	CoherentMotion_C#v1	1	500
721	1	7	70	2	2	3	3	424	176	1272	528	CoherentMotion_C#v1	1	500
680	1	3	33	2	2	3	3	199	401	597	1203	CoherentMotion_C#v1	1	500
783	0	0	5	1	2	3	3	31	569	93	1707	CoherentMotion_C#v1	1	500
1288	0	0	5	0	3	3	3	31	569	93	1707	CoherentMotion_C#v1	1	500
926	0	1	14	3	1	3	3	87	513	261	1539	CoherentMotion_C#v1	1	500
825	1	2	23	1	1	3	3	143	457	429	1371	CoherentMotion_C#v1	1	500
1587	0	4	42	3	2	3	3	256	344	768	1032	CoherentMotion_C#v1	1	500
761	1	7	70	3	3	3	3	424	176	1272	528	CoherentMotion_C#v1	1	500
743	1	5	51	1	1	3	3	312	288	936	864	CoherentMotion_C#v1	1	500
1883	0	1	14	2	1	3	3	87	513	261	1539	CoherentMotion_C#v1	1	500
880	1	5	51	3	3	3	3	312	288	936	864	CoherentMotion_C#v1	1	500
795	1	3	33	1	1	3	3	199	401	597	1203	CoherentMotion_C#v1	1	500
841	1	3	33	3	3	3	3	199	401	597	1203	CoherentMotion_C#v1	1	500
806	1	0	5	1	1	3	3	31	569	93	1707	CoherentMotion_C#v1	1	500
780	1	0	5	3	3	3	3	31	569	93	1707	CoherentMotion_C#v1	1	500
770	0	3	33	3	1	3	3	199	401	597	1203	CoherentMotion_C#v1	1	500
1276	0	3	33	2	0	3	3	199	401	597	1203	CoherentMotion_C#v1	1	500
1672	0	3	33	1	0	3	3	199	401	597	1203	CoherentMotion_C#v1	1	500
905	1	4	42	2	2	3	3	256	344	768	1032	CoherentMotion_C#v1	1	500
946	1	5	51	0	0	3	3	312	288	936	864	CoherentMotion_C#v1	1	500
883	0	0	5	0	2	3	3	31	569	93	1707	CoherentMotion_C#v1	1	500
1213	1	4	42	0	0	3	3	256	344	768	1032	CoherentMotion_C#v1	1	500
930	1	0	5	0	0	3	3	31	569	93	1707	CoherentMotion_C#v1	1	500
958	1	7	70	3	3	3	3	424	176	1272	528	CoherentMotion_C#v1	1	500
731	0	2	23	0	1	3	3	143	457	429	1371	CoherentMotion_C#v1	1	500
788	1	0	5	0	0	3	3	31	569	93	1707	CoherentMotion_C#v1	1	500
980	1	6	61	1	1	3	3	368	232	1104	696	CoherentMotion_C#v1	1	500
907	1	6	61	2	2	3	3	368	232	1104	696	CoherentMotion_C#v1	1	500
1007	0	0	5	1	0	3	3	31	569	93	1707	CoherentMotion_C#v1	1	500
1205	1	5	51	2	2	3	3	312	288	936	864	CoherentMotion_C#v1	1	500
786	1	3	33	2	2	3	3	199	401	597	1203	CoherentMotion_C#v1	1	500
858	1	7	70	1	1	3	3	424	176	1272	528	CoherentMotion_C#v1	1	500
2113	0	1	14	0	3	3	3	87	513	261	1539	CoherentMotion_C#v1	1	500
1048	1	2	23	1	1	3	3	143	457	429	1371	CoherentMotion_C#v1	1	500
2606	0	3	33	1	2	3	3	199	401	597	1203	CoherentMotion_C#v1	1	500
974	1	7	70	2	2	3	3	424	176	1272	528	CoherentMotion_C#v1	1	500
789	1	6	61	1	1	3	3	368	232	1104	696	CoherentMotion_C#v1	1	500
1166	1	3	33	3	3	3	3	199	401	597	1203	CoherentMotion_C#v1	1	500
961	1	5	51	1	1	3	3	312	288	936	864	CoherentMotion_C#v1	1	500
1078	1	5	51	0	0	3	3	312	288	936	864	CoherentMotion_C#v1	1	500
894	1	6	61	2	2	3	3	368	232	1104	696	CoherentMotion_C#v1	1	500
1785	1	2	23	2	2	3	3	143	457	429	1371	CoherentMotion_C#v1	1	500
746	1	6	61	0	0	3	3	368	232	1104	696	CoherentMotion_C#v1	1	500
715	1	5	51	1	1	3	3	312	288	936	864	CoherentMotion_C#v1	1	500
885	1	7	70	1	1	3	3	424	176	1272	528	CoherentMotion_C#v1	1	500
840	1	1	14	1	1	3	3	87	513	261	1539	CoherentMotion_C#v1	1	500
818	0	3	33	3	1	3	3	199	401	597	1203	CoherentMotion_C#v1	1	500
1125	1	3	33	3	3	3	3	199	401	597	1203	CoherentMotion_C#v1	1	500
1111	1	6	61	2	2	3	3	368	232	1104	696	CoherentMotion_C#v1	1	500
1873	0	2	23	1	0	3	3	143	457	429	1371	CoherentMotion_C#v1	1	500
709	1	3	33	1	1	3	3	199	401	597	1203	CoherentMotion_C#v1	1	500
1053	1	2	23	1	1	3	3	143	457	429	1371	CoherentMotion_C#v1	1	500
973	0	0	5	2	1	3	3	31	569	93	1707	CoherentMotion_C#v1	1	500
1618	1	4	42	2	2	3	3	256	344	768	1032	CoherentMotion_C#v1	1	500
1297	0	2	23	1	2	3	3	143	457	429	1371	CoherentMotion_C#v1	1	500
1223	0	4	42	0	1	3	3	256	344	768	1032	CoherentMotion_C#v1	1	500
2051	0	1	14	0	1	3	3	87	513	261	1539	CoherentMotion_C#v1	1	500
1113	1	4	42	0	0	3	3	256	344	768	1032	CoherentMotion_C#v1	1	500
1222	1	7	70	0	0	3	3	424	176	1272	528	CoherentMotion_C#v1	1	500
2615	0	3	33	3	2	3	3	199	401	597	1203	CoherentMotion_C#v1	1	500
975	1	6	61	3	3	3	3	368	232	1104	696	CoherentMotion_C#v1	1	500
1663	1	5	51	3	3	3	3	312	288	936	864	CoherentMotion_C#v1	1	500
744	1	7	70	0	0	3	3	424	176	1272	528	CoherentMotion_C#v1	1	500
775	1	4	42	2	2	3	3	256	344	768	1032	CoherentMotion_C#v1	1	500
1105	1	6	61	3	3	3	3	368	232	1104	696	CoherentMotion_C#v1	1	500
1178	0	2	23	3	0	3	3	143	457	429	1371	CoherentMotion_C#v1	1	500
1102	1	0	5	1	1	3	3	31	569	93	1707	CoherentMotion_C#v1	1	500
1790	0	3	33	2	0	3	3	199	401	597	1203	CoherentMotion_C#v1	1	500
866	1	7	70	2	2	3	3	424	176	1272	528	CoherentMotion_C#v1	1	500
827	1	6	61	0	0	3	3	368	232	1104	696	CoherentMotion_C#v1	1	500
698	1	5	51	3	3	3	3	312	288	936	864	CoherentMotion_C#v1	1	500
837	1	4	42	1	1	3	3	256	344	768	1032	CoherentMotion_C#v1	1	500
992	1	6	61	3	3	3	3	368	232	1104	696	CoherentMotion_C#v1	1	500
581	1	2	23	1	1	3	3	143	457	429	1371	CoherentMotion_C#v1	1	500
762	1	4	42	2	2	3	3	256	344	768	1032	CoherentMotion_C#v1	1	500
779	1	3	33	3	3	3	3	199	401	597	1203	CoherentMotion_C#v1	1	500
1049	1	6	61	3	3	3	3	368	232	1104	696	CoherentMotion_C#v1	1	500
979	1	0	5	3	3	3	3	31	569	93	1707	CoherentMotion_C#v1	1	500
1225	0	0	5	0	2	3	3	31	569	93	1707	CoherentMotion_C#v1	1	500
1181	1	5	51	1	1	3	3	312	288	936	864	CoherentMotion_C#v1	1	500
800	1	5	51	3	3	3	3	312	288	936	864	CoherentMotion_C#v1	1	500
1107	1	2	23	1	1	3	3	143	457	429	1371	CoherentMotion_C#v1	1	500
988	1	5	51	0	0	3	3	312	288	936	864	CoherentMotion_C#v1	1	500
867	1	6	61	0	0	3	3	368	232	1104	696	CoherentMotion_C#v1	1	500
846	1	1	14	0	0	3	3	87	513	261	1539	CoherentMotion_C#v1	1	500
1264	0	0	5	1	0	3	3	31	569	93	1707	CoherentMotion_C#v1	1	500
1182	0	1	14	1	0	3	3	87	513	261	1539	CoherentMotion_C#v1	1	500
828	1	4	42	1	1	3	3	256	344	768	1032	CoherentMotion_C#v1	1	500
915	1	4	42	3	3	3	3	256	344	768	1032	CoherentMotion_C#v1	1	500
1030	0	1	14	3	1	3	3	87	513	261	1539	CoherentMotion_C#v1	1	500
1266	1	0	5	2	2	3	3	31	569	93	1707	CoherentMotion_C#v1	1	500
972	1	3	33	2	2	3	3	199	401	597	1203	CoherentMotion_C#v1	1	500
1097	0	6	61	0	2	3	3	368	232	1104	696	CoherentMotion_C#v1	1	500
1346	1	1	14	0	0	3	3	87	513	261	1539	CoherentMotion_C#v1	1	500
1227	0	2	23	3	0	3	3	143	457	429	1371	CoherentMotion_C#v1	1	500
685	1	3	33	3	3	3	3	199	401	597	1203	CoherentMotion_C#v1	1	500
1317	1	7	70	2	2	3	3	424	176	1272	528	CoherentMotion_C#v1	1	500
891	1	6	61	0	0	3	3	368	232	1104	696	CoherentMotion_C#v1	1	500
1887	0	0	5	1	3	3	3	31	569	93	1707	CoherentMotion_C#v1	1	500
876	1	3	33	1	1	3	3	199	401	597	1203	CoherentMotion_C#v1	1	500
980	1	3	33	3	3	3	3	199	401	597	1203	CoherentMotion_C#v1	1	500
705	1	4	42	1	1	3	3	256	344	768	1032	CoherentMotion_C#v1	1	500
806	1	2	23	2	2	3	3	143	457	429	1371	CoherentMotion_C#v1	1	500
875	1	0	5	0	0	3	3	31	569	93	1707	CoherentMotion_C#v1	1	500
1318	1	1	14	2	2	3	3	87	513	261	1539	CoherentMotion_C#v1	1	500
917	0	0	5	3	2	3	3	31	569	93	1707	CoherentMotion_C#v1	1	500
2264	1	1	14	3	3	3	3	87	513	261	1539	CoherentMotion_C#v1	1	500
727	1	5	51	3	3	3	3	312	288	936	864	CoherentMotion_C#v1	1	500
748	1	7	70	2	2	3	3	424	176	1272	528	CoherentMotion_C#v1	1	500
1169	1	2	23	2	2	3	3	143	457	429	1371	CoherentMotion_C#v1	1	500
827	1	2	23	2	2	3	3	143	457	429	1371	CoherentMotion_C#v1	1	500
757	1	5	51	3	3	3	3	312	288	936	864	CoherentMotion_C#v1	1	500
1059	1	3	33	2	2	3	3	199	401	597	1203	CoherentMotion_C#v1	1	500
1380	0	2	23	1	2	3	3	143	457	429	1371	CoherentMotion_C#v1	1	500
2164	0	2	23	2	0	3	3	143	457	429	1371	CoherentMotion_C#v1	1	500
702	1	2	23	2	2	3	3	143	457	429	1371	CoherentMotion_C#v1	1	500
697	1	6	61	1	1	3	3	368	232	1104	696	CoherentMotion_C#v1	1	500
1004	1	2	23	2	2	3	3	143	457	429	1371	CoherentMotion_C#v1	1	500
2446	0	5	51	1	3	3	3	312	288	936	864	CoherentMotion_C#v1	1	500
1194	1	2	23	3	3	3	3	143	457	429	1371	CoherentMotion_C#v1	1	500
966	1	6	61	0	0	3	3	368	232	1104	696	CoherentMotion_C#v1	1	500
682	1	6	61	0	0	3	3	368	232	1104	696	CoherentMotion_C#v1	1	500
778	1	7	70	2	2	3	3	424	176	1272	528	CoherentMotion_C#v1	1	500
835	1	3	33	3	3	3	3	199	401	597	1203	CoherentMotion_C#v1	1	500
857	1	5	51	3	3	3	3	312	288	936	864	CoherentMotion_C#v1	1	500
808	0	0	5	3	1	3	3	31	569	93	1707	CoherentMotion_C#v1	1	500
1281	1	2	23	3	3	3	3	143	457	429	1371	CoherentMotion_C#v1	1	500
1034	1	1	14	3	3	3	3	87	513	261	1539	CoherentMotion_C#v1	1	500
1142	0	0	5	0	3	3	3	31	569	93	1707	CoherentMotion_C#v1	1	500
790	1	7	70	2	2	3	3	424	176	1272	528	CoherentMotion_C#v1	1	500
1642	0	1	14	3	1	3	3	87	513	261	1539	CoherentMotion_C#v1	1	500
1096	0	2	23	2	3	3	3	143	457	429	1371	CoherentMotion_C#v1	1	500
1170	0	1	14	3	2	3	3	87	513	261	1539	CoherentMotion_C#v1	1	500
1235	1	7	70	2	2	3	3	424	176	1272	528	CoherentMotion_C#v1	1	500
981	1	5	51	3	3	3	3	312	288	936	864	CoherentMotion_C#v1	1	500
1270	1	1	14	3	3	3	3	87	513	261	1539	CoherentMotion_C#v1	1	500
1195	1	7	70	2	2	3	3	424	176	1272	528	CoherentMotion_C#v1	1	500
831	1	5	51	3	3	3	3	312	288	936	864	CoherentMotion_C#v1	1	500
801	1	4	42	1	1	3	3	256	344	768	1032	CoherentMotion_C#v1	1	500
764	1	5	51	2	2	3	3	312	288	936	864	CoherentMotion_C#v1	1	500
892	1	5	51	2	2	3	3	312	288	936	864	CoherentMotion_C#v1	1	500
1260	1	3	33	0	0	3	3	199	401	597	1203	CoherentMotion_C#v1	1	500
2301	0	2	23	0	3	3	3	143	457	429	1371	CoherentMotion_C#v1	1	500
3035	1	0	5	1	1	3	3	31	569	93	1707	CoherentMotion_C#v1	1	500
1812	1	0	5	2	2	3	3	31	569	93	1707	CoherentMotion_C#v1	1	500
1003	1	5	51	3	3	3	3	312	288	936	864	CoherentMotion_C#v1	1	500
866	1	1	14	2	2	3	3	87	513	261	1539	CoherentMotion_C#v1	1	500
845	1	7	70	3	3	3	3	424	176	1272	528	CoherentMotion_C#v1	1	500
736	1	5	51	1	1	3	3	312	288	936	864	CoherentMotion_C#v1	1	500
766	1	4	42	0	0	3	3	256	344	768	1032	CoherentMotion_C#v1	1	500
854	1	7	70	0	0	3	3	424	176	1272	528	CoherentMotion_C#v1	1	500
953	1	5	51	0	0	3	3	312	288	936	864	CoherentMotion_C#v1	1	500
880	1	5	51	1	1	3	3	312	288	936	864	CoherentMotion_C#v1	1	500
1052	1	2	23	0	0	3	3	143	457	429	1371	CoherentMotion_C#v1	1	500
1028	1	1	14	3	3	3	3	87	513	261	1539	CoherentMotion_C#v1	1	500
1020	1	1	14	3	3	3	3	87	513	261	1539	CoherentMotion_C#v1	1	500
811	1	7	70	3	3	3	3	424	176	1272	528	CoherentMotion_C#v1	1	500
1926	0	4	42	0	1	3	3	256	344	768	1032	CoherentMotion_C#v1	1	500
889	1	2	23	2	2	3	3	143	457	429	1371	CoherentMotion_C#v1	1	500
671	1	1	14	2	2	3	3	87	513	261	1539	CoherentMotion_C#v1	1	500
887	0	7	70	1	3	3	3	424	176	1272	528	CoherentMotion_C#v1	1	500
707	1	6	61	2	2	3	3	368	232	1104	696	CoherentMotion_C#v1	1	500
1099	1	5	51	0	0	3	3	312	288	936	864	CoherentMotion_C#v1	1	500
1292	0	0	5	0	1	3	3	31	569	93	1707	CoherentMotion_C#v1	1	500
987	1	4	42	0	0	3	3	256	344	768	1032	CoherentMotion_C#v1	1	500
1117	0	0	5	0	1	3	3	31	569	93	1707	CoherentMotion_C#v1	1	500
1076	1	1	14	0	0	3	3	87	513	261	1539	CoherentMotion_C#v1	1	500
699	1	7	70	1	1	3	3	424	176	1272	528	CoherentMotion_C#v1	1	500
1002	0	0	5	0	2	3	3	31	569	93	1707	CoherentMotion_C#v1	1	500
1001	0	3	33	3	1	3	3	199	401	597	1203	CoherentMotion_C#v1	1	500
1087	1	6	61	1	1	3	3	368	232	1104	696	CoherentMotion_C#v1	1	500
727	1	1	14	0	0	3	3	87	513	261	1539	CoherentMotion_C#v1	1	500
760	0	4	42	2	0	3	3	256	344	768	1032	CoherentMotion_C#v1	1	500
800	1	2	23	1	1	3	3	143	457	429	1371	CoherentMotion_C#v1	1	500
1401	0	3	33	1	2	3	3	199	401	597	1203	CoherentMotion_C#v1	1	500
533	1	5	51	1	1	3	3	312	288	936	864	CoherentMotion_C#v1	1	500
1059	0	1	14	0	1	3	3	87	513	261	1539	CoherentMotion_C#v1	1	500
828	1	6	61	3	3	3	3	368	232	1104	696	CoherentMotion_C#v1	1	500
942	0	2	23	2	0	3	3	143	457	429	1371	CoherentMotion_C#v1	1	500
643	1	4	42	2	2	3	3	256	344	768	1032	CoherentMotion_C#v1	1	500
801	1	6	61	3	3	3	3	368	232	1104	696	CoherentMotion_C#v1	1	500
858	0	0	5	2	1	3	3	31	569	93	1707	CoherentMotion_C#v1	1	500
778	1	4	42	1	1	3	3	256	344	768	1032	CoherentMotion_C#v1	1	500
1150	0	0	5	0	1	3	3	31	569	93	1707	CoherentMotion_C#v1	1	500
890	1	7	70	1	1	3	3	424	176	1272	528	CoherentMotion_C#v1	1	500
1460	0	6	61	2	3	3	3	368	232	1104	696	CoherentMotion_C#v1	1	500
1039	1	7	70	2	2	3	3	424	176	1272	528	CoherentMotion_C#v1	1	500
1150	1	1	14	2	2	3	3	87	513	261	1539	CoherentMotion_C#v1	1	500
817	1	0	5	0	0	3	3	31	569	93	1707	CoherentMotion_C#v1	1	500
867	1	7	70	2	2	3	3	424	176	1272	528	CoherentMotion_C#v1	1	500
674	1	4	42	0	0	3	3	256	344	768	1032	CoherentMotion_C#v1	1	500
1835	0	0	5	3	0	3	3	31	569	93	1707	CoherentMotion_C#v1	1	500
681	1	6	61	2	2	3	3	368	232	1104	696	CoherentMotion_C#v1	1	500
766	1	4	42	0	0	3	3	256	344	768	1032	CoherentMotion_C#v1	1	500
798	1	6	61	2	2	3	3	368	232	1104	696	CoherentMotion_C#v1	1	500
719	0	2	23	1	0	3	3	143	457	429	1371	CoherentMotion_C#v1	1	500
774	1	6	61	2	2	3	3	368	232	1104	696	CoherentMotion_C#v1	1	500
1144	1	7	70	0	0	3	3	424	176	1272	528	CoherentMotion_C#v1	1	500
1059	1	3	33	1	1	3	3	199	401	597	1203	CoherentMotion_C#v1	1	500
1138	1	4	42	2	2	3	3	256	344	768	1032	CoherentMotion_C#v1	1	500
897	1	7	70	3	3	3	3	424	176	1272	528	CoherentMotion_C#v1	1	500
550	1	0	5	3	3	3	3	31	569	93	1707	CoherentMotion_C#v1	1	500
759	1	3	33	3	3	3	3	199	401	597	1203	CoherentMotion_C#v1	1	500
640	1	7	70	1	1	3	3	424	176	1272	528	CoherentMotion_C#v1	1	500
956	0	4	42	2	1	3	3	256	344	768	1032	CoherentMotion_C#v1	1	500
939	1	7	70	0	0	3	3	424	176	1272	528	CoherentMotion_C#v1	1	500
904	0	2	23	1	0	3	3	143	457	429	1371	CoherentMotion_C#v1	1	500
709	1	4	42	2	2	3	3	256	344	768	1032	CoherentMotion_C#v1	1	500
676	1	3	33	3	3	3	3	199	401	597	1203	CoherentMotion_C#v1	1	500
794	0	1	14	0	1	3	3	87	513	261	1539	CoherentMotion_C#v1	1	500
763	0	6	61	2	3	3	3	368	232	1104	696	CoherentMotion_C#v1	1	500
644	1	6	61	0	0	3	3	368	232	1104	696	CoherentMotion_C#v1	1	500
831	1	5	51	3	3	3	3	312	288	936	864	CoherentMotion_C#v1	1	500
663	0	3	33	3	1	3	3	199	401	597	1203	CoherentMotion_C#v1	1	500
989	0	3	33	1	3	3	3	199	401	597	1203	CoherentMotion_C#v1	1	500
775	1	3	33	2	2	3	3	199	401	597	1203	CoherentMotion_C#v1	1	500
745	1	5	51	3	3	3	3	312	288	936	864	CoherentMotion_C#v1	1	500
777	0	2	23	2	1	3	3	143	457	429	1371	CoherentMotion_C#v1	1	500
818	1	4	42	2	2	3	3	256	344	768	1032	CoherentMotion_C#v1	1	500
1380	1	5	51	3	3	3	3	312	288	936	864	CoherentMotion_C#v1	1	500
893	1	0	5	1	1	3	3	31	569	93	1707	CoherentMotion_C#v1	1	500
807	1	5	51	2	2	3	3	312	288	936	864	CoherentMotion_C#v1	1	500
825	1	7	70	1	1	3	3	424	176	1272	528	CoherentMotion_C#v1	1	500
938	1	2	23	0	0	3	3	143	457	429	1371	CoherentMotion_C#v1	1	500
828	1	5	51	2	2	3	3	312	288	936	864	CoherentMotion_C#v1	1	500
882	1	2	23	1	1	3	3	143	457	429	1371	CoherentMotion_C#v1	1	500
1014	1	2	23	3	3	3	3	143	457	429	1371	CoherentMotion_C#v1	1	500
893	1	1	14	0	0	3	3	87	513	261	1539	CoherentMotion_C#v1	1	500
2032	0	3	33	1	3	3	3	199	401	597	1203	CoherentMotion_C#v1	1	500
798	1	5	51	1	1	3	3	312	288	936	864	CoherentMotion_C#v1	1	500
810	0	1	14	3	0	3	3	87	513	261	1539	CoherentMotion_C#v1	1	500
1309	0	4	42	0	2	3	3	256	344	768	1032	CoherentMotion_C#v1	1	500
1586	0	2	23	2	0	3	3	143	457	429	1371	CoherentMotion_C#v1	1	500
1480	1	0	5	3	3	3	3	31	569	93	1707	CoherentMotion_C#v1	1	500
1667	0	0	5	2	3	3	3	31	569	93	1707	CoherentMotion_C#v1	1	500
786	1	2	23	3	3	3	3	143	457	429	1371	CoherentMotion_C#v1	1	500
1077	1	7	70	0	0	3	3	424	176	1272	528	CoherentMotion_C#v1	1	500
997	1	5	51	1	1	3	3	312	288	936	864	CoherentMotion_C#v1	1	500
1323	1	6	61	1	1	3	3	368	232	1104	696	CoherentMotion_C#v1	1	500
914	1	1	14	3	3	3	3	87	513	261	1539	CoherentMotion_C#v1	1	500
807	0	2	23	2	1	3	3	143	457	429	1371	CoherentMotion_C#v1	1	500
1692	1	0	5	3	3	3	3	31	569	93	1707	CoherentMotion_C#v1	1	500
2048	1	2	23	1	1	3	3	143	457	429	1371	CoherentMotion_C#v1	1	500
675	1	7	70	3	3	3	3	424	176	1272	528	CoherentMotion_C#v1	1	500
689	1	5	51	1	1	3	3	312	288	936	864	CoherentMotion_C#v1	1	500
949	1	3	33	0	0	3	3	199	401	597	1203	CoherentMotion_C#v1	1	500
1083	1	4	42	3	3	3	3	256	344	768	1032	CoherentMotion_C#v1	1	500
708	1	1	14	2	2	3	3	87	513	261	1539	CoherentMotion_C#v1	1	500
1387	1	1	14	3	3	3	3	87	513	261	1539	CoherentMotion_C#v1	1	500
644	1	6	61	1	1	3	3	368	232	1104	696	CoherentMotion_C#v1	1	500
880	1	7	70	3	3	3	3	424	176	1272	528	CoherentMotion_C#v1	1	500
1270	1	1	14	1	1	3	3	87	513	261	1539	CoherentMotion_C#v1	1	500
826	1	4	42	1	1	3	3	256	344	768	1032	CoherentMotion_C#v1	1	500
669	1	7	70	1	1	3	3	424	176	1272	528	CoherentMotion_C#v1	1	500
531	0	1	14	2	1	3	3	87	513	261	1539	CoherentMotion_C#v1	1	500
773	1	6	61	0	0	3	3	368	232	1104	696	CoherentMotion_C#v1	1	500
717	0	4	42	2	0	3	3	256	344	768	1032	CoherentMotion_C#v1	1	500
857	0	5	51	1	0	3	3	312	288	936	864	CoherentMotion_C#v1	1	500
904	1	6	61	0	0	3	3	368	232	1104	696	CoherentMotion_C#v1	1	500
1268	1	6	61	0	0	3	3	368	232	1104	696	CoherentMotion_C#v1	1	500
1745	0	0	5	2	0	3	3	31	569	93	1707	CoherentMotion_C#v1	1	500
891	1	2	23	2	2	3	3	143	457	429	1371	CoherentMotion_C#v1	1	500
2381	1	5	51	0	0	3	3	312	288	936	864	CoherentMotion_C#v1	1	500
782	1	4	42	3	3	3	3	256	344	768	1032	CoherentMotion_C#v1	1	500
1554	1	5	51	3	3	3	3	312	288	936	864	CoherentMotion_C#v1	1	500
1094	0	1	14	0	1	3	3	87	513	261	1539	CoherentMotion_C#v1	1	500
1055	1	7	70	2	2	3	3	424	176	1272	528	CoherentMotion_C#v1	1	500
839	1	6	61	0	0	3	3	368	232	1104	696	CoherentMotion_C#v1	1	500
1128	1	7	70	2	2	3	3	424	176	1272	528	CoherentMotion_C#v1	1	500
2090	1	7	70	3	3	3	3	424	176	1272	528	CoherentMotion_C#v1	1	500
1038	0	3	33	1	0	3	3	199	401	597	1203	CoherentMotion_C#v1	1	500
917	1	1	14	0	0	3	3	87	513	261	1539	CoherentMotion_C#v1	1	500
2234	0	1	14	3	2	3	3	87	513	261	1539	CoherentMotion_C#v1	1	500
983	0	0	5	1	0	3	3	31	569	93	1707	CoherentMotion_C#v1	1	500
762	1	7	70	3	3	3	3	424	176	1272	528	CoherentMotion_C#v1	1	500
678	1	3	33	1	1	3	3	199	401	597	1203	CoherentMotion_C#v1	1	500
1484	0	7	70	0	1	3	3	424	176	1272	528	CoherentMotion_C#v1	1	500
1039	1	6	61	0	0	3	3	368	232	1104	696	CoherentMotion_C#v1	1	500
1630	0	0	5	3	0	3	3	31	569	93	1707	CoherentMotion_C#v1	1	500
748	1	5	51	3	3	3	3	312	288	936	864	CoherentMotion_C#v1	1	500
997	1	1	14	0	0	3	3	87	513	261	1539	CoherentMotion_C#v1	1	500
972	1	6	61	2	2	3	3	368	232	1104	696	CoherentMotion_C#v1	1	500
673	1	0	5	0	0	3	3	31	569	93	1707	CoherentMotion_C#v1	1	500
1640	1	0	5	3	3	3	3	31	569	93	1707	CoherentMotion_C#v1	1	500
875	1	3	33	0	0	3	3	199	401	597	1203	CoherentMotion_C#v1	1	500
1056	1	4	42	1	1	3	3	256	344	768	1032	CoherentMotion_C#v1	1	500
1601	0	1	14	3	2	3	3	87	513	261	1539	CoherentMotion_C#v1	1	500
2064	1	0	5	2	2	3	3	31	569	93	1707	CoherentMotion_C#v1	1	500
1650	0	5	51	2	3	3	3	312	288	936	864	CoherentMotion_C#v1	1	500
2271	1	1	14	2	2	3	3	87	513	261	1539	CoherentMotion_C#v1	1	500
733	1	3	33	3	3	3	3	199	401	597	1203	CoherentMotion_C#v1	1	500
712	1	1	14	2	2	3	3	87	513	261	1539	CoherentMotion_C#v1	1	500
1399	1	1	14	2	2	3	3	87	513	261	1539	CoherentMotion_C#v1	1	500
774	1	5	51	3	3	3	3	312	288	936	864	CoherentMotion_C#v1	1	500
1464	0	0	5	0	3	3	3	31	569	93	1707	CoherentMotion_C#v1	1	500
890	0	5	51	0	2	3	3	312	288	936	864	CoherentMotion_C#v1	1	500
2109	0	1	14	2	0	3	3	87	513	261	1539	CoherentMotion_C#v1	1	500
770	1	7	70	1	1	3	3	424	176	1272	528	CoherentMotion_C#v1	1	500
1315	1	1	14	1	1	3	3	87	513	261	1539	CoherentMotion_C#v1	1	500
