# Supplementary material for: The Leuven Embedded Figures Test (L-EFT): measuring perception, intelligence or executive function?
Source: PeerJ. 2018 Mar 26;6:e4524. doi: 10.7717/peerj.4524 (PMC5875396; doi:10.7717/peerj.4524)
Supplement: Supplemental Information 9 [file peerj-06-4524-s009.zip › Study 1/CoherentMotion/115360CoherentMotion.csv]

ReactionTime	Accuracy	CoherenceLevel	CoherenceValue	StimDirection	RespDirection	G_MeanCoherentSpeed	G_MeanRandomSpeed	TotalCoherent	TotalRandom	TotalCoherentSpeed	TotalRandomSpeed	TestID	MainPrac	MotionDuration
2268	1	5	51	1	1	3	3	312	288	936	864	CoherentMotion_C#v1	0	1000
2268	0	1	14	2	1	3	3	87	513	261	1539	CoherentMotion_C#v1	0	1000
1378	1	5	51	0	0	3	3	312	288	936	864	CoherentMotion_C#v1	0	1000
1437	1	5	51	1	1	3	3	312	288	936	864	CoherentMotion_C#v1	0	1000
1583	1	7	70	1	1	3	3	424	176	1272	528	CoherentMotion_C#v1	0	1000
1330	1	2	23	2	2	3	3	143	457	429	1371	CoherentMotion_C#v1	0	1000
1554	0	0	5	0	1	3	3	31	569	93	1707	CoherentMotion_C#v1	0	1000
1087	1	7	70	3	3	3	3	424	176	1272	528	CoherentMotion_C#v1	0	1000
3233	1	7	70	0	0	3	3	424	176	1272	528	CoherentMotion_C#v1	0	1000
1028	1	2	23	1	1	3	3	143	457	429	1371	CoherentMotion_C#v1	0	1000
1375	1	3	33	3	3	3	3	199	401	597	1203	CoherentMotion_C#v1	0	1000
1295	1	5	51	1	1	3	3	312	288	936	864	CoherentMotion_C#v1	0	1000
1338	1	6	61	0	0	3	3	368	232	1104	696	CoherentMotion_C#v1	0	1000
1290	1	0	5	3	3	3	3	31	569	93	1707	CoherentMotion_C#v1	0	1000
1055	0	0	5	3	2	3	3	31	569	93	1707	CoherentMotion_C#v1	0	1000
1451	0	2	23	2	0	3	3	143	457	429	1371	CoherentMotion_C#v1	0	1000
1404	0	3	33	0	1	3	3	199	401	597	1203	CoherentMotion_C#v1	0	1000
1303	1	0	5	0	0	3	3	31	569	93	1707	CoherentMotion_C#v1	0	1000
1510	1	7	70	3	3	3	3	424	176	1272	528	CoherentMotion_C#v1	0	1000
1176	1	0	5	2	2	3	3	31	569	93	1707	CoherentMotion_C#v1	0	1000
1050	0	4	42	2	1	3	3	256	344	768	1032	CoherentMotion_C#v1	0	1000
1498	0	1	14	0	2	3	3	87	513	261	1539	CoherentMotion_C#v1	0	1000
1405	1	3	33	3	3	3	3	199	401	597	1203	CoherentMotion_C#v1	0	1000
1556	0	0	5	1	0	3	3	31	569	93	1707	CoherentMotion_C#v1	0	1000
1389	1	6	61	2	2	3	3	368	232	1104	696	CoherentMotion_C#v1	0	1000
2078	1	1	14	1	1	3	3	87	513	261	1539	CoherentMotion_C#v1	0	1000
1300	1	3	33	2	2	3	3	199	401	597	1203	CoherentMotion_C#v1	0	1000
1318	1	7	70	2	2	3	3	424	176	1272	528	CoherentMotion_C#v1	0	1000
1221	1	5	51	1	1	3	3	312	288	936	864	CoherentMotion_C#v1	0	1000
1449	1	7	70	0	0	3	3	424	176	1272	528	CoherentMotion_C#v1	0	1000
1247	1	5	51	0	0	3	3	312	288	936	864	CoherentMotion_C#v1	0	1000
1328	1	3	33	0	0	3	3	199	401	597	1203	CoherentMotion_C#v1	0	1000
1143	1	2	23	0	0	3	3	143	457	429	1371	CoherentMotion_C#v1	0	1000
1081	1	1	14	3	3	3	3	87	513	261	1539	CoherentMotion_C#v1	0	1000
1049	1	1	14	3	3	3	3	87	513	261	1539	CoherentMotion_C#v1	0	1000
1417	1	6	61	1	1	3	3	368	232	1104	696	CoherentMotion_C#v1	0	1000
1251	0	0	5	0	1	3	3	31	569	93	1707	CoherentMotion_C#v1	0	1000
1232	1	7	70	3	3	3	3	424	176	1272	528	CoherentMotion_C#v1	0	1000
1092	1	4	42	1	1	3	3	256	344	768	1032	CoherentMotion_C#v1	0	1000
1302	1	6	61	0	0	3	3	368	232	1104	696	CoherentMotion_C#v1	0	1000
2474	0	2	23	0	1	3	3	143	457	429	1371	CoherentMotion_C#v1	0	1000
1032	1	7	70	0	0	3	3	424	176	1272	528	CoherentMotion_C#v1	0	1000
1024	1	1	14	3	3	3	3	87	513	261	1539	CoherentMotion_C#v1	0	1000
1301	0	5	51	2	0	3	3	312	288	936	864	CoherentMotion_C#v1	0	1000
1133	0	1	14	2	3	3	3	87	513	261	1539	CoherentMotion_C#v1	0	1000
1143	1	7	70	0	0	3	3	424	176	1272	528	CoherentMotion_C#v1	0	1000
1186	1	4	42	0	0	3	3	256	344	768	1032	CoherentMotion_C#v1	0	1000
1067	1	6	61	3	3	3	3	368	232	1104	696	CoherentMotion_C#v1	0	1000
1259	0	3	33	0	1	3	3	199	401	597	1203	CoherentMotion_C#v1	0	1000
1025	1	3	33	0	0	3	3	199	401	597	1203	CoherentMotion_C#v1	0	1000
3666	1	3	33	0	0	3	3	199	401	597	1203	CoherentMotion_C#v1	0	1000
3572	0	0	5	1	0	3	3	31	569	93	1707	CoherentMotion_C#v1	0	1000
1026	1	2	23	2	2	3	3	143	457	429	1371	CoherentMotion_C#v1	0	1000
3084	0	0	5	2	3	3	3	31	569	93	1707	CoherentMotion_C#v1	0	1000
1379	1	1	14	2	2	3	3	87	513	261	1539	CoherentMotion_C#v1	0	1000
1326	1	3	33	2	2	3	3	199	401	597	1203	CoherentMotion_C#v1	0	1000
1830	1	5	51	0	0	3	3	312	288	936	864	CoherentMotion_C#v1	0	1000
1468	0	0	5	0	3	3	3	31	569	93	1707	CoherentMotion_C#v1	0	1000
3627	0	7	70	3	1	3	3	424	176	1272	528	CoherentMotion_C#v1	0	1000
1430	0	4	42	1	3	3	3	256	344	768	1032	CoherentMotion_C#v1	0	1000
1424	1	5	51	2	2	3	3	312	288	936	864	CoherentMotion_C#v1	0	1000
1370	0	0	5	3	0	3	3	31	569	93	1707	CoherentMotion_C#v1	0	1000
1314	1	5	51	2	2	3	3	312	288	936	864	CoherentMotion_C#v1	0	1000
1553	1	2	23	3	3	3	3	143	457	429	1371	CoherentMotion_C#v1	0	1000
1509	1	7	70	2	2	3	3	424	176	1272	528	CoherentMotion_C#v1	0	1000
1170	0	2	23	2	1	3	3	143	457	429	1371	CoherentMotion_C#v1	0	1000
1346	1	3	33	1	1	3	3	199	401	597	1203	CoherentMotion_C#v1	0	1000
1811	1	4	42	2	2	3	3	256	344	768	1032	CoherentMotion_C#v1	0	1000
1250	1	7	70	3	3	3	3	424	176	1272	528	CoherentMotion_C#v1	0	1000
1024	1	5	51	3	3	3	3	312	288	936	864	CoherentMotion_C#v1	0	1000
1084	0	2	23	3	1	3	3	143	457	429	1371	CoherentMotion_C#v1	0	1000
1924	1	5	51	2	2	3	3	312	288	936	864	CoherentMotion_C#v1	0	1000
1369	1	1	14	3	3	3	3	87	513	261	1539	CoherentMotion_C#v1	0	1000
1392	0	3	33	1	3	3	3	199	401	597	1203	CoherentMotion_C#v1	0	1000
1434	0	0	5	3	0	3	3	31	569	93	1707	CoherentMotion_C#v1	0	1000
1396	1	6	61	0	0	3	3	368	232	1104	696	CoherentMotion_C#v1	0	1000
1277	1	7	70	0	0	3	3	424	176	1272	528	CoherentMotion_C#v1	0	1000
1074	1	3	33	1	1	3	3	199	401	597	1203	CoherentMotion_C#v1	0	1000
1300	1	4	42	3	3	3	3	256	344	768	1032	CoherentMotion_C#v1	0	1000
1507	1	5	51	0	0	3	3	312	288	936	864	CoherentMotion_C#v1	0	1000
1990	0	2	23	0	2	3	3	143	457	429	1371	CoherentMotion_C#v1	1	500
1205	1	5	51	2	2	3	3	312	288	936	864	CoherentMotion_C#v1	1	500
936	1	7	70	2	2	3	3	424	176	1272	528	CoherentMotion_C#v1	1	500
820	1	3	33	2	2	3	3	199	401	597	1203	CoherentMotion_C#v1	1	500
679	1	7	70	3	3	3	3	424	176	1272	528	CoherentMotion_C#v1	1	500
706	1	3	33	3	3	3	3	199	401	597	1203	CoherentMotion_C#v1	1	500
645	1	4	42	2	2	3	3	256	344	768	1032	CoherentMotion_C#v1	1	500
659	1	2	23	2	2	3	3	143	457	429	1371	CoherentMotion_C#v1	1	500
552	1	2	23	2	2	3	3	143	457	429	1371	CoherentMotion_C#v1	1	500
643	0	1	14	3	2	3	3	87	513	261	1539	CoherentMotion_C#v1	1	500
706	1	3	33	3	3	3	3	199	401	597	1203	CoherentMotion_C#v1	1	500
608	1	6	61	1	1	3	3	368	232	1104	696	CoherentMotion_C#v1	1	500
692	0	0	5	3	2	3	3	31	569	93	1707	CoherentMotion_C#v1	1	500
843	0	2	23	2	0	3	3	143	457	429	1371	CoherentMotion_C#v1	1	500
693	0	5	51	1	3	3	3	312	288	936	864	CoherentMotion_C#v1	1	500
675	1	7	70	2	2	3	3	424	176	1272	528	CoherentMotion_C#v1	1	500
682	1	3	33	3	3	3	3	199	401	597	1203	CoherentMotion_C#v1	1	500
690	1	5	51	1	1	3	3	312	288	936	864	CoherentMotion_C#v1	1	500
769	1	7	70	3	3	3	3	424	176	1272	528	CoherentMotion_C#v1	1	500
733	0	0	5	3	2	3	3	31	569	93	1707	CoherentMotion_C#v1	1	500
808	0	0	5	2	3	3	3	31	569	93	1707	CoherentMotion_C#v1	1	500
730	0	1	14	0	3	3	3	87	513	261	1539	CoherentMotion_C#v1	1	500
773	1	4	42	3	3	3	3	256	344	768	1032	CoherentMotion_C#v1	1	500
963	0	1	14	3	2	3	3	87	513	261	1539	CoherentMotion_C#v1	1	500
807	1	7	70	2	2	3	3	424	176	1272	528	CoherentMotion_C#v1	1	500
762	1	5	51	3	3	3	3	312	288	936	864	CoherentMotion_C#v1	1	500
650	1	2	23	1	1	3	3	143	457	429	1371	CoherentMotion_C#v1	1	500
600	0	2	23	3	1	3	3	143	457	429	1371	CoherentMotion_C#v1	1	500
643	0	3	33	3	2	3	3	199	401	597	1203	CoherentMotion_C#v1	1	500
943	0	6	61	0	2	3	3	368	232	1104	696	CoherentMotion_C#v1	1	500
931	1	7	70	1	1	3	3	424	176	1272	528	CoherentMotion_C#v1	1	500
899	0	1	14	3	2	3	3	87	513	261	1539	CoherentMotion_C#v1	1	500
743	0	7	70	3	2	3	3	424	176	1272	528	CoherentMotion_C#v1	1	500
806	1	3	33	0	0	3	3	199	401	597	1203	CoherentMotion_C#v1	1	500
919	1	2	23	2	2	3	3	143	457	429	1371	CoherentMotion_C#v1	1	500
585	1	6	61	1	1	3	3	368	232	1104	696	CoherentMotion_C#v1	1	500
1101	0	3	33	3	1	3	3	199	401	597	1203	CoherentMotion_C#v1	1	500
666	1	5	51	1	1	3	3	312	288	936	864	CoherentMotion_C#v1	1	500
761	1	2	23	1	1	3	3	143	457	429	1371	CoherentMotion_C#v1	1	500
873	0	6	61	0	1	3	3	368	232	1104	696	CoherentMotion_C#v1	1	500
628	1	7	70	3	3	3	3	424	176	1272	528	CoherentMotion_C#v1	1	500
743	1	7	70	1	1	3	3	424	176	1272	528	CoherentMotion_C#v1	1	500
626	1	1	14	1	1	3	3	87	513	261	1539	CoherentMotion_C#v1	1	500
741	1	3	33	1	1	3	3	199	401	597	1203	CoherentMotion_C#v1	1	500
614	1	7	70	1	1	3	3	424	176	1272	528	CoherentMotion_C#v1	1	500
754	1	3	33	0	0	3	3	199	401	597	1203	CoherentMotion_C#v1	1	500
730	1	7	70	1	1	3	3	424	176	1272	528	CoherentMotion_C#v1	1	500
577	1	4	42	0	0	3	3	256	344	768	1032	CoherentMotion_C#v1	1	500
1647	1	7	70	1	1	3	3	424	176	1272	528	CoherentMotion_C#v1	1	500
630	1	3	33	0	0	3	3	199	401	597	1203	CoherentMotion_C#v1	1	500
563	1	2	23	1	1	3	3	143	457	429	1371	CoherentMotion_C#v1	1	500
606	0	3	33	2	0	3	3	199	401	597	1203	CoherentMotion_C#v1	1	500
705	1	2	23	1	1	3	3	143	457	429	1371	CoherentMotion_C#v1	1	500
800	1	6	61	0	0	3	3	368	232	1104	696	CoherentMotion_C#v1	1	500
586	1	7	70	1	1	3	3	424	176	1272	528	CoherentMotion_C#v1	1	500
622	0	1	14	1	0	3	3	87	513	261	1539	CoherentMotion_C#v1	1	500
874	1	1	14	2	2	3	3	87	513	261	1539	CoherentMotion_C#v1	1	500
1006	1	7	70	2	2	3	3	424	176	1272	528	CoherentMotion_C#v1	1	500
670	0	1	14	1	2	3	3	87	513	261	1539	CoherentMotion_C#v1	1	500
708	0	0	5	2	3	3	3	31	569	93	1707	CoherentMotion_C#v1	1	500
948	1	1	14	0	0	3	3	87	513	261	1539	CoherentMotion_C#v1	1	500
760	0	0	5	0	2	3	3	31	569	93	1707	CoherentMotion_C#v1	1	500
655	0	2	23	1	0	3	3	143	457	429	1371	CoherentMotion_C#v1	1	500
798	1	4	42	0	0	3	3	256	344	768	1032	CoherentMotion_C#v1	1	500
1143	1	2	23	3	3	3	3	143	457	429	1371	CoherentMotion_C#v1	1	500
914	1	1	14	1	1	3	3	87	513	261	1539	CoherentMotion_C#v1	1	500
799	0	4	42	3	1	3	3	256	344	768	1032	CoherentMotion_C#v1	1	500
777	0	3	33	1	3	3	3	199	401	597	1203	CoherentMotion_C#v1	1	500
744	1	7	70	3	3	3	3	424	176	1272	528	CoherentMotion_C#v1	1	500
794	1	3	33	2	2	3	3	199	401	597	1203	CoherentMotion_C#v1	1	500
995	0	0	5	2	0	3	3	31	569	93	1707	CoherentMotion_C#v1	1	500
600	1	7	70	1	1	3	3	424	176	1272	528	CoherentMotion_C#v1	1	500
645	1	4	42	2	2	3	3	256	344	768	1032	CoherentMotion_C#v1	1	500
1124	0	1	14	2	0	3	3	87	513	261	1539	CoherentMotion_C#v1	1	500
620	1	5	51	1	1	3	3	312	288	936	864	CoherentMotion_C#v1	1	500
800	1	5	51	3	3	3	3	312	288	936	864	CoherentMotion_C#v1	1	500
1091	0	1	14	3	1	3	3	87	513	261	1539	CoherentMotion_C#v1	1	500
931	0	5	51	1	0	3	3	312	288	936	864	CoherentMotion_C#v1	1	500
633	1	5	51	1	1	3	3	312	288	936	864	CoherentMotion_C#v1	1	500
664	1	7	70	3	3	3	3	424	176	1272	528	CoherentMotion_C#v1	1	500
811	0	5	51	1	2	3	3	312	288	936	864	CoherentMotion_C#v1	1	500
901	0	3	33	0	1	3	3	199	401	597	1203	CoherentMotion_C#v1	1	500
897	0	4	42	2	0	3	3	256	344	768	1032	CoherentMotion_C#v1	1	500
661	1	5	51	0	0	3	3	312	288	936	864	CoherentMotion_C#v1	1	500
746	1	6	61	3	3	3	3	368	232	1104	696	CoherentMotion_C#v1	1	500
859	0	0	5	3	2	3	3	31	569	93	1707	CoherentMotion_C#v1	1	500
806	0	4	42	1	3	3	3	256	344	768	1032	CoherentMotion_C#v1	1	500
852	0	4	42	0	3	3	3	256	344	768	1032	CoherentMotion_C#v1	1	500
795	1	6	61	1	1	3	3	368	232	1104	696	CoherentMotion_C#v1	1	500
632	0	1	14	3	1	3	3	87	513	261	1539	CoherentMotion_C#v1	1	500
657	0	4	42	2	0	3	3	256	344	768	1032	CoherentMotion_C#v1	1	500
796	1	4	42	1	1	3	3	256	344	768	1032	CoherentMotion_C#v1	1	500
736	0	3	33	3	2	3	3	199	401	597	1203	CoherentMotion_C#v1	1	500
671	1	5	51	3	3	3	3	312	288	936	864	CoherentMotion_C#v1	1	500
1117	0	5	51	3	2	3	3	312	288	936	864	CoherentMotion_C#v1	1	500
2398	0	1	14	1	2	3	3	87	513	261	1539	CoherentMotion_C#v1	1	500
977	0	0	5	0	2	3	3	31	569	93	1707	CoherentMotion_C#v1	1	500
783	1	3	33	0	0	3	3	199	401	597	1203	CoherentMotion_C#v1	1	500
968	1	6	61	0	0	3	3	368	232	1104	696	CoherentMotion_C#v1	1	500
701	1	6	61	2	2	3	3	368	232	1104	696	CoherentMotion_C#v1	1	500
644	1	7	70	1	1	3	3	424	176	1272	528	CoherentMotion_C#v1	1	500
894	1	1	14	0	0	3	3	87	513	261	1539	CoherentMotion_C#v1	1	500
1083	1	5	51	2	2	3	3	312	288	936	864	CoherentMotion_C#v1	1	500
843	0	1	14	3	1	3	3	87	513	261	1539	CoherentMotion_C#v1	1	500
980	1	3	33	3	3	3	3	199	401	597	1203	CoherentMotion_C#v1	1	500
796	1	3	33	3	3	3	3	199	401	597	1203	CoherentMotion_C#v1	1	500
693	1	6	61	1	1	3	3	368	232	1104	696	CoherentMotion_C#v1	1	500
755	1	1	14	3	3	3	3	87	513	261	1539	CoherentMotion_C#v1	1	500
1077	1	5	51	3	3	3	3	312	288	936	864	CoherentMotion_C#v1	1	500
845	1	7	70	1	1	3	3	424	176	1272	528	CoherentMotion_C#v1	1	500
728	1	4	42	1	1	3	3	256	344	768	1032	CoherentMotion_C#v1	1	500
728	1	6	61	3	3	3	3	368	232	1104	696	CoherentMotion_C#v1	1	500
631	1	6	61	1	1	3	3	368	232	1104	696	CoherentMotion_C#v1	1	500
795	1	7	70	2	2	3	3	424	176	1272	528	CoherentMotion_C#v1	1	500
789	1	5	51	3	3	3	3	312	288	936	864	CoherentMotion_C#v1	1	500
694	1	7	70	0	0	3	3	424	176	1272	528	CoherentMotion_C#v1	1	500
717	1	6	61	3	3	3	3	368	232	1104	696	CoherentMotion_C#v1	1	500
701	1	6	61	3	3	3	3	368	232	1104	696	CoherentMotion_C#v1	1	500
692	1	3	33	2	2	3	3	199	401	597	1203	CoherentMotion_C#v1	1	500
666	1	5	51	3	3	3	3	312	288	936	864	CoherentMotion_C#v1	1	500
617	1	3	33	3	3	3	3	199	401	597	1203	CoherentMotion_C#v1	1	500
685	1	4	42	1	1	3	3	256	344	768	1032	CoherentMotion_C#v1	1	500
859	1	3	33	3	3	3	3	199	401	597	1203	CoherentMotion_C#v1	1	500
742	1	5	51	1	1	3	3	312	288	936	864	CoherentMotion_C#v1	1	500
802	1	2	23	2	2	3	3	143	457	429	1371	CoherentMotion_C#v1	1	500
704	1	6	61	3	3	3	3	368	232	1104	696	CoherentMotion_C#v1	1	500
692	1	1	14	3	3	3	3	87	513	261	1539	CoherentMotion_C#v1	1	500
662	1	0	5	3	3	3	3	31	569	93	1707	CoherentMotion_C#v1	1	500
748	1	0	5	3	3	3	3	31	569	93	1707	CoherentMotion_C#v1	1	500
579	0	3	33	0	3	3	3	199	401	597	1203	CoherentMotion_C#v1	1	500
761	1	3	33	1	1	3	3	199	401	597	1203	CoherentMotion_C#v1	1	500
1224	1	4	42	0	0	3	3	256	344	768	1032	CoherentMotion_C#v1	1	500
805	1	4	42	0	0	3	3	256	344	768	1032	CoherentMotion_C#v1	1	500
789	1	2	23	2	2	3	3	143	457	429	1371	CoherentMotion_C#v1	1	500
687	1	5	51	3	3	3	3	312	288	936	864	CoherentMotion_C#v1	1	500
660	0	1	14	0	1	3	3	87	513	261	1539	CoherentMotion_C#v1	1	500
691	0	3	33	2	3	3	3	199	401	597	1203	CoherentMotion_C#v1	1	500
642	1	5	51	2	2	3	3	312	288	936	864	CoherentMotion_C#v1	1	500
679	1	3	33	2	2	3	3	199	401	597	1203	CoherentMotion_C#v1	1	500
670	0	3	33	0	2	3	3	199	401	597	1203	CoherentMotion_C#v1	1	500
803	1	4	42	3	3	3	3	256	344	768	1032	CoherentMotion_C#v1	1	500
646	1	4	42	1	1	3	3	256	344	768	1032	CoherentMotion_C#v1	1	500
643	1	4	42	3	3	3	3	256	344	768	1032	CoherentMotion_C#v1	1	500
719	1	5	51	0	0	3	3	312	288	936	864	CoherentMotion_C#v1	1	500
723	1	5	51	3	3	3	3	312	288	936	864	CoherentMotion_C#v1	1	500
918	0	1	14	1	0	3	3	87	513	261	1539	CoherentMotion_C#v1	1	500
975	1	2	23	0	0	3	3	143	457	429	1371	CoherentMotion_C#v1	1	500
909	1	5	51	1	1	3	3	312	288	936	864	CoherentMotion_C#v1	1	500
917	0	0	5	1	0	3	3	31	569	93	1707	CoherentMotion_C#v1	1	500
760	1	4	42	0	0	3	3	256	344	768	1032	CoherentMotion_C#v1	1	500
795	1	7	70	2	2	3	3	424	176	1272	528	CoherentMotion_C#v1	1	500
795	0	1	14	0	2	3	3	87	513	261	1539	CoherentMotion_C#v1	1	500
1061	0	2	23	3	2	3	3	143	457	429	1371	CoherentMotion_C#v1	1	500
812	0	0	5	2	1	3	3	31	569	93	1707	CoherentMotion_C#v1	1	500
589	0	2	23	1	3	3	3	143	457	429	1371	CoherentMotion_C#v1	1	500
698	0	6	61	0	2	3	3	368	232	1104	696	CoherentMotion_C#v1	1	500
817	0	5	51	1	2	3	3	312	288	936	864	CoherentMotion_C#v1	1	500
643	1	6	61	0	0	3	3	368	232	1104	696	CoherentMotion_C#v1	1	500
752	1	4	42	3	3	3	3	256	344	768	1032	CoherentMotion_C#v1	1	500
884	1	5	51	2	2	3	3	312	288	936	864	CoherentMotion_C#v1	1	500
674	0	1	14	1	2	3	3	87	513	261	1539	CoherentMotion_C#v1	1	500
811	0	3	33	3	0	3	3	199	401	597	1203	CoherentMotion_C#v1	1	500
780	1	5	51	1	1	3	3	312	288	936	864	CoherentMotion_C#v1	1	500
868	1	5	51	2	2	3	3	312	288	936	864	CoherentMotion_C#v1	1	500
814	1	0	5	2	2	3	3	31	569	93	1707	CoherentMotion_C#v1	1	500
865	1	4	42	1	1	3	3	256	344	768	1032	CoherentMotion_C#v1	1	500
741	1	4	42	3	3	3	3	256	344	768	1032	CoherentMotion_C#v1	1	500
773	0	0	5	0	2	3	3	31	569	93	1707	CoherentMotion_C#v1	1	500
717	1	3	33	0	0	3	3	199	401	597	1203	CoherentMotion_C#v1	1	500
732	0	3	33	3	1	3	3	199	401	597	1203	CoherentMotion_C#v1	1	500
803	0	0	5	2	1	3	3	31	569	93	1707	CoherentMotion_C#v1	1	500
742	1	6	61	3	3	3	3	368	232	1104	696	CoherentMotion_C#v1	1	500
729	0	0	5	3	2	3	3	31	569	93	1707	CoherentMotion_C#v1	1	500
813	1	5	51	3	3	3	3	312	288	936	864	CoherentMotion_C#v1	1	500
710	1	6	61	0	0	3	3	368	232	1104	696	CoherentMotion_C#v1	1	500
660	1	6	61	2	2	3	3	368	232	1104	696	CoherentMotion_C#v1	1	500
844	1	0	5	2	2	3	3	31	569	93	1707	CoherentMotion_C#v1	1	500
637	1	5	51	2	2	3	3	312	288	936	864	CoherentMotion_C#v1	1	500
729	1	6	61	1	1	3	3	368	232	1104	696	CoherentMotion_C#v1	1	500
827	1	1	14	2	2	3	3	87	513	261	1539	CoherentMotion_C#v1	1	500
661	1	5	51	2	2	3	3	312	288	936	864	CoherentMotion_C#v1	1	500
580	0	0	5	3	2	3	3	31	569	93	1707	CoherentMotion_C#v1	1	500
862	0	3	33	1	2	3	3	199	401	597	1203	CoherentMotion_C#v1	1	500
705	0	2	23	0	1	3	3	143	457	429	1371	CoherentMotion_C#v1	1	500
720	1	4	42	3	3	3	3	256	344	768	1032	CoherentMotion_C#v1	1	500
817	0	5	51	0	2	3	3	312	288	936	864	CoherentMotion_C#v1	1	500
825	0	1	14	2	0	3	3	87	513	261	1539	CoherentMotion_C#v1	1	500
781	0	4	42	0	2	3	3	256	344	768	1032	CoherentMotion_C#v1	1	500
694	0	6	61	0	2	3	3	368	232	1104	696	CoherentMotion_C#v1	1	500
685	1	6	61	0	0	3	3	368	232	1104	696	CoherentMotion_C#v1	1	500
603	1	7	70	0	0	3	3	424	176	1272	528	CoherentMotion_C#v1	1	500
934	0	2	23	1	2	3	3	143	457	429	1371	CoherentMotion_C#v1	1	500
547	0	3	33	3	1	3	3	199	401	597	1203	CoherentMotion_C#v1	1	500
717	0	2	23	0	3	3	3	143	457	429	1371	CoherentMotion_C#v1	1	500
886	0	5	51	1	0	3	3	312	288	936	864	CoherentMotion_C#v1	1	500
777	1	5	51	0	0	3	3	312	288	936	864	CoherentMotion_C#v1	1	500
890	0	1	14	1	2	3	3	87	513	261	1539	CoherentMotion_C#v1	1	500
821	1	7	70	1	1	3	3	424	176	1272	528	CoherentMotion_C#v1	1	500
879	1	2	23	1	1	3	3	143	457	429	1371	CoherentMotion_C#v1	1	500
890	0	4	42	2	0	3	3	256	344	768	1032	CoherentMotion_C#v1	1	500
735	1	3	33	1	1	3	3	199	401	597	1203	CoherentMotion_C#v1	1	500
992	0	1	14	0	1	3	3	87	513	261	1539	CoherentMotion_C#v1	1	500
782	1	7	70	0	0	3	3	424	176	1272	528	CoherentMotion_C#v1	1	500
854	1	2	23	3	3	3	3	143	457	429	1371	CoherentMotion_C#v1	1	500
887	1	4	42	3	3	3	3	256	344	768	1032	CoherentMotion_C#v1	1	500
1612	0	7	70	2	0	3	3	424	176	1272	528	CoherentMotion_C#v1	1	500
754	1	7	70	1	1	3	3	424	176	1272	528	CoherentMotion_C#v1	1	500
762	0	2	23	0	2	3	3	143	457	429	1371	CoherentMotion_C#v1	1	500
635	0	2	23	3	0	3	3	143	457	429	1371	CoherentMotion_C#v1	1	500
733	0	0	5	1	3	3	3	31	569	93	1707	CoherentMotion_C#v1	1	500
685	0	0	5	1	0	3	3	31	569	93	1707	CoherentMotion_C#v1	1	500
624	1	0	5	0	0	3	3	31	569	93	1707	CoherentMotion_C#v1	1	500
733	1	3	33	1	1	3	3	199	401	597	1203	CoherentMotion_C#v1	1	500
716	1	7	70	0	0	3	3	424	176	1272	528	CoherentMotion_C#v1	1	500
747	1	3	33	3	3	3	3	199	401	597	1203	CoherentMotion_C#v1	1	500
642	1	1	14	1	1	3	3	87	513	261	1539	CoherentMotion_C#v1	1	500
700	1	7	70	1	1	3	3	424	176	1272	528	CoherentMotion_C#v1	1	500
791	1	2	23	2	2	3	3	143	457	429	1371	CoherentMotion_C#v1	1	500
703	1	2	23	2	2	3	3	143	457	429	1371	CoherentMotion_C#v1	1	500
871	1	6	61	0	0	3	3	368	232	1104	696	CoherentMotion_C#v1	1	500
798	0	1	14	1	2	3	3	87	513	261	1539	CoherentMotion_C#v1	1	500
724	0	4	42	0	2	3	3	256	344	768	1032	CoherentMotion_C#v1	1	500
740	1	7	70	0	0	3	3	424	176	1272	528	CoherentMotion_C#v1	1	500
796	1	3	33	0	0	3	3	199	401	597	1203	CoherentMotion_C#v1	1	500
749	1	4	42	1	1	3	3	256	344	768	1032	CoherentMotion_C#v1	1	500
732	1	2	23	0	0	3	3	143	457	429	1371	CoherentMotion_C#v1	1	500
708	1	4	42	3	3	3	3	256	344	768	1032	CoherentMotion_C#v1	1	500
697	1	5	51	0	0	3	3	312	288	936	864	CoherentMotion_C#v1	1	500
753	1	3	33	3	3	3	3	199	401	597	1203	CoherentMotion_C#v1	1	500
658	1	7	70	2	2	3	3	424	176	1272	528	CoherentMotion_C#v1	1	500
639	0	1	14	0	2	3	3	87	513	261	1539	CoherentMotion_C#v1	1	500
677	1	6	61	3	3	3	3	368	232	1104	696	CoherentMotion_C#v1	1	500
808	0	3	33	3	1	3	3	199	401	597	1203	CoherentMotion_C#v1	1	500
749	0	0	5	1	3	3	3	31	569	93	1707	CoherentMotion_C#v1	1	500
644	1	2	23	2	2	3	3	143	457	429	1371	CoherentMotion_C#v1	1	500
953	1	3	33	2	2	3	3	199	401	597	1203	CoherentMotion_C#v1	1	500
607	0	0	5	1	2	3	3	31	569	93	1707	CoherentMotion_C#v1	1	500
804	1	6	61	1	1	3	3	368	232	1104	696	CoherentMotion_C#v1	1	500
693	1	5	51	0	0	3	3	312	288	936	864	CoherentMotion_C#v1	1	500
651	1	5	51	2	2	3	3	312	288	936	864	CoherentMotion_C#v1	1	500
706	1	5	51	1	1	3	3	312	288	936	864	CoherentMotion_C#v1	1	500
648	0	4	42	0	2	3	3	256	344	768	1032	CoherentMotion_C#v1	1	500
700	1	6	61	0	0	3	3	368	232	1104	696	CoherentMotion_C#v1	1	500
718	1	4	42	2	2	3	3	256	344	768	1032	CoherentMotion_C#v1	1	500
949	1	0	5	1	1	3	3	31	569	93	1707	CoherentMotion_C#v1	1	500
786	1	4	42	0	0	3	3	256	344	768	1032	CoherentMotion_C#v1	1	500
770	1	6	61	1	1	3	3	368	232	1104	696	CoherentMotion_C#v1	1	500
699	1	4	42	1	1	3	3	256	344	768	1032	CoherentMotion_C#v1	1	500
675	1	7	70	1	1	3	3	424	176	1272	528	CoherentMotion_C#v1	1	500
768	1	4	42	3	3	3	3	256	344	768	1032	CoherentMotion_C#v1	1	500
809	1	0	5	3	3	3	3	31	569	93	1707	CoherentMotion_C#v1	1	500
771	1	1	14	2	2	3	3	87	513	261	1539	CoherentMotion_C#v1	1	500
780	0	0	5	2	3	3	3	31	569	93	1707	CoherentMotion_C#v1	1	500
821	1	1	14	0	0	3	3	87	513	261	1539	CoherentMotion_C#v1	1	500
603	0	1	14	0	1	3	3	87	513	261	1539	CoherentMotion_C#v1	1	500
595	1	4	42	2	2	3	3	256	344	768	1032	CoherentMotion_C#v1	1	500
599	0	6	61	1	3	3	3	368	232	1104	696	CoherentMotion_C#v1	1	500
526	0	3	33	3	2	3	3	199	401	597	1203	CoherentMotion_C#v1	1	500
750	0	0	5	3	1	3	3	31	569	93	1707	CoherentMotion_C#v1	1	500
967	1	6	61	0	0	3	3	368	232	1104	696	CoherentMotion_C#v1	1	500
660	1	6	61	1	1	3	3	368	232	1104	696	CoherentMotion_C#v1	1	500
730	0	0	5	3	1	3	3	31	569	93	1707	CoherentMotion_C#v1	1	500
818	0	0	5	3	2	3	3	31	569	93	1707	CoherentMotion_C#v1	1	500
875	1	7	70	0	0	3	3	424	176	1272	528	CoherentMotion_C#v1	1	500
759	0	1	14	2	1	3	3	87	513	261	1539	CoherentMotion_C#v1	1	500
632	0	4	42	0	2	3	3	256	344	768	1032	CoherentMotion_C#v1	1	500
676	1	6	61	3	3	3	3	368	232	1104	696	CoherentMotion_C#v1	1	500
804	1	2	23	0	0	3	3	143	457	429	1371	CoherentMotion_C#v1	1	500
814	0	1	14	2	0	3	3	87	513	261	1539	CoherentMotion_C#v1	1	500
1000	0	0	5	0	1	3	3	31	569	93	1707	CoherentMotion_C#v1	1	500
732	1	3	33	2	2	3	3	199	401	597	1203	CoherentMotion_C#v1	1	500
670	1	7	70	3	3	3	3	424	176	1272	528	CoherentMotion_C#v1	1	500
683	1	1	14	1	1	3	3	87	513	261	1539	CoherentMotion_C#v1	1	500
834	0	1	14	1	3	3	3	87	513	261	1539	CoherentMotion_C#v1	1	500
795	1	5	51	3	3	3	3	312	288	936	864	CoherentMotion_C#v1	1	500
637	0	1	14	0	1	3	3	87	513	261	1539	CoherentMotion_C#v1	1	500
731	1	6	61	2	2	3	3	368	232	1104	696	CoherentMotion_C#v1	1	500
778	1	5	51	0	0	3	3	312	288	936	864	CoherentMotion_C#v1	1	500
842	0	3	33	0	1	3	3	199	401	597	1203	CoherentMotion_C#v1	1	500
662	0	3	33	1	3	3	3	199	401	597	1203	CoherentMotion_C#v1	1	500
534	0	5	51	1	2	3	3	312	288	936	864	CoherentMotion_C#v1	1	500
678	0	0	5	1	0	3	3	31	569	93	1707	CoherentMotion_C#v1	1	500
658	1	6	61	2	2	3	3	368	232	1104	696	CoherentMotion_C#v1	1	500
703	0	2	23	3	2	3	3	143	457	429	1371	CoherentMotion_C#v1	1	500
793	0	0	5	0	2	3	3	31	569	93	1707	CoherentMotion_C#v1	1	500
714	1	7	70	2	2	3	3	424	176	1272	528	CoherentMotion_C#v1	1	500
746	1	5	51	1	1	3	3	312	288	936	864	CoherentMotion_C#v1	1	500
706	0	0	5	1	3	3	3	31	569	93	1707	CoherentMotion_C#v1	1	500
712	0	2	23	3	2	3	3	143	457	429	1371	CoherentMotion_C#v1	1	500
784	1	1	14	3	3	3	3	87	513	261	1539	CoherentMotion_C#v1	1	500
769	0	3	33	0	2	3	3	199	401	597	1203	CoherentMotion_C#v1	1	500
673	0	3	33	2	3	3	3	199	401	597	1203	CoherentMotion_C#v1	1	500
672	1	3	33	2	2	3	3	199	401	597	1203	CoherentMotion_C#v1	1	500
773	0	2	23	1	0	3	3	143	457	429	1371	CoherentMotion_C#v1	1	500
646	1	4	42	1	1	3	3	256	344	768	1032	CoherentMotion_C#v1	1	500
621	1	7	70	1	1	3	3	424	176	1272	528	CoherentMotion_C#v1	1	500
689	0	0	5	0	2	3	3	31	569	93	1707	CoherentMotion_C#v1	1	500
750	1	5	51	3	3	3	3	312	288	936	864	CoherentMotion_C#v1	1	500
587	1	3	33	1	1	3	3	199	401	597	1203	CoherentMotion_C#v1	1	500
551	1	6	61	3	3	3	3	368	232	1104	696	CoherentMotion_C#v1	1	500
686	1	5	51	3	3	3	3	312	288	936	864	CoherentMotion_C#v1	1	500
732	1	7	70	1	1	3	3	424	176	1272	528	CoherentMotion_C#v1	1	500
628	1	1	14	2	2	3	3	87	513	261	1539	CoherentMotion_C#v1	1	500
633	1	6	61	1	1	3	3	368	232	1104	696	CoherentMotion_C#v1	1	500
525	0	2	23	3	2	3	3	143	457	429	1371	CoherentMotion_C#v1	1	500
591	1	5	51	2	2	3	3	312	288	936	864	CoherentMotion_C#v1	1	500
2291	0	2	23	2	1	3	3	143	457	429	1371	CoherentMotion_C#v1	1	500
1323	1	2	23	1	1	3	3	143	457	429	1371	CoherentMotion_C#v1	1	500
778	0	0	5	1	2	3	3	31	569	93	1707	CoherentMotion_C#v1	1	500
955	1	6	61	0	0	3	3	368	232	1104	696	CoherentMotion_C#v1	1	500
744	1	7	70	1	1	3	3	424	176	1272	528	CoherentMotion_C#v1	1	500
886	0	2	23	1	2	3	3	143	457	429	1371	CoherentMotion_C#v1	1	500
740	0	0	5	2	1	3	3	31	569	93	1707	CoherentMotion_C#v1	1	500
699	1	5	51	1	1	3	3	312	288	936	864	CoherentMotion_C#v1	1	500
822	1	0	5	3	3	3	3	31	569	93	1707	CoherentMotion_C#v1	1	500
700	1	2	23	3	3	3	3	143	457	429	1371	CoherentMotion_C#v1	1	500
754	0	0	5	0	2	3	3	31	569	93	1707	CoherentMotion_C#v1	1	500
715	0	5	51	0	2	3	3	312	288	936	864	CoherentMotion_C#v1	1	500
609	1	7	70	2	2	3	3	424	176	1272	528	CoherentMotion_C#v1	1	500
911	1	7	70	0	0	3	3	424	176	1272	528	CoherentMotion_C#v1	1	500
692	1	7	70	3	3	3	3	424	176	1272	528	CoherentMotion_C#v1	1	500
691	1	3	33	2	2	3	3	199	401	597	1203	CoherentMotion_C#v1	1	500
873	0	2	23	0	1	3	3	143	457	429	1371	CoherentMotion_C#v1	1	500
754	0	0	5	0	3	3	3	31	569	93	1707	CoherentMotion_C#v1	1	500
716	1	5	51	2	2	3	3	312	288	936	864	CoherentMotion_C#v1	1	500
815	1	7	70	2	2	3	3	424	176	1272	528	CoherentMotion_C#v1	1	500
609	1	4	42	2	2	3	3	256	344	768	1032	CoherentMotion_C#v1	1	500
610	0	2	23	1	2	3	3	143	457	429	1371	CoherentMotion_C#v1	1	500
758	1	6	61	3	3	3	3	368	232	1104	696	CoherentMotion_C#v1	1	500
807	1	2	23	1	1	3	3	143	457	429	1371	CoherentMotion_C#v1	1	500
664	1	6	61	3	3	3	3	368	232	1104	696	CoherentMotion_C#v1	1	500
765	0	0	5	3	0	3	3	31	569	93	1707	CoherentMotion_C#v1	1	500
767	0	4	42	0	2	3	3	256	344	768	1032	CoherentMotion_C#v1	1	500
727	1	4	42	2	2	3	3	256	344	768	1032	CoherentMotion_C#v1	1	500
749	0	6	61	1	2	3	3	368	232	1104	696	CoherentMotion_C#v1	1	500
607	1	4	42	3	3	3	3	256	344	768	1032	CoherentMotion_C#v1	1	500
679	1	4	42	3	3	3	3	256	344	768	1032	CoherentMotion_C#v1	1	500
761	1	0	5	2	2	3	3	31	569	93	1707	CoherentMotion_C#v1	1	500
626	1	6	61	1	1	3	3	368	232	1104	696	CoherentMotion_C#v1	1	500
605	1	2	23	2	2	3	3	143	457	429	1371	CoherentMotion_C#v1	1	500
867	1	7	70	1	1	3	3	424	176	1272	528	CoherentMotion_C#v1	1	500
686	0	4	42	0	2	3	3	256	344	768	1032	CoherentMotion_C#v1	1	500
645	0	4	42	0	1	3	3	256	344	768	1032	CoherentMotion_C#v1	1	500
714	1	6	61	1	1	3	3	368	232	1104	696	CoherentMotion_C#v1	1	500
841	1	3	33	3	3	3	3	199	401	597	1203	CoherentMotion_C#v1	1	500
1090	0	0	5	1	0	3	3	31	569	93	1707	CoherentMotion_C#v1	1	500
828	1	1	14	3	3	3	3	87	513	261	1539	CoherentMotion_C#v1	1	500
878	1	1	14	0	0	3	3	87	513	261	1539	CoherentMotion_C#v1	1	500
614	1	2	23	2	2	3	3	143	457	429	1371	CoherentMotion_C#v1	1	500
679	0	1	14	1	3	3	3	87	513	261	1539	CoherentMotion_C#v1	1	500
645	0	2	23	2	3	3	3	143	457	429	1371	CoherentMotion_C#v1	1	500
682	1	7	70	0	0	3	3	424	176	1272	528	CoherentMotion_C#v1	1	500
721	1	1	14	0	0	3	3	87	513	261	1539	CoherentMotion_C#v1	1	500
744	1	3	33	1	1	3	3	199	401	597	1203	CoherentMotion_C#v1	1	500
750	1	4	42	0	0	3	3	256	344	768	1032	CoherentMotion_C#v1	1	500
849	1	3	33	3	3	3	3	199	401	597	1203	CoherentMotion_C#v1	1	500
715	0	2	23	1	2	3	3	143	457	429	1371	CoherentMotion_C#v1	1	500
706	0	1	14	2	0	3	3	87	513	261	1539	CoherentMotion_C#v1	1	500
673	1	1	14	1	1	3	3	87	513	261	1539	CoherentMotion_C#v1	1	500
760	0	0	5	2	3	3	3	31	569	93	1707	CoherentMotion_C#v1	1	500
720	0	0	5	3	0	3	3	31	569	93	1707	CoherentMotion_C#v1	1	500
695	1	5	51	1	1	3	3	312	288	936	864	CoherentMotion_C#v1	1	500
655	1	4	42	3	3	3	3	256	344	768	1032	CoherentMotion_C#v1	1	500
632	1	6	61	3	3	3	3	368	232	1104	696	CoherentMotion_C#v1	1	500
977	1	6	61	3	3	3	3	368	232	1104	696	CoherentMotion_C#v1	1	500
607	1	0	5	3	3	3	3	31	569	93	1707	CoherentMotion_C#v1	1	500
731	1	7	70	2	2	3	3	424	176	1272	528	CoherentMotion_C#v1	1	500
643	1	2	23	2	2	3	3	143	457	429	1371	CoherentMotion_C#v1	1	500
816	1	1	14	3	3	3	3	87	513	261	1539	CoherentMotion_C#v1	1	500
761	0	2	23	1	2	3	3	143	457	429	1371	CoherentMotion_C#v1	1	500
723	0	0	5	1	2	3	3	31	569	93	1707	CoherentMotion_C#v1	1	500
714	0	0	5	1	2	3	3	31	569	93	1707	CoherentMotion_C#v1	1	500
648	0	6	61	0	2	3	3	368	232	1104	696	CoherentMotion_C#v1	1	500
830	0	1	14	0	2	3	3	87	513	261	1539	CoherentMotion_C#v1	1	500
680	1	6	61	0	0	3	3	368	232	1104	696	CoherentMotion_C#v1	1	500
831	1	1	14	1	1	3	3	87	513	261	1539	CoherentMotion_C#v1	1	500
720	0	1	14	1	2	3	3	87	513	261	1539	CoherentMotion_C#v1	1	500
809	1	6	61	0	0	3	3	368	232	1104	696	CoherentMotion_C#v1	1	500
723	1	4	42	3	3	3	3	256	344	768	1032	CoherentMotion_C#v1	1	500
626	1	6	61	1	1	3	3	368	232	1104	696	CoherentMotion_C#v1	1	500
716	0	2	23	3	0	3	3	143	457	429	1371	CoherentMotion_C#v1	1	500
743	1	4	42	3	3	3	3	256	344	768	1032	CoherentMotion_C#v1	1	500
678	1	7	70	0	0	3	3	424	176	1272	528	CoherentMotion_C#v1	1	500
572	1	7	70	1	1	3	3	424	176	1272	528	CoherentMotion_C#v1	1	500
752	0	0	5	0	2	3	3	31	569	93	1707	CoherentMotion_C#v1	1	500
583	1	6	61	1	1	3	3	368	232	1104	696	CoherentMotion_C#v1	1	500
788	1	5	51	3	3	3	3	312	288	936	864	CoherentMotion_C#v1	1	500
742	1	2	23	2	2	3	3	143	457	429	1371	CoherentMotion_C#v1	1	500
854	0	0	5	3	0	3	3	31	569	93	1707	CoherentMotion_C#v1	1	500
785	1	7	70	0	0	3	3	424	176	1272	528	CoherentMotion_C#v1	1	500
762	0	4	42	3	2	3	3	256	344	768	1032	CoherentMotion_C#v1	1	500
747	0	5	51	1	0	3	3	312	288	936	864	CoherentMotion_C#v1	1	500
682	1	7	70	2	2	3	3	424	176	1272	528	CoherentMotion_C#v1	1	500
688	0	2	23	0	2	3	3	143	457	429	1371	CoherentMotion_C#v1	1	500
759	0	4	42	2	0	3	3	256	344	768	1032	CoherentMotion_C#v1	1	500
727	0	2	23	1	2	3	3	143	457	429	1371	CoherentMotion_C#v1	1	500
612	0	0	5	2	1	3	3	31	569	93	1707	CoherentMotion_C#v1	1	500
563	1	7	70	1	1	3	3	424	176	1272	528	CoherentMotion_C#v1	1	500
710	1	6	61	0	0	3	3	368	232	1104	696	CoherentMotion_C#v1	1	500
806	0	1	14	2	0	3	3	87	513	261	1539	CoherentMotion_C#v1	1	500
