# Supplementary material for: The Leuven Embedded Figures Test (L-EFT): measuring perception, intelligence or executive function?
Source: PeerJ. 2018 Mar 26;6:e4524. doi: 10.7717/peerj.4524 (PMC5875396; doi:10.7717/peerj.4524)
Supplement: Supplemental Information 9 [file peerj-06-4524-s009.zip › Study 1/CoherentMotion/115510CoherentMotion.csv]

ReactionTime	Accuracy	CoherenceLevel	CoherenceValue	StimDirection	RespDirection	G_MeanCoherentSpeed	G_MeanRandomSpeed	TotalCoherent	TotalRandom	TotalCoherentSpeed	TotalRandomSpeed	TestID	MainPrac	MotionDuration
9072	1	7	70	3	3	3	3	424	176	1272	528	CoherentMotion_C#v1	0	1000
2637	0	5	51	3	1	3	3	312	288	936	864	CoherentMotion_C#v1	0	1000
1414	1	2	23	0	0	3	3	143	457	429	1371	CoherentMotion_C#v1	0	1000
2079	0	2	23	3	1	3	3	143	457	429	1371	CoherentMotion_C#v1	0	1000
1180	1	5	51	1	1	3	3	312	288	936	864	CoherentMotion_C#v1	0	1000
1774	1	2	23	3	3	3	3	143	457	429	1371	CoherentMotion_C#v1	0	1000
1730	1	2	23	0	0	3	3	143	457	429	1371	CoherentMotion_C#v1	0	1000
1458	1	5	51	0	0	3	3	312	288	936	864	CoherentMotion_C#v1	0	1000
1757	0	1	14	1	3	3	3	87	513	261	1539	CoherentMotion_C#v1	0	1000
1471	1	6	61	3	3	3	3	368	232	1104	696	CoherentMotion_C#v1	0	1000
1706	1	4	42	1	1	3	3	256	344	768	1032	CoherentMotion_C#v1	0	1000
1818	0	1	14	2	1	3	3	87	513	261	1539	CoherentMotion_C#v1	0	1000
1086	0	0	5	1	0	3	3	31	569	93	1707	CoherentMotion_C#v1	0	1000
1498	0	6	61	1	0	3	3	368	232	1104	696	CoherentMotion_C#v1	0	1000
1642	0	3	33	0	1	3	3	199	401	597	1203	CoherentMotion_C#v1	0	1000
1400	1	2	23	3	3	3	3	143	457	429	1371	CoherentMotion_C#v1	0	1000
1826	1	1	14	1	1	3	3	87	513	261	1539	CoherentMotion_C#v1	0	1000
1510	0	0	5	3	0	3	3	31	569	93	1707	CoherentMotion_C#v1	0	1000
1794	1	3	33	1	1	3	3	199	401	597	1203	CoherentMotion_C#v1	0	1000
1412	0	2	23	2	3	3	3	143	457	429	1371	CoherentMotion_C#v1	0	1000
1549	0	1	14	1	2	3	3	87	513	261	1539	CoherentMotion_C#v1	0	1000
1626	1	1	14	0	0	3	3	87	513	261	1539	CoherentMotion_C#v1	0	1000
1462	1	7	70	2	2	3	3	424	176	1272	528	CoherentMotion_C#v1	0	1000
1491	1	5	51	0	0	3	3	312	288	936	864	CoherentMotion_C#v1	0	1000
1484	0	1	14	2	3	3	3	87	513	261	1539	CoherentMotion_C#v1	0	1000
1417	1	4	42	0	0	3	3	256	344	768	1032	CoherentMotion_C#v1	0	1000
1378	0	0	5	2	3	3	3	31	569	93	1707	CoherentMotion_C#v1	0	1000
1319	1	6	61	2	2	3	3	368	232	1104	696	CoherentMotion_C#v1	0	1000
1984	0	6	61	2	0	3	3	368	232	1104	696	CoherentMotion_C#v1	0	1000
1498	1	7	70	2	2	3	3	424	176	1272	528	CoherentMotion_C#v1	0	1000
1411	0	5	51	1	3	3	3	312	288	936	864	CoherentMotion_C#v1	0	1000
1534	1	1	14	1	1	3	3	87	513	261	1539	CoherentMotion_C#v1	0	1000
1481	1	3	33	1	1	3	3	199	401	597	1203	CoherentMotion_C#v1	0	1000
1461	1	7	70	0	0	3	3	424	176	1272	528	CoherentMotion_C#v1	0	1000
1949	1	5	51	1	1	3	3	312	288	936	864	CoherentMotion_C#v1	0	1000
1558	0	1	14	0	3	3	3	87	513	261	1539	CoherentMotion_C#v1	0	1000
1649	1	2	23	3	3	3	3	143	457	429	1371	CoherentMotion_C#v1	0	1000
1393	1	2	23	3	3	3	3	143	457	429	1371	CoherentMotion_C#v1	0	1000
1994	0	1	14	1	3	3	3	87	513	261	1539	CoherentMotion_C#v1	0	1000
1827	0	0	5	1	3	3	3	31	569	93	1707	CoherentMotion_C#v1	0	1000
1319	1	1	14	1	1	3	3	87	513	261	1539	CoherentMotion_C#v1	0	1000
1629	0	3	33	1	0	3	3	199	401	597	1203	CoherentMotion_C#v1	0	1000
1450	1	7	70	2	2	3	3	424	176	1272	528	CoherentMotion_C#v1	0	1000
1414	1	7	70	3	3	3	3	424	176	1272	528	CoherentMotion_C#v1	0	1000
1615	0	0	5	0	1	3	3	31	569	93	1707	CoherentMotion_C#v1	0	1000
2414	0	1	14	3	1	3	3	87	513	261	1539	CoherentMotion_C#v1	0	1000
1457	0	0	5	1	0	3	3	31	569	93	1707	CoherentMotion_C#v1	0	1000
1642	0	3	33	1	0	3	3	199	401	597	1203	CoherentMotion_C#v1	0	1000
3642	1	1	14	3	3	3	3	87	513	261	1539	CoherentMotion_C#v1	0	1000
1437	1	7	70	3	3	3	3	424	176	1272	528	CoherentMotion_C#v1	0	1000
1461	1	5	51	2	2	3	3	312	288	936	864	CoherentMotion_C#v1	0	1000
1440	1	3	33	3	3	3	3	199	401	597	1203	CoherentMotion_C#v1	0	1000
1674	1	2	23	3	3	3	3	143	457	429	1371	CoherentMotion_C#v1	0	1000
1451	0	3	33	2	0	3	3	199	401	597	1203	CoherentMotion_C#v1	0	1000
1348	1	3	33	3	3	3	3	199	401	597	1203	CoherentMotion_C#v1	0	1000
1355	0	1	14	2	1	3	3	87	513	261	1539	CoherentMotion_C#v1	0	1000
1554	1	3	33	3	3	3	3	199	401	597	1203	CoherentMotion_C#v1	0	1000
1631	0	1	14	2	0	3	3	87	513	261	1539	CoherentMotion_C#v1	0	1000
1485	0	3	33	2	0	3	3	199	401	597	1203	CoherentMotion_C#v1	0	1000
1705	1	7	70	0	0	3	3	424	176	1272	528	CoherentMotion_C#v1	0	1000
1467	0	3	33	2	0	3	3	199	401	597	1203	CoherentMotion_C#v1	0	1000
2148	1	6	61	3	3	3	3	368	232	1104	696	CoherentMotion_C#v1	0	1000
1532	1	4	42	2	2	3	3	256	344	768	1032	CoherentMotion_C#v1	0	1000
1676	1	4	42	3	3	3	3	256	344	768	1032	CoherentMotion_C#v1	0	1000
1405	1	6	61	3	3	3	3	368	232	1104	696	CoherentMotion_C#v1	0	1000
1396	1	5	51	3	3	3	3	312	288	936	864	CoherentMotion_C#v1	0	1000
1483	1	2	23	1	1	3	3	143	457	429	1371	CoherentMotion_C#v1	0	1000
1401	1	5	51	1	1	3	3	312	288	936	864	CoherentMotion_C#v1	0	1000
1443	1	2	23	0	0	3	3	143	457	429	1371	CoherentMotion_C#v1	0	1000
1420	1	2	23	1	1	3	3	143	457	429	1371	CoherentMotion_C#v1	0	1000
1493	0	0	5	3	1	3	3	31	569	93	1707	CoherentMotion_C#v1	0	1000
1212	1	7	70	0	0	3	3	424	176	1272	528	CoherentMotion_C#v1	0	1000
1332	1	3	33	1	1	3	3	199	401	597	1203	CoherentMotion_C#v1	0	1000
1337	1	6	61	1	1	3	3	368	232	1104	696	CoherentMotion_C#v1	0	1000
1460	1	5	51	0	0	3	3	312	288	936	864	CoherentMotion_C#v1	0	1000
1327	1	5	51	2	2	3	3	312	288	936	864	CoherentMotion_C#v1	0	1000
1234	0	2	23	3	1	3	3	143	457	429	1371	CoherentMotion_C#v1	0	1000
1532	1	1	14	0	0	3	3	87	513	261	1539	CoherentMotion_C#v1	0	1000
1366	1	4	42	2	2	3	3	256	344	768	1032	CoherentMotion_C#v1	0	1000
2142	0	3	33	2	3	3	3	199	401	597	1203	CoherentMotion_C#v1	0	1000
1244	1	6	61	2	2	3	3	368	232	1104	696	CoherentMotion_C#v1	1	500
1300	0	1	14	2	1	3	3	87	513	261	1539	CoherentMotion_C#v1	1	500
890	1	6	61	1	1	3	3	368	232	1104	696	CoherentMotion_C#v1	1	500
1110	1	1	14	3	3	3	3	87	513	261	1539	CoherentMotion_C#v1	1	500
982	0	0	5	2	0	3	3	31	569	93	1707	CoherentMotion_C#v1	1	500
977	1	6	61	2	2	3	3	368	232	1104	696	CoherentMotion_C#v1	1	500
915	0	1	14	3	2	3	3	87	513	261	1539	CoherentMotion_C#v1	1	500
1006	1	6	61	0	0	3	3	368	232	1104	696	CoherentMotion_C#v1	1	500
1072	0	0	5	2	1	3	3	31	569	93	1707	CoherentMotion_C#v1	1	500
1406	0	2	23	1	3	3	3	143	457	429	1371	CoherentMotion_C#v1	1	500
1663	0	1	14	1	0	3	3	87	513	261	1539	CoherentMotion_C#v1	1	500
823	1	7	70	1	1	3	3	424	176	1272	528	CoherentMotion_C#v1	1	500
4290	0	0	5	1	0	3	3	31	569	93	1707	CoherentMotion_C#v1	1	500
884	1	3	33	0	0	3	3	199	401	597	1203	CoherentMotion_C#v1	1	500
782	1	5	51	2	2	3	3	312	288	936	864	CoherentMotion_C#v1	1	500
853	1	5	51	0	0	3	3	312	288	936	864	CoherentMotion_C#v1	1	500
676	1	4	42	2	2	3	3	256	344	768	1032	CoherentMotion_C#v1	1	500
745	1	2	23	0	0	3	3	143	457	429	1371	CoherentMotion_C#v1	1	500
738	1	6	61	0	0	3	3	368	232	1104	696	CoherentMotion_C#v1	1	500
776	1	0	5	0	0	3	3	31	569	93	1707	CoherentMotion_C#v1	1	500
705	1	5	51	3	3	3	3	312	288	936	864	CoherentMotion_C#v1	1	500
618	0	2	23	3	1	3	3	143	457	429	1371	CoherentMotion_C#v1	1	500
973	1	3	33	1	1	3	3	199	401	597	1203	CoherentMotion_C#v1	1	500
668	1	4	42	0	0	3	3	256	344	768	1032	CoherentMotion_C#v1	1	500
688	1	7	70	3	3	3	3	424	176	1272	528	CoherentMotion_C#v1	1	500
1033	0	1	14	0	1	3	3	87	513	261	1539	CoherentMotion_C#v1	1	500
823	1	7	70	2	2	3	3	424	176	1272	528	CoherentMotion_C#v1	1	500
642	1	6	61	3	3	3	3	368	232	1104	696	CoherentMotion_C#v1	1	500
793	1	4	42	3	3	3	3	256	344	768	1032	CoherentMotion_C#v1	1	500
1089	0	2	23	2	3	3	3	143	457	429	1371	CoherentMotion_C#v1	1	500
1410	1	6	61	2	2	3	3	368	232	1104	696	CoherentMotion_C#v1	1	500
875	1	2	23	3	3	3	3	143	457	429	1371	CoherentMotion_C#v1	1	500
790	1	2	23	1	1	3	3	143	457	429	1371	CoherentMotion_C#v1	1	500
1007	1	2	23	0	0	3	3	143	457	429	1371	CoherentMotion_C#v1	1	500
832	1	5	51	2	2	3	3	312	288	936	864	CoherentMotion_C#v1	1	500
921	0	0	5	2	3	3	3	31	569	93	1707	CoherentMotion_C#v1	1	500
1222	1	2	23	3	3	3	3	143	457	429	1371	CoherentMotion_C#v1	1	500
891	1	2	23	3	3	3	3	143	457	429	1371	CoherentMotion_C#v1	1	500
918	1	2	23	3	3	3	3	143	457	429	1371	CoherentMotion_C#v1	1	500
804	0	0	5	2	3	3	3	31	569	93	1707	CoherentMotion_C#v1	1	500
749	0	2	23	0	3	3	3	143	457	429	1371	CoherentMotion_C#v1	1	500
931	0	3	33	2	0	3	3	199	401	597	1203	CoherentMotion_C#v1	1	500
833	0	0	5	3	1	3	3	31	569	93	1707	CoherentMotion_C#v1	1	500
1132	0	1	14	2	0	3	3	87	513	261	1539	CoherentMotion_C#v1	1	500
893	1	1	14	3	3	3	3	87	513	261	1539	CoherentMotion_C#v1	1	500
793	0	0	5	0	1	3	3	31	569	93	1707	CoherentMotion_C#v1	1	500
736	1	6	61	2	2	3	3	368	232	1104	696	CoherentMotion_C#v1	1	500
748	1	2	23	3	3	3	3	143	457	429	1371	CoherentMotion_C#v1	1	500
932	0	3	33	1	3	3	3	199	401	597	1203	CoherentMotion_C#v1	1	500
1040	1	4	42	1	1	3	3	256	344	768	1032	CoherentMotion_C#v1	1	500
1375	1	1	14	3	3	3	3	87	513	261	1539	CoherentMotion_C#v1	1	500
727	1	7	70	3	3	3	3	424	176	1272	528	CoherentMotion_C#v1	1	500
864	0	1	14	3	1	3	3	87	513	261	1539	CoherentMotion_C#v1	1	500
1162	1	6	61	1	1	3	3	368	232	1104	696	CoherentMotion_C#v1	1	500
734	1	3	33	3	3	3	3	199	401	597	1203	CoherentMotion_C#v1	1	500
1028	0	0	5	2	3	3	3	31	569	93	1707	CoherentMotion_C#v1	1	500
997	1	2	23	3	3	3	3	143	457	429	1371	CoherentMotion_C#v1	1	500
723	1	5	51	3	3	3	3	312	288	936	864	CoherentMotion_C#v1	1	500
1241	1	0	5	1	1	3	3	31	569	93	1707	CoherentMotion_C#v1	1	500
910	1	5	51	3	3	3	3	312	288	936	864	CoherentMotion_C#v1	1	500
795	1	1	14	0	0	3	3	87	513	261	1539	CoherentMotion_C#v1	1	500
868	0	1	14	2	3	3	3	87	513	261	1539	CoherentMotion_C#v1	1	500
876	1	6	61	0	0	3	3	368	232	1104	696	CoherentMotion_C#v1	1	500
747	1	6	61	3	3	3	3	368	232	1104	696	CoherentMotion_C#v1	1	500
564	1	7	70	1	1	3	3	424	176	1272	528	CoherentMotion_C#v1	1	500
903	1	6	61	1	1	3	3	368	232	1104	696	CoherentMotion_C#v1	1	500
1139	1	1	14	0	0	3	3	87	513	261	1539	CoherentMotion_C#v1	1	500
789	1	2	23	1	1	3	3	143	457	429	1371	CoherentMotion_C#v1	1	500
719	1	6	61	0	0	3	3	368	232	1104	696	CoherentMotion_C#v1	1	500
614	1	4	42	3	3	3	3	256	344	768	1032	CoherentMotion_C#v1	1	500
812	0	0	5	3	1	3	3	31	569	93	1707	CoherentMotion_C#v1	1	500
692	1	3	33	1	1	3	3	199	401	597	1203	CoherentMotion_C#v1	1	500
778	0	0	5	2	1	3	3	31	569	93	1707	CoherentMotion_C#v1	1	500
691	1	6	61	0	0	3	3	368	232	1104	696	CoherentMotion_C#v1	1	500
650	1	7	70	3	3	3	3	424	176	1272	528	CoherentMotion_C#v1	1	500
576	1	0	5	2	2	3	3	31	569	93	1707	CoherentMotion_C#v1	1	500
708	1	7	70	3	3	3	3	424	176	1272	528	CoherentMotion_C#v1	1	500
714	1	7	70	1	1	3	3	424	176	1272	528	CoherentMotion_C#v1	1	500
1378	0	3	33	2	0	3	3	199	401	597	1203	CoherentMotion_C#v1	1	500
887	1	6	61	0	0	3	3	368	232	1104	696	CoherentMotion_C#v1	1	500
692	1	4	42	2	2	3	3	256	344	768	1032	CoherentMotion_C#v1	1	500
813	1	5	51	2	2	3	3	312	288	936	864	CoherentMotion_C#v1	1	500
1014	0	1	14	1	3	3	3	87	513	261	1539	CoherentMotion_C#v1	1	500
753	1	7	70	0	0	3	3	424	176	1272	528	CoherentMotion_C#v1	1	500
909	1	0	5	1	1	3	3	31	569	93	1707	CoherentMotion_C#v1	1	500
601	1	5	51	2	2	3	3	312	288	936	864	CoherentMotion_C#v1	1	500
830	0	2	23	2	1	3	3	143	457	429	1371	CoherentMotion_C#v1	1	500
1145	0	1	14	0	1	3	3	87	513	261	1539	CoherentMotion_C#v1	1	500
1149	0	1	14	2	1	3	3	87	513	261	1539	CoherentMotion_C#v1	1	500
670	1	7	70	0	0	3	3	424	176	1272	528	CoherentMotion_C#v1	1	500
1138	1	1	14	3	3	3	3	87	513	261	1539	CoherentMotion_C#v1	1	500
1318	0	7	70	1	3	3	3	424	176	1272	528	CoherentMotion_C#v1	1	500
1596	0	0	5	0	3	3	3	31	569	93	1707	CoherentMotion_C#v1	1	500
905	1	3	33	3	3	3	3	199	401	597	1203	CoherentMotion_C#v1	1	500
710	1	7	70	0	0	3	3	424	176	1272	528	CoherentMotion_C#v1	1	500
669	1	4	42	3	3	3	3	256	344	768	1032	CoherentMotion_C#v1	1	500
1028	0	0	5	2	0	3	3	31	569	93	1707	CoherentMotion_C#v1	1	500
547	1	5	51	3	3	3	3	312	288	936	864	CoherentMotion_C#v1	1	500
805	1	0	5	1	1	3	3	31	569	93	1707	CoherentMotion_C#v1	1	500
991	0	0	5	2	1	3	3	31	569	93	1707	CoherentMotion_C#v1	1	500
746	1	2	23	1	1	3	3	143	457	429	1371	CoherentMotion_C#v1	1	500
1059	1	5	51	0	0	3	3	312	288	936	864	CoherentMotion_C#v1	1	500
945	1	1	14	3	3	3	3	87	513	261	1539	CoherentMotion_C#v1	1	500
624	1	6	61	1	1	3	3	368	232	1104	696	CoherentMotion_C#v1	1	500
854	1	7	70	2	2	3	3	424	176	1272	528	CoherentMotion_C#v1	1	500
654	1	3	33	0	0	3	3	199	401	597	1203	CoherentMotion_C#v1	1	500
819	0	0	5	0	1	3	3	31	569	93	1707	CoherentMotion_C#v1	1	500
638	1	7	70	3	3	3	3	424	176	1272	528	CoherentMotion_C#v1	1	500
544	1	6	61	0	0	3	3	368	232	1104	696	CoherentMotion_C#v1	1	500
935	0	0	5	1	3	3	3	31	569	93	1707	CoherentMotion_C#v1	1	500
991	0	2	23	0	2	3	3	143	457	429	1371	CoherentMotion_C#v1	1	500
801	0	2	23	2	0	3	3	143	457	429	1371	CoherentMotion_C#v1	1	500
680	1	7	70	0	0	3	3	424	176	1272	528	CoherentMotion_C#v1	1	500
816	1	3	33	2	2	3	3	199	401	597	1203	CoherentMotion_C#v1	1	500
812	1	2	23	2	2	3	3	143	457	429	1371	CoherentMotion_C#v1	1	500
629	1	3	33	1	1	3	3	199	401	597	1203	CoherentMotion_C#v1	1	500
1094	0	1	14	2	3	3	3	87	513	261	1539	CoherentMotion_C#v1	1	500
970	0	0	5	2	1	3	3	31	569	93	1707	CoherentMotion_C#v1	1	500
569	1	7	70	0	0	3	3	424	176	1272	528	CoherentMotion_C#v1	1	500
813	1	4	42	2	2	3	3	256	344	768	1032	CoherentMotion_C#v1	1	500
631	1	4	42	3	3	3	3	256	344	768	1032	CoherentMotion_C#v1	1	500
909	1	5	51	3	3	3	3	312	288	936	864	CoherentMotion_C#v1	1	500
729	1	5	51	2	2	3	3	312	288	936	864	CoherentMotion_C#v1	1	500
1104	0	0	5	1	0	3	3	31	569	93	1707	CoherentMotion_C#v1	1	500
706	1	1	14	3	3	3	3	87	513	261	1539	CoherentMotion_C#v1	1	500
791	1	7	70	2	2	3	3	424	176	1272	528	CoherentMotion_C#v1	1	500
541	1	7	70	0	0	3	3	424	176	1272	528	CoherentMotion_C#v1	1	500
2402	1	5	51	1	1	3	3	312	288	936	864	CoherentMotion_C#v1	1	500
1123	1	2	23	2	2	3	3	143	457	429	1371	CoherentMotion_C#v1	1	500
887	1	4	42	2	2	3	3	256	344	768	1032	CoherentMotion_C#v1	1	500
659	1	5	51	0	0	3	3	312	288	936	864	CoherentMotion_C#v1	1	500
537	0	0	5	3	1	3	3	31	569	93	1707	CoherentMotion_C#v1	1	500
589	1	7	70	3	3	3	3	424	176	1272	528	CoherentMotion_C#v1	1	500
896	1	4	42	0	0	3	3	256	344	768	1032	CoherentMotion_C#v1	1	500
668	1	7	70	2	2	3	3	424	176	1272	528	CoherentMotion_C#v1	1	500
659	1	6	61	1	1	3	3	368	232	1104	696	CoherentMotion_C#v1	1	500
1111	1	5	51	0	0	3	3	312	288	936	864	CoherentMotion_C#v1	1	500
839	0	2	23	1	0	3	3	143	457	429	1371	CoherentMotion_C#v1	1	500
1508	0	3	33	0	3	3	3	199	401	597	1203	CoherentMotion_C#v1	1	500
635	1	4	42	3	3	3	3	256	344	768	1032	CoherentMotion_C#v1	1	500
544	1	6	61	1	1	3	3	368	232	1104	696	CoherentMotion_C#v1	1	500
743	0	1	14	0	3	3	3	87	513	261	1539	CoherentMotion_C#v1	1	500
720	1	3	33	0	0	3	3	199	401	597	1203	CoherentMotion_C#v1	1	500
647	1	4	42	3	3	3	3	256	344	768	1032	CoherentMotion_C#v1	1	500
701	1	7	70	3	3	3	3	424	176	1272	528	CoherentMotion_C#v1	1	500
658	0	0	5	3	0	3	3	31	569	93	1707	CoherentMotion_C#v1	1	500
633	1	4	42	3	3	3	3	256	344	768	1032	CoherentMotion_C#v1	1	500
656	1	6	61	2	2	3	3	368	232	1104	696	CoherentMotion_C#v1	1	500
674	1	5	51	3	3	3	3	312	288	936	864	CoherentMotion_C#v1	1	500
889	0	0	5	3	1	3	3	31	569	93	1707	CoherentMotion_C#v1	1	500
726	1	6	61	2	2	3	3	368	232	1104	696	CoherentMotion_C#v1	1	500
781	1	7	70	2	2	3	3	424	176	1272	528	CoherentMotion_C#v1	1	500
630	1	7	70	1	1	3	3	424	176	1272	528	CoherentMotion_C#v1	1	500
668	1	0	5	3	3	3	3	31	569	93	1707	CoherentMotion_C#v1	1	500
705	0	4	42	3	2	3	3	256	344	768	1032	CoherentMotion_C#v1	1	500
841	0	3	33	2	3	3	3	199	401	597	1203	CoherentMotion_C#v1	1	500
674	1	5	51	1	1	3	3	312	288	936	864	CoherentMotion_C#v1	1	500
666	1	6	61	1	1	3	3	368	232	1104	696	CoherentMotion_C#v1	1	500
671	1	5	51	1	1	3	3	312	288	936	864	CoherentMotion_C#v1	1	500
539	1	3	33	1	1	3	3	199	401	597	1203	CoherentMotion_C#v1	1	500
566	1	3	33	1	1	3	3	199	401	597	1203	CoherentMotion_C#v1	1	500
1163	0	2	23	2	1	3	3	143	457	429	1371	CoherentMotion_C#v1	1	500
702	1	6	61	0	0	3	3	368	232	1104	696	CoherentMotion_C#v1	1	500
628	1	3	33	1	1	3	3	199	401	597	1203	CoherentMotion_C#v1	1	500
809	1	3	33	3	3	3	3	199	401	597	1203	CoherentMotion_C#v1	1	500
996	0	7	70	2	0	3	3	424	176	1272	528	CoherentMotion_C#v1	1	500
1651	0	2	23	2	1	3	3	143	457	429	1371	CoherentMotion_C#v1	1	500
721	1	4	42	1	1	3	3	256	344	768	1032	CoherentMotion_C#v1	1	500
713	1	2	23	3	3	3	3	143	457	429	1371	CoherentMotion_C#v1	1	500
943	1	2	23	1	1	3	3	143	457	429	1371	CoherentMotion_C#v1	1	500
732	0	1	14	0	1	3	3	87	513	261	1539	CoherentMotion_C#v1	1	500
756	0	0	5	2	1	3	3	31	569	93	1707	CoherentMotion_C#v1	1	500
1069	1	5	51	1	1	3	3	312	288	936	864	CoherentMotion_C#v1	1	500
700	0	3	33	0	1	3	3	199	401	597	1203	CoherentMotion_C#v1	1	500
672	1	1	14	3	3	3	3	87	513	261	1539	CoherentMotion_C#v1	1	500
746	1	4	42	2	2	3	3	256	344	768	1032	CoherentMotion_C#v1	1	500
625	0	1	14	0	3	3	3	87	513	261	1539	CoherentMotion_C#v1	1	500
632	1	6	61	0	0	3	3	368	232	1104	696	CoherentMotion_C#v1	1	500
589	1	7	70	1	1	3	3	424	176	1272	528	CoherentMotion_C#v1	1	500
865	0	2	23	0	1	3	3	143	457	429	1371	CoherentMotion_C#v1	1	500
700	1	2	23	3	3	3	3	143	457	429	1371	CoherentMotion_C#v1	1	500
622	1	5	51	3	3	3	3	312	288	936	864	CoherentMotion_C#v1	1	500
855	1	0	5	3	3	3	3	31	569	93	1707	CoherentMotion_C#v1	1	500
1346	1	5	51	0	0	3	3	312	288	936	864	CoherentMotion_C#v1	1	500
936	0	0	5	1	0	3	3	31	569	93	1707	CoherentMotion_C#v1	1	500
1285	0	2	23	2	1	3	3	143	457	429	1371	CoherentMotion_C#v1	1	500
909	0	6	61	2	3	3	3	368	232	1104	696	CoherentMotion_C#v1	1	500
888	0	4	42	2	0	3	3	256	344	768	1032	CoherentMotion_C#v1	1	500
709	1	3	33	1	1	3	3	199	401	597	1203	CoherentMotion_C#v1	1	500
652	1	7	70	1	1	3	3	424	176	1272	528	CoherentMotion_C#v1	1	500
738	0	2	23	2	0	3	3	143	457	429	1371	CoherentMotion_C#v1	1	500
981	1	0	5	1	1	3	3	31	569	93	1707	CoherentMotion_C#v1	1	500
915	1	6	61	3	3	3	3	368	232	1104	696	CoherentMotion_C#v1	1	500
643	1	4	42	1	1	3	3	256	344	768	1032	CoherentMotion_C#v1	1	500
905	1	1	14	0	0	3	3	87	513	261	1539	CoherentMotion_C#v1	1	500
673	0	3	33	2	1	3	3	199	401	597	1203	CoherentMotion_C#v1	1	500
1052	0	0	5	0	1	3	3	31	569	93	1707	CoherentMotion_C#v1	1	500
572	1	3	33	0	0	3	3	199	401	597	1203	CoherentMotion_C#v1	1	500
1168	0	4	42	1	0	3	3	256	344	768	1032	CoherentMotion_C#v1	1	500
675	1	4	42	1	1	3	3	256	344	768	1032	CoherentMotion_C#v1	1	500
584	1	6	61	1	1	3	3	368	232	1104	696	CoherentMotion_C#v1	1	500
802	1	4	42	0	0	3	3	256	344	768	1032	CoherentMotion_C#v1	1	500
636	0	0	5	1	0	3	3	31	569	93	1707	CoherentMotion_C#v1	1	500
578	1	6	61	1	1	3	3	368	232	1104	696	CoherentMotion_C#v1	1	500
695	1	6	61	3	3	3	3	368	232	1104	696	CoherentMotion_C#v1	1	500
909	1	3	33	1	1	3	3	199	401	597	1203	CoherentMotion_C#v1	1	500
758	1	6	61	1	1	3	3	368	232	1104	696	CoherentMotion_C#v1	1	500
539	1	4	42	0	0	3	3	256	344	768	1032	CoherentMotion_C#v1	1	500
703	1	5	51	2	2	3	3	312	288	936	864	CoherentMotion_C#v1	1	500
545	1	5	51	1	1	3	3	312	288	936	864	CoherentMotion_C#v1	1	500
543	1	2	23	1	1	3	3	143	457	429	1371	CoherentMotion_C#v1	1	500
656	1	5	51	2	2	3	3	312	288	936	864	CoherentMotion_C#v1	1	500
740	1	3	33	3	3	3	3	199	401	597	1203	CoherentMotion_C#v1	1	500
1422	1	5	51	0	0	3	3	312	288	936	864	CoherentMotion_C#v1	1	500
742	0	2	23	2	3	3	3	143	457	429	1371	CoherentMotion_C#v1	1	500
751	1	2	23	3	3	3	3	143	457	429	1371	CoherentMotion_C#v1	1	500
631	0	3	33	2	0	3	3	199	401	597	1203	CoherentMotion_C#v1	1	500
878	0	2	23	2	3	3	3	143	457	429	1371	CoherentMotion_C#v1	1	500
822	1	1	14	3	3	3	3	87	513	261	1539	CoherentMotion_C#v1	1	500
1025	1	5	51	1	1	3	3	312	288	936	864	CoherentMotion_C#v1	1	500
752	1	6	61	0	0	3	3	368	232	1104	696	CoherentMotion_C#v1	1	500
809	1	1	14	3	3	3	3	87	513	261	1539	CoherentMotion_C#v1	1	500
691	1	7	70	3	3	3	3	424	176	1272	528	CoherentMotion_C#v1	1	500
715	1	7	70	3	3	3	3	424	176	1272	528	CoherentMotion_C#v1	1	500
689	1	2	23	1	1	3	3	143	457	429	1371	CoherentMotion_C#v1	1	500
728	1	7	70	1	1	3	3	424	176	1272	528	CoherentMotion_C#v1	1	500
591	1	7	70	1	1	3	3	424	176	1272	528	CoherentMotion_C#v1	1	500
659	1	5	51	2	2	3	3	312	288	936	864	CoherentMotion_C#v1	1	500
553	1	0	5	1	1	3	3	31	569	93	1707	CoherentMotion_C#v1	1	500
827	1	0	5	3	3	3	3	31	569	93	1707	CoherentMotion_C#v1	1	500
1126	1	2	23	0	0	3	3	143	457	429	1371	CoherentMotion_C#v1	1	500
883	0	1	14	3	0	3	3	87	513	261	1539	CoherentMotion_C#v1	1	500
849	0	0	5	0	1	3	3	31	569	93	1707	CoherentMotion_C#v1	1	500
557	1	7	70	3	3	3	3	424	176	1272	528	CoherentMotion_C#v1	1	500
719	0	3	33	3	1	3	3	199	401	597	1203	CoherentMotion_C#v1	1	500
696	0	1	14	1	3	3	3	87	513	261	1539	CoherentMotion_C#v1	1	500
816	1	3	33	0	0	3	3	199	401	597	1203	CoherentMotion_C#v1	1	500
616	1	7	70	0	0	3	3	424	176	1272	528	CoherentMotion_C#v1	1	500
813	1	5	51	1	1	3	3	312	288	936	864	CoherentMotion_C#v1	1	500
695	1	5	51	3	3	3	3	312	288	936	864	CoherentMotion_C#v1	1	500
542	1	1	14	0	0	3	3	87	513	261	1539	CoherentMotion_C#v1	1	500
752	1	4	42	2	2	3	3	256	344	768	1032	CoherentMotion_C#v1	1	500
696	1	7	70	1	1	3	3	424	176	1272	528	CoherentMotion_C#v1	1	500
577	1	6	61	1	1	3	3	368	232	1104	696	CoherentMotion_C#v1	1	500
596	1	5	51	0	0	3	3	312	288	936	864	CoherentMotion_C#v1	1	500
664	1	1	14	1	1	3	3	87	513	261	1539	CoherentMotion_C#v1	1	500
879	0	0	5	2	1	3	3	31	569	93	1707	CoherentMotion_C#v1	1	500
698	1	5	51	1	1	3	3	312	288	936	864	CoherentMotion_C#v1	1	500
896	0	3	33	0	2	3	3	199	401	597	1203	CoherentMotion_C#v1	1	500
1054	1	3	33	1	1	3	3	199	401	597	1203	CoherentMotion_C#v1	1	500
749	1	7	70	2	2	3	3	424	176	1272	528	CoherentMotion_C#v1	1	500
613	1	7	70	0	0	3	3	424	176	1272	528	CoherentMotion_C#v1	1	500
808	1	1	14	3	3	3	3	87	513	261	1539	CoherentMotion_C#v1	1	500
675	1	5	51	1	1	3	3	312	288	936	864	CoherentMotion_C#v1	1	500
746	1	3	33	1	1	3	3	199	401	597	1203	CoherentMotion_C#v1	1	500
820	1	6	61	0	0	3	3	368	232	1104	696	CoherentMotion_C#v1	1	500
829	1	0	5	2	2	3	3	31	569	93	1707	CoherentMotion_C#v1	1	500
902	1	0	5	3	3	3	3	31	569	93	1707	CoherentMotion_C#v1	1	500
1392	1	7	70	3	3	3	3	424	176	1272	528	CoherentMotion_C#v1	1	500
781	1	7	70	3	3	3	3	424	176	1272	528	CoherentMotion_C#v1	1	500
658	1	5	51	1	1	3	3	312	288	936	864	CoherentMotion_C#v1	1	500
841	1	1	14	0	0	3	3	87	513	261	1539	CoherentMotion_C#v1	1	500
710	1	1	14	3	3	3	3	87	513	261	1539	CoherentMotion_C#v1	1	500
634	1	3	33	3	3	3	3	199	401	597	1203	CoherentMotion_C#v1	1	500
691	1	5	51	0	0	3	3	312	288	936	864	CoherentMotion_C#v1	1	500
555	0	7	70	0	2	3	3	424	176	1272	528	CoherentMotion_C#v1	1	500
1371	0	0	5	1	3	3	3	31	569	93	1707	CoherentMotion_C#v1	1	500
936	1	1	14	3	3	3	3	87	513	261	1539	CoherentMotion_C#v1	1	500
659	1	4	42	3	3	3	3	256	344	768	1032	CoherentMotion_C#v1	1	500
1498	0	3	33	0	1	3	3	199	401	597	1203	CoherentMotion_C#v1	1	500
1186	0	0	5	1	3	3	3	31	569	93	1707	CoherentMotion_C#v1	1	500
840	1	6	61	1	1	3	3	368	232	1104	696	CoherentMotion_C#v1	1	500
818	1	2	23	3	3	3	3	143	457	429	1371	CoherentMotion_C#v1	1	500
540	1	6	61	0	0	3	3	368	232	1104	696	CoherentMotion_C#v1	1	500
911	1	6	61	0	0	3	3	368	232	1104	696	CoherentMotion_C#v1	1	500
956	1	6	61	0	0	3	3	368	232	1104	696	CoherentMotion_C#v1	1	500
937	1	4	42	2	2	3	3	256	344	768	1032	CoherentMotion_C#v1	1	500
679	1	6	61	2	2	3	3	368	232	1104	696	CoherentMotion_C#v1	1	500
958	1	3	33	0	0	3	3	199	401	597	1203	CoherentMotion_C#v1	1	500
542	1	0	5	1	1	3	3	31	569	93	1707	CoherentMotion_C#v1	1	500
749	0	4	42	2	1	3	3	256	344	768	1032	CoherentMotion_C#v1	1	500
726	1	4	42	1	1	3	3	256	344	768	1032	CoherentMotion_C#v1	1	500
590	1	6	61	3	3	3	3	368	232	1104	696	CoherentMotion_C#v1	1	500
785	1	3	33	3	3	3	3	199	401	597	1203	CoherentMotion_C#v1	1	500
713	0	6	61	3	0	3	3	368	232	1104	696	CoherentMotion_C#v1	1	500
722	1	6	61	3	3	3	3	368	232	1104	696	CoherentMotion_C#v1	1	500
693	1	6	61	3	3	3	3	368	232	1104	696	CoherentMotion_C#v1	1	500
576	1	4	42	3	3	3	3	256	344	768	1032	CoherentMotion_C#v1	1	500
722	1	7	70	1	1	3	3	424	176	1272	528	CoherentMotion_C#v1	1	500
667	1	7	70	1	1	3	3	424	176	1272	528	CoherentMotion_C#v1	1	500
642	1	5	51	2	2	3	3	312	288	936	864	CoherentMotion_C#v1	1	500
1015	0	1	14	0	1	3	3	87	513	261	1539	CoherentMotion_C#v1	1	500
790	1	5	51	1	1	3	3	312	288	936	864	CoherentMotion_C#v1	1	500
544	1	4	42	3	3	3	3	256	344	768	1032	CoherentMotion_C#v1	1	500
913	1	4	42	2	2	3	3	256	344	768	1032	CoherentMotion_C#v1	1	500
669	1	4	42	0	0	3	3	256	344	768	1032	CoherentMotion_C#v1	1	500
818	0	3	33	3	1	3	3	199	401	597	1203	CoherentMotion_C#v1	1	500
572	1	3	33	3	3	3	3	199	401	597	1203	CoherentMotion_C#v1	1	500
641	1	6	61	1	1	3	3	368	232	1104	696	CoherentMotion_C#v1	1	500
546	1	4	42	0	0	3	3	256	344	768	1032	CoherentMotion_C#v1	1	500
761	1	2	23	0	0	3	3	143	457	429	1371	CoherentMotion_C#v1	1	500
752	1	4	42	3	3	3	3	256	344	768	1032	CoherentMotion_C#v1	1	500
969	1	4	42	2	2	3	3	256	344	768	1032	CoherentMotion_C#v1	1	500
743	1	6	61	1	1	3	3	368	232	1104	696	CoherentMotion_C#v1	1	500
592	0	0	5	3	1	3	3	31	569	93	1707	CoherentMotion_C#v1	1	500
755	1	7	70	3	3	3	3	424	176	1272	528	CoherentMotion_C#v1	1	500
1435	1	7	70	2	2	3	3	424	176	1272	528	CoherentMotion_C#v1	1	500
998	0	1	14	0	1	3	3	87	513	261	1539	CoherentMotion_C#v1	1	500
612	1	3	33	1	1	3	3	199	401	597	1203	CoherentMotion_C#v1	1	500
2245	1	3	33	1	1	3	3	199	401	597	1203	CoherentMotion_C#v1	1	500
898	0	6	61	0	2	3	3	368	232	1104	696	CoherentMotion_C#v1	1	500
1171	1	3	33	3	3	3	3	199	401	597	1203	CoherentMotion_C#v1	1	500
981	0	0	5	1	2	3	3	31	569	93	1707	CoherentMotion_C#v1	1	500
2148	1	2	23	2	2	3	3	143	457	429	1371	CoherentMotion_C#v1	1	500
721	1	3	33	2	2	3	3	199	401	597	1203	CoherentMotion_C#v1	1	500
774	0	1	14	1	3	3	3	87	513	261	1539	CoherentMotion_C#v1	1	500
832	0	2	23	2	1	3	3	143	457	429	1371	CoherentMotion_C#v1	1	500
681	1	2	23	3	3	3	3	143	457	429	1371	CoherentMotion_C#v1	1	500
687	1	7	70	0	0	3	3	424	176	1272	528	CoherentMotion_C#v1	1	500
1042	0	3	33	0	2	3	3	199	401	597	1203	CoherentMotion_C#v1	1	500
1127	1	5	51	3	3	3	3	312	288	936	864	CoherentMotion_C#v1	1	500
870	0	3	33	2	1	3	3	199	401	597	1203	CoherentMotion_C#v1	1	500
659	1	5	51	3	3	3	3	312	288	936	864	CoherentMotion_C#v1	1	500
1208	1	4	42	0	0	3	3	256	344	768	1032	CoherentMotion_C#v1	1	500
604	1	4	42	2	2	3	3	256	344	768	1032	CoherentMotion_C#v1	1	500
657	0	0	5	0	1	3	3	31	569	93	1707	CoherentMotion_C#v1	1	500
840	1	6	61	2	2	3	3	368	232	1104	696	CoherentMotion_C#v1	1	500
1010	0	1	14	1	3	3	3	87	513	261	1539	CoherentMotion_C#v1	1	500
767	1	5	51	0	0	3	3	312	288	936	864	CoherentMotion_C#v1	1	500
695	1	7	70	2	2	3	3	424	176	1272	528	CoherentMotion_C#v1	1	500
1055	0	7	70	1	3	3	3	424	176	1272	528	CoherentMotion_C#v1	1	500
623	1	7	70	0	0	3	3	424	176	1272	528	CoherentMotion_C#v1	1	500
865	0	0	5	3	1	3	3	31	569	93	1707	CoherentMotion_C#v1	1	500
704	1	5	51	1	1	3	3	312	288	936	864	CoherentMotion_C#v1	1	500
541	0	3	33	2	0	3	3	199	401	597	1203	CoherentMotion_C#v1	1	500
649	1	4	42	3	3	3	3	256	344	768	1032	CoherentMotion_C#v1	1	500
911	1	1	14	0	0	3	3	87	513	261	1539	CoherentMotion_C#v1	1	500
732	1	5	51	2	2	3	3	312	288	936	864	CoherentMotion_C#v1	1	500
1347	1	2	23	1	1	3	3	143	457	429	1371	CoherentMotion_C#v1	1	500
650	1	4	42	1	1	3	3	256	344	768	1032	CoherentMotion_C#v1	1	500
607	1	5	51	0	0	3	3	312	288	936	864	CoherentMotion_C#v1	1	500
915	0	4	42	2	0	3	3	256	344	768	1032	CoherentMotion_C#v1	1	500
816	0	1	14	3	1	3	3	87	513	261	1539	CoherentMotion_C#v1	1	500
794	1	1	14	1	1	3	3	87	513	261	1539	CoherentMotion_C#v1	1	500
835	1	1	14	3	3	3	3	87	513	261	1539	CoherentMotion_C#v1	1	500
810	1	4	42	2	2	3	3	256	344	768	1032	CoherentMotion_C#v1	1	500
1160	1	1	14	0	0	3	3	87	513	261	1539	CoherentMotion_C#v1	1	500
922	1	4	42	2	2	3	3	256	344	768	1032	CoherentMotion_C#v1	1	500
615	1	3	33	1	1	3	3	199	401	597	1203	CoherentMotion_C#v1	1	500
749	1	2	23	3	3	3	3	143	457	429	1371	CoherentMotion_C#v1	1	500
752	1	6	61	3	3	3	3	368	232	1104	696	CoherentMotion_C#v1	1	500
701	1	4	42	1	1	3	3	256	344	768	1032	CoherentMotion_C#v1	1	500
722	1	3	33	3	3	3	3	199	401	597	1203	CoherentMotion_C#v1	1	500
647	0	6	61	2	0	3	3	368	232	1104	696	CoherentMotion_C#v1	1	500
705	1	3	33	3	3	3	3	199	401	597	1203	CoherentMotion_C#v1	1	500
696	1	3	33	3	3	3	3	199	401	597	1203	CoherentMotion_C#v1	1	500
559	1	2	23	3	3	3	3	143	457	429	1371	CoherentMotion_C#v1	1	500
835	1	1	14	1	1	3	3	87	513	261	1539	CoherentMotion_C#v1	1	500
717	1	3	33	1	1	3	3	199	401	597	1203	CoherentMotion_C#v1	1	500
723	0	0	5	1	0	3	3	31	569	93	1707	CoherentMotion_C#v1	1	500
747	1	6	61	0	0	3	3	368	232	1104	696	CoherentMotion_C#v1	1	500
1219	0	0	5	1	3	3	3	31	569	93	1707	CoherentMotion_C#v1	1	500
615	1	7	70	3	3	3	3	424	176	1272	528	CoherentMotion_C#v1	1	500
619	1	2	23	3	3	3	3	143	457	429	1371	CoherentMotion_C#v1	1	500
764	1	2	23	1	1	3	3	143	457	429	1371	CoherentMotion_C#v1	1	500
1174	1	2	23	1	1	3	3	143	457	429	1371	CoherentMotion_C#v1	1	500
573	1	2	23	2	2	3	3	143	457	429	1371	CoherentMotion_C#v1	1	500
1136	0	1	14	2	0	3	3	87	513	261	1539	CoherentMotion_C#v1	1	500
1314	1	3	33	2	2	3	3	199	401	597	1203	CoherentMotion_C#v1	1	500
544	1	6	61	0	0	3	3	368	232	1104	696	CoherentMotion_C#v1	1	500
680	1	5	51	0	0	3	3	312	288	936	864	CoherentMotion_C#v1	1	500
642	1	3	33	3	3	3	3	199	401	597	1203	CoherentMotion_C#v1	1	500
646	0	5	51	2	3	3	3	312	288	936	864	CoherentMotion_C#v1	1	500
2172	0	4	42	0	2	3	3	256	344	768	1032	CoherentMotion_C#v1	1	500
681	1	4	42	1	1	3	3	256	344	768	1032	CoherentMotion_C#v1	1	500
1569	0	5	51	2	0	3	3	312	288	936	864	CoherentMotion_C#v1	1	500
716	1	2	23	3	3	3	3	143	457	429	1371	CoherentMotion_C#v1	1	500
677	1	4	42	3	3	3	3	256	344	768	1032	CoherentMotion_C#v1	1	500
827	0	1	14	0	3	3	3	87	513	261	1539	CoherentMotion_C#v1	1	500
773	1	7	70	2	2	3	3	424	176	1272	528	CoherentMotion_C#v1	1	500
766	1	4	42	0	0	3	3	256	344	768	1032	CoherentMotion_C#v1	1	500
664	1	5	51	1	1	3	3	312	288	936	864	CoherentMotion_C#v1	1	500
572	1	5	51	1	1	3	3	312	288	936	864	CoherentMotion_C#v1	1	500
575	1	4	42	1	1	3	3	256	344	768	1032	CoherentMotion_C#v1	1	500
687	1	5	51	1	1	3	3	312	288	936	864	CoherentMotion_C#v1	1	500
648	1	4	42	2	2	3	3	256	344	768	1032	CoherentMotion_C#v1	1	500
831	0	2	23	2	3	3	3	143	457	429	1371	CoherentMotion_C#v1	1	500
970	1	0	5	3	3	3	3	31	569	93	1707	CoherentMotion_C#v1	1	500
1142	0	1	14	2	1	3	3	87	513	261	1539	CoherentMotion_C#v1	1	500
617	1	5	51	0	0	3	3	312	288	936	864	CoherentMotion_C#v1	1	500
752	0	0	5	2	3	3	3	31	569	93	1707	CoherentMotion_C#v1	1	500
1128	0	0	5	1	3	3	3	31	569	93	1707	CoherentMotion_C#v1	1	500
758	0	5	51	1	0	3	3	312	288	936	864	CoherentMotion_C#v1	1	500
609	1	4	42	2	2	3	3	256	344	768	1032	CoherentMotion_C#v1	1	500
901	0	1	14	1	2	3	3	87	513	261	1539	CoherentMotion_C#v1	1	500
754	1	2	23	3	3	3	3	143	457	429	1371	CoherentMotion_C#v1	1	500
663	1	7	70	3	3	3	3	424	176	1272	528	CoherentMotion_C#v1	1	500
736	1	7	70	1	1	3	3	424	176	1272	528	CoherentMotion_C#v1	1	500
568	0	1	14	2	3	3	3	87	513	261	1539	CoherentMotion_C#v1	1	500
732	1	1	14	0	0	3	3	87	513	261	1539	CoherentMotion_C#v1	1	500
