# Supplementary material for: The Leuven Embedded Figures Test (L-EFT): measuring perception, intelligence or executive function?
Source: PeerJ. 2018 Mar 26;6:e4524. doi: 10.7717/peerj.4524 (PMC5875396; doi:10.7717/peerj.4524)
Supplement: Supplemental Information 9 [file peerj-06-4524-s009.zip › Study 1/CoherentMotion/115540CoherentMotion.csv]

ReactionTime	Accuracy	CoherenceLevel	CoherenceValue	StimDirection	RespDirection	G_MeanCoherentSpeed	G_MeanRandomSpeed	TotalCoherent	TotalRandom	TotalCoherentSpeed	TotalRandomSpeed	TestID	MainPrac	MotionDuration
2681	0	3	33	2	3	3	3	199	401	597	1203	CoherentMotion_C#v1	0	1000
1214	1	5	51	2	2	3	3	312	288	936	864	CoherentMotion_C#v1	0	1000
1131	1	3	33	3	3	3	3	199	401	597	1203	CoherentMotion_C#v1	0	1000
4173	0	7	70	2	3	3	3	424	176	1272	528	CoherentMotion_C#v1	0	1000
1758	1	4	42	3	3	3	3	256	344	768	1032	CoherentMotion_C#v1	0	1000
1617	1	5	51	2	2	3	3	312	288	936	864	CoherentMotion_C#v1	0	1000
1086	0	0	5	3	1	3	3	31	569	93	1707	CoherentMotion_C#v1	0	1000
1111	0	1	14	1	3	3	3	87	513	261	1539	CoherentMotion_C#v1	0	1000
1792	0	3	33	2	3	3	3	199	401	597	1203	CoherentMotion_C#v1	0	1000
1610	0	0	5	2	3	3	3	31	569	93	1707	CoherentMotion_C#v1	0	1000
1243	1	5	51	1	1	3	3	312	288	936	864	CoherentMotion_C#v1	0	1000
5153	1	5	51	1	1	3	3	312	288	936	864	CoherentMotion_C#v1	0	1000
1831	1	1	14	1	1	3	3	87	513	261	1539	CoherentMotion_C#v1	0	1000
1260	0	1	14	0	3	3	3	87	513	261	1539	CoherentMotion_C#v1	0	1000
1025	1	1	14	3	3	3	3	87	513	261	1539	CoherentMotion_C#v1	0	1000
1201	1	4	42	1	1	3	3	256	344	768	1032	CoherentMotion_C#v1	0	1000
1326	0	6	61	2	1	3	3	368	232	1104	696	CoherentMotion_C#v1	0	1000
4276	1	0	5	1	1	3	3	31	569	93	1707	CoherentMotion_C#v1	0	1000
1731	0	0	5	0	3	3	3	31	569	93	1707	CoherentMotion_C#v1	0	1000
1056	1	7	70	0	0	3	3	424	176	1272	528	CoherentMotion_C#v1	0	1000
1488	0	1	14	2	3	3	3	87	513	261	1539	CoherentMotion_C#v1	0	1000
1373	0	4	42	0	1	3	3	256	344	768	1032	CoherentMotion_C#v1	0	1000
1317	0	1	14	3	1	3	3	87	513	261	1539	CoherentMotion_C#v1	0	1000
1026	1	7	70	1	1	3	3	424	176	1272	528	CoherentMotion_C#v1	0	1000
1594	0	4	42	1	3	3	3	256	344	768	1032	CoherentMotion_C#v1	0	1000
1582	1	0	5	3	3	3	3	31	569	93	1707	CoherentMotion_C#v1	0	1000
2044	1	3	33	3	3	3	3	199	401	597	1203	CoherentMotion_C#v1	0	1000
1935	1	6	61	0	0	3	3	368	232	1104	696	CoherentMotion_C#v1	0	1000
2038	0	2	23	2	0	3	3	143	457	429	1371	CoherentMotion_C#v1	0	1000
1247	0	2	23	2	1	3	3	143	457	429	1371	CoherentMotion_C#v1	0	1000
1320	0	2	23	0	3	3	3	143	457	429	1371	CoherentMotion_C#v1	0	1000
1913	0	2	23	0	3	3	3	143	457	429	1371	CoherentMotion_C#v1	0	1000
1616	0	1	14	1	3	3	3	87	513	261	1539	CoherentMotion_C#v1	0	1000
1871	0	4	42	0	1	3	3	256	344	768	1032	CoherentMotion_C#v1	0	1000
1860	0	0	5	3	1	3	3	31	569	93	1707	CoherentMotion_C#v1	0	1000
1593	0	6	61	2	0	3	3	368	232	1104	696	CoherentMotion_C#v1	0	1000
1638	0	5	51	2	3	3	3	312	288	936	864	CoherentMotion_C#v1	0	1000
1363	0	0	5	0	1	3	3	31	569	93	1707	CoherentMotion_C#v1	0	1000
1819	1	4	42	1	1	3	3	256	344	768	1032	CoherentMotion_C#v1	0	1000
1644	1	1	14	1	1	3	3	87	513	261	1539	CoherentMotion_C#v1	0	1000
1280	1	5	51	2	2	3	3	312	288	936	864	CoherentMotion_C#v1	0	1000
1979	1	7	70	3	3	3	3	424	176	1272	528	CoherentMotion_C#v1	0	1000
1180	1	5	51	3	3	3	3	312	288	936	864	CoherentMotion_C#v1	0	1000
1049	0	4	42	1	3	3	3	256	344	768	1032	CoherentMotion_C#v1	0	1000
1159	1	7	70	1	1	3	3	424	176	1272	528	CoherentMotion_C#v1	0	1000
1762	1	6	61	0	0	3	3	368	232	1104	696	CoherentMotion_C#v1	0	1000
1171	1	6	61	2	2	3	3	368	232	1104	696	CoherentMotion_C#v1	0	1000
1543	0	0	5	2	3	3	3	31	569	93	1707	CoherentMotion_C#v1	0	1000
1275	1	7	70	3	3	3	3	424	176	1272	528	CoherentMotion_C#v1	0	1000
1090	1	5	51	1	1	3	3	312	288	936	864	CoherentMotion_C#v1	0	1000
1019	1	3	33	1	1	3	3	199	401	597	1203	CoherentMotion_C#v1	0	1000
1305	1	5	51	2	2	3	3	312	288	936	864	CoherentMotion_C#v1	0	1000
1407	1	6	61	1	1	3	3	368	232	1104	696	CoherentMotion_C#v1	0	1000
1208	1	5	51	3	3	3	3	312	288	936	864	CoherentMotion_C#v1	0	1000
1596	1	7	70	3	3	3	3	424	176	1272	528	CoherentMotion_C#v1	0	1000
1242	1	4	42	3	3	3	3	256	344	768	1032	CoherentMotion_C#v1	0	1000
1467	1	7	70	2	2	3	3	424	176	1272	528	CoherentMotion_C#v1	0	1000
1138	1	4	42	0	0	3	3	256	344	768	1032	CoherentMotion_C#v1	0	1000
1267	1	4	42	0	0	3	3	256	344	768	1032	CoherentMotion_C#v1	0	1000
1584	0	0	5	0	3	3	3	31	569	93	1707	CoherentMotion_C#v1	0	1000
1318	1	2	23	1	1	3	3	143	457	429	1371	CoherentMotion_C#v1	0	1000
1244	1	3	33	0	0	3	3	199	401	597	1203	CoherentMotion_C#v1	0	1000
1025	1	5	51	0	0	3	3	312	288	936	864	CoherentMotion_C#v1	0	1000
1312	0	0	5	2	3	3	3	31	569	93	1707	CoherentMotion_C#v1	0	1000
1679	1	0	5	1	1	3	3	31	569	93	1707	CoherentMotion_C#v1	0	1000
1526	0	0	5	3	1	3	3	31	569	93	1707	CoherentMotion_C#v1	0	1000
1650	1	3	33	2	2	3	3	199	401	597	1203	CoherentMotion_C#v1	0	1000
1779	0	1	14	0	2	3	3	87	513	261	1539	CoherentMotion_C#v1	0	1000
1525	1	4	42	2	2	3	3	256	344	768	1032	CoherentMotion_C#v1	0	1000
1080	1	4	42	1	1	3	3	256	344	768	1032	CoherentMotion_C#v1	0	1000
1697	1	0	5	2	2	3	3	31	569	93	1707	CoherentMotion_C#v1	0	1000
1745	1	5	51	0	0	3	3	312	288	936	864	CoherentMotion_C#v1	0	1000
1035	1	7	70	1	1	3	3	424	176	1272	528	CoherentMotion_C#v1	0	1000
1275	0	2	23	1	3	3	3	143	457	429	1371	CoherentMotion_C#v1	0	1000
1057	1	2	23	1	1	3	3	143	457	429	1371	CoherentMotion_C#v1	0	1000
1282	1	7	70	1	1	3	3	424	176	1272	528	CoherentMotion_C#v1	0	1000
1913	1	0	5	3	3	3	3	31	569	93	1707	CoherentMotion_C#v1	0	1000
1292	1	5	51	2	2	3	3	312	288	936	864	CoherentMotion_C#v1	0	1000
1188	1	4	42	3	3	3	3	256	344	768	1032	CoherentMotion_C#v1	0	1000
1022	1	4	42	0	0	3	3	256	344	768	1032	CoherentMotion_C#v1	0	1000
1200	0	0	5	1	0	3	3	31	569	93	1707	CoherentMotion_C#v1	1	500
731	1	2	23	3	3	3	3	143	457	429	1371	CoherentMotion_C#v1	1	500
724	1	4	42	0	0	3	3	256	344	768	1032	CoherentMotion_C#v1	1	500
847	0	1	14	3	0	3	3	87	513	261	1539	CoherentMotion_C#v1	1	500
669	1	6	61	3	3	3	3	368	232	1104	696	CoherentMotion_C#v1	1	500
1092	1	7	70	3	3	3	3	424	176	1272	528	CoherentMotion_C#v1	1	500
916	1	6	61	3	3	3	3	368	232	1104	696	CoherentMotion_C#v1	1	500
1241	1	4	42	3	3	3	3	256	344	768	1032	CoherentMotion_C#v1	1	500
830	1	4	42	1	1	3	3	256	344	768	1032	CoherentMotion_C#v1	1	500
1008	0	1	14	1	3	3	3	87	513	261	1539	CoherentMotion_C#v1	1	500
1407	0	3	33	0	2	3	3	199	401	597	1203	CoherentMotion_C#v1	1	500
1095	0	3	33	0	1	3	3	199	401	597	1203	CoherentMotion_C#v1	1	500
1023	0	0	5	2	0	3	3	31	569	93	1707	CoherentMotion_C#v1	1	500
1119	0	1	14	2	3	3	3	87	513	261	1539	CoherentMotion_C#v1	1	500
1071	1	2	23	0	0	3	3	143	457	429	1371	CoherentMotion_C#v1	1	500
1305	0	0	5	1	2	3	3	31	569	93	1707	CoherentMotion_C#v1	1	500
743	1	6	61	1	1	3	3	368	232	1104	696	CoherentMotion_C#v1	1	500
1503	0	1	14	2	3	3	3	87	513	261	1539	CoherentMotion_C#v1	1	500
899	1	3	33	0	0	3	3	199	401	597	1203	CoherentMotion_C#v1	1	500
942	1	5	51	3	3	3	3	312	288	936	864	CoherentMotion_C#v1	1	500
1212	1	6	61	2	2	3	3	368	232	1104	696	CoherentMotion_C#v1	1	500
1135	0	1	14	0	1	3	3	87	513	261	1539	CoherentMotion_C#v1	1	500
1490	1	0	5	0	0	3	3	31	569	93	1707	CoherentMotion_C#v1	1	500
1589	1	3	33	3	3	3	3	199	401	597	1203	CoherentMotion_C#v1	1	500
819	0	4	42	2	0	3	3	256	344	768	1032	CoherentMotion_C#v1	1	500
1009	1	2	23	1	1	3	3	143	457	429	1371	CoherentMotion_C#v1	1	500
1603	0	1	14	2	0	3	3	87	513	261	1539	CoherentMotion_C#v1	1	500
913	1	4	42	1	1	3	3	256	344	768	1032	CoherentMotion_C#v1	1	500
1102	1	5	51	2	2	3	3	312	288	936	864	CoherentMotion_C#v1	1	500
1031	1	6	61	2	2	3	3	368	232	1104	696	CoherentMotion_C#v1	1	500
981	1	5	51	1	1	3	3	312	288	936	864	CoherentMotion_C#v1	1	500
868	1	4	42	0	0	3	3	256	344	768	1032	CoherentMotion_C#v1	1	500
840	1	5	51	2	2	3	3	312	288	936	864	CoherentMotion_C#v1	1	500
873	1	7	70	2	2	3	3	424	176	1272	528	CoherentMotion_C#v1	1	500
933	1	3	33	3	3	3	3	199	401	597	1203	CoherentMotion_C#v1	1	500
1074	1	1	14	3	3	3	3	87	513	261	1539	CoherentMotion_C#v1	1	500
872	0	0	5	1	0	3	3	31	569	93	1707	CoherentMotion_C#v1	1	500
1020	0	0	5	1	3	3	3	31	569	93	1707	CoherentMotion_C#v1	1	500
845	1	5	51	0	0	3	3	312	288	936	864	CoherentMotion_C#v1	1	500
1239	1	0	5	3	3	3	3	31	569	93	1707	CoherentMotion_C#v1	1	500
851	1	7	70	1	1	3	3	424	176	1272	528	CoherentMotion_C#v1	1	500
1067	1	1	14	1	1	3	3	87	513	261	1539	CoherentMotion_C#v1	1	500
759	1	5	51	0	0	3	3	312	288	936	864	CoherentMotion_C#v1	1	500
1064	0	1	14	1	3	3	3	87	513	261	1539	CoherentMotion_C#v1	1	500
856	1	6	61	0	0	3	3	368	232	1104	696	CoherentMotion_C#v1	1	500
811	1	7	70	3	3	3	3	424	176	1272	528	CoherentMotion_C#v1	1	500
717	1	4	42	1	1	3	3	256	344	768	1032	CoherentMotion_C#v1	1	500
652	1	5	51	0	0	3	3	312	288	936	864	CoherentMotion_C#v1	1	500
992	0	1	14	3	2	3	3	87	513	261	1539	CoherentMotion_C#v1	1	500
623	0	4	42	2	0	3	3	256	344	768	1032	CoherentMotion_C#v1	1	500
1790	0	2	23	2	0	3	3	143	457	429	1371	CoherentMotion_C#v1	1	500
720	1	4	42	2	2	3	3	256	344	768	1032	CoherentMotion_C#v1	1	500
702	1	6	61	3	3	3	3	368	232	1104	696	CoherentMotion_C#v1	1	500
654	1	7	70	0	0	3	3	424	176	1272	528	CoherentMotion_C#v1	1	500
835	1	2	23	0	0	3	3	143	457	429	1371	CoherentMotion_C#v1	1	500
902	0	3	33	2	0	3	3	199	401	597	1203	CoherentMotion_C#v1	1	500
778	1	2	23	1	1	3	3	143	457	429	1371	CoherentMotion_C#v1	1	500
658	1	6	61	3	3	3	3	368	232	1104	696	CoherentMotion_C#v1	1	500
784	1	2	23	1	1	3	3	143	457	429	1371	CoherentMotion_C#v1	1	500
793	0	1	14	0	3	3	3	87	513	261	1539	CoherentMotion_C#v1	1	500
811	1	3	33	2	2	3	3	199	401	597	1203	CoherentMotion_C#v1	1	500
652	1	4	42	1	1	3	3	256	344	768	1032	CoherentMotion_C#v1	1	500
631	1	7	70	0	0	3	3	424	176	1272	528	CoherentMotion_C#v1	1	500
1143	0	0	5	3	0	3	3	31	569	93	1707	CoherentMotion_C#v1	1	500
809	0	1	14	1	3	3	3	87	513	261	1539	CoherentMotion_C#v1	1	500
620	1	6	61	1	1	3	3	368	232	1104	696	CoherentMotion_C#v1	1	500
712	1	4	42	0	0	3	3	256	344	768	1032	CoherentMotion_C#v1	1	500
696	1	6	61	3	3	3	3	368	232	1104	696	CoherentMotion_C#v1	1	500
599	1	7	70	0	0	3	3	424	176	1272	528	CoherentMotion_C#v1	1	500
643	1	7	70	1	1	3	3	424	176	1272	528	CoherentMotion_C#v1	1	500
728	1	4	42	3	3	3	3	256	344	768	1032	CoherentMotion_C#v1	1	500
1445	0	3	33	1	3	3	3	199	401	597	1203	CoherentMotion_C#v1	1	500
699	1	4	42	2	2	3	3	256	344	768	1032	CoherentMotion_C#v1	1	500
800	1	3	33	1	1	3	3	199	401	597	1203	CoherentMotion_C#v1	1	500
722	0	3	33	3	0	3	3	199	401	597	1203	CoherentMotion_C#v1	1	500
659	1	5	51	3	3	3	3	312	288	936	864	CoherentMotion_C#v1	1	500
577	1	3	33	1	1	3	3	199	401	597	1203	CoherentMotion_C#v1	1	500
748	1	5	51	0	0	3	3	312	288	936	864	CoherentMotion_C#v1	1	500
771	0	1	14	2	3	3	3	87	513	261	1539	CoherentMotion_C#v1	1	500
860	1	1	14	3	3	3	3	87	513	261	1539	CoherentMotion_C#v1	1	500
695	1	3	33	2	2	3	3	199	401	597	1203	CoherentMotion_C#v1	1	500
651	1	1	14	0	0	3	3	87	513	261	1539	CoherentMotion_C#v1	1	500
611	1	6	61	0	0	3	3	368	232	1104	696	CoherentMotion_C#v1	1	500
647	1	4	42	1	1	3	3	256	344	768	1032	CoherentMotion_C#v1	1	500
741	0	0	5	3	1	3	3	31	569	93	1707	CoherentMotion_C#v1	1	500
885	1	3	33	1	1	3	3	199	401	597	1203	CoherentMotion_C#v1	1	500
625	1	5	51	3	3	3	3	312	288	936	864	CoherentMotion_C#v1	1	500
883	0	2	23	0	3	3	3	143	457	429	1371	CoherentMotion_C#v1	1	500
739	1	1	14	3	3	3	3	87	513	261	1539	CoherentMotion_C#v1	1	500
891	1	7	70	3	3	3	3	424	176	1272	528	CoherentMotion_C#v1	1	500
1278	0	1	14	1	2	3	3	87	513	261	1539	CoherentMotion_C#v1	1	500
740	1	4	42	1	1	3	3	256	344	768	1032	CoherentMotion_C#v1	1	500
1411	1	1	14	3	3	3	3	87	513	261	1539	CoherentMotion_C#v1	1	500
1141	0	2	23	2	3	3	3	143	457	429	1371	CoherentMotion_C#v1	1	500
757	1	7	70	2	2	3	3	424	176	1272	528	CoherentMotion_C#v1	1	500
715	1	4	42	3	3	3	3	256	344	768	1032	CoherentMotion_C#v1	1	500
670	1	5	51	2	2	3	3	312	288	936	864	CoherentMotion_C#v1	1	500
876	1	4	42	0	0	3	3	256	344	768	1032	CoherentMotion_C#v1	1	500
640	1	7	70	1	1	3	3	424	176	1272	528	CoherentMotion_C#v1	1	500
628	0	0	5	1	3	3	3	31	569	93	1707	CoherentMotion_C#v1	1	500
626	1	4	42	0	0	3	3	256	344	768	1032	CoherentMotion_C#v1	1	500
755	1	6	61	0	0	3	3	368	232	1104	696	CoherentMotion_C#v1	1	500
683	1	4	42	1	1	3	3	256	344	768	1032	CoherentMotion_C#v1	1	500
582	0	0	5	1	0	3	3	31	569	93	1707	CoherentMotion_C#v1	1	500
714	0	5	51	1	3	3	3	312	288	936	864	CoherentMotion_C#v1	1	500
653	1	2	23	3	3	3	3	143	457	429	1371	CoherentMotion_C#v1	1	500
594	0	0	5	2	3	3	3	31	569	93	1707	CoherentMotion_C#v1	1	500
856	0	0	5	1	0	3	3	31	569	93	1707	CoherentMotion_C#v1	1	500
643	1	4	42	1	1	3	3	256	344	768	1032	CoherentMotion_C#v1	1	500
823	1	2	23	2	2	3	3	143	457	429	1371	CoherentMotion_C#v1	1	500
699	1	2	23	3	3	3	3	143	457	429	1371	CoherentMotion_C#v1	1	500
738	1	7	70	2	2	3	3	424	176	1272	528	CoherentMotion_C#v1	1	500
592	1	6	61	1	1	3	3	368	232	1104	696	CoherentMotion_C#v1	1	500
1038	1	2	23	2	2	3	3	143	457	429	1371	CoherentMotion_C#v1	1	500
684	1	5	51	1	1	3	3	312	288	936	864	CoherentMotion_C#v1	1	500
668	1	6	61	2	2	3	3	368	232	1104	696	CoherentMotion_C#v1	1	500
706	1	5	51	2	2	3	3	312	288	936	864	CoherentMotion_C#v1	1	500
1039	0	2	23	1	3	3	3	143	457	429	1371	CoherentMotion_C#v1	1	500
909	0	0	5	2	3	3	3	31	569	93	1707	CoherentMotion_C#v1	1	500
1077	1	1	14	0	0	3	3	87	513	261	1539	CoherentMotion_C#v1	1	500
829	1	1	14	0	0	3	3	87	513	261	1539	CoherentMotion_C#v1	1	500
830	1	2	23	1	1	3	3	143	457	429	1371	CoherentMotion_C#v1	1	500
786	0	2	23	1	3	3	3	143	457	429	1371	CoherentMotion_C#v1	1	500
650	1	6	61	0	0	3	3	368	232	1104	696	CoherentMotion_C#v1	1	500
1761	0	2	23	1	0	3	3	143	457	429	1371	CoherentMotion_C#v1	1	500
1114	0	3	33	0	2	3	3	199	401	597	1203	CoherentMotion_C#v1	1	500
750	1	3	33	3	3	3	3	199	401	597	1203	CoherentMotion_C#v1	1	500
629	1	4	42	1	1	3	3	256	344	768	1032	CoherentMotion_C#v1	1	500
601	1	7	70	0	0	3	3	424	176	1272	528	CoherentMotion_C#v1	1	500
1029	0	1	14	0	2	3	3	87	513	261	1539	CoherentMotion_C#v1	1	500
1333	1	1	14	0	0	3	3	87	513	261	1539	CoherentMotion_C#v1	1	500
1581	0	0	5	1	3	3	3	31	569	93	1707	CoherentMotion_C#v1	1	500
2730	1	6	61	0	0	3	3	368	232	1104	696	CoherentMotion_C#v1	1	500
781	1	2	23	0	0	3	3	143	457	429	1371	CoherentMotion_C#v1	1	500
661	1	6	61	1	1	3	3	368	232	1104	696	CoherentMotion_C#v1	1	500
612	1	1	14	3	3	3	3	87	513	261	1539	CoherentMotion_C#v1	1	500
844	1	4	42	1	1	3	3	256	344	768	1032	CoherentMotion_C#v1	1	500
545	1	4	42	3	3	3	3	256	344	768	1032	CoherentMotion_C#v1	1	500
693	1	6	61	3	3	3	3	368	232	1104	696	CoherentMotion_C#v1	1	500
1067	0	1	14	2	3	3	3	87	513	261	1539	CoherentMotion_C#v1	1	500
715	1	3	33	0	0	3	3	199	401	597	1203	CoherentMotion_C#v1	1	500
668	1	6	61	0	0	3	3	368	232	1104	696	CoherentMotion_C#v1	1	500
658	1	7	70	0	0	3	3	424	176	1272	528	CoherentMotion_C#v1	1	500
735	1	2	23	2	2	3	3	143	457	429	1371	CoherentMotion_C#v1	1	500
651	1	4	42	0	0	3	3	256	344	768	1032	CoherentMotion_C#v1	1	500
700	1	7	70	1	1	3	3	424	176	1272	528	CoherentMotion_C#v1	1	500
684	1	7	70	2	2	3	3	424	176	1272	528	CoherentMotion_C#v1	1	500
681	1	5	51	1	1	3	3	312	288	936	864	CoherentMotion_C#v1	1	500
919	1	3	33	2	2	3	3	199	401	597	1203	CoherentMotion_C#v1	1	500
596	1	4	42	1	1	3	3	256	344	768	1032	CoherentMotion_C#v1	1	500
728	0	5	51	2	0	3	3	312	288	936	864	CoherentMotion_C#v1	1	500
784	1	6	61	0	0	3	3	368	232	1104	696	CoherentMotion_C#v1	1	500
656	1	3	33	1	1	3	3	199	401	597	1203	CoherentMotion_C#v1	1	500
638	1	0	5	3	3	3	3	31	569	93	1707	CoherentMotion_C#v1	1	500
596	0	0	5	2	0	3	3	31	569	93	1707	CoherentMotion_C#v1	1	500
664	1	5	51	0	0	3	3	312	288	936	864	CoherentMotion_C#v1	1	500
717	1	3	33	3	3	3	3	199	401	597	1203	CoherentMotion_C#v1	1	500
803	1	2	23	3	3	3	3	143	457	429	1371	CoherentMotion_C#v1	1	500
653	1	5	51	3	3	3	3	312	288	936	864	CoherentMotion_C#v1	1	500
659	0	2	23	3	1	3	3	143	457	429	1371	CoherentMotion_C#v1	1	500
705	1	3	33	0	0	3	3	199	401	597	1203	CoherentMotion_C#v1	1	500
792	1	5	51	3	3	3	3	312	288	936	864	CoherentMotion_C#v1	1	500
1410	0	1	14	3	2	3	3	87	513	261	1539	CoherentMotion_C#v1	1	500
819	1	4	42	0	0	3	3	256	344	768	1032	CoherentMotion_C#v1	1	500
716	1	7	70	0	0	3	3	424	176	1272	528	CoherentMotion_C#v1	1	500
691	1	3	33	0	0	3	3	199	401	597	1203	CoherentMotion_C#v1	1	500
723	1	3	33	1	1	3	3	199	401	597	1203	CoherentMotion_C#v1	1	500
526	1	6	61	1	1	3	3	368	232	1104	696	CoherentMotion_C#v1	1	500
587	1	5	51	3	3	3	3	312	288	936	864	CoherentMotion_C#v1	1	500
808	1	2	23	1	1	3	3	143	457	429	1371	CoherentMotion_C#v1	1	500
714	1	7	70	2	2	3	3	424	176	1272	528	CoherentMotion_C#v1	1	500
597	1	7	70	2	2	3	3	424	176	1272	528	CoherentMotion_C#v1	1	500
765	1	4	42	1	1	3	3	256	344	768	1032	CoherentMotion_C#v1	1	500
1378	0	2	23	0	3	3	3	143	457	429	1371	CoherentMotion_C#v1	1	500
1254	0	2	23	0	2	3	3	143	457	429	1371	CoherentMotion_C#v1	1	500
644	1	3	33	3	3	3	3	199	401	597	1203	CoherentMotion_C#v1	1	500
1033	0	0	5	1	2	3	3	31	569	93	1707	CoherentMotion_C#v1	1	500
1311	0	0	5	0	2	3	3	31	569	93	1707	CoherentMotion_C#v1	1	500
1005	0	2	23	2	1	3	3	143	457	429	1371	CoherentMotion_C#v1	1	500
597	1	4	42	1	1	3	3	256	344	768	1032	CoherentMotion_C#v1	1	500
649	0	0	5	2	1	3	3	31	569	93	1707	CoherentMotion_C#v1	1	500
862	1	1	14	2	2	3	3	87	513	261	1539	CoherentMotion_C#v1	1	500
682	1	5	51	1	1	3	3	312	288	936	864	CoherentMotion_C#v1	1	500
709	1	3	33	0	0	3	3	199	401	597	1203	CoherentMotion_C#v1	1	500
761	1	5	51	2	2	3	3	312	288	936	864	CoherentMotion_C#v1	1	500
641	1	5	51	0	0	3	3	312	288	936	864	CoherentMotion_C#v1	1	500
581	1	5	51	0	0	3	3	312	288	936	864	CoherentMotion_C#v1	1	500
770	1	1	14	2	2	3	3	87	513	261	1539	CoherentMotion_C#v1	1	500
674	1	0	5	0	0	3	3	31	569	93	1707	CoherentMotion_C#v1	1	500
608	1	5	51	3	3	3	3	312	288	936	864	CoherentMotion_C#v1	1	500
765	1	6	61	2	2	3	3	368	232	1104	696	CoherentMotion_C#v1	1	500
597	1	7	70	1	1	3	3	424	176	1272	528	CoherentMotion_C#v1	1	500
674	1	0	5	0	0	3	3	31	569	93	1707	CoherentMotion_C#v1	1	500
702	0	0	5	3	2	3	3	31	569	93	1707	CoherentMotion_C#v1	1	500
623	1	6	61	3	3	3	3	368	232	1104	696	CoherentMotion_C#v1	1	500
595	1	6	61	0	0	3	3	368	232	1104	696	CoherentMotion_C#v1	1	500
878	0	2	23	0	3	3	3	143	457	429	1371	CoherentMotion_C#v1	1	500
803	0	1	14	3	0	3	3	87	513	261	1539	CoherentMotion_C#v1	1	500
2300	0	1	14	2	0	3	3	87	513	261	1539	CoherentMotion_C#v1	1	500
555	1	7	70	1	1	3	3	424	176	1272	528	CoherentMotion_C#v1	1	500
670	1	3	33	2	2	3	3	199	401	597	1203	CoherentMotion_C#v1	1	500
772	1	3	33	3	3	3	3	199	401	597	1203	CoherentMotion_C#v1	1	500
790	1	1	14	0	0	3	3	87	513	261	1539	CoherentMotion_C#v1	1	500
567	1	2	23	1	1	3	3	143	457	429	1371	CoherentMotion_C#v1	1	500
636	1	1	14	3	3	3	3	87	513	261	1539	CoherentMotion_C#v1	1	500
576	1	0	5	2	2	3	3	31	569	93	1707	CoherentMotion_C#v1	1	500
701	0	0	5	2	0	3	3	31	569	93	1707	CoherentMotion_C#v1	1	500
595	1	7	70	2	2	3	3	424	176	1272	528	CoherentMotion_C#v1	1	500
614	1	2	23	3	3	3	3	143	457	429	1371	CoherentMotion_C#v1	1	500
564	1	5	51	3	3	3	3	312	288	936	864	CoherentMotion_C#v1	1	500
695	1	2	23	2	2	3	3	143	457	429	1371	CoherentMotion_C#v1	1	500
717	1	6	61	1	1	3	3	368	232	1104	696	CoherentMotion_C#v1	1	500
836	0	1	14	1	3	3	3	87	513	261	1539	CoherentMotion_C#v1	1	500
715	1	6	61	1	1	3	3	368	232	1104	696	CoherentMotion_C#v1	1	500
542	1	5	51	3	3	3	3	312	288	936	864	CoherentMotion_C#v1	1	500
658	1	1	14	3	3	3	3	87	513	261	1539	CoherentMotion_C#v1	1	500
606	1	6	61	0	0	3	3	368	232	1104	696	CoherentMotion_C#v1	1	500
867	1	2	23	2	2	3	3	143	457	429	1371	CoherentMotion_C#v1	1	500
622	1	5	51	0	0	3	3	312	288	936	864	CoherentMotion_C#v1	1	500
811	1	1	14	1	1	3	3	87	513	261	1539	CoherentMotion_C#v1	1	500
1390	0	0	5	0	2	3	3	31	569	93	1707	CoherentMotion_C#v1	1	500
1277	1	0	5	0	0	3	3	31	569	93	1707	CoherentMotion_C#v1	1	500
794	1	0	5	2	2	3	3	31	569	93	1707	CoherentMotion_C#v1	1	500
915	0	1	14	0	3	3	3	87	513	261	1539	CoherentMotion_C#v1	1	500
857	1	3	33	3	3	3	3	199	401	597	1203	CoherentMotion_C#v1	1	500
602	1	5	51	2	2	3	3	312	288	936	864	CoherentMotion_C#v1	1	500
598	1	4	42	1	1	3	3	256	344	768	1032	CoherentMotion_C#v1	1	500
603	1	2	23	0	0	3	3	143	457	429	1371	CoherentMotion_C#v1	1	500
665	0	0	5	2	3	3	3	31	569	93	1707	CoherentMotion_C#v1	1	500
815	1	2	23	2	2	3	3	143	457	429	1371	CoherentMotion_C#v1	1	500
1175	1	0	5	0	0	3	3	31	569	93	1707	CoherentMotion_C#v1	1	500
771	1	4	42	1	1	3	3	256	344	768	1032	CoherentMotion_C#v1	1	500
869	1	1	14	1	1	3	3	87	513	261	1539	CoherentMotion_C#v1	1	500
751	1	7	70	2	2	3	3	424	176	1272	528	CoherentMotion_C#v1	1	500
739	1	2	23	1	1	3	3	143	457	429	1371	CoherentMotion_C#v1	1	500
749	0	1	14	2	0	3	3	87	513	261	1539	CoherentMotion_C#v1	1	500
615	1	3	33	3	3	3	3	199	401	597	1203	CoherentMotion_C#v1	1	500
628	1	5	51	1	1	3	3	312	288	936	864	CoherentMotion_C#v1	1	500
640	1	5	51	2	2	3	3	312	288	936	864	CoherentMotion_C#v1	1	500
654	1	7	70	1	1	3	3	424	176	1272	528	CoherentMotion_C#v1	1	500
546	1	5	51	3	3	3	3	312	288	936	864	CoherentMotion_C#v1	1	500
589	1	6	61	1	1	3	3	368	232	1104	696	CoherentMotion_C#v1	1	500
1594	1	7	70	3	3	3	3	424	176	1272	528	CoherentMotion_C#v1	1	500
816	0	1	14	0	2	3	3	87	513	261	1539	CoherentMotion_C#v1	1	500
546	1	7	70	0	0	3	3	424	176	1272	528	CoherentMotion_C#v1	1	500
796	1	1	14	1	1	3	3	87	513	261	1539	CoherentMotion_C#v1	1	500
596	1	5	51	0	0	3	3	312	288	936	864	CoherentMotion_C#v1	1	500
598	1	2	23	1	1	3	3	143	457	429	1371	CoherentMotion_C#v1	1	500
582	1	6	61	1	1	3	3	368	232	1104	696	CoherentMotion_C#v1	1	500
747	1	4	42	2	2	3	3	256	344	768	1032	CoherentMotion_C#v1	1	500
1618	1	7	70	2	2	3	3	424	176	1272	528	CoherentMotion_C#v1	1	500
705	1	1	14	3	3	3	3	87	513	261	1539	CoherentMotion_C#v1	1	500
727	1	7	70	0	0	3	3	424	176	1272	528	CoherentMotion_C#v1	1	500
679	1	6	61	0	0	3	3	368	232	1104	696	CoherentMotion_C#v1	1	500
574	1	6	61	0	0	3	3	368	232	1104	696	CoherentMotion_C#v1	1	500
730	1	7	70	2	2	3	3	424	176	1272	528	CoherentMotion_C#v1	1	500
1195	0	0	5	0	2	3	3	31	569	93	1707	CoherentMotion_C#v1	1	500
633	1	7	70	3	3	3	3	424	176	1272	528	CoherentMotion_C#v1	1	500
709	1	5	51	2	2	3	3	312	288	936	864	CoherentMotion_C#v1	1	500
637	1	5	51	2	2	3	3	312	288	936	864	CoherentMotion_C#v1	1	500
849	1	3	33	2	2	3	3	199	401	597	1203	CoherentMotion_C#v1	1	500
659	1	6	61	3	3	3	3	368	232	1104	696	CoherentMotion_C#v1	1	500
634	1	7	70	3	3	3	3	424	176	1272	528	CoherentMotion_C#v1	1	500
1007	1	3	33	3	3	3	3	199	401	597	1203	CoherentMotion_C#v1	1	500
967	1	2	23	3	3	3	3	143	457	429	1371	CoherentMotion_C#v1	1	500
829	1	2	23	2	2	3	3	143	457	429	1371	CoherentMotion_C#v1	1	500
568	0	2	23	3	1	3	3	143	457	429	1371	CoherentMotion_C#v1	1	500
676	1	2	23	2	2	3	3	143	457	429	1371	CoherentMotion_C#v1	1	500
698	1	5	51	1	1	3	3	312	288	936	864	CoherentMotion_C#v1	1	500
650	1	5	51	1	1	3	3	312	288	936	864	CoherentMotion_C#v1	1	500
647	1	5	51	2	2	3	3	312	288	936	864	CoherentMotion_C#v1	1	500
644	1	6	61	0	0	3	3	368	232	1104	696	CoherentMotion_C#v1	1	500
1219	1	4	42	1	1	3	3	256	344	768	1032	CoherentMotion_C#v1	1	500
703	1	7	70	2	2	3	3	424	176	1272	528	CoherentMotion_C#v1	1	500
1198	1	3	33	3	3	3	3	199	401	597	1203	CoherentMotion_C#v1	1	500
616	1	7	70	3	3	3	3	424	176	1272	528	CoherentMotion_C#v1	1	500
679	1	7	70	3	3	3	3	424	176	1272	528	CoherentMotion_C#v1	1	500
539	0	4	42	1	2	3	3	256	344	768	1032	CoherentMotion_C#v1	1	500
607	1	4	42	1	1	3	3	256	344	768	1032	CoherentMotion_C#v1	1	500
691	1	3	33	2	2	3	3	199	401	597	1203	CoherentMotion_C#v1	1	500
577	1	6	61	1	1	3	3	368	232	1104	696	CoherentMotion_C#v1	1	500
669	1	6	61	3	3	3	3	368	232	1104	696	CoherentMotion_C#v1	1	500
836	0	0	5	0	2	3	3	31	569	93	1707	CoherentMotion_C#v1	1	500
815	1	0	5	3	3	3	3	31	569	93	1707	CoherentMotion_C#v1	1	500
768	0	0	5	1	3	3	3	31	569	93	1707	CoherentMotion_C#v1	1	500
624	1	2	23	2	2	3	3	143	457	429	1371	CoherentMotion_C#v1	1	500
622	1	6	61	0	0	3	3	368	232	1104	696	CoherentMotion_C#v1	1	500
779	1	1	14	1	1	3	3	87	513	261	1539	CoherentMotion_C#v1	1	500
643	1	3	33	2	2	3	3	199	401	597	1203	CoherentMotion_C#v1	1	500
591	1	6	61	2	2	3	3	368	232	1104	696	CoherentMotion_C#v1	1	500
648	1	4	42	3	3	3	3	256	344	768	1032	CoherentMotion_C#v1	1	500
1170	1	7	70	1	1	3	3	424	176	1272	528	CoherentMotion_C#v1	1	500
837	1	5	51	2	2	3	3	312	288	936	864	CoherentMotion_C#v1	1	500
607	1	3	33	2	2	3	3	199	401	597	1203	CoherentMotion_C#v1	1	500
526	1	7	70	1	1	3	3	424	176	1272	528	CoherentMotion_C#v1	1	500
542	1	5	51	0	0	3	3	312	288	936	864	CoherentMotion_C#v1	1	500
626	1	7	70	3	3	3	3	424	176	1272	528	CoherentMotion_C#v1	1	500
698	1	7	70	3	3	3	3	424	176	1272	528	CoherentMotion_C#v1	1	500
569	1	5	51	1	1	3	3	312	288	936	864	CoherentMotion_C#v1	1	500
703	1	2	23	0	0	3	3	143	457	429	1371	CoherentMotion_C#v1	1	500
542	1	4	42	0	0	3	3	256	344	768	1032	CoherentMotion_C#v1	1	500
821	0	0	5	0	3	3	3	31	569	93	1707	CoherentMotion_C#v1	1	500
561	1	2	23	2	2	3	3	143	457	429	1371	CoherentMotion_C#v1	1	500
677	1	7	70	0	0	3	3	424	176	1272	528	CoherentMotion_C#v1	1	500
667	1	4	42	2	2	3	3	256	344	768	1032	CoherentMotion_C#v1	1	500
721	1	2	23	2	2	3	3	143	457	429	1371	CoherentMotion_C#v1	1	500
593	1	4	42	3	3	3	3	256	344	768	1032	CoherentMotion_C#v1	1	500
566	1	2	23	1	1	3	3	143	457	429	1371	CoherentMotion_C#v1	1	500
526	1	6	61	3	3	3	3	368	232	1104	696	CoherentMotion_C#v1	1	500
723	1	5	51	3	3	3	3	312	288	936	864	CoherentMotion_C#v1	1	500
691	1	5	51	1	1	3	3	312	288	936	864	CoherentMotion_C#v1	1	500
609	1	7	70	3	3	3	3	424	176	1272	528	CoherentMotion_C#v1	1	500
541	1	2	23	1	1	3	3	143	457	429	1371	CoherentMotion_C#v1	1	500
526	1	0	5	3	3	3	3	31	569	93	1707	CoherentMotion_C#v1	1	500
2947	1	6	61	3	3	3	3	368	232	1104	696	CoherentMotion_C#v1	1	500
770	1	1	14	3	3	3	3	87	513	261	1539	CoherentMotion_C#v1	1	500
612	1	2	23	3	3	3	3	143	457	429	1371	CoherentMotion_C#v1	1	500
656	1	3	33	3	3	3	3	199	401	597	1203	CoherentMotion_C#v1	1	500
1003	0	0	5	3	2	3	3	31	569	93	1707	CoherentMotion_C#v1	1	500
741	1	3	33	2	2	3	3	199	401	597	1203	CoherentMotion_C#v1	1	500
613	1	4	42	1	1	3	3	256	344	768	1032	CoherentMotion_C#v1	1	500
791	1	0	5	2	2	3	3	31	569	93	1707	CoherentMotion_C#v1	1	500
768	0	1	14	2	3	3	3	87	513	261	1539	CoherentMotion_C#v1	1	500
527	1	7	70	2	2	3	3	424	176	1272	528	CoherentMotion_C#v1	1	500
605	1	7	70	2	2	3	3	424	176	1272	528	CoherentMotion_C#v1	1	500
785	0	2	23	0	1	3	3	143	457	429	1371	CoherentMotion_C#v1	1	500
587	1	4	42	1	1	3	3	256	344	768	1032	CoherentMotion_C#v1	1	500
743	1	0	5	3	3	3	3	31	569	93	1707	CoherentMotion_C#v1	1	500
965	1	0	5	0	0	3	3	31	569	93	1707	CoherentMotion_C#v1	1	500
613	1	3	33	3	3	3	3	199	401	597	1203	CoherentMotion_C#v1	1	500
577	1	7	70	2	2	3	3	424	176	1272	528	CoherentMotion_C#v1	1	500
858	0	0	5	2	3	3	3	31	569	93	1707	CoherentMotion_C#v1	1	500
531	1	6	61	0	0	3	3	368	232	1104	696	CoherentMotion_C#v1	1	500
545	1	6	61	3	3	3	3	368	232	1104	696	CoherentMotion_C#v1	1	500
836	0	1	14	0	1	3	3	87	513	261	1539	CoherentMotion_C#v1	1	500
893	1	4	42	3	3	3	3	256	344	768	1032	CoherentMotion_C#v1	1	500
643	0	0	5	2	0	3	3	31	569	93	1707	CoherentMotion_C#v1	1	500
560	1	6	61	2	2	3	3	368	232	1104	696	CoherentMotion_C#v1	1	500
530	1	6	61	3	3	3	3	368	232	1104	696	CoherentMotion_C#v1	1	500
613	1	4	42	2	2	3	3	256	344	768	1032	CoherentMotion_C#v1	1	500
792	1	1	14	1	1	3	3	87	513	261	1539	CoherentMotion_C#v1	1	500
740	0	3	33	1	3	3	3	199	401	597	1203	CoherentMotion_C#v1	1	500
834	1	2	23	0	0	3	3	143	457	429	1371	CoherentMotion_C#v1	1	500
598	1	6	61	1	1	3	3	368	232	1104	696	CoherentMotion_C#v1	1	500
546	1	7	70	3	3	3	3	424	176	1272	528	CoherentMotion_C#v1	1	500
628	0	1	14	3	0	3	3	87	513	261	1539	CoherentMotion_C#v1	1	500
851	1	3	33	3	3	3	3	199	401	597	1203	CoherentMotion_C#v1	1	500
604	1	7	70	1	1	3	3	424	176	1272	528	CoherentMotion_C#v1	1	500
861	1	0	5	0	0	3	3	31	569	93	1707	CoherentMotion_C#v1	1	500
753	1	3	33	3	3	3	3	199	401	597	1203	CoherentMotion_C#v1	1	500
668	1	6	61	3	3	3	3	368	232	1104	696	CoherentMotion_C#v1	1	500
802	0	1	14	1	3	3	3	87	513	261	1539	CoherentMotion_C#v1	1	500
579	1	4	42	2	2	3	3	256	344	768	1032	CoherentMotion_C#v1	1	500
718	1	7	70	0	0	3	3	424	176	1272	528	CoherentMotion_C#v1	1	500
703	1	3	33	0	0	3	3	199	401	597	1203	CoherentMotion_C#v1	1	500
645	1	6	61	2	2	3	3	368	232	1104	696	CoherentMotion_C#v1	1	500
779	1	3	33	3	3	3	3	199	401	597	1203	CoherentMotion_C#v1	1	500
588	1	1	14	0	0	3	3	87	513	261	1539	CoherentMotion_C#v1	1	500
742	1	0	5	2	2	3	3	31	569	93	1707	CoherentMotion_C#v1	1	500
567	0	5	51	0	1	3	3	312	288	936	864	CoherentMotion_C#v1	1	500
675	1	3	33	3	3	3	3	199	401	597	1203	CoherentMotion_C#v1	1	500
842	0	1	14	1	2	3	3	87	513	261	1539	CoherentMotion_C#v1	1	500
613	1	2	23	0	0	3	3	143	457	429	1371	CoherentMotion_C#v1	1	500
568	1	4	42	2	2	3	3	256	344	768	1032	CoherentMotion_C#v1	1	500
562	1	3	33	2	2	3	3	199	401	597	1203	CoherentMotion_C#v1	1	500
648	0	0	5	2	0	3	3	31	569	93	1707	CoherentMotion_C#v1	1	500
958	1	4	42	3	3	3	3	256	344	768	1032	CoherentMotion_C#v1	1	500
747	1	4	42	2	2	3	3	256	344	768	1032	CoherentMotion_C#v1	1	500
525	1	6	61	3	3	3	3	368	232	1104	696	CoherentMotion_C#v1	1	500
749	1	4	42	2	2	3	3	256	344	768	1032	CoherentMotion_C#v1	1	500
805	0	0	5	2	3	3	3	31	569	93	1707	CoherentMotion_C#v1	1	500
630	1	7	70	3	3	3	3	424	176	1272	528	CoherentMotion_C#v1	1	500
852	1	3	33	3	3	3	3	199	401	597	1203	CoherentMotion_C#v1	1	500
1234	0	0	5	0	2	3	3	31	569	93	1707	CoherentMotion_C#v1	1	500
810	1	5	51	3	3	3	3	312	288	936	864	CoherentMotion_C#v1	1	500
716	1	3	33	0	0	3	3	199	401	597	1203	CoherentMotion_C#v1	1	500
1028	0	0	5	2	0	3	3	31	569	93	1707	CoherentMotion_C#v1	1	500
1164	0	5	51	0	2	3	3	312	288	936	864	CoherentMotion_C#v1	1	500
655	1	6	61	3	3	3	3	368	232	1104	696	CoherentMotion_C#v1	1	500
740	1	2	23	2	2	3	3	143	457	429	1371	CoherentMotion_C#v1	1	500
795	1	3	33	0	0	3	3	199	401	597	1203	CoherentMotion_C#v1	1	500
653	1	5	51	3	3	3	3	312	288	936	864	CoherentMotion_C#v1	1	500
825	1	6	61	2	2	3	3	368	232	1104	696	CoherentMotion_C#v1	1	500
723	1	3	33	3	3	3	3	199	401	597	1203	CoherentMotion_C#v1	1	500
620	1	3	33	3	3	3	3	199	401	597	1203	CoherentMotion_C#v1	1	500
632	0	0	5	3	2	3	3	31	569	93	1707	CoherentMotion_C#v1	1	500
533	1	7	70	3	3	3	3	424	176	1272	528	CoherentMotion_C#v1	1	500
801	0	0	5	1	0	3	3	31	569	93	1707	CoherentMotion_C#v1	1	500
618	1	5	51	0	0	3	3	312	288	936	864	CoherentMotion_C#v1	1	500
615	1	6	61	1	1	3	3	368	232	1104	696	CoherentMotion_C#v1	1	500
561	1	4	42	0	0	3	3	256	344	768	1032	CoherentMotion_C#v1	1	500
639	1	3	33	0	0	3	3	199	401	597	1203	CoherentMotion_C#v1	1	500
572	1	5	51	0	0	3	3	312	288	936	864	CoherentMotion_C#v1	1	500
651	1	5	51	1	1	3	3	312	288	936	864	CoherentMotion_C#v1	1	500
555	1	2	23	0	0	3	3	143	457	429	1371	CoherentMotion_C#v1	1	500
623	1	7	70	0	0	3	3	424	176	1272	528	CoherentMotion_C#v1	1	500
645	1	4	42	1	1	3	3	256	344	768	1032	CoherentMotion_C#v1	1	500
603	1	4	42	2	2	3	3	256	344	768	1032	CoherentMotion_C#v1	1	500
831	1	1	14	3	3	3	3	87	513	261	1539	CoherentMotion_C#v1	1	500
570	1	7	70	1	1	3	3	424	176	1272	528	CoherentMotion_C#v1	1	500
