# Supplementary material for: The Leuven Embedded Figures Test (L-EFT): measuring perception, intelligence or executive function?
Source: PeerJ. 2018 Mar 26;6:e4524. doi: 10.7717/peerj.4524 (PMC5875396; doi:10.7717/peerj.4524)
Supplement: Supplemental Information 9 [file peerj-06-4524-s009.zip › Study 1/CoherentMotion/115600CoherentMotion.csv]

ReactionTime	Accuracy	CoherenceLevel	CoherenceValue	StimDirection	RespDirection	G_MeanCoherentSpeed	G_MeanRandomSpeed	TotalCoherent	TotalRandom	TotalCoherentSpeed	TotalRandomSpeed	TestID	MainPrac	MotionDuration
7696	0	3	33	3	1	3	3	199	401	597	1203	CoherentMotion_C#v1	0	1000
1649	1	2	23	0	0	3	3	143	457	429	1371	CoherentMotion_C#v1	0	1000
1032	1	6	61	0	0	3	3	368	232	1104	696	CoherentMotion_C#v1	0	1000
1025	1	6	61	0	0	3	3	368	232	1104	696	CoherentMotion_C#v1	0	1000
1022	1	6	61	2	2	3	3	368	232	1104	696	CoherentMotion_C#v1	0	1000
3078	1	3	33	1	1	3	3	199	401	597	1203	CoherentMotion_C#v1	0	1000
1659	1	4	42	3	3	3	3	256	344	768	1032	CoherentMotion_C#v1	0	1000
1942	1	3	33	3	3	3	3	199	401	597	1203	CoherentMotion_C#v1	0	1000
1209	0	0	5	3	2	3	3	31	569	93	1707	CoherentMotion_C#v1	0	1000
1841	1	4	42	0	0	3	3	256	344	768	1032	CoherentMotion_C#v1	0	1000
1768	1	6	61	0	0	3	3	368	232	1104	696	CoherentMotion_C#v1	0	1000
1667	0	2	23	3	1	3	3	143	457	429	1371	CoherentMotion_C#v1	0	1000
1058	1	3	33	2	2	3	3	199	401	597	1203	CoherentMotion_C#v1	0	1000
1611	1	2	23	0	0	3	3	143	457	429	1371	CoherentMotion_C#v1	0	1000
1313	1	7	70	1	1	3	3	424	176	1272	528	CoherentMotion_C#v1	0	1000
1902	1	2	23	3	3	3	3	143	457	429	1371	CoherentMotion_C#v1	0	1000
1733	1	6	61	3	3	3	3	368	232	1104	696	CoherentMotion_C#v1	0	1000
2094	0	1	14	0	1	3	3	87	513	261	1539	CoherentMotion_C#v1	0	1000
1593	1	4	42	2	2	3	3	256	344	768	1032	CoherentMotion_C#v1	0	1000
2486	0	0	5	2	1	3	3	31	569	93	1707	CoherentMotion_C#v1	0	1000
1501	0	0	5	3	1	3	3	31	569	93	1707	CoherentMotion_C#v1	0	1000
1719	0	3	33	1	3	3	3	199	401	597	1203	CoherentMotion_C#v1	0	1000
2079	0	1	14	2	1	3	3	87	513	261	1539	CoherentMotion_C#v1	0	1000
1217	1	4	42	1	1	3	3	256	344	768	1032	CoherentMotion_C#v1	0	1000
1063	0	5	51	0	2	3	3	312	288	936	864	CoherentMotion_C#v1	0	1000
1054	1	7	70	2	2	3	3	424	176	1272	528	CoherentMotion_C#v1	0	1000
1215	0	2	23	3	2	3	3	143	457	429	1371	CoherentMotion_C#v1	0	1000
1023	1	7	70	3	3	3	3	424	176	1272	528	CoherentMotion_C#v1	0	1000
1195	1	4	42	1	1	3	3	256	344	768	1032	CoherentMotion_C#v1	0	1000
1286	1	6	61	0	0	3	3	368	232	1104	696	CoherentMotion_C#v1	0	1000
1860	1	7	70	2	2	3	3	424	176	1272	528	CoherentMotion_C#v1	0	1000
1421	1	1	14	1	1	3	3	87	513	261	1539	CoherentMotion_C#v1	0	1000
1274	0	1	14	3	1	3	3	87	513	261	1539	CoherentMotion_C#v1	0	1000
2204	1	5	51	0	0	3	3	312	288	936	864	CoherentMotion_C#v1	0	1000
1909	1	5	51	2	2	3	3	312	288	936	864	CoherentMotion_C#v1	0	1000
1587	1	7	70	3	3	3	3	424	176	1272	528	CoherentMotion_C#v1	0	1000
1641	0	1	14	3	0	3	3	87	513	261	1539	CoherentMotion_C#v1	0	1000
1152	1	6	61	1	1	3	3	368	232	1104	696	CoherentMotion_C#v1	0	1000
1561	1	5	51	1	1	3	3	312	288	936	864	CoherentMotion_C#v1	0	1000
2287	0	2	23	0	1	3	3	143	457	429	1371	CoherentMotion_C#v1	0	1000
1922	1	7	70	2	2	3	3	424	176	1272	528	CoherentMotion_C#v1	0	1000
1869	1	2	23	2	2	3	3	143	457	429	1371	CoherentMotion_C#v1	0	1000
1834	0	0	5	1	2	3	3	31	569	93	1707	CoherentMotion_C#v1	0	1000
1102	1	4	42	3	3	3	3	256	344	768	1032	CoherentMotion_C#v1	0	1000
3855	1	7	70	2	2	3	3	424	176	1272	528	CoherentMotion_C#v1	0	1000
2014	0	6	61	3	2	3	3	368	232	1104	696	CoherentMotion_C#v1	0	1000
1342	1	4	42	3	3	3	3	256	344	768	1032	CoherentMotion_C#v1	0	1000
1598	1	6	61	3	3	3	3	368	232	1104	696	CoherentMotion_C#v1	0	1000
1220	1	3	33	1	1	3	3	199	401	597	1203	CoherentMotion_C#v1	0	1000
1792	0	3	33	0	2	3	3	199	401	597	1203	CoherentMotion_C#v1	0	1000
1187	0	0	5	2	0	3	3	31	569	93	1707	CoherentMotion_C#v1	0	1000
1150	1	4	42	1	1	3	3	256	344	768	1032	CoherentMotion_C#v1	0	1000
2664	1	5	51	3	3	3	3	312	288	936	864	CoherentMotion_C#v1	0	1000
3375	1	4	42	2	2	3	3	256	344	768	1032	CoherentMotion_C#v1	0	1000
1116	1	5	51	1	1	3	3	312	288	936	864	CoherentMotion_C#v1	0	1000
3760	0	7	70	2	0	3	3	424	176	1272	528	CoherentMotion_C#v1	0	1000
1052	1	2	23	2	2	3	3	143	457	429	1371	CoherentMotion_C#v1	0	1000
3140	1	7	70	2	2	3	3	424	176	1272	528	CoherentMotion_C#v1	0	1000
1154	1	0	5	1	1	3	3	31	569	93	1707	CoherentMotion_C#v1	0	1000
2964	0	0	5	2	1	3	3	31	569	93	1707	CoherentMotion_C#v1	0	1000
1338	0	2	23	3	1	3	3	143	457	429	1371	CoherentMotion_C#v1	0	1000
2881	1	5	51	3	3	3	3	312	288	936	864	CoherentMotion_C#v1	0	1000
1530	0	1	14	3	1	3	3	87	513	261	1539	CoherentMotion_C#v1	0	1000
1023	0	5	51	0	3	3	3	312	288	936	864	CoherentMotion_C#v1	0	1000
1725	1	2	23	1	1	3	3	143	457	429	1371	CoherentMotion_C#v1	0	1000
3296	1	1	14	1	1	3	3	87	513	261	1539	CoherentMotion_C#v1	0	1000
3971	1	7	70	3	3	3	3	424	176	1272	528	CoherentMotion_C#v1	0	1000
1220	0	5	51	0	1	3	3	312	288	936	864	CoherentMotion_C#v1	0	1000
1992	0	2	23	0	2	3	3	143	457	429	1371	CoherentMotion_C#v1	0	1000
1256	0	4	42	2	0	3	3	256	344	768	1032	CoherentMotion_C#v1	0	1000
1357	0	1	14	2	1	3	3	87	513	261	1539	CoherentMotion_C#v1	0	1000
1829	1	3	33	1	1	3	3	199	401	597	1203	CoherentMotion_C#v1	0	1000
1393	1	3	33	1	1	3	3	199	401	597	1203	CoherentMotion_C#v1	0	1000
1913	0	0	5	2	0	3	3	31	569	93	1707	CoherentMotion_C#v1	0	1000
1880	0	0	5	0	1	3	3	31	569	93	1707	CoherentMotion_C#v1	0	1000
1025	1	3	33	1	1	3	3	199	401	597	1203	CoherentMotion_C#v1	0	1000
1566	0	1	14	1	3	3	3	87	513	261	1539	CoherentMotion_C#v1	0	1000
1475	1	3	33	1	1	3	3	199	401	597	1203	CoherentMotion_C#v1	0	1000
1379	0	4	42	2	1	3	3	256	344	768	1032	CoherentMotion_C#v1	0	1000
1111	0	1	14	2	1	3	3	87	513	261	1539	CoherentMotion_C#v1	0	1000
1297	0	6	61	0	1	3	3	368	232	1104	696	CoherentMotion_C#v1	1	500
1144	1	6	61	3	3	3	3	368	232	1104	696	CoherentMotion_C#v1	1	500
1110	0	1	14	0	1	3	3	87	513	261	1539	CoherentMotion_C#v1	1	500
858	1	7	70	3	3	3	3	424	176	1272	528	CoherentMotion_C#v1	1	500
1052	0	2	23	2	3	3	3	143	457	429	1371	CoherentMotion_C#v1	1	500
796	1	3	33	1	1	3	3	199	401	597	1203	CoherentMotion_C#v1	1	500
894	1	1	14	3	3	3	3	87	513	261	1539	CoherentMotion_C#v1	1	500
700	1	6	61	3	3	3	3	368	232	1104	696	CoherentMotion_C#v1	1	500
626	1	7	70	1	1	3	3	424	176	1272	528	CoherentMotion_C#v1	1	500
967	0	0	5	1	2	3	3	31	569	93	1707	CoherentMotion_C#v1	1	500
1022	0	2	23	2	1	3	3	143	457	429	1371	CoherentMotion_C#v1	1	500
803	0	0	5	0	1	3	3	31	569	93	1707	CoherentMotion_C#v1	1	500
1083	1	4	42	2	2	3	3	256	344	768	1032	CoherentMotion_C#v1	1	500
1208	1	1	14	2	2	3	3	87	513	261	1539	CoherentMotion_C#v1	1	500
923	1	5	51	1	1	3	3	312	288	936	864	CoherentMotion_C#v1	1	500
1058	1	5	51	2	2	3	3	312	288	936	864	CoherentMotion_C#v1	1	500
1497	1	6	61	2	2	3	3	368	232	1104	696	CoherentMotion_C#v1	1	500
1204	1	0	5	1	1	3	3	31	569	93	1707	CoherentMotion_C#v1	1	500
1040	1	3	33	2	2	3	3	199	401	597	1203	CoherentMotion_C#v1	1	500
1472	0	4	42	2	1	3	3	256	344	768	1032	CoherentMotion_C#v1	1	500
739	1	7	70	2	2	3	3	424	176	1272	528	CoherentMotion_C#v1	1	500
1370	0	4	42	0	2	3	3	256	344	768	1032	CoherentMotion_C#v1	1	500
1657	0	4	42	0	1	3	3	256	344	768	1032	CoherentMotion_C#v1	1	500
1096	0	1	14	1	0	3	3	87	513	261	1539	CoherentMotion_C#v1	1	500
980	0	3	33	3	1	3	3	199	401	597	1203	CoherentMotion_C#v1	1	500
690	1	4	42	3	3	3	3	256	344	768	1032	CoherentMotion_C#v1	1	500
911	1	0	5	2	2	3	3	31	569	93	1707	CoherentMotion_C#v1	1	500
678	0	3	33	3	2	3	3	199	401	597	1203	CoherentMotion_C#v1	1	500
2076	1	6	61	2	2	3	3	368	232	1104	696	CoherentMotion_C#v1	1	500
1021	0	0	5	1	2	3	3	31	569	93	1707	CoherentMotion_C#v1	1	500
829	1	5	51	2	2	3	3	312	288	936	864	CoherentMotion_C#v1	1	500
764	0	0	5	3	1	3	3	31	569	93	1707	CoherentMotion_C#v1	1	500
696	1	6	61	2	2	3	3	368	232	1104	696	CoherentMotion_C#v1	1	500
616	0	1	14	2	1	3	3	87	513	261	1539	CoherentMotion_C#v1	1	500
2558	0	3	33	1	2	3	3	199	401	597	1203	CoherentMotion_C#v1	1	500
845	1	7	70	2	2	3	3	424	176	1272	528	CoherentMotion_C#v1	1	500
1309	1	5	51	0	0	3	3	312	288	936	864	CoherentMotion_C#v1	1	500
868	1	5	51	3	3	3	3	312	288	936	864	CoherentMotion_C#v1	1	500
839	0	2	23	0	1	3	3	143	457	429	1371	CoherentMotion_C#v1	1	500
550	0	5	51	0	3	3	3	312	288	936	864	CoherentMotion_C#v1	1	500
702	0	4	42	2	0	3	3	256	344	768	1032	CoherentMotion_C#v1	1	500
600	0	3	33	0	2	3	3	199	401	597	1203	CoherentMotion_C#v1	1	500
720	1	6	61	1	1	3	3	368	232	1104	696	CoherentMotion_C#v1	1	500
617	0	2	23	0	3	3	3	143	457	429	1371	CoherentMotion_C#v1	1	500
755	1	5	51	2	2	3	3	312	288	936	864	CoherentMotion_C#v1	1	500
574	1	4	42	2	2	3	3	256	344	768	1032	CoherentMotion_C#v1	1	500
1401	1	6	61	3	3	3	3	368	232	1104	696	CoherentMotion_C#v1	1	500
699	1	6	61	1	1	3	3	368	232	1104	696	CoherentMotion_C#v1	1	500
1281	0	3	33	1	0	3	3	199	401	597	1203	CoherentMotion_C#v1	1	500
1112	1	2	23	3	3	3	3	143	457	429	1371	CoherentMotion_C#v1	1	500
874	1	3	33	3	3	3	3	199	401	597	1203	CoherentMotion_C#v1	1	500
868	1	2	23	2	2	3	3	143	457	429	1371	CoherentMotion_C#v1	1	500
791	1	6	61	3	3	3	3	368	232	1104	696	CoherentMotion_C#v1	1	500
737	1	5	51	1	1	3	3	312	288	936	864	CoherentMotion_C#v1	1	500
1073	1	4	42	0	0	3	3	256	344	768	1032	CoherentMotion_C#v1	1	500
1801	0	1	14	1	3	3	3	87	513	261	1539	CoherentMotion_C#v1	1	500
1213	0	0	5	3	2	3	3	31	569	93	1707	CoherentMotion_C#v1	1	500
744	1	4	42	0	0	3	3	256	344	768	1032	CoherentMotion_C#v1	1	500
928	1	5	51	3	3	3	3	312	288	936	864	CoherentMotion_C#v1	1	500
965	0	5	51	0	1	3	3	312	288	936	864	CoherentMotion_C#v1	1	500
802	1	5	51	1	1	3	3	312	288	936	864	CoherentMotion_C#v1	1	500
835	1	3	33	2	2	3	3	199	401	597	1203	CoherentMotion_C#v1	1	500
888	0	7	70	2	0	3	3	424	176	1272	528	CoherentMotion_C#v1	1	500
1099	1	1	14	1	1	3	3	87	513	261	1539	CoherentMotion_C#v1	1	500
1163	1	2	23	1	1	3	3	143	457	429	1371	CoherentMotion_C#v1	1	500
854	1	7	70	1	1	3	3	424	176	1272	528	CoherentMotion_C#v1	1	500
1306	0	6	61	3	1	3	3	368	232	1104	696	CoherentMotion_C#v1	1	500
984	1	4	42	3	3	3	3	256	344	768	1032	CoherentMotion_C#v1	1	500
1982	0	2	23	2	3	3	3	143	457	429	1371	CoherentMotion_C#v1	1	500
1302	1	4	42	0	0	3	3	256	344	768	1032	CoherentMotion_C#v1	1	500
1011	1	5	51	2	2	3	3	312	288	936	864	CoherentMotion_C#v1	1	500
1238	0	2	23	3	1	3	3	143	457	429	1371	CoherentMotion_C#v1	1	500
951	1	6	61	2	2	3	3	368	232	1104	696	CoherentMotion_C#v1	1	500
877	1	4	42	1	1	3	3	256	344	768	1032	CoherentMotion_C#v1	1	500
785	1	6	61	3	3	3	3	368	232	1104	696	CoherentMotion_C#v1	1	500
905	1	2	23	2	2	3	3	143	457	429	1371	CoherentMotion_C#v1	1	500
741	1	7	70	1	1	3	3	424	176	1272	528	CoherentMotion_C#v1	1	500
685	0	0	5	2	1	3	3	31	569	93	1707	CoherentMotion_C#v1	1	500
752	1	7	70	0	0	3	3	424	176	1272	528	CoherentMotion_C#v1	1	500
1083	1	6	61	0	0	3	3	368	232	1104	696	CoherentMotion_C#v1	1	500
861	0	0	5	1	2	3	3	31	569	93	1707	CoherentMotion_C#v1	1	500
1763	1	7	70	3	3	3	3	424	176	1272	528	CoherentMotion_C#v1	1	500
1553	0	1	14	0	3	3	3	87	513	261	1539	CoherentMotion_C#v1	1	500
767	1	4	42	3	3	3	3	256	344	768	1032	CoherentMotion_C#v1	1	500
679	0	5	51	2	0	3	3	312	288	936	864	CoherentMotion_C#v1	1	500
886	1	2	23	1	1	3	3	143	457	429	1371	CoherentMotion_C#v1	1	500
761	1	2	23	3	3	3	3	143	457	429	1371	CoherentMotion_C#v1	1	500
786	1	3	33	1	1	3	3	199	401	597	1203	CoherentMotion_C#v1	1	500
684	1	3	33	1	1	3	3	199	401	597	1203	CoherentMotion_C#v1	1	500
616	0	1	14	3	1	3	3	87	513	261	1539	CoherentMotion_C#v1	1	500
1349	0	0	5	1	2	3	3	31	569	93	1707	CoherentMotion_C#v1	1	500
1253	1	7	70	3	3	3	3	424	176	1272	528	CoherentMotion_C#v1	1	500
1266	0	6	61	2	1	3	3	368	232	1104	696	CoherentMotion_C#v1	1	500
1368	1	7	70	3	3	3	3	424	176	1272	528	CoherentMotion_C#v1	1	500
897	0	0	5	3	1	3	3	31	569	93	1707	CoherentMotion_C#v1	1	500
673	1	4	42	1	1	3	3	256	344	768	1032	CoherentMotion_C#v1	1	500
906	1	3	33	0	0	3	3	199	401	597	1203	CoherentMotion_C#v1	1	500
1670	0	1	14	3	0	3	3	87	513	261	1539	CoherentMotion_C#v1	1	500
1261	0	2	23	3	1	3	3	143	457	429	1371	CoherentMotion_C#v1	1	500
835	0	4	42	0	3	3	3	256	344	768	1032	CoherentMotion_C#v1	1	500
749	1	5	51	2	2	3	3	312	288	936	864	CoherentMotion_C#v1	1	500
1082	0	0	5	3	1	3	3	31	569	93	1707	CoherentMotion_C#v1	1	500
872	1	7	70	1	1	3	3	424	176	1272	528	CoherentMotion_C#v1	1	500
772	1	0	5	2	2	3	3	31	569	93	1707	CoherentMotion_C#v1	1	500
1265	0	2	23	0	1	3	3	143	457	429	1371	CoherentMotion_C#v1	1	500
3906	0	4	42	3	1	3	3	256	344	768	1032	CoherentMotion_C#v1	1	500
748	1	4	42	3	3	3	3	256	344	768	1032	CoherentMotion_C#v1	1	500
732	1	3	33	3	3	3	3	199	401	597	1203	CoherentMotion_C#v1	1	500
643	0	0	5	0	3	3	3	31	569	93	1707	CoherentMotion_C#v1	1	500
2208	0	3	33	2	3	3	3	199	401	597	1203	CoherentMotion_C#v1	1	500
710	1	5	51	2	2	3	3	312	288	936	864	CoherentMotion_C#v1	1	500
902	0	3	33	3	2	3	3	199	401	597	1203	CoherentMotion_C#v1	1	500
586	1	2	23	1	1	3	3	143	457	429	1371	CoherentMotion_C#v1	1	500
525	0	1	14	2	1	3	3	87	513	261	1539	CoherentMotion_C#v1	1	500
2785	0	5	51	0	3	3	3	312	288	936	864	CoherentMotion_C#v1	1	500
950	0	0	5	2	0	3	3	31	569	93	1707	CoherentMotion_C#v1	1	500
810	1	7	70	3	3	3	3	424	176	1272	528	CoherentMotion_C#v1	1	500
739	1	4	42	2	2	3	3	256	344	768	1032	CoherentMotion_C#v1	1	500
1076	1	3	33	2	2	3	3	199	401	597	1203	CoherentMotion_C#v1	1	500
900	1	4	42	1	1	3	3	256	344	768	1032	CoherentMotion_C#v1	1	500
1212	0	1	14	2	1	3	3	87	513	261	1539	CoherentMotion_C#v1	1	500
1267	0	2	23	1	3	3	3	143	457	429	1371	CoherentMotion_C#v1	1	500
809	0	3	33	1	2	3	3	199	401	597	1203	CoherentMotion_C#v1	1	500
1331	0	1	14	2	1	3	3	87	513	261	1539	CoherentMotion_C#v1	1	500
1170	0	3	33	0	3	3	3	199	401	597	1203	CoherentMotion_C#v1	1	500
1053	1	6	61	0	0	3	3	368	232	1104	696	CoherentMotion_C#v1	1	500
901	1	0	5	0	0	3	3	31	569	93	1707	CoherentMotion_C#v1	1	500
1025	0	0	5	1	2	3	3	31	569	93	1707	CoherentMotion_C#v1	1	500
800	1	6	61	2	2	3	3	368	232	1104	696	CoherentMotion_C#v1	1	500
1130	1	6	61	0	0	3	3	368	232	1104	696	CoherentMotion_C#v1	1	500
1627	0	0	5	2	0	3	3	31	569	93	1707	CoherentMotion_C#v1	1	500
1282	0	0	5	3	0	3	3	31	569	93	1707	CoherentMotion_C#v1	1	500
863	0	2	23	2	1	3	3	143	457	429	1371	CoherentMotion_C#v1	1	500
1041	1	3	33	3	3	3	3	199	401	597	1203	CoherentMotion_C#v1	1	500
842	0	4	42	3	1	3	3	256	344	768	1032	CoherentMotion_C#v1	1	500
788	0	1	14	2	1	3	3	87	513	261	1539	CoherentMotion_C#v1	1	500
1118	1	5	51	0	0	3	3	312	288	936	864	CoherentMotion_C#v1	1	500
1016	1	6	61	3	3	3	3	368	232	1104	696	CoherentMotion_C#v1	1	500
2558	0	7	70	2	3	3	3	424	176	1272	528	CoherentMotion_C#v1	1	500
921	1	7	70	0	0	3	3	424	176	1272	528	CoherentMotion_C#v1	1	500
768	1	6	61	0	0	3	3	368	232	1104	696	CoherentMotion_C#v1	1	500
904	1	5	51	1	1	3	3	312	288	936	864	CoherentMotion_C#v1	1	500
1078	1	6	61	3	3	3	3	368	232	1104	696	CoherentMotion_C#v1	1	500
1399	0	2	23	1	0	3	3	143	457	429	1371	CoherentMotion_C#v1	1	500
784	1	7	70	2	2	3	3	424	176	1272	528	CoherentMotion_C#v1	1	500
953	0	4	42	1	3	3	3	256	344	768	1032	CoherentMotion_C#v1	1	500
742	0	3	33	3	1	3	3	199	401	597	1203	CoherentMotion_C#v1	1	500
877	1	4	42	1	1	3	3	256	344	768	1032	CoherentMotion_C#v1	1	500
736	1	6	61	3	3	3	3	368	232	1104	696	CoherentMotion_C#v1	1	500
965	0	4	42	2	0	3	3	256	344	768	1032	CoherentMotion_C#v1	1	500
925	1	3	33	2	2	3	3	199	401	597	1203	CoherentMotion_C#v1	1	500
754	1	5	51	0	0	3	3	312	288	936	864	CoherentMotion_C#v1	1	500
739	1	2	23	3	3	3	3	143	457	429	1371	CoherentMotion_C#v1	1	500
587	1	3	33	3	3	3	3	199	401	597	1203	CoherentMotion_C#v1	1	500
533	1	3	33	3	3	3	3	199	401	597	1203	CoherentMotion_C#v1	1	500
522	0	5	51	0	3	3	3	312	288	936	864	CoherentMotion_C#v1	1	500
636	0	0	5	2	1	3	3	31	569	93	1707	CoherentMotion_C#v1	1	500
626	0	0	5	2	0	3	3	31	569	93	1707	CoherentMotion_C#v1	1	500
526	0	3	33	2	3	3	3	199	401	597	1203	CoherentMotion_C#v1	1	500
1877	0	0	5	1	3	3	3	31	569	93	1707	CoherentMotion_C#v1	1	500
1685	1	7	70	1	1	3	3	424	176	1272	528	CoherentMotion_C#v1	1	500
857	1	0	5	1	1	3	3	31	569	93	1707	CoherentMotion_C#v1	1	500
976	1	1	14	3	3	3	3	87	513	261	1539	CoherentMotion_C#v1	1	500
674	0	0	5	0	1	3	3	31	569	93	1707	CoherentMotion_C#v1	1	500
740	0	1	14	1	3	3	3	87	513	261	1539	CoherentMotion_C#v1	1	500
643	0	1	14	3	1	3	3	87	513	261	1539	CoherentMotion_C#v1	1	500
754	1	0	5	3	3	3	3	31	569	93	1707	CoherentMotion_C#v1	1	500
1314	1	6	61	3	3	3	3	368	232	1104	696	CoherentMotion_C#v1	1	500
1241	0	3	33	2	3	3	3	199	401	597	1203	CoherentMotion_C#v1	1	500
917	0	4	42	0	2	3	3	256	344	768	1032	CoherentMotion_C#v1	1	500
1130	1	1	14	2	2	3	3	87	513	261	1539	CoherentMotion_C#v1	1	500
1139	1	1	14	2	2	3	3	87	513	261	1539	CoherentMotion_C#v1	1	500
765	1	7	70	2	2	3	3	424	176	1272	528	CoherentMotion_C#v1	1	500
694	1	4	42	1	1	3	3	256	344	768	1032	CoherentMotion_C#v1	1	500
862	1	5	51	2	2	3	3	312	288	936	864	CoherentMotion_C#v1	1	500
736	1	5	51	1	1	3	3	312	288	936	864	CoherentMotion_C#v1	1	500
704	1	5	51	2	2	3	3	312	288	936	864	CoherentMotion_C#v1	1	500
819	1	7	70	3	3	3	3	424	176	1272	528	CoherentMotion_C#v1	1	500
652	1	6	61	1	1	3	3	368	232	1104	696	CoherentMotion_C#v1	1	500
724	1	7	70	3	3	3	3	424	176	1272	528	CoherentMotion_C#v1	1	500
1709	1	3	33	0	0	3	3	199	401	597	1203	CoherentMotion_C#v1	1	500
950	1	3	33	1	1	3	3	199	401	597	1203	CoherentMotion_C#v1	1	500
842	1	1	14	0	0	3	3	87	513	261	1539	CoherentMotion_C#v1	1	500
692	1	6	61	1	1	3	3	368	232	1104	696	CoherentMotion_C#v1	1	500
757	0	0	5	2	1	3	3	31	569	93	1707	CoherentMotion_C#v1	1	500
750	1	2	23	3	3	3	3	143	457	429	1371	CoherentMotion_C#v1	1	500
630	1	4	42	3	3	3	3	256	344	768	1032	CoherentMotion_C#v1	1	500
737	1	4	42	2	2	3	3	256	344	768	1032	CoherentMotion_C#v1	1	500
1214	0	1	14	2	0	3	3	87	513	261	1539	CoherentMotion_C#v1	1	500
1382	0	1	14	0	2	3	3	87	513	261	1539	CoherentMotion_C#v1	1	500
902	1	2	23	1	1	3	3	143	457	429	1371	CoherentMotion_C#v1	1	500
665	1	7	70	3	3	3	3	424	176	1272	528	CoherentMotion_C#v1	1	500
704	1	7	70	2	2	3	3	424	176	1272	528	CoherentMotion_C#v1	1	500
1072	1	0	5	3	3	3	3	31	569	93	1707	CoherentMotion_C#v1	1	500
672	1	7	70	1	1	3	3	424	176	1272	528	CoherentMotion_C#v1	1	500
669	1	6	61	3	3	3	3	368	232	1104	696	CoherentMotion_C#v1	1	500
987	0	1	14	1	2	3	3	87	513	261	1539	CoherentMotion_C#v1	1	500
801	0	4	42	0	2	3	3	256	344	768	1032	CoherentMotion_C#v1	1	500
747	1	7	70	3	3	3	3	424	176	1272	528	CoherentMotion_C#v1	1	500
723	1	5	51	1	1	3	3	312	288	936	864	CoherentMotion_C#v1	1	500
739	0	6	61	0	2	3	3	368	232	1104	696	CoherentMotion_C#v1	1	500
961	0	1	14	0	2	3	3	87	513	261	1539	CoherentMotion_C#v1	1	500
630	1	1	14	1	1	3	3	87	513	261	1539	CoherentMotion_C#v1	1	500
828	1	3	33	2	2	3	3	199	401	597	1203	CoherentMotion_C#v1	1	500
798	1	2	23	1	1	3	3	143	457	429	1371	CoherentMotion_C#v1	1	500
566	0	0	5	2	1	3	3	31	569	93	1707	CoherentMotion_C#v1	1	500
697	1	3	33	0	0	3	3	199	401	597	1203	CoherentMotion_C#v1	1	500
1096	0	2	23	3	0	3	3	143	457	429	1371	CoherentMotion_C#v1	1	500
576	0	3	33	0	2	3	3	199	401	597	1203	CoherentMotion_C#v1	1	500
534	0	1	14	2	3	3	3	87	513	261	1539	CoherentMotion_C#v1	1	500
1376	1	6	61	0	0	3	3	368	232	1104	696	CoherentMotion_C#v1	1	500
800	1	4	42	3	3	3	3	256	344	768	1032	CoherentMotion_C#v1	1	500
1062	1	3	33	1	1	3	3	199	401	597	1203	CoherentMotion_C#v1	1	500
802	0	2	23	3	2	3	3	143	457	429	1371	CoherentMotion_C#v1	1	500
656	1	4	42	1	1	3	3	256	344	768	1032	CoherentMotion_C#v1	1	500
728	0	1	14	3	0	3	3	87	513	261	1539	CoherentMotion_C#v1	1	500
2160	1	7	70	3	3	3	3	424	176	1272	528	CoherentMotion_C#v1	1	500
660	1	0	5	3	3	3	3	31	569	93	1707	CoherentMotion_C#v1	1	500
827	0	1	14	1	2	3	3	87	513	261	1539	CoherentMotion_C#v1	1	500
790	1	4	42	2	2	3	3	256	344	768	1032	CoherentMotion_C#v1	1	500
671	1	6	61	1	1	3	3	368	232	1104	696	CoherentMotion_C#v1	1	500
949	0	1	14	3	1	3	3	87	513	261	1539	CoherentMotion_C#v1	1	500
1744	0	2	23	0	1	3	3	143	457	429	1371	CoherentMotion_C#v1	1	500
714	1	2	23	1	1	3	3	143	457	429	1371	CoherentMotion_C#v1	1	500
705	1	7	70	2	2	3	3	424	176	1272	528	CoherentMotion_C#v1	1	500
737	1	5	51	3	3	3	3	312	288	936	864	CoherentMotion_C#v1	1	500
1076	1	2	23	2	2	3	3	143	457	429	1371	CoherentMotion_C#v1	1	500
1032	0	1	14	3	2	3	3	87	513	261	1539	CoherentMotion_C#v1	1	500
761	0	1	14	2	1	3	3	87	513	261	1539	CoherentMotion_C#v1	1	500
737	1	5	51	0	0	3	3	312	288	936	864	CoherentMotion_C#v1	1	500
864	1	2	23	2	2	3	3	143	457	429	1371	CoherentMotion_C#v1	1	500
757	1	7	70	2	2	3	3	424	176	1272	528	CoherentMotion_C#v1	1	500
762	1	6	61	0	0	3	3	368	232	1104	696	CoherentMotion_C#v1	1	500
664	1	7	70	3	3	3	3	424	176	1272	528	CoherentMotion_C#v1	1	500
594	1	7	70	1	1	3	3	424	176	1272	528	CoherentMotion_C#v1	1	500
757	1	7	70	0	0	3	3	424	176	1272	528	CoherentMotion_C#v1	1	500
830	1	7	70	2	2	3	3	424	176	1272	528	CoherentMotion_C#v1	1	500
816	0	0	5	0	1	3	3	31	569	93	1707	CoherentMotion_C#v1	1	500
666	1	2	23	3	3	3	3	143	457	429	1371	CoherentMotion_C#v1	1	500
1128	1	5	51	3	3	3	3	312	288	936	864	CoherentMotion_C#v1	1	500
1499	0	3	33	1	0	3	3	199	401	597	1203	CoherentMotion_C#v1	1	500
1781	1	1	14	3	3	3	3	87	513	261	1539	CoherentMotion_C#v1	1	500
752	1	5	51	3	3	3	3	312	288	936	864	CoherentMotion_C#v1	1	500
807	1	5	51	2	2	3	3	312	288	936	864	CoherentMotion_C#v1	1	500
617	1	7	70	2	2	3	3	424	176	1272	528	CoherentMotion_C#v1	1	500
670	1	4	42	3	3	3	3	256	344	768	1032	CoherentMotion_C#v1	1	500
708	1	5	51	0	0	3	3	312	288	936	864	CoherentMotion_C#v1	1	500
563	0	3	33	0	3	3	3	199	401	597	1203	CoherentMotion_C#v1	1	500
887	0	0	5	3	2	3	3	31	569	93	1707	CoherentMotion_C#v1	1	500
1010	1	1	14	3	3	3	3	87	513	261	1539	CoherentMotion_C#v1	1	500
762	1	5	51	1	1	3	3	312	288	936	864	CoherentMotion_C#v1	1	500
689	1	6	61	2	2	3	3	368	232	1104	696	CoherentMotion_C#v1	1	500
1504	1	1	14	1	1	3	3	87	513	261	1539	CoherentMotion_C#v1	1	500
1171	0	1	14	3	2	3	3	87	513	261	1539	CoherentMotion_C#v1	1	500
1015	0	0	5	0	3	3	3	31	569	93	1707	CoherentMotion_C#v1	1	500
1015	0	4	42	2	0	3	3	256	344	768	1032	CoherentMotion_C#v1	1	500
781	1	6	61	1	1	3	3	368	232	1104	696	CoherentMotion_C#v1	1	500
704	1	7	70	3	3	3	3	424	176	1272	528	CoherentMotion_C#v1	1	500
599	1	7	70	1	1	3	3	424	176	1272	528	CoherentMotion_C#v1	1	500
860	1	6	61	2	2	3	3	368	232	1104	696	CoherentMotion_C#v1	1	500
623	0	2	23	0	2	3	3	143	457	429	1371	CoherentMotion_C#v1	1	500
1179	1	7	70	1	1	3	3	424	176	1272	528	CoherentMotion_C#v1	1	500
920	1	5	51	2	2	3	3	312	288	936	864	CoherentMotion_C#v1	1	500
907	0	2	23	0	3	3	3	143	457	429	1371	CoherentMotion_C#v1	1	500
705	0	1	14	1	3	3	3	87	513	261	1539	CoherentMotion_C#v1	1	500
863	0	0	5	3	2	3	3	31	569	93	1707	CoherentMotion_C#v1	1	500
704	1	6	61	2	2	3	3	368	232	1104	696	CoherentMotion_C#v1	1	500
842	1	7	70	0	0	3	3	424	176	1272	528	CoherentMotion_C#v1	1	500
758	0	3	33	0	2	3	3	199	401	597	1203	CoherentMotion_C#v1	1	500
821	0	4	42	0	2	3	3	256	344	768	1032	CoherentMotion_C#v1	1	500
857	0	3	33	2	1	3	3	199	401	597	1203	CoherentMotion_C#v1	1	500
836	0	0	5	0	3	3	3	31	569	93	1707	CoherentMotion_C#v1	1	500
1319	1	2	23	2	2	3	3	143	457	429	1371	CoherentMotion_C#v1	1	500
981	1	2	23	2	2	3	3	143	457	429	1371	CoherentMotion_C#v1	1	500
771	1	3	33	1	1	3	3	199	401	597	1203	CoherentMotion_C#v1	1	500
724	0	6	61	0	2	3	3	368	232	1104	696	CoherentMotion_C#v1	1	500
852	1	4	42	2	2	3	3	256	344	768	1032	CoherentMotion_C#v1	1	500
1207	1	6	61	2	2	3	3	368	232	1104	696	CoherentMotion_C#v1	1	500
779	1	4	42	2	2	3	3	256	344	768	1032	CoherentMotion_C#v1	1	500
922	0	3	33	1	3	3	3	199	401	597	1203	CoherentMotion_C#v1	1	500
680	1	3	33	1	1	3	3	199	401	597	1203	CoherentMotion_C#v1	1	500
774	1	1	14	3	3	3	3	87	513	261	1539	CoherentMotion_C#v1	1	500
623	1	1	14	1	1	3	3	87	513	261	1539	CoherentMotion_C#v1	1	500
748	1	7	70	0	0	3	3	424	176	1272	528	CoherentMotion_C#v1	1	500
1269	1	2	23	3	3	3	3	143	457	429	1371	CoherentMotion_C#v1	1	500
1209	0	1	14	0	2	3	3	87	513	261	1539	CoherentMotion_C#v1	1	500
1213	0	3	33	0	2	3	3	199	401	597	1203	CoherentMotion_C#v1	1	500
557	1	7	70	1	1	3	3	424	176	1272	528	CoherentMotion_C#v1	1	500
1172	0	0	5	0	2	3	3	31	569	93	1707	CoherentMotion_C#v1	1	500
1142	1	5	51	1	1	3	3	312	288	936	864	CoherentMotion_C#v1	1	500
858	0	2	23	0	2	3	3	143	457	429	1371	CoherentMotion_C#v1	1	500
597	0	1	14	0	1	3	3	87	513	261	1539	CoherentMotion_C#v1	1	500
760	1	5	51	1	1	3	3	312	288	936	864	CoherentMotion_C#v1	1	500
808	0	4	42	0	2	3	3	256	344	768	1032	CoherentMotion_C#v1	1	500
626	0	3	33	3	1	3	3	199	401	597	1203	CoherentMotion_C#v1	1	500
556	0	2	23	2	3	3	3	143	457	429	1371	CoherentMotion_C#v1	1	500
525	0	2	23	3	2	3	3	143	457	429	1371	CoherentMotion_C#v1	1	500
1860	1	3	33	3	3	3	3	199	401	597	1203	CoherentMotion_C#v1	1	500
744	1	7	70	3	3	3	3	424	176	1272	528	CoherentMotion_C#v1	1	500
1121	0	1	14	1	2	3	3	87	513	261	1539	CoherentMotion_C#v1	1	500
1810	0	0	5	2	1	3	3	31	569	93	1707	CoherentMotion_C#v1	1	500
1154	0	4	42	0	2	3	3	256	344	768	1032	CoherentMotion_C#v1	1	500
725	0	1	14	2	1	3	3	87	513	261	1539	CoherentMotion_C#v1	1	500
801	1	0	5	2	2	3	3	31	569	93	1707	CoherentMotion_C#v1	1	500
670	0	2	23	3	2	3	3	143	457	429	1371	CoherentMotion_C#v1	1	500
733	1	5	51	0	0	3	3	312	288	936	864	CoherentMotion_C#v1	1	500
740	0	1	14	1	2	3	3	87	513	261	1539	CoherentMotion_C#v1	1	500
788	0	4	42	0	3	3	3	256	344	768	1032	CoherentMotion_C#v1	1	500
637	1	6	61	1	1	3	3	368	232	1104	696	CoherentMotion_C#v1	1	500
794	0	0	5	1	0	3	3	31	569	93	1707	CoherentMotion_C#v1	1	500
732	1	5	51	2	2	3	3	312	288	936	864	CoherentMotion_C#v1	1	500
1090	0	3	33	3	2	3	3	199	401	597	1203	CoherentMotion_C#v1	1	500
748	0	0	5	0	1	3	3	31	569	93	1707	CoherentMotion_C#v1	1	500
1251	0	2	23	2	0	3	3	143	457	429	1371	CoherentMotion_C#v1	1	500
962	1	4	42	1	1	3	3	256	344	768	1032	CoherentMotion_C#v1	1	500
646	1	5	51	3	3	3	3	312	288	936	864	CoherentMotion_C#v1	1	500
661	1	7	70	3	3	3	3	424	176	1272	528	CoherentMotion_C#v1	1	500
729	0	0	5	3	2	3	3	31	569	93	1707	CoherentMotion_C#v1	1	500
641	1	7	70	2	2	3	3	424	176	1272	528	CoherentMotion_C#v1	1	500
635	1	7	70	1	1	3	3	424	176	1272	528	CoherentMotion_C#v1	1	500
652	1	7	70	3	3	3	3	424	176	1272	528	CoherentMotion_C#v1	1	500
642	1	2	23	1	1	3	3	143	457	429	1371	CoherentMotion_C#v1	1	500
739	0	2	23	3	2	3	3	143	457	429	1371	CoherentMotion_C#v1	1	500
543	0	0	5	0	3	3	3	31	569	93	1707	CoherentMotion_C#v1	1	500
721	1	6	61	2	2	3	3	368	232	1104	696	CoherentMotion_C#v1	1	500
666	1	6	61	2	2	3	3	368	232	1104	696	CoherentMotion_C#v1	1	500
1318	0	3	33	0	1	3	3	199	401	597	1203	CoherentMotion_C#v1	1	500
1004	1	2	23	2	2	3	3	143	457	429	1371	CoherentMotion_C#v1	1	500
796	0	1	14	3	2	3	3	87	513	261	1539	CoherentMotion_C#v1	1	500
701	1	4	42	3	3	3	3	256	344	768	1032	CoherentMotion_C#v1	1	500
756	1	2	23	0	0	3	3	143	457	429	1371	CoherentMotion_C#v1	1	500
845	1	5	51	3	3	3	3	312	288	936	864	CoherentMotion_C#v1	1	500
2760	1	2	23	1	1	3	3	143	457	429	1371	CoherentMotion_C#v1	1	500
955	0	0	5	3	2	3	3	31	569	93	1707	CoherentMotion_C#v1	1	500
752	1	3	33	3	3	3	3	199	401	597	1203	CoherentMotion_C#v1	1	500
720	1	4	42	1	1	3	3	256	344	768	1032	CoherentMotion_C#v1	1	500
711	1	6	61	1	1	3	3	368	232	1104	696	CoherentMotion_C#v1	1	500
679	0	3	33	0	1	3	3	199	401	597	1203	CoherentMotion_C#v1	1	500
613	1	0	5	2	2	3	3	31	569	93	1707	CoherentMotion_C#v1	1	500
675	1	7	70	3	3	3	3	424	176	1272	528	CoherentMotion_C#v1	1	500
681	1	5	51	3	3	3	3	312	288	936	864	CoherentMotion_C#v1	1	500
599	1	7	70	3	3	3	3	424	176	1272	528	CoherentMotion_C#v1	1	500
780	1	6	61	2	2	3	3	368	232	1104	696	CoherentMotion_C#v1	1	500
549	0	0	5	3	2	3	3	31	569	93	1707	CoherentMotion_C#v1	1	500
797	1	0	5	2	2	3	3	31	569	93	1707	CoherentMotion_C#v1	1	500
534	1	4	42	2	2	3	3	256	344	768	1032	CoherentMotion_C#v1	1	500
682	1	6	61	3	3	3	3	368	232	1104	696	CoherentMotion_C#v1	1	500
1162	0	0	5	0	3	3	3	31	569	93	1707	CoherentMotion_C#v1	1	500
748	1	5	51	0	0	3	3	312	288	936	864	CoherentMotion_C#v1	1	500
667	1	5	51	2	2	3	3	312	288	936	864	CoherentMotion_C#v1	1	500
857	1	2	23	0	0	3	3	143	457	429	1371	CoherentMotion_C#v1	1	500
933	0	6	61	0	2	3	3	368	232	1104	696	CoherentMotion_C#v1	1	500
721	1	7	70	3	3	3	3	424	176	1272	528	CoherentMotion_C#v1	1	500
866	0	2	23	0	3	3	3	143	457	429	1371	CoherentMotion_C#v1	1	500
698	1	7	70	1	1	3	3	424	176	1272	528	CoherentMotion_C#v1	1	500
1146	0	1	14	2	3	3	3	87	513	261	1539	CoherentMotion_C#v1	1	500
1176	0	2	23	2	1	3	3	143	457	429	1371	CoherentMotion_C#v1	1	500
840	1	4	42	0	0	3	3	256	344	768	1032	CoherentMotion_C#v1	1	500
906	0	1	14	0	3	3	3	87	513	261	1539	CoherentMotion_C#v1	1	500
790	1	6	61	2	2	3	3	368	232	1104	696	CoherentMotion_C#v1	1	500
712	1	4	42	2	2	3	3	256	344	768	1032	CoherentMotion_C#v1	1	500
791	1	6	61	2	2	3	3	368	232	1104	696	CoherentMotion_C#v1	1	500
736	1	4	42	3	3	3	3	256	344	768	1032	CoherentMotion_C#v1	1	500
944	1	6	61	1	1	3	3	368	232	1104	696	CoherentMotion_C#v1	1	500
765	1	2	23	2	2	3	3	143	457	429	1371	CoherentMotion_C#v1	1	500
774	0	1	14	1	3	3	3	87	513	261	1539	CoherentMotion_C#v1	1	500
658	1	7	70	0	0	3	3	424	176	1272	528	CoherentMotion_C#v1	1	500
995	0	0	5	3	1	3	3	31	569	93	1707	CoherentMotion_C#v1	1	500
537	1	6	61	2	2	3	3	368	232	1104	696	CoherentMotion_C#v1	1	500
741	0	6	61	0	2	3	3	368	232	1104	696	CoherentMotion_C#v1	1	500
774	1	4	42	1	1	3	3	256	344	768	1032	CoherentMotion_C#v1	1	500
696	1	3	33	0	0	3	3	199	401	597	1203	CoherentMotion_C#v1	1	500
621	1	5	51	2	2	3	3	312	288	936	864	CoherentMotion_C#v1	1	500
632	0	1	14	0	1	3	3	87	513	261	1539	CoherentMotion_C#v1	1	500
823	1	7	70	3	3	3	3	424	176	1272	528	CoherentMotion_C#v1	1	500
641	0	2	23	2	3	3	3	143	457	429	1371	CoherentMotion_C#v1	1	500
693	1	5	51	1	1	3	3	312	288	936	864	CoherentMotion_C#v1	1	500
684	1	5	51	3	3	3	3	312	288	936	864	CoherentMotion_C#v1	1	500
752	0	5	51	0	2	3	3	312	288	936	864	CoherentMotion_C#v1	1	500
595	0	5	51	1	0	3	3	312	288	936	864	CoherentMotion_C#v1	1	500
2896	1	5	51	1	1	3	3	312	288	936	864	CoherentMotion_C#v1	1	500
839	0	0	5	3	2	3	3	31	569	93	1707	CoherentMotion_C#v1	1	500
705	1	0	5	1	1	3	3	31	569	93	1707	CoherentMotion_C#v1	1	500
641	0	3	33	0	1	3	3	199	401	597	1203	CoherentMotion_C#v1	1	500
884	0	1	14	1	2	3	3	87	513	261	1539	CoherentMotion_C#v1	1	500
879	1	3	33	1	1	3	3	199	401	597	1203	CoherentMotion_C#v1	1	500
708	1	7	70	0	0	3	3	424	176	1272	528	CoherentMotion_C#v1	1	500
795	1	5	51	3	3	3	3	312	288	936	864	CoherentMotion_C#v1	1	500
677	1	5	51	1	1	3	3	312	288	936	864	CoherentMotion_C#v1	1	500
888	1	1	14	2	2	3	3	87	513	261	1539	CoherentMotion_C#v1	1	500
711	0	3	33	3	1	3	3	199	401	597	1203	CoherentMotion_C#v1	1	500
734	1	4	42	0	0	3	3	256	344	768	1032	CoherentMotion_C#v1	1	500
725	1	4	42	3	3	3	3	256	344	768	1032	CoherentMotion_C#v1	1	500
709	1	4	42	0	0	3	3	256	344	768	1032	CoherentMotion_C#v1	1	500
812	0	0	5	3	1	3	3	31	569	93	1707	CoherentMotion_C#v1	1	500
846	1	5	51	3	3	3	3	312	288	936	864	CoherentMotion_C#v1	1	500
624	1	6	61	1	1	3	3	368	232	1104	696	CoherentMotion_C#v1	1	500
661	1	6	61	3	3	3	3	368	232	1104	696	CoherentMotion_C#v1	1	500
916	0	2	23	3	2	3	3	143	457	429	1371	CoherentMotion_C#v1	1	500
952	1	3	33	0	0	3	3	199	401	597	1203	CoherentMotion_C#v1	1	500
