# Supplementary material for: The Leuven Embedded Figures Test (L-EFT): measuring perception, intelligence or executive function?
Source: PeerJ. 2018 Mar 26;6:e4524. doi: 10.7717/peerj.4524 (PMC5875396; doi:10.7717/peerj.4524)
Supplement: Supplemental Information 9 [file peerj-06-4524-s009.zip › Study 1/CoherentMotion/115630CoherentMotion.csv]

ReactionTime	Accuracy	CoherenceLevel	CoherenceValue	StimDirection	RespDirection	G_MeanCoherentSpeed	G_MeanRandomSpeed	TotalCoherent	TotalRandom	TotalCoherentSpeed	TotalRandomSpeed	TestID	MainPrac	MotionDuration
2524	1	2	23	1	1	3	3	143	457	429	1371	CoherentMotion_C#v1	0	1000
1493	0	6	61	0	1	3	3	368	232	1104	696	CoherentMotion_C#v1	0	1000
4656	0	6	61	1	3	3	3	368	232	1104	696	CoherentMotion_C#v1	0	1000
1595	0	2	23	0	3	3	3	143	457	429	1371	CoherentMotion_C#v1	0	1000
5867	0	3	33	0	3	3	3	199	401	597	1203	CoherentMotion_C#v1	0	1000
1781	0	5	51	1	2	3	3	312	288	936	864	CoherentMotion_C#v1	0	1000
1176	1	7	70	2	2	3	3	424	176	1272	528	CoherentMotion_C#v1	0	1000
1611	1	4	42	1	1	3	3	256	344	768	1032	CoherentMotion_C#v1	0	1000
2330	0	4	42	2	0	3	3	256	344	768	1032	CoherentMotion_C#v1	0	1000
1611	1	1	14	3	3	3	3	87	513	261	1539	CoherentMotion_C#v1	0	1000
1466	0	5	51	3	2	3	3	312	288	936	864	CoherentMotion_C#v1	0	1000
1588	0	0	5	2	3	3	3	31	569	93	1707	CoherentMotion_C#v1	0	1000
1586	0	6	61	2	1	3	3	368	232	1104	696	CoherentMotion_C#v1	0	1000
1168	1	3	33	0	0	3	3	199	401	597	1203	CoherentMotion_C#v1	0	1000
2130	0	2	23	0	3	3	3	143	457	429	1371	CoherentMotion_C#v1	0	1000
1615	0	5	51	0	1	3	3	312	288	936	864	CoherentMotion_C#v1	0	1000
1324	1	2	23	2	2	3	3	143	457	429	1371	CoherentMotion_C#v1	0	1000
1460	1	4	42	3	3	3	3	256	344	768	1032	CoherentMotion_C#v1	0	1000
1646	0	1	14	3	2	3	3	87	513	261	1539	CoherentMotion_C#v1	0	1000
1421	0	0	5	0	3	3	3	31	569	93	1707	CoherentMotion_C#v1	0	1000
1512	0	6	61	0	1	3	3	368	232	1104	696	CoherentMotion_C#v1	0	1000
1037	1	5	51	0	0	3	3	312	288	936	864	CoherentMotion_C#v1	0	1000
1872	1	4	42	2	2	3	3	256	344	768	1032	CoherentMotion_C#v1	0	1000
1448	1	7	70	3	3	3	3	424	176	1272	528	CoherentMotion_C#v1	0	1000
1536	0	0	5	2	1	3	3	31	569	93	1707	CoherentMotion_C#v1	0	1000
1535	1	0	5	3	3	3	3	31	569	93	1707	CoherentMotion_C#v1	0	1000
1323	0	6	61	1	3	3	3	368	232	1104	696	CoherentMotion_C#v1	0	1000
2481	1	4	42	0	0	3	3	256	344	768	1032	CoherentMotion_C#v1	0	1000
1749	1	1	14	1	1	3	3	87	513	261	1539	CoherentMotion_C#v1	0	1000
1352	1	4	42	2	2	3	3	256	344	768	1032	CoherentMotion_C#v1	0	1000
1392	1	7	70	0	0	3	3	424	176	1272	528	CoherentMotion_C#v1	0	1000
1382	0	7	70	1	3	3	3	424	176	1272	528	CoherentMotion_C#v1	0	1000
1488	0	0	5	3	1	3	3	31	569	93	1707	CoherentMotion_C#v1	0	1000
1388	0	0	5	3	2	3	3	31	569	93	1707	CoherentMotion_C#v1	0	1000
1123	0	6	61	3	0	3	3	368	232	1104	696	CoherentMotion_C#v1	0	1000
1079	1	1	14	3	3	3	3	87	513	261	1539	CoherentMotion_C#v1	0	1000
1123	0	7	70	1	3	3	3	424	176	1272	528	CoherentMotion_C#v1	0	1000
1656	0	3	33	3	2	3	3	199	401	597	1203	CoherentMotion_C#v1	0	1000
1512	0	3	33	3	1	3	3	199	401	597	1203	CoherentMotion_C#v1	0	1000
1987	1	6	61	0	0	3	3	368	232	1104	696	CoherentMotion_C#v1	0	1000
1402	1	7	70	1	1	3	3	424	176	1272	528	CoherentMotion_C#v1	0	1000
1392	1	2	23	3	3	3	3	143	457	429	1371	CoherentMotion_C#v1	0	1000
1693	0	4	42	3	2	3	3	256	344	768	1032	CoherentMotion_C#v1	0	1000
1485	0	2	23	3	0	3	3	143	457	429	1371	CoherentMotion_C#v1	0	1000
1640	0	5	51	0	3	3	3	312	288	936	864	CoherentMotion_C#v1	0	1000
1639	0	5	51	1	2	3	3	312	288	936	864	CoherentMotion_C#v1	0	1000
1445	1	7	70	0	0	3	3	424	176	1272	528	CoherentMotion_C#v1	0	1000
1375	0	3	33	0	2	3	3	199	401	597	1203	CoherentMotion_C#v1	0	1000
1432	1	4	42	1	1	3	3	256	344	768	1032	CoherentMotion_C#v1	0	1000
1504	0	0	5	1	2	3	3	31	569	93	1707	CoherentMotion_C#v1	0	1000
1340	1	3	33	1	1	3	3	199	401	597	1203	CoherentMotion_C#v1	0	1000
4340	0	0	5	3	0	3	3	31	569	93	1707	CoherentMotion_C#v1	0	1000
1449	0	4	42	2	3	3	3	256	344	768	1032	CoherentMotion_C#v1	0	1000
1044	1	1	14	0	0	3	3	87	513	261	1539	CoherentMotion_C#v1	0	1000
1074	0	3	33	0	1	3	3	199	401	597	1203	CoherentMotion_C#v1	0	1000
1057	0	4	42	0	2	3	3	256	344	768	1032	CoherentMotion_C#v1	0	1000
1682	0	1	14	1	0	3	3	87	513	261	1539	CoherentMotion_C#v1	0	1000
1183	1	1	14	3	3	3	3	87	513	261	1539	CoherentMotion_C#v1	0	1000
1510	0	1	14	1	3	3	3	87	513	261	1539	CoherentMotion_C#v1	0	1000
1216	1	6	61	2	2	3	3	368	232	1104	696	CoherentMotion_C#v1	0	1000
1366	0	3	33	0	2	3	3	199	401	597	1203	CoherentMotion_C#v1	0	1000
1389	0	1	14	3	1	3	3	87	513	261	1539	CoherentMotion_C#v1	0	1000
1495	1	7	70	2	2	3	3	424	176	1272	528	CoherentMotion_C#v1	0	1000
1537	0	0	5	1	0	3	3	31	569	93	1707	CoherentMotion_C#v1	0	1000
1470	1	3	33	0	0	3	3	199	401	597	1203	CoherentMotion_C#v1	0	1000
1303	0	3	33	1	3	3	3	199	401	597	1203	CoherentMotion_C#v1	0	1000
1295	0	5	51	2	1	3	3	312	288	936	864	CoherentMotion_C#v1	0	1000
1122	1	4	42	1	1	3	3	256	344	768	1032	CoherentMotion_C#v1	0	1000
1430	1	6	61	3	3	3	3	368	232	1104	696	CoherentMotion_C#v1	0	1000
1632	0	5	51	0	2	3	3	312	288	936	864	CoherentMotion_C#v1	0	1000
1422	0	6	61	3	0	3	3	368	232	1104	696	CoherentMotion_C#v1	0	1000
1352	0	1	14	1	0	3	3	87	513	261	1539	CoherentMotion_C#v1	0	1000
1041	1	5	51	1	1	3	3	312	288	936	864	CoherentMotion_C#v1	0	1000
2080	0	2	23	3	0	3	3	143	457	429	1371	CoherentMotion_C#v1	0	1000
1513	1	7	70	3	3	3	3	424	176	1272	528	CoherentMotion_C#v1	0	1000
1767	0	1	14	1	0	3	3	87	513	261	1539	CoherentMotion_C#v1	0	1000
1577	0	2	23	3	1	3	3	143	457	429	1371	CoherentMotion_C#v1	0	1000
1381	1	0	5	2	2	3	3	31	569	93	1707	CoherentMotion_C#v1	0	1000
1342	0	2	23	3	0	3	3	143	457	429	1371	CoherentMotion_C#v1	0	1000
1282	0	7	70	0	1	3	3	424	176	1272	528	CoherentMotion_C#v1	0	1000
1161	1	3	33	0	0	3	3	199	401	597	1203	CoherentMotion_C#v1	1	500
843	0	0	5	0	1	3	3	31	569	93	1707	CoherentMotion_C#v1	1	500
788	0	0	5	1	0	3	3	31	569	93	1707	CoherentMotion_C#v1	1	500
605	0	0	5	1	3	3	3	31	569	93	1707	CoherentMotion_C#v1	1	500
787	0	4	42	0	1	3	3	256	344	768	1032	CoherentMotion_C#v1	1	500
827	1	7	70	1	1	3	3	424	176	1272	528	CoherentMotion_C#v1	1	500
757	1	7	70	0	0	3	3	424	176	1272	528	CoherentMotion_C#v1	1	500
863	0	0	5	2	1	3	3	31	569	93	1707	CoherentMotion_C#v1	1	500
824	0	2	23	2	3	3	3	143	457	429	1371	CoherentMotion_C#v1	1	500
868	1	6	61	1	1	3	3	368	232	1104	696	CoherentMotion_C#v1	1	500
700	0	7	70	1	2	3	3	424	176	1272	528	CoherentMotion_C#v1	1	500
726	0	3	33	0	1	3	3	199	401	597	1203	CoherentMotion_C#v1	1	500
637	1	4	42	0	0	3	3	256	344	768	1032	CoherentMotion_C#v1	1	500
882	1	5	51	0	0	3	3	312	288	936	864	CoherentMotion_C#v1	1	500
970	0	1	14	0	1	3	3	87	513	261	1539	CoherentMotion_C#v1	1	500
860	1	7	70	3	3	3	3	424	176	1272	528	CoherentMotion_C#v1	1	500
999	1	5	51	1	1	3	3	312	288	936	864	CoherentMotion_C#v1	1	500
917	1	3	33	2	2	3	3	199	401	597	1203	CoherentMotion_C#v1	1	500
882	1	4	42	2	2	3	3	256	344	768	1032	CoherentMotion_C#v1	1	500
732	1	6	61	3	3	3	3	368	232	1104	696	CoherentMotion_C#v1	1	500
962	0	1	14	2	0	3	3	87	513	261	1539	CoherentMotion_C#v1	1	500
769	1	4	42	3	3	3	3	256	344	768	1032	CoherentMotion_C#v1	1	500
873	0	6	61	0	2	3	3	368	232	1104	696	CoherentMotion_C#v1	1	500
790	1	2	23	2	2	3	3	143	457	429	1371	CoherentMotion_C#v1	1	500
895	1	4	42	1	1	3	3	256	344	768	1032	CoherentMotion_C#v1	1	500
924	0	3	33	1	3	3	3	199	401	597	1203	CoherentMotion_C#v1	1	500
965	0	4	42	3	1	3	3	256	344	768	1032	CoherentMotion_C#v1	1	500
695	0	0	5	3	2	3	3	31	569	93	1707	CoherentMotion_C#v1	1	500
718	0	2	23	1	0	3	3	143	457	429	1371	CoherentMotion_C#v1	1	500
818	0	5	51	1	3	3	3	312	288	936	864	CoherentMotion_C#v1	1	500
1008	0	0	5	3	1	3	3	31	569	93	1707	CoherentMotion_C#v1	1	500
1039	0	2	23	0	2	3	3	143	457	429	1371	CoherentMotion_C#v1	1	500
859	1	5	51	1	1	3	3	312	288	936	864	CoherentMotion_C#v1	1	500
949	0	3	33	1	0	3	3	199	401	597	1203	CoherentMotion_C#v1	1	500
774	0	4	42	0	2	3	3	256	344	768	1032	CoherentMotion_C#v1	1	500
703	1	7	70	1	1	3	3	424	176	1272	528	CoherentMotion_C#v1	1	500
838	0	1	14	0	3	3	3	87	513	261	1539	CoherentMotion_C#v1	1	500
925	1	6	61	2	2	3	3	368	232	1104	696	CoherentMotion_C#v1	1	500
782	0	6	61	2	1	3	3	368	232	1104	696	CoherentMotion_C#v1	1	500
707	0	0	5	0	2	3	3	31	569	93	1707	CoherentMotion_C#v1	1	500
590	0	1	14	1	3	3	3	87	513	261	1539	CoherentMotion_C#v1	1	500
723	0	4	42	0	1	3	3	256	344	768	1032	CoherentMotion_C#v1	1	500
698	0	2	23	0	2	3	3	143	457	429	1371	CoherentMotion_C#v1	1	500
672	1	7	70	0	0	3	3	424	176	1272	528	CoherentMotion_C#v1	1	500
951	0	2	23	3	0	3	3	143	457	429	1371	CoherentMotion_C#v1	1	500
643	0	6	61	0	1	3	3	368	232	1104	696	CoherentMotion_C#v1	1	500
545	0	6	61	1	3	3	3	368	232	1104	696	CoherentMotion_C#v1	1	500
700	1	7	70	2	2	3	3	424	176	1272	528	CoherentMotion_C#v1	1	500
1090	0	2	23	3	0	3	3	143	457	429	1371	CoherentMotion_C#v1	1	500
768	0	3	33	1	2	3	3	199	401	597	1203	CoherentMotion_C#v1	1	500
1837	0	5	51	2	1	3	3	312	288	936	864	CoherentMotion_C#v1	1	500
897	1	5	51	2	2	3	3	312	288	936	864	CoherentMotion_C#v1	1	500
910	0	2	23	2	1	3	3	143	457	429	1371	CoherentMotion_C#v1	1	500
1034	0	5	51	1	3	3	3	312	288	936	864	CoherentMotion_C#v1	1	500
745	1	0	5	2	2	3	3	31	569	93	1707	CoherentMotion_C#v1	1	500
897	1	4	42	2	2	3	3	256	344	768	1032	CoherentMotion_C#v1	1	500
765	1	2	23	2	2	3	3	143	457	429	1371	CoherentMotion_C#v1	1	500
933	1	7	70	0	0	3	3	424	176	1272	528	CoherentMotion_C#v1	1	500
851	1	7	70	2	2	3	3	424	176	1272	528	CoherentMotion_C#v1	1	500
733	1	7	70	1	1	3	3	424	176	1272	528	CoherentMotion_C#v1	1	500
837	1	4	42	0	0	3	3	256	344	768	1032	CoherentMotion_C#v1	1	500
737	1	4	42	2	2	3	3	256	344	768	1032	CoherentMotion_C#v1	1	500
725	1	7	70	0	0	3	3	424	176	1272	528	CoherentMotion_C#v1	1	500
688	0	2	23	0	2	3	3	143	457	429	1371	CoherentMotion_C#v1	1	500
711	0	1	14	2	0	3	3	87	513	261	1539	CoherentMotion_C#v1	1	500
605	0	4	42	2	3	3	3	256	344	768	1032	CoherentMotion_C#v1	1	500
689	0	3	33	0	1	3	3	199	401	597	1203	CoherentMotion_C#v1	1	500
1768	1	5	51	2	2	3	3	312	288	936	864	CoherentMotion_C#v1	1	500
1032	0	1	14	2	1	3	3	87	513	261	1539	CoherentMotion_C#v1	1	500
922	1	2	23	1	1	3	3	143	457	429	1371	CoherentMotion_C#v1	1	500
727	0	1	14	0	3	3	3	87	513	261	1539	CoherentMotion_C#v1	1	500
752	0	0	5	2	1	3	3	31	569	93	1707	CoherentMotion_C#v1	1	500
724	0	5	51	2	0	3	3	312	288	936	864	CoherentMotion_C#v1	1	500
784	1	3	33	3	3	3	3	199	401	597	1203	CoherentMotion_C#v1	1	500
777	1	7	70	0	0	3	3	424	176	1272	528	CoherentMotion_C#v1	1	500
800	0	0	5	0	1	3	3	31	569	93	1707	CoherentMotion_C#v1	1	500
1419	0	3	33	2	1	3	3	199	401	597	1203	CoherentMotion_C#v1	1	500
800	1	7	70	0	0	3	3	424	176	1272	528	CoherentMotion_C#v1	1	500
734	1	5	51	2	2	3	3	312	288	936	864	CoherentMotion_C#v1	1	500
853	1	7	70	0	0	3	3	424	176	1272	528	CoherentMotion_C#v1	1	500
721	1	4	42	2	2	3	3	256	344	768	1032	CoherentMotion_C#v1	1	500
742	1	3	33	3	3	3	3	199	401	597	1203	CoherentMotion_C#v1	1	500
879	1	4	42	2	2	3	3	256	344	768	1032	CoherentMotion_C#v1	1	500
924	1	2	23	0	0	3	3	143	457	429	1371	CoherentMotion_C#v1	1	500
1032	1	5	51	2	2	3	3	312	288	936	864	CoherentMotion_C#v1	1	500
661	0	0	5	1	0	3	3	31	569	93	1707	CoherentMotion_C#v1	1	500
828	0	2	23	2	3	3	3	143	457	429	1371	CoherentMotion_C#v1	1	500
694	1	6	61	3	3	3	3	368	232	1104	696	CoherentMotion_C#v1	1	500
812	1	6	61	0	0	3	3	368	232	1104	696	CoherentMotion_C#v1	1	500
1015	0	5	51	2	1	3	3	312	288	936	864	CoherentMotion_C#v1	1	500
678	1	5	51	3	3	3	3	312	288	936	864	CoherentMotion_C#v1	1	500
667	0	3	33	2	0	3	3	199	401	597	1203	CoherentMotion_C#v1	1	500
735	1	2	23	2	2	3	3	143	457	429	1371	CoherentMotion_C#v1	1	500
650	1	6	61	0	0	3	3	368	232	1104	696	CoherentMotion_C#v1	1	500
800	0	3	33	1	3	3	3	199	401	597	1203	CoherentMotion_C#v1	1	500
889	0	6	61	0	3	3	3	368	232	1104	696	CoherentMotion_C#v1	1	500
756	0	1	14	3	0	3	3	87	513	261	1539	CoherentMotion_C#v1	1	500
652	0	5	51	3	0	3	3	312	288	936	864	CoherentMotion_C#v1	1	500
771	1	5	51	1	1	3	3	312	288	936	864	CoherentMotion_C#v1	1	500
748	1	3	33	3	3	3	3	199	401	597	1203	CoherentMotion_C#v1	1	500
787	1	3	33	2	2	3	3	199	401	597	1203	CoherentMotion_C#v1	1	500
788	1	5	51	2	2	3	3	312	288	936	864	CoherentMotion_C#v1	1	500
779	1	6	61	2	2	3	3	368	232	1104	696	CoherentMotion_C#v1	1	500
722	1	5	51	1	1	3	3	312	288	936	864	CoherentMotion_C#v1	1	500
748	1	2	23	3	3	3	3	143	457	429	1371	CoherentMotion_C#v1	1	500
821	1	2	23	2	2	3	3	143	457	429	1371	CoherentMotion_C#v1	1	500
783	1	1	14	1	1	3	3	87	513	261	1539	CoherentMotion_C#v1	1	500
628	1	5	51	3	3	3	3	312	288	936	864	CoherentMotion_C#v1	1	500
921	0	4	42	0	2	3	3	256	344	768	1032	CoherentMotion_C#v1	1	500
762	0	5	51	2	0	3	3	312	288	936	864	CoherentMotion_C#v1	1	500
769	0	0	5	2	3	3	3	31	569	93	1707	CoherentMotion_C#v1	1	500
778	1	7	70	1	1	3	3	424	176	1272	528	CoherentMotion_C#v1	1	500
673	1	7	70	1	1	3	3	424	176	1272	528	CoherentMotion_C#v1	1	500
843	1	7	70	1	1	3	3	424	176	1272	528	CoherentMotion_C#v1	1	500
694	1	6	61	1	1	3	3	368	232	1104	696	CoherentMotion_C#v1	1	500
1067	0	0	5	1	0	3	3	31	569	93	1707	CoherentMotion_C#v1	1	500
760	1	6	61	2	2	3	3	368	232	1104	696	CoherentMotion_C#v1	1	500
771	1	6	61	0	0	3	3	368	232	1104	696	CoherentMotion_C#v1	1	500
717	1	4	42	2	2	3	3	256	344	768	1032	CoherentMotion_C#v1	1	500
932	0	1	14	2	3	3	3	87	513	261	1539	CoherentMotion_C#v1	1	500
737	1	6	61	3	3	3	3	368	232	1104	696	CoherentMotion_C#v1	1	500
793	0	2	23	3	1	3	3	143	457	429	1371	CoherentMotion_C#v1	1	500
754	0	3	33	1	3	3	3	199	401	597	1203	CoherentMotion_C#v1	1	500
907	0	5	51	3	2	3	3	312	288	936	864	CoherentMotion_C#v1	1	500
824	0	5	51	1	0	3	3	312	288	936	864	CoherentMotion_C#v1	1	500
977	0	0	5	2	1	3	3	31	569	93	1707	CoherentMotion_C#v1	1	500
862	1	5	51	2	2	3	3	312	288	936	864	CoherentMotion_C#v1	1	500
650	1	5	51	3	3	3	3	312	288	936	864	CoherentMotion_C#v1	1	500
688	1	6	61	1	1	3	3	368	232	1104	696	CoherentMotion_C#v1	1	500
757	0	2	23	2	0	3	3	143	457	429	1371	CoherentMotion_C#v1	1	500
781	1	1	14	1	1	3	3	87	513	261	1539	CoherentMotion_C#v1	1	500
852	1	6	61	2	2	3	3	368	232	1104	696	CoherentMotion_C#v1	1	500
802	1	1	14	3	3	3	3	87	513	261	1539	CoherentMotion_C#v1	1	500
1116	0	4	42	3	1	3	3	256	344	768	1032	CoherentMotion_C#v1	1	500
750	1	4	42	2	2	3	3	256	344	768	1032	CoherentMotion_C#v1	1	500
677	1	5	51	1	1	3	3	312	288	936	864	CoherentMotion_C#v1	1	500
812	1	6	61	3	3	3	3	368	232	1104	696	CoherentMotion_C#v1	1	500
773	0	4	42	1	0	3	3	256	344	768	1032	CoherentMotion_C#v1	1	500
861	0	1	14	0	1	3	3	87	513	261	1539	CoherentMotion_C#v1	1	500
825	0	4	42	2	1	3	3	256	344	768	1032	CoherentMotion_C#v1	1	500
723	1	6	61	3	3	3	3	368	232	1104	696	CoherentMotion_C#v1	1	500
775	1	5	51	3	3	3	3	312	288	936	864	CoherentMotion_C#v1	1	500
1092	0	1	14	3	0	3	3	87	513	261	1539	CoherentMotion_C#v1	1	500
772	1	5	51	3	3	3	3	312	288	936	864	CoherentMotion_C#v1	1	500
749	1	5	51	2	2	3	3	312	288	936	864	CoherentMotion_C#v1	1	500
837	1	4	42	3	3	3	3	256	344	768	1032	CoherentMotion_C#v1	1	500
801	1	3	33	1	1	3	3	199	401	597	1203	CoherentMotion_C#v1	1	500
807	1	7	70	1	1	3	3	424	176	1272	528	CoherentMotion_C#v1	1	500
751	1	1	14	3	3	3	3	87	513	261	1539	CoherentMotion_C#v1	1	500
795	0	3	33	3	1	3	3	199	401	597	1203	CoherentMotion_C#v1	1	500
788	1	6	61	2	2	3	3	368	232	1104	696	CoherentMotion_C#v1	1	500
748	1	1	14	0	0	3	3	87	513	261	1539	CoherentMotion_C#v1	1	500
838	1	7	70	0	0	3	3	424	176	1272	528	CoherentMotion_C#v1	1	500
1025	1	1	14	0	0	3	3	87	513	261	1539	CoherentMotion_C#v1	1	500
832	1	6	61	2	2	3	3	368	232	1104	696	CoherentMotion_C#v1	1	500
810	0	2	23	0	2	3	3	143	457	429	1371	CoherentMotion_C#v1	1	500
676	0	4	42	0	3	3	3	256	344	768	1032	CoherentMotion_C#v1	1	500
681	1	6	61	3	3	3	3	368	232	1104	696	CoherentMotion_C#v1	1	500
752	1	7	70	0	0	3	3	424	176	1272	528	CoherentMotion_C#v1	1	500
696	0	6	61	0	2	3	3	368	232	1104	696	CoherentMotion_C#v1	1	500
783	0	1	14	1	3	3	3	87	513	261	1539	CoherentMotion_C#v1	1	500
713	1	2	23	3	3	3	3	143	457	429	1371	CoherentMotion_C#v1	1	500
879	1	7	70	3	3	3	3	424	176	1272	528	CoherentMotion_C#v1	1	500
859	0	0	5	0	1	3	3	31	569	93	1707	CoherentMotion_C#v1	1	500
615	0	1	14	1	0	3	3	87	513	261	1539	CoherentMotion_C#v1	1	500
1975	1	0	5	3	3	3	3	31	569	93	1707	CoherentMotion_C#v1	1	500
1203	0	0	5	1	0	3	3	31	569	93	1707	CoherentMotion_C#v1	1	500
774	1	2	23	2	2	3	3	143	457	429	1371	CoherentMotion_C#v1	1	500
719	0	3	33	0	1	3	3	199	401	597	1203	CoherentMotion_C#v1	1	500
918	1	1	14	3	3	3	3	87	513	261	1539	CoherentMotion_C#v1	1	500
834	1	5	51	2	2	3	3	312	288	936	864	CoherentMotion_C#v1	1	500
925	0	2	23	0	2	3	3	143	457	429	1371	CoherentMotion_C#v1	1	500
808	1	4	42	3	3	3	3	256	344	768	1032	CoherentMotion_C#v1	1	500
675	0	2	23	0	1	3	3	143	457	429	1371	CoherentMotion_C#v1	1	500
858	1	3	33	2	2	3	3	199	401	597	1203	CoherentMotion_C#v1	1	500
788	0	1	14	0	3	3	3	87	513	261	1539	CoherentMotion_C#v1	1	500
718	1	4	42	1	1	3	3	256	344	768	1032	CoherentMotion_C#v1	1	500
853	0	4	42	1	3	3	3	256	344	768	1032	CoherentMotion_C#v1	1	500
767	0	3	33	2	0	3	3	199	401	597	1203	CoherentMotion_C#v1	1	500
1015	1	2	23	2	2	3	3	143	457	429	1371	CoherentMotion_C#v1	1	500
743	1	6	61	2	2	3	3	368	232	1104	696	CoherentMotion_C#v1	1	500
1070	1	0	5	1	1	3	3	31	569	93	1707	CoherentMotion_C#v1	1	500
895	1	7	70	1	1	3	3	424	176	1272	528	CoherentMotion_C#v1	1	500
871	1	1	14	2	2	3	3	87	513	261	1539	CoherentMotion_C#v1	1	500
853	1	6	61	3	3	3	3	368	232	1104	696	CoherentMotion_C#v1	1	500
930	1	4	42	0	0	3	3	256	344	768	1032	CoherentMotion_C#v1	1	500
970	0	0	5	2	1	3	3	31	569	93	1707	CoherentMotion_C#v1	1	500
939	0	0	5	2	3	3	3	31	569	93	1707	CoherentMotion_C#v1	1	500
858	0	0	5	1	0	3	3	31	569	93	1707	CoherentMotion_C#v1	1	500
836	1	3	33	1	1	3	3	199	401	597	1203	CoherentMotion_C#v1	1	500
1070	0	1	14	0	3	3	3	87	513	261	1539	CoherentMotion_C#v1	1	500
990	0	2	23	3	2	3	3	143	457	429	1371	CoherentMotion_C#v1	1	500
1165	0	0	5	1	0	3	3	31	569	93	1707	CoherentMotion_C#v1	1	500
864	1	2	23	3	3	3	3	143	457	429	1371	CoherentMotion_C#v1	1	500
939	0	2	23	2	1	3	3	143	457	429	1371	CoherentMotion_C#v1	1	500
824	0	2	23	3	0	3	3	143	457	429	1371	CoherentMotion_C#v1	1	500
883	0	2	23	0	1	3	3	143	457	429	1371	CoherentMotion_C#v1	1	500
782	0	7	70	0	2	3	3	424	176	1272	528	CoherentMotion_C#v1	1	500
790	1	3	33	0	0	3	3	199	401	597	1203	CoherentMotion_C#v1	1	500
720	1	2	23	0	0	3	3	143	457	429	1371	CoherentMotion_C#v1	1	500
822	0	2	23	2	0	3	3	143	457	429	1371	CoherentMotion_C#v1	1	500
1016	1	4	42	1	1	3	3	256	344	768	1032	CoherentMotion_C#v1	1	500
663	0	0	5	2	0	3	3	31	569	93	1707	CoherentMotion_C#v1	1	500
717	0	4	42	0	2	3	3	256	344	768	1032	CoherentMotion_C#v1	1	500
724	0	3	33	1	3	3	3	199	401	597	1203	CoherentMotion_C#v1	1	500
775	1	4	42	3	3	3	3	256	344	768	1032	CoherentMotion_C#v1	1	500
720	0	2	23	0	3	3	3	143	457	429	1371	CoherentMotion_C#v1	1	500
631	0	1	14	2	3	3	3	87	513	261	1539	CoherentMotion_C#v1	1	500
671	0	1	14	2	1	3	3	87	513	261	1539	CoherentMotion_C#v1	1	500
678	1	5	51	1	1	3	3	312	288	936	864	CoherentMotion_C#v1	1	500
877	1	7	70	0	0	3	3	424	176	1272	528	CoherentMotion_C#v1	1	500
679	0	5	51	0	2	3	3	312	288	936	864	CoherentMotion_C#v1	1	500
815	1	7	70	1	1	3	3	424	176	1272	528	CoherentMotion_C#v1	1	500
697	1	4	42	3	3	3	3	256	344	768	1032	CoherentMotion_C#v1	1	500
736	1	2	23	0	0	3	3	143	457	429	1371	CoherentMotion_C#v1	1	500
758	0	4	42	1	3	3	3	256	344	768	1032	CoherentMotion_C#v1	1	500
815	0	1	14	0	2	3	3	87	513	261	1539	CoherentMotion_C#v1	1	500
824	1	1	14	3	3	3	3	87	513	261	1539	CoherentMotion_C#v1	1	500
1091	0	3	33	1	0	3	3	199	401	597	1203	CoherentMotion_C#v1	1	500
1108	0	0	5	3	1	3	3	31	569	93	1707	CoherentMotion_C#v1	1	500
772	0	0	5	0	3	3	3	31	569	93	1707	CoherentMotion_C#v1	1	500
588	1	6	61	0	0	3	3	368	232	1104	696	CoherentMotion_C#v1	1	500
753	1	4	42	0	0	3	3	256	344	768	1032	CoherentMotion_C#v1	1	500
1035	0	1	14	1	0	3	3	87	513	261	1539	CoherentMotion_C#v1	1	500
1018	1	2	23	1	1	3	3	143	457	429	1371	CoherentMotion_C#v1	1	500
936	1	0	5	2	2	3	3	31	569	93	1707	CoherentMotion_C#v1	1	500
950	0	5	51	2	0	3	3	312	288	936	864	CoherentMotion_C#v1	1	500
867	1	3	33	2	2	3	3	199	401	597	1203	CoherentMotion_C#v1	1	500
910	1	7	70	0	0	3	3	424	176	1272	528	CoherentMotion_C#v1	1	500
807	0	1	14	0	2	3	3	87	513	261	1539	CoherentMotion_C#v1	1	500
643	1	7	70	0	0	3	3	424	176	1272	528	CoherentMotion_C#v1	1	500
790	0	0	5	2	3	3	3	31	569	93	1707	CoherentMotion_C#v1	1	500
851	1	3	33	2	2	3	3	199	401	597	1203	CoherentMotion_C#v1	1	500
875	0	0	5	0	1	3	3	31	569	93	1707	CoherentMotion_C#v1	1	500
810	0	1	14	1	3	3	3	87	513	261	1539	CoherentMotion_C#v1	1	500
676	0	2	23	1	2	3	3	143	457	429	1371	CoherentMotion_C#v1	1	500
650	0	4	42	1	0	3	3	256	344	768	1032	CoherentMotion_C#v1	1	500
880	0	5	51	0	2	3	3	312	288	936	864	CoherentMotion_C#v1	1	500
556	0	6	61	0	1	3	3	368	232	1104	696	CoherentMotion_C#v1	1	500
714	1	1	14	3	3	3	3	87	513	261	1539	CoherentMotion_C#v1	1	500
625	1	0	5	0	0	3	3	31	569	93	1707	CoherentMotion_C#v1	1	500
762	0	3	33	2	3	3	3	199	401	597	1203	CoherentMotion_C#v1	1	500
803	1	7	70	3	3	3	3	424	176	1272	528	CoherentMotion_C#v1	1	500
651	0	7	70	2	0	3	3	424	176	1272	528	CoherentMotion_C#v1	1	500
753	0	0	5	2	3	3	3	31	569	93	1707	CoherentMotion_C#v1	1	500
763	1	2	23	2	2	3	3	143	457	429	1371	CoherentMotion_C#v1	1	500
787	1	6	61	0	0	3	3	368	232	1104	696	CoherentMotion_C#v1	1	500
1053	1	3	33	1	1	3	3	199	401	597	1203	CoherentMotion_C#v1	1	500
1099	0	4	42	0	3	3	3	256	344	768	1032	CoherentMotion_C#v1	1	500
889	0	0	5	0	2	3	3	31	569	93	1707	CoherentMotion_C#v1	1	500
805	0	3	33	1	3	3	3	199	401	597	1203	CoherentMotion_C#v1	1	500
771	1	2	23	3	3	3	3	143	457	429	1371	CoherentMotion_C#v1	1	500
748	1	7	70	1	1	3	3	424	176	1272	528	CoherentMotion_C#v1	1	500
963	1	3	33	1	1	3	3	199	401	597	1203	CoherentMotion_C#v1	1	500
929	1	5	51	0	0	3	3	312	288	936	864	CoherentMotion_C#v1	1	500
766	1	6	61	3	3	3	3	368	232	1104	696	CoherentMotion_C#v1	1	500
839	0	0	5	1	2	3	3	31	569	93	1707	CoherentMotion_C#v1	1	500
771	1	5	51	0	0	3	3	312	288	936	864	CoherentMotion_C#v1	1	500
683	1	4	42	1	1	3	3	256	344	768	1032	CoherentMotion_C#v1	1	500
785	1	3	33	0	0	3	3	199	401	597	1203	CoherentMotion_C#v1	1	500
618	1	6	61	3	3	3	3	368	232	1104	696	CoherentMotion_C#v1	1	500
652	1	3	33	3	3	3	3	199	401	597	1203	CoherentMotion_C#v1	1	500
694	0	0	5	1	3	3	3	31	569	93	1707	CoherentMotion_C#v1	1	500
733	1	6	61	3	3	3	3	368	232	1104	696	CoherentMotion_C#v1	1	500
613	0	1	14	2	3	3	3	87	513	261	1539	CoherentMotion_C#v1	1	500
714	1	6	61	2	2	3	3	368	232	1104	696	CoherentMotion_C#v1	1	500
625	0	4	42	1	3	3	3	256	344	768	1032	CoherentMotion_C#v1	1	500
806	1	6	61	0	0	3	3	368	232	1104	696	CoherentMotion_C#v1	1	500
737	1	7	70	3	3	3	3	424	176	1272	528	CoherentMotion_C#v1	1	500
885	1	1	14	2	2	3	3	87	513	261	1539	CoherentMotion_C#v1	1	500
804	1	2	23	1	1	3	3	143	457	429	1371	CoherentMotion_C#v1	1	500
749	1	1	14	3	3	3	3	87	513	261	1539	CoherentMotion_C#v1	1	500
821	1	6	61	2	2	3	3	368	232	1104	696	CoherentMotion_C#v1	1	500
687	1	5	51	3	3	3	3	312	288	936	864	CoherentMotion_C#v1	1	500
694	1	5	51	1	1	3	3	312	288	936	864	CoherentMotion_C#v1	1	500
603	1	3	33	2	2	3	3	199	401	597	1203	CoherentMotion_C#v1	1	500
625	1	7	70	1	1	3	3	424	176	1272	528	CoherentMotion_C#v1	1	500
790	1	6	61	1	1	3	3	368	232	1104	696	CoherentMotion_C#v1	1	500
654	1	7	70	0	0	3	3	424	176	1272	528	CoherentMotion_C#v1	1	500
677	1	3	33	1	1	3	3	199	401	597	1203	CoherentMotion_C#v1	1	500
748	0	3	33	1	0	3	3	199	401	597	1203	CoherentMotion_C#v1	1	500
723	1	0	5	3	3	3	3	31	569	93	1707	CoherentMotion_C#v1	1	500
544	0	2	23	2	3	3	3	143	457	429	1371	CoherentMotion_C#v1	1	500
777	1	7	70	3	3	3	3	424	176	1272	528	CoherentMotion_C#v1	1	500
818	1	4	42	0	0	3	3	256	344	768	1032	CoherentMotion_C#v1	1	500
752	0	3	33	1	2	3	3	199	401	597	1203	CoherentMotion_C#v1	1	500
824	0	3	33	2	3	3	3	199	401	597	1203	CoherentMotion_C#v1	1	500
722	1	7	70	1	1	3	3	424	176	1272	528	CoherentMotion_C#v1	1	500
713	1	5	51	2	2	3	3	312	288	936	864	CoherentMotion_C#v1	1	500
786	1	3	33	1	1	3	3	199	401	597	1203	CoherentMotion_C#v1	1	500
731	1	7	70	0	0	3	3	424	176	1272	528	CoherentMotion_C#v1	1	500
740	1	5	51	1	1	3	3	312	288	936	864	CoherentMotion_C#v1	1	500
730	0	0	5	1	2	3	3	31	569	93	1707	CoherentMotion_C#v1	1	500
736	1	4	42	1	1	3	3	256	344	768	1032	CoherentMotion_C#v1	1	500
698	0	0	5	2	1	3	3	31	569	93	1707	CoherentMotion_C#v1	1	500
816	0	1	14	2	1	3	3	87	513	261	1539	CoherentMotion_C#v1	1	500
874	0	1	14	3	0	3	3	87	513	261	1539	CoherentMotion_C#v1	1	500
743	1	4	42	2	2	3	3	256	344	768	1032	CoherentMotion_C#v1	1	500
684	1	6	61	3	3	3	3	368	232	1104	696	CoherentMotion_C#v1	1	500
805	1	3	33	1	1	3	3	199	401	597	1203	CoherentMotion_C#v1	1	500
862	0	1	14	1	0	3	3	87	513	261	1539	CoherentMotion_C#v1	1	500
864	1	2	23	2	2	3	3	143	457	429	1371	CoherentMotion_C#v1	1	500
939	1	0	5	1	1	3	3	31	569	93	1707	CoherentMotion_C#v1	1	500
791	0	4	42	0	2	3	3	256	344	768	1032	CoherentMotion_C#v1	1	500
753	1	7	70	1	1	3	3	424	176	1272	528	CoherentMotion_C#v1	1	500
601	1	6	61	0	0	3	3	368	232	1104	696	CoherentMotion_C#v1	1	500
717	1	2	23	2	2	3	3	143	457	429	1371	CoherentMotion_C#v1	1	500
741	0	0	5	1	0	3	3	31	569	93	1707	CoherentMotion_C#v1	1	500
684	1	3	33	3	3	3	3	199	401	597	1203	CoherentMotion_C#v1	1	500
724	1	5	51	0	0	3	3	312	288	936	864	CoherentMotion_C#v1	1	500
651	1	0	5	3	3	3	3	31	569	93	1707	CoherentMotion_C#v1	1	500
704	1	6	61	1	1	3	3	368	232	1104	696	CoherentMotion_C#v1	1	500
775	0	0	5	1	2	3	3	31	569	93	1707	CoherentMotion_C#v1	1	500
700	1	1	14	1	1	3	3	87	513	261	1539	CoherentMotion_C#v1	1	500
904	1	6	61	1	1	3	3	368	232	1104	696	CoherentMotion_C#v1	1	500
722	1	5	51	1	1	3	3	312	288	936	864	CoherentMotion_C#v1	1	500
713	1	5	51	1	1	3	3	312	288	936	864	CoherentMotion_C#v1	1	500
706	1	7	70	3	3	3	3	424	176	1272	528	CoherentMotion_C#v1	1	500
663	1	6	61	1	1	3	3	368	232	1104	696	CoherentMotion_C#v1	1	500
816	0	5	51	1	3	3	3	312	288	936	864	CoherentMotion_C#v1	1	500
905	1	4	42	0	0	3	3	256	344	768	1032	CoherentMotion_C#v1	1	500
854	1	4	42	0	0	3	3	256	344	768	1032	CoherentMotion_C#v1	1	500
720	0	3	33	1	3	3	3	199	401	597	1203	CoherentMotion_C#v1	1	500
774	1	7	70	0	0	3	3	424	176	1272	528	CoherentMotion_C#v1	1	500
798	1	3	33	2	2	3	3	199	401	597	1203	CoherentMotion_C#v1	1	500
762	1	5	51	2	2	3	3	312	288	936	864	CoherentMotion_C#v1	1	500
689	1	3	33	1	1	3	3	199	401	597	1203	CoherentMotion_C#v1	1	500
680	1	5	51	2	2	3	3	312	288	936	864	CoherentMotion_C#v1	1	500
863	0	0	5	3	1	3	3	31	569	93	1707	CoherentMotion_C#v1	1	500
777	1	0	5	3	3	3	3	31	569	93	1707	CoherentMotion_C#v1	1	500
788	1	2	23	2	2	3	3	143	457	429	1371	CoherentMotion_C#v1	1	500
956	0	1	14	0	3	3	3	87	513	261	1539	CoherentMotion_C#v1	1	500
810	1	4	42	0	0	3	3	256	344	768	1032	CoherentMotion_C#v1	1	500
740	0	3	33	0	2	3	3	199	401	597	1203	CoherentMotion_C#v1	1	500
683	1	2	23	3	3	3	3	143	457	429	1371	CoherentMotion_C#v1	1	500
817	0	2	23	3	2	3	3	143	457	429	1371	CoherentMotion_C#v1	1	500
683	1	5	51	1	1	3	3	312	288	936	864	CoherentMotion_C#v1	1	500
769	1	7	70	2	2	3	3	424	176	1272	528	CoherentMotion_C#v1	1	500
745	0	3	33	1	3	3	3	199	401	597	1203	CoherentMotion_C#v1	1	500
754	1	7	70	1	1	3	3	424	176	1272	528	CoherentMotion_C#v1	1	500
731	1	3	33	0	0	3	3	199	401	597	1203	CoherentMotion_C#v1	1	500
787	1	6	61	3	3	3	3	368	232	1104	696	CoherentMotion_C#v1	1	500
1181	0	2	23	3	2	3	3	143	457	429	1371	CoherentMotion_C#v1	1	500
799	0	2	23	0	2	3	3	143	457	429	1371	CoherentMotion_C#v1	1	500
696	1	4	42	0	0	3	3	256	344	768	1032	CoherentMotion_C#v1	1	500
638	1	7	70	0	0	3	3	424	176	1272	528	CoherentMotion_C#v1	1	500
771	1	0	5	0	0	3	3	31	569	93	1707	CoherentMotion_C#v1	1	500
1102	0	0	5	2	3	3	3	31	569	93	1707	CoherentMotion_C#v1	1	500
1134	1	4	42	2	2	3	3	256	344	768	1032	CoherentMotion_C#v1	1	500
752	1	6	61	0	0	3	3	368	232	1104	696	CoherentMotion_C#v1	1	500
697	1	6	61	0	0	3	3	368	232	1104	696	CoherentMotion_C#v1	1	500
720	1	6	61	1	1	3	3	368	232	1104	696	CoherentMotion_C#v1	1	500
775	1	4	42	2	2	3	3	256	344	768	1032	CoherentMotion_C#v1	1	500
833	0	2	23	3	1	3	3	143	457	429	1371	CoherentMotion_C#v1	1	500
666	1	6	61	3	3	3	3	368	232	1104	696	CoherentMotion_C#v1	1	500
832	0	2	23	2	0	3	3	143	457	429	1371	CoherentMotion_C#v1	1	500
747	1	6	61	1	1	3	3	368	232	1104	696	CoherentMotion_C#v1	1	500
705	1	5	51	0	0	3	3	312	288	936	864	CoherentMotion_C#v1	1	500
745	1	5	51	2	2	3	3	312	288	936	864	CoherentMotion_C#v1	1	500
768	1	4	42	2	2	3	3	256	344	768	1032	CoherentMotion_C#v1	1	500
665	1	0	5	3	3	3	3	31	569	93	1707	CoherentMotion_C#v1	1	500
833	1	7	70	1	1	3	3	424	176	1272	528	CoherentMotion_C#v1	1	500
939	0	1	14	1	2	3	3	87	513	261	1539	CoherentMotion_C#v1	1	500
745	0	6	61	2	3	3	3	368	232	1104	696	CoherentMotion_C#v1	1	500
770	0	1	14	3	1	3	3	87	513	261	1539	CoherentMotion_C#v1	1	500
905	0	0	5	0	2	3	3	31	569	93	1707	CoherentMotion_C#v1	1	500
725	0	0	5	2	1	3	3	31	569	93	1707	CoherentMotion_C#v1	1	500
765	0	1	14	0	3	3	3	87	513	261	1539	CoherentMotion_C#v1	1	500
820	0	1	14	1	2	3	3	87	513	261	1539	CoherentMotion_C#v1	1	500
733	1	3	33	1	1	3	3	199	401	597	1203	CoherentMotion_C#v1	1	500
808	1	4	42	1	1	3	3	256	344	768	1032	CoherentMotion_C#v1	1	500
784	0	1	14	1	3	3	3	87	513	261	1539	CoherentMotion_C#v1	1	500
587	0	3	33	2	1	3	3	199	401	597	1203	CoherentMotion_C#v1	1	500
878	0	4	42	3	2	3	3	256	344	768	1032	CoherentMotion_C#v1	1	500
682	1	6	61	0	0	3	3	368	232	1104	696	CoherentMotion_C#v1	1	500
785	1	7	70	1	1	3	3	424	176	1272	528	CoherentMotion_C#v1	1	500
825	1	0	5	3	3	3	3	31	569	93	1707	CoherentMotion_C#v1	1	500
786	0	0	5	1	2	3	3	31	569	93	1707	CoherentMotion_C#v1	1	500
765	1	5	51	3	3	3	3	312	288	936	864	CoherentMotion_C#v1	1	500
612	1	2	23	0	0	3	3	143	457	429	1371	CoherentMotion_C#v1	1	500
646	0	1	14	1	3	3	3	87	513	261	1539	CoherentMotion_C#v1	1	500
766	1	4	42	2	2	3	3	256	344	768	1032	CoherentMotion_C#v1	1	500
711	1	7	70	3	3	3	3	424	176	1272	528	CoherentMotion_C#v1	1	500
752	0	1	14	0	2	3	3	87	513	261	1539	CoherentMotion_C#v1	1	500
631	1	7	70	1	1	3	3	424	176	1272	528	CoherentMotion_C#v1	1	500
650	0	7	70	1	2	3	3	424	176	1272	528	CoherentMotion_C#v1	1	500
754	1	6	61	0	0	3	3	368	232	1104	696	CoherentMotion_C#v1	1	500
778	0	1	14	0	3	3	3	87	513	261	1539	CoherentMotion_C#v1	1	500
912	1	5	51	3	3	3	3	312	288	936	864	CoherentMotion_C#v1	1	500
893	1	7	70	3	3	3	3	424	176	1272	528	CoherentMotion_C#v1	1	500
778	1	7	70	0	0	3	3	424	176	1272	528	CoherentMotion_C#v1	1	500
932	0	2	23	0	1	3	3	143	457	429	1371	CoherentMotion_C#v1	1	500
588	0	3	33	2	0	3	3	199	401	597	1203	CoherentMotion_C#v1	1	500
692	1	5	51	0	0	3	3	312	288	936	864	CoherentMotion_C#v1	1	500
762	0	0	5	2	0	3	3	31	569	93	1707	CoherentMotion_C#v1	1	500
708	0	1	14	2	0	3	3	87	513	261	1539	CoherentMotion_C#v1	1	500
780	1	7	70	0	0	3	3	424	176	1272	528	CoherentMotion_C#v1	1	500
707	1	1	14	3	3	3	3	87	513	261	1539	CoherentMotion_C#v1	1	500
763	0	1	14	1	2	3	3	87	513	261	1539	CoherentMotion_C#v1	1	500
675	1	3	33	3	3	3	3	199	401	597	1203	CoherentMotion_C#v1	1	500
