# Supplementary material for: The Leuven Embedded Figures Test (L-EFT): measuring perception, intelligence or executive function?
Source: PeerJ. 2018 Mar 26;6:e4524. doi: 10.7717/peerj.4524 (PMC5875396; doi:10.7717/peerj.4524)
Supplement: Supplemental Information 9 [file peerj-06-4524-s009.zip › Study 1/CoherentMotion/115660CoherentMotion.csv]

ReactionTime	Accuracy	CoherenceLevel	CoherenceValue	StimDirection	RespDirection	G_MeanCoherentSpeed	G_MeanRandomSpeed	TotalCoherent	TotalRandom	TotalCoherentSpeed	TotalRandomSpeed	TestID	MainPrac	MotionDuration
2053	1	7	70	3	3	3	3	424	176	1272	528	CoherentMotion_C#v1	0	1000
2058	1	2	23	0	0	3	3	143	457	429	1371	CoherentMotion_C#v1	0	1000
4606	1	7	70	1	1	3	3	424	176	1272	528	CoherentMotion_C#v1	0	1000
1062	1	0	5	3	3	3	3	31	569	93	1707	CoherentMotion_C#v1	0	1000
1334	1	0	5	1	1	3	3	31	569	93	1707	CoherentMotion_C#v1	0	1000
1453	0	0	5	3	1	3	3	31	569	93	1707	CoherentMotion_C#v1	0	1000
1263	0	4	42	3	1	3	3	256	344	768	1032	CoherentMotion_C#v1	0	1000
2245	1	5	51	2	2	3	3	312	288	936	864	CoherentMotion_C#v1	0	1000
1458	1	7	70	3	3	3	3	424	176	1272	528	CoherentMotion_C#v1	0	1000
1434	1	6	61	2	2	3	3	368	232	1104	696	CoherentMotion_C#v1	0	1000
1207	0	1	14	2	0	3	3	87	513	261	1539	CoherentMotion_C#v1	0	1000
1259	1	1	14	1	1	3	3	87	513	261	1539	CoherentMotion_C#v1	0	1000
1144	1	7	70	2	2	3	3	424	176	1272	528	CoherentMotion_C#v1	0	1000
1458	1	5	51	2	2	3	3	312	288	936	864	CoherentMotion_C#v1	0	1000
1356	0	1	14	0	2	3	3	87	513	261	1539	CoherentMotion_C#v1	0	1000
1411	1	7	70	1	1	3	3	424	176	1272	528	CoherentMotion_C#v1	0	1000
1370	1	6	61	3	3	3	3	368	232	1104	696	CoherentMotion_C#v1	0	1000
1398	0	6	61	2	0	3	3	368	232	1104	696	CoherentMotion_C#v1	0	1000
1339	1	3	33	3	3	3	3	199	401	597	1203	CoherentMotion_C#v1	0	1000
1478	0	0	5	2	1	3	3	31	569	93	1707	CoherentMotion_C#v1	0	1000
1808	0	3	33	0	2	3	3	199	401	597	1203	CoherentMotion_C#v1	0	1000
1420	1	7	70	1	1	3	3	424	176	1272	528	CoherentMotion_C#v1	0	1000
1380	1	2	23	1	1	3	3	143	457	429	1371	CoherentMotion_C#v1	0	1000
1645	1	3	33	3	3	3	3	199	401	597	1203	CoherentMotion_C#v1	0	1000
1429	0	1	14	3	1	3	3	87	513	261	1539	CoherentMotion_C#v1	0	1000
1559	1	3	33	1	1	3	3	199	401	597	1203	CoherentMotion_C#v1	0	1000
1723	0	1	14	3	1	3	3	87	513	261	1539	CoherentMotion_C#v1	0	1000
1349	1	2	23	1	1	3	3	143	457	429	1371	CoherentMotion_C#v1	0	1000
1301	1	5	51	0	0	3	3	312	288	936	864	CoherentMotion_C#v1	0	1000
1426	1	5	51	1	1	3	3	312	288	936	864	CoherentMotion_C#v1	0	1000
1370	1	0	5	1	1	3	3	31	569	93	1707	CoherentMotion_C#v1	0	1000
1267	1	3	33	3	3	3	3	199	401	597	1203	CoherentMotion_C#v1	0	1000
1357	1	3	33	1	1	3	3	199	401	597	1203	CoherentMotion_C#v1	0	1000
1305	1	2	23	1	1	3	3	143	457	429	1371	CoherentMotion_C#v1	0	1000
1374	1	5	51	1	1	3	3	312	288	936	864	CoherentMotion_C#v1	0	1000
1359	1	2	23	3	3	3	3	143	457	429	1371	CoherentMotion_C#v1	0	1000
1358	1	2	23	1	1	3	3	143	457	429	1371	CoherentMotion_C#v1	0	1000
1214	1	5	51	3	3	3	3	312	288	936	864	CoherentMotion_C#v1	0	1000
1290	0	3	33	0	1	3	3	199	401	597	1203	CoherentMotion_C#v1	0	1000
1392	1	6	61	0	0	3	3	368	232	1104	696	CoherentMotion_C#v1	0	1000
1402	1	6	61	3	3	3	3	368	232	1104	696	CoherentMotion_C#v1	0	1000
1306	0	1	14	2	1	3	3	87	513	261	1539	CoherentMotion_C#v1	0	1000
1553	0	1	14	0	3	3	3	87	513	261	1539	CoherentMotion_C#v1	0	1000
1373	1	3	33	1	1	3	3	199	401	597	1203	CoherentMotion_C#v1	0	1000
1389	1	7	70	0	0	3	3	424	176	1272	528	CoherentMotion_C#v1	0	1000
1527	1	3	33	2	2	3	3	199	401	597	1203	CoherentMotion_C#v1	0	1000
1377	0	1	14	2	1	3	3	87	513	261	1539	CoherentMotion_C#v1	0	1000
1366	1	2	23	1	1	3	3	143	457	429	1371	CoherentMotion_C#v1	0	1000
1353	1	7	70	0	0	3	3	424	176	1272	528	CoherentMotion_C#v1	0	1000
1313	0	2	23	1	3	3	3	143	457	429	1371	CoherentMotion_C#v1	0	1000
1347	0	0	5	2	1	3	3	31	569	93	1707	CoherentMotion_C#v1	0	1000
1311	1	3	33	1	1	3	3	199	401	597	1203	CoherentMotion_C#v1	0	1000
1501	1	3	33	2	2	3	3	199	401	597	1203	CoherentMotion_C#v1	0	1000
1312	1	5	51	1	1	3	3	312	288	936	864	CoherentMotion_C#v1	0	1000
1264	1	5	51	1	1	3	3	312	288	936	864	CoherentMotion_C#v1	0	1000
1204	1	7	70	2	2	3	3	424	176	1272	528	CoherentMotion_C#v1	0	1000
1337	1	2	23	3	3	3	3	143	457	429	1371	CoherentMotion_C#v1	0	1000
1270	0	2	23	2	1	3	3	143	457	429	1371	CoherentMotion_C#v1	0	1000
1517	1	6	61	0	0	3	3	368	232	1104	696	CoherentMotion_C#v1	0	1000
1362	0	0	5	1	2	3	3	31	569	93	1707	CoherentMotion_C#v1	0	1000
1384	0	0	5	0	1	3	3	31	569	93	1707	CoherentMotion_C#v1	0	1000
1433	1	5	51	1	1	3	3	312	288	936	864	CoherentMotion_C#v1	0	1000
1393	1	4	42	1	1	3	3	256	344	768	1032	CoherentMotion_C#v1	0	1000
1332	1	7	70	0	0	3	3	424	176	1272	528	CoherentMotion_C#v1	0	1000
1369	1	4	42	1	1	3	3	256	344	768	1032	CoherentMotion_C#v1	0	1000
1314	1	1	14	3	3	3	3	87	513	261	1539	CoherentMotion_C#v1	0	1000
1324	1	6	61	3	3	3	3	368	232	1104	696	CoherentMotion_C#v1	0	1000
1295	0	1	14	0	2	3	3	87	513	261	1539	CoherentMotion_C#v1	0	1000
1211	0	0	5	0	1	3	3	31	569	93	1707	CoherentMotion_C#v1	0	1000
1450	1	4	42	1	1	3	3	256	344	768	1032	CoherentMotion_C#v1	0	1000
1304	1	4	42	0	0	3	3	256	344	768	1032	CoherentMotion_C#v1	0	1000
1170	1	6	61	2	2	3	3	368	232	1104	696	CoherentMotion_C#v1	0	1000
1772	1	6	61	2	2	3	3	368	232	1104	696	CoherentMotion_C#v1	0	1000
1455	1	4	42	2	2	3	3	256	344	768	1032	CoherentMotion_C#v1	0	1000
2018	1	7	70	3	3	3	3	424	176	1272	528	CoherentMotion_C#v1	0	1000
1354	1	5	51	2	2	3	3	312	288	936	864	CoherentMotion_C#v1	0	1000
1322	1	5	51	3	3	3	3	312	288	936	864	CoherentMotion_C#v1	0	1000
1298	1	4	42	1	1	3	3	256	344	768	1032	CoherentMotion_C#v1	0	1000
1390	1	6	61	2	2	3	3	368	232	1104	696	CoherentMotion_C#v1	0	1000
1351	1	5	51	2	2	3	3	312	288	936	864	CoherentMotion_C#v1	0	1000
920	1	3	33	1	1	3	3	199	401	597	1203	CoherentMotion_C#v1	1	500
966	1	4	42	0	0	3	3	256	344	768	1032	CoherentMotion_C#v1	1	500
930	0	6	61	0	2	3	3	368	232	1104	696	CoherentMotion_C#v1	1	500
944	0	0	5	1	3	3	3	31	569	93	1707	CoherentMotion_C#v1	1	500
853	1	5	51	2	2	3	3	312	288	936	864	CoherentMotion_C#v1	1	500
841	1	6	61	3	3	3	3	368	232	1104	696	CoherentMotion_C#v1	1	500
851	1	5	51	2	2	3	3	312	288	936	864	CoherentMotion_C#v1	1	500
933	0	1	14	3	1	3	3	87	513	261	1539	CoherentMotion_C#v1	1	500
873	1	4	42	0	0	3	3	256	344	768	1032	CoherentMotion_C#v1	1	500
804	1	1	14	3	3	3	3	87	513	261	1539	CoherentMotion_C#v1	1	500
878	0	2	23	1	3	3	3	143	457	429	1371	CoherentMotion_C#v1	1	500
714	1	5	51	0	0	3	3	312	288	936	864	CoherentMotion_C#v1	1	500
786	1	2	23	1	1	3	3	143	457	429	1371	CoherentMotion_C#v1	1	500
799	1	3	33	2	2	3	3	199	401	597	1203	CoherentMotion_C#v1	1	500
676	1	2	23	3	3	3	3	143	457	429	1371	CoherentMotion_C#v1	1	500
1003	1	1	14	0	0	3	3	87	513	261	1539	CoherentMotion_C#v1	1	500
688	1	7	70	1	1	3	3	424	176	1272	528	CoherentMotion_C#v1	1	500
919	0	5	51	1	3	3	3	312	288	936	864	CoherentMotion_C#v1	1	500
804	1	6	61	3	3	3	3	368	232	1104	696	CoherentMotion_C#v1	1	500
668	1	6	61	2	2	3	3	368	232	1104	696	CoherentMotion_C#v1	1	500
731	1	2	23	1	1	3	3	143	457	429	1371	CoherentMotion_C#v1	1	500
747	0	1	14	2	0	3	3	87	513	261	1539	CoherentMotion_C#v1	1	500
635	1	7	70	3	3	3	3	424	176	1272	528	CoherentMotion_C#v1	1	500
615	1	7	70	3	3	3	3	424	176	1272	528	CoherentMotion_C#v1	1	500
580	1	4	42	1	1	3	3	256	344	768	1032	CoherentMotion_C#v1	1	500
633	1	4	42	3	3	3	3	256	344	768	1032	CoherentMotion_C#v1	1	500
750	1	2	23	1	1	3	3	143	457	429	1371	CoherentMotion_C#v1	1	500
590	1	1	14	3	3	3	3	87	513	261	1539	CoherentMotion_C#v1	1	500
744	0	0	5	0	2	3	3	31	569	93	1707	CoherentMotion_C#v1	1	500
625	1	6	61	3	3	3	3	368	232	1104	696	CoherentMotion_C#v1	1	500
758	1	5	51	0	0	3	3	312	288	936	864	CoherentMotion_C#v1	1	500
752	1	4	42	0	0	3	3	256	344	768	1032	CoherentMotion_C#v1	1	500
590	1	6	61	1	1	3	3	368	232	1104	696	CoherentMotion_C#v1	1	500
632	1	4	42	0	0	3	3	256	344	768	1032	CoherentMotion_C#v1	1	500
760	0	0	5	2	3	3	3	31	569	93	1707	CoherentMotion_C#v1	1	500
775	1	5	51	2	2	3	3	312	288	936	864	CoherentMotion_C#v1	1	500
602	1	3	33	1	1	3	3	199	401	597	1203	CoherentMotion_C#v1	1	500
614	1	7	70	1	1	3	3	424	176	1272	528	CoherentMotion_C#v1	1	500
635	1	4	42	3	3	3	3	256	344	768	1032	CoherentMotion_C#v1	1	500
711	1	7	70	2	2	3	3	424	176	1272	528	CoherentMotion_C#v1	1	500
710	1	4	42	0	0	3	3	256	344	768	1032	CoherentMotion_C#v1	1	500
534	1	1	14	1	1	3	3	87	513	261	1539	CoherentMotion_C#v1	1	500
655	1	3	33	3	3	3	3	199	401	597	1203	CoherentMotion_C#v1	1	500
570	1	5	51	1	1	3	3	312	288	936	864	CoherentMotion_C#v1	1	500
569	1	1	14	0	0	3	3	87	513	261	1539	CoherentMotion_C#v1	1	500
636	1	3	33	0	0	3	3	199	401	597	1203	CoherentMotion_C#v1	1	500
578	1	4	42	2	2	3	3	256	344	768	1032	CoherentMotion_C#v1	1	500
582	1	1	14	3	3	3	3	87	513	261	1539	CoherentMotion_C#v1	1	500
525	1	7	70	1	1	3	3	424	176	1272	528	CoherentMotion_C#v1	1	500
587	1	3	33	3	3	3	3	199	401	597	1203	CoherentMotion_C#v1	1	500
847	1	1	14	2	2	3	3	87	513	261	1539	CoherentMotion_C#v1	1	500
618	1	4	42	1	1	3	3	256	344	768	1032	CoherentMotion_C#v1	1	500
696	1	0	5	1	1	3	3	31	569	93	1707	CoherentMotion_C#v1	1	500
741	1	3	33	3	3	3	3	199	401	597	1203	CoherentMotion_C#v1	1	500
605	1	7	70	1	1	3	3	424	176	1272	528	CoherentMotion_C#v1	1	500
794	1	3	33	2	2	3	3	199	401	597	1203	CoherentMotion_C#v1	1	500
844	1	2	23	0	0	3	3	143	457	429	1371	CoherentMotion_C#v1	1	500
749	0	5	51	1	3	3	3	312	288	936	864	CoherentMotion_C#v1	1	500
542	1	7	70	1	1	3	3	424	176	1272	528	CoherentMotion_C#v1	1	500
681	1	3	33	2	2	3	3	199	401	597	1203	CoherentMotion_C#v1	1	500
701	1	0	5	1	1	3	3	31	569	93	1707	CoherentMotion_C#v1	1	500
746	1	6	61	2	2	3	3	368	232	1104	696	CoherentMotion_C#v1	1	500
807	1	3	33	2	2	3	3	199	401	597	1203	CoherentMotion_C#v1	1	500
895	0	2	23	1	3	3	3	143	457	429	1371	CoherentMotion_C#v1	1	500
613	1	7	70	2	2	3	3	424	176	1272	528	CoherentMotion_C#v1	1	500
570	1	6	61	1	1	3	3	368	232	1104	696	CoherentMotion_C#v1	1	500
1085	0	1	14	1	3	3	3	87	513	261	1539	CoherentMotion_C#v1	1	500
802	0	1	14	0	1	3	3	87	513	261	1539	CoherentMotion_C#v1	1	500
984	0	0	5	3	2	3	3	31	569	93	1707	CoherentMotion_C#v1	1	500
685	1	1	14	3	3	3	3	87	513	261	1539	CoherentMotion_C#v1	1	500
615	1	2	23	1	1	3	3	143	457	429	1371	CoherentMotion_C#v1	1	500
617	1	5	51	0	0	3	3	312	288	936	864	CoherentMotion_C#v1	1	500
572	1	6	61	0	0	3	3	368	232	1104	696	CoherentMotion_C#v1	1	500
592	1	7	70	1	1	3	3	424	176	1272	528	CoherentMotion_C#v1	1	500
596	1	1	14	3	3	3	3	87	513	261	1539	CoherentMotion_C#v1	1	500
545	1	6	61	1	1	3	3	368	232	1104	696	CoherentMotion_C#v1	1	500
836	0	1	14	3	2	3	3	87	513	261	1539	CoherentMotion_C#v1	1	500
535	1	3	33	0	0	3	3	199	401	597	1203	CoherentMotion_C#v1	1	500
570	1	4	42	2	2	3	3	256	344	768	1032	CoherentMotion_C#v1	1	500
804	0	2	23	2	1	3	3	143	457	429	1371	CoherentMotion_C#v1	1	500
718	1	2	23	3	3	3	3	143	457	429	1371	CoherentMotion_C#v1	1	500
842	1	3	33	2	2	3	3	199	401	597	1203	CoherentMotion_C#v1	1	500
807	1	7	70	2	2	3	3	424	176	1272	528	CoherentMotion_C#v1	1	500
648	1	3	33	1	1	3	3	199	401	597	1203	CoherentMotion_C#v1	1	500
711	0	0	5	1	0	3	3	31	569	93	1707	CoherentMotion_C#v1	1	500
548	0	3	33	0	3	3	3	199	401	597	1203	CoherentMotion_C#v1	1	500
1017	1	1	14	2	2	3	3	87	513	261	1539	CoherentMotion_C#v1	1	500
664	1	4	42	0	0	3	3	256	344	768	1032	CoherentMotion_C#v1	1	500
598	1	2	23	1	1	3	3	143	457	429	1371	CoherentMotion_C#v1	1	500
563	0	1	14	1	3	3	3	87	513	261	1539	CoherentMotion_C#v1	1	500
685	1	7	70	0	0	3	3	424	176	1272	528	CoherentMotion_C#v1	1	500
676	0	1	14	2	1	3	3	87	513	261	1539	CoherentMotion_C#v1	1	500
992	0	0	5	3	0	3	3	31	569	93	1707	CoherentMotion_C#v1	1	500
679	0	1	14	2	3	3	3	87	513	261	1539	CoherentMotion_C#v1	1	500
655	1	0	5	2	2	3	3	31	569	93	1707	CoherentMotion_C#v1	1	500
628	1	6	61	2	2	3	3	368	232	1104	696	CoherentMotion_C#v1	1	500
665	0	2	23	0	1	3	3	143	457	429	1371	CoherentMotion_C#v1	1	500
525	1	4	42	0	0	3	3	256	344	768	1032	CoherentMotion_C#v1	1	500
566	0	0	5	2	0	3	3	31	569	93	1707	CoherentMotion_C#v1	1	500
798	1	4	42	2	2	3	3	256	344	768	1032	CoherentMotion_C#v1	1	500
575	1	3	33	0	0	3	3	199	401	597	1203	CoherentMotion_C#v1	1	500
653	0	0	5	2	1	3	3	31	569	93	1707	CoherentMotion_C#v1	1	500
612	1	0	5	1	1	3	3	31	569	93	1707	CoherentMotion_C#v1	1	500
896	0	0	5	2	3	3	3	31	569	93	1707	CoherentMotion_C#v1	1	500
755	1	0	5	1	1	3	3	31	569	93	1707	CoherentMotion_C#v1	1	500
668	1	0	5	3	3	3	3	31	569	93	1707	CoherentMotion_C#v1	1	500
599	1	5	51	1	1	3	3	312	288	936	864	CoherentMotion_C#v1	1	500
551	1	5	51	3	3	3	3	312	288	936	864	CoherentMotion_C#v1	1	500
723	1	4	42	2	2	3	3	256	344	768	1032	CoherentMotion_C#v1	1	500
698	1	1	14	3	3	3	3	87	513	261	1539	CoherentMotion_C#v1	1	500
569	0	5	51	2	0	3	3	312	288	936	864	CoherentMotion_C#v1	1	500
621	1	6	61	2	2	3	3	368	232	1104	696	CoherentMotion_C#v1	1	500
665	1	4	42	1	1	3	3	256	344	768	1032	CoherentMotion_C#v1	1	500
823	1	1	14	3	3	3	3	87	513	261	1539	CoherentMotion_C#v1	1	500
746	0	0	5	0	3	3	3	31	569	93	1707	CoherentMotion_C#v1	1	500
689	0	2	23	1	3	3	3	143	457	429	1371	CoherentMotion_C#v1	1	500
847	1	6	61	1	1	3	3	368	232	1104	696	CoherentMotion_C#v1	1	500
595	1	6	61	0	0	3	3	368	232	1104	696	CoherentMotion_C#v1	1	500
646	0	4	42	1	3	3	3	256	344	768	1032	CoherentMotion_C#v1	1	500
644	1	3	33	0	0	3	3	199	401	597	1203	CoherentMotion_C#v1	1	500
610	1	5	51	2	2	3	3	312	288	936	864	CoherentMotion_C#v1	1	500
1002	1	1	14	1	1	3	3	87	513	261	1539	CoherentMotion_C#v1	1	500
1177	1	4	42	2	2	3	3	256	344	768	1032	CoherentMotion_C#v1	1	500
697	1	5	51	1	1	3	3	312	288	936	864	CoherentMotion_C#v1	1	500
521	1	7	70	1	1	3	3	424	176	1272	528	CoherentMotion_C#v1	1	500
704	1	4	42	0	0	3	3	256	344	768	1032	CoherentMotion_C#v1	1	500
656	1	5	51	1	1	3	3	312	288	936	864	CoherentMotion_C#v1	1	500
527	1	2	23	0	0	3	3	143	457	429	1371	CoherentMotion_C#v1	1	500
672	0	0	5	0	2	3	3	31	569	93	1707	CoherentMotion_C#v1	1	500
589	0	2	23	3	1	3	3	143	457	429	1371	CoherentMotion_C#v1	1	500
585	1	5	51	0	0	3	3	312	288	936	864	CoherentMotion_C#v1	1	500
525	1	3	33	0	0	3	3	199	401	597	1203	CoherentMotion_C#v1	1	500
624	1	7	70	3	3	3	3	424	176	1272	528	CoherentMotion_C#v1	1	500
593	1	2	23	1	1	3	3	143	457	429	1371	CoherentMotion_C#v1	1	500
682	1	7	70	2	2	3	3	424	176	1272	528	CoherentMotion_C#v1	1	500
607	1	3	33	1	1	3	3	199	401	597	1203	CoherentMotion_C#v1	1	500
556	1	2	23	0	0	3	3	143	457	429	1371	CoherentMotion_C#v1	1	500
695	0	2	23	1	3	3	3	143	457	429	1371	CoherentMotion_C#v1	1	500
534	1	2	23	1	1	3	3	143	457	429	1371	CoherentMotion_C#v1	1	500
657	0	0	5	1	3	3	3	31	569	93	1707	CoherentMotion_C#v1	1	500
607	1	7	70	0	0	3	3	424	176	1272	528	CoherentMotion_C#v1	1	500
522	1	7	70	0	0	3	3	424	176	1272	528	CoherentMotion_C#v1	1	500
3134	0	1	14	3	1	3	3	87	513	261	1539	CoherentMotion_C#v1	1	500
586	1	6	61	1	1	3	3	368	232	1104	696	CoherentMotion_C#v1	1	500
628	1	2	23	3	3	3	3	143	457	429	1371	CoherentMotion_C#v1	1	500
579	1	6	61	0	0	3	3	368	232	1104	696	CoherentMotion_C#v1	1	500
963	1	0	5	3	3	3	3	31	569	93	1707	CoherentMotion_C#v1	1	500
660	1	2	23	0	0	3	3	143	457	429	1371	CoherentMotion_C#v1	1	500
618	0	3	33	0	1	3	3	199	401	597	1203	CoherentMotion_C#v1	1	500
767	0	0	5	0	3	3	3	31	569	93	1707	CoherentMotion_C#v1	1	500
840	0	0	5	3	1	3	3	31	569	93	1707	CoherentMotion_C#v1	1	500
635	1	4	42	1	1	3	3	256	344	768	1032	CoherentMotion_C#v1	1	500
752	0	3	33	1	0	3	3	199	401	597	1203	CoherentMotion_C#v1	1	500
695	1	6	61	0	0	3	3	368	232	1104	696	CoherentMotion_C#v1	1	500
671	1	3	33	1	1	3	3	199	401	597	1203	CoherentMotion_C#v1	1	500
629	1	7	70	3	3	3	3	424	176	1272	528	CoherentMotion_C#v1	1	500
593	1	5	51	3	3	3	3	312	288	936	864	CoherentMotion_C#v1	1	500
678	0	0	5	2	1	3	3	31	569	93	1707	CoherentMotion_C#v1	1	500
648	1	6	61	1	1	3	3	368	232	1104	696	CoherentMotion_C#v1	1	500
602	1	4	42	3	3	3	3	256	344	768	1032	CoherentMotion_C#v1	1	500
583	1	5	51	0	0	3	3	312	288	936	864	CoherentMotion_C#v1	1	500
794	0	2	23	0	1	3	3	143	457	429	1371	CoherentMotion_C#v1	1	500
672	1	3	33	0	0	3	3	199	401	597	1203	CoherentMotion_C#v1	1	500
529	1	7	70	0	0	3	3	424	176	1272	528	CoherentMotion_C#v1	1	500
589	1	5	51	3	3	3	3	312	288	936	864	CoherentMotion_C#v1	1	500
536	1	7	70	0	0	3	3	424	176	1272	528	CoherentMotion_C#v1	1	500
602	1	7	70	1	1	3	3	424	176	1272	528	CoherentMotion_C#v1	1	500
524	1	7	70	3	3	3	3	424	176	1272	528	CoherentMotion_C#v1	1	500
526	0	1	14	1	0	3	3	87	513	261	1539	CoherentMotion_C#v1	1	500
714	1	3	33	2	2	3	3	199	401	597	1203	CoherentMotion_C#v1	1	500
603	1	2	23	3	3	3	3	143	457	429	1371	CoherentMotion_C#v1	1	500
711	1	6	61	2	2	3	3	368	232	1104	696	CoherentMotion_C#v1	1	500
574	1	0	5	3	3	3	3	31	569	93	1707	CoherentMotion_C#v1	1	500
658	0	0	5	2	1	3	3	31	569	93	1707	CoherentMotion_C#v1	1	500
544	0	5	51	2	3	3	3	312	288	936	864	CoherentMotion_C#v1	1	500
526	1	5	51	2	2	3	3	312	288	936	864	CoherentMotion_C#v1	1	500
1469	1	7	70	0	0	3	3	424	176	1272	528	CoherentMotion_C#v1	1	500
631	1	2	23	3	3	3	3	143	457	429	1371	CoherentMotion_C#v1	1	500
600	1	6	61	0	0	3	3	368	232	1104	696	CoherentMotion_C#v1	1	500
616	1	3	33	1	1	3	3	199	401	597	1203	CoherentMotion_C#v1	1	500
677	0	1	14	3	0	3	3	87	513	261	1539	CoherentMotion_C#v1	1	500
657	0	0	5	1	3	3	3	31	569	93	1707	CoherentMotion_C#v1	1	500
595	1	5	51	3	3	3	3	312	288	936	864	CoherentMotion_C#v1	1	500
831	1	3	33	3	3	3	3	199	401	597	1203	CoherentMotion_C#v1	1	500
561	1	7	70	3	3	3	3	424	176	1272	528	CoherentMotion_C#v1	1	500
642	1	5	51	0	0	3	3	312	288	936	864	CoherentMotion_C#v1	1	500
561	1	3	33	1	1	3	3	199	401	597	1203	CoherentMotion_C#v1	1	500
565	1	6	61	3	3	3	3	368	232	1104	696	CoherentMotion_C#v1	1	500
524	1	3	33	0	0	3	3	199	401	597	1203	CoherentMotion_C#v1	1	500
544	1	6	61	1	1	3	3	368	232	1104	696	CoherentMotion_C#v1	1	500
748	1	5	51	1	1	3	3	312	288	936	864	CoherentMotion_C#v1	1	500
592	1	4	42	1	1	3	3	256	344	768	1032	CoherentMotion_C#v1	1	500
525	1	1	14	3	3	3	3	87	513	261	1539	CoherentMotion_C#v1	1	500
698	0	3	33	3	1	3	3	199	401	597	1203	CoherentMotion_C#v1	1	500
746	0	0	5	3	1	3	3	31	569	93	1707	CoherentMotion_C#v1	1	500
746	1	4	42	3	3	3	3	256	344	768	1032	CoherentMotion_C#v1	1	500
650	1	0	5	1	1	3	3	31	569	93	1707	CoherentMotion_C#v1	1	500
639	1	2	23	1	1	3	3	143	457	429	1371	CoherentMotion_C#v1	1	500
596	1	7	70	3	3	3	3	424	176	1272	528	CoherentMotion_C#v1	1	500
592	1	7	70	2	2	3	3	424	176	1272	528	CoherentMotion_C#v1	1	500
1588	0	5	51	2	0	3	3	312	288	936	864	CoherentMotion_C#v1	1	500
710	1	3	33	0	0	3	3	199	401	597	1203	CoherentMotion_C#v1	1	500
732	0	1	14	1	3	3	3	87	513	261	1539	CoherentMotion_C#v1	1	500
556	1	6	61	3	3	3	3	368	232	1104	696	CoherentMotion_C#v1	1	500
693	1	6	61	2	2	3	3	368	232	1104	696	CoherentMotion_C#v1	1	500
749	0	0	5	0	2	3	3	31	569	93	1707	CoherentMotion_C#v1	1	500
549	1	7	70	3	3	3	3	424	176	1272	528	CoherentMotion_C#v1	1	500
632	1	0	5	1	1	3	3	31	569	93	1707	CoherentMotion_C#v1	1	500
613	1	3	33	0	0	3	3	199	401	597	1203	CoherentMotion_C#v1	1	500
659	1	4	42	0	0	3	3	256	344	768	1032	CoherentMotion_C#v1	1	500
585	1	2	23	3	3	3	3	143	457	429	1371	CoherentMotion_C#v1	1	500
621	0	6	61	2	1	3	3	368	232	1104	696	CoherentMotion_C#v1	1	500
793	0	1	14	2	3	3	3	87	513	261	1539	CoherentMotion_C#v1	1	500
586	1	3	33	0	0	3	3	199	401	597	1203	CoherentMotion_C#v1	1	500
570	1	7	70	1	1	3	3	424	176	1272	528	CoherentMotion_C#v1	1	500
538	1	1	14	3	3	3	3	87	513	261	1539	CoherentMotion_C#v1	1	500
540	1	1	14	0	0	3	3	87	513	261	1539	CoherentMotion_C#v1	1	500
629	0	0	5	2	1	3	3	31	569	93	1707	CoherentMotion_C#v1	1	500
636	1	5	51	1	1	3	3	312	288	936	864	CoherentMotion_C#v1	1	500
671	1	3	33	3	3	3	3	199	401	597	1203	CoherentMotion_C#v1	1	500
550	1	4	42	1	1	3	3	256	344	768	1032	CoherentMotion_C#v1	1	500
614	1	3	33	1	1	3	3	199	401	597	1203	CoherentMotion_C#v1	1	500
523	1	7	70	1	1	3	3	424	176	1272	528	CoherentMotion_C#v1	1	500
897	0	1	14	1	3	3	3	87	513	261	1539	CoherentMotion_C#v1	1	500
763	1	2	23	3	3	3	3	143	457	429	1371	CoherentMotion_C#v1	1	500
566	0	7	70	2	1	3	3	424	176	1272	528	CoherentMotion_C#v1	1	500
1209	0	0	5	0	1	3	3	31	569	93	1707	CoherentMotion_C#v1	1	500
733	1	2	23	2	2	3	3	143	457	429	1371	CoherentMotion_C#v1	1	500
769	1	7	70	1	1	3	3	424	176	1272	528	CoherentMotion_C#v1	1	500
902	0	2	23	1	2	3	3	143	457	429	1371	CoherentMotion_C#v1	1	500
841	1	5	51	1	1	3	3	312	288	936	864	CoherentMotion_C#v1	1	500
603	1	5	51	0	0	3	3	312	288	936	864	CoherentMotion_C#v1	1	500
583	1	5	51	3	3	3	3	312	288	936	864	CoherentMotion_C#v1	1	500
803	0	2	23	0	2	3	3	143	457	429	1371	CoherentMotion_C#v1	1	500
644	1	1	14	3	3	3	3	87	513	261	1539	CoherentMotion_C#v1	1	500
748	0	1	14	3	0	3	3	87	513	261	1539	CoherentMotion_C#v1	1	500
764	0	0	5	0	1	3	3	31	569	93	1707	CoherentMotion_C#v1	1	500
572	1	7	70	3	3	3	3	424	176	1272	528	CoherentMotion_C#v1	1	500
847	1	2	23	2	2	3	3	143	457	429	1371	CoherentMotion_C#v1	1	500
634	1	3	33	0	0	3	3	199	401	597	1203	CoherentMotion_C#v1	1	500
623	1	2	23	3	3	3	3	143	457	429	1371	CoherentMotion_C#v1	1	500
724	1	7	70	1	1	3	3	424	176	1272	528	CoherentMotion_C#v1	1	500
571	1	6	61	2	2	3	3	368	232	1104	696	CoherentMotion_C#v1	1	500
558	1	7	70	1	1	3	3	424	176	1272	528	CoherentMotion_C#v1	1	500
745	0	1	14	0	3	3	3	87	513	261	1539	CoherentMotion_C#v1	1	500
529	1	4	42	0	0	3	3	256	344	768	1032	CoherentMotion_C#v1	1	500
700	1	3	33	1	1	3	3	199	401	597	1203	CoherentMotion_C#v1	1	500
602	1	7	70	1	1	3	3	424	176	1272	528	CoherentMotion_C#v1	1	500
631	1	0	5	2	2	3	3	31	569	93	1707	CoherentMotion_C#v1	1	500
612	1	0	5	1	1	3	3	31	569	93	1707	CoherentMotion_C#v1	1	500
553	1	3	33	0	0	3	3	199	401	597	1203	CoherentMotion_C#v1	1	500
810	1	5	51	2	2	3	3	312	288	936	864	CoherentMotion_C#v1	1	500
717	0	4	42	2	1	3	3	256	344	768	1032	CoherentMotion_C#v1	1	500
555	1	5	51	2	2	3	3	312	288	936	864	CoherentMotion_C#v1	1	500
559	1	6	61	0	0	3	3	368	232	1104	696	CoherentMotion_C#v1	1	500
1841	1	4	42	2	2	3	3	256	344	768	1032	CoherentMotion_C#v1	1	500
620	1	6	61	2	2	3	3	368	232	1104	696	CoherentMotion_C#v1	1	500
564	1	4	42	3	3	3	3	256	344	768	1032	CoherentMotion_C#v1	1	500
727	1	2	23	0	0	3	3	143	457	429	1371	CoherentMotion_C#v1	1	500
735	0	0	5	2	1	3	3	31	569	93	1707	CoherentMotion_C#v1	1	500
654	1	5	51	1	1	3	3	312	288	936	864	CoherentMotion_C#v1	1	500
613	1	3	33	2	2	3	3	199	401	597	1203	CoherentMotion_C#v1	1	500
768	0	0	5	0	1	3	3	31	569	93	1707	CoherentMotion_C#v1	1	500
640	1	1	14	0	0	3	3	87	513	261	1539	CoherentMotion_C#v1	1	500
1267	1	6	61	2	2	3	3	368	232	1104	696	CoherentMotion_C#v1	1	500
734	0	0	5	3	1	3	3	31	569	93	1707	CoherentMotion_C#v1	1	500
645	1	5	51	2	2	3	3	312	288	936	864	CoherentMotion_C#v1	1	500
625	1	4	42	3	3	3	3	256	344	768	1032	CoherentMotion_C#v1	1	500
776	0	1	14	1	0	3	3	87	513	261	1539	CoherentMotion_C#v1	1	500
640	0	0	5	3	1	3	3	31	569	93	1707	CoherentMotion_C#v1	1	500
718	1	6	61	2	2	3	3	368	232	1104	696	CoherentMotion_C#v1	1	500
645	1	1	14	1	1	3	3	87	513	261	1539	CoherentMotion_C#v1	1	500
842	0	0	5	0	3	3	3	31	569	93	1707	CoherentMotion_C#v1	1	500
660	1	2	23	2	2	3	3	143	457	429	1371	CoherentMotion_C#v1	1	500
818	0	0	5	0	2	3	3	31	569	93	1707	CoherentMotion_C#v1	1	500
588	1	7	70	3	3	3	3	424	176	1272	528	CoherentMotion_C#v1	1	500
864	0	1	14	3	2	3	3	87	513	261	1539	CoherentMotion_C#v1	1	500
647	1	5	51	0	0	3	3	312	288	936	864	CoherentMotion_C#v1	1	500
640	1	7	70	2	2	3	3	424	176	1272	528	CoherentMotion_C#v1	1	500
828	1	1	14	1	1	3	3	87	513	261	1539	CoherentMotion_C#v1	1	500
654	1	4	42	3	3	3	3	256	344	768	1032	CoherentMotion_C#v1	1	500
678	0	1	14	0	3	3	3	87	513	261	1539	CoherentMotion_C#v1	1	500
724	1	7	70	2	2	3	3	424	176	1272	528	CoherentMotion_C#v1	1	500
842	1	0	5	1	1	3	3	31	569	93	1707	CoherentMotion_C#v1	1	500
708	1	7	70	1	1	3	3	424	176	1272	528	CoherentMotion_C#v1	1	500
648	1	4	42	3	3	3	3	256	344	768	1032	CoherentMotion_C#v1	1	500
608	1	5	51	0	0	3	3	312	288	936	864	CoherentMotion_C#v1	1	500
605	1	5	51	3	3	3	3	312	288	936	864	CoherentMotion_C#v1	1	500
602	1	3	33	2	2	3	3	199	401	597	1203	CoherentMotion_C#v1	1	500
550	1	3	33	1	1	3	3	199	401	597	1203	CoherentMotion_C#v1	1	500
525	0	3	33	2	0	3	3	199	401	597	1203	CoherentMotion_C#v1	1	500
672	1	3	33	2	2	3	3	199	401	597	1203	CoherentMotion_C#v1	1	500
610	1	2	23	3	3	3	3	143	457	429	1371	CoherentMotion_C#v1	1	500
567	1	4	42	0	0	3	3	256	344	768	1032	CoherentMotion_C#v1	1	500
723	0	0	5	0	2	3	3	31	569	93	1707	CoherentMotion_C#v1	1	500
658	1	5	51	2	2	3	3	312	288	936	864	CoherentMotion_C#v1	1	500
614	1	5	51	2	2	3	3	312	288	936	864	CoherentMotion_C#v1	1	500
891	1	2	23	2	2	3	3	143	457	429	1371	CoherentMotion_C#v1	1	500
648	1	7	70	3	3	3	3	424	176	1272	528	CoherentMotion_C#v1	1	500
709	0	2	23	3	2	3	3	143	457	429	1371	CoherentMotion_C#v1	1	500
571	1	6	61	3	3	3	3	368	232	1104	696	CoherentMotion_C#v1	1	500
618	0	0	5	2	3	3	3	31	569	93	1707	CoherentMotion_C#v1	1	500
523	1	7	70	1	1	3	3	424	176	1272	528	CoherentMotion_C#v1	1	500
594	1	4	42	0	0	3	3	256	344	768	1032	CoherentMotion_C#v1	1	500
750	0	0	5	2	1	3	3	31	569	93	1707	CoherentMotion_C#v1	1	500
621	1	6	61	0	0	3	3	368	232	1104	696	CoherentMotion_C#v1	1	500
617	1	5	51	2	2	3	3	312	288	936	864	CoherentMotion_C#v1	1	500
584	1	6	61	1	1	3	3	368	232	1104	696	CoherentMotion_C#v1	1	500
907	1	7	70	2	2	3	3	424	176	1272	528	CoherentMotion_C#v1	1	500
598	1	2	23	1	1	3	3	143	457	429	1371	CoherentMotion_C#v1	1	500
596	1	7	70	2	2	3	3	424	176	1272	528	CoherentMotion_C#v1	1	500
751	1	2	23	2	2	3	3	143	457	429	1371	CoherentMotion_C#v1	1	500
535	1	4	42	1	1	3	3	256	344	768	1032	CoherentMotion_C#v1	1	500
618	1	4	42	0	0	3	3	256	344	768	1032	CoherentMotion_C#v1	1	500
679	0	1	14	1	3	3	3	87	513	261	1539	CoherentMotion_C#v1	1	500
662	1	2	23	3	3	3	3	143	457	429	1371	CoherentMotion_C#v1	1	500
1339	1	3	33	0	0	3	3	199	401	597	1203	CoherentMotion_C#v1	1	500
547	1	5	51	2	2	3	3	312	288	936	864	CoherentMotion_C#v1	1	500
765	1	6	61	3	3	3	3	368	232	1104	696	CoherentMotion_C#v1	1	500
1122	1	4	42	3	3	3	3	256	344	768	1032	CoherentMotion_C#v1	1	500
638	1	4	42	1	1	3	3	256	344	768	1032	CoherentMotion_C#v1	1	500
739	0	2	23	3	2	3	3	143	457	429	1371	CoherentMotion_C#v1	1	500
747	1	6	61	0	0	3	3	368	232	1104	696	CoherentMotion_C#v1	1	500
696	1	3	33	0	0	3	3	199	401	597	1203	CoherentMotion_C#v1	1	500
578	1	4	42	1	1	3	3	256	344	768	1032	CoherentMotion_C#v1	1	500
735	1	6	61	2	2	3	3	368	232	1104	696	CoherentMotion_C#v1	1	500
605	1	3	33	3	3	3	3	199	401	597	1203	CoherentMotion_C#v1	1	500
655	1	4	42	0	0	3	3	256	344	768	1032	CoherentMotion_C#v1	1	500
577	1	7	70	0	0	3	3	424	176	1272	528	CoherentMotion_C#v1	1	500
572	1	1	14	1	1	3	3	87	513	261	1539	CoherentMotion_C#v1	1	500
632	1	4	42	3	3	3	3	256	344	768	1032	CoherentMotion_C#v1	1	500
553	1	6	61	3	3	3	3	368	232	1104	696	CoherentMotion_C#v1	1	500
615	1	5	51	3	3	3	3	312	288	936	864	CoherentMotion_C#v1	1	500
821	1	7	70	3	3	3	3	424	176	1272	528	CoherentMotion_C#v1	1	500
719	1	4	42	2	2	3	3	256	344	768	1032	CoherentMotion_C#v1	1	500
566	1	5	51	0	0	3	3	312	288	936	864	CoherentMotion_C#v1	1	500
609	1	4	42	0	0	3	3	256	344	768	1032	CoherentMotion_C#v1	1	500
909	0	1	14	0	3	3	3	87	513	261	1539	CoherentMotion_C#v1	1	500
819	1	2	23	3	3	3	3	143	457	429	1371	CoherentMotion_C#v1	1	500
709	1	1	14	2	2	3	3	87	513	261	1539	CoherentMotion_C#v1	1	500
664	1	4	42	2	2	3	3	256	344	768	1032	CoherentMotion_C#v1	1	500
718	1	2	23	0	0	3	3	143	457	429	1371	CoherentMotion_C#v1	1	500
583	1	6	61	0	0	3	3	368	232	1104	696	CoherentMotion_C#v1	1	500
635	1	6	61	1	1	3	3	368	232	1104	696	CoherentMotion_C#v1	1	500
673	1	4	42	2	2	3	3	256	344	768	1032	CoherentMotion_C#v1	1	500
648	1	7	70	0	0	3	3	424	176	1272	528	CoherentMotion_C#v1	1	500
597	1	2	23	3	3	3	3	143	457	429	1371	CoherentMotion_C#v1	1	500
618	0	1	14	3	1	3	3	87	513	261	1539	CoherentMotion_C#v1	1	500
863	0	2	23	0	2	3	3	143	457	429	1371	CoherentMotion_C#v1	1	500
641	1	7	70	1	1	3	3	424	176	1272	528	CoherentMotion_C#v1	1	500
663	1	6	61	0	0	3	3	368	232	1104	696	CoherentMotion_C#v1	1	500
566	1	7	70	0	0	3	3	424	176	1272	528	CoherentMotion_C#v1	1	500
576	1	1	14	0	0	3	3	87	513	261	1539	CoherentMotion_C#v1	1	500
596	1	5	51	1	1	3	3	312	288	936	864	CoherentMotion_C#v1	1	500
526	1	3	33	1	1	3	3	199	401	597	1203	CoherentMotion_C#v1	1	500
667	1	5	51	2	2	3	3	312	288	936	864	CoherentMotion_C#v1	1	500
705	1	7	70	0	0	3	3	424	176	1272	528	CoherentMotion_C#v1	1	500
1415	1	0	5	1	1	3	3	31	569	93	1707	CoherentMotion_C#v1	1	500
649	0	0	5	2	1	3	3	31	569	93	1707	CoherentMotion_C#v1	1	500
655	0	2	23	0	1	3	3	143	457	429	1371	CoherentMotion_C#v1	1	500
525	1	6	61	0	0	3	3	368	232	1104	696	CoherentMotion_C#v1	1	500
631	1	4	42	3	3	3	3	256	344	768	1032	CoherentMotion_C#v1	1	500
548	1	4	42	0	0	3	3	256	344	768	1032	CoherentMotion_C#v1	1	500
878	1	3	33	0	0	3	3	199	401	597	1203	CoherentMotion_C#v1	1	500
559	1	6	61	1	1	3	3	368	232	1104	696	CoherentMotion_C#v1	1	500
685	1	5	51	3	3	3	3	312	288	936	864	CoherentMotion_C#v1	1	500
548	1	6	61	3	3	3	3	368	232	1104	696	CoherentMotion_C#v1	1	500
567	1	5	51	1	1	3	3	312	288	936	864	CoherentMotion_C#v1	1	500
722	0	3	33	2	1	3	3	199	401	597	1203	CoherentMotion_C#v1	1	500
578	1	7	70	2	2	3	3	424	176	1272	528	CoherentMotion_C#v1	1	500
702	0	1	14	0	3	3	3	87	513	261	1539	CoherentMotion_C#v1	1	500
596	0	0	5	1	2	3	3	31	569	93	1707	CoherentMotion_C#v1	1	500
695	0	1	14	3	1	3	3	87	513	261	1539	CoherentMotion_C#v1	1	500
1070	0	0	5	2	3	3	3	31	569	93	1707	CoherentMotion_C#v1	1	500
582	1	6	61	3	3	3	3	368	232	1104	696	CoherentMotion_C#v1	1	500
527	1	3	33	0	0	3	3	199	401	597	1203	CoherentMotion_C#v1	1	500
589	1	5	51	2	2	3	3	312	288	936	864	CoherentMotion_C#v1	1	500
570	1	3	33	0	0	3	3	199	401	597	1203	CoherentMotion_C#v1	1	500
524	1	5	51	1	1	3	3	312	288	936	864	CoherentMotion_C#v1	1	500
544	0	6	61	0	2	3	3	368	232	1104	696	CoherentMotion_C#v1	1	500
524	1	2	23	0	0	3	3	143	457	429	1371	CoherentMotion_C#v1	1	500
733	0	1	14	2	0	3	3	87	513	261	1539	CoherentMotion_C#v1	1	500
658	0	1	14	2	3	3	3	87	513	261	1539	CoherentMotion_C#v1	1	500
1506	1	5	51	2	2	3	3	312	288	936	864	CoherentMotion_C#v1	1	500
589	1	2	23	1	1	3	3	143	457	429	1371	CoherentMotion_C#v1	1	500
586	1	2	23	2	2	3	3	143	457	429	1371	CoherentMotion_C#v1	1	500
1061	1	4	42	0	0	3	3	256	344	768	1032	CoherentMotion_C#v1	1	500
558	1	6	61	1	1	3	3	368	232	1104	696	CoherentMotion_C#v1	1	500
585	0	0	5	0	3	3	3	31	569	93	1707	CoherentMotion_C#v1	1	500
540	1	6	61	2	2	3	3	368	232	1104	696	CoherentMotion_C#v1	1	500
799	0	0	5	3	1	3	3	31	569	93	1707	CoherentMotion_C#v1	1	500
617	1	6	61	1	1	3	3	368	232	1104	696	CoherentMotion_C#v1	1	500
550	1	2	23	3	3	3	3	143	457	429	1371	CoherentMotion_C#v1	1	500
525	1	6	61	2	2	3	3	368	232	1104	696	CoherentMotion_C#v1	1	500
964	0	4	42	2	0	3	3	256	344	768	1032	CoherentMotion_C#v1	1	500
721	1	5	51	0	0	3	3	312	288	936	864	CoherentMotion_C#v1	1	500
585	1	3	33	3	3	3	3	199	401	597	1203	CoherentMotion_C#v1	1	500
676	1	6	61	0	0	3	3	368	232	1104	696	CoherentMotion_C#v1	1	500
584	1	1	14	1	1	3	3	87	513	261	1539	CoherentMotion_C#v1	1	500
648	1	4	42	2	2	3	3	256	344	768	1032	CoherentMotion_C#v1	1	500
