# Supplementary material for: The Leuven Embedded Figures Test (L-EFT): measuring perception, intelligence or executive function?
Source: PeerJ. 2018 Mar 26;6:e4524. doi: 10.7717/peerj.4524 (PMC5875396; doi:10.7717/peerj.4524)
Supplement: Supplemental Information 9 [file peerj-06-4524-s009.zip › Study 1/CoherentMotion/115780CoherentMotion.csv]

ReactionTime	Accuracy	CoherenceLevel	CoherenceValue	StimDirection	RespDirection	G_MeanCoherentSpeed	G_MeanRandomSpeed	TotalCoherent	TotalRandom	TotalCoherentSpeed	TotalRandomSpeed	TestID	MainPrac	MotionDuration
5185	1	1	14	0	0	3	3	87	513	261	1539	CoherentMotion_C#v1	0	1000
1533	0	2	23	2	0	3	3	143	457	429	1371	CoherentMotion_C#v1	0	1000
3722	1	2	23	0	0	3	3	143	457	429	1371	CoherentMotion_C#v1	0	1000
3291	1	1	14	0	0	3	3	87	513	261	1539	CoherentMotion_C#v1	0	1000
3111	0	5	51	0	2	3	3	312	288	936	864	CoherentMotion_C#v1	0	1000
1972	0	5	51	3	1	3	3	312	288	936	864	CoherentMotion_C#v1	0	1000
1773	1	5	51	1	1	3	3	312	288	936	864	CoherentMotion_C#v1	0	1000
1398	0	7	70	3	1	3	3	424	176	1272	528	CoherentMotion_C#v1	0	1000
1537	1	7	70	3	3	3	3	424	176	1272	528	CoherentMotion_C#v1	0	1000
1588	0	2	23	3	0	3	3	143	457	429	1371	CoherentMotion_C#v1	0	1000
1641	1	7	70	0	0	3	3	424	176	1272	528	CoherentMotion_C#v1	0	1000
1936	0	4	42	1	3	3	3	256	344	768	1032	CoherentMotion_C#v1	0	1000
1551	1	3	33	2	2	3	3	199	401	597	1203	CoherentMotion_C#v1	0	1000
1492	0	5	51	0	2	3	3	312	288	936	864	CoherentMotion_C#v1	0	1000
1263	1	7	70	0	0	3	3	424	176	1272	528	CoherentMotion_C#v1	0	1000
1835	1	5	51	2	2	3	3	312	288	936	864	CoherentMotion_C#v1	0	1000
1440	0	3	33	2	1	3	3	199	401	597	1203	CoherentMotion_C#v1	0	1000
1418	1	5	51	2	2	3	3	312	288	936	864	CoherentMotion_C#v1	0	1000
1899	1	2	23	1	1	3	3	143	457	429	1371	CoherentMotion_C#v1	0	1000
1560	0	1	14	1	3	3	3	87	513	261	1539	CoherentMotion_C#v1	0	1000
1326	0	3	33	3	1	3	3	199	401	597	1203	CoherentMotion_C#v1	0	1000
1325	1	3	33	0	0	3	3	199	401	597	1203	CoherentMotion_C#v1	0	1000
1386	0	5	51	3	1	3	3	312	288	936	864	CoherentMotion_C#v1	0	1000
1361	1	2	23	3	3	3	3	143	457	429	1371	CoherentMotion_C#v1	0	1000
1339	1	4	42	3	3	3	3	256	344	768	1032	CoherentMotion_C#v1	0	1000
1292	1	3	33	0	0	3	3	199	401	597	1203	CoherentMotion_C#v1	0	1000
1345	1	2	23	3	3	3	3	143	457	429	1371	CoherentMotion_C#v1	0	1000
1282	1	4	42	2	2	3	3	256	344	768	1032	CoherentMotion_C#v1	0	1000
1455	0	0	5	0	1	3	3	31	569	93	1707	CoherentMotion_C#v1	0	1000
1368	1	0	5	0	0	3	3	31	569	93	1707	CoherentMotion_C#v1	0	1000
1345	1	1	14	1	1	3	3	87	513	261	1539	CoherentMotion_C#v1	0	1000
1344	1	4	42	0	0	3	3	256	344	768	1032	CoherentMotion_C#v1	0	1000
1414	0	5	51	3	1	3	3	312	288	936	864	CoherentMotion_C#v1	0	1000
1472	1	7	70	1	1	3	3	424	176	1272	528	CoherentMotion_C#v1	0	1000
1603	1	0	5	0	0	3	3	31	569	93	1707	CoherentMotion_C#v1	0	1000
1413	0	2	23	3	0	3	3	143	457	429	1371	CoherentMotion_C#v1	0	1000
1889	1	6	61	3	3	3	3	368	232	1104	696	CoherentMotion_C#v1	0	1000
1323	1	7	70	0	0	3	3	424	176	1272	528	CoherentMotion_C#v1	0	1000
1306	1	5	51	3	3	3	3	312	288	936	864	CoherentMotion_C#v1	0	1000
1316	0	0	5	3	1	3	3	31	569	93	1707	CoherentMotion_C#v1	0	1000
1367	1	5	51	1	1	3	3	312	288	936	864	CoherentMotion_C#v1	0	1000
1308	0	2	23	2	0	3	3	143	457	429	1371	CoherentMotion_C#v1	0	1000
1353	0	1	14	2	0	3	3	87	513	261	1539	CoherentMotion_C#v1	0	1000
1353	1	3	33	1	1	3	3	199	401	597	1203	CoherentMotion_C#v1	0	1000
1281	0	3	33	2	0	3	3	199	401	597	1203	CoherentMotion_C#v1	0	1000
1215	1	6	61	1	1	3	3	368	232	1104	696	CoherentMotion_C#v1	0	1000
1355	0	0	5	3	0	3	3	31	569	93	1707	CoherentMotion_C#v1	0	1000
1386	0	3	33	1	3	3	3	199	401	597	1203	CoherentMotion_C#v1	0	1000
1513	0	2	23	2	3	3	3	143	457	429	1371	CoherentMotion_C#v1	0	1000
1317	1	6	61	2	2	3	3	368	232	1104	696	CoherentMotion_C#v1	0	1000
1421	1	6	61	2	2	3	3	368	232	1104	696	CoherentMotion_C#v1	0	1000
1309	0	5	51	3	1	3	3	312	288	936	864	CoherentMotion_C#v1	0	1000
1372	0	5	51	0	2	3	3	312	288	936	864	CoherentMotion_C#v1	0	1000
1308	1	7	70	3	3	3	3	424	176	1272	528	CoherentMotion_C#v1	0	1000
1314	1	5	51	3	3	3	3	312	288	936	864	CoherentMotion_C#v1	0	1000
1281	1	5	51	2	2	3	3	312	288	936	864	CoherentMotion_C#v1	0	1000
1607	1	4	42	3	3	3	3	256	344	768	1032	CoherentMotion_C#v1	0	1000
1352	1	3	33	1	1	3	3	199	401	597	1203	CoherentMotion_C#v1	0	1000
1356	1	7	70	1	1	3	3	424	176	1272	528	CoherentMotion_C#v1	0	1000
1507	1	0	5	1	1	3	3	31	569	93	1707	CoherentMotion_C#v1	0	1000
1287	0	2	23	2	0	3	3	143	457	429	1371	CoherentMotion_C#v1	0	1000
1286	1	2	23	0	0	3	3	143	457	429	1371	CoherentMotion_C#v1	0	1000
1452	0	0	5	2	0	3	3	31	569	93	1707	CoherentMotion_C#v1	0	1000
1300	1	6	61	1	1	3	3	368	232	1104	696	CoherentMotion_C#v1	0	1000
1491	1	2	23	1	1	3	3	143	457	429	1371	CoherentMotion_C#v1	0	1000
1406	1	3	33	0	0	3	3	199	401	597	1203	CoherentMotion_C#v1	0	1000
1351	0	1	14	3	1	3	3	87	513	261	1539	CoherentMotion_C#v1	0	1000
1310	1	6	61	3	3	3	3	368	232	1104	696	CoherentMotion_C#v1	0	1000
1349	0	1	14	2	0	3	3	87	513	261	1539	CoherentMotion_C#v1	0	1000
1341	1	6	61	0	0	3	3	368	232	1104	696	CoherentMotion_C#v1	0	1000
1540	1	0	5	2	2	3	3	31	569	93	1707	CoherentMotion_C#v1	0	1000
1444	1	0	5	1	1	3	3	31	569	93	1707	CoherentMotion_C#v1	0	1000
1321	0	2	23	2	1	3	3	143	457	429	1371	CoherentMotion_C#v1	0	1000
1273	1	6	61	0	0	3	3	368	232	1104	696	CoherentMotion_C#v1	0	1000
1304	1	1	14	0	0	3	3	87	513	261	1539	CoherentMotion_C#v1	0	1000
1286	1	3	33	1	1	3	3	199	401	597	1203	CoherentMotion_C#v1	0	1000
1502	1	6	61	3	3	3	3	368	232	1104	696	CoherentMotion_C#v1	0	1000
1313	1	4	42	3	3	3	3	256	344	768	1032	CoherentMotion_C#v1	0	1000
1344	0	1	14	0	2	3	3	87	513	261	1539	CoherentMotion_C#v1	0	1000
1290	1	7	70	2	2	3	3	424	176	1272	528	CoherentMotion_C#v1	0	1000
953	0	0	5	3	1	3	3	31	569	93	1707	CoherentMotion_C#v1	1	500
853	1	7	70	2	2	3	3	424	176	1272	528	CoherentMotion_C#v1	1	500
846	1	4	42	2	2	3	3	256	344	768	1032	CoherentMotion_C#v1	1	500
853	1	2	23	2	2	3	3	143	457	429	1371	CoherentMotion_C#v1	1	500
829	1	6	61	3	3	3	3	368	232	1104	696	CoherentMotion_C#v1	1	500
840	1	6	61	2	2	3	3	368	232	1104	696	CoherentMotion_C#v1	1	500
843	1	5	51	2	2	3	3	312	288	936	864	CoherentMotion_C#v1	1	500
821	1	4	42	2	2	3	3	256	344	768	1032	CoherentMotion_C#v1	1	500
804	1	7	70	2	2	3	3	424	176	1272	528	CoherentMotion_C#v1	1	500
905	1	6	61	1	1	3	3	368	232	1104	696	CoherentMotion_C#v1	1	500
789	1	3	33	0	0	3	3	199	401	597	1203	CoherentMotion_C#v1	1	500
831	1	4	42	3	3	3	3	256	344	768	1032	CoherentMotion_C#v1	1	500
865	1	2	23	0	0	3	3	143	457	429	1371	CoherentMotion_C#v1	1	500
772	1	6	61	0	0	3	3	368	232	1104	696	CoherentMotion_C#v1	1	500
1028	1	4	42	3	3	3	3	256	344	768	1032	CoherentMotion_C#v1	1	500
1019	1	7	70	3	3	3	3	424	176	1272	528	CoherentMotion_C#v1	1	500
883	0	0	5	3	1	3	3	31	569	93	1707	CoherentMotion_C#v1	1	500
932	1	6	61	1	1	3	3	368	232	1104	696	CoherentMotion_C#v1	1	500
813	1	6	61	1	1	3	3	368	232	1104	696	CoherentMotion_C#v1	1	500
862	1	0	5	0	0	3	3	31	569	93	1707	CoherentMotion_C#v1	1	500
889	1	1	14	0	0	3	3	87	513	261	1539	CoherentMotion_C#v1	1	500
812	1	2	23	0	0	3	3	143	457	429	1371	CoherentMotion_C#v1	1	500
926	1	6	61	3	3	3	3	368	232	1104	696	CoherentMotion_C#v1	1	500
1003	0	2	23	2	0	3	3	143	457	429	1371	CoherentMotion_C#v1	1	500
865	0	0	5	1	0	3	3	31	569	93	1707	CoherentMotion_C#v1	1	500
853	0	2	23	1	3	3	3	143	457	429	1371	CoherentMotion_C#v1	1	500
791	1	3	33	1	1	3	3	199	401	597	1203	CoherentMotion_C#v1	1	500
849	1	3	33	2	2	3	3	199	401	597	1203	CoherentMotion_C#v1	1	500
787	1	7	70	1	1	3	3	424	176	1272	528	CoherentMotion_C#v1	1	500
769	1	4	42	0	0	3	3	256	344	768	1032	CoherentMotion_C#v1	1	500
798	1	5	51	1	1	3	3	312	288	936	864	CoherentMotion_C#v1	1	500
810	1	5	51	0	0	3	3	312	288	936	864	CoherentMotion_C#v1	1	500
944	0	0	5	0	3	3	3	31	569	93	1707	CoherentMotion_C#v1	1	500
822	1	3	33	3	3	3	3	199	401	597	1203	CoherentMotion_C#v1	1	500
768	1	7	70	2	2	3	3	424	176	1272	528	CoherentMotion_C#v1	1	500
801	1	3	33	1	1	3	3	199	401	597	1203	CoherentMotion_C#v1	1	500
770	1	6	61	0	0	3	3	368	232	1104	696	CoherentMotion_C#v1	1	500
819	1	6	61	3	3	3	3	368	232	1104	696	CoherentMotion_C#v1	1	500
772	1	6	61	3	3	3	3	368	232	1104	696	CoherentMotion_C#v1	1	500
822	0	1	14	3	0	3	3	87	513	261	1539	CoherentMotion_C#v1	1	500
863	1	7	70	3	3	3	3	424	176	1272	528	CoherentMotion_C#v1	1	500
775	1	7	70	3	3	3	3	424	176	1272	528	CoherentMotion_C#v1	1	500
916	1	6	61	1	1	3	3	368	232	1104	696	CoherentMotion_C#v1	1	500
801	1	7	70	0	0	3	3	424	176	1272	528	CoherentMotion_C#v1	1	500
786	1	7	70	1	1	3	3	424	176	1272	528	CoherentMotion_C#v1	1	500
804	1	1	14	0	0	3	3	87	513	261	1539	CoherentMotion_C#v1	1	500
884	0	1	14	3	0	3	3	87	513	261	1539	CoherentMotion_C#v1	1	500
797	1	1	14	0	0	3	3	87	513	261	1539	CoherentMotion_C#v1	1	500
842	0	2	23	0	2	3	3	143	457	429	1371	CoherentMotion_C#v1	1	500
738	1	7	70	0	0	3	3	424	176	1272	528	CoherentMotion_C#v1	1	500
755	1	2	23	1	1	3	3	143	457	429	1371	CoherentMotion_C#v1	1	500
829	1	5	51	2	2	3	3	312	288	936	864	CoherentMotion_C#v1	1	500
679	1	5	51	0	0	3	3	312	288	936	864	CoherentMotion_C#v1	1	500
861	1	3	33	0	0	3	3	199	401	597	1203	CoherentMotion_C#v1	1	500
881	1	7	70	0	0	3	3	424	176	1272	528	CoherentMotion_C#v1	1	500
861	0	2	23	2	0	3	3	143	457	429	1371	CoherentMotion_C#v1	1	500
632	1	4	42	3	3	3	3	256	344	768	1032	CoherentMotion_C#v1	1	500
821	1	4	42	0	0	3	3	256	344	768	1032	CoherentMotion_C#v1	1	500
934	1	5	51	3	3	3	3	312	288	936	864	CoherentMotion_C#v1	1	500
876	1	4	42	3	3	3	3	256	344	768	1032	CoherentMotion_C#v1	1	500
884	1	2	23	3	3	3	3	143	457	429	1371	CoherentMotion_C#v1	1	500
793	1	5	51	2	2	3	3	312	288	936	864	CoherentMotion_C#v1	1	500
796	1	2	23	0	0	3	3	143	457	429	1371	CoherentMotion_C#v1	1	500
830	1	2	23	2	2	3	3	143	457	429	1371	CoherentMotion_C#v1	1	500
769	1	4	42	3	3	3	3	256	344	768	1032	CoherentMotion_C#v1	1	500
785	1	5	51	0	0	3	3	312	288	936	864	CoherentMotion_C#v1	1	500
748	0	1	14	0	3	3	3	87	513	261	1539	CoherentMotion_C#v1	1	500
794	1	5	51	2	2	3	3	312	288	936	864	CoherentMotion_C#v1	1	500
987	1	3	33	0	0	3	3	199	401	597	1203	CoherentMotion_C#v1	1	500
1209	0	1	14	2	0	3	3	87	513	261	1539	CoherentMotion_C#v1	1	500
918	1	6	61	0	0	3	3	368	232	1104	696	CoherentMotion_C#v1	1	500
874	1	1	14	3	3	3	3	87	513	261	1539	CoherentMotion_C#v1	1	500
870	1	3	33	2	2	3	3	199	401	597	1203	CoherentMotion_C#v1	1	500
944	1	6	61	3	3	3	3	368	232	1104	696	CoherentMotion_C#v1	1	500
853	1	3	33	3	3	3	3	199	401	597	1203	CoherentMotion_C#v1	1	500
877	0	0	5	2	3	3	3	31	569	93	1707	CoherentMotion_C#v1	1	500
1276	0	1	14	2	0	3	3	87	513	261	1539	CoherentMotion_C#v1	1	500
993	1	2	23	1	1	3	3	143	457	429	1371	CoherentMotion_C#v1	1	500
800	1	5	51	2	2	3	3	312	288	936	864	CoherentMotion_C#v1	1	500
769	1	5	51	0	0	3	3	312	288	936	864	CoherentMotion_C#v1	1	500
910	1	0	5	1	1	3	3	31	569	93	1707	CoherentMotion_C#v1	1	500
822	1	1	14	1	1	3	3	87	513	261	1539	CoherentMotion_C#v1	1	500
912	0	0	5	2	1	3	3	31	569	93	1707	CoherentMotion_C#v1	1	500
693	1	7	70	1	1	3	3	424	176	1272	528	CoherentMotion_C#v1	1	500
788	1	4	42	2	2	3	3	256	344	768	1032	CoherentMotion_C#v1	1	500
805	1	0	5	1	1	3	3	31	569	93	1707	CoherentMotion_C#v1	1	500
767	1	3	33	2	2	3	3	199	401	597	1203	CoherentMotion_C#v1	1	500
776	1	5	51	3	3	3	3	312	288	936	864	CoherentMotion_C#v1	1	500
807	1	6	61	2	2	3	3	368	232	1104	696	CoherentMotion_C#v1	1	500
842	0	1	14	3	0	3	3	87	513	261	1539	CoherentMotion_C#v1	1	500
827	1	7	70	0	0	3	3	424	176	1272	528	CoherentMotion_C#v1	1	500
821	1	7	70	2	2	3	3	424	176	1272	528	CoherentMotion_C#v1	1	500
687	1	7	70	3	3	3	3	424	176	1272	528	CoherentMotion_C#v1	1	500
886	1	1	14	1	1	3	3	87	513	261	1539	CoherentMotion_C#v1	1	500
787	1	6	61	2	2	3	3	368	232	1104	696	CoherentMotion_C#v1	1	500
883	1	5	51	1	1	3	3	312	288	936	864	CoherentMotion_C#v1	1	500
989	1	2	23	1	1	3	3	143	457	429	1371	CoherentMotion_C#v1	1	500
861	1	4	42	1	1	3	3	256	344	768	1032	CoherentMotion_C#v1	1	500
750	1	7	70	3	3	3	3	424	176	1272	528	CoherentMotion_C#v1	1	500
751	1	1	14	2	2	3	3	87	513	261	1539	CoherentMotion_C#v1	1	500
783	1	3	33	1	1	3	3	199	401	597	1203	CoherentMotion_C#v1	1	500
850	1	0	5	1	1	3	3	31	569	93	1707	CoherentMotion_C#v1	1	500
806	1	2	23	1	1	3	3	143	457	429	1371	CoherentMotion_C#v1	1	500
750	1	2	23	2	2	3	3	143	457	429	1371	CoherentMotion_C#v1	1	500
796	1	5	51	2	2	3	3	312	288	936	864	CoherentMotion_C#v1	1	500
996	0	1	14	0	2	3	3	87	513	261	1539	CoherentMotion_C#v1	1	500
789	1	5	51	2	2	3	3	312	288	936	864	CoherentMotion_C#v1	1	500
822	1	7	70	3	3	3	3	424	176	1272	528	CoherentMotion_C#v1	1	500
745	1	6	61	0	0	3	3	368	232	1104	696	CoherentMotion_C#v1	1	500
818	1	5	51	2	2	3	3	312	288	936	864	CoherentMotion_C#v1	1	500
1133	1	2	23	1	1	3	3	143	457	429	1371	CoherentMotion_C#v1	1	500
814	1	3	33	3	3	3	3	199	401	597	1203	CoherentMotion_C#v1	1	500
831	0	1	14	1	0	3	3	87	513	261	1539	CoherentMotion_C#v1	1	500
824	1	5	51	0	0	3	3	312	288	936	864	CoherentMotion_C#v1	1	500
754	1	5	51	0	0	3	3	312	288	936	864	CoherentMotion_C#v1	1	500
792	1	4	42	0	0	3	3	256	344	768	1032	CoherentMotion_C#v1	1	500
1062	0	1	14	3	1	3	3	87	513	261	1539	CoherentMotion_C#v1	1	500
765	1	5	51	2	2	3	3	312	288	936	864	CoherentMotion_C#v1	1	500
781	1	3	33	2	2	3	3	199	401	597	1203	CoherentMotion_C#v1	1	500
749	1	7	70	3	3	3	3	424	176	1272	528	CoherentMotion_C#v1	1	500
838	1	0	5	2	2	3	3	31	569	93	1707	CoherentMotion_C#v1	1	500
1111	0	2	23	1	0	3	3	143	457	429	1371	CoherentMotion_C#v1	1	500
1042	0	1	14	2	0	3	3	87	513	261	1539	CoherentMotion_C#v1	1	500
817	1	1	14	0	0	3	3	87	513	261	1539	CoherentMotion_C#v1	1	500
780	1	4	42	1	1	3	3	256	344	768	1032	CoherentMotion_C#v1	1	500
1013	1	6	61	3	3	3	3	368	232	1104	696	CoherentMotion_C#v1	1	500
867	0	0	5	1	0	3	3	31	569	93	1707	CoherentMotion_C#v1	1	500
711	1	4	42	2	2	3	3	256	344	768	1032	CoherentMotion_C#v1	1	500
702	1	1	14	0	0	3	3	87	513	261	1539	CoherentMotion_C#v1	1	500
725	1	3	33	3	3	3	3	199	401	597	1203	CoherentMotion_C#v1	1	500
772	1	6	61	0	0	3	3	368	232	1104	696	CoherentMotion_C#v1	1	500
724	1	7	70	1	1	3	3	424	176	1272	528	CoherentMotion_C#v1	1	500
780	1	3	33	0	0	3	3	199	401	597	1203	CoherentMotion_C#v1	1	500
844	1	4	42	1	1	3	3	256	344	768	1032	CoherentMotion_C#v1	1	500
849	1	3	33	2	2	3	3	199	401	597	1203	CoherentMotion_C#v1	1	500
815	1	1	14	0	0	3	3	87	513	261	1539	CoherentMotion_C#v1	1	500
785	1	4	42	1	1	3	3	256	344	768	1032	CoherentMotion_C#v1	1	500
844	1	7	70	3	3	3	3	424	176	1272	528	CoherentMotion_C#v1	1	500
801	1	0	5	2	2	3	3	31	569	93	1707	CoherentMotion_C#v1	1	500
762	1	2	23	2	2	3	3	143	457	429	1371	CoherentMotion_C#v1	1	500
906	1	2	23	0	0	3	3	143	457	429	1371	CoherentMotion_C#v1	1	500
934	0	1	14	1	0	3	3	87	513	261	1539	CoherentMotion_C#v1	1	500
762	0	0	5	3	2	3	3	31	569	93	1707	CoherentMotion_C#v1	1	500
827	1	6	61	1	1	3	3	368	232	1104	696	CoherentMotion_C#v1	1	500
781	1	6	61	2	2	3	3	368	232	1104	696	CoherentMotion_C#v1	1	500
734	1	4	42	2	2	3	3	256	344	768	1032	CoherentMotion_C#v1	1	500
877	1	2	23	2	2	3	3	143	457	429	1371	CoherentMotion_C#v1	1	500
945	0	0	5	0	1	3	3	31	569	93	1707	CoherentMotion_C#v1	1	500
746	1	4	42	1	1	3	3	256	344	768	1032	CoherentMotion_C#v1	1	500
745	1	5	51	1	1	3	3	312	288	936	864	CoherentMotion_C#v1	1	500
844	1	6	61	3	3	3	3	368	232	1104	696	CoherentMotion_C#v1	1	500
822	1	5	51	2	2	3	3	312	288	936	864	CoherentMotion_C#v1	1	500
746	1	5	51	0	0	3	3	312	288	936	864	CoherentMotion_C#v1	1	500
730	1	6	61	0	0	3	3	368	232	1104	696	CoherentMotion_C#v1	1	500
798	1	7	70	1	1	3	3	424	176	1272	528	CoherentMotion_C#v1	1	500
787	1	3	33	2	2	3	3	199	401	597	1203	CoherentMotion_C#v1	1	500
795	0	1	14	2	1	3	3	87	513	261	1539	CoherentMotion_C#v1	1	500
756	1	7	70	0	0	3	3	424	176	1272	528	CoherentMotion_C#v1	1	500
787	1	4	42	1	1	3	3	256	344	768	1032	CoherentMotion_C#v1	1	500
794	1	3	33	0	0	3	3	199	401	597	1203	CoherentMotion_C#v1	1	500
774	1	2	23	3	3	3	3	143	457	429	1371	CoherentMotion_C#v1	1	500
990	1	2	23	2	2	3	3	143	457	429	1371	CoherentMotion_C#v1	1	500
1054	1	7	70	3	3	3	3	424	176	1272	528	CoherentMotion_C#v1	1	500
949	1	5	51	3	3	3	3	312	288	936	864	CoherentMotion_C#v1	1	500
914	1	6	61	2	2	3	3	368	232	1104	696	CoherentMotion_C#v1	1	500
767	1	6	61	1	1	3	3	368	232	1104	696	CoherentMotion_C#v1	1	500
856	1	3	33	1	1	3	3	199	401	597	1203	CoherentMotion_C#v1	1	500
955	1	6	61	1	1	3	3	368	232	1104	696	CoherentMotion_C#v1	1	500
918	1	1	14	3	3	3	3	87	513	261	1539	CoherentMotion_C#v1	1	500
1074	0	0	5	1	3	3	3	31	569	93	1707	CoherentMotion_C#v1	1	500
752	1	1	14	1	1	3	3	87	513	261	1539	CoherentMotion_C#v1	1	500
756	1	4	42	0	0	3	3	256	344	768	1032	CoherentMotion_C#v1	1	500
896	1	0	5	1	1	3	3	31	569	93	1707	CoherentMotion_C#v1	1	500
808	1	5	51	3	3	3	3	312	288	936	864	CoherentMotion_C#v1	1	500
792	1	1	14	0	0	3	3	87	513	261	1539	CoherentMotion_C#v1	1	500
651	1	6	61	2	2	3	3	368	232	1104	696	CoherentMotion_C#v1	1	500
625	1	5	51	0	0	3	3	312	288	936	864	CoherentMotion_C#v1	1	500
687	1	5	51	3	3	3	3	312	288	936	864	CoherentMotion_C#v1	1	500
619	1	3	33	2	2	3	3	199	401	597	1203	CoherentMotion_C#v1	1	500
624	1	0	5	3	3	3	3	31	569	93	1707	CoherentMotion_C#v1	1	500
677	1	7	70	3	3	3	3	424	176	1272	528	CoherentMotion_C#v1	1	500
764	1	3	33	2	2	3	3	199	401	597	1203	CoherentMotion_C#v1	1	500
764	1	3	33	2	2	3	3	199	401	597	1203	CoherentMotion_C#v1	1	500
701	1	1	14	1	1	3	3	87	513	261	1539	CoherentMotion_C#v1	1	500
772	1	2	23	3	3	3	3	143	457	429	1371	CoherentMotion_C#v1	1	500
811	1	6	61	3	3	3	3	368	232	1104	696	CoherentMotion_C#v1	1	500
781	1	4	42	3	3	3	3	256	344	768	1032	CoherentMotion_C#v1	1	500
965	1	0	5	2	2	3	3	31	569	93	1707	CoherentMotion_C#v1	1	500
688	1	3	33	0	0	3	3	199	401	597	1203	CoherentMotion_C#v1	1	500
824	1	3	33	1	1	3	3	199	401	597	1203	CoherentMotion_C#v1	1	500
677	1	6	61	1	1	3	3	368	232	1104	696	CoherentMotion_C#v1	1	500
657	1	5	51	0	0	3	3	312	288	936	864	CoherentMotion_C#v1	1	500
704	1	7	70	3	3	3	3	424	176	1272	528	CoherentMotion_C#v1	1	500
695	1	5	51	1	1	3	3	312	288	936	864	CoherentMotion_C#v1	1	500
694	1	2	23	0	0	3	3	143	457	429	1371	CoherentMotion_C#v1	1	500
745	0	0	5	0	1	3	3	31	569	93	1707	CoherentMotion_C#v1	1	500
613	1	7	70	2	2	3	3	424	176	1272	528	CoherentMotion_C#v1	1	500
634	1	5	51	0	0	3	3	312	288	936	864	CoherentMotion_C#v1	1	500
800	1	6	61	2	2	3	3	368	232	1104	696	CoherentMotion_C#v1	1	500
840	0	0	5	2	1	3	3	31	569	93	1707	CoherentMotion_C#v1	1	500
770	1	7	70	1	1	3	3	424	176	1272	528	CoherentMotion_C#v1	1	500
757	0	1	14	2	0	3	3	87	513	261	1539	CoherentMotion_C#v1	1	500
687	1	7	70	0	0	3	3	424	176	1272	528	CoherentMotion_C#v1	1	500
741	1	6	61	2	2	3	3	368	232	1104	696	CoherentMotion_C#v1	1	500
844	1	4	42	2	2	3	3	256	344	768	1032	CoherentMotion_C#v1	1	500
717	0	1	14	3	1	3	3	87	513	261	1539	CoherentMotion_C#v1	1	500
632	0	0	5	0	3	3	3	31	569	93	1707	CoherentMotion_C#v1	1	500
756	1	4	42	1	1	3	3	256	344	768	1032	CoherentMotion_C#v1	1	500
795	1	4	42	3	3	3	3	256	344	768	1032	CoherentMotion_C#v1	1	500
692	1	4	42	0	0	3	3	256	344	768	1032	CoherentMotion_C#v1	1	500
692	1	7	70	3	3	3	3	424	176	1272	528	CoherentMotion_C#v1	1	500
659	1	7	70	2	2	3	3	424	176	1272	528	CoherentMotion_C#v1	1	500
656	1	2	23	0	0	3	3	143	457	429	1371	CoherentMotion_C#v1	1	500
623	1	2	23	3	3	3	3	143	457	429	1371	CoherentMotion_C#v1	1	500
763	1	6	61	1	1	3	3	368	232	1104	696	CoherentMotion_C#v1	1	500
760	0	0	5	0	1	3	3	31	569	93	1707	CoherentMotion_C#v1	1	500
603	1	6	61	3	3	3	3	368	232	1104	696	CoherentMotion_C#v1	1	500
752	1	4	42	3	3	3	3	256	344	768	1032	CoherentMotion_C#v1	1	500
712	1	5	51	2	2	3	3	312	288	936	864	CoherentMotion_C#v1	1	500
688	1	4	42	0	0	3	3	256	344	768	1032	CoherentMotion_C#v1	1	500
686	1	5	51	0	0	3	3	312	288	936	864	CoherentMotion_C#v1	1	500
724	1	2	23	2	2	3	3	143	457	429	1371	CoherentMotion_C#v1	1	500
627	1	3	33	0	0	3	3	199	401	597	1203	CoherentMotion_C#v1	1	500
752	1	5	51	2	2	3	3	312	288	936	864	CoherentMotion_C#v1	1	500
745	1	5	51	2	2	3	3	312	288	936	864	CoherentMotion_C#v1	1	500
753	1	2	23	3	3	3	3	143	457	429	1371	CoherentMotion_C#v1	1	500
665	1	7	70	1	1	3	3	424	176	1272	528	CoherentMotion_C#v1	1	500
767	1	1	14	3	3	3	3	87	513	261	1539	CoherentMotion_C#v1	1	500
563	1	6	61	1	1	3	3	368	232	1104	696	CoherentMotion_C#v1	1	500
658	0	4	42	1	3	3	3	256	344	768	1032	CoherentMotion_C#v1	1	500
597	1	4	42	3	3	3	3	256	344	768	1032	CoherentMotion_C#v1	1	500
669	1	4	42	3	3	3	3	256	344	768	1032	CoherentMotion_C#v1	1	500
731	1	3	33	1	1	3	3	199	401	597	1203	CoherentMotion_C#v1	1	500
763	1	0	5	2	2	3	3	31	569	93	1707	CoherentMotion_C#v1	1	500
738	1	1	14	2	2	3	3	87	513	261	1539	CoherentMotion_C#v1	1	500
827	0	0	5	0	2	3	3	31	569	93	1707	CoherentMotion_C#v1	1	500
804	1	3	33	2	2	3	3	199	401	597	1203	CoherentMotion_C#v1	1	500
602	0	7	70	3	2	3	3	424	176	1272	528	CoherentMotion_C#v1	1	500
1066	0	3	33	0	2	3	3	199	401	597	1203	CoherentMotion_C#v1	1	500
739	1	6	61	1	1	3	3	368	232	1104	696	CoherentMotion_C#v1	1	500
611	1	7	70	0	0	3	3	424	176	1272	528	CoherentMotion_C#v1	1	500
656	1	2	23	3	3	3	3	143	457	429	1371	CoherentMotion_C#v1	1	500
582	1	2	23	2	2	3	3	143	457	429	1371	CoherentMotion_C#v1	1	500
722	1	5	51	2	2	3	3	312	288	936	864	CoherentMotion_C#v1	1	500
616	1	2	23	2	2	3	3	143	457	429	1371	CoherentMotion_C#v1	1	500
630	1	5	51	2	2	3	3	312	288	936	864	CoherentMotion_C#v1	1	500
594	1	7	70	2	2	3	3	424	176	1272	528	CoherentMotion_C#v1	1	500
694	0	1	14	1	3	3	3	87	513	261	1539	CoherentMotion_C#v1	1	500
628	1	4	42	2	2	3	3	256	344	768	1032	CoherentMotion_C#v1	1	500
698	0	6	61	3	1	3	3	368	232	1104	696	CoherentMotion_C#v1	1	500
737	1	5	51	0	0	3	3	312	288	936	864	CoherentMotion_C#v1	1	500
705	0	2	23	0	1	3	3	143	457	429	1371	CoherentMotion_C#v1	1	500
608	0	0	5	3	0	3	3	31	569	93	1707	CoherentMotion_C#v1	1	500
709	0	0	5	1	2	3	3	31	569	93	1707	CoherentMotion_C#v1	1	500
2181	0	3	33	1	0	3	3	199	401	597	1203	CoherentMotion_C#v1	1	500
1161	0	1	14	3	0	3	3	87	513	261	1539	CoherentMotion_C#v1	1	500
828	1	2	23	2	2	3	3	143	457	429	1371	CoherentMotion_C#v1	1	500
629	1	7	70	1	1	3	3	424	176	1272	528	CoherentMotion_C#v1	1	500
801	0	3	33	0	1	3	3	199	401	597	1203	CoherentMotion_C#v1	1	500
692	0	0	5	1	0	3	3	31	569	93	1707	CoherentMotion_C#v1	1	500
557	1	4	42	0	0	3	3	256	344	768	1032	CoherentMotion_C#v1	1	500
600	1	5	51	1	1	3	3	312	288	936	864	CoherentMotion_C#v1	1	500
732	0	3	33	0	2	3	3	199	401	597	1203	CoherentMotion_C#v1	1	500
724	1	5	51	2	2	3	3	312	288	936	864	CoherentMotion_C#v1	1	500
598	1	7	70	1	1	3	3	424	176	1272	528	CoherentMotion_C#v1	1	500
666	1	4	42	2	2	3	3	256	344	768	1032	CoherentMotion_C#v1	1	500
536	1	5	51	1	1	3	3	312	288	936	864	CoherentMotion_C#v1	1	500
553	1	7	70	0	0	3	3	424	176	1272	528	CoherentMotion_C#v1	1	500
525	1	5	51	1	1	3	3	312	288	936	864	CoherentMotion_C#v1	1	500
552	1	7	70	1	1	3	3	424	176	1272	528	CoherentMotion_C#v1	1	500
676	1	7	70	0	0	3	3	424	176	1272	528	CoherentMotion_C#v1	1	500
706	1	6	61	2	2	3	3	368	232	1104	696	CoherentMotion_C#v1	1	500
689	0	2	23	2	1	3	3	143	457	429	1371	CoherentMotion_C#v1	1	500
702	0	1	14	3	0	3	3	87	513	261	1539	CoherentMotion_C#v1	1	500
615	1	0	5	1	1	3	3	31	569	93	1707	CoherentMotion_C#v1	1	500
532	1	3	33	0	0	3	3	199	401	597	1203	CoherentMotion_C#v1	1	500
694	1	2	23	1	1	3	3	143	457	429	1371	CoherentMotion_C#v1	1	500
756	1	3	33	1	1	3	3	199	401	597	1203	CoherentMotion_C#v1	1	500
581	1	2	23	0	0	3	3	143	457	429	1371	CoherentMotion_C#v1	1	500
744	1	2	23	2	2	3	3	143	457	429	1371	CoherentMotion_C#v1	1	500
655	0	0	5	3	0	3	3	31	569	93	1707	CoherentMotion_C#v1	1	500
774	0	1	14	0	2	3	3	87	513	261	1539	CoherentMotion_C#v1	1	500
588	1	3	33	0	0	3	3	199	401	597	1203	CoherentMotion_C#v1	1	500
561	1	7	70	1	1	3	3	424	176	1272	528	CoherentMotion_C#v1	1	500
637	0	1	14	2	0	3	3	87	513	261	1539	CoherentMotion_C#v1	1	500
732	0	0	5	0	3	3	3	31	569	93	1707	CoherentMotion_C#v1	1	500
527	0	2	23	1	0	3	3	143	457	429	1371	CoherentMotion_C#v1	1	500
773	0	5	51	3	2	3	3	312	288	936	864	CoherentMotion_C#v1	1	500
1146	0	1	14	3	0	3	3	87	513	261	1539	CoherentMotion_C#v1	1	500
617	1	4	42	1	1	3	3	256	344	768	1032	CoherentMotion_C#v1	1	500
973	1	3	33	3	3	3	3	199	401	597	1203	CoherentMotion_C#v1	1	500
685	1	3	33	2	2	3	3	199	401	597	1203	CoherentMotion_C#v1	1	500
938	1	3	33	3	3	3	3	199	401	597	1203	CoherentMotion_C#v1	1	500
654	0	0	5	0	1	3	3	31	569	93	1707	CoherentMotion_C#v1	1	500
588	1	0	5	0	0	3	3	31	569	93	1707	CoherentMotion_C#v1	1	500
728	1	6	61	2	2	3	3	368	232	1104	696	CoherentMotion_C#v1	1	500
760	1	6	61	3	3	3	3	368	232	1104	696	CoherentMotion_C#v1	1	500
630	1	4	42	1	1	3	3	256	344	768	1032	CoherentMotion_C#v1	1	500
997	0	0	5	3	2	3	3	31	569	93	1707	CoherentMotion_C#v1	1	500
676	1	6	61	1	1	3	3	368	232	1104	696	CoherentMotion_C#v1	1	500
673	0	0	5	1	0	3	3	31	569	93	1707	CoherentMotion_C#v1	1	500
538	1	6	61	3	3	3	3	368	232	1104	696	CoherentMotion_C#v1	1	500
550	1	6	61	2	2	3	3	368	232	1104	696	CoherentMotion_C#v1	1	500
793	1	1	14	2	2	3	3	87	513	261	1539	CoherentMotion_C#v1	1	500
627	1	5	51	3	3	3	3	312	288	936	864	CoherentMotion_C#v1	1	500
558	1	6	61	1	1	3	3	368	232	1104	696	CoherentMotion_C#v1	1	500
650	1	0	5	0	0	3	3	31	569	93	1707	CoherentMotion_C#v1	1	500
760	0	4	42	1	0	3	3	256	344	768	1032	CoherentMotion_C#v1	1	500
760	1	5	51	2	2	3	3	312	288	936	864	CoherentMotion_C#v1	1	500
614	0	1	14	2	3	3	3	87	513	261	1539	CoherentMotion_C#v1	1	500
621	0	1	14	3	1	3	3	87	513	261	1539	CoherentMotion_C#v1	1	500
538	1	3	33	0	0	3	3	199	401	597	1203	CoherentMotion_C#v1	1	500
773	0	0	5	3	2	3	3	31	569	93	1707	CoherentMotion_C#v1	1	500
1445	1	4	42	0	0	3	3	256	344	768	1032	CoherentMotion_C#v1	1	500
772	1	3	33	1	1	3	3	199	401	597	1203	CoherentMotion_C#v1	1	500
585	0	2	23	0	1	3	3	143	457	429	1371	CoherentMotion_C#v1	1	500
600	1	4	42	3	3	3	3	256	344	768	1032	CoherentMotion_C#v1	1	500
592	0	5	51	3	0	3	3	312	288	936	864	CoherentMotion_C#v1	1	500
724	1	4	42	3	3	3	3	256	344	768	1032	CoherentMotion_C#v1	1	500
628	0	1	14	3	2	3	3	87	513	261	1539	CoherentMotion_C#v1	1	500
633	0	0	5	3	0	3	3	31	569	93	1707	CoherentMotion_C#v1	1	500
1475	1	6	61	2	2	3	3	368	232	1104	696	CoherentMotion_C#v1	1	500
706	1	2	23	2	2	3	3	143	457	429	1371	CoherentMotion_C#v1	1	500
793	1	2	23	2	2	3	3	143	457	429	1371	CoherentMotion_C#v1	1	500
1110	1	3	33	0	0	3	3	199	401	597	1203	CoherentMotion_C#v1	1	500
626	1	5	51	1	1	3	3	312	288	936	864	CoherentMotion_C#v1	1	500
614	1	6	61	1	1	3	3	368	232	1104	696	CoherentMotion_C#v1	1	500
628	1	1	14	2	2	3	3	87	513	261	1539	CoherentMotion_C#v1	1	500
595	1	6	61	2	2	3	3	368	232	1104	696	CoherentMotion_C#v1	1	500
710	1	3	33	2	2	3	3	199	401	597	1203	CoherentMotion_C#v1	1	500
644	0	0	5	3	2	3	3	31	569	93	1707	CoherentMotion_C#v1	1	500
1267	1	2	23	0	0	3	3	143	457	429	1371	CoherentMotion_C#v1	1	500
760	0	0	5	3	1	3	3	31	569	93	1707	CoherentMotion_C#v1	1	500
825	0	2	23	3	2	3	3	143	457	429	1371	CoherentMotion_C#v1	1	500
820	1	1	14	2	2	3	3	87	513	261	1539	CoherentMotion_C#v1	1	500
540	1	2	23	0	0	3	3	143	457	429	1371	CoherentMotion_C#v1	1	500
574	0	2	23	2	0	3	3	143	457	429	1371	CoherentMotion_C#v1	1	500
710	1	4	42	3	3	3	3	256	344	768	1032	CoherentMotion_C#v1	1	500
618	1	3	33	3	3	3	3	199	401	597	1203	CoherentMotion_C#v1	1	500
742	0	1	14	0	1	3	3	87	513	261	1539	CoherentMotion_C#v1	1	500
751	1	7	70	3	3	3	3	424	176	1272	528	CoherentMotion_C#v1	1	500
636	1	7	70	1	1	3	3	424	176	1272	528	CoherentMotion_C#v1	1	500
875	0	0	5	0	2	3	3	31	569	93	1707	CoherentMotion_C#v1	1	500
623	1	4	42	1	1	3	3	256	344	768	1032	CoherentMotion_C#v1	1	500
704	1	5	51	2	2	3	3	312	288	936	864	CoherentMotion_C#v1	1	500
658	1	3	33	1	1	3	3	199	401	597	1203	CoherentMotion_C#v1	1	500
788	0	0	5	1	0	3	3	31	569	93	1707	CoherentMotion_C#v1	1	500
605	0	0	5	1	3	3	3	31	569	93	1707	CoherentMotion_C#v1	1	500
533	1	6	61	0	0	3	3	368	232	1104	696	CoherentMotion_C#v1	1	500
1031	0	0	5	0	2	3	3	31	569	93	1707	CoherentMotion_C#v1	1	500
559	1	7	70	0	0	3	3	424	176	1272	528	CoherentMotion_C#v1	1	500
578	1	4	42	3	3	3	3	256	344	768	1032	CoherentMotion_C#v1	1	500
637	1	7	70	2	2	3	3	424	176	1272	528	CoherentMotion_C#v1	1	500
971	1	2	23	2	2	3	3	143	457	429	1371	CoherentMotion_C#v1	1	500
707	1	5	51	2	2	3	3	312	288	936	864	CoherentMotion_C#v1	1	500
1247	1	1	14	2	2	3	3	87	513	261	1539	CoherentMotion_C#v1	1	500
539	1	7	70	3	3	3	3	424	176	1272	528	CoherentMotion_C#v1	1	500
759	1	3	33	0	0	3	3	199	401	597	1203	CoherentMotion_C#v1	1	500
613	1	4	42	3	3	3	3	256	344	768	1032	CoherentMotion_C#v1	1	500
677	1	4	42	3	3	3	3	256	344	768	1032	CoherentMotion_C#v1	1	500
690	0	0	5	1	3	3	3	31	569	93	1707	CoherentMotion_C#v1	1	500
634	1	7	70	2	2	3	3	424	176	1272	528	CoherentMotion_C#v1	1	500
765	1	1	14	3	3	3	3	87	513	261	1539	CoherentMotion_C#v1	1	500
648	1	5	51	2	2	3	3	312	288	936	864	CoherentMotion_C#v1	1	500
774	1	0	5	1	1	3	3	31	569	93	1707	CoherentMotion_C#v1	1	500
525	1	6	61	0	0	3	3	368	232	1104	696	CoherentMotion_C#v1	1	500
680	0	3	33	2	1	3	3	199	401	597	1203	CoherentMotion_C#v1	1	500
831	0	1	14	3	2	3	3	87	513	261	1539	CoherentMotion_C#v1	1	500
625	1	4	42	1	1	3	3	256	344	768	1032	CoherentMotion_C#v1	1	500
1222	1	1	14	0	0	3	3	87	513	261	1539	CoherentMotion_C#v1	1	500
562	1	5	51	1	1	3	3	312	288	936	864	CoherentMotion_C#v1	1	500
597	1	7	70	2	2	3	3	424	176	1272	528	CoherentMotion_C#v1	1	500
525	1	6	61	0	0	3	3	368	232	1104	696	CoherentMotion_C#v1	1	500
676	1	3	33	2	2	3	3	199	401	597	1203	CoherentMotion_C#v1	1	500
579	1	6	61	0	0	3	3	368	232	1104	696	CoherentMotion_C#v1	1	500
855	1	4	42	1	1	3	3	256	344	768	1032	CoherentMotion_C#v1	1	500
545	1	6	61	1	1	3	3	368	232	1104	696	CoherentMotion_C#v1	1	500
555	0	4	42	1	0	3	3	256	344	768	1032	CoherentMotion_C#v1	1	500
846	0	0	5	0	1	3	3	31	569	93	1707	CoherentMotion_C#v1	1	500
704	1	1	14	0	0	3	3	87	513	261	1539	CoherentMotion_C#v1	1	500
793	1	7	70	2	2	3	3	424	176	1272	528	CoherentMotion_C#v1	1	500
594	1	3	33	1	1	3	3	199	401	597	1203	CoherentMotion_C#v1	1	500
717	1	3	33	2	2	3	3	199	401	597	1203	CoherentMotion_C#v1	1	500
604	1	5	51	2	2	3	3	312	288	936	864	CoherentMotion_C#v1	1	500
594	1	4	42	3	3	3	3	256	344	768	1032	CoherentMotion_C#v1	1	500
622	1	4	42	3	3	3	3	256	344	768	1032	CoherentMotion_C#v1	1	500
649	1	7	70	3	3	3	3	424	176	1272	528	CoherentMotion_C#v1	1	500
656	1	2	23	3	3	3	3	143	457	429	1371	CoherentMotion_C#v1	1	500
621	0	0	5	0	3	3	3	31	569	93	1707	CoherentMotion_C#v1	1	500
817	1	0	5	2	2	3	3	31	569	93	1707	CoherentMotion_C#v1	1	500
644	1	2	23	3	3	3	3	143	457	429	1371	CoherentMotion_C#v1	1	500
585	1	1	14	2	2	3	3	87	513	261	1539	CoherentMotion_C#v1	1	500
877	1	1	14	0	0	3	3	87	513	261	1539	CoherentMotion_C#v1	1	500
526	1	3	33	2	2	3	3	199	401	597	1203	CoherentMotion_C#v1	1	500
600	1	2	23	2	2	3	3	143	457	429	1371	CoherentMotion_C#v1	1	500
704	0	3	33	3	1	3	3	199	401	597	1203	CoherentMotion_C#v1	1	500
531	1	2	23	0	0	3	3	143	457	429	1371	CoherentMotion_C#v1	1	500
537	0	0	5	1	0	3	3	31	569	93	1707	CoherentMotion_C#v1	1	500
775	1	7	70	0	0	3	3	424	176	1272	528	CoherentMotion_C#v1	1	500
578	0	4	42	3	0	3	3	256	344	768	1032	CoherentMotion_C#v1	1	500
