# Supplementary material for: The Leuven Embedded Figures Test (L-EFT): measuring perception, intelligence or executive function?
Source: PeerJ. 2018 Mar 26;6:e4524. doi: 10.7717/peerj.4524 (PMC5875396; doi:10.7717/peerj.4524)
Supplement: Supplemental Information 9 [file peerj-06-4524-s009.zip › Study 1/CoherentMotion/115870CoherentMotion.csv]

ReactionTime	Accuracy	CoherenceLevel	CoherenceValue	StimDirection	RespDirection	G_MeanCoherentSpeed	G_MeanRandomSpeed	TotalCoherent	TotalRandom	TotalCoherentSpeed	TotalRandomSpeed	TestID	MainPrac	MotionDuration
2326	1	7	70	1	1	3	3	424	176	1272	528	CoherentMotion_C#v1	0	1000
2923	0	0	5	0	2	3	3	31	569	93	1707	CoherentMotion_C#v1	0	1000
1850	1	5	51	1	1	3	3	312	288	936	864	CoherentMotion_C#v1	0	1000
20094	0	3	33	3	0	3	3	199	401	597	1203	CoherentMotion_C#v1	0	1000
1215	1	6	61	1	1	3	3	368	232	1104	696	CoherentMotion_C#v1	0	1000
1024	0	2	23	1	0	3	3	143	457	429	1371	CoherentMotion_C#v1	0	1000
1418	0	4	42	1	0	3	3	256	344	768	1032	CoherentMotion_C#v1	0	1000
1037	1	0	5	2	2	3	3	31	569	93	1707	CoherentMotion_C#v1	0	1000
1525	0	3	33	1	0	3	3	199	401	597	1203	CoherentMotion_C#v1	0	1000
1185	1	7	70	1	1	3	3	424	176	1272	528	CoherentMotion_C#v1	0	1000
1187	0	1	14	2	3	3	3	87	513	261	1539	CoherentMotion_C#v1	0	1000
1767	0	3	33	3	0	3	3	199	401	597	1203	CoherentMotion_C#v1	0	1000
3297	0	4	42	0	2	3	3	256	344	768	1032	CoherentMotion_C#v1	0	1000
3490	1	5	51	1	1	3	3	312	288	936	864	CoherentMotion_C#v1	0	1000
1590	1	2	23	0	0	3	3	143	457	429	1371	CoherentMotion_C#v1	0	1000
1463	0	1	14	3	2	3	3	87	513	261	1539	CoherentMotion_C#v1	0	1000
2089	1	5	51	3	3	3	3	312	288	936	864	CoherentMotion_C#v1	0	1000
1212	0	1	14	0	2	3	3	87	513	261	1539	CoherentMotion_C#v1	0	1000
1177	0	3	33	3	1	3	3	199	401	597	1203	CoherentMotion_C#v1	0	1000
1500	1	6	61	1	1	3	3	368	232	1104	696	CoherentMotion_C#v1	0	1000
1281	0	4	42	0	2	3	3	256	344	768	1032	CoherentMotion_C#v1	0	1000
1558	1	2	23	1	1	3	3	143	457	429	1371	CoherentMotion_C#v1	0	1000
1140	1	3	33	1	1	3	3	199	401	597	1203	CoherentMotion_C#v1	0	1000
1024	1	7	70	0	0	3	3	424	176	1272	528	CoherentMotion_C#v1	0	1000
2094	1	7	70	2	2	3	3	424	176	1272	528	CoherentMotion_C#v1	0	1000
2016	0	0	5	2	3	3	3	31	569	93	1707	CoherentMotion_C#v1	0	1000
1303	0	6	61	1	0	3	3	368	232	1104	696	CoherentMotion_C#v1	0	1000
1671	1	5	51	2	2	3	3	312	288	936	864	CoherentMotion_C#v1	0	1000
1567	1	4	42	3	3	3	3	256	344	768	1032	CoherentMotion_C#v1	0	1000
1595	0	7	70	3	2	3	3	424	176	1272	528	CoherentMotion_C#v1	0	1000
1274	1	4	42	0	0	3	3	256	344	768	1032	CoherentMotion_C#v1	0	1000
1288	1	2	23	2	2	3	3	143	457	429	1371	CoherentMotion_C#v1	0	1000
1397	1	1	14	0	0	3	3	87	513	261	1539	CoherentMotion_C#v1	0	1000
1382	0	5	51	1	3	3	3	312	288	936	864	CoherentMotion_C#v1	0	1000
1024	1	7	70	2	2	3	3	424	176	1272	528	CoherentMotion_C#v1	0	1000
1038	1	7	70	1	1	3	3	424	176	1272	528	CoherentMotion_C#v1	0	1000
1228	1	7	70	3	3	3	3	424	176	1272	528	CoherentMotion_C#v1	0	1000
1113	0	0	5	0	2	3	3	31	569	93	1707	CoherentMotion_C#v1	0	1000
1308	1	6	61	0	0	3	3	368	232	1104	696	CoherentMotion_C#v1	0	1000
1203	1	4	42	2	2	3	3	256	344	768	1032	CoherentMotion_C#v1	0	1000
1219	0	5	51	1	3	3	3	312	288	936	864	CoherentMotion_C#v1	0	1000
1044	0	0	5	0	2	3	3	31	569	93	1707	CoherentMotion_C#v1	0	1000
1611	1	2	23	0	0	3	3	143	457	429	1371	CoherentMotion_C#v1	0	1000
1089	1	6	61	2	2	3	3	368	232	1104	696	CoherentMotion_C#v1	0	1000
1241	0	2	23	1	3	3	3	143	457	429	1371	CoherentMotion_C#v1	0	1000
1438	0	3	33	0	1	3	3	199	401	597	1203	CoherentMotion_C#v1	0	1000
1297	1	2	23	2	2	3	3	143	457	429	1371	CoherentMotion_C#v1	0	1000
1312	0	0	5	3	2	3	3	31	569	93	1707	CoherentMotion_C#v1	0	1000
1671	1	7	70	1	1	3	3	424	176	1272	528	CoherentMotion_C#v1	0	1000
1264	0	6	61	1	3	3	3	368	232	1104	696	CoherentMotion_C#v1	0	1000
1501	0	4	42	1	3	3	3	256	344	768	1032	CoherentMotion_C#v1	0	1000
1263	1	0	5	2	2	3	3	31	569	93	1707	CoherentMotion_C#v1	0	1000
1300	1	2	23	2	2	3	3	143	457	429	1371	CoherentMotion_C#v1	0	1000
1291	1	7	70	2	2	3	3	424	176	1272	528	CoherentMotion_C#v1	0	1000
1562	1	0	5	2	2	3	3	31	569	93	1707	CoherentMotion_C#v1	0	1000
1071	1	7	70	3	3	3	3	424	176	1272	528	CoherentMotion_C#v1	0	1000
1335	0	2	23	1	3	3	3	143	457	429	1371	CoherentMotion_C#v1	0	1000
1615	1	6	61	3	3	3	3	368	232	1104	696	CoherentMotion_C#v1	0	1000
1476	1	7	70	0	0	3	3	424	176	1272	528	CoherentMotion_C#v1	0	1000
1451	1	5	51	1	1	3	3	312	288	936	864	CoherentMotion_C#v1	0	1000
1167	1	7	70	1	1	3	3	424	176	1272	528	CoherentMotion_C#v1	0	1000
1227	0	1	14	3	2	3	3	87	513	261	1539	CoherentMotion_C#v1	0	1000
1583	1	5	51	2	2	3	3	312	288	936	864	CoherentMotion_C#v1	0	1000
1197	0	0	5	1	3	3	3	31	569	93	1707	CoherentMotion_C#v1	0	1000
1178	0	2	23	0	1	3	3	143	457	429	1371	CoherentMotion_C#v1	0	1000
1197	1	5	51	2	2	3	3	312	288	936	864	CoherentMotion_C#v1	0	1000
1312	1	0	5	0	0	3	3	31	569	93	1707	CoherentMotion_C#v1	0	1000
1255	1	4	42	0	0	3	3	256	344	768	1032	CoherentMotion_C#v1	0	1000
1163	1	7	70	3	3	3	3	424	176	1272	528	CoherentMotion_C#v1	0	1000
1134	1	6	61	2	2	3	3	368	232	1104	696	CoherentMotion_C#v1	0	1000
1296	0	1	14	2	1	3	3	87	513	261	1539	CoherentMotion_C#v1	0	1000
1310	0	0	5	2	3	3	3	31	569	93	1707	CoherentMotion_C#v1	0	1000
1621	1	7	70	2	2	3	3	424	176	1272	528	CoherentMotion_C#v1	0	1000
1196	1	2	23	1	1	3	3	143	457	429	1371	CoherentMotion_C#v1	0	1000
1263	1	4	42	3	3	3	3	256	344	768	1032	CoherentMotion_C#v1	0	1000
1085	1	6	61	3	3	3	3	368	232	1104	696	CoherentMotion_C#v1	0	1000
1054	1	0	5	2	2	3	3	31	569	93	1707	CoherentMotion_C#v1	0	1000
1414	1	7	70	3	3	3	3	424	176	1272	528	CoherentMotion_C#v1	0	1000
1383	1	5	51	0	0	3	3	312	288	936	864	CoherentMotion_C#v1	0	1000
1177	1	2	23	1	1	3	3	143	457	429	1371	CoherentMotion_C#v1	0	1000
2338	0	5	51	1	3	3	3	312	288	936	864	CoherentMotion_C#v1	1	500
3466	0	0	5	3	1	3	3	31	569	93	1707	CoherentMotion_C#v1	1	500
783	1	5	51	2	2	3	3	312	288	936	864	CoherentMotion_C#v1	1	500
785	0	2	23	0	3	3	3	143	457	429	1371	CoherentMotion_C#v1	1	500
779	1	3	33	1	1	3	3	199	401	597	1203	CoherentMotion_C#v1	1	500
680	1	6	61	0	0	3	3	368	232	1104	696	CoherentMotion_C#v1	1	500
785	1	0	5	3	3	3	3	31	569	93	1707	CoherentMotion_C#v1	1	500
948	0	0	5	0	1	3	3	31	569	93	1707	CoherentMotion_C#v1	1	500
745	0	0	5	2	1	3	3	31	569	93	1707	CoherentMotion_C#v1	1	500
865	0	0	5	2	0	3	3	31	569	93	1707	CoherentMotion_C#v1	1	500
812	1	5	51	1	1	3	3	312	288	936	864	CoherentMotion_C#v1	1	500
876	1	3	33	3	3	3	3	199	401	597	1203	CoherentMotion_C#v1	1	500
852	1	7	70	3	3	3	3	424	176	1272	528	CoherentMotion_C#v1	1	500
859	1	1	14	2	2	3	3	87	513	261	1539	CoherentMotion_C#v1	1	500
1126	0	3	33	0	1	3	3	199	401	597	1203	CoherentMotion_C#v1	1	500
832	1	6	61	0	0	3	3	368	232	1104	696	CoherentMotion_C#v1	1	500
857	0	4	42	0	2	3	3	256	344	768	1032	CoherentMotion_C#v1	1	500
901	0	0	5	2	3	3	3	31	569	93	1707	CoherentMotion_C#v1	1	500
745	1	7	70	1	1	3	3	424	176	1272	528	CoherentMotion_C#v1	1	500
800	1	4	42	3	3	3	3	256	344	768	1032	CoherentMotion_C#v1	1	500
976	0	2	23	0	1	3	3	143	457	429	1371	CoherentMotion_C#v1	1	500
855	1	6	61	3	3	3	3	368	232	1104	696	CoherentMotion_C#v1	1	500
826	1	6	61	3	3	3	3	368	232	1104	696	CoherentMotion_C#v1	1	500
884	1	2	23	1	1	3	3	143	457	429	1371	CoherentMotion_C#v1	1	500
799	1	7	70	3	3	3	3	424	176	1272	528	CoherentMotion_C#v1	1	500
945	1	7	70	2	2	3	3	424	176	1272	528	CoherentMotion_C#v1	1	500
902	1	4	42	2	2	3	3	256	344	768	1032	CoherentMotion_C#v1	1	500
787	1	7	70	1	1	3	3	424	176	1272	528	CoherentMotion_C#v1	1	500
1083	0	2	23	0	3	3	3	143	457	429	1371	CoherentMotion_C#v1	1	500
880	1	0	5	2	2	3	3	31	569	93	1707	CoherentMotion_C#v1	1	500
1031	0	2	23	0	2	3	3	143	457	429	1371	CoherentMotion_C#v1	1	500
718	1	6	61	3	3	3	3	368	232	1104	696	CoherentMotion_C#v1	1	500
683	1	5	51	3	3	3	3	312	288	936	864	CoherentMotion_C#v1	1	500
716	1	2	23	1	1	3	3	143	457	429	1371	CoherentMotion_C#v1	1	500
853	1	3	33	3	3	3	3	199	401	597	1203	CoherentMotion_C#v1	1	500
871	1	1	14	0	0	3	3	87	513	261	1539	CoherentMotion_C#v1	1	500
770	1	4	42	1	1	3	3	256	344	768	1032	CoherentMotion_C#v1	1	500
954	1	2	23	0	0	3	3	143	457	429	1371	CoherentMotion_C#v1	1	500
673	1	3	33	3	3	3	3	199	401	597	1203	CoherentMotion_C#v1	1	500
783	0	0	5	3	1	3	3	31	569	93	1707	CoherentMotion_C#v1	1	500
873	1	4	42	0	0	3	3	256	344	768	1032	CoherentMotion_C#v1	1	500
980	0	1	14	2	0	3	3	87	513	261	1539	CoherentMotion_C#v1	1	500
731	1	6	61	1	1	3	3	368	232	1104	696	CoherentMotion_C#v1	1	500
763	1	5	51	0	0	3	3	312	288	936	864	CoherentMotion_C#v1	1	500
803	1	0	5	2	2	3	3	31	569	93	1707	CoherentMotion_C#v1	1	500
821	1	7	70	2	2	3	3	424	176	1272	528	CoherentMotion_C#v1	1	500
750	1	1	14	1	1	3	3	87	513	261	1539	CoherentMotion_C#v1	1	500
765	1	7	70	0	0	3	3	424	176	1272	528	CoherentMotion_C#v1	1	500
695	1	0	5	1	1	3	3	31	569	93	1707	CoherentMotion_C#v1	1	500
869	1	0	5	3	3	3	3	31	569	93	1707	CoherentMotion_C#v1	1	500
617	1	3	33	1	1	3	3	199	401	597	1203	CoherentMotion_C#v1	1	500
693	1	2	23	1	1	3	3	143	457	429	1371	CoherentMotion_C#v1	1	500
724	1	5	51	2	2	3	3	312	288	936	864	CoherentMotion_C#v1	1	500
787	0	0	5	2	0	3	3	31	569	93	1707	CoherentMotion_C#v1	1	500
662	1	3	33	3	3	3	3	199	401	597	1203	CoherentMotion_C#v1	1	500
844	1	4	42	2	2	3	3	256	344	768	1032	CoherentMotion_C#v1	1	500
798	1	3	33	2	2	3	3	199	401	597	1203	CoherentMotion_C#v1	1	500
599	0	1	14	2	1	3	3	87	513	261	1539	CoherentMotion_C#v1	1	500
872	0	0	5	1	0	3	3	31	569	93	1707	CoherentMotion_C#v1	1	500
726	1	6	61	2	2	3	3	368	232	1104	696	CoherentMotion_C#v1	1	500
854	1	3	33	3	3	3	3	199	401	597	1203	CoherentMotion_C#v1	1	500
720	1	7	70	1	1	3	3	424	176	1272	528	CoherentMotion_C#v1	1	500
753	1	5	51	2	2	3	3	312	288	936	864	CoherentMotion_C#v1	1	500
696	1	7	70	0	0	3	3	424	176	1272	528	CoherentMotion_C#v1	1	500
633	1	7	70	3	3	3	3	424	176	1272	528	CoherentMotion_C#v1	1	500
719	1	5	51	0	0	3	3	312	288	936	864	CoherentMotion_C#v1	1	500
724	1	6	61	3	3	3	3	368	232	1104	696	CoherentMotion_C#v1	1	500
709	1	7	70	0	0	3	3	424	176	1272	528	CoherentMotion_C#v1	1	500
948	1	0	5	1	1	3	3	31	569	93	1707	CoherentMotion_C#v1	1	500
696	1	3	33	1	1	3	3	199	401	597	1203	CoherentMotion_C#v1	1	500
664	1	7	70	0	0	3	3	424	176	1272	528	CoherentMotion_C#v1	1	500
895	0	1	14	0	3	3	3	87	513	261	1539	CoherentMotion_C#v1	1	500
723	1	7	70	0	0	3	3	424	176	1272	528	CoherentMotion_C#v1	1	500
835	0	1	14	3	2	3	3	87	513	261	1539	CoherentMotion_C#v1	1	500
693	1	6	61	3	3	3	3	368	232	1104	696	CoherentMotion_C#v1	1	500
992	1	5	51	2	2	3	3	312	288	936	864	CoherentMotion_C#v1	1	500
667	1	7	70	1	1	3	3	424	176	1272	528	CoherentMotion_C#v1	1	500
832	1	3	33	1	1	3	3	199	401	597	1203	CoherentMotion_C#v1	1	500
699	1	4	42	1	1	3	3	256	344	768	1032	CoherentMotion_C#v1	1	500
680	1	5	51	3	3	3	3	312	288	936	864	CoherentMotion_C#v1	1	500
775	0	0	5	0	2	3	3	31	569	93	1707	CoherentMotion_C#v1	1	500
640	0	0	5	2	1	3	3	31	569	93	1707	CoherentMotion_C#v1	1	500
1006	0	0	5	2	0	3	3	31	569	93	1707	CoherentMotion_C#v1	1	500
756	1	7	70	0	0	3	3	424	176	1272	528	CoherentMotion_C#v1	1	500
837	0	0	5	3	2	3	3	31	569	93	1707	CoherentMotion_C#v1	1	500
678	1	6	61	3	3	3	3	368	232	1104	696	CoherentMotion_C#v1	1	500
858	1	2	23	3	3	3	3	143	457	429	1371	CoherentMotion_C#v1	1	500
833	1	2	23	3	3	3	3	143	457	429	1371	CoherentMotion_C#v1	1	500
746	1	6	61	2	2	3	3	368	232	1104	696	CoherentMotion_C#v1	1	500
691	1	7	70	1	1	3	3	424	176	1272	528	CoherentMotion_C#v1	1	500
818	1	2	23	0	0	3	3	143	457	429	1371	CoherentMotion_C#v1	1	500
715	1	6	61	1	1	3	3	368	232	1104	696	CoherentMotion_C#v1	1	500
779	1	2	23	3	3	3	3	143	457	429	1371	CoherentMotion_C#v1	1	500
635	1	2	23	2	2	3	3	143	457	429	1371	CoherentMotion_C#v1	1	500
685	1	7	70	1	1	3	3	424	176	1272	528	CoherentMotion_C#v1	1	500
670	1	7	70	0	0	3	3	424	176	1272	528	CoherentMotion_C#v1	1	500
740	1	4	42	0	0	3	3	256	344	768	1032	CoherentMotion_C#v1	1	500
684	1	5	51	1	1	3	3	312	288	936	864	CoherentMotion_C#v1	1	500
803	0	0	5	0	2	3	3	31	569	93	1707	CoherentMotion_C#v1	1	500
636	1	6	61	0	0	3	3	368	232	1104	696	CoherentMotion_C#v1	1	500
777	1	5	51	2	2	3	3	312	288	936	864	CoherentMotion_C#v1	1	500
718	1	3	33	0	0	3	3	199	401	597	1203	CoherentMotion_C#v1	1	500
685	1	3	33	2	2	3	3	199	401	597	1203	CoherentMotion_C#v1	1	500
610	0	2	23	1	3	3	3	143	457	429	1371	CoherentMotion_C#v1	1	500
534	1	3	33	0	0	3	3	199	401	597	1203	CoherentMotion_C#v1	1	500
721	1	7	70	3	3	3	3	424	176	1272	528	CoherentMotion_C#v1	1	500
770	1	0	5	1	1	3	3	31	569	93	1707	CoherentMotion_C#v1	1	500
698	1	6	61	3	3	3	3	368	232	1104	696	CoherentMotion_C#v1	1	500
865	1	1	14	0	0	3	3	87	513	261	1539	CoherentMotion_C#v1	1	500
748	1	4	42	3	3	3	3	256	344	768	1032	CoherentMotion_C#v1	1	500
756	1	5	51	0	0	3	3	312	288	936	864	CoherentMotion_C#v1	1	500
651	1	4	42	3	3	3	3	256	344	768	1032	CoherentMotion_C#v1	1	500
698	1	4	42	0	0	3	3	256	344	768	1032	CoherentMotion_C#v1	1	500
616	1	4	42	3	3	3	3	256	344	768	1032	CoherentMotion_C#v1	1	500
837	0	0	5	0	1	3	3	31	569	93	1707	CoherentMotion_C#v1	1	500
950	1	3	33	2	2	3	3	199	401	597	1203	CoherentMotion_C#v1	1	500
805	0	0	5	2	3	3	3	31	569	93	1707	CoherentMotion_C#v1	1	500
915	0	0	5	1	0	3	3	31	569	93	1707	CoherentMotion_C#v1	1	500
819	1	6	61	3	3	3	3	368	232	1104	696	CoherentMotion_C#v1	1	500
756	1	4	42	2	2	3	3	256	344	768	1032	CoherentMotion_C#v1	1	500
774	1	2	23	3	3	3	3	143	457	429	1371	CoherentMotion_C#v1	1	500
870	1	3	33	1	1	3	3	199	401	597	1203	CoherentMotion_C#v1	1	500
761	1	7	70	2	2	3	3	424	176	1272	528	CoherentMotion_C#v1	1	500
705	1	6	61	3	3	3	3	368	232	1104	696	CoherentMotion_C#v1	1	500
588	1	7	70	1	1	3	3	424	176	1272	528	CoherentMotion_C#v1	1	500
605	1	5	51	1	1	3	3	312	288	936	864	CoherentMotion_C#v1	1	500
840	1	5	51	1	1	3	3	312	288	936	864	CoherentMotion_C#v1	1	500
714	1	6	61	1	1	3	3	368	232	1104	696	CoherentMotion_C#v1	1	500
587	1	2	23	0	0	3	3	143	457	429	1371	CoherentMotion_C#v1	1	500
678	1	3	33	0	0	3	3	199	401	597	1203	CoherentMotion_C#v1	1	500
813	0	2	23	1	3	3	3	143	457	429	1371	CoherentMotion_C#v1	1	500
775	0	1	14	0	1	3	3	87	513	261	1539	CoherentMotion_C#v1	1	500
688	1	4	42	3	3	3	3	256	344	768	1032	CoherentMotion_C#v1	1	500
676	1	4	42	0	0	3	3	256	344	768	1032	CoherentMotion_C#v1	1	500
812	1	5	51	3	3	3	3	312	288	936	864	CoherentMotion_C#v1	1	500
692	0	1	14	1	2	3	3	87	513	261	1539	CoherentMotion_C#v1	1	500
1508	1	5	51	2	2	3	3	312	288	936	864	CoherentMotion_C#v1	1	500
700	1	7	70	3	3	3	3	424	176	1272	528	CoherentMotion_C#v1	1	500
639	1	5	51	3	3	3	3	312	288	936	864	CoherentMotion_C#v1	1	500
692	1	3	33	0	0	3	3	199	401	597	1203	CoherentMotion_C#v1	1	500
603	1	4	42	2	2	3	3	256	344	768	1032	CoherentMotion_C#v1	1	500
792	1	2	23	1	1	3	3	143	457	429	1371	CoherentMotion_C#v1	1	500
662	0	0	5	0	3	3	3	31	569	93	1707	CoherentMotion_C#v1	1	500
806	0	0	5	1	2	3	3	31	569	93	1707	CoherentMotion_C#v1	1	500
977	1	2	23	3	3	3	3	143	457	429	1371	CoherentMotion_C#v1	1	500
582	1	7	70	0	0	3	3	424	176	1272	528	CoherentMotion_C#v1	1	500
730	1	5	51	2	2	3	3	312	288	936	864	CoherentMotion_C#v1	1	500
736	1	3	33	2	2	3	3	199	401	597	1203	CoherentMotion_C#v1	1	500
717	1	6	61	2	2	3	3	368	232	1104	696	CoherentMotion_C#v1	1	500
968	0	2	23	3	1	3	3	143	457	429	1371	CoherentMotion_C#v1	1	500
911	0	0	5	2	0	3	3	31	569	93	1707	CoherentMotion_C#v1	1	500
795	1	3	33	0	0	3	3	199	401	597	1203	CoherentMotion_C#v1	1	500
795	0	2	23	0	3	3	3	143	457	429	1371	CoherentMotion_C#v1	1	500
732	1	6	61	1	1	3	3	368	232	1104	696	CoherentMotion_C#v1	1	500
1091	0	0	5	3	2	3	3	31	569	93	1707	CoherentMotion_C#v1	1	500
758	1	6	61	0	0	3	3	368	232	1104	696	CoherentMotion_C#v1	1	500
1143	0	3	33	0	2	3	3	199	401	597	1203	CoherentMotion_C#v1	1	500
744	1	2	23	0	0	3	3	143	457	429	1371	CoherentMotion_C#v1	1	500
864	1	4	42	2	2	3	3	256	344	768	1032	CoherentMotion_C#v1	1	500
1028	1	1	14	2	2	3	3	87	513	261	1539	CoherentMotion_C#v1	1	500
879	0	0	5	1	0	3	3	31	569	93	1707	CoherentMotion_C#v1	1	500
957	1	4	42	2	2	3	3	256	344	768	1032	CoherentMotion_C#v1	1	500
851	1	3	33	3	3	3	3	199	401	597	1203	CoherentMotion_C#v1	1	500
862	1	6	61	3	3	3	3	368	232	1104	696	CoherentMotion_C#v1	1	500
934	1	2	23	3	3	3	3	143	457	429	1371	CoherentMotion_C#v1	1	500
863	1	4	42	0	0	3	3	256	344	768	1032	CoherentMotion_C#v1	1	500
706	1	5	51	1	1	3	3	312	288	936	864	CoherentMotion_C#v1	1	500
768	1	4	42	3	3	3	3	256	344	768	1032	CoherentMotion_C#v1	1	500
762	1	5	51	0	0	3	3	312	288	936	864	CoherentMotion_C#v1	1	500
721	1	4	42	2	2	3	3	256	344	768	1032	CoherentMotion_C#v1	1	500
641	1	7	70	3	3	3	3	424	176	1272	528	CoherentMotion_C#v1	1	500
885	0	1	14	1	0	3	3	87	513	261	1539	CoherentMotion_C#v1	1	500
761	1	1	14	0	0	3	3	87	513	261	1539	CoherentMotion_C#v1	1	500
802	0	0	5	0	3	3	3	31	569	93	1707	CoherentMotion_C#v1	1	500
771	1	1	14	2	2	3	3	87	513	261	1539	CoherentMotion_C#v1	1	500
725	1	2	23	1	1	3	3	143	457	429	1371	CoherentMotion_C#v1	1	500
652	1	6	61	3	3	3	3	368	232	1104	696	CoherentMotion_C#v1	1	500
574	1	4	42	0	0	3	3	256	344	768	1032	CoherentMotion_C#v1	1	500
733	1	1	14	2	2	3	3	87	513	261	1539	CoherentMotion_C#v1	1	500
604	1	7	70	3	3	3	3	424	176	1272	528	CoherentMotion_C#v1	1	500
553	1	3	33	0	0	3	3	199	401	597	1203	CoherentMotion_C#v1	1	500
658	1	6	61	3	3	3	3	368	232	1104	696	CoherentMotion_C#v1	1	500
665	1	2	23	1	1	3	3	143	457	429	1371	CoherentMotion_C#v1	1	500
759	0	1	14	1	0	3	3	87	513	261	1539	CoherentMotion_C#v1	1	500
760	1	6	61	2	2	3	3	368	232	1104	696	CoherentMotion_C#v1	1	500
801	0	3	33	0	2	3	3	199	401	597	1203	CoherentMotion_C#v1	1	500
691	1	6	61	0	0	3	3	368	232	1104	696	CoherentMotion_C#v1	1	500
601	1	5	51	0	0	3	3	312	288	936	864	CoherentMotion_C#v1	1	500
791	1	1	14	1	1	3	3	87	513	261	1539	CoherentMotion_C#v1	1	500
680	1	6	61	0	0	3	3	368	232	1104	696	CoherentMotion_C#v1	1	500
629	1	7	70	3	3	3	3	424	176	1272	528	CoherentMotion_C#v1	1	500
681	1	3	33	1	1	3	3	199	401	597	1203	CoherentMotion_C#v1	1	500
621	1	4	42	0	0	3	3	256	344	768	1032	CoherentMotion_C#v1	1	500
693	1	4	42	2	2	3	3	256	344	768	1032	CoherentMotion_C#v1	1	500
852	0	1	14	2	0	3	3	87	513	261	1539	CoherentMotion_C#v1	1	500
663	1	3	33	1	1	3	3	199	401	597	1203	CoherentMotion_C#v1	1	500
706	1	2	23	2	2	3	3	143	457	429	1371	CoherentMotion_C#v1	1	500
700	0	0	5	2	0	3	3	31	569	93	1707	CoherentMotion_C#v1	1	500
788	1	2	23	3	3	3	3	143	457	429	1371	CoherentMotion_C#v1	1	500
813	1	1	14	2	2	3	3	87	513	261	1539	CoherentMotion_C#v1	1	500
853	1	0	5	3	3	3	3	31	569	93	1707	CoherentMotion_C#v1	1	500
809	1	4	42	1	1	3	3	256	344	768	1032	CoherentMotion_C#v1	1	500
763	1	5	51	3	3	3	3	312	288	936	864	CoherentMotion_C#v1	1	500
754	0	0	5	3	1	3	3	31	569	93	1707	CoherentMotion_C#v1	1	500
724	1	7	70	3	3	3	3	424	176	1272	528	CoherentMotion_C#v1	1	500
643	1	4	42	0	0	3	3	256	344	768	1032	CoherentMotion_C#v1	1	500
761	1	7	70	0	0	3	3	424	176	1272	528	CoherentMotion_C#v1	1	500
738	1	7	70	2	2	3	3	424	176	1272	528	CoherentMotion_C#v1	1	500
720	1	5	51	0	0	3	3	312	288	936	864	CoherentMotion_C#v1	1	500
839	1	5	51	0	0	3	3	312	288	936	864	CoherentMotion_C#v1	1	500
730	1	6	61	2	2	3	3	368	232	1104	696	CoherentMotion_C#v1	1	500
801	1	5	51	2	2	3	3	312	288	936	864	CoherentMotion_C#v1	1	500
931	0	1	14	2	3	3	3	87	513	261	1539	CoherentMotion_C#v1	1	500
1193	1	2	23	2	2	3	3	143	457	429	1371	CoherentMotion_C#v1	1	500
1188	0	2	23	1	3	3	3	143	457	429	1371	CoherentMotion_C#v1	1	500
1166	0	1	14	2	0	3	3	87	513	261	1539	CoherentMotion_C#v1	1	500
1395	0	1	14	0	1	3	3	87	513	261	1539	CoherentMotion_C#v1	1	500
1044	0	0	5	3	2	3	3	31	569	93	1707	CoherentMotion_C#v1	1	500
1155	1	3	33	0	0	3	3	199	401	597	1203	CoherentMotion_C#v1	1	500
877	1	6	61	3	3	3	3	368	232	1104	696	CoherentMotion_C#v1	1	500
1271	0	1	14	0	1	3	3	87	513	261	1539	CoherentMotion_C#v1	1	500
1542	1	7	70	0	0	3	3	424	176	1272	528	CoherentMotion_C#v1	1	500
1611	1	3	33	2	2	3	3	199	401	597	1203	CoherentMotion_C#v1	1	500
969	0	1	14	1	3	3	3	87	513	261	1539	CoherentMotion_C#v1	1	500
1224	0	3	33	3	1	3	3	199	401	597	1203	CoherentMotion_C#v1	1	500
1035	1	5	51	2	2	3	3	312	288	936	864	CoherentMotion_C#v1	1	500
827	1	6	61	1	1	3	3	368	232	1104	696	CoherentMotion_C#v1	1	500
950	1	6	61	3	3	3	3	368	232	1104	696	CoherentMotion_C#v1	1	500
929	1	2	23	3	3	3	3	143	457	429	1371	CoherentMotion_C#v1	1	500
807	1	4	42	3	3	3	3	256	344	768	1032	CoherentMotion_C#v1	1	500
1288	0	0	5	2	1	3	3	31	569	93	1707	CoherentMotion_C#v1	1	500
1742	0	0	5	0	3	3	3	31	569	93	1707	CoherentMotion_C#v1	1	500
1834	0	2	23	3	0	3	3	143	457	429	1371	CoherentMotion_C#v1	1	500
1084	0	3	33	3	2	3	3	199	401	597	1203	CoherentMotion_C#v1	1	500
812	1	4	42	1	1	3	3	256	344	768	1032	CoherentMotion_C#v1	1	500
933	1	5	51	2	2	3	3	312	288	936	864	CoherentMotion_C#v1	1	500
1255	0	2	23	2	1	3	3	143	457	429	1371	CoherentMotion_C#v1	1	500
1977	0	3	33	1	0	3	3	199	401	597	1203	CoherentMotion_C#v1	1	500
782	1	6	61	3	3	3	3	368	232	1104	696	CoherentMotion_C#v1	1	500
1296	0	1	14	1	2	3	3	87	513	261	1539	CoherentMotion_C#v1	1	500
1535	1	3	33	0	0	3	3	199	401	597	1203	CoherentMotion_C#v1	1	500
883	1	5	51	2	2	3	3	312	288	936	864	CoherentMotion_C#v1	1	500
823	0	1	14	0	1	3	3	87	513	261	1539	CoherentMotion_C#v1	1	500
800	1	7	70	2	2	3	3	424	176	1272	528	CoherentMotion_C#v1	1	500
753	1	4	42	0	0	3	3	256	344	768	1032	CoherentMotion_C#v1	1	500
1315	0	1	14	3	1	3	3	87	513	261	1539	CoherentMotion_C#v1	1	500
768	1	2	23	3	3	3	3	143	457	429	1371	CoherentMotion_C#v1	1	500
914	1	7	70	3	3	3	3	424	176	1272	528	CoherentMotion_C#v1	1	500
835	1	7	70	2	2	3	3	424	176	1272	528	CoherentMotion_C#v1	1	500
969	1	2	23	2	2	3	3	143	457	429	1371	CoherentMotion_C#v1	1	500
757	1	5	51	0	0	3	3	312	288	936	864	CoherentMotion_C#v1	1	500
743	1	4	42	1	1	3	3	256	344	768	1032	CoherentMotion_C#v1	1	500
895	1	4	42	0	0	3	3	256	344	768	1032	CoherentMotion_C#v1	1	500
635	1	6	61	1	1	3	3	368	232	1104	696	CoherentMotion_C#v1	1	500
856	0	0	5	2	3	3	3	31	569	93	1707	CoherentMotion_C#v1	1	500
772	1	6	61	1	1	3	3	368	232	1104	696	CoherentMotion_C#v1	1	500
719	1	2	23	1	1	3	3	143	457	429	1371	CoherentMotion_C#v1	1	500
642	1	6	61	0	0	3	3	368	232	1104	696	CoherentMotion_C#v1	1	500
1571	0	0	5	1	0	3	3	31	569	93	1707	CoherentMotion_C#v1	1	500
994	1	7	70	0	0	3	3	424	176	1272	528	CoherentMotion_C#v1	1	500
808	1	2	23	1	1	3	3	143	457	429	1371	CoherentMotion_C#v1	1	500
953	1	4	42	2	2	3	3	256	344	768	1032	CoherentMotion_C#v1	1	500
678	1	2	23	3	3	3	3	143	457	429	1371	CoherentMotion_C#v1	1	500
998	0	5	51	3	0	3	3	312	288	936	864	CoherentMotion_C#v1	1	500
677	1	3	33	1	1	3	3	199	401	597	1203	CoherentMotion_C#v1	1	500
650	1	6	61	1	1	3	3	368	232	1104	696	CoherentMotion_C#v1	1	500
778	1	2	23	0	0	3	3	143	457	429	1371	CoherentMotion_C#v1	1	500
707	1	7	70	3	3	3	3	424	176	1272	528	CoherentMotion_C#v1	1	500
888	0	0	5	0	1	3	3	31	569	93	1707	CoherentMotion_C#v1	1	500
646	1	7	70	1	1	3	3	424	176	1272	528	CoherentMotion_C#v1	1	500
1093	0	1	14	0	2	3	3	87	513	261	1539	CoherentMotion_C#v1	1	500
765	0	0	5	1	3	3	3	31	569	93	1707	CoherentMotion_C#v1	1	500
854	1	2	23	2	2	3	3	143	457	429	1371	CoherentMotion_C#v1	1	500
569	1	4	42	1	1	3	3	256	344	768	1032	CoherentMotion_C#v1	1	500
604	0	2	23	3	1	3	3	143	457	429	1371	CoherentMotion_C#v1	1	500
917	1	7	70	2	2	3	3	424	176	1272	528	CoherentMotion_C#v1	1	500
1389	0	1	14	2	3	3	3	87	513	261	1539	CoherentMotion_C#v1	1	500
950	1	0	5	1	1	3	3	31	569	93	1707	CoherentMotion_C#v1	1	500
786	1	4	42	3	3	3	3	256	344	768	1032	CoherentMotion_C#v1	1	500
666	1	5	51	3	3	3	3	312	288	936	864	CoherentMotion_C#v1	1	500
826	1	1	14	3	3	3	3	87	513	261	1539	CoherentMotion_C#v1	1	500
700	1	4	42	0	0	3	3	256	344	768	1032	CoherentMotion_C#v1	1	500
690	1	3	33	2	2	3	3	199	401	597	1203	CoherentMotion_C#v1	1	500
673	1	4	42	0	0	3	3	256	344	768	1032	CoherentMotion_C#v1	1	500
711	0	0	5	2	1	3	3	31	569	93	1707	CoherentMotion_C#v1	1	500
710	1	3	33	2	2	3	3	199	401	597	1203	CoherentMotion_C#v1	1	500
718	1	2	23	0	0	3	3	143	457	429	1371	CoherentMotion_C#v1	1	500
781	1	5	51	0	0	3	3	312	288	936	864	CoherentMotion_C#v1	1	500
633	1	4	42	1	1	3	3	256	344	768	1032	CoherentMotion_C#v1	1	500
754	1	5	51	2	2	3	3	312	288	936	864	CoherentMotion_C#v1	1	500
643	1	3	33	1	1	3	3	199	401	597	1203	CoherentMotion_C#v1	1	500
712	0	1	14	0	1	3	3	87	513	261	1539	CoherentMotion_C#v1	1	500
720	1	3	33	2	2	3	3	199	401	597	1203	CoherentMotion_C#v1	1	500
663	1	4	42	0	0	3	3	256	344	768	1032	CoherentMotion_C#v1	1	500
742	1	5	51	3	3	3	3	312	288	936	864	CoherentMotion_C#v1	1	500
686	1	1	14	2	2	3	3	87	513	261	1539	CoherentMotion_C#v1	1	500
549	1	6	61	1	1	3	3	368	232	1104	696	CoherentMotion_C#v1	1	500
647	0	0	5	0	3	3	3	31	569	93	1707	CoherentMotion_C#v1	1	500
1052	0	3	33	0	2	3	3	199	401	597	1203	CoherentMotion_C#v1	1	500
884	1	2	23	3	3	3	3	143	457	429	1371	CoherentMotion_C#v1	1	500
760	1	7	70	2	2	3	3	424	176	1272	528	CoherentMotion_C#v1	1	500
605	1	5	51	1	1	3	3	312	288	936	864	CoherentMotion_C#v1	1	500
717	1	4	42	0	0	3	3	256	344	768	1032	CoherentMotion_C#v1	1	500
653	1	1	14	1	1	3	3	87	513	261	1539	CoherentMotion_C#v1	1	500
641	1	6	61	1	1	3	3	368	232	1104	696	CoherentMotion_C#v1	1	500
672	0	1	14	2	0	3	3	87	513	261	1539	CoherentMotion_C#v1	1	500
669	1	7	70	0	0	3	3	424	176	1272	528	CoherentMotion_C#v1	1	500
626	1	5	51	1	1	3	3	312	288	936	864	CoherentMotion_C#v1	1	500
953	0	0	5	2	3	3	3	31	569	93	1707	CoherentMotion_C#v1	1	500
732	1	1	14	0	0	3	3	87	513	261	1539	CoherentMotion_C#v1	1	500
1033	0	3	33	0	2	3	3	199	401	597	1203	CoherentMotion_C#v1	1	500
613	1	5	51	1	1	3	3	312	288	936	864	CoherentMotion_C#v1	1	500
685	1	4	42	0	0	3	3	256	344	768	1032	CoherentMotion_C#v1	1	500
807	1	3	33	0	0	3	3	199	401	597	1203	CoherentMotion_C#v1	1	500
713	1	7	70	0	0	3	3	424	176	1272	528	CoherentMotion_C#v1	1	500
673	1	6	61	3	3	3	3	368	232	1104	696	CoherentMotion_C#v1	1	500
743	1	4	42	0	0	3	3	256	344	768	1032	CoherentMotion_C#v1	1	500
668	1	3	33	3	3	3	3	199	401	597	1203	CoherentMotion_C#v1	1	500
684	1	6	61	0	0	3	3	368	232	1104	696	CoherentMotion_C#v1	1	500
962	1	0	5	1	1	3	3	31	569	93	1707	CoherentMotion_C#v1	1	500
652	1	5	51	0	0	3	3	312	288	936	864	CoherentMotion_C#v1	1	500
734	1	5	51	2	2	3	3	312	288	936	864	CoherentMotion_C#v1	1	500
530	1	5	51	1	1	3	3	312	288	936	864	CoherentMotion_C#v1	1	500
814	0	1	14	2	1	3	3	87	513	261	1539	CoherentMotion_C#v1	1	500
729	1	6	61	2	2	3	3	368	232	1104	696	CoherentMotion_C#v1	1	500
674	1	5	51	2	2	3	3	312	288	936	864	CoherentMotion_C#v1	1	500
792	1	2	23	2	2	3	3	143	457	429	1371	CoherentMotion_C#v1	1	500
568	1	5	51	0	0	3	3	312	288	936	864	CoherentMotion_C#v1	1	500
932	0	0	5	3	1	3	3	31	569	93	1707	CoherentMotion_C#v1	1	500
680	1	6	61	2	2	3	3	368	232	1104	696	CoherentMotion_C#v1	1	500
651	1	6	61	0	0	3	3	368	232	1104	696	CoherentMotion_C#v1	1	500
659	1	7	70	3	3	3	3	424	176	1272	528	CoherentMotion_C#v1	1	500
690	1	7	70	3	3	3	3	424	176	1272	528	CoherentMotion_C#v1	1	500
745	1	4	42	2	2	3	3	256	344	768	1032	CoherentMotion_C#v1	1	500
769	1	5	51	2	2	3	3	312	288	936	864	CoherentMotion_C#v1	1	500
1033	0	2	23	2	1	3	3	143	457	429	1371	CoherentMotion_C#v1	1	500
638	1	5	51	1	1	3	3	312	288	936	864	CoherentMotion_C#v1	1	500
932	0	1	14	0	2	3	3	87	513	261	1539	CoherentMotion_C#v1	1	500
761	1	5	51	3	3	3	3	312	288	936	864	CoherentMotion_C#v1	1	500
641	1	3	33	1	1	3	3	199	401	597	1203	CoherentMotion_C#v1	1	500
751	1	7	70	0	0	3	3	424	176	1272	528	CoherentMotion_C#v1	1	500
718	1	7	70	2	2	3	3	424	176	1272	528	CoherentMotion_C#v1	1	500
939	0	3	33	0	2	3	3	199	401	597	1203	CoherentMotion_C#v1	1	500
794	1	6	61	1	1	3	3	368	232	1104	696	CoherentMotion_C#v1	1	500
789	0	1	14	0	3	3	3	87	513	261	1539	CoherentMotion_C#v1	1	500
805	1	3	33	2	2	3	3	199	401	597	1203	CoherentMotion_C#v1	1	500
1302	1	2	23	2	2	3	3	143	457	429	1371	CoherentMotion_C#v1	1	500
828	0	1	14	3	2	3	3	87	513	261	1539	CoherentMotion_C#v1	1	500
749	1	4	42	3	3	3	3	256	344	768	1032	CoherentMotion_C#v1	1	500
590	1	5	51	1	1	3	3	312	288	936	864	CoherentMotion_C#v1	1	500
683	1	6	61	3	3	3	3	368	232	1104	696	CoherentMotion_C#v1	1	500
523	0	0	5	0	1	3	3	31	569	93	1707	CoherentMotion_C#v1	1	500
643	1	6	61	3	3	3	3	368	232	1104	696	CoherentMotion_C#v1	1	500
657	1	5	51	1	1	3	3	312	288	936	864	CoherentMotion_C#v1	1	500
918	1	2	23	2	2	3	3	143	457	429	1371	CoherentMotion_C#v1	1	500
594	1	1	14	1	1	3	3	87	513	261	1539	CoherentMotion_C#v1	1	500
541	1	3	33	3	3	3	3	199	401	597	1203	CoherentMotion_C#v1	1	500
617	1	3	33	1	1	3	3	199	401	597	1203	CoherentMotion_C#v1	1	500
724	1	1	14	2	2	3	3	87	513	261	1539	CoherentMotion_C#v1	1	500
940	0	1	14	1	3	3	3	87	513	261	1539	CoherentMotion_C#v1	1	500
794	0	0	5	0	2	3	3	31	569	93	1707	CoherentMotion_C#v1	1	500
667	1	4	42	1	1	3	3	256	344	768	1032	CoherentMotion_C#v1	1	500
944	1	3	33	0	0	3	3	199	401	597	1203	CoherentMotion_C#v1	1	500
653	1	1	14	2	2	3	3	87	513	261	1539	CoherentMotion_C#v1	1	500
644	1	3	33	3	3	3	3	199	401	597	1203	CoherentMotion_C#v1	1	500
537	1	4	42	1	1	3	3	256	344	768	1032	CoherentMotion_C#v1	1	500
611	1	2	23	3	3	3	3	143	457	429	1371	CoherentMotion_C#v1	1	500
559	1	5	51	0	0	3	3	312	288	936	864	CoherentMotion_C#v1	1	500
874	1	4	42	0	0	3	3	256	344	768	1032	CoherentMotion_C#v1	1	500
716	1	4	42	2	2	3	3	256	344	768	1032	CoherentMotion_C#v1	1	500
689	1	1	14	1	1	3	3	87	513	261	1539	CoherentMotion_C#v1	1	500
523	0	6	61	2	1	3	3	368	232	1104	696	CoherentMotion_C#v1	1	500
607	1	7	70	1	1	3	3	424	176	1272	528	CoherentMotion_C#v1	1	500
643	1	6	61	1	1	3	3	368	232	1104	696	CoherentMotion_C#v1	1	500
581	1	7	70	3	3	3	3	424	176	1272	528	CoherentMotion_C#v1	1	500
844	1	4	42	0	0	3	3	256	344	768	1032	CoherentMotion_C#v1	1	500
1015	0	0	5	0	2	3	3	31	569	93	1707	CoherentMotion_C#v1	1	500
1148	1	1	14	2	2	3	3	87	513	261	1539	CoherentMotion_C#v1	1	500
695	1	7	70	0	0	3	3	424	176	1272	528	CoherentMotion_C#v1	1	500
590	1	1	14	3	3	3	3	87	513	261	1539	CoherentMotion_C#v1	1	500
1094	1	6	61	1	1	3	3	368	232	1104	696	CoherentMotion_C#v1	1	500
1387	1	2	23	2	2	3	3	143	457	429	1371	CoherentMotion_C#v1	1	500
1845	0	1	14	0	2	3	3	87	513	261	1539	CoherentMotion_C#v1	1	500
802	0	1	14	1	2	3	3	87	513	261	1539	CoherentMotion_C#v1	1	500
707	1	4	42	1	1	3	3	256	344	768	1032	CoherentMotion_C#v1	1	500
1201	1	0	5	2	2	3	3	31	569	93	1707	CoherentMotion_C#v1	1	500
913	1	0	5	1	1	3	3	31	569	93	1707	CoherentMotion_C#v1	1	500
888	1	1	14	1	1	3	3	87	513	261	1539	CoherentMotion_C#v1	1	500
561	1	7	70	1	1	3	3	424	176	1272	528	CoherentMotion_C#v1	1	500
696	1	1	14	2	2	3	3	87	513	261	1539	CoherentMotion_C#v1	1	500
947	0	4	42	3	2	3	3	256	344	768	1032	CoherentMotion_C#v1	1	500
805	1	2	23	3	3	3	3	143	457	429	1371	CoherentMotion_C#v1	1	500
676	1	3	33	3	3	3	3	199	401	597	1203	CoherentMotion_C#v1	1	500
605	1	7	70	1	1	3	3	424	176	1272	528	CoherentMotion_C#v1	1	500
745	0	2	23	2	0	3	3	143	457	429	1371	CoherentMotion_C#v1	1	500
831	1	3	33	0	0	3	3	199	401	597	1203	CoherentMotion_C#v1	1	500
594	1	6	61	1	1	3	3	368	232	1104	696	CoherentMotion_C#v1	1	500
655	1	6	61	2	2	3	3	368	232	1104	696	CoherentMotion_C#v1	1	500
525	1	7	70	0	0	3	3	424	176	1272	528	CoherentMotion_C#v1	1	500
535	1	5	51	1	1	3	3	312	288	936	864	CoherentMotion_C#v1	1	500
