# Supplementary material for: The Leuven Embedded Figures Test (L-EFT): measuring perception, intelligence or executive function?
Source: PeerJ. 2018 Mar 26;6:e4524. doi: 10.7717/peerj.4524 (PMC5875396; doi:10.7717/peerj.4524)
Supplement: Supplemental Information 9 [file peerj-06-4524-s009.zip › Study 1/CoherentMotion/115900CoherentMotion.csv]

ReactionTime	Accuracy	CoherenceLevel	CoherenceValue	StimDirection	RespDirection	G_MeanCoherentSpeed	G_MeanRandomSpeed	TotalCoherent	TotalRandom	TotalCoherentSpeed	TotalRandomSpeed	TestID	MainPrac	MotionDuration
4272	1	4	42	0	0	3	3	256	344	768	1032	CoherentMotion_C#v1	0	1000
1395	1	1	14	1	1	3	3	87	513	261	1539	CoherentMotion_C#v1	0	1000
1102	0	3	33	1	3	3	3	199	401	597	1203	CoherentMotion_C#v1	0	1000
1264	1	3	33	3	3	3	3	199	401	597	1203	CoherentMotion_C#v1	0	1000
1126	0	0	5	2	3	3	3	31	569	93	1707	CoherentMotion_C#v1	0	1000
1339	1	6	61	3	3	3	3	368	232	1104	696	CoherentMotion_C#v1	0	1000
1218	1	7	70	2	2	3	3	424	176	1272	528	CoherentMotion_C#v1	0	1000
1382	1	5	51	1	1	3	3	312	288	936	864	CoherentMotion_C#v1	0	1000
1052	0	5	51	0	2	3	3	312	288	936	864	CoherentMotion_C#v1	0	1000
1243	1	5	51	2	2	3	3	312	288	936	864	CoherentMotion_C#v1	0	1000
1187	1	5	51	1	1	3	3	312	288	936	864	CoherentMotion_C#v1	0	1000
1159	1	2	23	1	1	3	3	143	457	429	1371	CoherentMotion_C#v1	0	1000
1194	1	5	51	0	0	3	3	312	288	936	864	CoherentMotion_C#v1	0	1000
1195	1	5	51	1	1	3	3	312	288	936	864	CoherentMotion_C#v1	0	1000
1409	0	1	14	0	2	3	3	87	513	261	1539	CoherentMotion_C#v1	0	1000
1227	1	3	33	2	2	3	3	199	401	597	1203	CoherentMotion_C#v1	0	1000
1214	1	4	42	2	2	3	3	256	344	768	1032	CoherentMotion_C#v1	0	1000
1203	1	5	51	3	3	3	3	312	288	936	864	CoherentMotion_C#v1	0	1000
1222	0	0	5	0	2	3	3	31	569	93	1707	CoherentMotion_C#v1	0	1000
1162	1	5	51	1	1	3	3	312	288	936	864	CoherentMotion_C#v1	0	1000
1066	0	0	5	1	2	3	3	31	569	93	1707	CoherentMotion_C#v1	0	1000
1211	1	3	33	0	0	3	3	199	401	597	1203	CoherentMotion_C#v1	0	1000
1214	1	6	61	3	3	3	3	368	232	1104	696	CoherentMotion_C#v1	0	1000
1140	0	2	23	3	1	3	3	143	457	429	1371	CoherentMotion_C#v1	0	1000
1045	0	2	23	0	2	3	3	143	457	429	1371	CoherentMotion_C#v1	0	1000
1285	1	3	33	1	1	3	3	199	401	597	1203	CoherentMotion_C#v1	0	1000
1214	0	1	14	0	2	3	3	87	513	261	1539	CoherentMotion_C#v1	0	1000
2607	0	0	5	0	2	3	3	31	569	93	1707	CoherentMotion_C#v1	0	1000
1323	0	3	33	0	2	3	3	199	401	597	1203	CoherentMotion_C#v1	0	1000
1217	0	0	5	0	2	3	3	31	569	93	1707	CoherentMotion_C#v1	0	1000
1333	0	4	42	0	2	3	3	256	344	768	1032	CoherentMotion_C#v1	0	1000
1044	0	3	33	0	3	3	3	199	401	597	1203	CoherentMotion_C#v1	0	1000
1064	1	0	5	0	0	3	3	31	569	93	1707	CoherentMotion_C#v1	0	1000
1164	1	4	42	3	3	3	3	256	344	768	1032	CoherentMotion_C#v1	0	1000
1295	1	6	61	0	0	3	3	368	232	1104	696	CoherentMotion_C#v1	0	1000
1205	1	5	51	3	3	3	3	312	288	936	864	CoherentMotion_C#v1	0	1000
1048	0	2	23	0	1	3	3	143	457	429	1371	CoherentMotion_C#v1	0	1000
1128	0	4	42	3	0	3	3	256	344	768	1032	CoherentMotion_C#v1	0	1000
1042	1	3	33	3	3	3	3	199	401	597	1203	CoherentMotion_C#v1	0	1000
1321	1	3	33	1	1	3	3	199	401	597	1203	CoherentMotion_C#v1	0	1000
1168	1	2	23	3	3	3	3	143	457	429	1371	CoherentMotion_C#v1	0	1000
1072	1	6	61	1	1	3	3	368	232	1104	696	CoherentMotion_C#v1	0	1000
1252	1	5	51	1	1	3	3	312	288	936	864	CoherentMotion_C#v1	0	1000
1224	1	2	23	3	3	3	3	143	457	429	1371	CoherentMotion_C#v1	0	1000
1196	1	4	42	0	0	3	3	256	344	768	1032	CoherentMotion_C#v1	0	1000
1184	0	1	14	1	3	3	3	87	513	261	1539	CoherentMotion_C#v1	0	1000
1043	0	2	23	2	1	3	3	143	457	429	1371	CoherentMotion_C#v1	0	1000
1088	0	5	51	3	2	3	3	312	288	936	864	CoherentMotion_C#v1	0	1000
1041	1	5	51	3	3	3	3	312	288	936	864	CoherentMotion_C#v1	0	1000
1044	0	0	5	2	1	3	3	31	569	93	1707	CoherentMotion_C#v1	0	1000
1156	1	7	70	0	0	3	3	424	176	1272	528	CoherentMotion_C#v1	0	1000
1036	0	0	5	0	3	3	3	31	569	93	1707	CoherentMotion_C#v1	0	1000
1042	1	7	70	2	2	3	3	424	176	1272	528	CoherentMotion_C#v1	0	1000
1044	1	7	70	1	1	3	3	424	176	1272	528	CoherentMotion_C#v1	0	1000
1125	1	1	14	3	3	3	3	87	513	261	1539	CoherentMotion_C#v1	0	1000
1125	1	6	61	1	1	3	3	368	232	1104	696	CoherentMotion_C#v1	0	1000
1049	1	2	23	1	1	3	3	143	457	429	1371	CoherentMotion_C#v1	0	1000
1041	1	1	14	0	0	3	3	87	513	261	1539	CoherentMotion_C#v1	0	1000
1063	1	2	23	1	1	3	3	143	457	429	1371	CoherentMotion_C#v1	0	1000
1271	1	5	51	0	0	3	3	312	288	936	864	CoherentMotion_C#v1	0	1000
1212	1	6	61	2	2	3	3	368	232	1104	696	CoherentMotion_C#v1	0	1000
1043	1	2	23	3	3	3	3	143	457	429	1371	CoherentMotion_C#v1	0	1000
1136	0	6	61	3	1	3	3	368	232	1104	696	CoherentMotion_C#v1	0	1000
1042	0	1	14	0	1	3	3	87	513	261	1539	CoherentMotion_C#v1	0	1000
1235	1	7	70	2	2	3	3	424	176	1272	528	CoherentMotion_C#v1	0	1000
1144	1	4	42	1	1	3	3	256	344	768	1032	CoherentMotion_C#v1	0	1000
1110	1	4	42	3	3	3	3	256	344	768	1032	CoherentMotion_C#v1	0	1000
1162	1	5	51	0	0	3	3	312	288	936	864	CoherentMotion_C#v1	0	1000
1214	1	2	23	1	1	3	3	143	457	429	1371	CoherentMotion_C#v1	0	1000
1266	1	2	23	0	0	3	3	143	457	429	1371	CoherentMotion_C#v1	0	1000
1416	0	1	14	0	3	3	3	87	513	261	1539	CoherentMotion_C#v1	0	1000
1055	0	1	14	0	1	3	3	87	513	261	1539	CoherentMotion_C#v1	0	1000
1249	1	7	70	2	2	3	3	424	176	1272	528	CoherentMotion_C#v1	0	1000
1126	1	4	42	3	3	3	3	256	344	768	1032	CoherentMotion_C#v1	0	1000
1039	1	5	51	1	1	3	3	312	288	936	864	CoherentMotion_C#v1	0	1000
1432	1	5	51	2	2	3	3	312	288	936	864	CoherentMotion_C#v1	0	1000
1170	1	7	70	1	1	3	3	424	176	1272	528	CoherentMotion_C#v1	0	1000
1281	1	5	51	2	2	3	3	312	288	936	864	CoherentMotion_C#v1	0	1000
1131	1	6	61	1	1	3	3	368	232	1104	696	CoherentMotion_C#v1	0	1000
1069	1	2	23	3	3	3	3	143	457	429	1371	CoherentMotion_C#v1	0	1000
665	1	6	61	0	0	3	3	368	232	1104	696	CoherentMotion_C#v1	1	500
687	0	4	42	0	1	3	3	256	344	768	1032	CoherentMotion_C#v1	1	500
742	1	2	23	3	3	3	3	143	457	429	1371	CoherentMotion_C#v1	1	500
989	0	7	70	0	2	3	3	424	176	1272	528	CoherentMotion_C#v1	1	500
730	1	2	23	3	3	3	3	143	457	429	1371	CoherentMotion_C#v1	1	500
611	1	3	33	0	0	3	3	199	401	597	1203	CoherentMotion_C#v1	1	500
545	1	1	14	1	1	3	3	87	513	261	1539	CoherentMotion_C#v1	1	500
747	1	3	33	3	3	3	3	199	401	597	1203	CoherentMotion_C#v1	1	500
819	0	0	5	0	1	3	3	31	569	93	1707	CoherentMotion_C#v1	1	500
620	1	2	23	0	0	3	3	143	457	429	1371	CoherentMotion_C#v1	1	500
1825	1	1	14	3	3	3	3	87	513	261	1539	CoherentMotion_C#v1	1	500
646	1	6	61	2	2	3	3	368	232	1104	696	CoherentMotion_C#v1	1	500
696	1	3	33	2	2	3	3	199	401	597	1203	CoherentMotion_C#v1	1	500
657	0	1	14	3	1	3	3	87	513	261	1539	CoherentMotion_C#v1	1	500
542	0	0	5	1	0	3	3	31	569	93	1707	CoherentMotion_C#v1	1	500
1705	1	3	33	1	1	3	3	199	401	597	1203	CoherentMotion_C#v1	1	500
649	0	0	5	1	2	3	3	31	569	93	1707	CoherentMotion_C#v1	1	500
748	1	2	23	3	3	3	3	143	457	429	1371	CoherentMotion_C#v1	1	500
567	1	7	70	3	3	3	3	424	176	1272	528	CoherentMotion_C#v1	1	500
620	1	1	14	0	0	3	3	87	513	261	1539	CoherentMotion_C#v1	1	500
881	1	6	61	3	3	3	3	368	232	1104	696	CoherentMotion_C#v1	1	500
539	1	7	70	1	1	3	3	424	176	1272	528	CoherentMotion_C#v1	1	500
622	0	1	14	2	1	3	3	87	513	261	1539	CoherentMotion_C#v1	1	500
625	1	6	61	2	2	3	3	368	232	1104	696	CoherentMotion_C#v1	1	500
726	1	1	14	3	3	3	3	87	513	261	1539	CoherentMotion_C#v1	1	500
699	0	1	14	3	1	3	3	87	513	261	1539	CoherentMotion_C#v1	1	500
3141	1	7	70	1	1	3	3	424	176	1272	528	CoherentMotion_C#v1	1	500
540	1	3	33	1	1	3	3	199	401	597	1203	CoherentMotion_C#v1	1	500
669	0	7	70	0	2	3	3	424	176	1272	528	CoherentMotion_C#v1	1	500
565	1	7	70	0	0	3	3	424	176	1272	528	CoherentMotion_C#v1	1	500
568	1	7	70	3	3	3	3	424	176	1272	528	CoherentMotion_C#v1	1	500
559	1	6	61	0	0	3	3	368	232	1104	696	CoherentMotion_C#v1	1	500
574	1	6	61	0	0	3	3	368	232	1104	696	CoherentMotion_C#v1	1	500
1231	1	5	51	1	1	3	3	312	288	936	864	CoherentMotion_C#v1	1	500
539	1	0	5	3	3	3	3	31	569	93	1707	CoherentMotion_C#v1	1	500
583	1	5	51	0	0	3	3	312	288	936	864	CoherentMotion_C#v1	1	500
1243	0	2	23	2	0	3	3	143	457	429	1371	CoherentMotion_C#v1	1	500
539	1	3	33	3	3	3	3	199	401	597	1203	CoherentMotion_C#v1	1	500
624	0	2	23	3	2	3	3	143	457	429	1371	CoherentMotion_C#v1	1	500
937	0	0	5	1	0	3	3	31	569	93	1707	CoherentMotion_C#v1	1	500
2149	0	5	51	2	3	3	3	312	288	936	864	CoherentMotion_C#v1	1	500
1170	0	1	14	3	2	3	3	87	513	261	1539	CoherentMotion_C#v1	1	500
995	1	7	70	0	0	3	3	424	176	1272	528	CoherentMotion_C#v1	1	500
864	0	1	14	0	2	3	3	87	513	261	1539	CoherentMotion_C#v1	1	500
794	0	2	23	3	1	3	3	143	457	429	1371	CoherentMotion_C#v1	1	500
822	0	1	14	2	3	3	3	87	513	261	1539	CoherentMotion_C#v1	1	500
2081	0	0	5	2	0	3	3	31	569	93	1707	CoherentMotion_C#v1	1	500
635	1	4	42	3	3	3	3	256	344	768	1032	CoherentMotion_C#v1	1	500
624	1	6	61	3	3	3	3	368	232	1104	696	CoherentMotion_C#v1	1	500
543	1	7	70	1	1	3	3	424	176	1272	528	CoherentMotion_C#v1	1	500
632	1	7	70	3	3	3	3	424	176	1272	528	CoherentMotion_C#v1	1	500
1341	1	1	14	0	0	3	3	87	513	261	1539	CoherentMotion_C#v1	1	500
537	0	0	5	3	2	3	3	31	569	93	1707	CoherentMotion_C#v1	1	500
915	1	7	70	0	0	3	3	424	176	1272	528	CoherentMotion_C#v1	1	500
706	0	7	70	0	3	3	3	424	176	1272	528	CoherentMotion_C#v1	1	500
666	0	6	61	2	1	3	3	368	232	1104	696	CoherentMotion_C#v1	1	500
1247	1	6	61	2	2	3	3	368	232	1104	696	CoherentMotion_C#v1	1	500
542	1	4	42	3	3	3	3	256	344	768	1032	CoherentMotion_C#v1	1	500
568	1	7	70	1	1	3	3	424	176	1272	528	CoherentMotion_C#v1	1	500
716	1	6	61	3	3	3	3	368	232	1104	696	CoherentMotion_C#v1	1	500
548	0	7	70	2	0	3	3	424	176	1272	528	CoherentMotion_C#v1	1	500
566	1	1	14	0	0	3	3	87	513	261	1539	CoherentMotion_C#v1	1	500
777	1	6	61	0	0	3	3	368	232	1104	696	CoherentMotion_C#v1	1	500
625	1	4	42	3	3	3	3	256	344	768	1032	CoherentMotion_C#v1	1	500
1238	1	3	33	2	2	3	3	199	401	597	1203	CoherentMotion_C#v1	1	500
714	1	3	33	2	2	3	3	199	401	597	1203	CoherentMotion_C#v1	1	500
770	1	5	51	2	2	3	3	312	288	936	864	CoherentMotion_C#v1	1	500
554	0	4	42	0	2	3	3	256	344	768	1032	CoherentMotion_C#v1	1	500
539	0	1	14	2	0	3	3	87	513	261	1539	CoherentMotion_C#v1	1	500
544	1	2	23	3	3	3	3	143	457	429	1371	CoherentMotion_C#v1	1	500
706	0	5	51	0	1	3	3	312	288	936	864	CoherentMotion_C#v1	1	500
603	1	3	33	2	2	3	3	199	401	597	1203	CoherentMotion_C#v1	1	500
547	0	0	5	3	2	3	3	31	569	93	1707	CoherentMotion_C#v1	1	500
562	0	7	70	2	0	3	3	424	176	1272	528	CoherentMotion_C#v1	1	500
757	1	3	33	2	2	3	3	199	401	597	1203	CoherentMotion_C#v1	1	500
653	1	2	23	1	1	3	3	143	457	429	1371	CoherentMotion_C#v1	1	500
689	1	7	70	0	0	3	3	424	176	1272	528	CoherentMotion_C#v1	1	500
601	1	4	42	2	2	3	3	256	344	768	1032	CoherentMotion_C#v1	1	500
637	1	4	42	2	2	3	3	256	344	768	1032	CoherentMotion_C#v1	1	500
690	1	0	5	2	2	3	3	31	569	93	1707	CoherentMotion_C#v1	1	500
649	0	3	33	1	0	3	3	199	401	597	1203	CoherentMotion_C#v1	1	500
667	0	3	33	2	3	3	3	199	401	597	1203	CoherentMotion_C#v1	1	500
613	1	7	70	1	1	3	3	424	176	1272	528	CoherentMotion_C#v1	1	500
840	0	0	5	0	2	3	3	31	569	93	1707	CoherentMotion_C#v1	1	500
804	0	1	14	0	1	3	3	87	513	261	1539	CoherentMotion_C#v1	1	500
717	0	5	51	3	0	3	3	312	288	936	864	CoherentMotion_C#v1	1	500
741	0	0	5	3	0	3	3	31	569	93	1707	CoherentMotion_C#v1	1	500
685	0	2	23	2	0	3	3	143	457	429	1371	CoherentMotion_C#v1	1	500
545	0	3	33	0	1	3	3	199	401	597	1203	CoherentMotion_C#v1	1	500
597	1	6	61	1	1	3	3	368	232	1104	696	CoherentMotion_C#v1	1	500
1274	0	0	5	2	0	3	3	31	569	93	1707	CoherentMotion_C#v1	1	500
624	1	1	14	2	2	3	3	87	513	261	1539	CoherentMotion_C#v1	1	500
645	1	5	51	3	3	3	3	312	288	936	864	CoherentMotion_C#v1	1	500
715	1	6	61	3	3	3	3	368	232	1104	696	CoherentMotion_C#v1	1	500
594	1	3	33	1	1	3	3	199	401	597	1203	CoherentMotion_C#v1	1	500
662	1	4	42	0	0	3	3	256	344	768	1032	CoherentMotion_C#v1	1	500
632	1	6	61	0	0	3	3	368	232	1104	696	CoherentMotion_C#v1	1	500
690	1	4	42	0	0	3	3	256	344	768	1032	CoherentMotion_C#v1	1	500
743	1	6	61	0	0	3	3	368	232	1104	696	CoherentMotion_C#v1	1	500
863	1	4	42	1	1	3	3	256	344	768	1032	CoherentMotion_C#v1	1	500
617	1	7	70	0	0	3	3	424	176	1272	528	CoherentMotion_C#v1	1	500
616	1	4	42	1	1	3	3	256	344	768	1032	CoherentMotion_C#v1	1	500
546	1	3	33	0	0	3	3	199	401	597	1203	CoherentMotion_C#v1	1	500
559	0	2	23	0	3	3	3	143	457	429	1371	CoherentMotion_C#v1	1	500
659	0	6	61	2	0	3	3	368	232	1104	696	CoherentMotion_C#v1	1	500
730	0	1	14	3	1	3	3	87	513	261	1539	CoherentMotion_C#v1	1	500
559	1	5	51	1	1	3	3	312	288	936	864	CoherentMotion_C#v1	1	500
1524	0	2	23	2	0	3	3	143	457	429	1371	CoherentMotion_C#v1	1	500
560	0	6	61	2	1	3	3	368	232	1104	696	CoherentMotion_C#v1	1	500
611	1	0	5	2	2	3	3	31	569	93	1707	CoherentMotion_C#v1	1	500
1845	1	5	51	1	1	3	3	312	288	936	864	CoherentMotion_C#v1	1	500
604	1	7	70	3	3	3	3	424	176	1272	528	CoherentMotion_C#v1	1	500
674	0	0	5	3	0	3	3	31	569	93	1707	CoherentMotion_C#v1	1	500
542	0	6	61	0	1	3	3	368	232	1104	696	CoherentMotion_C#v1	1	500
700	0	0	5	3	1	3	3	31	569	93	1707	CoherentMotion_C#v1	1	500
643	0	0	5	3	0	3	3	31	569	93	1707	CoherentMotion_C#v1	1	500
663	0	0	5	0	1	3	3	31	569	93	1707	CoherentMotion_C#v1	1	500
1821	0	4	42	1	0	3	3	256	344	768	1032	CoherentMotion_C#v1	1	500
639	0	0	5	0	1	3	3	31	569	93	1707	CoherentMotion_C#v1	1	500
710	1	4	42	2	2	3	3	256	344	768	1032	CoherentMotion_C#v1	1	500
717	0	2	23	0	2	3	3	143	457	429	1371	CoherentMotion_C#v1	1	500
540	1	4	42	0	0	3	3	256	344	768	1032	CoherentMotion_C#v1	1	500
1224	1	0	5	0	0	3	3	31	569	93	1707	CoherentMotion_C#v1	1	500
700	0	1	14	0	3	3	3	87	513	261	1539	CoherentMotion_C#v1	1	500
706	1	2	23	2	2	3	3	143	457	429	1371	CoherentMotion_C#v1	1	500
747	1	0	5	3	3	3	3	31	569	93	1707	CoherentMotion_C#v1	1	500
563	1	6	61	2	2	3	3	368	232	1104	696	CoherentMotion_C#v1	1	500
577	0	3	33	2	1	3	3	199	401	597	1203	CoherentMotion_C#v1	1	500
553	1	5	51	0	0	3	3	312	288	936	864	CoherentMotion_C#v1	1	500
650	1	4	42	2	2	3	3	256	344	768	1032	CoherentMotion_C#v1	1	500
877	0	0	5	3	1	3	3	31	569	93	1707	CoherentMotion_C#v1	1	500
1099	1	5	51	3	3	3	3	312	288	936	864	CoherentMotion_C#v1	1	500
670	1	1	14	3	3	3	3	87	513	261	1539	CoherentMotion_C#v1	1	500
656	1	6	61	3	3	3	3	368	232	1104	696	CoherentMotion_C#v1	1	500
985	0	0	5	1	0	3	3	31	569	93	1707	CoherentMotion_C#v1	1	500
644	1	7	70	2	2	3	3	424	176	1272	528	CoherentMotion_C#v1	1	500
638	1	1	14	1	1	3	3	87	513	261	1539	CoherentMotion_C#v1	1	500
675	1	6	61	3	3	3	3	368	232	1104	696	CoherentMotion_C#v1	1	500
613	1	2	23	1	1	3	3	143	457	429	1371	CoherentMotion_C#v1	1	500
638	1	2	23	2	2	3	3	143	457	429	1371	CoherentMotion_C#v1	1	500
623	1	7	70	1	1	3	3	424	176	1272	528	CoherentMotion_C#v1	1	500
542	1	4	42	1	1	3	3	256	344	768	1032	CoherentMotion_C#v1	1	500
651	1	2	23	0	0	3	3	143	457	429	1371	CoherentMotion_C#v1	1	500
539	1	5	51	3	3	3	3	312	288	936	864	CoherentMotion_C#v1	1	500
559	1	5	51	0	0	3	3	312	288	936	864	CoherentMotion_C#v1	1	500
679	0	3	33	0	1	3	3	199	401	597	1203	CoherentMotion_C#v1	1	500
732	1	6	61	0	0	3	3	368	232	1104	696	CoherentMotion_C#v1	1	500
641	1	6	61	1	1	3	3	368	232	1104	696	CoherentMotion_C#v1	1	500
826	1	4	42	2	2	3	3	256	344	768	1032	CoherentMotion_C#v1	1	500
645	1	2	23	2	2	3	3	143	457	429	1371	CoherentMotion_C#v1	1	500
666	1	6	61	2	2	3	3	368	232	1104	696	CoherentMotion_C#v1	1	500
652	1	0	5	2	2	3	3	31	569	93	1707	CoherentMotion_C#v1	1	500
710	0	2	23	0	2	3	3	143	457	429	1371	CoherentMotion_C#v1	1	500
653	0	6	61	1	2	3	3	368	232	1104	696	CoherentMotion_C#v1	1	500
675	0	0	5	1	3	3	3	31	569	93	1707	CoherentMotion_C#v1	1	500
542	1	5	51	0	0	3	3	312	288	936	864	CoherentMotion_C#v1	1	500
543	0	3	33	0	1	3	3	199	401	597	1203	CoherentMotion_C#v1	1	500
1678	1	6	61	1	1	3	3	368	232	1104	696	CoherentMotion_C#v1	1	500
655	1	7	70	0	0	3	3	424	176	1272	528	CoherentMotion_C#v1	1	500
945	0	3	33	2	1	3	3	199	401	597	1203	CoherentMotion_C#v1	1	500
626	1	3	33	0	0	3	3	199	401	597	1203	CoherentMotion_C#v1	1	500
599	0	5	51	2	0	3	3	312	288	936	864	CoherentMotion_C#v1	1	500
603	1	6	61	2	2	3	3	368	232	1104	696	CoherentMotion_C#v1	1	500
1324	0	2	23	2	3	3	3	143	457	429	1371	CoherentMotion_C#v1	1	500
1255	1	5	51	0	0	3	3	312	288	936	864	CoherentMotion_C#v1	1	500
712	0	1	14	3	1	3	3	87	513	261	1539	CoherentMotion_C#v1	1	500
703	1	4	42	1	1	3	3	256	344	768	1032	CoherentMotion_C#v1	1	500
586	1	4	42	1	1	3	3	256	344	768	1032	CoherentMotion_C#v1	1	500
703	0	1	14	3	0	3	3	87	513	261	1539	CoherentMotion_C#v1	1	500
614	0	3	33	3	1	3	3	199	401	597	1203	CoherentMotion_C#v1	1	500
555	1	6	61	1	1	3	3	368	232	1104	696	CoherentMotion_C#v1	1	500
622	1	4	42	0	0	3	3	256	344	768	1032	CoherentMotion_C#v1	1	500
1682	0	4	42	2	0	3	3	256	344	768	1032	CoherentMotion_C#v1	1	500
689	1	7	70	0	0	3	3	424	176	1272	528	CoherentMotion_C#v1	1	500
1238	1	2	23	2	2	3	3	143	457	429	1371	CoherentMotion_C#v1	1	500
717	0	1	14	0	2	3	3	87	513	261	1539	CoherentMotion_C#v1	1	500
596	1	6	61	0	0	3	3	368	232	1104	696	CoherentMotion_C#v1	1	500
697	1	3	33	3	3	3	3	199	401	597	1203	CoherentMotion_C#v1	1	500
545	1	5	51	1	1	3	3	312	288	936	864	CoherentMotion_C#v1	1	500
639	1	4	42	0	0	3	3	256	344	768	1032	CoherentMotion_C#v1	1	500
647	1	3	33	3	3	3	3	199	401	597	1203	CoherentMotion_C#v1	1	500
590	1	1	14	1	1	3	3	87	513	261	1539	CoherentMotion_C#v1	1	500
1283	1	2	23	0	0	3	3	143	457	429	1371	CoherentMotion_C#v1	1	500
648	1	2	23	0	0	3	3	143	457	429	1371	CoherentMotion_C#v1	1	500
732	1	6	61	3	3	3	3	368	232	1104	696	CoherentMotion_C#v1	1	500
724	0	0	5	3	2	3	3	31	569	93	1707	CoherentMotion_C#v1	1	500
700	1	3	33	0	0	3	3	199	401	597	1203	CoherentMotion_C#v1	1	500
595	1	4	42	3	3	3	3	256	344	768	1032	CoherentMotion_C#v1	1	500
541	0	7	70	3	1	3	3	424	176	1272	528	CoherentMotion_C#v1	1	500
1206	0	0	5	3	2	3	3	31	569	93	1707	CoherentMotion_C#v1	1	500
847	1	4	42	0	0	3	3	256	344	768	1032	CoherentMotion_C#v1	1	500
629	0	2	23	1	3	3	3	143	457	429	1371	CoherentMotion_C#v1	1	500
543	1	7	70	0	0	3	3	424	176	1272	528	CoherentMotion_C#v1	1	500
929	0	1	14	2	0	3	3	87	513	261	1539	CoherentMotion_C#v1	1	500
829	1	5	51	0	0	3	3	312	288	936	864	CoherentMotion_C#v1	1	500
540	0	2	23	1	2	3	3	143	457	429	1371	CoherentMotion_C#v1	1	500
730	1	6	61	1	1	3	3	368	232	1104	696	CoherentMotion_C#v1	1	500
638	0	5	51	0	3	3	3	312	288	936	864	CoherentMotion_C#v1	1	500
679	0	2	23	0	2	3	3	143	457	429	1371	CoherentMotion_C#v1	1	500
541	0	3	33	2	1	3	3	199	401	597	1203	CoherentMotion_C#v1	1	500
542	0	3	33	0	1	3	3	199	401	597	1203	CoherentMotion_C#v1	1	500
1465	1	1	14	2	2	3	3	87	513	261	1539	CoherentMotion_C#v1	1	500
543	0	2	23	0	2	3	3	143	457	429	1371	CoherentMotion_C#v1	1	500
551	0	3	33	3	0	3	3	199	401	597	1203	CoherentMotion_C#v1	1	500
1173	0	2	23	0	1	3	3	143	457	429	1371	CoherentMotion_C#v1	1	500
715	1	4	42	2	2	3	3	256	344	768	1032	CoherentMotion_C#v1	1	500
819	0	4	42	0	2	3	3	256	344	768	1032	CoherentMotion_C#v1	1	500
701	1	4	42	2	2	3	3	256	344	768	1032	CoherentMotion_C#v1	1	500
691	1	4	42	1	1	3	3	256	344	768	1032	CoherentMotion_C#v1	1	500
779	1	2	23	1	1	3	3	143	457	429	1371	CoherentMotion_C#v1	1	500
624	1	7	70	0	0	3	3	424	176	1272	528	CoherentMotion_C#v1	1	500
714	1	4	42	2	2	3	3	256	344	768	1032	CoherentMotion_C#v1	1	500
640	1	6	61	1	1	3	3	368	232	1104	696	CoherentMotion_C#v1	1	500
597	0	5	51	0	1	3	3	312	288	936	864	CoherentMotion_C#v1	1	500
538	0	2	23	2	0	3	3	143	457	429	1371	CoherentMotion_C#v1	1	500
683	0	5	51	3	1	3	3	312	288	936	864	CoherentMotion_C#v1	1	500
563	1	1	14	3	3	3	3	87	513	261	1539	CoherentMotion_C#v1	1	500
630	0	5	51	1	3	3	3	312	288	936	864	CoherentMotion_C#v1	1	500
552	0	5	51	2	1	3	3	312	288	936	864	CoherentMotion_C#v1	1	500
719	0	5	51	3	2	3	3	312	288	936	864	CoherentMotion_C#v1	1	500
646	1	6	61	0	0	3	3	368	232	1104	696	CoherentMotion_C#v1	1	500
858	0	6	61	0	1	3	3	368	232	1104	696	CoherentMotion_C#v1	1	500
918	1	3	33	1	1	3	3	199	401	597	1203	CoherentMotion_C#v1	1	500
756	1	4	42	0	0	3	3	256	344	768	1032	CoherentMotion_C#v1	1	500
715	0	0	5	0	2	3	3	31	569	93	1707	CoherentMotion_C#v1	1	500
594	1	1	14	3	3	3	3	87	513	261	1539	CoherentMotion_C#v1	1	500
1430	1	3	33	1	1	3	3	199	401	597	1203	CoherentMotion_C#v1	1	500
749	0	0	5	0	2	3	3	31	569	93	1707	CoherentMotion_C#v1	1	500
583	0	7	70	1	0	3	3	424	176	1272	528	CoherentMotion_C#v1	1	500
683	1	4	42	1	1	3	3	256	344	768	1032	CoherentMotion_C#v1	1	500
863	1	4	42	0	0	3	3	256	344	768	1032	CoherentMotion_C#v1	1	500
746	0	4	42	0	2	3	3	256	344	768	1032	CoherentMotion_C#v1	1	500
726	1	5	51	3	3	3	3	312	288	936	864	CoherentMotion_C#v1	1	500
748	0	4	42	0	2	3	3	256	344	768	1032	CoherentMotion_C#v1	1	500
694	0	2	23	2	0	3	3	143	457	429	1371	CoherentMotion_C#v1	1	500
652	0	2	23	3	1	3	3	143	457	429	1371	CoherentMotion_C#v1	1	500
722	0	5	51	2	1	3	3	312	288	936	864	CoherentMotion_C#v1	1	500
697	0	0	5	1	2	3	3	31	569	93	1707	CoherentMotion_C#v1	1	500
720	0	5	51	1	0	3	3	312	288	936	864	CoherentMotion_C#v1	1	500
567	1	0	5	2	2	3	3	31	569	93	1707	CoherentMotion_C#v1	1	500
618	0	1	14	3	2	3	3	87	513	261	1539	CoherentMotion_C#v1	1	500
735	0	4	42	3	1	3	3	256	344	768	1032	CoherentMotion_C#v1	1	500
664	1	1	14	2	2	3	3	87	513	261	1539	CoherentMotion_C#v1	1	500
590	1	5	51	3	3	3	3	312	288	936	864	CoherentMotion_C#v1	1	500
706	1	5	51	2	2	3	3	312	288	936	864	CoherentMotion_C#v1	1	500
741	0	2	23	2	1	3	3	143	457	429	1371	CoherentMotion_C#v1	1	500
817	0	0	5	3	2	3	3	31	569	93	1707	CoherentMotion_C#v1	1	500
697	0	2	23	1	0	3	3	143	457	429	1371	CoherentMotion_C#v1	1	500
993	1	7	70	2	2	3	3	424	176	1272	528	CoherentMotion_C#v1	1	500
575	1	5	51	1	1	3	3	312	288	936	864	CoherentMotion_C#v1	1	500
738	0	1	14	0	2	3	3	87	513	261	1539	CoherentMotion_C#v1	1	500
551	1	5	51	3	3	3	3	312	288	936	864	CoherentMotion_C#v1	1	500
813	0	2	23	0	1	3	3	143	457	429	1371	CoherentMotion_C#v1	1	500
680	0	0	5	3	2	3	3	31	569	93	1707	CoherentMotion_C#v1	1	500
829	0	2	23	0	2	3	3	143	457	429	1371	CoherentMotion_C#v1	1	500
809	0	1	14	0	3	3	3	87	513	261	1539	CoherentMotion_C#v1	1	500
641	1	5	51	1	1	3	3	312	288	936	864	CoherentMotion_C#v1	1	500
715	1	6	61	3	3	3	3	368	232	1104	696	CoherentMotion_C#v1	1	500
576	0	0	5	1	2	3	3	31	569	93	1707	CoherentMotion_C#v1	1	500
548	1	1	14	0	0	3	3	87	513	261	1539	CoherentMotion_C#v1	1	500
855	1	7	70	0	0	3	3	424	176	1272	528	CoherentMotion_C#v1	1	500
659	1	7	70	1	1	3	3	424	176	1272	528	CoherentMotion_C#v1	1	500
664	0	5	51	0	2	3	3	312	288	936	864	CoherentMotion_C#v1	1	500
847	0	7	70	0	2	3	3	424	176	1272	528	CoherentMotion_C#v1	1	500
810	1	4	42	2	2	3	3	256	344	768	1032	CoherentMotion_C#v1	1	500
821	1	6	61	2	2	3	3	368	232	1104	696	CoherentMotion_C#v1	1	500
1023	1	5	51	0	0	3	3	312	288	936	864	CoherentMotion_C#v1	1	500
620	1	5	51	1	1	3	3	312	288	936	864	CoherentMotion_C#v1	1	500
595	1	5	51	1	1	3	3	312	288	936	864	CoherentMotion_C#v1	1	500
1206	1	5	51	0	0	3	3	312	288	936	864	CoherentMotion_C#v1	1	500
618	1	7	70	0	0	3	3	424	176	1272	528	CoherentMotion_C#v1	1	500
607	1	4	42	1	1	3	3	256	344	768	1032	CoherentMotion_C#v1	1	500
708	1	6	61	2	2	3	3	368	232	1104	696	CoherentMotion_C#v1	1	500
587	1	1	14	3	3	3	3	87	513	261	1539	CoherentMotion_C#v1	1	500
575	1	5	51	3	3	3	3	312	288	936	864	CoherentMotion_C#v1	1	500
577	1	5	51	1	1	3	3	312	288	936	864	CoherentMotion_C#v1	1	500
774	0	1	14	2	1	3	3	87	513	261	1539	CoherentMotion_C#v1	1	500
559	1	4	42	0	0	3	3	256	344	768	1032	CoherentMotion_C#v1	1	500
723	0	5	51	1	3	3	3	312	288	936	864	CoherentMotion_C#v1	1	500
778	1	3	33	2	2	3	3	199	401	597	1203	CoherentMotion_C#v1	1	500
707	0	3	33	3	1	3	3	199	401	597	1203	CoherentMotion_C#v1	1	500
921	1	4	42	3	3	3	3	256	344	768	1032	CoherentMotion_C#v1	1	500
790	0	0	5	2	1	3	3	31	569	93	1707	CoherentMotion_C#v1	1	500
667	0	1	14	0	2	3	3	87	513	261	1539	CoherentMotion_C#v1	1	500
805	1	5	51	3	3	3	3	312	288	936	864	CoherentMotion_C#v1	1	500
606	1	6	61	3	3	3	3	368	232	1104	696	CoherentMotion_C#v1	1	500
898	0	1	14	3	1	3	3	87	513	261	1539	CoherentMotion_C#v1	1	500
548	0	0	5	3	2	3	3	31	569	93	1707	CoherentMotion_C#v1	1	500
688	0	3	33	1	0	3	3	199	401	597	1203	CoherentMotion_C#v1	1	500
697	1	7	70	0	0	3	3	424	176	1272	528	CoherentMotion_C#v1	1	500
719	1	4	42	0	0	3	3	256	344	768	1032	CoherentMotion_C#v1	1	500
599	1	7	70	1	1	3	3	424	176	1272	528	CoherentMotion_C#v1	1	500
651	1	3	33	2	2	3	3	199	401	597	1203	CoherentMotion_C#v1	1	500
607	1	4	42	2	2	3	3	256	344	768	1032	CoherentMotion_C#v1	1	500
644	1	7	70	2	2	3	3	424	176	1272	528	CoherentMotion_C#v1	1	500
666	1	3	33	2	2	3	3	199	401	597	1203	CoherentMotion_C#v1	1	500
705	1	7	70	0	0	3	3	424	176	1272	528	CoherentMotion_C#v1	1	500
630	1	0	5	0	0	3	3	31	569	93	1707	CoherentMotion_C#v1	1	500
541	1	6	61	1	1	3	3	368	232	1104	696	CoherentMotion_C#v1	1	500
574	0	2	23	2	3	3	3	143	457	429	1371	CoherentMotion_C#v1	1	500
579	0	0	5	3	0	3	3	31	569	93	1707	CoherentMotion_C#v1	1	500
739	1	1	14	3	3	3	3	87	513	261	1539	CoherentMotion_C#v1	1	500
632	1	6	61	3	3	3	3	368	232	1104	696	CoherentMotion_C#v1	1	500
561	1	6	61	3	3	3	3	368	232	1104	696	CoherentMotion_C#v1	1	500
548	0	0	5	1	0	3	3	31	569	93	1707	CoherentMotion_C#v1	1	500
566	0	1	14	2	1	3	3	87	513	261	1539	CoherentMotion_C#v1	1	500
1291	1	1	14	0	0	3	3	87	513	261	1539	CoherentMotion_C#v1	1	500
545	0	1	14	0	3	3	3	87	513	261	1539	CoherentMotion_C#v1	1	500
547	0	4	42	3	2	3	3	256	344	768	1032	CoherentMotion_C#v1	1	500
1030	1	7	70	2	2	3	3	424	176	1272	528	CoherentMotion_C#v1	1	500
820	1	3	33	1	1	3	3	199	401	597	1203	CoherentMotion_C#v1	1	500
975	1	7	70	2	2	3	3	424	176	1272	528	CoherentMotion_C#v1	1	500
782	0	2	23	2	0	3	3	143	457	429	1371	CoherentMotion_C#v1	1	500
629	0	0	5	3	0	3	3	31	569	93	1707	CoherentMotion_C#v1	1	500
588	0	0	5	0	3	3	3	31	569	93	1707	CoherentMotion_C#v1	1	500
848	0	0	5	1	2	3	3	31	569	93	1707	CoherentMotion_C#v1	1	500
1049	0	5	51	2	1	3	3	312	288	936	864	CoherentMotion_C#v1	1	500
602	0	2	23	3	0	3	3	143	457	429	1371	CoherentMotion_C#v1	1	500
591	0	0	5	3	2	3	3	31	569	93	1707	CoherentMotion_C#v1	1	500
690	1	7	70	2	2	3	3	424	176	1272	528	CoherentMotion_C#v1	1	500
1385	0	4	42	3	2	3	3	256	344	768	1032	CoherentMotion_C#v1	1	500
898	0	7	70	3	2	3	3	424	176	1272	528	CoherentMotion_C#v1	1	500
703	0	6	61	1	2	3	3	368	232	1104	696	CoherentMotion_C#v1	1	500
1044	1	3	33	2	2	3	3	199	401	597	1203	CoherentMotion_C#v1	1	500
2404	0	1	14	0	2	3	3	87	513	261	1539	CoherentMotion_C#v1	1	500
2581	1	6	61	2	2	3	3	368	232	1104	696	CoherentMotion_C#v1	1	500
1022	1	3	33	0	0	3	3	199	401	597	1203	CoherentMotion_C#v1	1	500
685	0	0	5	3	2	3	3	31	569	93	1707	CoherentMotion_C#v1	1	500
547	0	7	70	2	0	3	3	424	176	1272	528	CoherentMotion_C#v1	1	500
566	0	5	51	0	2	3	3	312	288	936	864	CoherentMotion_C#v1	1	500
1097	0	6	61	0	1	3	3	368	232	1104	696	CoherentMotion_C#v1	1	500
651	0	4	42	0	2	3	3	256	344	768	1032	CoherentMotion_C#v1	1	500
672	0	4	42	1	2	3	3	256	344	768	1032	CoherentMotion_C#v1	1	500
806	1	1	14	0	0	3	3	87	513	261	1539	CoherentMotion_C#v1	1	500
704	1	5	51	3	3	3	3	312	288	936	864	CoherentMotion_C#v1	1	500
695	0	2	23	0	2	3	3	143	457	429	1371	CoherentMotion_C#v1	1	500
1020	0	2	23	2	1	3	3	143	457	429	1371	CoherentMotion_C#v1	1	500
684	1	3	33	0	0	3	3	199	401	597	1203	CoherentMotion_C#v1	1	500
755	1	4	42	0	0	3	3	256	344	768	1032	CoherentMotion_C#v1	1	500
698	1	7	70	1	1	3	3	424	176	1272	528	CoherentMotion_C#v1	1	500
1023	0	0	5	1	2	3	3	31	569	93	1707	CoherentMotion_C#v1	1	500
674	0	3	33	0	1	3	3	199	401	597	1203	CoherentMotion_C#v1	1	500
600	1	1	14	0	0	3	3	87	513	261	1539	CoherentMotion_C#v1	1	500
796	1	7	70	2	2	3	3	424	176	1272	528	CoherentMotion_C#v1	1	500
757	0	1	14	0	2	3	3	87	513	261	1539	CoherentMotion_C#v1	1	500
797	1	2	23	3	3	3	3	143	457	429	1371	CoherentMotion_C#v1	1	500
595	0	3	33	2	1	3	3	199	401	597	1203	CoherentMotion_C#v1	1	500
778	1	1	14	1	1	3	3	87	513	261	1539	CoherentMotion_C#v1	1	500
660	1	7	70	1	1	3	3	424	176	1272	528	CoherentMotion_C#v1	1	500
806	0	2	23	0	2	3	3	143	457	429	1371	CoherentMotion_C#v1	1	500
675	1	7	70	3	3	3	3	424	176	1272	528	CoherentMotion_C#v1	1	500
779	0	0	5	1	2	3	3	31	569	93	1707	CoherentMotion_C#v1	1	500
703	1	5	51	3	3	3	3	312	288	936	864	CoherentMotion_C#v1	1	500
731	1	2	23	1	1	3	3	143	457	429	1371	CoherentMotion_C#v1	1	500
561	0	4	42	2	0	3	3	256	344	768	1032	CoherentMotion_C#v1	1	500
581	1	5	51	0	0	3	3	312	288	936	864	CoherentMotion_C#v1	1	500
823	1	6	61	2	2	3	3	368	232	1104	696	CoherentMotion_C#v1	1	500
882	0	3	33	0	1	3	3	199	401	597	1203	CoherentMotion_C#v1	1	500
686	0	5	51	2	3	3	3	312	288	936	864	CoherentMotion_C#v1	1	500
755	1	5	51	0	0	3	3	312	288	936	864	CoherentMotion_C#v1	1	500
669	1	5	51	0	0	3	3	312	288	936	864	CoherentMotion_C#v1	1	500
738	1	3	33	3	3	3	3	199	401	597	1203	CoherentMotion_C#v1	1	500
731	1	3	33	0	0	3	3	199	401	597	1203	CoherentMotion_C#v1	1	500
643	0	3	33	1	0	3	3	199	401	597	1203	CoherentMotion_C#v1	1	500
744	1	0	5	2	2	3	3	31	569	93	1707	CoherentMotion_C#v1	1	500
543	1	7	70	1	1	3	3	424	176	1272	528	CoherentMotion_C#v1	1	500
737	0	0	5	2	3	3	3	31	569	93	1707	CoherentMotion_C#v1	1	500
548	0	7	70	3	0	3	3	424	176	1272	528	CoherentMotion_C#v1	1	500
605	1	1	14	3	3	3	3	87	513	261	1539	CoherentMotion_C#v1	1	500
754	0	6	61	2	3	3	3	368	232	1104	696	CoherentMotion_C#v1	1	500
714	1	6	61	1	1	3	3	368	232	1104	696	CoherentMotion_C#v1	1	500
753	0	1	14	1	2	3	3	87	513	261	1539	CoherentMotion_C#v1	1	500
1082	1	7	70	2	2	3	3	424	176	1272	528	CoherentMotion_C#v1	1	500
875	0	1	14	1	2	3	3	87	513	261	1539	CoherentMotion_C#v1	1	500
613	0	2	23	0	3	3	3	143	457	429	1371	CoherentMotion_C#v1	1	500
698	1	3	33	3	3	3	3	199	401	597	1203	CoherentMotion_C#v1	1	500
786	1	1	14	3	3	3	3	87	513	261	1539	CoherentMotion_C#v1	1	500
547	1	6	61	1	1	3	3	368	232	1104	696	CoherentMotion_C#v1	1	500
542	1	3	33	0	0	3	3	199	401	597	1203	CoherentMotion_C#v1	1	500
636	0	2	23	3	2	3	3	143	457	429	1371	CoherentMotion_C#v1	1	500
597	1	0	5	3	3	3	3	31	569	93	1707	CoherentMotion_C#v1	1	500
583	0	3	33	0	3	3	3	199	401	597	1203	CoherentMotion_C#v1	1	500
765	0	7	70	3	0	3	3	424	176	1272	528	CoherentMotion_C#v1	1	500
626	0	5	51	0	1	3	3	312	288	936	864	CoherentMotion_C#v1	1	500
698	1	2	23	0	0	3	3	143	457	429	1371	CoherentMotion_C#v1	1	500
563	0	2	23	3	2	3	3	143	457	429	1371	CoherentMotion_C#v1	1	500
837	0	4	42	2	1	3	3	256	344	768	1032	CoherentMotion_C#v1	1	500
816	1	3	33	0	0	3	3	199	401	597	1203	CoherentMotion_C#v1	1	500
730	0	0	5	1	2	3	3	31	569	93	1707	CoherentMotion_C#v1	1	500
641	0	6	61	0	3	3	3	368	232	1104	696	CoherentMotion_C#v1	1	500
551	0	1	14	1	0	3	3	87	513	261	1539	CoherentMotion_C#v1	1	500
745	0	6	61	3	1	3	3	368	232	1104	696	CoherentMotion_C#v1	1	500
689	0	4	42	3	1	3	3	256	344	768	1032	CoherentMotion_C#v1	1	500
646	0	0	5	0	1	3	3	31	569	93	1707	CoherentMotion_C#v1	1	500
543	0	3	33	3	1	3	3	199	401	597	1203	CoherentMotion_C#v1	1	500
623	0	4	42	3	0	3	3	256	344	768	1032	CoherentMotion_C#v1	1	500
690	1	7	70	0	0	3	3	424	176	1272	528	CoherentMotion_C#v1	1	500
860	1	2	23	3	3	3	3	143	457	429	1371	CoherentMotion_C#v1	1	500
725	1	3	33	0	0	3	3	199	401	597	1203	CoherentMotion_C#v1	1	500
575	1	2	23	3	3	3	3	143	457	429	1371	CoherentMotion_C#v1	1	500
