# Supplementary material for: The Leuven Embedded Figures Test (L-EFT): measuring perception, intelligence or executive function?
Source: PeerJ. 2018 Mar 26;6:e4524. doi: 10.7717/peerj.4524 (PMC5875396; doi:10.7717/peerj.4524)
Supplement: Supplemental Information 9 [file peerj-06-4524-s009.zip › Study 1/CoherentMotion/115930CoherentMotion.csv]

ReactionTime	Accuracy	CoherenceLevel	CoherenceValue	StimDirection	RespDirection	G_MeanCoherentSpeed	G_MeanRandomSpeed	TotalCoherent	TotalRandom	TotalCoherentSpeed	TotalRandomSpeed	TestID	MainPrac	MotionDuration
1785	1	0	5	3	3	3	3	31	569	93	1707	CoherentMotion_C#v1	0	1000
1257	1	3	33	3	3	3	3	199	401	597	1203	CoherentMotion_C#v1	0	1000
7511	0	5	51	2	1	3	3	312	288	936	864	CoherentMotion_C#v1	0	1000
1414	1	7	70	1	1	3	3	424	176	1272	528	CoherentMotion_C#v1	0	1000
1461	0	1	14	2	1	3	3	87	513	261	1539	CoherentMotion_C#v1	0	1000
1529	0	4	42	2	3	3	3	256	344	768	1032	CoherentMotion_C#v1	0	1000
1660	1	5	51	0	0	3	3	312	288	936	864	CoherentMotion_C#v1	0	1000
1516	1	6	61	0	0	3	3	368	232	1104	696	CoherentMotion_C#v1	0	1000
1521	1	7	70	1	1	3	3	424	176	1272	528	CoherentMotion_C#v1	0	1000
1533	0	5	51	1	3	3	3	312	288	936	864	CoherentMotion_C#v1	0	1000
1083	0	6	61	1	3	3	3	368	232	1104	696	CoherentMotion_C#v1	0	1000
1627	1	5	51	2	2	3	3	312	288	936	864	CoherentMotion_C#v1	0	1000
1562	1	5	51	3	3	3	3	312	288	936	864	CoherentMotion_C#v1	0	1000
1552	0	1	14	2	1	3	3	87	513	261	1539	CoherentMotion_C#v1	0	1000
1837	0	0	5	2	3	3	3	31	569	93	1707	CoherentMotion_C#v1	0	1000
1455	0	0	5	2	3	3	3	31	569	93	1707	CoherentMotion_C#v1	0	1000
1338	0	5	51	2	0	3	3	312	288	936	864	CoherentMotion_C#v1	0	1000
1768	0	7	70	2	0	3	3	424	176	1272	528	CoherentMotion_C#v1	0	1000
1405	0	5	51	2	1	3	3	312	288	936	864	CoherentMotion_C#v1	0	1000
1397	1	1	14	0	0	3	3	87	513	261	1539	CoherentMotion_C#v1	0	1000
1525	0	1	14	2	0	3	3	87	513	261	1539	CoherentMotion_C#v1	0	1000
1809	0	2	23	2	0	3	3	143	457	429	1371	CoherentMotion_C#v1	0	1000
1782	0	1	14	0	2	3	3	87	513	261	1539	CoherentMotion_C#v1	0	1000
1552	1	5	51	1	1	3	3	312	288	936	864	CoherentMotion_C#v1	0	1000
2204	0	5	51	2	3	3	3	312	288	936	864	CoherentMotion_C#v1	0	1000
1459	0	0	5	3	1	3	3	31	569	93	1707	CoherentMotion_C#v1	0	1000
1406	1	1	14	2	2	3	3	87	513	261	1539	CoherentMotion_C#v1	0	1000
1694	1	6	61	3	3	3	3	368	232	1104	696	CoherentMotion_C#v1	0	1000
1523	1	5	51	0	0	3	3	312	288	936	864	CoherentMotion_C#v1	0	1000
1515	1	5	51	3	3	3	3	312	288	936	864	CoherentMotion_C#v1	0	1000
1510	1	4	42	0	0	3	3	256	344	768	1032	CoherentMotion_C#v1	0	1000
1474	1	5	51	0	0	3	3	312	288	936	864	CoherentMotion_C#v1	0	1000
1411	1	6	61	2	2	3	3	368	232	1104	696	CoherentMotion_C#v1	0	1000
1446	1	2	23	3	3	3	3	143	457	429	1371	CoherentMotion_C#v1	0	1000
1393	0	0	5	2	1	3	3	31	569	93	1707	CoherentMotion_C#v1	0	1000
1489	1	1	14	0	0	3	3	87	513	261	1539	CoherentMotion_C#v1	0	1000
1860	1	0	5	3	3	3	3	31	569	93	1707	CoherentMotion_C#v1	0	1000
1383	1	1	14	0	0	3	3	87	513	261	1539	CoherentMotion_C#v1	0	1000
1421	1	6	61	1	1	3	3	368	232	1104	696	CoherentMotion_C#v1	0	1000
1370	1	7	70	2	2	3	3	424	176	1272	528	CoherentMotion_C#v1	0	1000
1323	1	4	42	1	1	3	3	256	344	768	1032	CoherentMotion_C#v1	0	1000
1318	1	5	51	1	1	3	3	312	288	936	864	CoherentMotion_C#v1	0	1000
1376	1	6	61	2	2	3	3	368	232	1104	696	CoherentMotion_C#v1	0	1000
1657	1	0	5	0	0	3	3	31	569	93	1707	CoherentMotion_C#v1	0	1000
1375	1	4	42	1	1	3	3	256	344	768	1032	CoherentMotion_C#v1	0	1000
1315	1	4	42	1	1	3	3	256	344	768	1032	CoherentMotion_C#v1	0	1000
1358	1	6	61	0	0	3	3	368	232	1104	696	CoherentMotion_C#v1	0	1000
1364	1	6	61	1	1	3	3	368	232	1104	696	CoherentMotion_C#v1	0	1000
1310	0	0	5	2	3	3	3	31	569	93	1707	CoherentMotion_C#v1	0	1000
1364	1	2	23	3	3	3	3	143	457	429	1371	CoherentMotion_C#v1	0	1000
1349	1	5	51	3	3	3	3	312	288	936	864	CoherentMotion_C#v1	0	1000
1386	0	0	5	1	0	3	3	31	569	93	1707	CoherentMotion_C#v1	0	1000
1154	1	4	42	2	2	3	3	256	344	768	1032	CoherentMotion_C#v1	0	1000
1134	1	5	51	0	0	3	3	312	288	936	864	CoherentMotion_C#v1	0	1000
1391	1	5	51	2	2	3	3	312	288	936	864	CoherentMotion_C#v1	0	1000
1509	1	2	23	3	3	3	3	143	457	429	1371	CoherentMotion_C#v1	0	1000
1469	1	5	51	3	3	3	3	312	288	936	864	CoherentMotion_C#v1	0	1000
1456	1	4	42	3	3	3	3	256	344	768	1032	CoherentMotion_C#v1	0	1000
1393	1	6	61	0	0	3	3	368	232	1104	696	CoherentMotion_C#v1	0	1000
1401	0	1	14	0	3	3	3	87	513	261	1539	CoherentMotion_C#v1	0	1000
1418	1	4	42	0	0	3	3	256	344	768	1032	CoherentMotion_C#v1	0	1000
1306	1	5	51	0	0	3	3	312	288	936	864	CoherentMotion_C#v1	0	1000
1339	1	4	42	3	3	3	3	256	344	768	1032	CoherentMotion_C#v1	0	1000
1378	1	0	5	3	3	3	3	31	569	93	1707	CoherentMotion_C#v1	0	1000
1426	1	3	33	0	0	3	3	199	401	597	1203	CoherentMotion_C#v1	0	1000
1857	1	7	70	2	2	3	3	424	176	1272	528	CoherentMotion_C#v1	0	1000
1387	1	4	42	3	3	3	3	256	344	768	1032	CoherentMotion_C#v1	0	1000
1375	1	4	42	1	1	3	3	256	344	768	1032	CoherentMotion_C#v1	0	1000
1415	1	4	42	1	1	3	3	256	344	768	1032	CoherentMotion_C#v1	0	1000
1358	0	0	5	3	0	3	3	31	569	93	1707	CoherentMotion_C#v1	0	1000
1785	1	7	70	2	2	3	3	424	176	1272	528	CoherentMotion_C#v1	0	1000
1461	1	5	51	3	3	3	3	312	288	936	864	CoherentMotion_C#v1	0	1000
1358	1	4	42	0	0	3	3	256	344	768	1032	CoherentMotion_C#v1	0	1000
1463	1	0	5	0	0	3	3	31	569	93	1707	CoherentMotion_C#v1	0	1000
1345	1	3	33	2	2	3	3	199	401	597	1203	CoherentMotion_C#v1	0	1000
1326	1	7	70	3	3	3	3	424	176	1272	528	CoherentMotion_C#v1	0	1000
1364	1	4	42	3	3	3	3	256	344	768	1032	CoherentMotion_C#v1	0	1000
1359	1	3	33	3	3	3	3	199	401	597	1203	CoherentMotion_C#v1	0	1000
1328	1	7	70	0	0	3	3	424	176	1272	528	CoherentMotion_C#v1	0	1000
1370	1	2	23	3	3	3	3	143	457	429	1371	CoherentMotion_C#v1	0	1000
1144	1	7	70	1	1	3	3	424	176	1272	528	CoherentMotion_C#v1	1	500
1074	1	5	51	1	1	3	3	312	288	936	864	CoherentMotion_C#v1	1	500
1052	0	0	5	2	3	3	3	31	569	93	1707	CoherentMotion_C#v1	1	500
1012	1	6	61	2	2	3	3	368	232	1104	696	CoherentMotion_C#v1	1	500
1041	0	1	14	1	3	3	3	87	513	261	1539	CoherentMotion_C#v1	1	500
962	1	5	51	0	0	3	3	312	288	936	864	CoherentMotion_C#v1	1	500
1032	1	3	33	3	3	3	3	199	401	597	1203	CoherentMotion_C#v1	1	500
1088	1	3	33	1	1	3	3	199	401	597	1203	CoherentMotion_C#v1	1	500
1049	0	0	5	1	3	3	3	31	569	93	1707	CoherentMotion_C#v1	1	500
1094	1	5	51	1	1	3	3	312	288	936	864	CoherentMotion_C#v1	1	500
989	0	3	33	2	3	3	3	199	401	597	1203	CoherentMotion_C#v1	1	500
960	1	2	23	1	1	3	3	143	457	429	1371	CoherentMotion_C#v1	1	500
956	1	6	61	0	0	3	3	368	232	1104	696	CoherentMotion_C#v1	1	500
1290	1	0	5	0	0	3	3	31	569	93	1707	CoherentMotion_C#v1	1	500
1062	1	1	14	0	0	3	3	87	513	261	1539	CoherentMotion_C#v1	1	500
997	1	7	70	1	1	3	3	424	176	1272	528	CoherentMotion_C#v1	1	500
1014	1	6	61	3	3	3	3	368	232	1104	696	CoherentMotion_C#v1	1	500
997	1	2	23	3	3	3	3	143	457	429	1371	CoherentMotion_C#v1	1	500
989	1	5	51	1	1	3	3	312	288	936	864	CoherentMotion_C#v1	1	500
1562	1	3	33	1	1	3	3	199	401	597	1203	CoherentMotion_C#v1	1	500
1062	1	4	42	3	3	3	3	256	344	768	1032	CoherentMotion_C#v1	1	500
1013	0	2	23	2	3	3	3	143	457	429	1371	CoherentMotion_C#v1	1	500
1005	1	3	33	3	3	3	3	199	401	597	1203	CoherentMotion_C#v1	1	500
1045	1	2	23	1	1	3	3	143	457	429	1371	CoherentMotion_C#v1	1	500
1003	0	2	23	2	3	3	3	143	457	429	1371	CoherentMotion_C#v1	1	500
1051	0	2	23	1	0	3	3	143	457	429	1371	CoherentMotion_C#v1	1	500
971	1	5	51	0	0	3	3	312	288	936	864	CoherentMotion_C#v1	1	500
954	1	6	61	3	3	3	3	368	232	1104	696	CoherentMotion_C#v1	1	500
934	1	7	70	2	2	3	3	424	176	1272	528	CoherentMotion_C#v1	1	500
1000	1	6	61	3	3	3	3	368	232	1104	696	CoherentMotion_C#v1	1	500
1022	1	3	33	1	1	3	3	199	401	597	1203	CoherentMotion_C#v1	1	500
1040	1	3	33	0	0	3	3	199	401	597	1203	CoherentMotion_C#v1	1	500
1008	1	6	61	0	0	3	3	368	232	1104	696	CoherentMotion_C#v1	1	500
1072	0	6	61	2	0	3	3	368	232	1104	696	CoherentMotion_C#v1	1	500
1014	1	3	33	0	0	3	3	199	401	597	1203	CoherentMotion_C#v1	1	500
911	1	7	70	3	3	3	3	424	176	1272	528	CoherentMotion_C#v1	1	500
972	1	2	23	0	0	3	3	143	457	429	1371	CoherentMotion_C#v1	1	500
922	1	5	51	2	2	3	3	312	288	936	864	CoherentMotion_C#v1	1	500
981	0	0	5	3	0	3	3	31	569	93	1707	CoherentMotion_C#v1	1	500
915	1	3	33	3	3	3	3	199	401	597	1203	CoherentMotion_C#v1	1	500
925	1	4	42	3	3	3	3	256	344	768	1032	CoherentMotion_C#v1	1	500
956	1	1	14	2	2	3	3	87	513	261	1539	CoherentMotion_C#v1	1	500
971	1	2	23	3	3	3	3	143	457	429	1371	CoherentMotion_C#v1	1	500
928	1	5	51	2	2	3	3	312	288	936	864	CoherentMotion_C#v1	1	500
940	1	4	42	3	3	3	3	256	344	768	1032	CoherentMotion_C#v1	1	500
931	0	0	5	1	3	3	3	31	569	93	1707	CoherentMotion_C#v1	1	500
837	1	4	42	2	2	3	3	256	344	768	1032	CoherentMotion_C#v1	1	500
970	1	2	23	3	3	3	3	143	457	429	1371	CoherentMotion_C#v1	1	500
937	1	5	51	0	0	3	3	312	288	936	864	CoherentMotion_C#v1	1	500
900	0	0	5	3	1	3	3	31	569	93	1707	CoherentMotion_C#v1	1	500
1000	0	0	5	2	1	3	3	31	569	93	1707	CoherentMotion_C#v1	1	500
904	0	0	5	2	1	3	3	31	569	93	1707	CoherentMotion_C#v1	1	500
900	1	6	61	0	0	3	3	368	232	1104	696	CoherentMotion_C#v1	1	500
896	0	2	23	3	1	3	3	143	457	429	1371	CoherentMotion_C#v1	1	500
893	1	7	70	1	1	3	3	424	176	1272	528	CoherentMotion_C#v1	1	500
872	1	5	51	2	2	3	3	312	288	936	864	CoherentMotion_C#v1	1	500
890	0	0	5	3	0	3	3	31	569	93	1707	CoherentMotion_C#v1	1	500
908	1	4	42	3	3	3	3	256	344	768	1032	CoherentMotion_C#v1	1	500
1122	1	7	70	3	3	3	3	424	176	1272	528	CoherentMotion_C#v1	1	500
933	1	1	14	3	3	3	3	87	513	261	1539	CoherentMotion_C#v1	1	500
650	1	7	70	3	3	3	3	424	176	1272	528	CoherentMotion_C#v1	1	500
743	1	7	70	0	0	3	3	424	176	1272	528	CoherentMotion_C#v1	1	500
855	1	7	70	0	0	3	3	424	176	1272	528	CoherentMotion_C#v1	1	500
893	0	0	5	0	2	3	3	31	569	93	1707	CoherentMotion_C#v1	1	500
927	1	3	33	3	3	3	3	199	401	597	1203	CoherentMotion_C#v1	1	500
971	1	1	14	0	0	3	3	87	513	261	1539	CoherentMotion_C#v1	1	500
930	1	4	42	3	3	3	3	256	344	768	1032	CoherentMotion_C#v1	1	500
910	1	2	23	0	0	3	3	143	457	429	1371	CoherentMotion_C#v1	1	500
915	1	1	14	0	0	3	3	87	513	261	1539	CoherentMotion_C#v1	1	500
863	1	5	51	3	3	3	3	312	288	936	864	CoherentMotion_C#v1	1	500
923	0	1	14	3	1	3	3	87	513	261	1539	CoherentMotion_C#v1	1	500
840	1	2	23	1	1	3	3	143	457	429	1371	CoherentMotion_C#v1	1	500
914	1	3	33	1	1	3	3	199	401	597	1203	CoherentMotion_C#v1	1	500
966	1	4	42	1	1	3	3	256	344	768	1032	CoherentMotion_C#v1	1	500
964	1	5	51	1	1	3	3	312	288	936	864	CoherentMotion_C#v1	1	500
913	1	7	70	2	2	3	3	424	176	1272	528	CoherentMotion_C#v1	1	500
910	0	2	23	2	3	3	3	143	457	429	1371	CoherentMotion_C#v1	1	500
898	1	4	42	1	1	3	3	256	344	768	1032	CoherentMotion_C#v1	1	500
910	1	5	51	3	3	3	3	312	288	936	864	CoherentMotion_C#v1	1	500
898	1	6	61	1	1	3	3	368	232	1104	696	CoherentMotion_C#v1	1	500
951	1	6	61	3	3	3	3	368	232	1104	696	CoherentMotion_C#v1	1	500
949	1	3	33	3	3	3	3	199	401	597	1203	CoherentMotion_C#v1	1	500
1049	0	0	5	3	0	3	3	31	569	93	1707	CoherentMotion_C#v1	1	500
895	1	4	42	3	3	3	3	256	344	768	1032	CoherentMotion_C#v1	1	500
845	1	2	23	2	2	3	3	143	457	429	1371	CoherentMotion_C#v1	1	500
887	1	2	23	0	0	3	3	143	457	429	1371	CoherentMotion_C#v1	1	500
835	1	6	61	3	3	3	3	368	232	1104	696	CoherentMotion_C#v1	1	500
882	1	4	42	1	1	3	3	256	344	768	1032	CoherentMotion_C#v1	1	500
857	1	7	70	2	2	3	3	424	176	1272	528	CoherentMotion_C#v1	1	500
924	1	7	70	0	0	3	3	424	176	1272	528	CoherentMotion_C#v1	1	500
937	0	3	33	0	3	3	3	199	401	597	1203	CoherentMotion_C#v1	1	500
837	1	4	42	2	2	3	3	256	344	768	1032	CoherentMotion_C#v1	1	500
880	1	5	51	1	1	3	3	312	288	936	864	CoherentMotion_C#v1	1	500
1187	1	6	61	2	2	3	3	368	232	1104	696	CoherentMotion_C#v1	1	500
830	1	4	42	1	1	3	3	256	344	768	1032	CoherentMotion_C#v1	1	500
1000	1	2	23	2	2	3	3	143	457	429	1371	CoherentMotion_C#v1	1	500
899	1	1	14	1	1	3	3	87	513	261	1539	CoherentMotion_C#v1	1	500
871	1	1	14	3	3	3	3	87	513	261	1539	CoherentMotion_C#v1	1	500
1021	1	2	23	0	0	3	3	143	457	429	1371	CoherentMotion_C#v1	1	500
909	1	3	33	1	1	3	3	199	401	597	1203	CoherentMotion_C#v1	1	500
929	1	6	61	2	2	3	3	368	232	1104	696	CoherentMotion_C#v1	1	500
884	1	3	33	2	2	3	3	199	401	597	1203	CoherentMotion_C#v1	1	500
832	1	6	61	1	1	3	3	368	232	1104	696	CoherentMotion_C#v1	1	500
866	1	4	42	1	1	3	3	256	344	768	1032	CoherentMotion_C#v1	1	500
908	1	2	23	0	0	3	3	143	457	429	1371	CoherentMotion_C#v1	1	500
872	1	2	23	0	0	3	3	143	457	429	1371	CoherentMotion_C#v1	1	500
832	1	4	42	0	0	3	3	256	344	768	1032	CoherentMotion_C#v1	1	500
870	1	4	42	2	2	3	3	256	344	768	1032	CoherentMotion_C#v1	1	500
810	1	3	33	1	1	3	3	199	401	597	1203	CoherentMotion_C#v1	1	500
931	0	2	23	1	0	3	3	143	457	429	1371	CoherentMotion_C#v1	1	500
896	1	4	42	2	2	3	3	256	344	768	1032	CoherentMotion_C#v1	1	500
853	1	3	33	3	3	3	3	199	401	597	1203	CoherentMotion_C#v1	1	500
902	1	7	70	0	0	3	3	424	176	1272	528	CoherentMotion_C#v1	1	500
924	1	6	61	1	1	3	3	368	232	1104	696	CoherentMotion_C#v1	1	500
950	1	1	14	2	2	3	3	87	513	261	1539	CoherentMotion_C#v1	1	500
869	1	7	70	2	2	3	3	424	176	1272	528	CoherentMotion_C#v1	1	500
872	1	6	61	0	0	3	3	368	232	1104	696	CoherentMotion_C#v1	1	500
776	0	0	5	3	2	3	3	31	569	93	1707	CoherentMotion_C#v1	1	500
892	1	4	42	2	2	3	3	256	344	768	1032	CoherentMotion_C#v1	1	500
880	1	7	70	3	3	3	3	424	176	1272	528	CoherentMotion_C#v1	1	500
915	1	3	33	3	3	3	3	199	401	597	1203	CoherentMotion_C#v1	1	500
913	1	6	61	0	0	3	3	368	232	1104	696	CoherentMotion_C#v1	1	500
861	1	6	61	3	3	3	3	368	232	1104	696	CoherentMotion_C#v1	1	500
855	1	1	14	3	3	3	3	87	513	261	1539	CoherentMotion_C#v1	1	500
886	1	3	33	1	1	3	3	199	401	597	1203	CoherentMotion_C#v1	1	500
1044	1	5	51	3	3	3	3	312	288	936	864	CoherentMotion_C#v1	1	500
917	1	2	23	0	0	3	3	143	457	429	1371	CoherentMotion_C#v1	1	500
921	1	7	70	3	3	3	3	424	176	1272	528	CoherentMotion_C#v1	1	500
914	1	7	70	1	1	3	3	424	176	1272	528	CoherentMotion_C#v1	1	500
866	1	7	70	2	2	3	3	424	176	1272	528	CoherentMotion_C#v1	1	500
894	1	6	61	2	2	3	3	368	232	1104	696	CoherentMotion_C#v1	1	500
898	1	3	33	1	1	3	3	199	401	597	1203	CoherentMotion_C#v1	1	500
1022	1	6	61	1	1	3	3	368	232	1104	696	CoherentMotion_C#v1	1	500
820	1	7	70	3	3	3	3	424	176	1272	528	CoherentMotion_C#v1	1	500
862	0	0	5	2	0	3	3	31	569	93	1707	CoherentMotion_C#v1	1	500
898	0	3	33	2	3	3	3	199	401	597	1203	CoherentMotion_C#v1	1	500
926	1	3	33	0	0	3	3	199	401	597	1203	CoherentMotion_C#v1	1	500
931	1	3	33	3	3	3	3	199	401	597	1203	CoherentMotion_C#v1	1	500
847	0	0	5	0	3	3	3	31	569	93	1707	CoherentMotion_C#v1	1	500
802	1	7	70	2	2	3	3	424	176	1272	528	CoherentMotion_C#v1	1	500
929	1	1	14	0	0	3	3	87	513	261	1539	CoherentMotion_C#v1	1	500
897	1	2	23	1	1	3	3	143	457	429	1371	CoherentMotion_C#v1	1	500
922	1	5	51	0	0	3	3	312	288	936	864	CoherentMotion_C#v1	1	500
985	0	3	33	3	1	3	3	199	401	597	1203	CoherentMotion_C#v1	1	500
870	1	5	51	3	3	3	3	312	288	936	864	CoherentMotion_C#v1	1	500
1059	0	3	33	2	0	3	3	199	401	597	1203	CoherentMotion_C#v1	1	500
897	1	5	51	2	2	3	3	312	288	936	864	CoherentMotion_C#v1	1	500
903	1	7	70	1	1	3	3	424	176	1272	528	CoherentMotion_C#v1	1	500
1026	0	2	23	2	0	3	3	143	457	429	1371	CoherentMotion_C#v1	1	500
865	1	1	14	3	3	3	3	87	513	261	1539	CoherentMotion_C#v1	1	500
893	1	3	33	3	3	3	3	199	401	597	1203	CoherentMotion_C#v1	1	500
1040	0	0	5	2	0	3	3	31	569	93	1707	CoherentMotion_C#v1	1	500
984	0	0	5	0	3	3	3	31	569	93	1707	CoherentMotion_C#v1	1	500
1253	0	1	14	2	0	3	3	87	513	261	1539	CoherentMotion_C#v1	1	500
1043	1	5	51	3	3	3	3	312	288	936	864	CoherentMotion_C#v1	1	500
879	1	5	51	3	3	3	3	312	288	936	864	CoherentMotion_C#v1	1	500
918	1	5	51	2	2	3	3	312	288	936	864	CoherentMotion_C#v1	1	500
827	1	1	14	2	2	3	3	87	513	261	1539	CoherentMotion_C#v1	1	500
1169	0	0	5	1	0	3	3	31	569	93	1707	CoherentMotion_C#v1	1	500
847	1	6	61	3	3	3	3	368	232	1104	696	CoherentMotion_C#v1	1	500
922	0	0	5	3	2	3	3	31	569	93	1707	CoherentMotion_C#v1	1	500
918	1	3	33	2	2	3	3	199	401	597	1203	CoherentMotion_C#v1	1	500
795	0	2	23	1	2	3	3	143	457	429	1371	CoherentMotion_C#v1	1	500
900	1	4	42	0	0	3	3	256	344	768	1032	CoherentMotion_C#v1	1	500
832	1	7	70	3	3	3	3	424	176	1272	528	CoherentMotion_C#v1	1	500
883	1	6	61	0	0	3	3	368	232	1104	696	CoherentMotion_C#v1	1	500
871	1	1	14	2	2	3	3	87	513	261	1539	CoherentMotion_C#v1	1	500
840	0	1	14	3	1	3	3	87	513	261	1539	CoherentMotion_C#v1	1	500
852	0	1	14	3	1	3	3	87	513	261	1539	CoherentMotion_C#v1	1	500
886	1	1	14	3	3	3	3	87	513	261	1539	CoherentMotion_C#v1	1	500
1265	1	6	61	0	0	3	3	368	232	1104	696	CoherentMotion_C#v1	1	500
936	0	1	14	3	0	3	3	87	513	261	1539	CoherentMotion_C#v1	1	500
828	1	6	61	2	2	3	3	368	232	1104	696	CoherentMotion_C#v1	1	500
861	0	1	14	2	3	3	3	87	513	261	1539	CoherentMotion_C#v1	1	500
848	1	4	42	0	0	3	3	256	344	768	1032	CoherentMotion_C#v1	1	500
932	1	4	42	2	2	3	3	256	344	768	1032	CoherentMotion_C#v1	1	500
949	1	7	70	2	2	3	3	424	176	1272	528	CoherentMotion_C#v1	1	500
909	1	7	70	0	0	3	3	424	176	1272	528	CoherentMotion_C#v1	1	500
922	1	1	14	2	2	3	3	87	513	261	1539	CoherentMotion_C#v1	1	500
959	1	5	51	2	2	3	3	312	288	936	864	CoherentMotion_C#v1	1	500
892	1	4	42	2	2	3	3	256	344	768	1032	CoherentMotion_C#v1	1	500
943	1	2	23	2	2	3	3	143	457	429	1371	CoherentMotion_C#v1	1	500
949	0	0	5	0	2	3	3	31	569	93	1707	CoherentMotion_C#v1	1	500
850	1	6	61	2	2	3	3	368	232	1104	696	CoherentMotion_C#v1	1	500
836	1	5	51	1	1	3	3	312	288	936	864	CoherentMotion_C#v1	1	500
1015	1	4	42	2	2	3	3	256	344	768	1032	CoherentMotion_C#v1	1	500
852	1	2	23	2	2	3	3	143	457	429	1371	CoherentMotion_C#v1	1	500
863	1	5	51	2	2	3	3	312	288	936	864	CoherentMotion_C#v1	1	500
940	0	0	5	3	1	3	3	31	569	93	1707	CoherentMotion_C#v1	1	500
832	1	4	42	0	0	3	3	256	344	768	1032	CoherentMotion_C#v1	1	500
827	1	7	70	3	3	3	3	424	176	1272	528	CoherentMotion_C#v1	1	500
828	1	0	5	0	0	3	3	31	569	93	1707	CoherentMotion_C#v1	1	500
887	1	4	42	3	3	3	3	256	344	768	1032	CoherentMotion_C#v1	1	500
938	1	7	70	2	2	3	3	424	176	1272	528	CoherentMotion_C#v1	1	500
896	1	7	70	3	3	3	3	424	176	1272	528	CoherentMotion_C#v1	1	500
848	1	7	70	0	0	3	3	424	176	1272	528	CoherentMotion_C#v1	1	500
902	1	6	61	3	3	3	3	368	232	1104	696	CoherentMotion_C#v1	1	500
889	1	5	51	1	1	3	3	312	288	936	864	CoherentMotion_C#v1	1	500
893	1	6	61	2	2	3	3	368	232	1104	696	CoherentMotion_C#v1	1	500
857	1	4	42	2	2	3	3	256	344	768	1032	CoherentMotion_C#v1	1	500
851	1	7	70	0	0	3	3	424	176	1272	528	CoherentMotion_C#v1	1	500
796	1	4	42	3	3	3	3	256	344	768	1032	CoherentMotion_C#v1	1	500
893	0	1	14	2	3	3	3	87	513	261	1539	CoherentMotion_C#v1	1	500
826	1	0	5	3	3	3	3	31	569	93	1707	CoherentMotion_C#v1	1	500
836	1	7	70	3	3	3	3	424	176	1272	528	CoherentMotion_C#v1	1	500
943	1	2	23	3	3	3	3	143	457	429	1371	CoherentMotion_C#v1	1	500
909	1	3	33	2	2	3	3	199	401	597	1203	CoherentMotion_C#v1	1	500
887	1	4	42	2	2	3	3	256	344	768	1032	CoherentMotion_C#v1	1	500
795	1	1	14	3	3	3	3	87	513	261	1539	CoherentMotion_C#v1	1	500
843	1	6	61	2	2	3	3	368	232	1104	696	CoherentMotion_C#v1	1	500
839	1	1	14	3	3	3	3	87	513	261	1539	CoherentMotion_C#v1	1	500
761	1	4	42	3	3	3	3	256	344	768	1032	CoherentMotion_C#v1	1	500
872	1	5	51	2	2	3	3	312	288	936	864	CoherentMotion_C#v1	1	500
908	1	5	51	1	1	3	3	312	288	936	864	CoherentMotion_C#v1	1	500
905	1	5	51	0	0	3	3	312	288	936	864	CoherentMotion_C#v1	1	500
948	1	4	42	2	2	3	3	256	344	768	1032	CoherentMotion_C#v1	1	500
779	1	2	23	2	2	3	3	143	457	429	1371	CoherentMotion_C#v1	1	500
939	0	2	23	1	3	3	3	143	457	429	1371	CoherentMotion_C#v1	1	500
992	0	0	5	3	1	3	3	31	569	93	1707	CoherentMotion_C#v1	1	500
850	1	1	14	3	3	3	3	87	513	261	1539	CoherentMotion_C#v1	1	500
889	1	0	5	0	0	3	3	31	569	93	1707	CoherentMotion_C#v1	1	500
836	1	4	42	2	2	3	3	256	344	768	1032	CoherentMotion_C#v1	1	500
791	1	3	33	0	0	3	3	199	401	597	1203	CoherentMotion_C#v1	1	500
724	1	5	51	1	1	3	3	312	288	936	864	CoherentMotion_C#v1	1	500
847	0	0	5	0	3	3	3	31	569	93	1707	CoherentMotion_C#v1	1	500
851	1	7	70	0	0	3	3	424	176	1272	528	CoherentMotion_C#v1	1	500
945	1	0	5	0	0	3	3	31	569	93	1707	CoherentMotion_C#v1	1	500
898	1	5	51	0	0	3	3	312	288	936	864	CoherentMotion_C#v1	1	500
918	1	3	33	0	0	3	3	199	401	597	1203	CoherentMotion_C#v1	1	500
715	1	3	33	0	0	3	3	199	401	597	1203	CoherentMotion_C#v1	1	500
839	1	7	70	2	2	3	3	424	176	1272	528	CoherentMotion_C#v1	1	500
860	1	5	51	3	3	3	3	312	288	936	864	CoherentMotion_C#v1	1	500
903	1	4	42	1	1	3	3	256	344	768	1032	CoherentMotion_C#v1	1	500
863	1	4	42	3	3	3	3	256	344	768	1032	CoherentMotion_C#v1	1	500
782	1	2	23	0	0	3	3	143	457	429	1371	CoherentMotion_C#v1	1	500
823	1	4	42	1	1	3	3	256	344	768	1032	CoherentMotion_C#v1	1	500
817	1	7	70	2	2	3	3	424	176	1272	528	CoherentMotion_C#v1	1	500
763	0	1	14	0	3	3	3	87	513	261	1539	CoherentMotion_C#v1	1	500
763	1	2	23	3	3	3	3	143	457	429	1371	CoherentMotion_C#v1	1	500
835	1	6	61	1	1	3	3	368	232	1104	696	CoherentMotion_C#v1	1	500
870	1	3	33	0	0	3	3	199	401	597	1203	CoherentMotion_C#v1	1	500
858	1	3	33	2	2	3	3	199	401	597	1203	CoherentMotion_C#v1	1	500
828	0	0	5	2	1	3	3	31	569	93	1707	CoherentMotion_C#v1	1	500
1022	0	0	5	1	0	3	3	31	569	93	1707	CoherentMotion_C#v1	1	500
822	1	6	61	2	2	3	3	368	232	1104	696	CoherentMotion_C#v1	1	500
911	1	3	33	0	0	3	3	199	401	597	1203	CoherentMotion_C#v1	1	500
827	1	4	42	1	1	3	3	256	344	768	1032	CoherentMotion_C#v1	1	500
933	1	3	33	0	0	3	3	199	401	597	1203	CoherentMotion_C#v1	1	500
914	1	5	51	1	1	3	3	312	288	936	864	CoherentMotion_C#v1	1	500
904	0	0	5	2	0	3	3	31	569	93	1707	CoherentMotion_C#v1	1	500
947	0	0	5	0	3	3	3	31	569	93	1707	CoherentMotion_C#v1	1	500
897	1	5	51	3	3	3	3	312	288	936	864	CoherentMotion_C#v1	1	500
1213	1	6	61	1	1	3	3	368	232	1104	696	CoherentMotion_C#v1	1	500
985	1	5	51	1	1	3	3	312	288	936	864	CoherentMotion_C#v1	1	500
887	1	2	23	3	3	3	3	143	457	429	1371	CoherentMotion_C#v1	1	500
867	0	2	23	2	0	3	3	143	457	429	1371	CoherentMotion_C#v1	1	500
871	1	5	51	2	2	3	3	312	288	936	864	CoherentMotion_C#v1	1	500
944	1	5	51	3	3	3	3	312	288	936	864	CoherentMotion_C#v1	1	500
1161	0	1	14	1	3	3	3	87	513	261	1539	CoherentMotion_C#v1	1	500
1068	1	6	61	3	3	3	3	368	232	1104	696	CoherentMotion_C#v1	1	500
1029	1	4	42	0	0	3	3	256	344	768	1032	CoherentMotion_C#v1	1	500
892	1	0	5	2	2	3	3	31	569	93	1707	CoherentMotion_C#v1	1	500
896	1	1	14	1	1	3	3	87	513	261	1539	CoherentMotion_C#v1	1	500
876	1	5	51	1	1	3	3	312	288	936	864	CoherentMotion_C#v1	1	500
889	1	1	14	3	3	3	3	87	513	261	1539	CoherentMotion_C#v1	1	500
676	1	3	33	1	1	3	3	199	401	597	1203	CoherentMotion_C#v1	1	500
788	1	7	70	1	1	3	3	424	176	1272	528	CoherentMotion_C#v1	1	500
861	0	0	5	1	3	3	3	31	569	93	1707	CoherentMotion_C#v1	1	500
848	1	6	61	3	3	3	3	368	232	1104	696	CoherentMotion_C#v1	1	500
749	1	5	51	0	0	3	3	312	288	936	864	CoherentMotion_C#v1	1	500
621	1	6	61	3	3	3	3	368	232	1104	696	CoherentMotion_C#v1	1	500
785	1	7	70	2	2	3	3	424	176	1272	528	CoherentMotion_C#v1	1	500
762	1	6	61	1	1	3	3	368	232	1104	696	CoherentMotion_C#v1	1	500
767	1	4	42	1	1	3	3	256	344	768	1032	CoherentMotion_C#v1	1	500
729	1	5	51	2	2	3	3	312	288	936	864	CoherentMotion_C#v1	1	500
827	1	3	33	1	1	3	3	199	401	597	1203	CoherentMotion_C#v1	1	500
773	1	6	61	3	3	3	3	368	232	1104	696	CoherentMotion_C#v1	1	500
887	1	0	5	1	1	3	3	31	569	93	1707	CoherentMotion_C#v1	1	500
706	1	0	5	2	2	3	3	31	569	93	1707	CoherentMotion_C#v1	1	500
632	1	1	14	3	3	3	3	87	513	261	1539	CoherentMotion_C#v1	1	500
756	0	1	14	2	3	3	3	87	513	261	1539	CoherentMotion_C#v1	1	500
758	0	1	14	0	2	3	3	87	513	261	1539	CoherentMotion_C#v1	1	500
639	1	2	23	3	3	3	3	143	457	429	1371	CoherentMotion_C#v1	1	500
908	1	6	61	0	0	3	3	368	232	1104	696	CoherentMotion_C#v1	1	500
703	1	7	70	3	3	3	3	424	176	1272	528	CoherentMotion_C#v1	1	500
711	1	3	33	1	1	3	3	199	401	597	1203	CoherentMotion_C#v1	1	500
746	0	0	5	2	0	3	3	31	569	93	1707	CoherentMotion_C#v1	1	500
782	1	5	51	0	0	3	3	312	288	936	864	CoherentMotion_C#v1	1	500
783	1	7	70	3	3	3	3	424	176	1272	528	CoherentMotion_C#v1	1	500
839	0	0	5	2	0	3	3	31	569	93	1707	CoherentMotion_C#v1	1	500
683	1	5	51	2	2	3	3	312	288	936	864	CoherentMotion_C#v1	1	500
744	1	6	61	0	0	3	3	368	232	1104	696	CoherentMotion_C#v1	1	500
879	1	1	14	2	2	3	3	87	513	261	1539	CoherentMotion_C#v1	1	500
747	0	0	5	1	0	3	3	31	569	93	1707	CoherentMotion_C#v1	1	500
996	0	2	23	0	3	3	3	143	457	429	1371	CoherentMotion_C#v1	1	500
914	1	7	70	3	3	3	3	424	176	1272	528	CoherentMotion_C#v1	1	500
919	1	3	33	3	3	3	3	199	401	597	1203	CoherentMotion_C#v1	1	500
699	0	0	5	0	1	3	3	31	569	93	1707	CoherentMotion_C#v1	1	500
946	0	1	14	2	1	3	3	87	513	261	1539	CoherentMotion_C#v1	1	500
944	1	7	70	1	1	3	3	424	176	1272	528	CoherentMotion_C#v1	1	500
957	1	0	5	3	3	3	3	31	569	93	1707	CoherentMotion_C#v1	1	500
885	1	1	14	3	3	3	3	87	513	261	1539	CoherentMotion_C#v1	1	500
856	1	7	70	3	3	3	3	424	176	1272	528	CoherentMotion_C#v1	1	500
914	1	2	23	1	1	3	3	143	457	429	1371	CoherentMotion_C#v1	1	500
847	1	4	42	3	3	3	3	256	344	768	1032	CoherentMotion_C#v1	1	500
914	1	6	61	1	1	3	3	368	232	1104	696	CoherentMotion_C#v1	1	500
837	1	4	42	0	0	3	3	256	344	768	1032	CoherentMotion_C#v1	1	500
872	0	0	5	3	2	3	3	31	569	93	1707	CoherentMotion_C#v1	1	500
852	1	5	51	1	1	3	3	312	288	936	864	CoherentMotion_C#v1	1	500
887	1	3	33	2	2	3	3	199	401	597	1203	CoherentMotion_C#v1	1	500
851	1	4	42	3	3	3	3	256	344	768	1032	CoherentMotion_C#v1	1	500
844	1	3	33	0	0	3	3	199	401	597	1203	CoherentMotion_C#v1	1	500
888	0	1	14	1	0	3	3	87	513	261	1539	CoherentMotion_C#v1	1	500
868	1	6	61	1	1	3	3	368	232	1104	696	CoherentMotion_C#v1	1	500
853	1	4	42	0	0	3	3	256	344	768	1032	CoherentMotion_C#v1	1	500
912	0	4	42	1	2	3	3	256	344	768	1032	CoherentMotion_C#v1	1	500
860	1	5	51	0	0	3	3	312	288	936	864	CoherentMotion_C#v1	1	500
872	1	0	5	3	3	3	3	31	569	93	1707	CoherentMotion_C#v1	1	500
852	0	0	5	0	2	3	3	31	569	93	1707	CoherentMotion_C#v1	1	500
861	1	5	51	2	2	3	3	312	288	936	864	CoherentMotion_C#v1	1	500
882	1	0	5	0	0	3	3	31	569	93	1707	CoherentMotion_C#v1	1	500
826	1	7	70	3	3	3	3	424	176	1272	528	CoherentMotion_C#v1	1	500
816	1	4	42	0	0	3	3	256	344	768	1032	CoherentMotion_C#v1	1	500
841	0	1	14	0	3	3	3	87	513	261	1539	CoherentMotion_C#v1	1	500
655	1	6	61	2	2	3	3	368	232	1104	696	CoherentMotion_C#v1	1	500
832	1	3	33	3	3	3	3	199	401	597	1203	CoherentMotion_C#v1	1	500
900	1	4	42	1	1	3	3	256	344	768	1032	CoherentMotion_C#v1	1	500
798	1	0	5	2	2	3	3	31	569	93	1707	CoherentMotion_C#v1	1	500
792	1	1	14	3	3	3	3	87	513	261	1539	CoherentMotion_C#v1	1	500
1025	1	2	23	3	3	3	3	143	457	429	1371	CoherentMotion_C#v1	1	500
976	1	1	14	0	0	3	3	87	513	261	1539	CoherentMotion_C#v1	1	500
936	0	0	5	1	0	3	3	31	569	93	1707	CoherentMotion_C#v1	1	500
832	0	3	33	1	3	3	3	199	401	597	1203	CoherentMotion_C#v1	1	500
862	0	2	23	1	2	3	3	143	457	429	1371	CoherentMotion_C#v1	1	500
839	1	6	61	2	2	3	3	368	232	1104	696	CoherentMotion_C#v1	1	500
850	0	0	5	3	1	3	3	31	569	93	1707	CoherentMotion_C#v1	1	500
878	0	2	23	0	1	3	3	143	457	429	1371	CoherentMotion_C#v1	1	500
898	1	5	51	0	0	3	3	312	288	936	864	CoherentMotion_C#v1	1	500
858	1	1	14	3	3	3	3	87	513	261	1539	CoherentMotion_C#v1	1	500
961	1	5	51	0	0	3	3	312	288	936	864	CoherentMotion_C#v1	1	500
838	1	6	61	0	0	3	3	368	232	1104	696	CoherentMotion_C#v1	1	500
861	0	0	5	1	3	3	3	31	569	93	1707	CoherentMotion_C#v1	1	500
1039	1	3	33	0	0	3	3	199	401	597	1203	CoherentMotion_C#v1	1	500
939	0	1	14	1	0	3	3	87	513	261	1539	CoherentMotion_C#v1	1	500
926	0	1	14	2	1	3	3	87	513	261	1539	CoherentMotion_C#v1	1	500
963	1	6	61	1	1	3	3	368	232	1104	696	CoherentMotion_C#v1	1	500
934	1	7	70	1	1	3	3	424	176	1272	528	CoherentMotion_C#v1	1	500
815	1	3	33	3	3	3	3	199	401	597	1203	CoherentMotion_C#v1	1	500
865	1	4	42	0	0	3	3	256	344	768	1032	CoherentMotion_C#v1	1	500
845	0	1	14	2	1	3	3	87	513	261	1539	CoherentMotion_C#v1	1	500
1578	0	2	23	1	3	3	3	143	457	429	1371	CoherentMotion_C#v1	1	500
786	0	2	23	2	3	3	3	143	457	429	1371	CoherentMotion_C#v1	1	500
852	1	4	42	1	1	3	3	256	344	768	1032	CoherentMotion_C#v1	1	500
822	0	1	14	0	2	3	3	87	513	261	1539	CoherentMotion_C#v1	1	500
833	1	4	42	0	0	3	3	256	344	768	1032	CoherentMotion_C#v1	1	500
866	0	0	5	0	2	3	3	31	569	93	1707	CoherentMotion_C#v1	1	500
823	1	5	51	3	3	3	3	312	288	936	864	CoherentMotion_C#v1	1	500
898	1	5	51	3	3	3	3	312	288	936	864	CoherentMotion_C#v1	1	500
846	1	6	61	0	0	3	3	368	232	1104	696	CoherentMotion_C#v1	1	500
857	1	3	33	1	1	3	3	199	401	597	1203	CoherentMotion_C#v1	1	500
897	1	2	23	2	2	3	3	143	457	429	1371	CoherentMotion_C#v1	1	500
885	1	6	61	1	1	3	3	368	232	1104	696	CoherentMotion_C#v1	1	500
850	1	2	23	2	2	3	3	143	457	429	1371	CoherentMotion_C#v1	1	500
877	1	4	42	0	0	3	3	256	344	768	1032	CoherentMotion_C#v1	1	500
868	1	3	33	3	3	3	3	199	401	597	1203	CoherentMotion_C#v1	1	500
884	1	4	42	2	2	3	3	256	344	768	1032	CoherentMotion_C#v1	1	500
839	1	7	70	0	0	3	3	424	176	1272	528	CoherentMotion_C#v1	1	500
865	1	2	23	3	3	3	3	143	457	429	1371	CoherentMotion_C#v1	1	500
892	0	1	14	0	1	3	3	87	513	261	1539	CoherentMotion_C#v1	1	500
936	1	7	70	1	1	3	3	424	176	1272	528	CoherentMotion_C#v1	1	500
860	1	1	14	1	1	3	3	87	513	261	1539	CoherentMotion_C#v1	1	500
774	0	0	5	3	1	3	3	31	569	93	1707	CoherentMotion_C#v1	1	500
904	1	1	14	2	2	3	3	87	513	261	1539	CoherentMotion_C#v1	1	500
772	0	2	23	0	2	3	3	143	457	429	1371	CoherentMotion_C#v1	1	500
724	1	1	14	1	1	3	3	87	513	261	1539	CoherentMotion_C#v1	1	500
717	1	4	42	2	2	3	3	256	344	768	1032	CoherentMotion_C#v1	1	500
715	1	6	61	0	0	3	3	368	232	1104	696	CoherentMotion_C#v1	1	500
708	1	7	70	0	0	3	3	424	176	1272	528	CoherentMotion_C#v1	1	500
739	0	2	23	2	0	3	3	143	457	429	1371	CoherentMotion_C#v1	1	500
745	1	2	23	0	0	3	3	143	457	429	1371	CoherentMotion_C#v1	1	500
642	1	7	70	1	1	3	3	424	176	1272	528	CoherentMotion_C#v1	1	500
695	1	6	61	3	3	3	3	368	232	1104	696	CoherentMotion_C#v1	1	500
662	1	2	23	3	3	3	3	143	457	429	1371	CoherentMotion_C#v1	1	500
836	0	0	5	3	2	3	3	31	569	93	1707	CoherentMotion_C#v1	1	500
655	1	1	14	2	2	3	3	87	513	261	1539	CoherentMotion_C#v1	1	500
604	1	7	70	1	1	3	3	424	176	1272	528	CoherentMotion_C#v1	1	500
616	1	6	61	0	0	3	3	368	232	1104	696	CoherentMotion_C#v1	1	500
684	1	2	23	2	2	3	3	143	457	429	1371	CoherentMotion_C#v1	1	500
732	1	2	23	3	3	3	3	143	457	429	1371	CoherentMotion_C#v1	1	500
683	1	7	70	3	3	3	3	424	176	1272	528	CoherentMotion_C#v1	1	500
720	1	5	51	0	0	3	3	312	288	936	864	CoherentMotion_C#v1	1	500
664	1	3	33	2	2	3	3	199	401	597	1203	CoherentMotion_C#v1	1	500
759	1	3	33	3	3	3	3	199	401	597	1203	CoherentMotion_C#v1	1	500
655	1	7	70	3	3	3	3	424	176	1272	528	CoherentMotion_C#v1	1	500
532	1	5	51	2	2	3	3	312	288	936	864	CoherentMotion_C#v1	1	500
639	1	3	33	3	3	3	3	199	401	597	1203	CoherentMotion_C#v1	1	500
532	1	4	42	3	3	3	3	256	344	768	1032	CoherentMotion_C#v1	1	500
1031	0	5	51	1	3	3	3	312	288	936	864	CoherentMotion_C#v1	1	500
639	1	6	61	2	2	3	3	368	232	1104	696	CoherentMotion_C#v1	1	500
562	1	7	70	3	3	3	3	424	176	1272	528	CoherentMotion_C#v1	1	500
