# Supplementary material for: The Leuven Embedded Figures Test (L-EFT): measuring perception, intelligence or executive function?
Source: PeerJ. 2018 Mar 26;6:e4524. doi: 10.7717/peerj.4524 (PMC5875396; doi:10.7717/peerj.4524)
Supplement: Supplemental Information 9 [file peerj-06-4524-s009.zip › Study 1/CoherentMotion/115990CoherentMotion.csv]

ReactionTime	Accuracy	CoherenceLevel	CoherenceValue	StimDirection	RespDirection	G_MeanCoherentSpeed	G_MeanRandomSpeed	TotalCoherent	TotalRandom	TotalCoherentSpeed	TotalRandomSpeed	TestID	MainPrac	MotionDuration
1871	0	0	5	2	1	3	3	31	569	93	1707	CoherentMotion_C#v1	0	1000
1525	0	6	61	0	2	3	3	368	232	1104	696	CoherentMotion_C#v1	0	1000
1473	1	4	42	1	1	3	3	256	344	768	1032	CoherentMotion_C#v1	0	1000
1515	0	0	5	1	3	3	3	31	569	93	1707	CoherentMotion_C#v1	0	1000
1398	1	6	61	2	2	3	3	368	232	1104	696	CoherentMotion_C#v1	0	1000
1568	1	1	14	1	1	3	3	87	513	261	1539	CoherentMotion_C#v1	0	1000
1548	0	1	14	0	1	3	3	87	513	261	1539	CoherentMotion_C#v1	0	1000
1546	1	0	5	0	0	3	3	31	569	93	1707	CoherentMotion_C#v1	0	1000
1527	1	6	61	0	0	3	3	368	232	1104	696	CoherentMotion_C#v1	0	1000
1589	1	3	33	1	1	3	3	199	401	597	1203	CoherentMotion_C#v1	0	1000
1568	0	2	23	0	1	3	3	143	457	429	1371	CoherentMotion_C#v1	0	1000
1514	1	7	70	3	3	3	3	424	176	1272	528	CoherentMotion_C#v1	0	1000
1529	1	4	42	2	2	3	3	256	344	768	1032	CoherentMotion_C#v1	0	1000
1462	1	4	42	0	0	3	3	256	344	768	1032	CoherentMotion_C#v1	0	1000
1664	1	0	5	1	1	3	3	31	569	93	1707	CoherentMotion_C#v1	0	1000
1504	1	3	33	1	1	3	3	199	401	597	1203	CoherentMotion_C#v1	0	1000
1451	1	3	33	1	1	3	3	199	401	597	1203	CoherentMotion_C#v1	0	1000
1446	1	7	70	2	2	3	3	424	176	1272	528	CoherentMotion_C#v1	0	1000
1359	1	5	51	3	3	3	3	312	288	936	864	CoherentMotion_C#v1	0	1000
1398	1	3	33	3	3	3	3	199	401	597	1203	CoherentMotion_C#v1	0	1000
1360	1	7	70	2	2	3	3	424	176	1272	528	CoherentMotion_C#v1	0	1000
1688	1	6	61	2	2	3	3	368	232	1104	696	CoherentMotion_C#v1	0	1000
1337	1	2	23	3	3	3	3	143	457	429	1371	CoherentMotion_C#v1	0	1000
1247	1	3	33	2	2	3	3	199	401	597	1203	CoherentMotion_C#v1	0	1000
1653	1	5	51	1	1	3	3	312	288	936	864	CoherentMotion_C#v1	0	1000
1396	1	1	14	2	2	3	3	87	513	261	1539	CoherentMotion_C#v1	0	1000
1385	0	0	5	0	2	3	3	31	569	93	1707	CoherentMotion_C#v1	0	1000
1412	1	6	61	2	2	3	3	368	232	1104	696	CoherentMotion_C#v1	0	1000
1375	1	3	33	0	0	3	3	199	401	597	1203	CoherentMotion_C#v1	0	1000
1222	1	7	70	1	1	3	3	424	176	1272	528	CoherentMotion_C#v1	0	1000
1143	1	7	70	3	3	3	3	424	176	1272	528	CoherentMotion_C#v1	0	1000
1454	0	1	14	0	3	3	3	87	513	261	1539	CoherentMotion_C#v1	0	1000
1735	0	0	5	2	3	3	3	31	569	93	1707	CoherentMotion_C#v1	0	1000
1419	1	7	70	1	1	3	3	424	176	1272	528	CoherentMotion_C#v1	0	1000
1490	1	1	14	3	3	3	3	87	513	261	1539	CoherentMotion_C#v1	0	1000
1325	1	4	42	1	1	3	3	256	344	768	1032	CoherentMotion_C#v1	0	1000
1348	1	3	33	3	3	3	3	199	401	597	1203	CoherentMotion_C#v1	0	1000
1276	1	2	23	1	1	3	3	143	457	429	1371	CoherentMotion_C#v1	0	1000
1074	1	3	33	3	3	3	3	199	401	597	1203	CoherentMotion_C#v1	0	1000
1539	1	7	70	1	1	3	3	424	176	1272	528	CoherentMotion_C#v1	0	1000
1051	1	0	5	2	2	3	3	31	569	93	1707	CoherentMotion_C#v1	0	1000
1471	0	1	14	1	3	3	3	87	513	261	1539	CoherentMotion_C#v1	0	1000
1038	0	2	23	0	2	3	3	143	457	429	1371	CoherentMotion_C#v1	0	1000
1111	1	4	42	3	3	3	3	256	344	768	1032	CoherentMotion_C#v1	0	1000
1321	1	7	70	0	0	3	3	424	176	1272	528	CoherentMotion_C#v1	0	1000
1361	1	6	61	1	1	3	3	368	232	1104	696	CoherentMotion_C#v1	0	1000
1348	1	7	70	1	1	3	3	424	176	1272	528	CoherentMotion_C#v1	0	1000
1360	1	7	70	3	3	3	3	424	176	1272	528	CoherentMotion_C#v1	0	1000
1320	1	7	70	3	3	3	3	424	176	1272	528	CoherentMotion_C#v1	0	1000
1359	1	7	70	0	0	3	3	424	176	1272	528	CoherentMotion_C#v1	0	1000
1366	1	6	61	2	2	3	3	368	232	1104	696	CoherentMotion_C#v1	0	1000
1353	1	4	42	1	1	3	3	256	344	768	1032	CoherentMotion_C#v1	0	1000
1731	1	0	5	2	2	3	3	31	569	93	1707	CoherentMotion_C#v1	0	1000
1349	1	7	70	0	0	3	3	424	176	1272	528	CoherentMotion_C#v1	0	1000
1405	1	3	33	0	0	3	3	199	401	597	1203	CoherentMotion_C#v1	0	1000
1398	1	5	51	3	3	3	3	312	288	936	864	CoherentMotion_C#v1	0	1000
1309	0	0	5	3	1	3	3	31	569	93	1707	CoherentMotion_C#v1	0	1000
1269	1	4	42	2	2	3	3	256	344	768	1032	CoherentMotion_C#v1	0	1000
1449	0	0	5	3	0	3	3	31	569	93	1707	CoherentMotion_C#v1	0	1000
1365	0	1	14	0	2	3	3	87	513	261	1539	CoherentMotion_C#v1	0	1000
1244	1	6	61	0	0	3	3	368	232	1104	696	CoherentMotion_C#v1	0	1000
1377	0	0	5	1	3	3	3	31	569	93	1707	CoherentMotion_C#v1	0	1000
1320	1	4	42	0	0	3	3	256	344	768	1032	CoherentMotion_C#v1	0	1000
1343	1	6	61	0	0	3	3	368	232	1104	696	CoherentMotion_C#v1	0	1000
1319	1	6	61	3	3	3	3	368	232	1104	696	CoherentMotion_C#v1	0	1000
1357	1	4	42	2	2	3	3	256	344	768	1032	CoherentMotion_C#v1	0	1000
1411	0	1	14	0	1	3	3	87	513	261	1539	CoherentMotion_C#v1	0	1000
1308	1	5	51	1	1	3	3	312	288	936	864	CoherentMotion_C#v1	0	1000
1396	0	2	23	3	0	3	3	143	457	429	1371	CoherentMotion_C#v1	0	1000
1405	0	3	33	3	2	3	3	199	401	597	1203	CoherentMotion_C#v1	0	1000
1365	1	1	14	1	1	3	3	87	513	261	1539	CoherentMotion_C#v1	0	1000
1228	1	7	70	1	1	3	3	424	176	1272	528	CoherentMotion_C#v1	0	1000
1472	1	0	5	2	2	3	3	31	569	93	1707	CoherentMotion_C#v1	0	1000
1357	1	1	14	2	2	3	3	87	513	261	1539	CoherentMotion_C#v1	0	1000
1363	1	2	23	1	1	3	3	143	457	429	1371	CoherentMotion_C#v1	0	1000
1228	1	5	51	0	0	3	3	312	288	936	864	CoherentMotion_C#v1	0	1000
1376	1	3	33	0	0	3	3	199	401	597	1203	CoherentMotion_C#v1	0	1000
1318	1	5	51	2	2	3	3	312	288	936	864	CoherentMotion_C#v1	0	1000
1361	1	1	14	0	0	3	3	87	513	261	1539	CoherentMotion_C#v1	0	1000
1383	1	4	42	3	3	3	3	256	344	768	1032	CoherentMotion_C#v1	0	1000
1012	1	1	14	0	0	3	3	87	513	261	1539	CoherentMotion_C#v1	1	500
979	1	2	23	1	1	3	3	143	457	429	1371	CoherentMotion_C#v1	1	500
850	1	6	61	0	0	3	3	368	232	1104	696	CoherentMotion_C#v1	1	500
539	1	7	70	1	1	3	3	424	176	1272	528	CoherentMotion_C#v1	1	500
638	1	4	42	1	1	3	3	256	344	768	1032	CoherentMotion_C#v1	1	500
995	1	4	42	1	1	3	3	256	344	768	1032	CoherentMotion_C#v1	1	500
1057	0	0	5	2	0	3	3	31	569	93	1707	CoherentMotion_C#v1	1	500
930	0	1	14	2	3	3	3	87	513	261	1539	CoherentMotion_C#v1	1	500
862	1	2	23	2	2	3	3	143	457	429	1371	CoherentMotion_C#v1	1	500
823	1	5	51	2	2	3	3	312	288	936	864	CoherentMotion_C#v1	1	500
1042	0	1	14	3	2	3	3	87	513	261	1539	CoherentMotion_C#v1	1	500
1058	1	3	33	2	2	3	3	199	401	597	1203	CoherentMotion_C#v1	1	500
836	1	6	61	1	1	3	3	368	232	1104	696	CoherentMotion_C#v1	1	500
893	1	6	61	0	0	3	3	368	232	1104	696	CoherentMotion_C#v1	1	500
857	1	7	70	1	1	3	3	424	176	1272	528	CoherentMotion_C#v1	1	500
1108	0	1	14	0	1	3	3	87	513	261	1539	CoherentMotion_C#v1	1	500
949	1	5	51	0	0	3	3	312	288	936	864	CoherentMotion_C#v1	1	500
818	1	6	61	3	3	3	3	368	232	1104	696	CoherentMotion_C#v1	1	500
811	1	6	61	0	0	3	3	368	232	1104	696	CoherentMotion_C#v1	1	500
885	1	1	14	1	1	3	3	87	513	261	1539	CoherentMotion_C#v1	1	500
882	1	4	42	3	3	3	3	256	344	768	1032	CoherentMotion_C#v1	1	500
877	1	7	70	1	1	3	3	424	176	1272	528	CoherentMotion_C#v1	1	500
905	1	5	51	3	3	3	3	312	288	936	864	CoherentMotion_C#v1	1	500
949	1	6	61	2	2	3	3	368	232	1104	696	CoherentMotion_C#v1	1	500
1009	1	3	33	0	0	3	3	199	401	597	1203	CoherentMotion_C#v1	1	500
1056	0	0	5	3	0	3	3	31	569	93	1707	CoherentMotion_C#v1	1	500
1344	1	4	42	0	0	3	3	256	344	768	1032	CoherentMotion_C#v1	1	500
1256	0	0	5	3	2	3	3	31	569	93	1707	CoherentMotion_C#v1	1	500
877	1	3	33	2	2	3	3	199	401	597	1203	CoherentMotion_C#v1	1	500
949	1	7	70	0	0	3	3	424	176	1272	528	CoherentMotion_C#v1	1	500
1111	0	0	5	1	0	3	3	31	569	93	1707	CoherentMotion_C#v1	1	500
888	1	6	61	2	2	3	3	368	232	1104	696	CoherentMotion_C#v1	1	500
1333	1	4	42	0	0	3	3	256	344	768	1032	CoherentMotion_C#v1	1	500
925	1	5	51	2	2	3	3	312	288	936	864	CoherentMotion_C#v1	1	500
840	1	4	42	1	1	3	3	256	344	768	1032	CoherentMotion_C#v1	1	500
959	1	5	51	2	2	3	3	312	288	936	864	CoherentMotion_C#v1	1	500
1408	0	0	5	1	0	3	3	31	569	93	1707	CoherentMotion_C#v1	1	500
1769	0	0	5	3	1	3	3	31	569	93	1707	CoherentMotion_C#v1	1	500
942	1	3	33	3	3	3	3	199	401	597	1203	CoherentMotion_C#v1	1	500
873	1	4	42	1	1	3	3	256	344	768	1032	CoherentMotion_C#v1	1	500
980	0	0	5	0	2	3	3	31	569	93	1707	CoherentMotion_C#v1	1	500
930	1	5	51	2	2	3	3	312	288	936	864	CoherentMotion_C#v1	1	500
1024	1	2	23	1	1	3	3	143	457	429	1371	CoherentMotion_C#v1	1	500
1919	0	2	23	1	3	3	3	143	457	429	1371	CoherentMotion_C#v1	1	500
836	1	4	42	2	2	3	3	256	344	768	1032	CoherentMotion_C#v1	1	500
1007	0	2	23	1	2	3	3	143	457	429	1371	CoherentMotion_C#v1	1	500
1245	1	3	33	0	0	3	3	199	401	597	1203	CoherentMotion_C#v1	1	500
962	0	1	14	1	2	3	3	87	513	261	1539	CoherentMotion_C#v1	1	500
945	1	4	42	3	3	3	3	256	344	768	1032	CoherentMotion_C#v1	1	500
1164	0	1	14	3	1	3	3	87	513	261	1539	CoherentMotion_C#v1	1	500
961	1	0	5	3	3	3	3	31	569	93	1707	CoherentMotion_C#v1	1	500
1358	1	4	42	0	0	3	3	256	344	768	1032	CoherentMotion_C#v1	1	500
981	1	1	14	3	3	3	3	87	513	261	1539	CoherentMotion_C#v1	1	500
979	1	1	14	2	2	3	3	87	513	261	1539	CoherentMotion_C#v1	1	500
866	1	6	61	3	3	3	3	368	232	1104	696	CoherentMotion_C#v1	1	500
781	1	6	61	1	1	3	3	368	232	1104	696	CoherentMotion_C#v1	1	500
901	1	2	23	3	3	3	3	143	457	429	1371	CoherentMotion_C#v1	1	500
866	1	7	70	1	1	3	3	424	176	1272	528	CoherentMotion_C#v1	1	500
907	0	3	33	0	3	3	3	199	401	597	1203	CoherentMotion_C#v1	1	500
904	1	1	14	0	0	3	3	87	513	261	1539	CoherentMotion_C#v1	1	500
870	1	3	33	1	1	3	3	199	401	597	1203	CoherentMotion_C#v1	1	500
752	1	7	70	0	0	3	3	424	176	1272	528	CoherentMotion_C#v1	1	500
873	1	6	61	3	3	3	3	368	232	1104	696	CoherentMotion_C#v1	1	500
595	1	4	42	1	1	3	3	256	344	768	1032	CoherentMotion_C#v1	1	500
711	1	7	70	2	2	3	3	424	176	1272	528	CoherentMotion_C#v1	1	500
640	1	5	51	3	3	3	3	312	288	936	864	CoherentMotion_C#v1	1	500
982	1	4	42	0	0	3	3	256	344	768	1032	CoherentMotion_C#v1	1	500
611	1	7	70	1	1	3	3	424	176	1272	528	CoherentMotion_C#v1	1	500
615	1	5	51	2	2	3	3	312	288	936	864	CoherentMotion_C#v1	1	500
670	1	5	51	0	0	3	3	312	288	936	864	CoherentMotion_C#v1	1	500
787	0	0	5	0	2	3	3	31	569	93	1707	CoherentMotion_C#v1	1	500
619	0	4	42	2	3	3	3	256	344	768	1032	CoherentMotion_C#v1	1	500
658	1	6	61	1	1	3	3	368	232	1104	696	CoherentMotion_C#v1	1	500
808	0	0	5	0	3	3	3	31	569	93	1707	CoherentMotion_C#v1	1	500
687	1	6	61	3	3	3	3	368	232	1104	696	CoherentMotion_C#v1	1	500
598	1	5	51	3	3	3	3	312	288	936	864	CoherentMotion_C#v1	1	500
544	1	7	70	3	3	3	3	424	176	1272	528	CoherentMotion_C#v1	1	500
1103	0	1	14	1	0	3	3	87	513	261	1539	CoherentMotion_C#v1	1	500
688	0	0	5	3	2	3	3	31	569	93	1707	CoherentMotion_C#v1	1	500
1015	1	0	5	2	2	3	3	31	569	93	1707	CoherentMotion_C#v1	1	500
596	1	6	61	0	0	3	3	368	232	1104	696	CoherentMotion_C#v1	1	500
1144	0	1	14	3	2	3	3	87	513	261	1539	CoherentMotion_C#v1	1	500
668	1	2	23	2	2	3	3	143	457	429	1371	CoherentMotion_C#v1	1	500
978	1	2	23	2	2	3	3	143	457	429	1371	CoherentMotion_C#v1	1	500
831	0	2	23	0	2	3	3	143	457	429	1371	CoherentMotion_C#v1	1	500
1003	1	2	23	0	0	3	3	143	457	429	1371	CoherentMotion_C#v1	1	500
693	1	1	14	2	2	3	3	87	513	261	1539	CoherentMotion_C#v1	1	500
796	1	3	33	0	0	3	3	199	401	597	1203	CoherentMotion_C#v1	1	500
1114	0	4	42	2	0	3	3	256	344	768	1032	CoherentMotion_C#v1	1	500
1002	0	1	14	3	0	3	3	87	513	261	1539	CoherentMotion_C#v1	1	500
838	1	2	23	3	3	3	3	143	457	429	1371	CoherentMotion_C#v1	1	500
710	1	4	42	2	2	3	3	256	344	768	1032	CoherentMotion_C#v1	1	500
540	1	7	70	1	1	3	3	424	176	1272	528	CoherentMotion_C#v1	1	500
638	1	3	33	1	1	3	3	199	401	597	1203	CoherentMotion_C#v1	1	500
739	1	0	5	2	2	3	3	31	569	93	1707	CoherentMotion_C#v1	1	500
571	1	6	61	3	3	3	3	368	232	1104	696	CoherentMotion_C#v1	1	500
907	0	1	14	3	0	3	3	87	513	261	1539	CoherentMotion_C#v1	1	500
810	1	4	42	3	3	3	3	256	344	768	1032	CoherentMotion_C#v1	1	500
692	1	6	61	1	1	3	3	368	232	1104	696	CoherentMotion_C#v1	1	500
795	1	5	51	3	3	3	3	312	288	936	864	CoherentMotion_C#v1	1	500
596	1	3	33	2	2	3	3	199	401	597	1203	CoherentMotion_C#v1	1	500
972	0	1	14	1	3	3	3	87	513	261	1539	CoherentMotion_C#v1	1	500
544	1	3	33	1	1	3	3	199	401	597	1203	CoherentMotion_C#v1	1	500
813	1	2	23	0	0	3	3	143	457	429	1371	CoherentMotion_C#v1	1	500
634	1	5	51	1	1	3	3	312	288	936	864	CoherentMotion_C#v1	1	500
576	1	7	70	0	0	3	3	424	176	1272	528	CoherentMotion_C#v1	1	500
643	1	7	70	1	1	3	3	424	176	1272	528	CoherentMotion_C#v1	1	500
615	1	6	61	1	1	3	3	368	232	1104	696	CoherentMotion_C#v1	1	500
546	1	3	33	1	1	3	3	199	401	597	1203	CoherentMotion_C#v1	1	500
607	1	2	23	1	1	3	3	143	457	429	1371	CoherentMotion_C#v1	1	500
612	1	7	70	0	0	3	3	424	176	1272	528	CoherentMotion_C#v1	1	500
809	1	2	23	2	2	3	3	143	457	429	1371	CoherentMotion_C#v1	1	500
643	1	4	42	1	1	3	3	256	344	768	1032	CoherentMotion_C#v1	1	500
708	1	6	61	2	2	3	3	368	232	1104	696	CoherentMotion_C#v1	1	500
607	1	5	51	3	3	3	3	312	288	936	864	CoherentMotion_C#v1	1	500
628	1	3	33	0	0	3	3	199	401	597	1203	CoherentMotion_C#v1	1	500
544	1	6	61	3	3	3	3	368	232	1104	696	CoherentMotion_C#v1	1	500
635	1	1	14	0	0	3	3	87	513	261	1539	CoherentMotion_C#v1	1	500
801	0	1	14	0	3	3	3	87	513	261	1539	CoherentMotion_C#v1	1	500
763	1	3	33	1	1	3	3	199	401	597	1203	CoherentMotion_C#v1	1	500
671	1	3	33	1	1	3	3	199	401	597	1203	CoherentMotion_C#v1	1	500
792	1	3	33	2	2	3	3	199	401	597	1203	CoherentMotion_C#v1	1	500
674	1	5	51	3	3	3	3	312	288	936	864	CoherentMotion_C#v1	1	500
648	1	2	23	2	2	3	3	143	457	429	1371	CoherentMotion_C#v1	1	500
573	1	3	33	0	0	3	3	199	401	597	1203	CoherentMotion_C#v1	1	500
545	1	2	23	3	3	3	3	143	457	429	1371	CoherentMotion_C#v1	1	500
546	1	6	61	1	1	3	3	368	232	1104	696	CoherentMotion_C#v1	1	500
696	1	4	42	1	1	3	3	256	344	768	1032	CoherentMotion_C#v1	1	500
654	1	3	33	3	3	3	3	199	401	597	1203	CoherentMotion_C#v1	1	500
644	1	5	51	0	0	3	3	312	288	936	864	CoherentMotion_C#v1	1	500
545	0	0	5	1	0	3	3	31	569	93	1707	CoherentMotion_C#v1	1	500
669	1	3	33	2	2	3	3	199	401	597	1203	CoherentMotion_C#v1	1	500
542	1	1	14	2	2	3	3	87	513	261	1539	CoherentMotion_C#v1	1	500
595	1	6	61	3	3	3	3	368	232	1104	696	CoherentMotion_C#v1	1	500
869	0	0	5	2	1	3	3	31	569	93	1707	CoherentMotion_C#v1	1	500
660	1	6	61	3	3	3	3	368	232	1104	696	CoherentMotion_C#v1	1	500
634	1	3	33	1	1	3	3	199	401	597	1203	CoherentMotion_C#v1	1	500
830	1	2	23	2	2	3	3	143	457	429	1371	CoherentMotion_C#v1	1	500
678	1	4	42	1	1	3	3	256	344	768	1032	CoherentMotion_C#v1	1	500
862	1	0	5	2	2	3	3	31	569	93	1707	CoherentMotion_C#v1	1	500
683	1	4	42	2	2	3	3	256	344	768	1032	CoherentMotion_C#v1	1	500
880	1	0	5	3	3	3	3	31	569	93	1707	CoherentMotion_C#v1	1	500
846	1	5	51	2	2	3	3	312	288	936	864	CoherentMotion_C#v1	1	500
776	1	2	23	0	0	3	3	143	457	429	1371	CoherentMotion_C#v1	1	500
704	0	1	14	2	1	3	3	87	513	261	1539	CoherentMotion_C#v1	1	500
807	1	4	42	2	2	3	3	256	344	768	1032	CoherentMotion_C#v1	1	500
673	1	2	23	1	1	3	3	143	457	429	1371	CoherentMotion_C#v1	1	500
854	1	1	14	2	2	3	3	87	513	261	1539	CoherentMotion_C#v1	1	500
783	1	2	23	1	1	3	3	143	457	429	1371	CoherentMotion_C#v1	1	500
634	0	0	5	1	2	3	3	31	569	93	1707	CoherentMotion_C#v1	1	500
672	1	6	61	0	0	3	3	368	232	1104	696	CoherentMotion_C#v1	1	500
567	1	6	61	3	3	3	3	368	232	1104	696	CoherentMotion_C#v1	1	500
618	1	2	23	0	0	3	3	143	457	429	1371	CoherentMotion_C#v1	1	500
783	1	2	23	1	1	3	3	143	457	429	1371	CoherentMotion_C#v1	1	500
631	1	7	70	3	3	3	3	424	176	1272	528	CoherentMotion_C#v1	1	500
716	1	5	51	2	2	3	3	312	288	936	864	CoherentMotion_C#v1	1	500
738	1	3	33	3	3	3	3	199	401	597	1203	CoherentMotion_C#v1	1	500
618	1	3	33	1	1	3	3	199	401	597	1203	CoherentMotion_C#v1	1	500
572	1	3	33	0	0	3	3	199	401	597	1203	CoherentMotion_C#v1	1	500
560	1	7	70	2	2	3	3	424	176	1272	528	CoherentMotion_C#v1	1	500
582	1	7	70	1	1	3	3	424	176	1272	528	CoherentMotion_C#v1	1	500
636	1	0	5	0	0	3	3	31	569	93	1707	CoherentMotion_C#v1	1	500
609	1	5	51	1	1	3	3	312	288	936	864	CoherentMotion_C#v1	1	500
661	1	5	51	1	1	3	3	312	288	936	864	CoherentMotion_C#v1	1	500
587	1	4	42	3	3	3	3	256	344	768	1032	CoherentMotion_C#v1	1	500
590	1	1	14	0	0	3	3	87	513	261	1539	CoherentMotion_C#v1	1	500
883	1	0	5	2	2	3	3	31	569	93	1707	CoherentMotion_C#v1	1	500
669	1	2	23	0	0	3	3	143	457	429	1371	CoherentMotion_C#v1	1	500
549	1	2	23	2	2	3	3	143	457	429	1371	CoherentMotion_C#v1	1	500
629	1	5	51	3	3	3	3	312	288	936	864	CoherentMotion_C#v1	1	500
620	1	4	42	3	3	3	3	256	344	768	1032	CoherentMotion_C#v1	1	500
625	1	7	70	3	3	3	3	424	176	1272	528	CoherentMotion_C#v1	1	500
597	1	3	33	0	0	3	3	199	401	597	1203	CoherentMotion_C#v1	1	500
585	1	6	61	2	2	3	3	368	232	1104	696	CoherentMotion_C#v1	1	500
541	1	4	42	0	0	3	3	256	344	768	1032	CoherentMotion_C#v1	1	500
544	0	0	5	0	2	3	3	31	569	93	1707	CoherentMotion_C#v1	1	500
579	0	1	14	2	1	3	3	87	513	261	1539	CoherentMotion_C#v1	1	500
580	1	7	70	3	3	3	3	424	176	1272	528	CoherentMotion_C#v1	1	500
571	1	4	42	0	0	3	3	256	344	768	1032	CoherentMotion_C#v1	1	500
734	1	2	23	2	2	3	3	143	457	429	1371	CoherentMotion_C#v1	1	500
805	0	0	5	1	2	3	3	31	569	93	1707	CoherentMotion_C#v1	1	500
1375	0	0	5	1	2	3	3	31	569	93	1707	CoherentMotion_C#v1	1	500
934	1	2	23	1	1	3	3	143	457	429	1371	CoherentMotion_C#v1	1	500
724	1	4	42	3	3	3	3	256	344	768	1032	CoherentMotion_C#v1	1	500
544	1	6	61	0	0	3	3	368	232	1104	696	CoherentMotion_C#v1	1	500
989	0	0	5	3	0	3	3	31	569	93	1707	CoherentMotion_C#v1	1	500
782	1	6	61	2	2	3	3	368	232	1104	696	CoherentMotion_C#v1	1	500
821	1	2	23	1	1	3	3	143	457	429	1371	CoherentMotion_C#v1	1	500
768	1	4	42	0	0	3	3	256	344	768	1032	CoherentMotion_C#v1	1	500
585	1	7	70	0	0	3	3	424	176	1272	528	CoherentMotion_C#v1	1	500
1131	1	1	14	2	2	3	3	87	513	261	1539	CoherentMotion_C#v1	1	500
606	1	5	51	3	3	3	3	312	288	936	864	CoherentMotion_C#v1	1	500
4403	1	4	42	3	3	3	3	256	344	768	1032	CoherentMotion_C#v1	1	500
1079	1	5	51	0	0	3	3	312	288	936	864	CoherentMotion_C#v1	1	500
542	0	1	14	2	3	3	3	87	513	261	1539	CoherentMotion_C#v1	1	500
717	1	5	51	0	0	3	3	312	288	936	864	CoherentMotion_C#v1	1	500
724	1	2	23	0	0	3	3	143	457	429	1371	CoherentMotion_C#v1	1	500
1051	1	6	61	3	3	3	3	368	232	1104	696	CoherentMotion_C#v1	1	500
1020	1	1	14	3	3	3	3	87	513	261	1539	CoherentMotion_C#v1	1	500
678	1	4	42	1	1	3	3	256	344	768	1032	CoherentMotion_C#v1	1	500
671	1	1	14	3	3	3	3	87	513	261	1539	CoherentMotion_C#v1	1	500
711	1	6	61	1	1	3	3	368	232	1104	696	CoherentMotion_C#v1	1	500
624	1	2	23	2	2	3	3	143	457	429	1371	CoherentMotion_C#v1	1	500
561	1	7	70	0	0	3	3	424	176	1272	528	CoherentMotion_C#v1	1	500
648	1	4	42	1	1	3	3	256	344	768	1032	CoherentMotion_C#v1	1	500
544	0	2	23	3	2	3	3	143	457	429	1371	CoherentMotion_C#v1	1	500
576	1	1	14	0	0	3	3	87	513	261	1539	CoherentMotion_C#v1	1	500
545	1	6	61	2	2	3	3	368	232	1104	696	CoherentMotion_C#v1	1	500
2406	0	1	14	2	0	3	3	87	513	261	1539	CoherentMotion_C#v1	1	500
744	0	0	5	1	2	3	3	31	569	93	1707	CoherentMotion_C#v1	1	500
544	1	2	23	3	3	3	3	143	457	429	1371	CoherentMotion_C#v1	1	500
628	1	5	51	2	2	3	3	312	288	936	864	CoherentMotion_C#v1	1	500
601	1	3	33	3	3	3	3	199	401	597	1203	CoherentMotion_C#v1	1	500
601	0	1	14	1	2	3	3	87	513	261	1539	CoherentMotion_C#v1	1	500
657	0	0	5	1	3	3	3	31	569	93	1707	CoherentMotion_C#v1	1	500
648	0	0	5	0	1	3	3	31	569	93	1707	CoherentMotion_C#v1	1	500
545	1	5	51	2	2	3	3	312	288	936	864	CoherentMotion_C#v1	1	500
719	1	1	14	1	1	3	3	87	513	261	1539	CoherentMotion_C#v1	1	500
550	1	7	70	1	1	3	3	424	176	1272	528	CoherentMotion_C#v1	1	500
544	1	4	42	1	1	3	3	256	344	768	1032	CoherentMotion_C#v1	1	500
619	1	5	51	2	2	3	3	312	288	936	864	CoherentMotion_C#v1	1	500
609	1	3	33	2	2	3	3	199	401	597	1203	CoherentMotion_C#v1	1	500
629	1	7	70	0	0	3	3	424	176	1272	528	CoherentMotion_C#v1	1	500
556	1	7	70	3	3	3	3	424	176	1272	528	CoherentMotion_C#v1	1	500
1198	1	1	14	3	3	3	3	87	513	261	1539	CoherentMotion_C#v1	1	500
704	1	7	70	2	2	3	3	424	176	1272	528	CoherentMotion_C#v1	1	500
538	1	3	33	1	1	3	3	199	401	597	1203	CoherentMotion_C#v1	1	500
555	1	5	51	0	0	3	3	312	288	936	864	CoherentMotion_C#v1	1	500
846	0	1	14	1	3	3	3	87	513	261	1539	CoherentMotion_C#v1	1	500
584	1	6	61	3	3	3	3	368	232	1104	696	CoherentMotion_C#v1	1	500
587	1	6	61	3	3	3	3	368	232	1104	696	CoherentMotion_C#v1	1	500
608	1	3	33	1	1	3	3	199	401	597	1203	CoherentMotion_C#v1	1	500
580	1	7	70	1	1	3	3	424	176	1272	528	CoherentMotion_C#v1	1	500
631	1	7	70	0	0	3	3	424	176	1272	528	CoherentMotion_C#v1	1	500
620	1	7	70	3	3	3	3	424	176	1272	528	CoherentMotion_C#v1	1	500
578	1	3	33	2	2	3	3	199	401	597	1203	CoherentMotion_C#v1	1	500
544	1	3	33	1	1	3	3	199	401	597	1203	CoherentMotion_C#v1	1	500
631	1	4	42	1	1	3	3	256	344	768	1032	CoherentMotion_C#v1	1	500
545	1	5	51	1	1	3	3	312	288	936	864	CoherentMotion_C#v1	1	500
640	1	3	33	0	0	3	3	199	401	597	1203	CoherentMotion_C#v1	1	500
647	1	4	42	2	2	3	3	256	344	768	1032	CoherentMotion_C#v1	1	500
544	1	5	51	3	3	3	3	312	288	936	864	CoherentMotion_C#v1	1	500
559	1	4	42	0	0	3	3	256	344	768	1032	CoherentMotion_C#v1	1	500
577	1	7	70	1	1	3	3	424	176	1272	528	CoherentMotion_C#v1	1	500
2244	1	7	70	2	2	3	3	424	176	1272	528	CoherentMotion_C#v1	1	500
1794	0	0	5	1	3	3	3	31	569	93	1707	CoherentMotion_C#v1	1	500
902	1	2	23	3	3	3	3	143	457	429	1371	CoherentMotion_C#v1	1	500
594	1	7	70	0	0	3	3	424	176	1272	528	CoherentMotion_C#v1	1	500
662	1	1	14	0	0	3	3	87	513	261	1539	CoherentMotion_C#v1	1	500
635	1	7	70	2	2	3	3	424	176	1272	528	CoherentMotion_C#v1	1	500
578	1	6	61	1	1	3	3	368	232	1104	696	CoherentMotion_C#v1	1	500
693	1	3	33	2	2	3	3	199	401	597	1203	CoherentMotion_C#v1	1	500
684	0	0	5	3	2	3	3	31	569	93	1707	CoherentMotion_C#v1	1	500
2258	1	5	51	1	1	3	3	312	288	936	864	CoherentMotion_C#v1	1	500
641	1	6	61	3	3	3	3	368	232	1104	696	CoherentMotion_C#v1	1	500
951	1	0	5	2	2	3	3	31	569	93	1707	CoherentMotion_C#v1	1	500
612	1	6	61	2	2	3	3	368	232	1104	696	CoherentMotion_C#v1	1	500
618	1	6	61	0	0	3	3	368	232	1104	696	CoherentMotion_C#v1	1	500
639	1	2	23	0	0	3	3	143	457	429	1371	CoherentMotion_C#v1	1	500
820	1	0	5	2	2	3	3	31	569	93	1707	CoherentMotion_C#v1	1	500
703	1	2	23	2	2	3	3	143	457	429	1371	CoherentMotion_C#v1	1	500
565	1	7	70	3	3	3	3	424	176	1272	528	CoherentMotion_C#v1	1	500
778	1	4	42	0	0	3	3	256	344	768	1032	CoherentMotion_C#v1	1	500
546	1	4	42	1	1	3	3	256	344	768	1032	CoherentMotion_C#v1	1	500
614	1	6	61	1	1	3	3	368	232	1104	696	CoherentMotion_C#v1	1	500
682	1	6	61	0	0	3	3	368	232	1104	696	CoherentMotion_C#v1	1	500
577	1	0	5	0	0	3	3	31	569	93	1707	CoherentMotion_C#v1	1	500
541	0	0	5	3	0	3	3	31	569	93	1707	CoherentMotion_C#v1	1	500
727	0	0	5	3	2	3	3	31	569	93	1707	CoherentMotion_C#v1	1	500
668	1	4	42	0	0	3	3	256	344	768	1032	CoherentMotion_C#v1	1	500
678	1	4	42	2	2	3	3	256	344	768	1032	CoherentMotion_C#v1	1	500
605	1	2	23	3	3	3	3	143	457	429	1371	CoherentMotion_C#v1	1	500
544	1	7	70	1	1	3	3	424	176	1272	528	CoherentMotion_C#v1	1	500
771	0	0	5	1	0	3	3	31	569	93	1707	CoherentMotion_C#v1	1	500
637	1	0	5	2	2	3	3	31	569	93	1707	CoherentMotion_C#v1	1	500
544	1	5	51	2	2	3	3	312	288	936	864	CoherentMotion_C#v1	1	500
579	1	7	70	3	3	3	3	424	176	1272	528	CoherentMotion_C#v1	1	500
871	1	1	14	2	2	3	3	87	513	261	1539	CoherentMotion_C#v1	1	500
546	0	7	70	3	2	3	3	424	176	1272	528	CoherentMotion_C#v1	1	500
646	0	0	5	1	2	3	3	31	569	93	1707	CoherentMotion_C#v1	1	500
651	1	3	33	0	0	3	3	199	401	597	1203	CoherentMotion_C#v1	1	500
718	0	0	5	0	3	3	3	31	569	93	1707	CoherentMotion_C#v1	1	500
631	1	0	5	0	0	3	3	31	569	93	1707	CoherentMotion_C#v1	1	500
1626	1	0	5	2	2	3	3	31	569	93	1707	CoherentMotion_C#v1	1	500
669	0	0	5	1	0	3	3	31	569	93	1707	CoherentMotion_C#v1	1	500
691	0	1	14	2	1	3	3	87	513	261	1539	CoherentMotion_C#v1	1	500
682	1	6	61	0	0	3	3	368	232	1104	696	CoherentMotion_C#v1	1	500
623	1	3	33	0	0	3	3	199	401	597	1203	CoherentMotion_C#v1	1	500
643	0	0	5	1	2	3	3	31	569	93	1707	CoherentMotion_C#v1	1	500
554	1	2	23	1	1	3	3	143	457	429	1371	CoherentMotion_C#v1	1	500
620	1	1	14	1	1	3	3	87	513	261	1539	CoherentMotion_C#v1	1	500
546	0	1	14	2	1	3	3	87	513	261	1539	CoherentMotion_C#v1	1	500
628	1	0	5	3	3	3	3	31	569	93	1707	CoherentMotion_C#v1	1	500
715	1	1	14	2	2	3	3	87	513	261	1539	CoherentMotion_C#v1	1	500
626	0	2	23	2	1	3	3	143	457	429	1371	CoherentMotion_C#v1	1	500
551	1	5	51	2	2	3	3	312	288	936	864	CoherentMotion_C#v1	1	500
586	1	5	51	1	1	3	3	312	288	936	864	CoherentMotion_C#v1	1	500
1438	1	7	70	0	0	3	3	424	176	1272	528	CoherentMotion_C#v1	1	500
613	1	6	61	3	3	3	3	368	232	1104	696	CoherentMotion_C#v1	1	500
939	1	1	14	1	1	3	3	87	513	261	1539	CoherentMotion_C#v1	1	500
568	1	2	23	0	0	3	3	143	457	429	1371	CoherentMotion_C#v1	1	500
653	1	5	51	3	3	3	3	312	288	936	864	CoherentMotion_C#v1	1	500
540	1	4	42	1	1	3	3	256	344	768	1032	CoherentMotion_C#v1	1	500
646	1	2	23	2	2	3	3	143	457	429	1371	CoherentMotion_C#v1	1	500
557	1	4	42	0	0	3	3	256	344	768	1032	CoherentMotion_C#v1	1	500
1200	1	1	14	3	3	3	3	87	513	261	1539	CoherentMotion_C#v1	1	500
543	1	6	61	3	3	3	3	368	232	1104	696	CoherentMotion_C#v1	1	500
578	1	5	51	2	2	3	3	312	288	936	864	CoherentMotion_C#v1	1	500
542	1	3	33	3	3	3	3	199	401	597	1203	CoherentMotion_C#v1	1	500
573	1	7	70	0	0	3	3	424	176	1272	528	CoherentMotion_C#v1	1	500
689	1	4	42	2	2	3	3	256	344	768	1032	CoherentMotion_C#v1	1	500
615	1	1	14	3	3	3	3	87	513	261	1539	CoherentMotion_C#v1	1	500
557	1	6	61	2	2	3	3	368	232	1104	696	CoherentMotion_C#v1	1	500
544	0	2	23	1	3	3	3	143	457	429	1371	CoherentMotion_C#v1	1	500
672	0	1	14	1	2	3	3	87	513	261	1539	CoherentMotion_C#v1	1	500
728	0	0	5	2	1	3	3	31	569	93	1707	CoherentMotion_C#v1	1	500
545	0	7	70	3	2	3	3	424	176	1272	528	CoherentMotion_C#v1	1	500
610	1	4	42	3	3	3	3	256	344	768	1032	CoherentMotion_C#v1	1	500
614	1	4	42	1	1	3	3	256	344	768	1032	CoherentMotion_C#v1	1	500
589	1	5	51	1	1	3	3	312	288	936	864	CoherentMotion_C#v1	1	500
656	1	5	51	0	0	3	3	312	288	936	864	CoherentMotion_C#v1	1	500
678	1	5	51	0	0	3	3	312	288	936	864	CoherentMotion_C#v1	1	500
588	1	5	51	2	2	3	3	312	288	936	864	CoherentMotion_C#v1	1	500
559	1	7	70	1	1	3	3	424	176	1272	528	CoherentMotion_C#v1	1	500
563	1	4	42	1	1	3	3	256	344	768	1032	CoherentMotion_C#v1	1	500
544	1	5	51	3	3	3	3	312	288	936	864	CoherentMotion_C#v1	1	500
554	1	4	42	0	0	3	3	256	344	768	1032	CoherentMotion_C#v1	1	500
544	1	7	70	2	2	3	3	424	176	1272	528	CoherentMotion_C#v1	1	500
670	1	2	23	2	2	3	3	143	457	429	1371	CoherentMotion_C#v1	1	500
549	1	5	51	0	0	3	3	312	288	936	864	CoherentMotion_C#v1	1	500
551	1	6	61	1	1	3	3	368	232	1104	696	CoherentMotion_C#v1	1	500
571	1	2	23	2	2	3	3	143	457	429	1371	CoherentMotion_C#v1	1	500
2302	1	4	42	2	2	3	3	256	344	768	1032	CoherentMotion_C#v1	1	500
637	1	3	33	1	1	3	3	199	401	597	1203	CoherentMotion_C#v1	1	500
3827	1	3	33	2	2	3	3	199	401	597	1203	CoherentMotion_C#v1	1	500
646	1	3	33	0	0	3	3	199	401	597	1203	CoherentMotion_C#v1	1	500
640	1	6	61	1	1	3	3	368	232	1104	696	CoherentMotion_C#v1	1	500
725	0	0	5	2	3	3	3	31	569	93	1707	CoherentMotion_C#v1	1	500
589	1	5	51	1	1	3	3	312	288	936	864	CoherentMotion_C#v1	1	500
640	1	2	23	0	0	3	3	143	457	429	1371	CoherentMotion_C#v1	1	500
598	1	7	70	2	2	3	3	424	176	1272	528	CoherentMotion_C#v1	1	500
982	0	0	5	0	3	3	3	31	569	93	1707	CoherentMotion_C#v1	1	500
585	1	3	33	0	0	3	3	199	401	597	1203	CoherentMotion_C#v1	1	500
1021	1	3	33	0	0	3	3	199	401	597	1203	CoherentMotion_C#v1	1	500
636	1	4	42	1	1	3	3	256	344	768	1032	CoherentMotion_C#v1	1	500
561	1	2	23	1	1	3	3	143	457	429	1371	CoherentMotion_C#v1	1	500
595	1	0	5	0	0	3	3	31	569	93	1707	CoherentMotion_C#v1	1	500
631	1	7	70	2	2	3	3	424	176	1272	528	CoherentMotion_C#v1	1	500
1097	1	5	51	1	1	3	3	312	288	936	864	CoherentMotion_C#v1	1	500
894	1	1	14	3	3	3	3	87	513	261	1539	CoherentMotion_C#v1	1	500
618	1	5	51	3	3	3	3	312	288	936	864	CoherentMotion_C#v1	1	500
606	0	0	5	0	3	3	3	31	569	93	1707	CoherentMotion_C#v1	1	500
627	1	3	33	2	2	3	3	199	401	597	1203	CoherentMotion_C#v1	1	500
545	1	6	61	2	2	3	3	368	232	1104	696	CoherentMotion_C#v1	1	500
1435	0	1	14	1	2	3	3	87	513	261	1539	CoherentMotion_C#v1	1	500
1878	0	3	33	2	0	3	3	199	401	597	1203	CoherentMotion_C#v1	1	500
618	1	6	61	0	0	3	3	368	232	1104	696	CoherentMotion_C#v1	1	500
575	1	6	61	3	3	3	3	368	232	1104	696	CoherentMotion_C#v1	1	500
542	1	5	51	2	2	3	3	312	288	936	864	CoherentMotion_C#v1	1	500
676	1	1	14	0	0	3	3	87	513	261	1539	CoherentMotion_C#v1	1	500
632	1	3	33	2	2	3	3	199	401	597	1203	CoherentMotion_C#v1	1	500
621	1	4	42	1	1	3	3	256	344	768	1032	CoherentMotion_C#v1	1	500
1015	0	1	14	1	3	3	3	87	513	261	1539	CoherentMotion_C#v1	1	500
545	1	5	51	2	2	3	3	312	288	936	864	CoherentMotion_C#v1	1	500
552	1	3	33	1	1	3	3	199	401	597	1203	CoherentMotion_C#v1	1	500
650	1	6	61	1	1	3	3	368	232	1104	696	CoherentMotion_C#v1	1	500
545	1	4	42	0	0	3	3	256	344	768	1032	CoherentMotion_C#v1	1	500
626	1	5	51	0	0	3	3	312	288	936	864	CoherentMotion_C#v1	1	500
583	1	1	14	1	1	3	3	87	513	261	1539	CoherentMotion_C#v1	1	500
543	0	1	14	1	0	3	3	87	513	261	1539	CoherentMotion_C#v1	1	500
1245	1	7	70	2	2	3	3	424	176	1272	528	CoherentMotion_C#v1	1	500
611	1	7	70	2	2	3	3	424	176	1272	528	CoherentMotion_C#v1	1	500
646	1	7	70	0	0	3	3	424	176	1272	528	CoherentMotion_C#v1	1	500
637	1	7	70	3	3	3	3	424	176	1272	528	CoherentMotion_C#v1	1	500
579	1	5	51	0	0	3	3	312	288	936	864	CoherentMotion_C#v1	1	500
565	1	7	70	0	0	3	3	424	176	1272	528	CoherentMotion_C#v1	1	500
918	1	1	14	2	2	3	3	87	513	261	1539	CoherentMotion_C#v1	1	500
662	1	3	33	0	0	3	3	199	401	597	1203	CoherentMotion_C#v1	1	500
668	1	3	33	0	0	3	3	199	401	597	1203	CoherentMotion_C#v1	1	500
642	1	2	23	2	2	3	3	143	457	429	1371	CoherentMotion_C#v1	1	500
565	1	3	33	3	3	3	3	199	401	597	1203	CoherentMotion_C#v1	1	500
553	1	3	33	1	1	3	3	199	401	597	1203	CoherentMotion_C#v1	1	500
605	1	2	23	2	2	3	3	143	457	429	1371	CoherentMotion_C#v1	1	500
705	1	3	33	3	3	3	3	199	401	597	1203	CoherentMotion_C#v1	1	500
696	1	2	23	1	1	3	3	143	457	429	1371	CoherentMotion_C#v1	1	500
547	1	6	61	2	2	3	3	368	232	1104	696	CoherentMotion_C#v1	1	500
737	0	0	5	1	3	3	3	31	569	93	1707	CoherentMotion_C#v1	1	500
742	0	0	5	1	2	3	3	31	569	93	1707	CoherentMotion_C#v1	1	500
626	1	6	61	0	0	3	3	368	232	1104	696	CoherentMotion_C#v1	1	500
615	1	2	23	0	0	3	3	143	457	429	1371	CoherentMotion_C#v1	1	500
652	0	3	33	1	0	3	3	199	401	597	1203	CoherentMotion_C#v1	1	500
558	1	5	51	1	1	3	3	312	288	936	864	CoherentMotion_C#v1	1	500
628	1	5	51	0	0	3	3	312	288	936	864	CoherentMotion_C#v1	1	500
584	1	4	42	3	3	3	3	256	344	768	1032	CoherentMotion_C#v1	1	500
557	1	7	70	1	1	3	3	424	176	1272	528	CoherentMotion_C#v1	1	500
593	1	6	61	2	2	3	3	368	232	1104	696	CoherentMotion_C#v1	1	500
613	1	7	70	2	2	3	3	424	176	1272	528	CoherentMotion_C#v1	1	500
953	0	2	23	2	3	3	3	143	457	429	1371	CoherentMotion_C#v1	1	500
774	1	2	23	1	1	3	3	143	457	429	1371	CoherentMotion_C#v1	1	500
607	1	7	70	1	1	3	3	424	176	1272	528	CoherentMotion_C#v1	1	500
