# Supplementary material for: The Leuven Embedded Figures Test (L-EFT): measuring perception, intelligence or executive function?
Source: PeerJ. 2018 Mar 26;6:e4524. doi: 10.7717/peerj.4524 (PMC5875396; doi:10.7717/peerj.4524)
Supplement: Supplemental Information 9 [file peerj-06-4524-s009.zip › Study 1/CoherentMotion/116050CoherentMotion.csv]

ReactionTime	Accuracy	CoherenceLevel	CoherenceValue	StimDirection	RespDirection	G_MeanCoherentSpeed	G_MeanRandomSpeed	TotalCoherent	TotalRandom	TotalCoherentSpeed	TotalRandomSpeed	TestID	MainPrac	MotionDuration
2519	0	2	23	2	0	3	3	143	457	429	1371	CoherentMotion_C#v1	0	1000
3948	0	2	23	0	1	3	3	143	457	429	1371	CoherentMotion_C#v1	0	1000
2022	1	7	70	0	0	3	3	424	176	1272	528	CoherentMotion_C#v1	0	1000
1728	1	4	42	3	3	3	3	256	344	768	1032	CoherentMotion_C#v1	0	1000
1439	1	7	70	1	1	3	3	424	176	1272	528	CoherentMotion_C#v1	0	1000
1466	1	6	61	3	3	3	3	368	232	1104	696	CoherentMotion_C#v1	0	1000
1412	1	3	33	0	0	3	3	199	401	597	1203	CoherentMotion_C#v1	0	1000
1615	0	1	14	3	1	3	3	87	513	261	1539	CoherentMotion_C#v1	0	1000
1308	1	2	23	2	2	3	3	143	457	429	1371	CoherentMotion_C#v1	0	1000
1396	1	5	51	3	3	3	3	312	288	936	864	CoherentMotion_C#v1	0	1000
1485	1	4	42	3	3	3	3	256	344	768	1032	CoherentMotion_C#v1	0	1000
1368	0	3	33	2	0	3	3	199	401	597	1203	CoherentMotion_C#v1	0	1000
1376	1	0	5	1	1	3	3	31	569	93	1707	CoherentMotion_C#v1	0	1000
1348	0	4	42	2	0	3	3	256	344	768	1032	CoherentMotion_C#v1	0	1000
1119	1	2	23	3	3	3	3	143	457	429	1371	CoherentMotion_C#v1	0	1000
1666	1	5	51	0	0	3	3	312	288	936	864	CoherentMotion_C#v1	0	1000
1393	0	4	42	2	0	3	3	256	344	768	1032	CoherentMotion_C#v1	0	1000
1368	0	0	5	2	0	3	3	31	569	93	1707	CoherentMotion_C#v1	0	1000
1331	1	5	51	1	1	3	3	312	288	936	864	CoherentMotion_C#v1	0	1000
1417	1	7	70	1	1	3	3	424	176	1272	528	CoherentMotion_C#v1	0	1000
1345	1	3	33	0	0	3	3	199	401	597	1203	CoherentMotion_C#v1	0	1000
1290	1	6	61	1	1	3	3	368	232	1104	696	CoherentMotion_C#v1	0	1000
1296	0	3	33	0	3	3	3	199	401	597	1203	CoherentMotion_C#v1	0	1000
1046	1	1	14	3	3	3	3	87	513	261	1539	CoherentMotion_C#v1	0	1000
1302	0	4	42	2	0	3	3	256	344	768	1032	CoherentMotion_C#v1	0	1000
1388	0	1	14	2	3	3	3	87	513	261	1539	CoherentMotion_C#v1	0	1000
1348	1	6	61	2	2	3	3	368	232	1104	696	CoherentMotion_C#v1	0	1000
1388	0	0	5	0	3	3	3	31	569	93	1707	CoherentMotion_C#v1	0	1000
1925	1	3	33	0	0	3	3	199	401	597	1203	CoherentMotion_C#v1	0	1000
1372	0	0	5	1	3	3	3	31	569	93	1707	CoherentMotion_C#v1	0	1000
1411	1	5	51	3	3	3	3	312	288	936	864	CoherentMotion_C#v1	0	1000
1389	0	1	14	2	1	3	3	87	513	261	1539	CoherentMotion_C#v1	0	1000
1414	1	7	70	3	3	3	3	424	176	1272	528	CoherentMotion_C#v1	0	1000
1374	1	4	42	3	3	3	3	256	344	768	1032	CoherentMotion_C#v1	0	1000
1063	1	3	33	3	3	3	3	199	401	597	1203	CoherentMotion_C#v1	0	1000
1415	1	1	14	1	1	3	3	87	513	261	1539	CoherentMotion_C#v1	0	1000
1344	1	7	70	1	1	3	3	424	176	1272	528	CoherentMotion_C#v1	0	1000
1399	1	5	51	0	0	3	3	312	288	936	864	CoherentMotion_C#v1	0	1000
1050	1	2	23	3	3	3	3	143	457	429	1371	CoherentMotion_C#v1	0	1000
1425	1	5	51	3	3	3	3	312	288	936	864	CoherentMotion_C#v1	0	1000
1482	1	6	61	3	3	3	3	368	232	1104	696	CoherentMotion_C#v1	0	1000
1478	1	3	33	1	1	3	3	199	401	597	1203	CoherentMotion_C#v1	0	1000
1359	1	3	33	1	1	3	3	199	401	597	1203	CoherentMotion_C#v1	0	1000
1320	1	2	23	1	1	3	3	143	457	429	1371	CoherentMotion_C#v1	0	1000
1391	1	5	51	0	0	3	3	312	288	936	864	CoherentMotion_C#v1	0	1000
1366	1	7	70	3	3	3	3	424	176	1272	528	CoherentMotion_C#v1	0	1000
1295	0	1	14	0	3	3	3	87	513	261	1539	CoherentMotion_C#v1	0	1000
1301	1	5	51	0	0	3	3	312	288	936	864	CoherentMotion_C#v1	0	1000
1372	1	3	33	3	3	3	3	199	401	597	1203	CoherentMotion_C#v1	0	1000
1267	1	2	23	0	0	3	3	143	457	429	1371	CoherentMotion_C#v1	0	1000
1305	1	7	70	1	1	3	3	424	176	1272	528	CoherentMotion_C#v1	0	1000
1281	1	3	33	0	0	3	3	199	401	597	1203	CoherentMotion_C#v1	0	1000
1093	0	5	51	2	3	3	3	312	288	936	864	CoherentMotion_C#v1	0	1000
1239	1	1	14	3	3	3	3	87	513	261	1539	CoherentMotion_C#v1	0	1000
1303	1	1	14	1	1	3	3	87	513	261	1539	CoherentMotion_C#v1	0	1000
1042	0	1	14	2	0	3	3	87	513	261	1539	CoherentMotion_C#v1	0	1000
1347	1	6	61	0	0	3	3	368	232	1104	696	CoherentMotion_C#v1	0	1000
1066	1	7	70	3	3	3	3	424	176	1272	528	CoherentMotion_C#v1	0	1000
1290	1	7	70	1	1	3	3	424	176	1272	528	CoherentMotion_C#v1	0	1000
1043	0	0	5	2	1	3	3	31	569	93	1707	CoherentMotion_C#v1	0	1000
2651	1	6	61	2	2	3	3	368	232	1104	696	CoherentMotion_C#v1	0	1000
1191	1	0	5	1	1	3	3	31	569	93	1707	CoherentMotion_C#v1	0	1000
1051	1	2	23	3	3	3	3	143	457	429	1371	CoherentMotion_C#v1	0	1000
1324	1	3	33	1	1	3	3	199	401	597	1203	CoherentMotion_C#v1	0	1000
1138	0	1	14	2	1	3	3	87	513	261	1539	CoherentMotion_C#v1	0	1000
1140	0	1	14	0	1	3	3	87	513	261	1539	CoherentMotion_C#v1	0	1000
1127	1	4	42	2	2	3	3	256	344	768	1032	CoherentMotion_C#v1	0	1000
1043	1	7	70	2	2	3	3	424	176	1272	528	CoherentMotion_C#v1	0	1000
1044	1	3	33	3	3	3	3	199	401	597	1203	CoherentMotion_C#v1	0	1000
1044	0	2	23	2	1	3	3	143	457	429	1371	CoherentMotion_C#v1	0	1000
1254	1	7	70	3	3	3	3	424	176	1272	528	CoherentMotion_C#v1	0	1000
1324	1	4	42	0	0	3	3	256	344	768	1032	CoherentMotion_C#v1	0	1000
1251	0	0	5	0	3	3	3	31	569	93	1707	CoherentMotion_C#v1	0	1000
1193	0	0	5	3	1	3	3	31	569	93	1707	CoherentMotion_C#v1	0	1000
1261	1	3	33	1	1	3	3	199	401	597	1203	CoherentMotion_C#v1	0	1000
1745	0	3	33	2	1	3	3	199	401	597	1203	CoherentMotion_C#v1	0	1000
1348	1	7	70	3	3	3	3	424	176	1272	528	CoherentMotion_C#v1	0	1000
1531	1	6	61	3	3	3	3	368	232	1104	696	CoherentMotion_C#v1	0	1000
1127	1	7	70	2	2	3	3	424	176	1272	528	CoherentMotion_C#v1	0	1000
1080	0	2	23	2	1	3	3	143	457	429	1371	CoherentMotion_C#v1	0	1000
983	1	3	33	0	0	3	3	199	401	597	1203	CoherentMotion_C#v1	1	500
966	1	7	70	2	2	3	3	424	176	1272	528	CoherentMotion_C#v1	1	500
1043	0	0	5	0	1	3	3	31	569	93	1707	CoherentMotion_C#v1	1	500
863	0	3	33	2	1	3	3	199	401	597	1203	CoherentMotion_C#v1	1	500
862	1	7	70	3	3	3	3	424	176	1272	528	CoherentMotion_C#v1	1	500
837	1	5	51	2	2	3	3	312	288	936	864	CoherentMotion_C#v1	1	500
883	1	1	14	1	1	3	3	87	513	261	1539	CoherentMotion_C#v1	1	500
1054	0	1	14	3	0	3	3	87	513	261	1539	CoherentMotion_C#v1	1	500
861	1	5	51	0	0	3	3	312	288	936	864	CoherentMotion_C#v1	1	500
937	0	6	61	2	0	3	3	368	232	1104	696	CoherentMotion_C#v1	1	500
903	0	1	14	2	3	3	3	87	513	261	1539	CoherentMotion_C#v1	1	500
835	1	5	51	0	0	3	3	312	288	936	864	CoherentMotion_C#v1	1	500
813	1	7	70	2	2	3	3	424	176	1272	528	CoherentMotion_C#v1	1	500
839	1	5	51	3	3	3	3	312	288	936	864	CoherentMotion_C#v1	1	500
832	1	0	5	0	0	3	3	31	569	93	1707	CoherentMotion_C#v1	1	500
771	1	2	23	0	0	3	3	143	457	429	1371	CoherentMotion_C#v1	1	500
948	0	3	33	0	3	3	3	199	401	597	1203	CoherentMotion_C#v1	1	500
862	1	7	70	2	2	3	3	424	176	1272	528	CoherentMotion_C#v1	1	500
763	1	6	61	0	0	3	3	368	232	1104	696	CoherentMotion_C#v1	1	500
580	1	7	70	3	3	3	3	424	176	1272	528	CoherentMotion_C#v1	1	500
584	1	3	33	3	3	3	3	199	401	597	1203	CoherentMotion_C#v1	1	500
588	1	4	42	1	1	3	3	256	344	768	1032	CoherentMotion_C#v1	1	500
577	1	6	61	1	1	3	3	368	232	1104	696	CoherentMotion_C#v1	1	500
545	1	6	61	0	0	3	3	368	232	1104	696	CoherentMotion_C#v1	1	500
551	1	2	23	3	3	3	3	143	457	429	1371	CoherentMotion_C#v1	1	500
730	1	1	14	1	1	3	3	87	513	261	1539	CoherentMotion_C#v1	1	500
738	0	0	5	1	3	3	3	31	569	93	1707	CoherentMotion_C#v1	1	500
649	1	1	14	3	3	3	3	87	513	261	1539	CoherentMotion_C#v1	1	500
864	1	4	42	2	2	3	3	256	344	768	1032	CoherentMotion_C#v1	1	500
587	1	2	23	1	1	3	3	143	457	429	1371	CoherentMotion_C#v1	1	500
558	1	5	51	3	3	3	3	312	288	936	864	CoherentMotion_C#v1	1	500
562	0	1	14	0	3	3	3	87	513	261	1539	CoherentMotion_C#v1	1	500
546	1	7	70	1	1	3	3	424	176	1272	528	CoherentMotion_C#v1	1	500
1304	0	2	23	0	3	3	3	143	457	429	1371	CoherentMotion_C#v1	1	500
545	1	4	42	1	1	3	3	256	344	768	1032	CoherentMotion_C#v1	1	500
546	1	5	51	0	0	3	3	312	288	936	864	CoherentMotion_C#v1	1	500
677	1	1	14	0	0	3	3	87	513	261	1539	CoherentMotion_C#v1	1	500
795	1	2	23	3	3	3	3	143	457	429	1371	CoherentMotion_C#v1	1	500
541	1	5	51	3	3	3	3	312	288	936	864	CoherentMotion_C#v1	1	500
544	1	4	42	3	3	3	3	256	344	768	1032	CoherentMotion_C#v1	1	500
746	0	0	5	2	1	3	3	31	569	93	1707	CoherentMotion_C#v1	1	500
818	1	5	51	2	2	3	3	312	288	936	864	CoherentMotion_C#v1	1	500
891	0	5	51	2	1	3	3	312	288	936	864	CoherentMotion_C#v1	1	500
936	0	2	23	2	1	3	3	143	457	429	1371	CoherentMotion_C#v1	1	500
913	0	2	23	0	3	3	3	143	457	429	1371	CoherentMotion_C#v1	1	500
833	1	5	51	2	2	3	3	312	288	936	864	CoherentMotion_C#v1	1	500
620	1	6	61	2	2	3	3	368	232	1104	696	CoherentMotion_C#v1	1	500
1025	0	4	42	3	1	3	3	256	344	768	1032	CoherentMotion_C#v1	1	500
546	1	5	51	3	3	3	3	312	288	936	864	CoherentMotion_C#v1	1	500
562	1	5	51	3	3	3	3	312	288	936	864	CoherentMotion_C#v1	1	500
1445	1	7	70	0	0	3	3	424	176	1272	528	CoherentMotion_C#v1	1	500
543	1	6	61	1	1	3	3	368	232	1104	696	CoherentMotion_C#v1	1	500
546	1	6	61	3	3	3	3	368	232	1104	696	CoherentMotion_C#v1	1	500
694	0	1	14	2	3	3	3	87	513	261	1539	CoherentMotion_C#v1	1	500
603	1	5	51	3	3	3	3	312	288	936	864	CoherentMotion_C#v1	1	500
538	0	3	33	2	3	3	3	199	401	597	1203	CoherentMotion_C#v1	1	500
546	1	0	5	1	1	3	3	31	569	93	1707	CoherentMotion_C#v1	1	500
759	1	3	33	2	2	3	3	199	401	597	1203	CoherentMotion_C#v1	1	500
1039	0	0	5	2	1	3	3	31	569	93	1707	CoherentMotion_C#v1	1	500
606	1	7	70	3	3	3	3	424	176	1272	528	CoherentMotion_C#v1	1	500
547	1	3	33	3	3	3	3	199	401	597	1203	CoherentMotion_C#v1	1	500
662	1	7	70	1	1	3	3	424	176	1272	528	CoherentMotion_C#v1	1	500
604	1	2	23	0	0	3	3	143	457	429	1371	CoherentMotion_C#v1	1	500
829	1	3	33	0	0	3	3	199	401	597	1203	CoherentMotion_C#v1	1	500
617	1	4	42	3	3	3	3	256	344	768	1032	CoherentMotion_C#v1	1	500
767	1	6	61	2	2	3	3	368	232	1104	696	CoherentMotion_C#v1	1	500
952	1	2	23	2	2	3	3	143	457	429	1371	CoherentMotion_C#v1	1	500
821	0	1	14	3	2	3	3	87	513	261	1539	CoherentMotion_C#v1	1	500
992	0	3	33	2	1	3	3	199	401	597	1203	CoherentMotion_C#v1	1	500
1503	0	0	5	0	2	3	3	31	569	93	1707	CoherentMotion_C#v1	1	500
649	1	6	61	1	1	3	3	368	232	1104	696	CoherentMotion_C#v1	1	500
751	1	4	42	3	3	3	3	256	344	768	1032	CoherentMotion_C#v1	1	500
568	1	6	61	1	1	3	3	368	232	1104	696	CoherentMotion_C#v1	1	500
748	1	3	33	2	2	3	3	199	401	597	1203	CoherentMotion_C#v1	1	500
850	1	2	23	0	0	3	3	143	457	429	1371	CoherentMotion_C#v1	1	500
910	1	3	33	2	2	3	3	199	401	597	1203	CoherentMotion_C#v1	1	500
810	0	0	5	3	2	3	3	31	569	93	1707	CoherentMotion_C#v1	1	500
851	1	3	33	0	0	3	3	199	401	597	1203	CoherentMotion_C#v1	1	500
622	1	3	33	1	1	3	3	199	401	597	1203	CoherentMotion_C#v1	1	500
756	1	1	14	1	1	3	3	87	513	261	1539	CoherentMotion_C#v1	1	500
588	1	5	51	3	3	3	3	312	288	936	864	CoherentMotion_C#v1	1	500
640	0	2	23	2	1	3	3	143	457	429	1371	CoherentMotion_C#v1	1	500
565	1	7	70	3	3	3	3	424	176	1272	528	CoherentMotion_C#v1	1	500
649	1	6	61	1	1	3	3	368	232	1104	696	CoherentMotion_C#v1	1	500
1229	0	0	5	3	1	3	3	31	569	93	1707	CoherentMotion_C#v1	1	500
643	1	4	42	0	0	3	3	256	344	768	1032	CoherentMotion_C#v1	1	500
615	1	7	70	1	1	3	3	424	176	1272	528	CoherentMotion_C#v1	1	500
763	1	1	14	3	3	3	3	87	513	261	1539	CoherentMotion_C#v1	1	500
772	1	1	14	0	0	3	3	87	513	261	1539	CoherentMotion_C#v1	1	500
797	1	1	14	3	3	3	3	87	513	261	1539	CoherentMotion_C#v1	1	500
711	0	3	33	2	0	3	3	199	401	597	1203	CoherentMotion_C#v1	1	500
798	0	0	5	3	0	3	3	31	569	93	1707	CoherentMotion_C#v1	1	500
712	1	4	42	0	0	3	3	256	344	768	1032	CoherentMotion_C#v1	1	500
1007	0	0	5	3	0	3	3	31	569	93	1707	CoherentMotion_C#v1	1	500
860	1	3	33	0	0	3	3	199	401	597	1203	CoherentMotion_C#v1	1	500
1048	0	0	5	3	2	3	3	31	569	93	1707	CoherentMotion_C#v1	1	500
647	1	7	70	3	3	3	3	424	176	1272	528	CoherentMotion_C#v1	1	500
1309	1	2	23	2	2	3	3	143	457	429	1371	CoherentMotion_C#v1	1	500
676	1	6	61	0	0	3	3	368	232	1104	696	CoherentMotion_C#v1	1	500
545	1	4	42	1	1	3	3	256	344	768	1032	CoherentMotion_C#v1	1	500
604	1	6	61	1	1	3	3	368	232	1104	696	CoherentMotion_C#v1	1	500
576	1	4	42	1	1	3	3	256	344	768	1032	CoherentMotion_C#v1	1	500
1108	1	4	42	1	1	3	3	256	344	768	1032	CoherentMotion_C#v1	1	500
613	1	5	51	3	3	3	3	312	288	936	864	CoherentMotion_C#v1	1	500
1338	1	6	61	2	2	3	3	368	232	1104	696	CoherentMotion_C#v1	1	500
541	1	2	23	1	1	3	3	143	457	429	1371	CoherentMotion_C#v1	1	500
580	1	4	42	0	0	3	3	256	344	768	1032	CoherentMotion_C#v1	1	500
544	1	2	23	1	1	3	3	143	457	429	1371	CoherentMotion_C#v1	1	500
618	0	2	23	2	0	3	3	143	457	429	1371	CoherentMotion_C#v1	1	500
672	1	2	23	3	3	3	3	143	457	429	1371	CoherentMotion_C#v1	1	500
934	1	1	14	0	0	3	3	87	513	261	1539	CoherentMotion_C#v1	1	500
671	0	1	14	1	0	3	3	87	513	261	1539	CoherentMotion_C#v1	1	500
632	1	7	70	3	3	3	3	424	176	1272	528	CoherentMotion_C#v1	1	500
719	1	1	14	1	1	3	3	87	513	261	1539	CoherentMotion_C#v1	1	500
838	0	0	5	2	1	3	3	31	569	93	1707	CoherentMotion_C#v1	1	500
735	1	6	61	0	0	3	3	368	232	1104	696	CoherentMotion_C#v1	1	500
611	1	6	61	1	1	3	3	368	232	1104	696	CoherentMotion_C#v1	1	500
572	1	1	14	3	3	3	3	87	513	261	1539	CoherentMotion_C#v1	1	500
800	1	4	42	1	1	3	3	256	344	768	1032	CoherentMotion_C#v1	1	500
901	0	0	5	3	2	3	3	31	569	93	1707	CoherentMotion_C#v1	1	500
837	0	0	5	1	3	3	3	31	569	93	1707	CoherentMotion_C#v1	1	500
1040	1	7	70	1	1	3	3	424	176	1272	528	CoherentMotion_C#v1	1	500
575	0	0	5	2	3	3	3	31	569	93	1707	CoherentMotion_C#v1	1	500
544	1	5	51	1	1	3	3	312	288	936	864	CoherentMotion_C#v1	1	500
663	1	5	51	3	3	3	3	312	288	936	864	CoherentMotion_C#v1	1	500
544	0	0	5	3	0	3	3	31	569	93	1707	CoherentMotion_C#v1	1	500
1039	1	2	23	0	0	3	3	143	457	429	1371	CoherentMotion_C#v1	1	500
654	0	0	5	0	3	3	3	31	569	93	1707	CoherentMotion_C#v1	1	500
644	1	4	42	0	0	3	3	256	344	768	1032	CoherentMotion_C#v1	1	500
554	1	7	70	3	3	3	3	424	176	1272	528	CoherentMotion_C#v1	1	500
589	1	7	70	1	1	3	3	424	176	1272	528	CoherentMotion_C#v1	1	500
576	1	4	42	0	0	3	3	256	344	768	1032	CoherentMotion_C#v1	1	500
1029	1	6	61	3	3	3	3	368	232	1104	696	CoherentMotion_C#v1	1	500
740	0	2	23	2	0	3	3	143	457	429	1371	CoherentMotion_C#v1	1	500
542	1	7	70	1	1	3	3	424	176	1272	528	CoherentMotion_C#v1	1	500
702	1	7	70	2	2	3	3	424	176	1272	528	CoherentMotion_C#v1	1	500
566	1	7	70	3	3	3	3	424	176	1272	528	CoherentMotion_C#v1	1	500
542	1	3	33	3	3	3	3	199	401	597	1203	CoherentMotion_C#v1	1	500
780	1	0	5	0	0	3	3	31	569	93	1707	CoherentMotion_C#v1	1	500
547	1	2	23	1	1	3	3	143	457	429	1371	CoherentMotion_C#v1	1	500
599	0	1	14	2	0	3	3	87	513	261	1539	CoherentMotion_C#v1	1	500
1195	1	4	42	3	3	3	3	256	344	768	1032	CoherentMotion_C#v1	1	500
974	1	3	33	1	1	3	3	199	401	597	1203	CoherentMotion_C#v1	1	500
545	1	6	61	1	1	3	3	368	232	1104	696	CoherentMotion_C#v1	1	500
1311	1	3	33	3	3	3	3	199	401	597	1203	CoherentMotion_C#v1	1	500
901	0	1	14	2	1	3	3	87	513	261	1539	CoherentMotion_C#v1	1	500
578	1	6	61	0	0	3	3	368	232	1104	696	CoherentMotion_C#v1	1	500
597	1	4	42	0	0	3	3	256	344	768	1032	CoherentMotion_C#v1	1	500
634	1	1	14	3	3	3	3	87	513	261	1539	CoherentMotion_C#v1	1	500
559	1	6	61	1	1	3	3	368	232	1104	696	CoherentMotion_C#v1	1	500
545	1	6	61	0	0	3	3	368	232	1104	696	CoherentMotion_C#v1	1	500
756	0	0	5	2	3	3	3	31	569	93	1707	CoherentMotion_C#v1	1	500
621	1	2	23	0	0	3	3	143	457	429	1371	CoherentMotion_C#v1	1	500
594	1	5	51	3	3	3	3	312	288	936	864	CoherentMotion_C#v1	1	500
545	1	1	14	1	1	3	3	87	513	261	1539	CoherentMotion_C#v1	1	500
616	1	0	5	0	0	3	3	31	569	93	1707	CoherentMotion_C#v1	1	500
686	0	1	14	3	0	3	3	87	513	261	1539	CoherentMotion_C#v1	1	500
1124	1	3	33	2	2	3	3	199	401	597	1203	CoherentMotion_C#v1	1	500
870	0	4	42	2	1	3	3	256	344	768	1032	CoherentMotion_C#v1	1	500
546	1	6	61	3	3	3	3	368	232	1104	696	CoherentMotion_C#v1	1	500
787	1	1	14	0	0	3	3	87	513	261	1539	CoherentMotion_C#v1	1	500
574	1	2	23	3	3	3	3	143	457	429	1371	CoherentMotion_C#v1	1	500
640	1	3	33	1	1	3	3	199	401	597	1203	CoherentMotion_C#v1	1	500
1158	1	3	33	1	1	3	3	199	401	597	1203	CoherentMotion_C#v1	1	500
545	1	5	51	1	1	3	3	312	288	936	864	CoherentMotion_C#v1	1	500
715	0	3	33	2	3	3	3	199	401	597	1203	CoherentMotion_C#v1	1	500
995	1	5	51	0	0	3	3	312	288	936	864	CoherentMotion_C#v1	1	500
594	1	7	70	3	3	3	3	424	176	1272	528	CoherentMotion_C#v1	1	500
545	1	6	61	1	1	3	3	368	232	1104	696	CoherentMotion_C#v1	1	500
664	1	2	23	0	0	3	3	143	457	429	1371	CoherentMotion_C#v1	1	500
605	1	2	23	3	3	3	3	143	457	429	1371	CoherentMotion_C#v1	1	500
579	1	2	23	1	1	3	3	143	457	429	1371	CoherentMotion_C#v1	1	500
997	1	1	14	3	3	3	3	87	513	261	1539	CoherentMotion_C#v1	1	500
1059	1	3	33	3	3	3	3	199	401	597	1203	CoherentMotion_C#v1	1	500
659	1	7	70	0	0	3	3	424	176	1272	528	CoherentMotion_C#v1	1	500
634	1	6	61	0	0	3	3	368	232	1104	696	CoherentMotion_C#v1	1	500
545	1	4	42	0	0	3	3	256	344	768	1032	CoherentMotion_C#v1	1	500
818	1	4	42	1	1	3	3	256	344	768	1032	CoherentMotion_C#v1	1	500
621	1	6	61	3	3	3	3	368	232	1104	696	CoherentMotion_C#v1	1	500
610	1	2	23	0	0	3	3	143	457	429	1371	CoherentMotion_C#v1	1	500
998	0	0	5	3	1	3	3	31	569	93	1707	CoherentMotion_C#v1	1	500
741	0	2	23	2	0	3	3	143	457	429	1371	CoherentMotion_C#v1	1	500
542	1	5	51	3	3	3	3	312	288	936	864	CoherentMotion_C#v1	1	500
608	1	3	33	0	0	3	3	199	401	597	1203	CoherentMotion_C#v1	1	500
548	1	5	51	0	0	3	3	312	288	936	864	CoherentMotion_C#v1	1	500
1271	1	2	23	0	0	3	3	143	457	429	1371	CoherentMotion_C#v1	1	500
779	0	0	5	0	3	3	3	31	569	93	1707	CoherentMotion_C#v1	1	500
838	1	3	33	1	1	3	3	199	401	597	1203	CoherentMotion_C#v1	1	500
992	1	7	70	0	0	3	3	424	176	1272	528	CoherentMotion_C#v1	1	500
813	1	0	5	3	3	3	3	31	569	93	1707	CoherentMotion_C#v1	1	500
585	0	2	23	2	1	3	3	143	457	429	1371	CoherentMotion_C#v1	1	500
635	1	2	23	3	3	3	3	143	457	429	1371	CoherentMotion_C#v1	1	500
626	0	4	42	2	0	3	3	256	344	768	1032	CoherentMotion_C#v1	1	500
1062	1	6	61	1	1	3	3	368	232	1104	696	CoherentMotion_C#v1	1	500
582	1	4	42	3	3	3	3	256	344	768	1032	CoherentMotion_C#v1	1	500
1033	1	7	70	2	2	3	3	424	176	1272	528	CoherentMotion_C#v1	1	500
761	0	3	33	2	0	3	3	199	401	597	1203	CoherentMotion_C#v1	1	500
737	1	7	70	2	2	3	3	424	176	1272	528	CoherentMotion_C#v1	1	500
665	0	2	23	0	1	3	3	143	457	429	1371	CoherentMotion_C#v1	1	500
672	1	3	33	0	0	3	3	199	401	597	1203	CoherentMotion_C#v1	1	500
790	0	1	14	1	0	3	3	87	513	261	1539	CoherentMotion_C#v1	1	500
675	1	4	42	1	1	3	3	256	344	768	1032	CoherentMotion_C#v1	1	500
666	1	0	5	2	2	3	3	31	569	93	1707	CoherentMotion_C#v1	1	500
1999	1	7	70	1	1	3	3	424	176	1272	528	CoherentMotion_C#v1	1	500
742	1	1	14	1	1	3	3	87	513	261	1539	CoherentMotion_C#v1	1	500
607	1	3	33	0	0	3	3	199	401	597	1203	CoherentMotion_C#v1	1	500
772	0	0	5	0	1	3	3	31	569	93	1707	CoherentMotion_C#v1	1	500
605	0	3	33	2	3	3	3	199	401	597	1203	CoherentMotion_C#v1	1	500
689	0	2	23	2	0	3	3	143	457	429	1371	CoherentMotion_C#v1	1	500
548	1	4	42	1	1	3	3	256	344	768	1032	CoherentMotion_C#v1	1	500
699	1	3	33	2	2	3	3	199	401	597	1203	CoherentMotion_C#v1	1	500
547	0	0	5	2	1	3	3	31	569	93	1707	CoherentMotion_C#v1	1	500
756	0	2	23	3	2	3	3	143	457	429	1371	CoherentMotion_C#v1	1	500
685	1	1	14	1	1	3	3	87	513	261	1539	CoherentMotion_C#v1	1	500
563	1	7	70	0	0	3	3	424	176	1272	528	CoherentMotion_C#v1	1	500
599	1	7	70	0	0	3	3	424	176	1272	528	CoherentMotion_C#v1	1	500
598	1	5	51	3	3	3	3	312	288	936	864	CoherentMotion_C#v1	1	500
749	0	0	5	3	1	3	3	31	569	93	1707	CoherentMotion_C#v1	1	500
583	1	5	51	0	0	3	3	312	288	936	864	CoherentMotion_C#v1	1	500
618	1	4	42	1	1	3	3	256	344	768	1032	CoherentMotion_C#v1	1	500
574	1	7	70	1	1	3	3	424	176	1272	528	CoherentMotion_C#v1	1	500
1219	0	1	14	3	1	3	3	87	513	261	1539	CoherentMotion_C#v1	1	500
999	0	2	23	1	3	3	3	143	457	429	1371	CoherentMotion_C#v1	1	500
646	1	3	33	3	3	3	3	199	401	597	1203	CoherentMotion_C#v1	1	500
618	1	0	5	1	1	3	3	31	569	93	1707	CoherentMotion_C#v1	1	500
799	1	5	51	2	2	3	3	312	288	936	864	CoherentMotion_C#v1	1	500
1001	0	0	5	0	1	3	3	31	569	93	1707	CoherentMotion_C#v1	1	500
542	1	7	70	1	1	3	3	424	176	1272	528	CoherentMotion_C#v1	1	500
683	1	1	14	2	2	3	3	87	513	261	1539	CoherentMotion_C#v1	1	500
545	1	5	51	3	3	3	3	312	288	936	864	CoherentMotion_C#v1	1	500
659	0	3	33	0	2	3	3	199	401	597	1203	CoherentMotion_C#v1	1	500
666	0	0	5	3	2	3	3	31	569	93	1707	CoherentMotion_C#v1	1	500
704	1	3	33	0	0	3	3	199	401	597	1203	CoherentMotion_C#v1	1	500
579	1	4	42	3	3	3	3	256	344	768	1032	CoherentMotion_C#v1	1	500
615	1	3	33	3	3	3	3	199	401	597	1203	CoherentMotion_C#v1	1	500
671	1	7	70	2	2	3	3	424	176	1272	528	CoherentMotion_C#v1	1	500
677	1	4	42	3	3	3	3	256	344	768	1032	CoherentMotion_C#v1	1	500
587	1	5	51	1	1	3	3	312	288	936	864	CoherentMotion_C#v1	1	500
1279	0	0	5	2	1	3	3	31	569	93	1707	CoherentMotion_C#v1	1	500
630	0	0	5	1	3	3	3	31	569	93	1707	CoherentMotion_C#v1	1	500
678	1	4	42	2	2	3	3	256	344	768	1032	CoherentMotion_C#v1	1	500
656	1	2	23	2	2	3	3	143	457	429	1371	CoherentMotion_C#v1	1	500
583	1	4	42	3	3	3	3	256	344	768	1032	CoherentMotion_C#v1	1	500
634	1	6	61	2	2	3	3	368	232	1104	696	CoherentMotion_C#v1	1	500
559	1	4	42	2	2	3	3	256	344	768	1032	CoherentMotion_C#v1	1	500
643	1	6	61	3	3	3	3	368	232	1104	696	CoherentMotion_C#v1	1	500
937	1	1	14	3	3	3	3	87	513	261	1539	CoherentMotion_C#v1	1	500
629	1	5	51	2	2	3	3	312	288	936	864	CoherentMotion_C#v1	1	500
731	1	4	42	0	0	3	3	256	344	768	1032	CoherentMotion_C#v1	1	500
1538	1	7	70	3	3	3	3	424	176	1272	528	CoherentMotion_C#v1	1	500
670	1	4	42	0	0	3	3	256	344	768	1032	CoherentMotion_C#v1	1	500
656	1	3	33	0	0	3	3	199	401	597	1203	CoherentMotion_C#v1	1	500
774	1	2	23	2	2	3	3	143	457	429	1371	CoherentMotion_C#v1	1	500
787	0	0	5	2	0	3	3	31	569	93	1707	CoherentMotion_C#v1	1	500
669	1	6	61	3	3	3	3	368	232	1104	696	CoherentMotion_C#v1	1	500
611	1	1	14	0	0	3	3	87	513	261	1539	CoherentMotion_C#v1	1	500
568	1	5	51	0	0	3	3	312	288	936	864	CoherentMotion_C#v1	1	500
668	0	2	23	1	2	3	3	143	457	429	1371	CoherentMotion_C#v1	1	500
610	1	7	70	0	0	3	3	424	176	1272	528	CoherentMotion_C#v1	1	500
567	1	5	51	0	0	3	3	312	288	936	864	CoherentMotion_C#v1	1	500
760	1	3	33	3	3	3	3	199	401	597	1203	CoherentMotion_C#v1	1	500
1348	1	2	23	2	2	3	3	143	457	429	1371	CoherentMotion_C#v1	1	500
602	1	6	61	2	2	3	3	368	232	1104	696	CoherentMotion_C#v1	1	500
719	1	2	23	1	1	3	3	143	457	429	1371	CoherentMotion_C#v1	1	500
728	0	0	5	0	3	3	3	31	569	93	1707	CoherentMotion_C#v1	1	500
560	1	5	51	0	0	3	3	312	288	936	864	CoherentMotion_C#v1	1	500
659	1	3	33	3	3	3	3	199	401	597	1203	CoherentMotion_C#v1	1	500
601	1	6	61	2	2	3	3	368	232	1104	696	CoherentMotion_C#v1	1	500
591	1	2	23	2	2	3	3	143	457	429	1371	CoherentMotion_C#v1	1	500
595	0	0	5	1	2	3	3	31	569	93	1707	CoherentMotion_C#v1	1	500
552	0	4	42	0	2	3	3	256	344	768	1032	CoherentMotion_C#v1	1	500
544	1	4	42	0	0	3	3	256	344	768	1032	CoherentMotion_C#v1	1	500
665	1	0	5	3	3	3	3	31	569	93	1707	CoherentMotion_C#v1	1	500
1201	1	3	33	3	3	3	3	199	401	597	1203	CoherentMotion_C#v1	1	500
678	0	2	23	2	3	3	3	143	457	429	1371	CoherentMotion_C#v1	1	500
940	0	1	14	1	3	3	3	87	513	261	1539	CoherentMotion_C#v1	1	500
1609	0	2	23	0	1	3	3	143	457	429	1371	CoherentMotion_C#v1	1	500
1096	0	5	51	1	0	3	3	312	288	936	864	CoherentMotion_C#v1	1	500
618	1	4	42	2	2	3	3	256	344	768	1032	CoherentMotion_C#v1	1	500
591	1	3	33	2	2	3	3	199	401	597	1203	CoherentMotion_C#v1	1	500
1123	1	6	61	3	3	3	3	368	232	1104	696	CoherentMotion_C#v1	1	500
1285	1	3	33	2	2	3	3	199	401	597	1203	CoherentMotion_C#v1	1	500
971	1	1	14	3	3	3	3	87	513	261	1539	CoherentMotion_C#v1	1	500
695	1	7	70	2	2	3	3	424	176	1272	528	CoherentMotion_C#v1	1	500
778	1	6	61	3	3	3	3	368	232	1104	696	CoherentMotion_C#v1	1	500
855	0	0	5	3	1	3	3	31	569	93	1707	CoherentMotion_C#v1	1	500
594	1	5	51	2	2	3	3	312	288	936	864	CoherentMotion_C#v1	1	500
662	1	1	14	0	0	3	3	87	513	261	1539	CoherentMotion_C#v1	1	500
636	1	4	42	3	3	3	3	256	344	768	1032	CoherentMotion_C#v1	1	500
785	0	1	14	2	3	3	3	87	513	261	1539	CoherentMotion_C#v1	1	500
666	0	1	14	3	2	3	3	87	513	261	1539	CoherentMotion_C#v1	1	500
641	1	6	61	1	1	3	3	368	232	1104	696	CoherentMotion_C#v1	1	500
598	0	1	14	1	3	3	3	87	513	261	1539	CoherentMotion_C#v1	1	500
1387	1	2	23	2	2	3	3	143	457	429	1371	CoherentMotion_C#v1	1	500
721	0	0	5	2	1	3	3	31	569	93	1707	CoherentMotion_C#v1	1	500
1114	1	4	42	0	0	3	3	256	344	768	1032	CoherentMotion_C#v1	1	500
892	1	0	5	2	2	3	3	31	569	93	1707	CoherentMotion_C#v1	1	500
709	1	7	70	2	2	3	3	424	176	1272	528	CoherentMotion_C#v1	1	500
622	1	6	61	1	1	3	3	368	232	1104	696	CoherentMotion_C#v1	1	500
611	1	6	61	2	2	3	3	368	232	1104	696	CoherentMotion_C#v1	1	500
760	1	6	61	0	0	3	3	368	232	1104	696	CoherentMotion_C#v1	1	500
576	1	7	70	1	1	3	3	424	176	1272	528	CoherentMotion_C#v1	1	500
708	1	4	42	2	2	3	3	256	344	768	1032	CoherentMotion_C#v1	1	500
746	1	3	33	2	2	3	3	199	401	597	1203	CoherentMotion_C#v1	1	500
595	1	3	33	0	0	3	3	199	401	597	1203	CoherentMotion_C#v1	1	500
552	1	7	70	2	2	3	3	424	176	1272	528	CoherentMotion_C#v1	1	500
938	1	1	14	3	3	3	3	87	513	261	1539	CoherentMotion_C#v1	1	500
742	1	5	51	2	2	3	3	312	288	936	864	CoherentMotion_C#v1	1	500
623	1	7	70	3	3	3	3	424	176	1272	528	CoherentMotion_C#v1	1	500
644	1	4	42	2	2	3	3	256	344	768	1032	CoherentMotion_C#v1	1	500
1017	1	6	61	1	1	3	3	368	232	1104	696	CoherentMotion_C#v1	1	500
649	1	4	42	3	3	3	3	256	344	768	1032	CoherentMotion_C#v1	1	500
605	1	4	42	1	1	3	3	256	344	768	1032	CoherentMotion_C#v1	1	500
737	0	1	14	0	2	3	3	87	513	261	1539	CoherentMotion_C#v1	1	500
571	1	1	14	0	0	3	3	87	513	261	1539	CoherentMotion_C#v1	1	500
638	1	7	70	0	0	3	3	424	176	1272	528	CoherentMotion_C#v1	1	500
658	1	2	23	3	3	3	3	143	457	429	1371	CoherentMotion_C#v1	1	500
695	1	6	61	2	2	3	3	368	232	1104	696	CoherentMotion_C#v1	1	500
783	0	0	5	1	3	3	3	31	569	93	1707	CoherentMotion_C#v1	1	500
1065	1	4	42	3	3	3	3	256	344	768	1032	CoherentMotion_C#v1	1	500
682	1	4	42	2	2	3	3	256	344	768	1032	CoherentMotion_C#v1	1	500
591	1	7	70	3	3	3	3	424	176	1272	528	CoherentMotion_C#v1	1	500
612	0	0	5	0	2	3	3	31	569	93	1707	CoherentMotion_C#v1	1	500
544	0	1	14	1	0	3	3	87	513	261	1539	CoherentMotion_C#v1	1	500
1212	1	6	61	1	1	3	3	368	232	1104	696	CoherentMotion_C#v1	1	500
668	1	4	42	2	2	3	3	256	344	768	1032	CoherentMotion_C#v1	1	500
646	1	4	42	1	1	3	3	256	344	768	1032	CoherentMotion_C#v1	1	500
762	1	6	61	0	0	3	3	368	232	1104	696	CoherentMotion_C#v1	1	500
1091	1	1	14	0	0	3	3	87	513	261	1539	CoherentMotion_C#v1	1	500
707	0	0	5	1	0	3	3	31	569	93	1707	CoherentMotion_C#v1	1	500
546	0	2	23	0	2	3	3	143	457	429	1371	CoherentMotion_C#v1	1	500
685	0	0	5	1	3	3	3	31	569	93	1707	CoherentMotion_C#v1	1	500
708	1	6	61	2	2	3	3	368	232	1104	696	CoherentMotion_C#v1	1	500
907	0	1	14	2	1	3	3	87	513	261	1539	CoherentMotion_C#v1	1	500
552	1	7	70	1	1	3	3	424	176	1272	528	CoherentMotion_C#v1	1	500
1003	1	5	51	0	0	3	3	312	288	936	864	CoherentMotion_C#v1	1	500
570	1	3	33	0	0	3	3	199	401	597	1203	CoherentMotion_C#v1	1	500
573	1	7	70	1	1	3	3	424	176	1272	528	CoherentMotion_C#v1	1	500
769	0	3	33	1	3	3	3	199	401	597	1203	CoherentMotion_C#v1	1	500
633	1	1	14	1	1	3	3	87	513	261	1539	CoherentMotion_C#v1	1	500
702	0	0	5	3	1	3	3	31	569	93	1707	CoherentMotion_C#v1	1	500
614	1	5	51	1	1	3	3	312	288	936	864	CoherentMotion_C#v1	1	500
570	1	6	61	0	0	3	3	368	232	1104	696	CoherentMotion_C#v1	1	500
863	1	5	51	3	3	3	3	312	288	936	864	CoherentMotion_C#v1	1	500
922	1	4	42	0	0	3	3	256	344	768	1032	CoherentMotion_C#v1	1	500
614	1	6	61	0	0	3	3	368	232	1104	696	CoherentMotion_C#v1	1	500
1002	0	5	51	1	0	3	3	312	288	936	864	CoherentMotion_C#v1	1	500
586	1	5	51	3	3	3	3	312	288	936	864	CoherentMotion_C#v1	1	500
750	1	5	51	2	2	3	3	312	288	936	864	CoherentMotion_C#v1	1	500
642	0	1	14	2	1	3	3	87	513	261	1539	CoherentMotion_C#v1	1	500
698	0	2	23	2	0	3	3	143	457	429	1371	CoherentMotion_C#v1	1	500
545	1	7	70	3	3	3	3	424	176	1272	528	CoherentMotion_C#v1	1	500
596	1	3	33	3	3	3	3	199	401	597	1203	CoherentMotion_C#v1	1	500
600	1	2	23	2	2	3	3	143	457	429	1371	CoherentMotion_C#v1	1	500
1118	1	4	42	3	3	3	3	256	344	768	1032	CoherentMotion_C#v1	1	500
654	1	7	70	2	2	3	3	424	176	1272	528	CoherentMotion_C#v1	1	500
769	0	1	14	2	0	3	3	87	513	261	1539	CoherentMotion_C#v1	1	500
702	0	0	5	0	3	3	3	31	569	93	1707	CoherentMotion_C#v1	1	500
677	1	2	23	3	3	3	3	143	457	429	1371	CoherentMotion_C#v1	1	500
651	1	5	51	1	1	3	3	312	288	936	864	CoherentMotion_C#v1	1	500
705	0	0	5	3	1	3	3	31	569	93	1707	CoherentMotion_C#v1	1	500
543	1	5	51	3	3	3	3	312	288	936	864	CoherentMotion_C#v1	1	500
664	1	7	70	0	0	3	3	424	176	1272	528	CoherentMotion_C#v1	1	500
623	1	1	14	1	1	3	3	87	513	261	1539	CoherentMotion_C#v1	1	500
753	1	5	51	1	1	3	3	312	288	936	864	CoherentMotion_C#v1	1	500
668	1	1	14	3	3	3	3	87	513	261	1539	CoherentMotion_C#v1	1	500
547	1	7	70	3	3	3	3	424	176	1272	528	CoherentMotion_C#v1	1	500
837	0	0	5	2	1	3	3	31	569	93	1707	CoherentMotion_C#v1	1	500
543	1	6	61	3	3	3	3	368	232	1104	696	CoherentMotion_C#v1	1	500
610	1	1	14	0	0	3	3	87	513	261	1539	CoherentMotion_C#v1	1	500
630	1	3	33	1	1	3	3	199	401	597	1203	CoherentMotion_C#v1	1	500
621	1	6	61	1	1	3	3	368	232	1104	696	CoherentMotion_C#v1	1	500
578	1	6	61	0	0	3	3	368	232	1104	696	CoherentMotion_C#v1	1	500
613	1	5	51	0	0	3	3	312	288	936	864	CoherentMotion_C#v1	1	500
741	0	0	5	2	3	3	3	31	569	93	1707	CoherentMotion_C#v1	1	500
541	1	5	51	3	3	3	3	312	288	936	864	CoherentMotion_C#v1	1	500
579	1	7	70	0	0	3	3	424	176	1272	528	CoherentMotion_C#v1	1	500
632	1	5	51	1	1	3	3	312	288	936	864	CoherentMotion_C#v1	1	500
685	0	0	5	1	3	3	3	31	569	93	1707	CoherentMotion_C#v1	1	500
612	1	2	23	3	3	3	3	143	457	429	1371	CoherentMotion_C#v1	1	500
1225	1	1	14	0	0	3	3	87	513	261	1539	CoherentMotion_C#v1	1	500
542	1	7	70	1	1	3	3	424	176	1272	528	CoherentMotion_C#v1	1	500
576	1	5	51	3	3	3	3	312	288	936	864	CoherentMotion_C#v1	1	500
1106	1	3	33	2	2	3	3	199	401	597	1203	CoherentMotion_C#v1	1	500
565	1	5	51	3	3	3	3	312	288	936	864	CoherentMotion_C#v1	1	500
679	1	7	70	2	2	3	3	424	176	1272	528	CoherentMotion_C#v1	1	500
2446	1	6	61	1	1	3	3	368	232	1104	696	CoherentMotion_C#v1	1	500
739	1	7	70	2	2	3	3	424	176	1272	528	CoherentMotion_C#v1	1	500
618	1	7	70	0	0	3	3	424	176	1272	528	CoherentMotion_C#v1	1	500
749	0	3	33	0	2	3	3	199	401	597	1203	CoherentMotion_C#v1	1	500
583	1	2	23	1	1	3	3	143	457	429	1371	CoherentMotion_C#v1	1	500
666	1	2	23	2	2	3	3	143	457	429	1371	CoherentMotion_C#v1	1	500
592	1	4	42	3	3	3	3	256	344	768	1032	CoherentMotion_C#v1	1	500
595	1	5	51	0	0	3	3	312	288	936	864	CoherentMotion_C#v1	1	500
697	1	3	33	3	3	3	3	199	401	597	1203	CoherentMotion_C#v1	1	500
719	1	6	61	3	3	3	3	368	232	1104	696	CoherentMotion_C#v1	1	500
547	1	5	51	1	1	3	3	312	288	936	864	CoherentMotion_C#v1	1	500
552	1	6	61	3	3	3	3	368	232	1104	696	CoherentMotion_C#v1	1	500
669	1	4	42	0	0	3	3	256	344	768	1032	CoherentMotion_C#v1	1	500
562	1	3	33	2	2	3	3	199	401	597	1203	CoherentMotion_C#v1	1	500
