# Supplementary material for: The Leuven Embedded Figures Test (L-EFT): measuring perception, intelligence or executive function?
Source: PeerJ. 2018 Mar 26;6:e4524. doi: 10.7717/peerj.4524 (PMC5875396; doi:10.7717/peerj.4524)
Supplement: Supplemental Information 9 [file peerj-06-4524-s009.zip › Study 1/CoherentMotion/116110CoherentMotion.csv]

ReactionTime	Accuracy	CoherenceLevel	CoherenceValue	StimDirection	RespDirection	G_MeanCoherentSpeed	G_MeanRandomSpeed	TotalCoherent	TotalRandom	TotalCoherentSpeed	TotalRandomSpeed	TestID	MainPrac	MotionDuration
1878	0	0	5	2	1	3	3	31	569	93	1707	CoherentMotion_C#v1	0	1000
1292	0	0	5	0	3	3	3	31	569	93	1707	CoherentMotion_C#v1	0	1000
5197	1	3	33	2	2	3	3	199	401	597	1203	CoherentMotion_C#v1	0	1000
1369	1	3	33	2	2	3	3	199	401	597	1203	CoherentMotion_C#v1	0	1000
2174	1	5	51	2	2	3	3	312	288	936	864	CoherentMotion_C#v1	0	1000
1310	0	1	14	0	3	3	3	87	513	261	1539	CoherentMotion_C#v1	0	1000
2494	1	4	42	3	3	3	3	256	344	768	1032	CoherentMotion_C#v1	0	1000
1520	0	3	33	0	3	3	3	199	401	597	1203	CoherentMotion_C#v1	0	1000
1806	1	3	33	2	2	3	3	199	401	597	1203	CoherentMotion_C#v1	0	1000
1601	1	5	51	0	0	3	3	312	288	936	864	CoherentMotion_C#v1	0	1000
1376	1	5	51	1	1	3	3	312	288	936	864	CoherentMotion_C#v1	0	1000
1320	1	6	61	3	3	3	3	368	232	1104	696	CoherentMotion_C#v1	0	1000
1383	1	2	23	3	3	3	3	143	457	429	1371	CoherentMotion_C#v1	0	1000
1695	0	1	14	0	3	3	3	87	513	261	1539	CoherentMotion_C#v1	0	1000
1205	1	5	51	3	3	3	3	312	288	936	864	CoherentMotion_C#v1	0	1000
1363	0	2	23	0	2	3	3	143	457	429	1371	CoherentMotion_C#v1	0	1000
1538	1	0	5	1	1	3	3	31	569	93	1707	CoherentMotion_C#v1	0	1000
1383	0	2	23	0	3	3	3	143	457	429	1371	CoherentMotion_C#v1	0	1000
1366	0	0	5	0	3	3	3	31	569	93	1707	CoherentMotion_C#v1	0	1000
1440	1	7	70	2	2	3	3	424	176	1272	528	CoherentMotion_C#v1	0	1000
1088	1	1	14	3	3	3	3	87	513	261	1539	CoherentMotion_C#v1	0	1000
1073	0	0	5	1	3	3	3	31	569	93	1707	CoherentMotion_C#v1	0	1000
1579	1	5	51	2	2	3	3	312	288	936	864	CoherentMotion_C#v1	0	1000
1092	1	4	42	3	3	3	3	256	344	768	1032	CoherentMotion_C#v1	0	1000
1283	1	0	5	2	2	3	3	31	569	93	1707	CoherentMotion_C#v1	0	1000
1412	1	5	51	3	3	3	3	312	288	936	864	CoherentMotion_C#v1	0	1000
1408	1	0	5	3	3	3	3	31	569	93	1707	CoherentMotion_C#v1	0	1000
1386	1	5	51	0	0	3	3	312	288	936	864	CoherentMotion_C#v1	0	1000
1116	1	6	61	3	3	3	3	368	232	1104	696	CoherentMotion_C#v1	0	1000
1228	1	2	23	3	3	3	3	143	457	429	1371	CoherentMotion_C#v1	0	1000
1192	0	4	42	2	0	3	3	256	344	768	1032	CoherentMotion_C#v1	0	1000
1289	1	7	70	2	2	3	3	424	176	1272	528	CoherentMotion_C#v1	0	1000
1615	0	0	5	2	3	3	3	31	569	93	1707	CoherentMotion_C#v1	0	1000
1304	1	2	23	3	3	3	3	143	457	429	1371	CoherentMotion_C#v1	0	1000
1040	1	4	42	3	3	3	3	256	344	768	1032	CoherentMotion_C#v1	0	1000
1264	1	6	61	1	1	3	3	368	232	1104	696	CoherentMotion_C#v1	0	1000
1268	1	7	70	2	2	3	3	424	176	1272	528	CoherentMotion_C#v1	0	1000
1296	1	1	14	0	0	3	3	87	513	261	1539	CoherentMotion_C#v1	0	1000
1026	1	5	51	2	2	3	3	312	288	936	864	CoherentMotion_C#v1	0	1000
1183	0	0	5	2	0	3	3	31	569	93	1707	CoherentMotion_C#v1	0	1000
1415	1	2	23	3	3	3	3	143	457	429	1371	CoherentMotion_C#v1	0	1000
1124	1	5	51	2	2	3	3	312	288	936	864	CoherentMotion_C#v1	0	1000
1309	1	7	70	2	2	3	3	424	176	1272	528	CoherentMotion_C#v1	0	1000
1484	1	7	70	0	0	3	3	424	176	1272	528	CoherentMotion_C#v1	0	1000
1365	1	3	33	2	2	3	3	199	401	597	1203	CoherentMotion_C#v1	0	1000
1431	1	4	42	0	0	3	3	256	344	768	1032	CoherentMotion_C#v1	0	1000
1287	1	7	70	2	2	3	3	424	176	1272	528	CoherentMotion_C#v1	0	1000
1310	0	5	51	2	0	3	3	312	288	936	864	CoherentMotion_C#v1	0	1000
1350	1	1	14	0	0	3	3	87	513	261	1539	CoherentMotion_C#v1	0	1000
1275	1	7	70	3	3	3	3	424	176	1272	528	CoherentMotion_C#v1	0	1000
1378	1	0	5	3	3	3	3	31	569	93	1707	CoherentMotion_C#v1	0	1000
1304	1	4	42	3	3	3	3	256	344	768	1032	CoherentMotion_C#v1	0	1000
1328	1	0	5	3	3	3	3	31	569	93	1707	CoherentMotion_C#v1	0	1000
1238	1	3	33	2	2	3	3	199	401	597	1203	CoherentMotion_C#v1	0	1000
1268	0	0	5	2	1	3	3	31	569	93	1707	CoherentMotion_C#v1	0	1000
1281	0	0	5	2	0	3	3	31	569	93	1707	CoherentMotion_C#v1	0	1000
1244	1	5	51	3	3	3	3	312	288	936	864	CoherentMotion_C#v1	0	1000
1338	1	6	61	3	3	3	3	368	232	1104	696	CoherentMotion_C#v1	0	1000
1329	1	1	14	1	1	3	3	87	513	261	1539	CoherentMotion_C#v1	0	1000
1313	1	7	70	3	3	3	3	424	176	1272	528	CoherentMotion_C#v1	0	1000
1344	1	1	14	1	1	3	3	87	513	261	1539	CoherentMotion_C#v1	0	1000
1288	0	0	5	1	3	3	3	31	569	93	1707	CoherentMotion_C#v1	0	1000
1383	0	1	14	0	2	3	3	87	513	261	1539	CoherentMotion_C#v1	0	1000
1095	1	6	61	2	2	3	3	368	232	1104	696	CoherentMotion_C#v1	0	1000
1136	0	0	5	3	0	3	3	31	569	93	1707	CoherentMotion_C#v1	0	1000
1281	0	3	33	0	1	3	3	199	401	597	1203	CoherentMotion_C#v1	0	1000
1071	1	4	42	2	2	3	3	256	344	768	1032	CoherentMotion_C#v1	0	1000
1280	1	2	23	3	3	3	3	143	457	429	1371	CoherentMotion_C#v1	0	1000
1173	0	0	5	2	1	3	3	31	569	93	1707	CoherentMotion_C#v1	0	1000
1104	1	7	70	1	1	3	3	424	176	1272	528	CoherentMotion_C#v1	0	1000
1138	0	1	14	1	3	3	3	87	513	261	1539	CoherentMotion_C#v1	0	1000
1242	1	7	70	3	3	3	3	424	176	1272	528	CoherentMotion_C#v1	0	1000
1122	1	7	70	0	0	3	3	424	176	1272	528	CoherentMotion_C#v1	0	1000
1280	1	0	5	1	1	3	3	31	569	93	1707	CoherentMotion_C#v1	0	1000
1281	0	2	23	2	1	3	3	143	457	429	1371	CoherentMotion_C#v1	0	1000
1247	1	3	33	0	0	3	3	199	401	597	1203	CoherentMotion_C#v1	0	1000
1124	1	6	61	0	0	3	3	368	232	1104	696	CoherentMotion_C#v1	0	1000
1230	1	5	51	2	2	3	3	312	288	936	864	CoherentMotion_C#v1	0	1000
1531	1	3	33	1	1	3	3	199	401	597	1203	CoherentMotion_C#v1	0	1000
1359	0	3	33	2	0	3	3	199	401	597	1203	CoherentMotion_C#v1	0	1000
1064	1	0	5	0	0	3	3	31	569	93	1707	CoherentMotion_C#v1	1	500
912	0	0	5	2	0	3	3	31	569	93	1707	CoherentMotion_C#v1	1	500
868	1	6	61	0	0	3	3	368	232	1104	696	CoherentMotion_C#v1	1	500
1032	1	1	14	0	0	3	3	87	513	261	1539	CoherentMotion_C#v1	1	500
909	0	5	51	1	3	3	3	312	288	936	864	CoherentMotion_C#v1	1	500
755	1	5	51	3	3	3	3	312	288	936	864	CoherentMotion_C#v1	1	500
874	1	2	23	3	3	3	3	143	457	429	1371	CoherentMotion_C#v1	1	500
1021	0	2	23	0	2	3	3	143	457	429	1371	CoherentMotion_C#v1	1	500
854	1	5	51	0	0	3	3	312	288	936	864	CoherentMotion_C#v1	1	500
889	0	0	5	1	3	3	3	31	569	93	1707	CoherentMotion_C#v1	1	500
909	1	3	33	0	0	3	3	199	401	597	1203	CoherentMotion_C#v1	1	500
880	0	1	14	0	3	3	3	87	513	261	1539	CoherentMotion_C#v1	1	500
803	1	1	14	3	3	3	3	87	513	261	1539	CoherentMotion_C#v1	1	500
854	1	5	51	2	2	3	3	312	288	936	864	CoherentMotion_C#v1	1	500
752	1	3	33	3	3	3	3	199	401	597	1203	CoherentMotion_C#v1	1	500
834	1	4	42	0	0	3	3	256	344	768	1032	CoherentMotion_C#v1	1	500
786	0	1	14	2	1	3	3	87	513	261	1539	CoherentMotion_C#v1	1	500
731	1	6	61	2	2	3	3	368	232	1104	696	CoherentMotion_C#v1	1	500
772	1	3	33	3	3	3	3	199	401	597	1203	CoherentMotion_C#v1	1	500
765	1	7	70	3	3	3	3	424	176	1272	528	CoherentMotion_C#v1	1	500
749	1	4	42	2	2	3	3	256	344	768	1032	CoherentMotion_C#v1	1	500
751	1	5	51	0	0	3	3	312	288	936	864	CoherentMotion_C#v1	1	500
677	1	7	70	0	0	3	3	424	176	1272	528	CoherentMotion_C#v1	1	500
816	0	0	5	0	1	3	3	31	569	93	1707	CoherentMotion_C#v1	1	500
633	1	7	70	0	0	3	3	424	176	1272	528	CoherentMotion_C#v1	1	500
827	0	3	33	0	1	3	3	199	401	597	1203	CoherentMotion_C#v1	1	500
925	0	2	23	3	0	3	3	143	457	429	1371	CoherentMotion_C#v1	1	500
792	1	2	23	3	3	3	3	143	457	429	1371	CoherentMotion_C#v1	1	500
642	1	5	51	3	3	3	3	312	288	936	864	CoherentMotion_C#v1	1	500
677	1	7	70	0	0	3	3	424	176	1272	528	CoherentMotion_C#v1	1	500
606	1	4	42	0	0	3	3	256	344	768	1032	CoherentMotion_C#v1	1	500
660	1	7	70	3	3	3	3	424	176	1272	528	CoherentMotion_C#v1	1	500
626	1	5	51	3	3	3	3	312	288	936	864	CoherentMotion_C#v1	1	500
608	1	7	70	0	0	3	3	424	176	1272	528	CoherentMotion_C#v1	1	500
710	1	4	42	1	1	3	3	256	344	768	1032	CoherentMotion_C#v1	1	500
699	1	6	61	2	2	3	3	368	232	1104	696	CoherentMotion_C#v1	1	500
643	1	5	51	2	2	3	3	312	288	936	864	CoherentMotion_C#v1	1	500
582	1	6	61	0	0	3	3	368	232	1104	696	CoherentMotion_C#v1	1	500
588	1	3	33	1	1	3	3	199	401	597	1203	CoherentMotion_C#v1	1	500
664	1	5	51	2	2	3	3	312	288	936	864	CoherentMotion_C#v1	1	500
671	1	6	61	2	2	3	3	368	232	1104	696	CoherentMotion_C#v1	1	500
570	0	2	23	3	1	3	3	143	457	429	1371	CoherentMotion_C#v1	1	500
673	0	0	5	2	1	3	3	31	569	93	1707	CoherentMotion_C#v1	1	500
711	1	4	42	0	0	3	3	256	344	768	1032	CoherentMotion_C#v1	1	500
925	1	5	51	3	3	3	3	312	288	936	864	CoherentMotion_C#v1	1	500
808	1	2	23	0	0	3	3	143	457	429	1371	CoherentMotion_C#v1	1	500
619	1	7	70	2	2	3	3	424	176	1272	528	CoherentMotion_C#v1	1	500
536	1	7	70	1	1	3	3	424	176	1272	528	CoherentMotion_C#v1	1	500
692	0	3	33	2	1	3	3	199	401	597	1203	CoherentMotion_C#v1	1	500
691	0	3	33	2	1	3	3	199	401	597	1203	CoherentMotion_C#v1	1	500
569	1	0	5	1	1	3	3	31	569	93	1707	CoherentMotion_C#v1	1	500
629	1	7	70	0	0	3	3	424	176	1272	528	CoherentMotion_C#v1	1	500
554	1	3	33	1	1	3	3	199	401	597	1203	CoherentMotion_C#v1	1	500
706	1	1	14	2	2	3	3	87	513	261	1539	CoherentMotion_C#v1	1	500
669	1	2	23	2	2	3	3	143	457	429	1371	CoherentMotion_C#v1	1	500
596	1	1	14	2	2	3	3	87	513	261	1539	CoherentMotion_C#v1	1	500
522	1	1	14	2	2	3	3	87	513	261	1539	CoherentMotion_C#v1	1	500
537	0	7	70	0	2	3	3	424	176	1272	528	CoherentMotion_C#v1	1	500
588	1	7	70	3	3	3	3	424	176	1272	528	CoherentMotion_C#v1	1	500
600	1	4	42	1	1	3	3	256	344	768	1032	CoherentMotion_C#v1	1	500
629	1	7	70	3	3	3	3	424	176	1272	528	CoherentMotion_C#v1	1	500
722	1	1	14	2	2	3	3	87	513	261	1539	CoherentMotion_C#v1	1	500
1338	1	3	33	1	1	3	3	199	401	597	1203	CoherentMotion_C#v1	1	500
642	1	3	33	3	3	3	3	199	401	597	1203	CoherentMotion_C#v1	1	500
640	0	0	5	2	0	3	3	31	569	93	1707	CoherentMotion_C#v1	1	500
613	1	4	42	2	2	3	3	256	344	768	1032	CoherentMotion_C#v1	1	500
624	1	3	33	2	2	3	3	199	401	597	1203	CoherentMotion_C#v1	1	500
836	0	2	23	0	2	3	3	143	457	429	1371	CoherentMotion_C#v1	1	500
583	1	4	42	0	0	3	3	256	344	768	1032	CoherentMotion_C#v1	1	500
803	0	1	14	0	3	3	3	87	513	261	1539	CoherentMotion_C#v1	1	500
654	1	3	33	0	0	3	3	199	401	597	1203	CoherentMotion_C#v1	1	500
723	1	3	33	0	0	3	3	199	401	597	1203	CoherentMotion_C#v1	1	500
924	0	2	23	1	0	3	3	143	457	429	1371	CoherentMotion_C#v1	1	500
647	0	1	14	2	0	3	3	87	513	261	1539	CoherentMotion_C#v1	1	500
556	1	6	61	2	2	3	3	368	232	1104	696	CoherentMotion_C#v1	1	500
657	1	4	42	1	1	3	3	256	344	768	1032	CoherentMotion_C#v1	1	500
606	1	5	51	1	1	3	3	312	288	936	864	CoherentMotion_C#v1	1	500
697	0	0	5	0	3	3	3	31	569	93	1707	CoherentMotion_C#v1	1	500
826	1	5	51	0	0	3	3	312	288	936	864	CoherentMotion_C#v1	1	500
661	1	6	61	2	2	3	3	368	232	1104	696	CoherentMotion_C#v1	1	500
554	1	5	51	1	1	3	3	312	288	936	864	CoherentMotion_C#v1	1	500
527	1	6	61	1	1	3	3	368	232	1104	696	CoherentMotion_C#v1	1	500
1319	1	4	42	1	1	3	3	256	344	768	1032	CoherentMotion_C#v1	1	500
695	1	2	23	1	1	3	3	143	457	429	1371	CoherentMotion_C#v1	1	500
620	1	5	51	3	3	3	3	312	288	936	864	CoherentMotion_C#v1	1	500
579	1	6	61	1	1	3	3	368	232	1104	696	CoherentMotion_C#v1	1	500
525	1	6	61	3	3	3	3	368	232	1104	696	CoherentMotion_C#v1	1	500
537	1	4	42	2	2	3	3	256	344	768	1032	CoherentMotion_C#v1	1	500
1970	1	7	70	1	1	3	3	424	176	1272	528	CoherentMotion_C#v1	1	500
818	1	1	14	3	3	3	3	87	513	261	1539	CoherentMotion_C#v1	1	500
628	0	1	14	0	1	3	3	87	513	261	1539	CoherentMotion_C#v1	1	500
624	1	7	70	0	0	3	3	424	176	1272	528	CoherentMotion_C#v1	1	500
685	0	2	23	3	1	3	3	143	457	429	1371	CoherentMotion_C#v1	1	500
524	1	7	70	3	3	3	3	424	176	1272	528	CoherentMotion_C#v1	1	500
702	0	2	23	0	3	3	3	143	457	429	1371	CoherentMotion_C#v1	1	500
598	0	0	5	3	1	3	3	31	569	93	1707	CoherentMotion_C#v1	1	500
864	1	0	5	3	3	3	3	31	569	93	1707	CoherentMotion_C#v1	1	500
548	1	7	70	2	2	3	3	424	176	1272	528	CoherentMotion_C#v1	1	500
663	0	1	14	1	3	3	3	87	513	261	1539	CoherentMotion_C#v1	1	500
685	1	3	33	1	1	3	3	199	401	597	1203	CoherentMotion_C#v1	1	500
1444	0	0	5	0	3	3	3	31	569	93	1707	CoherentMotion_C#v1	1	500
882	1	3	33	0	0	3	3	199	401	597	1203	CoherentMotion_C#v1	1	500
604	0	1	14	3	0	3	3	87	513	261	1539	CoherentMotion_C#v1	1	500
657	1	5	51	0	0	3	3	312	288	936	864	CoherentMotion_C#v1	1	500
655	1	3	33	3	3	3	3	199	401	597	1203	CoherentMotion_C#v1	1	500
652	1	1	14	0	0	3	3	87	513	261	1539	CoherentMotion_C#v1	1	500
619	1	4	42	0	0	3	3	256	344	768	1032	CoherentMotion_C#v1	1	500
735	1	6	61	2	2	3	3	368	232	1104	696	CoherentMotion_C#v1	1	500
608	1	7	70	3	3	3	3	424	176	1272	528	CoherentMotion_C#v1	1	500
523	1	5	51	0	0	3	3	312	288	936	864	CoherentMotion_C#v1	1	500
525	0	2	23	2	0	3	3	143	457	429	1371	CoherentMotion_C#v1	1	500
521	0	5	51	2	0	3	3	312	288	936	864	CoherentMotion_C#v1	1	500
562	1	5	51	1	1	3	3	312	288	936	864	CoherentMotion_C#v1	1	500
574	1	4	42	1	1	3	3	256	344	768	1032	CoherentMotion_C#v1	1	500
601	1	1	14	2	2	3	3	87	513	261	1539	CoherentMotion_C#v1	1	500
535	1	6	61	2	2	3	3	368	232	1104	696	CoherentMotion_C#v1	1	500
626	1	2	23	2	2	3	3	143	457	429	1371	CoherentMotion_C#v1	1	500
581	1	6	61	1	1	3	3	368	232	1104	696	CoherentMotion_C#v1	1	500
594	1	2	23	2	2	3	3	143	457	429	1371	CoherentMotion_C#v1	1	500
846	1	4	42	3	3	3	3	256	344	768	1032	CoherentMotion_C#v1	1	500
689	1	4	42	3	3	3	3	256	344	768	1032	CoherentMotion_C#v1	1	500
639	1	3	33	2	2	3	3	199	401	597	1203	CoherentMotion_C#v1	1	500
540	1	5	51	1	1	3	3	312	288	936	864	CoherentMotion_C#v1	1	500
1631	1	6	61	2	2	3	3	368	232	1104	696	CoherentMotion_C#v1	1	500
520	1	7	70	3	3	3	3	424	176	1272	528	CoherentMotion_C#v1	1	500
1304	0	2	23	3	1	3	3	143	457	429	1371	CoherentMotion_C#v1	1	500
741	0	0	5	3	1	3	3	31	569	93	1707	CoherentMotion_C#v1	1	500
565	0	4	42	0	2	3	3	256	344	768	1032	CoherentMotion_C#v1	1	500
633	1	6	61	2	2	3	3	368	232	1104	696	CoherentMotion_C#v1	1	500
687	0	0	5	2	1	3	3	31	569	93	1707	CoherentMotion_C#v1	1	500
598	1	6	61	1	1	3	3	368	232	1104	696	CoherentMotion_C#v1	1	500
769	0	5	51	3	1	3	3	312	288	936	864	CoherentMotion_C#v1	1	500
530	0	1	14	2	1	3	3	87	513	261	1539	CoherentMotion_C#v1	1	500
819	1	5	51	2	2	3	3	312	288	936	864	CoherentMotion_C#v1	1	500
621	1	6	61	1	1	3	3	368	232	1104	696	CoherentMotion_C#v1	1	500
818	1	6	61	0	0	3	3	368	232	1104	696	CoherentMotion_C#v1	1	500
629	1	5	51	2	2	3	3	312	288	936	864	CoherentMotion_C#v1	1	500
681	1	0	5	1	1	3	3	31	569	93	1707	CoherentMotion_C#v1	1	500
777	1	0	5	1	1	3	3	31	569	93	1707	CoherentMotion_C#v1	1	500
722	0	0	5	2	1	3	3	31	569	93	1707	CoherentMotion_C#v1	1	500
704	1	4	42	3	3	3	3	256	344	768	1032	CoherentMotion_C#v1	1	500
888	0	3	33	1	3	3	3	199	401	597	1203	CoherentMotion_C#v1	1	500
795	1	4	42	1	1	3	3	256	344	768	1032	CoherentMotion_C#v1	1	500
644	1	7	70	1	1	3	3	424	176	1272	528	CoherentMotion_C#v1	1	500
717	0	1	14	2	1	3	3	87	513	261	1539	CoherentMotion_C#v1	1	500
673	0	0	5	2	1	3	3	31	569	93	1707	CoherentMotion_C#v1	1	500
598	0	4	42	2	0	3	3	256	344	768	1032	CoherentMotion_C#v1	1	500
675	0	1	14	2	0	3	3	87	513	261	1539	CoherentMotion_C#v1	1	500
833	1	4	42	3	3	3	3	256	344	768	1032	CoherentMotion_C#v1	1	500
771	0	2	23	1	3	3	3	143	457	429	1371	CoherentMotion_C#v1	1	500
613	0	0	5	1	0	3	3	31	569	93	1707	CoherentMotion_C#v1	1	500
706	1	6	61	3	3	3	3	368	232	1104	696	CoherentMotion_C#v1	1	500
816	0	5	51	1	3	3	3	312	288	936	864	CoherentMotion_C#v1	1	500
761	1	4	42	0	0	3	3	256	344	768	1032	CoherentMotion_C#v1	1	500
615	0	3	33	1	3	3	3	199	401	597	1203	CoherentMotion_C#v1	1	500
3110	1	4	42	2	2	3	3	256	344	768	1032	CoherentMotion_C#v1	1	500
714	1	7	70	2	2	3	3	424	176	1272	528	CoherentMotion_C#v1	1	500
836	1	1	14	0	0	3	3	87	513	261	1539	CoherentMotion_C#v1	1	500
654	0	0	5	0	2	3	3	31	569	93	1707	CoherentMotion_C#v1	1	500
572	1	5	51	0	0	3	3	312	288	936	864	CoherentMotion_C#v1	1	500
695	0	2	23	2	0	3	3	143	457	429	1371	CoherentMotion_C#v1	1	500
1893	0	3	33	0	2	3	3	199	401	597	1203	CoherentMotion_C#v1	1	500
618	1	6	61	3	3	3	3	368	232	1104	696	CoherentMotion_C#v1	1	500
840	0	4	42	2	3	3	3	256	344	768	1032	CoherentMotion_C#v1	1	500
537	1	6	61	3	3	3	3	368	232	1104	696	CoherentMotion_C#v1	1	500
860	0	0	5	2	0	3	3	31	569	93	1707	CoherentMotion_C#v1	1	500
711	1	6	61	3	3	3	3	368	232	1104	696	CoherentMotion_C#v1	1	500
663	1	6	61	0	0	3	3	368	232	1104	696	CoherentMotion_C#v1	1	500
685	1	3	33	0	0	3	3	199	401	597	1203	CoherentMotion_C#v1	1	500
668	0	0	5	2	1	3	3	31	569	93	1707	CoherentMotion_C#v1	1	500
642	0	1	14	1	3	3	3	87	513	261	1539	CoherentMotion_C#v1	1	500
670	1	7	70	1	1	3	3	424	176	1272	528	CoherentMotion_C#v1	1	500
748	1	3	33	1	1	3	3	199	401	597	1203	CoherentMotion_C#v1	1	500
676	1	2	23	3	3	3	3	143	457	429	1371	CoherentMotion_C#v1	1	500
602	0	4	42	1	3	3	3	256	344	768	1032	CoherentMotion_C#v1	1	500
528	1	5	51	3	3	3	3	312	288	936	864	CoherentMotion_C#v1	1	500
600	0	1	14	3	1	3	3	87	513	261	1539	CoherentMotion_C#v1	1	500
1357	1	2	23	3	3	3	3	143	457	429	1371	CoherentMotion_C#v1	1	500
653	1	6	61	2	2	3	3	368	232	1104	696	CoherentMotion_C#v1	1	500
723	1	1	14	3	3	3	3	87	513	261	1539	CoherentMotion_C#v1	1	500
767	1	1	14	3	3	3	3	87	513	261	1539	CoherentMotion_C#v1	1	500
723	1	3	33	0	0	3	3	199	401	597	1203	CoherentMotion_C#v1	1	500
651	1	6	61	0	0	3	3	368	232	1104	696	CoherentMotion_C#v1	1	500
921	0	3	33	2	0	3	3	199	401	597	1203	CoherentMotion_C#v1	1	500
676	0	3	33	0	3	3	3	199	401	597	1203	CoherentMotion_C#v1	1	500
643	1	1	14	3	3	3	3	87	513	261	1539	CoherentMotion_C#v1	1	500
777	0	0	5	1	3	3	3	31	569	93	1707	CoherentMotion_C#v1	1	500
874	0	4	42	3	1	3	3	256	344	768	1032	CoherentMotion_C#v1	1	500
893	0	2	23	2	0	3	3	143	457	429	1371	CoherentMotion_C#v1	1	500
1975	0	3	33	3	0	3	3	199	401	597	1203	CoherentMotion_C#v1	1	500
592	1	5	51	0	0	3	3	312	288	936	864	CoherentMotion_C#v1	1	500
940	1	0	5	0	0	3	3	31	569	93	1707	CoherentMotion_C#v1	1	500
720	1	7	70	2	2	3	3	424	176	1272	528	CoherentMotion_C#v1	1	500
1040	1	7	70	3	3	3	3	424	176	1272	528	CoherentMotion_C#v1	1	500
703	0	0	5	1	3	3	3	31	569	93	1707	CoherentMotion_C#v1	1	500
846	1	1	14	2	2	3	3	87	513	261	1539	CoherentMotion_C#v1	1	500
752	1	1	14	2	2	3	3	87	513	261	1539	CoherentMotion_C#v1	1	500
774	0	5	51	0	2	3	3	312	288	936	864	CoherentMotion_C#v1	1	500
657	1	3	33	3	3	3	3	199	401	597	1203	CoherentMotion_C#v1	1	500
639	1	7	70	0	0	3	3	424	176	1272	528	CoherentMotion_C#v1	1	500
748	1	3	33	2	2	3	3	199	401	597	1203	CoherentMotion_C#v1	1	500
818	0	1	14	1	3	3	3	87	513	261	1539	CoherentMotion_C#v1	1	500
685	0	1	14	2	1	3	3	87	513	261	1539	CoherentMotion_C#v1	1	500
548	1	7	70	2	2	3	3	424	176	1272	528	CoherentMotion_C#v1	1	500
607	1	6	61	0	0	3	3	368	232	1104	696	CoherentMotion_C#v1	1	500
571	1	7	70	1	1	3	3	424	176	1272	528	CoherentMotion_C#v1	1	500
970	0	1	14	1	0	3	3	87	513	261	1539	CoherentMotion_C#v1	1	500
755	1	2	23	3	3	3	3	143	457	429	1371	CoherentMotion_C#v1	1	500
683	1	3	33	3	3	3	3	199	401	597	1203	CoherentMotion_C#v1	1	500
667	1	7	70	0	0	3	3	424	176	1272	528	CoherentMotion_C#v1	1	500
777	1	3	33	2	2	3	3	199	401	597	1203	CoherentMotion_C#v1	1	500
626	1	6	61	3	3	3	3	368	232	1104	696	CoherentMotion_C#v1	1	500
623	1	5	51	2	2	3	3	312	288	936	864	CoherentMotion_C#v1	1	500
628	0	4	42	2	3	3	3	256	344	768	1032	CoherentMotion_C#v1	1	500
592	1	7	70	0	0	3	3	424	176	1272	528	CoherentMotion_C#v1	1	500
548	0	4	42	2	3	3	3	256	344	768	1032	CoherentMotion_C#v1	1	500
767	1	4	42	2	2	3	3	256	344	768	1032	CoherentMotion_C#v1	1	500
630	1	3	33	0	0	3	3	199	401	597	1203	CoherentMotion_C#v1	1	500
605	1	7	70	1	1	3	3	424	176	1272	528	CoherentMotion_C#v1	1	500
681	1	3	33	3	3	3	3	199	401	597	1203	CoherentMotion_C#v1	1	500
728	1	2	23	2	2	3	3	143	457	429	1371	CoherentMotion_C#v1	1	500
958	1	4	42	3	3	3	3	256	344	768	1032	CoherentMotion_C#v1	1	500
677	1	2	23	0	0	3	3	143	457	429	1371	CoherentMotion_C#v1	1	500
522	1	6	61	3	3	3	3	368	232	1104	696	CoherentMotion_C#v1	1	500
606	1	6	61	1	1	3	3	368	232	1104	696	CoherentMotion_C#v1	1	500
618	0	2	23	2	1	3	3	143	457	429	1371	CoherentMotion_C#v1	1	500
614	1	6	61	1	1	3	3	368	232	1104	696	CoherentMotion_C#v1	1	500
562	1	7	70	0	0	3	3	424	176	1272	528	CoherentMotion_C#v1	1	500
742	1	1	14	0	0	3	3	87	513	261	1539	CoherentMotion_C#v1	1	500
666	1	3	33	3	3	3	3	199	401	597	1203	CoherentMotion_C#v1	1	500
571	1	1	14	1	1	3	3	87	513	261	1539	CoherentMotion_C#v1	1	500
542	1	5	51	1	1	3	3	312	288	936	864	CoherentMotion_C#v1	1	500
666	1	2	23	3	3	3	3	143	457	429	1371	CoherentMotion_C#v1	1	500
1472	0	0	5	3	1	3	3	31	569	93	1707	CoherentMotion_C#v1	1	500
652	1	5	51	3	3	3	3	312	288	936	864	CoherentMotion_C#v1	1	500
626	1	3	33	0	0	3	3	199	401	597	1203	CoherentMotion_C#v1	1	500
670	1	2	23	3	3	3	3	143	457	429	1371	CoherentMotion_C#v1	1	500
644	1	7	70	2	2	3	3	424	176	1272	528	CoherentMotion_C#v1	1	500
777	0	4	42	1	3	3	3	256	344	768	1032	CoherentMotion_C#v1	1	500
585	1	2	23	0	0	3	3	143	457	429	1371	CoherentMotion_C#v1	1	500
686	1	6	61	1	1	3	3	368	232	1104	696	CoherentMotion_C#v1	1	500
707	1	6	61	3	3	3	3	368	232	1104	696	CoherentMotion_C#v1	1	500
672	1	2	23	1	1	3	3	143	457	429	1371	CoherentMotion_C#v1	1	500
657	0	4	42	2	0	3	3	256	344	768	1032	CoherentMotion_C#v1	1	500
543	0	5	51	2	0	3	3	312	288	936	864	CoherentMotion_C#v1	1	500
578	0	2	23	2	0	3	3	143	457	429	1371	CoherentMotion_C#v1	1	500
630	1	5	51	1	1	3	3	312	288	936	864	CoherentMotion_C#v1	1	500
626	1	2	23	0	0	3	3	143	457	429	1371	CoherentMotion_C#v1	1	500
735	0	1	14	1	0	3	3	87	513	261	1539	CoherentMotion_C#v1	1	500
655	1	4	42	1	1	3	3	256	344	768	1032	CoherentMotion_C#v1	1	500
756	1	4	42	2	2	3	3	256	344	768	1032	CoherentMotion_C#v1	1	500
677	1	7	70	2	2	3	3	424	176	1272	528	CoherentMotion_C#v1	1	500
1090	0	3	33	3	0	3	3	199	401	597	1203	CoherentMotion_C#v1	1	500
848	0	0	5	2	3	3	3	31	569	93	1707	CoherentMotion_C#v1	1	500
692	1	3	33	1	1	3	3	199	401	597	1203	CoherentMotion_C#v1	1	500
829	1	0	5	1	1	3	3	31	569	93	1707	CoherentMotion_C#v1	1	500
1089	1	7	70	0	0	3	3	424	176	1272	528	CoherentMotion_C#v1	1	500
834	1	0	5	0	0	3	3	31	569	93	1707	CoherentMotion_C#v1	1	500
717	1	0	5	0	0	3	3	31	569	93	1707	CoherentMotion_C#v1	1	500
627	1	3	33	1	1	3	3	199	401	597	1203	CoherentMotion_C#v1	1	500
777	1	2	23	2	2	3	3	143	457	429	1371	CoherentMotion_C#v1	1	500
746	1	6	61	2	2	3	3	368	232	1104	696	CoherentMotion_C#v1	1	500
692	0	0	5	1	3	3	3	31	569	93	1707	CoherentMotion_C#v1	1	500
809	0	1	14	1	0	3	3	87	513	261	1539	CoherentMotion_C#v1	1	500
609	1	6	61	2	2	3	3	368	232	1104	696	CoherentMotion_C#v1	1	500
602	0	1	14	3	1	3	3	87	513	261	1539	CoherentMotion_C#v1	1	500
1383	0	1	14	0	3	3	3	87	513	261	1539	CoherentMotion_C#v1	1	500
854	0	3	33	1	3	3	3	199	401	597	1203	CoherentMotion_C#v1	1	500
667	0	2	23	2	0	3	3	143	457	429	1371	CoherentMotion_C#v1	1	500
1337	1	3	33	2	2	3	3	199	401	597	1203	CoherentMotion_C#v1	1	500
593	1	1	14	2	2	3	3	87	513	261	1539	CoherentMotion_C#v1	1	500
709	0	0	5	3	2	3	3	31	569	93	1707	CoherentMotion_C#v1	1	500
636	1	7	70	2	2	3	3	424	176	1272	528	CoherentMotion_C#v1	1	500
697	0	0	5	2	3	3	3	31	569	93	1707	CoherentMotion_C#v1	1	500
655	0	3	33	1	2	3	3	199	401	597	1203	CoherentMotion_C#v1	1	500
653	1	6	61	1	1	3	3	368	232	1104	696	CoherentMotion_C#v1	1	500
524	1	7	70	1	1	3	3	424	176	1272	528	CoherentMotion_C#v1	1	500
557	1	5	51	2	2	3	3	312	288	936	864	CoherentMotion_C#v1	1	500
712	1	1	14	2	2	3	3	87	513	261	1539	CoherentMotion_C#v1	1	500
759	0	2	23	0	2	3	3	143	457	429	1371	CoherentMotion_C#v1	1	500
592	1	6	61	3	3	3	3	368	232	1104	696	CoherentMotion_C#v1	1	500
1004	1	1	14	1	1	3	3	87	513	261	1539	CoherentMotion_C#v1	1	500
898	1	4	42	2	2	3	3	256	344	768	1032	CoherentMotion_C#v1	1	500
719	1	7	70	1	1	3	3	424	176	1272	528	CoherentMotion_C#v1	1	500
670	1	6	61	1	1	3	3	368	232	1104	696	CoherentMotion_C#v1	1	500
852	0	6	61	3	1	3	3	368	232	1104	696	CoherentMotion_C#v1	1	500
912	0	2	23	1	2	3	3	143	457	429	1371	CoherentMotion_C#v1	1	500
626	1	6	61	1	1	3	3	368	232	1104	696	CoherentMotion_C#v1	1	500
638	0	0	5	1	3	3	3	31	569	93	1707	CoherentMotion_C#v1	1	500
684	1	2	23	2	2	3	3	143	457	429	1371	CoherentMotion_C#v1	1	500
595	1	7	70	1	1	3	3	424	176	1272	528	CoherentMotion_C#v1	1	500
543	0	4	42	0	2	3	3	256	344	768	1032	CoherentMotion_C#v1	1	500
578	1	3	33	1	1	3	3	199	401	597	1203	CoherentMotion_C#v1	1	500
734	1	5	51	0	0	3	3	312	288	936	864	CoherentMotion_C#v1	1	500
1006	1	1	14	0	0	3	3	87	513	261	1539	CoherentMotion_C#v1	1	500
861	1	0	5	0	0	3	3	31	569	93	1707	CoherentMotion_C#v1	1	500
663	1	6	61	1	1	3	3	368	232	1104	696	CoherentMotion_C#v1	1	500
605	1	3	33	3	3	3	3	199	401	597	1203	CoherentMotion_C#v1	1	500
624	1	7	70	1	1	3	3	424	176	1272	528	CoherentMotion_C#v1	1	500
845	1	3	33	2	2	3	3	199	401	597	1203	CoherentMotion_C#v1	1	500
773	0	0	5	0	3	3	3	31	569	93	1707	CoherentMotion_C#v1	1	500
669	1	7	70	1	1	3	3	424	176	1272	528	CoherentMotion_C#v1	1	500
555	1	5	51	0	0	3	3	312	288	936	864	CoherentMotion_C#v1	1	500
542	1	2	23	0	0	3	3	143	457	429	1371	CoherentMotion_C#v1	1	500
546	1	5	51	0	0	3	3	312	288	936	864	CoherentMotion_C#v1	1	500
541	1	5	51	0	0	3	3	312	288	936	864	CoherentMotion_C#v1	1	500
1347	0	1	14	0	3	3	3	87	513	261	1539	CoherentMotion_C#v1	1	500
607	1	5	51	3	3	3	3	312	288	936	864	CoherentMotion_C#v1	1	500
556	0	5	51	1	3	3	3	312	288	936	864	CoherentMotion_C#v1	1	500
678	1	7	70	0	0	3	3	424	176	1272	528	CoherentMotion_C#v1	1	500
651	1	2	23	1	1	3	3	143	457	429	1371	CoherentMotion_C#v1	1	500
547	1	6	61	1	1	3	3	368	232	1104	696	CoherentMotion_C#v1	1	500
582	1	4	42	3	3	3	3	256	344	768	1032	CoherentMotion_C#v1	1	500
585	1	5	51	1	1	3	3	312	288	936	864	CoherentMotion_C#v1	1	500
523	1	2	23	3	3	3	3	143	457	429	1371	CoherentMotion_C#v1	1	500
833	0	2	23	2	1	3	3	143	457	429	1371	CoherentMotion_C#v1	1	500
642	1	6	61	1	1	3	3	368	232	1104	696	CoherentMotion_C#v1	1	500
535	1	4	42	1	1	3	3	256	344	768	1032	CoherentMotion_C#v1	1	500
762	1	0	5	3	3	3	3	31	569	93	1707	CoherentMotion_C#v1	1	500
695	1	6	61	1	1	3	3	368	232	1104	696	CoherentMotion_C#v1	1	500
544	1	4	42	3	3	3	3	256	344	768	1032	CoherentMotion_C#v1	1	500
764	0	0	5	0	3	3	3	31	569	93	1707	CoherentMotion_C#v1	1	500
1060	0	3	33	0	3	3	3	199	401	597	1203	CoherentMotion_C#v1	1	500
573	1	2	23	3	3	3	3	143	457	429	1371	CoherentMotion_C#v1	1	500
640	1	2	23	3	3	3	3	143	457	429	1371	CoherentMotion_C#v1	1	500
631	1	7	70	2	2	3	3	424	176	1272	528	CoherentMotion_C#v1	1	500
827	0	1	14	0	1	3	3	87	513	261	1539	CoherentMotion_C#v1	1	500
669	0	2	23	0	3	3	3	143	457	429	1371	CoherentMotion_C#v1	1	500
683	1	6	61	3	3	3	3	368	232	1104	696	CoherentMotion_C#v1	1	500
592	1	3	33	3	3	3	3	199	401	597	1203	CoherentMotion_C#v1	1	500
654	1	5	51	3	3	3	3	312	288	936	864	CoherentMotion_C#v1	1	500
531	0	4	42	1	3	3	3	256	344	768	1032	CoherentMotion_C#v1	1	500
521	0	1	14	1	3	3	3	87	513	261	1539	CoherentMotion_C#v1	1	500
1455	1	6	61	0	0	3	3	368	232	1104	696	CoherentMotion_C#v1	1	500
610	1	4	42	1	1	3	3	256	344	768	1032	CoherentMotion_C#v1	1	500
734	1	1	14	3	3	3	3	87	513	261	1539	CoherentMotion_C#v1	1	500
623	1	6	61	2	2	3	3	368	232	1104	696	CoherentMotion_C#v1	1	500
700	1	2	23	0	0	3	3	143	457	429	1371	CoherentMotion_C#v1	1	500
822	1	4	42	0	0	3	3	256	344	768	1032	CoherentMotion_C#v1	1	500
568	1	5	51	2	2	3	3	312	288	936	864	CoherentMotion_C#v1	1	500
606	1	5	51	1	1	3	3	312	288	936	864	CoherentMotion_C#v1	1	500
611	1	5	51	2	2	3	3	312	288	936	864	CoherentMotion_C#v1	1	500
526	1	5	51	3	3	3	3	312	288	936	864	CoherentMotion_C#v1	1	500
526	1	4	42	1	1	3	3	256	344	768	1032	CoherentMotion_C#v1	1	500
582	1	0	5	3	3	3	3	31	569	93	1707	CoherentMotion_C#v1	1	500
650	1	6	61	3	3	3	3	368	232	1104	696	CoherentMotion_C#v1	1	500
597	1	5	51	0	0	3	3	312	288	936	864	CoherentMotion_C#v1	1	500
796	0	0	5	0	3	3	3	31	569	93	1707	CoherentMotion_C#v1	1	500
699	1	4	42	2	2	3	3	256	344	768	1032	CoherentMotion_C#v1	1	500
978	0	0	5	0	3	3	3	31	569	93	1707	CoherentMotion_C#v1	1	500
538	0	4	42	1	3	3	3	256	344	768	1032	CoherentMotion_C#v1	1	500
595	1	7	70	0	0	3	3	424	176	1272	528	CoherentMotion_C#v1	1	500
1262	1	7	70	3	3	3	3	424	176	1272	528	CoherentMotion_C#v1	1	500
693	1	3	33	2	2	3	3	199	401	597	1203	CoherentMotion_C#v1	1	500
554	0	0	5	1	3	3	3	31	569	93	1707	CoherentMotion_C#v1	1	500
523	1	2	23	3	3	3	3	143	457	429	1371	CoherentMotion_C#v1	1	500
650	0	0	5	1	0	3	3	31	569	93	1707	CoherentMotion_C#v1	1	500
1390	0	3	33	2	0	3	3	199	401	597	1203	CoherentMotion_C#v1	1	500
678	1	7	70	0	0	3	3	424	176	1272	528	CoherentMotion_C#v1	1	500
941	1	2	23	0	0	3	3	143	457	429	1371	CoherentMotion_C#v1	1	500
681	1	4	42	2	2	3	3	256	344	768	1032	CoherentMotion_C#v1	1	500
777	0	0	5	2	0	3	3	31	569	93	1707	CoherentMotion_C#v1	1	500
809	1	3	33	2	2	3	3	199	401	597	1203	CoherentMotion_C#v1	1	500
819	1	0	5	3	3	3	3	31	569	93	1707	CoherentMotion_C#v1	1	500
637	1	7	70	1	1	3	3	424	176	1272	528	CoherentMotion_C#v1	1	500
690	1	4	42	0	0	3	3	256	344	768	1032	CoherentMotion_C#v1	1	500
720	1	6	61	1	1	3	3	368	232	1104	696	CoherentMotion_C#v1	1	500
629	0	1	14	2	0	3	3	87	513	261	1539	CoherentMotion_C#v1	1	500
1366	1	7	70	3	3	3	3	424	176	1272	528	CoherentMotion_C#v1	1	500
693	1	2	23	2	2	3	3	143	457	429	1371	CoherentMotion_C#v1	1	500
533	1	6	61	0	0	3	3	368	232	1104	696	CoherentMotion_C#v1	1	500
631	1	4	42	3	3	3	3	256	344	768	1032	CoherentMotion_C#v1	1	500
668	1	5	51	0	0	3	3	312	288	936	864	CoherentMotion_C#v1	1	500
571	1	5	51	1	1	3	3	312	288	936	864	CoherentMotion_C#v1	1	500
718	1	3	33	3	3	3	3	199	401	597	1203	CoherentMotion_C#v1	1	500
670	1	7	70	1	1	3	3	424	176	1272	528	CoherentMotion_C#v1	1	500
608	1	7	70	0	0	3	3	424	176	1272	528	CoherentMotion_C#v1	1	500
688	0	1	14	2	3	3	3	87	513	261	1539	CoherentMotion_C#v1	1	500
694	0	0	5	1	2	3	3	31	569	93	1707	CoherentMotion_C#v1	1	500
525	0	1	14	3	1	3	3	87	513	261	1539	CoherentMotion_C#v1	1	500
568	0	1	14	3	0	3	3	87	513	261	1539	CoherentMotion_C#v1	1	500
675	1	2	23	3	3	3	3	143	457	429	1371	CoherentMotion_C#v1	1	500
634	0	2	23	2	3	3	3	143	457	429	1371	CoherentMotion_C#v1	1	500
767	1	7	70	1	1	3	3	424	176	1272	528	CoherentMotion_C#v1	1	500
695	1	1	14	1	1	3	3	87	513	261	1539	CoherentMotion_C#v1	1	500
653	1	7	70	1	1	3	3	424	176	1272	528	CoherentMotion_C#v1	1	500
648	1	5	51	1	1	3	3	312	288	936	864	CoherentMotion_C#v1	1	500
626	0	0	5	2	1	3	3	31	569	93	1707	CoherentMotion_C#v1	1	500
589	0	4	42	1	3	3	3	256	344	768	1032	CoherentMotion_C#v1	1	500
553	0	0	5	0	2	3	3	31	569	93	1707	CoherentMotion_C#v1	1	500
660	1	4	42	0	0	3	3	256	344	768	1032	CoherentMotion_C#v1	1	500
763	0	1	14	3	1	3	3	87	513	261	1539	CoherentMotion_C#v1	1	500
635	1	0	5	1	1	3	3	31	569	93	1707	CoherentMotion_C#v1	1	500
736	1	4	42	1	1	3	3	256	344	768	1032	CoherentMotion_C#v1	1	500
680	1	5	51	0	0	3	3	312	288	936	864	CoherentMotion_C#v1	1	500
695	0	0	5	1	3	3	3	31	569	93	1707	CoherentMotion_C#v1	1	500
693	0	0	5	3	1	3	3	31	569	93	1707	CoherentMotion_C#v1	1	500
692	1	6	61	3	3	3	3	368	232	1104	696	CoherentMotion_C#v1	1	500
594	1	3	33	1	1	3	3	199	401	597	1203	CoherentMotion_C#v1	1	500
741	0	2	23	2	3	3	3	143	457	429	1371	CoherentMotion_C#v1	1	500
