# Supplementary material for: The Leuven Embedded Figures Test (L-EFT): measuring perception, intelligence or executive function?
Source: PeerJ. 2018 Mar 26;6:e4524. doi: 10.7717/peerj.4524 (PMC5875396; doi:10.7717/peerj.4524)
Supplement: Supplemental Information 9 [file peerj-06-4524-s009.zip › Study 1/CoherentMotion/116170CoherentMotion.csv]

ReactionTime	Accuracy	CoherenceLevel	CoherenceValue	StimDirection	RespDirection	G_MeanCoherentSpeed	G_MeanRandomSpeed	TotalCoherent	TotalRandom	TotalCoherentSpeed	TotalRandomSpeed	TestID	MainPrac	MotionDuration
1458	1	2	23	1	1	3	3	143	457	429	1371	CoherentMotion_C#v1	0	1000
1357	1	2	23	2	2	3	3	143	457	429	1371	CoherentMotion_C#v1	0	1000
5173	1	4	42	1	1	3	3	256	344	768	1032	CoherentMotion_C#v1	0	1000
1598	1	6	61	1	1	3	3	368	232	1104	696	CoherentMotion_C#v1	0	1000
1414	1	3	33	0	0	3	3	199	401	597	1203	CoherentMotion_C#v1	0	1000
1408	1	1	14	2	2	3	3	87	513	261	1539	CoherentMotion_C#v1	0	1000
1336	1	3	33	1	1	3	3	199	401	597	1203	CoherentMotion_C#v1	0	1000
1870	1	6	61	2	2	3	3	368	232	1104	696	CoherentMotion_C#v1	0	1000
1581	1	6	61	0	0	3	3	368	232	1104	696	CoherentMotion_C#v1	0	1000
1649	1	2	23	3	3	3	3	143	457	429	1371	CoherentMotion_C#v1	0	1000
1417	0	3	33	0	1	3	3	199	401	597	1203	CoherentMotion_C#v1	0	1000
1682	0	0	5	1	0	3	3	31	569	93	1707	CoherentMotion_C#v1	0	1000
1337	1	2	23	1	1	3	3	143	457	429	1371	CoherentMotion_C#v1	0	1000
1554	1	5	51	1	1	3	3	312	288	936	864	CoherentMotion_C#v1	0	1000
1463	1	7	70	3	3	3	3	424	176	1272	528	CoherentMotion_C#v1	0	1000
1601	1	0	5	0	0	3	3	31	569	93	1707	CoherentMotion_C#v1	0	1000
1759	1	6	61	3	3	3	3	368	232	1104	696	CoherentMotion_C#v1	0	1000
1666	1	5	51	1	1	3	3	312	288	936	864	CoherentMotion_C#v1	0	1000
1571	0	6	61	2	0	3	3	368	232	1104	696	CoherentMotion_C#v1	0	1000
6840	0	2	23	2	0	3	3	143	457	429	1371	CoherentMotion_C#v1	0	1000
1540	1	7	70	0	0	3	3	424	176	1272	528	CoherentMotion_C#v1	0	1000
2135	1	0	5	2	2	3	3	31	569	93	1707	CoherentMotion_C#v1	0	1000
1740	1	7	70	2	2	3	3	424	176	1272	528	CoherentMotion_C#v1	0	1000
1679	1	4	42	2	2	3	3	256	344	768	1032	CoherentMotion_C#v1	0	1000
1556	0	2	23	0	3	3	3	143	457	429	1371	CoherentMotion_C#v1	0	1000
1540	1	3	33	1	1	3	3	199	401	597	1203	CoherentMotion_C#v1	0	1000
1416	1	6	61	2	2	3	3	368	232	1104	696	CoherentMotion_C#v1	0	1000
1552	1	2	23	1	1	3	3	143	457	429	1371	CoherentMotion_C#v1	0	1000
1510	1	6	61	1	1	3	3	368	232	1104	696	CoherentMotion_C#v1	0	1000
1418	1	5	51	2	2	3	3	312	288	936	864	CoherentMotion_C#v1	0	1000
1364	1	4	42	1	1	3	3	256	344	768	1032	CoherentMotion_C#v1	0	1000
1412	0	3	33	1	3	3	3	199	401	597	1203	CoherentMotion_C#v1	0	1000
1437	1	3	33	0	0	3	3	199	401	597	1203	CoherentMotion_C#v1	0	1000
1237	1	1	14	0	0	3	3	87	513	261	1539	CoherentMotion_C#v1	0	1000
1130	1	6	61	1	1	3	3	368	232	1104	696	CoherentMotion_C#v1	0	1000
1291	1	7	70	3	3	3	3	424	176	1272	528	CoherentMotion_C#v1	0	1000
1403	1	6	61	3	3	3	3	368	232	1104	696	CoherentMotion_C#v1	0	1000
1193	1	2	23	1	1	3	3	143	457	429	1371	CoherentMotion_C#v1	0	1000
1448	1	6	61	2	2	3	3	368	232	1104	696	CoherentMotion_C#v1	0	1000
1347	1	5	51	2	2	3	3	312	288	936	864	CoherentMotion_C#v1	0	1000
1265	1	4	42	1	1	3	3	256	344	768	1032	CoherentMotion_C#v1	0	1000
1326	1	6	61	3	3	3	3	368	232	1104	696	CoherentMotion_C#v1	0	1000
1149	1	2	23	1	1	3	3	143	457	429	1371	CoherentMotion_C#v1	0	1000
1679	1	2	23	1	1	3	3	143	457	429	1371	CoherentMotion_C#v1	0	1000
1711	1	7	70	2	2	3	3	424	176	1272	528	CoherentMotion_C#v1	0	1000
1360	1	0	5	1	1	3	3	31	569	93	1707	CoherentMotion_C#v1	0	1000
1384	1	4	42	0	0	3	3	256	344	768	1032	CoherentMotion_C#v1	0	1000
1365	1	7	70	2	2	3	3	424	176	1272	528	CoherentMotion_C#v1	0	1000
1673	0	3	33	2	3	3	3	199	401	597	1203	CoherentMotion_C#v1	0	1000
1270	1	2	23	0	0	3	3	143	457	429	1371	CoherentMotion_C#v1	0	1000
1277	1	2	23	3	3	3	3	143	457	429	1371	CoherentMotion_C#v1	0	1000
1355	1	3	33	0	0	3	3	199	401	597	1203	CoherentMotion_C#v1	0	1000
1211	1	5	51	3	3	3	3	312	288	936	864	CoherentMotion_C#v1	0	1000
1607	0	0	5	1	3	3	3	31	569	93	1707	CoherentMotion_C#v1	0	1000
1413	1	6	61	0	0	3	3	368	232	1104	696	CoherentMotion_C#v1	0	1000
1598	0	2	23	0	3	3	3	143	457	429	1371	CoherentMotion_C#v1	0	1000
1452	0	2	23	1	3	3	3	143	457	429	1371	CoherentMotion_C#v1	0	1000
1341	1	7	70	0	0	3	3	424	176	1272	528	CoherentMotion_C#v1	0	1000
1597	1	5	51	1	1	3	3	312	288	936	864	CoherentMotion_C#v1	0	1000
1412	1	4	42	1	1	3	3	256	344	768	1032	CoherentMotion_C#v1	0	1000
1541	1	3	33	2	2	3	3	199	401	597	1203	CoherentMotion_C#v1	0	1000
1296	1	3	33	2	2	3	3	199	401	597	1203	CoherentMotion_C#v1	0	1000
1374	1	1	14	2	2	3	3	87	513	261	1539	CoherentMotion_C#v1	0	1000
1159	1	2	23	0	0	3	3	143	457	429	1371	CoherentMotion_C#v1	0	1000
1178	1	5	51	1	1	3	3	312	288	936	864	CoherentMotion_C#v1	0	1000
1077	1	7	70	1	1	3	3	424	176	1272	528	CoherentMotion_C#v1	0	1000
1159	1	6	61	0	0	3	3	368	232	1104	696	CoherentMotion_C#v1	0	1000
1022	1	7	70	0	0	3	3	424	176	1272	528	CoherentMotion_C#v1	0	1000
1415	1	6	61	3	3	3	3	368	232	1104	696	CoherentMotion_C#v1	0	1000
1354	1	4	42	0	0	3	3	256	344	768	1032	CoherentMotion_C#v1	0	1000
1297	1	2	23	1	1	3	3	143	457	429	1371	CoherentMotion_C#v1	0	1000
1127	1	4	42	0	0	3	3	256	344	768	1032	CoherentMotion_C#v1	0	1000
1464	0	0	5	1	3	3	3	31	569	93	1707	CoherentMotion_C#v1	0	1000
1148	1	3	33	0	0	3	3	199	401	597	1203	CoherentMotion_C#v1	0	1000
1301	1	6	61	1	1	3	3	368	232	1104	696	CoherentMotion_C#v1	0	1000
1085	1	4	42	3	3	3	3	256	344	768	1032	CoherentMotion_C#v1	0	1000
1446	0	0	5	0	1	3	3	31	569	93	1707	CoherentMotion_C#v1	0	1000
1320	1	2	23	1	1	3	3	143	457	429	1371	CoherentMotion_C#v1	0	1000
1311	1	5	51	3	3	3	3	312	288	936	864	CoherentMotion_C#v1	0	1000
1109	1	4	42	2	2	3	3	256	344	768	1032	CoherentMotion_C#v1	0	1000
1019	1	2	23	1	1	3	3	143	457	429	1371	CoherentMotion_C#v1	1	500
836	1	7	70	3	3	3	3	424	176	1272	528	CoherentMotion_C#v1	1	500
854	1	3	33	3	3	3	3	199	401	597	1203	CoherentMotion_C#v1	1	500
793	1	4	42	0	0	3	3	256	344	768	1032	CoherentMotion_C#v1	1	500
938	1	1	14	2	2	3	3	87	513	261	1539	CoherentMotion_C#v1	1	500
798	0	1	14	0	2	3	3	87	513	261	1539	CoherentMotion_C#v1	1	500
929	0	0	5	1	2	3	3	31	569	93	1707	CoherentMotion_C#v1	1	500
813	1	5	51	2	2	3	3	312	288	936	864	CoherentMotion_C#v1	1	500
669	1	7	70	3	3	3	3	424	176	1272	528	CoherentMotion_C#v1	1	500
800	1	3	33	2	2	3	3	199	401	597	1203	CoherentMotion_C#v1	1	500
798	1	3	33	3	3	3	3	199	401	597	1203	CoherentMotion_C#v1	1	500
1191	0	1	14	3	0	3	3	87	513	261	1539	CoherentMotion_C#v1	1	500
884	1	5	51	0	0	3	3	312	288	936	864	CoherentMotion_C#v1	1	500
719	1	4	42	1	1	3	3	256	344	768	1032	CoherentMotion_C#v1	1	500
999	1	3	33	0	0	3	3	199	401	597	1203	CoherentMotion_C#v1	1	500
989	1	4	42	2	2	3	3	256	344	768	1032	CoherentMotion_C#v1	1	500
763	1	4	42	1	1	3	3	256	344	768	1032	CoherentMotion_C#v1	1	500
802	1	6	61	2	2	3	3	368	232	1104	696	CoherentMotion_C#v1	1	500
685	1	6	61	3	3	3	3	368	232	1104	696	CoherentMotion_C#v1	1	500
779	1	2	23	3	3	3	3	143	457	429	1371	CoherentMotion_C#v1	1	500
748	1	7	70	2	2	3	3	424	176	1272	528	CoherentMotion_C#v1	1	500
1037	1	3	33	0	0	3	3	199	401	597	1203	CoherentMotion_C#v1	1	500
1438	0	0	5	1	0	3	3	31	569	93	1707	CoherentMotion_C#v1	1	500
990	1	1	14	2	2	3	3	87	513	261	1539	CoherentMotion_C#v1	1	500
781	1	2	23	3	3	3	3	143	457	429	1371	CoherentMotion_C#v1	1	500
730	1	6	61	0	0	3	3	368	232	1104	696	CoherentMotion_C#v1	1	500
788	0	0	5	3	2	3	3	31	569	93	1707	CoherentMotion_C#v1	1	500
725	1	7	70	0	0	3	3	424	176	1272	528	CoherentMotion_C#v1	1	500
701	1	6	61	1	1	3	3	368	232	1104	696	CoherentMotion_C#v1	1	500
2509	1	2	23	2	2	3	3	143	457	429	1371	CoherentMotion_C#v1	1	500
769	1	4	42	2	2	3	3	256	344	768	1032	CoherentMotion_C#v1	1	500
827	1	2	23	1	1	3	3	143	457	429	1371	CoherentMotion_C#v1	1	500
1117	1	5	51	1	1	3	3	312	288	936	864	CoherentMotion_C#v1	1	500
1127	1	3	33	2	2	3	3	199	401	597	1203	CoherentMotion_C#v1	1	500
1304	1	6	61	0	0	3	3	368	232	1104	696	CoherentMotion_C#v1	1	500
870	1	0	5	2	2	3	3	31	569	93	1707	CoherentMotion_C#v1	1	500
1121	1	0	5	2	2	3	3	31	569	93	1707	CoherentMotion_C#v1	1	500
1591	0	2	23	0	2	3	3	143	457	429	1371	CoherentMotion_C#v1	1	500
765	1	4	42	0	0	3	3	256	344	768	1032	CoherentMotion_C#v1	1	500
870	1	7	70	0	0	3	3	424	176	1272	528	CoherentMotion_C#v1	1	500
761	1	5	51	2	2	3	3	312	288	936	864	CoherentMotion_C#v1	1	500
670	1	5	51	3	3	3	3	312	288	936	864	CoherentMotion_C#v1	1	500
731	1	5	51	2	2	3	3	312	288	936	864	CoherentMotion_C#v1	1	500
1279	0	0	5	0	3	3	3	31	569	93	1707	CoherentMotion_C#v1	1	500
697	1	6	61	1	1	3	3	368	232	1104	696	CoherentMotion_C#v1	1	500
696	1	6	61	3	3	3	3	368	232	1104	696	CoherentMotion_C#v1	1	500
766	1	1	14	2	2	3	3	87	513	261	1539	CoherentMotion_C#v1	1	500
846	1	4	42	0	0	3	3	256	344	768	1032	CoherentMotion_C#v1	1	500
746	1	4	42	3	3	3	3	256	344	768	1032	CoherentMotion_C#v1	1	500
638	1	5	51	1	1	3	3	312	288	936	864	CoherentMotion_C#v1	1	500
1646	0	1	14	1	2	3	3	87	513	261	1539	CoherentMotion_C#v1	1	500
811	0	0	5	0	3	3	3	31	569	93	1707	CoherentMotion_C#v1	1	500
552	1	7	70	1	1	3	3	424	176	1272	528	CoherentMotion_C#v1	1	500
819	1	7	70	2	2	3	3	424	176	1272	528	CoherentMotion_C#v1	1	500
850	1	3	33	0	0	3	3	199	401	597	1203	CoherentMotion_C#v1	1	500
609	1	7	70	3	3	3	3	424	176	1272	528	CoherentMotion_C#v1	1	500
771	1	6	61	2	2	3	3	368	232	1104	696	CoherentMotion_C#v1	1	500
1010	0	0	5	0	1	3	3	31	569	93	1707	CoherentMotion_C#v1	1	500
700	1	5	51	3	3	3	3	312	288	936	864	CoherentMotion_C#v1	1	500
684	1	5	51	3	3	3	3	312	288	936	864	CoherentMotion_C#v1	1	500
1337	1	1	14	3	3	3	3	87	513	261	1539	CoherentMotion_C#v1	1	500
698	1	7	70	0	0	3	3	424	176	1272	528	CoherentMotion_C#v1	1	500
1216	0	2	23	1	2	3	3	143	457	429	1371	CoherentMotion_C#v1	1	500
900	0	2	23	1	2	3	3	143	457	429	1371	CoherentMotion_C#v1	1	500
983	1	0	5	2	2	3	3	31	569	93	1707	CoherentMotion_C#v1	1	500
1618	1	3	33	2	2	3	3	199	401	597	1203	CoherentMotion_C#v1	1	500
883	1	0	5	3	3	3	3	31	569	93	1707	CoherentMotion_C#v1	1	500
1135	0	3	33	2	3	3	3	199	401	597	1203	CoherentMotion_C#v1	1	500
818	0	0	5	0	3	3	3	31	569	93	1707	CoherentMotion_C#v1	1	500
1011	1	3	33	1	1	3	3	199	401	597	1203	CoherentMotion_C#v1	1	500
1296	0	4	42	2	0	3	3	256	344	768	1032	CoherentMotion_C#v1	1	500
1120	0	0	5	0	2	3	3	31	569	93	1707	CoherentMotion_C#v1	1	500
714	1	3	33	1	1	3	3	199	401	597	1203	CoherentMotion_C#v1	1	500
755	1	7	70	1	1	3	3	424	176	1272	528	CoherentMotion_C#v1	1	500
706	1	6	61	0	0	3	3	368	232	1104	696	CoherentMotion_C#v1	1	500
737	1	6	61	1	1	3	3	368	232	1104	696	CoherentMotion_C#v1	1	500
673	1	7	70	3	3	3	3	424	176	1272	528	CoherentMotion_C#v1	1	500
1366	1	0	5	2	2	3	3	31	569	93	1707	CoherentMotion_C#v1	1	500
831	1	3	33	1	1	3	3	199	401	597	1203	CoherentMotion_C#v1	1	500
1545	0	3	33	1	3	3	3	199	401	597	1203	CoherentMotion_C#v1	1	500
1533	0	1	14	2	0	3	3	87	513	261	1539	CoherentMotion_C#v1	1	500
914	1	0	5	2	2	3	3	31	569	93	1707	CoherentMotion_C#v1	1	500
629	1	6	61	1	1	3	3	368	232	1104	696	CoherentMotion_C#v1	1	500
795	1	4	42	3	3	3	3	256	344	768	1032	CoherentMotion_C#v1	1	500
821	1	4	42	1	1	3	3	256	344	768	1032	CoherentMotion_C#v1	1	500
790	1	5	51	2	2	3	3	312	288	936	864	CoherentMotion_C#v1	1	500
1240	1	0	5	0	0	3	3	31	569	93	1707	CoherentMotion_C#v1	1	500
718	1	5	51	3	3	3	3	312	288	936	864	CoherentMotion_C#v1	1	500
868	0	4	42	3	1	3	3	256	344	768	1032	CoherentMotion_C#v1	1	500
821	1	2	23	1	1	3	3	143	457	429	1371	CoherentMotion_C#v1	1	500
1194	1	5	51	2	2	3	3	312	288	936	864	CoherentMotion_C#v1	1	500
765	1	7	70	2	2	3	3	424	176	1272	528	CoherentMotion_C#v1	1	500
806	1	5	51	2	2	3	3	312	288	936	864	CoherentMotion_C#v1	1	500
895	1	0	5	3	3	3	3	31	569	93	1707	CoherentMotion_C#v1	1	500
826	0	1	14	0	3	3	3	87	513	261	1539	CoherentMotion_C#v1	1	500
1181	0	3	33	2	3	3	3	199	401	597	1203	CoherentMotion_C#v1	1	500
753	1	3	33	3	3	3	3	199	401	597	1203	CoherentMotion_C#v1	1	500
621	1	4	42	3	3	3	3	256	344	768	1032	CoherentMotion_C#v1	1	500
883	0	0	5	1	3	3	3	31	569	93	1707	CoherentMotion_C#v1	1	500
648	1	7	70	2	2	3	3	424	176	1272	528	CoherentMotion_C#v1	1	500
694	1	6	61	3	3	3	3	368	232	1104	696	CoherentMotion_C#v1	1	500
1284	0	1	14	1	3	3	3	87	513	261	1539	CoherentMotion_C#v1	1	500
754	1	1	14	3	3	3	3	87	513	261	1539	CoherentMotion_C#v1	1	500
590	1	4	42	3	3	3	3	256	344	768	1032	CoherentMotion_C#v1	1	500
674	1	3	33	3	3	3	3	199	401	597	1203	CoherentMotion_C#v1	1	500
561	1	3	33	3	3	3	3	199	401	597	1203	CoherentMotion_C#v1	1	500
797	1	4	42	0	0	3	3	256	344	768	1032	CoherentMotion_C#v1	1	500
695	1	1	14	1	1	3	3	87	513	261	1539	CoherentMotion_C#v1	1	500
693	1	2	23	1	1	3	3	143	457	429	1371	CoherentMotion_C#v1	1	500
965	1	2	23	2	2	3	3	143	457	429	1371	CoherentMotion_C#v1	1	500
657	1	5	51	1	1	3	3	312	288	936	864	CoherentMotion_C#v1	1	500
639	1	6	61	2	2	3	3	368	232	1104	696	CoherentMotion_C#v1	1	500
948	1	1	14	2	2	3	3	87	513	261	1539	CoherentMotion_C#v1	1	500
641	1	4	42	3	3	3	3	256	344	768	1032	CoherentMotion_C#v1	1	500
734	0	3	33	0	2	3	3	199	401	597	1203	CoherentMotion_C#v1	1	500
661	1	4	42	3	3	3	3	256	344	768	1032	CoherentMotion_C#v1	1	500
597	0	3	33	3	1	3	3	199	401	597	1203	CoherentMotion_C#v1	1	500
697	1	6	61	2	2	3	3	368	232	1104	696	CoherentMotion_C#v1	1	500
526	1	4	42	0	0	3	3	256	344	768	1032	CoherentMotion_C#v1	1	500
794	1	2	23	3	3	3	3	143	457	429	1371	CoherentMotion_C#v1	1	500
651	1	4	42	1	1	3	3	256	344	768	1032	CoherentMotion_C#v1	1	500
696	1	7	70	0	0	3	3	424	176	1272	528	CoherentMotion_C#v1	1	500
846	1	1	14	2	2	3	3	87	513	261	1539	CoherentMotion_C#v1	1	500
751	1	2	23	3	3	3	3	143	457	429	1371	CoherentMotion_C#v1	1	500
714	0	3	33	3	1	3	3	199	401	597	1203	CoherentMotion_C#v1	1	500
665	1	6	61	2	2	3	3	368	232	1104	696	CoherentMotion_C#v1	1	500
606	1	6	61	3	3	3	3	368	232	1104	696	CoherentMotion_C#v1	1	500
708	1	5	51	1	1	3	3	312	288	936	864	CoherentMotion_C#v1	1	500
635	1	5	51	1	1	3	3	312	288	936	864	CoherentMotion_C#v1	1	500
634	1	5	51	1	1	3	3	312	288	936	864	CoherentMotion_C#v1	1	500
686	1	7	70	3	3	3	3	424	176	1272	528	CoherentMotion_C#v1	1	500
962	1	1	14	0	0	3	3	87	513	261	1539	CoherentMotion_C#v1	1	500
625	1	4	42	1	1	3	3	256	344	768	1032	CoherentMotion_C#v1	1	500
610	1	5	51	2	2	3	3	312	288	936	864	CoherentMotion_C#v1	1	500
602	1	6	61	1	1	3	3	368	232	1104	696	CoherentMotion_C#v1	1	500
630	1	4	42	0	0	3	3	256	344	768	1032	CoherentMotion_C#v1	1	500
572	1	4	42	3	3	3	3	256	344	768	1032	CoherentMotion_C#v1	1	500
776	1	0	5	2	2	3	3	31	569	93	1707	CoherentMotion_C#v1	1	500
681	1	4	42	2	2	3	3	256	344	768	1032	CoherentMotion_C#v1	1	500
599	1	4	42	2	2	3	3	256	344	768	1032	CoherentMotion_C#v1	1	500
931	1	6	61	2	2	3	3	368	232	1104	696	CoherentMotion_C#v1	1	500
624	1	5	51	3	3	3	3	312	288	936	864	CoherentMotion_C#v1	1	500
627	0	2	23	1	0	3	3	143	457	429	1371	CoherentMotion_C#v1	1	500
674	1	7	70	2	2	3	3	424	176	1272	528	CoherentMotion_C#v1	1	500
839	0	0	5	0	2	3	3	31	569	93	1707	CoherentMotion_C#v1	1	500
706	1	5	51	1	1	3	3	312	288	936	864	CoherentMotion_C#v1	1	500
784	0	3	33	0	2	3	3	199	401	597	1203	CoherentMotion_C#v1	1	500
762	1	4	42	2	2	3	3	256	344	768	1032	CoherentMotion_C#v1	1	500
538	0	3	33	3	1	3	3	199	401	597	1203	CoherentMotion_C#v1	1	500
815	0	2	23	0	3	3	3	143	457	429	1371	CoherentMotion_C#v1	1	500
727	0	1	14	3	0	3	3	87	513	261	1539	CoherentMotion_C#v1	1	500
680	1	3	33	2	2	3	3	199	401	597	1203	CoherentMotion_C#v1	1	500
1397	0	1	14	0	3	3	3	87	513	261	1539	CoherentMotion_C#v1	1	500
1013	1	0	5	3	3	3	3	31	569	93	1707	CoherentMotion_C#v1	1	500
573	1	7	70	1	1	3	3	424	176	1272	528	CoherentMotion_C#v1	1	500
1055	0	1	14	3	0	3	3	87	513	261	1539	CoherentMotion_C#v1	1	500
1295	0	1	14	2	1	3	3	87	513	261	1539	CoherentMotion_C#v1	1	500
1086	1	3	33	1	1	3	3	199	401	597	1203	CoherentMotion_C#v1	1	500
679	0	0	5	2	3	3	3	31	569	93	1707	CoherentMotion_C#v1	1	500
1445	1	2	23	0	0	3	3	143	457	429	1371	CoherentMotion_C#v1	1	500
624	1	6	61	1	1	3	3	368	232	1104	696	CoherentMotion_C#v1	1	500
848	0	2	23	0	3	3	3	143	457	429	1371	CoherentMotion_C#v1	1	500
703	1	4	42	2	2	3	3	256	344	768	1032	CoherentMotion_C#v1	1	500
541	1	5	51	3	3	3	3	312	288	936	864	CoherentMotion_C#v1	1	500
609	1	6	61	3	3	3	3	368	232	1104	696	CoherentMotion_C#v1	1	500
869	1	0	5	2	2	3	3	31	569	93	1707	CoherentMotion_C#v1	1	500
697	1	5	51	3	3	3	3	312	288	936	864	CoherentMotion_C#v1	1	500
680	1	4	42	1	1	3	3	256	344	768	1032	CoherentMotion_C#v1	1	500
637	0	0	5	1	3	3	3	31	569	93	1707	CoherentMotion_C#v1	1	500
755	1	7	70	3	3	3	3	424	176	1272	528	CoherentMotion_C#v1	1	500
832	1	5	51	2	2	3	3	312	288	936	864	CoherentMotion_C#v1	1	500
788	0	4	42	0	1	3	3	256	344	768	1032	CoherentMotion_C#v1	1	500
709	1	7	70	2	2	3	3	424	176	1272	528	CoherentMotion_C#v1	1	500
575	1	6	61	3	3	3	3	368	232	1104	696	CoherentMotion_C#v1	1	500
646	1	5	51	2	2	3	3	312	288	936	864	CoherentMotion_C#v1	1	500
591	1	7	70	1	1	3	3	424	176	1272	528	CoherentMotion_C#v1	1	500
524	1	7	70	3	3	3	3	424	176	1272	528	CoherentMotion_C#v1	1	500
810	0	0	5	0	2	3	3	31	569	93	1707	CoherentMotion_C#v1	1	500
583	1	7	70	1	1	3	3	424	176	1272	528	CoherentMotion_C#v1	1	500
635	1	2	23	1	1	3	3	143	457	429	1371	CoherentMotion_C#v1	1	500
2665	1	3	33	0	0	3	3	199	401	597	1203	CoherentMotion_C#v1	1	500
1150	0	0	5	3	0	3	3	31	569	93	1707	CoherentMotion_C#v1	1	500
834	0	1	14	0	2	3	3	87	513	261	1539	CoherentMotion_C#v1	1	500
870	0	1	14	2	3	3	3	87	513	261	1539	CoherentMotion_C#v1	1	500
729	1	3	33	1	1	3	3	199	401	597	1203	CoherentMotion_C#v1	1	500
1113	0	2	23	0	3	3	3	143	457	429	1371	CoherentMotion_C#v1	1	500
635	1	7	70	1	1	3	3	424	176	1272	528	CoherentMotion_C#v1	1	500
743	1	1	14	3	3	3	3	87	513	261	1539	CoherentMotion_C#v1	1	500
560	0	2	23	2	3	3	3	143	457	429	1371	CoherentMotion_C#v1	1	500
698	1	5	51	3	3	3	3	312	288	936	864	CoherentMotion_C#v1	1	500
697	1	4	42	0	0	3	3	256	344	768	1032	CoherentMotion_C#v1	1	500
669	1	5	51	0	0	3	3	312	288	936	864	CoherentMotion_C#v1	1	500
1098	1	0	5	2	2	3	3	31	569	93	1707	CoherentMotion_C#v1	1	500
782	1	1	14	3	3	3	3	87	513	261	1539	CoherentMotion_C#v1	1	500
657	0	4	42	2	3	3	3	256	344	768	1032	CoherentMotion_C#v1	1	500
820	1	1	14	3	3	3	3	87	513	261	1539	CoherentMotion_C#v1	1	500
791	1	5	51	0	0	3	3	312	288	936	864	CoherentMotion_C#v1	1	500
634	1	6	61	1	1	3	3	368	232	1104	696	CoherentMotion_C#v1	1	500
959	0	1	14	0	1	3	3	87	513	261	1539	CoherentMotion_C#v1	1	500
564	1	2	23	0	0	3	3	143	457	429	1371	CoherentMotion_C#v1	1	500
599	1	6	61	2	2	3	3	368	232	1104	696	CoherentMotion_C#v1	1	500
3259	0	2	23	3	2	3	3	143	457	429	1371	CoherentMotion_C#v1	1	500
723	1	6	61	3	3	3	3	368	232	1104	696	CoherentMotion_C#v1	1	500
987	0	2	23	0	2	3	3	143	457	429	1371	CoherentMotion_C#v1	1	500
577	1	7	70	0	0	3	3	424	176	1272	528	CoherentMotion_C#v1	1	500
604	1	7	70	2	2	3	3	424	176	1272	528	CoherentMotion_C#v1	1	500
975	0	2	23	2	1	3	3	143	457	429	1371	CoherentMotion_C#v1	1	500
1501	1	7	70	1	1	3	3	424	176	1272	528	CoherentMotion_C#v1	1	500
1193	0	0	5	3	2	3	3	31	569	93	1707	CoherentMotion_C#v1	1	500
658	1	7	70	1	1	3	3	424	176	1272	528	CoherentMotion_C#v1	1	500
923	1	6	61	2	2	3	3	368	232	1104	696	CoherentMotion_C#v1	1	500
792	1	3	33	0	0	3	3	199	401	597	1203	CoherentMotion_C#v1	1	500
927	1	7	70	1	1	3	3	424	176	1272	528	CoherentMotion_C#v1	1	500
1039	0	4	42	0	2	3	3	256	344	768	1032	CoherentMotion_C#v1	1	500
748	1	5	51	3	3	3	3	312	288	936	864	CoherentMotion_C#v1	1	500
806	1	6	61	1	1	3	3	368	232	1104	696	CoherentMotion_C#v1	1	500
1237	0	0	5	1	2	3	3	31	569	93	1707	CoherentMotion_C#v1	1	500
772	1	7	70	0	0	3	3	424	176	1272	528	CoherentMotion_C#v1	1	500
694	1	7	70	2	2	3	3	424	176	1272	528	CoherentMotion_C#v1	1	500
963	1	2	23	1	1	3	3	143	457	429	1371	CoherentMotion_C#v1	1	500
753	1	6	61	2	2	3	3	368	232	1104	696	CoherentMotion_C#v1	1	500
928	1	7	70	1	1	3	3	424	176	1272	528	CoherentMotion_C#v1	1	500
1423	1	3	33	1	1	3	3	199	401	597	1203	CoherentMotion_C#v1	1	500
1143	1	5	51	3	3	3	3	312	288	936	864	CoherentMotion_C#v1	1	500
922	1	5	51	3	3	3	3	312	288	936	864	CoherentMotion_C#v1	1	500
811	1	4	42	0	0	3	3	256	344	768	1032	CoherentMotion_C#v1	1	500
615	1	7	70	2	2	3	3	424	176	1272	528	CoherentMotion_C#v1	1	500
757	1	1	14	1	1	3	3	87	513	261	1539	CoherentMotion_C#v1	1	500
676	0	2	23	1	3	3	3	143	457	429	1371	CoherentMotion_C#v1	1	500
3789	0	0	5	1	2	3	3	31	569	93	1707	CoherentMotion_C#v1	1	500
1002	1	0	5	0	0	3	3	31	569	93	1707	CoherentMotion_C#v1	1	500
2110	1	0	5	0	0	3	3	31	569	93	1707	CoherentMotion_C#v1	1	500
955	1	4	42	3	3	3	3	256	344	768	1032	CoherentMotion_C#v1	1	500
1073	0	2	23	3	2	3	3	143	457	429	1371	CoherentMotion_C#v1	1	500
608	1	7	70	1	1	3	3	424	176	1272	528	CoherentMotion_C#v1	1	500
989	0	0	5	1	0	3	3	31	569	93	1707	CoherentMotion_C#v1	1	500
656	1	7	70	2	2	3	3	424	176	1272	528	CoherentMotion_C#v1	1	500
993	0	0	5	1	2	3	3	31	569	93	1707	CoherentMotion_C#v1	1	500
740	1	6	61	0	0	3	3	368	232	1104	696	CoherentMotion_C#v1	1	500
599	1	7	70	3	3	3	3	424	176	1272	528	CoherentMotion_C#v1	1	500
644	1	4	42	3	3	3	3	256	344	768	1032	CoherentMotion_C#v1	1	500
693	1	3	33	3	3	3	3	199	401	597	1203	CoherentMotion_C#v1	1	500
695	1	7	70	1	1	3	3	424	176	1272	528	CoherentMotion_C#v1	1	500
1022	0	1	14	0	3	3	3	87	513	261	1539	CoherentMotion_C#v1	1	500
669	1	1	14	2	2	3	3	87	513	261	1539	CoherentMotion_C#v1	1	500
709	1	6	61	2	2	3	3	368	232	1104	696	CoherentMotion_C#v1	1	500
812	0	3	33	2	0	3	3	199	401	597	1203	CoherentMotion_C#v1	1	500
578	1	5	51	2	2	3	3	312	288	936	864	CoherentMotion_C#v1	1	500
705	1	6	61	3	3	3	3	368	232	1104	696	CoherentMotion_C#v1	1	500
959	0	2	23	1	3	3	3	143	457	429	1371	CoherentMotion_C#v1	1	500
669	0	2	23	3	1	3	3	143	457	429	1371	CoherentMotion_C#v1	1	500
1611	0	6	61	1	2	3	3	368	232	1104	696	CoherentMotion_C#v1	1	500
1112	0	2	23	3	0	3	3	143	457	429	1371	CoherentMotion_C#v1	1	500
627	1	5	51	1	1	3	3	312	288	936	864	CoherentMotion_C#v1	1	500
633	1	7	70	2	2	3	3	424	176	1272	528	CoherentMotion_C#v1	1	500
887	1	2	23	2	2	3	3	143	457	429	1371	CoherentMotion_C#v1	1	500
570	1	7	70	3	3	3	3	424	176	1272	528	CoherentMotion_C#v1	1	500
918	1	1	14	1	1	3	3	87	513	261	1539	CoherentMotion_C#v1	1	500
587	1	6	61	3	3	3	3	368	232	1104	696	CoherentMotion_C#v1	1	500
646	0	2	23	3	2	3	3	143	457	429	1371	CoherentMotion_C#v1	1	500
589	1	4	42	3	3	3	3	256	344	768	1032	CoherentMotion_C#v1	1	500
697	1	4	42	2	2	3	3	256	344	768	1032	CoherentMotion_C#v1	1	500
806	0	0	5	3	1	3	3	31	569	93	1707	CoherentMotion_C#v1	1	500
881	0	1	14	2	0	3	3	87	513	261	1539	CoherentMotion_C#v1	1	500
646	0	2	23	0	3	3	3	143	457	429	1371	CoherentMotion_C#v1	1	500
1012	1	6	61	2	2	3	3	368	232	1104	696	CoherentMotion_C#v1	1	500
787	1	5	51	2	2	3	3	312	288	936	864	CoherentMotion_C#v1	1	500
677	1	4	42	3	3	3	3	256	344	768	1032	CoherentMotion_C#v1	1	500
898	0	2	23	3	1	3	3	143	457	429	1371	CoherentMotion_C#v1	1	500
1163	0	1	14	2	3	3	3	87	513	261	1539	CoherentMotion_C#v1	1	500
698	0	3	33	1	2	3	3	199	401	597	1203	CoherentMotion_C#v1	1	500
849	1	0	5	0	0	3	3	31	569	93	1707	CoherentMotion_C#v1	1	500
732	0	1	14	0	1	3	3	87	513	261	1539	CoherentMotion_C#v1	1	500
698	1	5	51	2	2	3	3	312	288	936	864	CoherentMotion_C#v1	1	500
890	0	0	5	2	3	3	3	31	569	93	1707	CoherentMotion_C#v1	1	500
757	0	1	14	2	3	3	3	87	513	261	1539	CoherentMotion_C#v1	1	500
735	1	6	61	1	1	3	3	368	232	1104	696	CoherentMotion_C#v1	1	500
997	0	0	5	3	0	3	3	31	569	93	1707	CoherentMotion_C#v1	1	500
648	1	3	33	2	2	3	3	199	401	597	1203	CoherentMotion_C#v1	1	500
560	1	4	42	1	1	3	3	256	344	768	1032	CoherentMotion_C#v1	1	500
740	1	2	23	3	3	3	3	143	457	429	1371	CoherentMotion_C#v1	1	500
637	1	1	14	1	1	3	3	87	513	261	1539	CoherentMotion_C#v1	1	500
622	1	5	51	1	1	3	3	312	288	936	864	CoherentMotion_C#v1	1	500
792	1	2	23	0	0	3	3	143	457	429	1371	CoherentMotion_C#v1	1	500
841	0	2	23	3	2	3	3	143	457	429	1371	CoherentMotion_C#v1	1	500
626	0	3	33	2	0	3	3	199	401	597	1203	CoherentMotion_C#v1	1	500
633	1	7	70	2	2	3	3	424	176	1272	528	CoherentMotion_C#v1	1	500
805	1	0	5	3	3	3	3	31	569	93	1707	CoherentMotion_C#v1	1	500
739	1	2	23	1	1	3	3	143	457	429	1371	CoherentMotion_C#v1	1	500
686	1	6	61	3	3	3	3	368	232	1104	696	CoherentMotion_C#v1	1	500
933	0	0	5	1	3	3	3	31	569	93	1707	CoherentMotion_C#v1	1	500
1014	1	5	51	3	3	3	3	312	288	936	864	CoherentMotion_C#v1	1	500
529	1	5	51	0	0	3	3	312	288	936	864	CoherentMotion_C#v1	1	500
627	1	7	70	3	3	3	3	424	176	1272	528	CoherentMotion_C#v1	1	500
888	1	0	5	1	1	3	3	31	569	93	1707	CoherentMotion_C#v1	1	500
656	1	4	42	1	1	3	3	256	344	768	1032	CoherentMotion_C#v1	1	500
690	0	1	14	2	3	3	3	87	513	261	1539	CoherentMotion_C#v1	1	500
656	1	7	70	2	2	3	3	424	176	1272	528	CoherentMotion_C#v1	1	500
822	0	1	14	2	1	3	3	87	513	261	1539	CoherentMotion_C#v1	1	500
687	1	6	61	1	1	3	3	368	232	1104	696	CoherentMotion_C#v1	1	500
694	0	0	5	2	3	3	3	31	569	93	1707	CoherentMotion_C#v1	1	500
756	1	1	14	1	1	3	3	87	513	261	1539	CoherentMotion_C#v1	1	500
641	1	2	23	1	1	3	3	143	457	429	1371	CoherentMotion_C#v1	1	500
550	1	3	33	1	1	3	3	199	401	597	1203	CoherentMotion_C#v1	1	500
753	1	3	33	0	0	3	3	199	401	597	1203	CoherentMotion_C#v1	1	500
935	1	0	5	3	3	3	3	31	569	93	1707	CoherentMotion_C#v1	1	500
673	1	4	42	3	3	3	3	256	344	768	1032	CoherentMotion_C#v1	1	500
714	0	2	23	0	2	3	3	143	457	429	1371	CoherentMotion_C#v1	1	500
666	1	3	33	0	0	3	3	199	401	597	1203	CoherentMotion_C#v1	1	500
625	1	6	61	0	0	3	3	368	232	1104	696	CoherentMotion_C#v1	1	500
621	1	3	33	1	1	3	3	199	401	597	1203	CoherentMotion_C#v1	1	500
674	1	1	14	2	2	3	3	87	513	261	1539	CoherentMotion_C#v1	1	500
641	1	3	33	1	1	3	3	199	401	597	1203	CoherentMotion_C#v1	1	500
661	0	0	5	1	3	3	3	31	569	93	1707	CoherentMotion_C#v1	1	500
634	1	6	61	2	2	3	3	368	232	1104	696	CoherentMotion_C#v1	1	500
696	1	7	70	2	2	3	3	424	176	1272	528	CoherentMotion_C#v1	1	500
607	0	3	33	0	1	3	3	199	401	597	1203	CoherentMotion_C#v1	1	500
539	1	3	33	0	0	3	3	199	401	597	1203	CoherentMotion_C#v1	1	500
813	0	0	5	0	1	3	3	31	569	93	1707	CoherentMotion_C#v1	1	500
607	1	3	33	0	0	3	3	199	401	597	1203	CoherentMotion_C#v1	1	500
1092	1	1	14	0	0	3	3	87	513	261	1539	CoherentMotion_C#v1	1	500
629	1	7	70	1	1	3	3	424	176	1272	528	CoherentMotion_C#v1	1	500
698	1	5	51	2	2	3	3	312	288	936	864	CoherentMotion_C#v1	1	500
545	1	6	61	0	0	3	3	368	232	1104	696	CoherentMotion_C#v1	1	500
576	1	7	70	1	1	3	3	424	176	1272	528	CoherentMotion_C#v1	1	500
656	1	2	23	3	3	3	3	143	457	429	1371	CoherentMotion_C#v1	1	500
812	1	4	42	2	2	3	3	256	344	768	1032	CoherentMotion_C#v1	1	500
758	1	4	42	2	2	3	3	256	344	768	1032	CoherentMotion_C#v1	1	500
606	1	7	70	0	0	3	3	424	176	1272	528	CoherentMotion_C#v1	1	500
527	1	7	70	2	2	3	3	424	176	1272	528	CoherentMotion_C#v1	1	500
662	1	6	61	0	0	3	3	368	232	1104	696	CoherentMotion_C#v1	1	500
716	0	0	5	3	2	3	3	31	569	93	1707	CoherentMotion_C#v1	1	500
579	1	0	5	1	1	3	3	31	569	93	1707	CoherentMotion_C#v1	1	500
734	0	1	14	2	1	3	3	87	513	261	1539	CoherentMotion_C#v1	1	500
949	1	2	23	3	3	3	3	143	457	429	1371	CoherentMotion_C#v1	1	500
810	1	3	33	1	1	3	3	199	401	597	1203	CoherentMotion_C#v1	1	500
620	1	6	61	3	3	3	3	368	232	1104	696	CoherentMotion_C#v1	1	500
665	1	6	61	0	0	3	3	368	232	1104	696	CoherentMotion_C#v1	1	500
1179	1	4	42	2	2	3	3	256	344	768	1032	CoherentMotion_C#v1	1	500
755	0	1	14	2	3	3	3	87	513	261	1539	CoherentMotion_C#v1	1	500
643	1	5	51	3	3	3	3	312	288	936	864	CoherentMotion_C#v1	1	500
846	0	3	33	2	0	3	3	199	401	597	1203	CoherentMotion_C#v1	1	500
690	1	2	23	1	1	3	3	143	457	429	1371	CoherentMotion_C#v1	1	500
945	0	2	23	2	0	3	3	143	457	429	1371	CoherentMotion_C#v1	1	500
614	1	4	42	1	1	3	3	256	344	768	1032	CoherentMotion_C#v1	1	500
756	1	5	51	3	3	3	3	312	288	936	864	CoherentMotion_C#v1	1	500
673	0	0	5	0	2	3	3	31	569	93	1707	CoherentMotion_C#v1	1	500
574	1	6	61	0	0	3	3	368	232	1104	696	CoherentMotion_C#v1	1	500
614	1	5	51	3	3	3	3	312	288	936	864	CoherentMotion_C#v1	1	500
554	1	7	70	2	2	3	3	424	176	1272	528	CoherentMotion_C#v1	1	500
646	1	6	61	3	3	3	3	368	232	1104	696	CoherentMotion_C#v1	1	500
611	1	5	51	2	2	3	3	312	288	936	864	CoherentMotion_C#v1	1	500
592	1	0	5	3	3	3	3	31	569	93	1707	CoherentMotion_C#v1	1	500
588	1	7	70	1	1	3	3	424	176	1272	528	CoherentMotion_C#v1	1	500
672	1	1	14	1	1	3	3	87	513	261	1539	CoherentMotion_C#v1	1	500
686	1	3	33	3	3	3	3	199	401	597	1203	CoherentMotion_C#v1	1	500
747	1	3	33	0	0	3	3	199	401	597	1203	CoherentMotion_C#v1	1	500
563	1	6	61	1	1	3	3	368	232	1104	696	CoherentMotion_C#v1	1	500
527	1	5	51	2	2	3	3	312	288	936	864	CoherentMotion_C#v1	1	500
713	0	1	14	2	3	3	3	87	513	261	1539	CoherentMotion_C#v1	1	500
679	1	1	14	1	1	3	3	87	513	261	1539	CoherentMotion_C#v1	1	500
647	1	2	23	0	0	3	3	143	457	429	1371	CoherentMotion_C#v1	1	500
685	1	5	51	0	0	3	3	312	288	936	864	CoherentMotion_C#v1	1	500
636	0	0	5	2	0	3	3	31	569	93	1707	CoherentMotion_C#v1	1	500
672	1	5	51	2	2	3	3	312	288	936	864	CoherentMotion_C#v1	1	500
607	1	5	51	1	1	3	3	312	288	936	864	CoherentMotion_C#v1	1	500
700	1	3	33	0	0	3	3	199	401	597	1203	CoherentMotion_C#v1	1	500
665	1	6	61	0	0	3	3	368	232	1104	696	CoherentMotion_C#v1	1	500
591	1	1	14	1	1	3	3	87	513	261	1539	CoherentMotion_C#v1	1	500
723	1	4	42	2	2	3	3	256	344	768	1032	CoherentMotion_C#v1	1	500
650	1	6	61	0	0	3	3	368	232	1104	696	CoherentMotion_C#v1	1	500
584	1	3	33	3	3	3	3	199	401	597	1203	CoherentMotion_C#v1	1	500
541	1	5	51	3	3	3	3	312	288	936	864	CoherentMotion_C#v1	1	500
663	1	6	61	3	3	3	3	368	232	1104	696	CoherentMotion_C#v1	1	500
702	1	2	23	3	3	3	3	143	457	429	1371	CoherentMotion_C#v1	1	500
843	0	2	23	3	1	3	3	143	457	429	1371	CoherentMotion_C#v1	1	500
637	1	1	14	3	3	3	3	87	513	261	1539	CoherentMotion_C#v1	1	500
526	1	4	42	0	0	3	3	256	344	768	1032	CoherentMotion_C#v1	1	500
706	1	4	42	1	1	3	3	256	344	768	1032	CoherentMotion_C#v1	1	500
606	1	1	14	2	2	3	3	87	513	261	1539	CoherentMotion_C#v1	1	500
601	1	6	61	0	0	3	3	368	232	1104	696	CoherentMotion_C#v1	1	500
606	1	5	51	3	3	3	3	312	288	936	864	CoherentMotion_C#v1	1	500
842	1	6	61	2	2	3	3	368	232	1104	696	CoherentMotion_C#v1	1	500
526	1	1	14	0	0	3	3	87	513	261	1539	CoherentMotion_C#v1	1	500
639	1	4	42	0	0	3	3	256	344	768	1032	CoherentMotion_C#v1	1	500
741	1	1	14	0	0	3	3	87	513	261	1539	CoherentMotion_C#v1	1	500
548	0	0	5	2	0	3	3	31	569	93	1707	CoherentMotion_C#v1	1	500
646	1	3	33	1	1	3	3	199	401	597	1203	CoherentMotion_C#v1	1	500
529	0	2	23	3	0	3	3	143	457	429	1371	CoherentMotion_C#v1	1	500
1007	0	2	23	1	2	3	3	143	457	429	1371	CoherentMotion_C#v1	1	500
618	1	3	33	3	3	3	3	199	401	597	1203	CoherentMotion_C#v1	1	500
634	1	7	70	3	3	3	3	424	176	1272	528	CoherentMotion_C#v1	1	500
664	1	5	51	0	0	3	3	312	288	936	864	CoherentMotion_C#v1	1	500
589	1	5	51	3	3	3	3	312	288	936	864	CoherentMotion_C#v1	1	500
754	1	2	23	2	2	3	3	143	457	429	1371	CoherentMotion_C#v1	1	500
833	1	1	14	2	2	3	3	87	513	261	1539	CoherentMotion_C#v1	1	500
683	1	4	42	0	0	3	3	256	344	768	1032	CoherentMotion_C#v1	1	500
680	1	3	33	3	3	3	3	199	401	597	1203	CoherentMotion_C#v1	1	500
561	1	7	70	1	1	3	3	424	176	1272	528	CoherentMotion_C#v1	1	500
661	1	4	42	2	2	3	3	256	344	768	1032	CoherentMotion_C#v1	1	500
