# Supplementary material for: The Leuven Embedded Figures Test (L-EFT): measuring perception, intelligence or executive function?
Source: PeerJ. 2018 Mar 26;6:e4524. doi: 10.7717/peerj.4524 (PMC5875396; doi:10.7717/peerj.4524)
Supplement: Supplemental Information 9 [file peerj-06-4524-s009.zip › Study 1/CoherentMotion/116230CoherentMotion.csv]

ReactionTime	Accuracy	CoherenceLevel	CoherenceValue	StimDirection	RespDirection	G_MeanCoherentSpeed	G_MeanRandomSpeed	TotalCoherent	TotalRandom	TotalCoherentSpeed	TotalRandomSpeed	TestID	MainPrac	MotionDuration
3938	1	0	5	3	3	3	3	31	569	93	1707	CoherentMotion_C#v1	0	1000
1872	0	3	33	1	3	3	3	199	401	597	1203	CoherentMotion_C#v1	0	1000
1413	0	4	42	1	3	3	3	256	344	768	1032	CoherentMotion_C#v1	0	1000
1575	1	6	61	3	3	3	3	368	232	1104	696	CoherentMotion_C#v1	0	1000
1419	1	5	51	2	2	3	3	312	288	936	864	CoherentMotion_C#v1	0	1000
1548	1	5	51	3	3	3	3	312	288	936	864	CoherentMotion_C#v1	0	1000
1409	0	0	5	2	0	3	3	31	569	93	1707	CoherentMotion_C#v1	0	1000
1457	1	1	14	3	3	3	3	87	513	261	1539	CoherentMotion_C#v1	0	1000
1620	1	5	51	3	3	3	3	312	288	936	864	CoherentMotion_C#v1	0	1000
5005	0	1	14	0	1	3	3	87	513	261	1539	CoherentMotion_C#v1	0	1000
2117	1	1	14	3	3	3	3	87	513	261	1539	CoherentMotion_C#v1	0	1000
1356	0	3	33	2	0	3	3	199	401	597	1203	CoherentMotion_C#v1	0	1000
1976	0	5	51	2	0	3	3	312	288	936	864	CoherentMotion_C#v1	0	1000
1484	1	2	23	1	1	3	3	143	457	429	1371	CoherentMotion_C#v1	0	1000
1726	0	0	5	3	1	3	3	31	569	93	1707	CoherentMotion_C#v1	0	1000
1441	1	5	51	0	0	3	3	312	288	936	864	CoherentMotion_C#v1	0	1000
1527	0	0	5	2	0	3	3	31	569	93	1707	CoherentMotion_C#v1	0	1000
1781	0	2	23	0	3	3	3	143	457	429	1371	CoherentMotion_C#v1	0	1000
2080	0	6	61	3	0	3	3	368	232	1104	696	CoherentMotion_C#v1	0	1000
1744	1	6	61	3	3	3	3	368	232	1104	696	CoherentMotion_C#v1	0	1000
2282	1	6	61	0	0	3	3	368	232	1104	696	CoherentMotion_C#v1	0	1000
2210	0	4	42	1	3	3	3	256	344	768	1032	CoherentMotion_C#v1	0	1000
1592	0	4	42	1	3	3	3	256	344	768	1032	CoherentMotion_C#v1	0	1000
2206	1	6	61	3	3	3	3	368	232	1104	696	CoherentMotion_C#v1	0	1000
1603	0	6	61	2	0	3	3	368	232	1104	696	CoherentMotion_C#v1	0	1000
1674	0	2	23	1	0	3	3	143	457	429	1371	CoherentMotion_C#v1	0	1000
1688	1	0	5	0	0	3	3	31	569	93	1707	CoherentMotion_C#v1	0	1000
2479	1	1	14	0	0	3	3	87	513	261	1539	CoherentMotion_C#v1	0	1000
1935	0	1	14	2	3	3	3	87	513	261	1539	CoherentMotion_C#v1	0	1000
2196	0	1	14	3	0	3	3	87	513	261	1539	CoherentMotion_C#v1	0	1000
1435	1	0	5	0	0	3	3	31	569	93	1707	CoherentMotion_C#v1	0	1000
1716	0	3	33	1	0	3	3	199	401	597	1203	CoherentMotion_C#v1	0	1000
1747	0	2	23	2	3	3	3	143	457	429	1371	CoherentMotion_C#v1	0	1000
1767	0	1	14	2	0	3	3	87	513	261	1539	CoherentMotion_C#v1	0	1000
1462	0	0	5	1	3	3	3	31	569	93	1707	CoherentMotion_C#v1	0	1000
1468	1	5	51	0	0	3	3	312	288	936	864	CoherentMotion_C#v1	0	1000
1847	0	7	70	0	3	3	3	424	176	1272	528	CoherentMotion_C#v1	0	1000
1426	0	7	70	2	3	3	3	424	176	1272	528	CoherentMotion_C#v1	0	1000
1602	0	6	61	2	0	3	3	368	232	1104	696	CoherentMotion_C#v1	0	1000
1610	0	7	70	3	1	3	3	424	176	1272	528	CoherentMotion_C#v1	0	1000
1999	0	5	51	3	1	3	3	312	288	936	864	CoherentMotion_C#v1	0	1000
1656	0	0	5	0	1	3	3	31	569	93	1707	CoherentMotion_C#v1	0	1000
1408	0	2	23	1	0	3	3	143	457	429	1371	CoherentMotion_C#v1	0	1000
1729	0	4	42	1	0	3	3	256	344	768	1032	CoherentMotion_C#v1	0	1000
1481	0	4	42	0	3	3	3	256	344	768	1032	CoherentMotion_C#v1	0	1000
1429	0	0	5	3	2	3	3	31	569	93	1707	CoherentMotion_C#v1	0	1000
1422	1	0	5	3	3	3	3	31	569	93	1707	CoherentMotion_C#v1	0	1000
2056	0	0	5	1	2	3	3	31	569	93	1707	CoherentMotion_C#v1	0	1000
1665	1	6	61	3	3	3	3	368	232	1104	696	CoherentMotion_C#v1	0	1000
1969	1	7	70	3	3	3	3	424	176	1272	528	CoherentMotion_C#v1	0	1000
1601	0	1	14	2	0	3	3	87	513	261	1539	CoherentMotion_C#v1	0	1000
1374	0	7	70	2	1	3	3	424	176	1272	528	CoherentMotion_C#v1	0	1000
1579	1	0	5	1	1	3	3	31	569	93	1707	CoherentMotion_C#v1	0	1000
1235	1	3	33	3	3	3	3	199	401	597	1203	CoherentMotion_C#v1	0	1000
1352	1	0	5	0	0	3	3	31	569	93	1707	CoherentMotion_C#v1	0	1000
1432	0	6	61	0	3	3	3	368	232	1104	696	CoherentMotion_C#v1	0	1000
1577	0	4	42	0	3	3	3	256	344	768	1032	CoherentMotion_C#v1	0	1000
3237	0	4	42	2	3	3	3	256	344	768	1032	CoherentMotion_C#v1	0	1000
1563	0	0	5	0	3	3	3	31	569	93	1707	CoherentMotion_C#v1	0	1000
1619	0	0	5	2	1	3	3	31	569	93	1707	CoherentMotion_C#v1	0	1000
1473	1	3	33	3	3	3	3	199	401	597	1203	CoherentMotion_C#v1	0	1000
1772	1	6	61	0	0	3	3	368	232	1104	696	CoherentMotion_C#v1	0	1000
1470	1	7	70	1	1	3	3	424	176	1272	528	CoherentMotion_C#v1	0	1000
1705	0	4	42	3	1	3	3	256	344	768	1032	CoherentMotion_C#v1	0	1000
1450	1	5	51	0	0	3	3	312	288	936	864	CoherentMotion_C#v1	0	1000
1356	1	5	51	2	2	3	3	312	288	936	864	CoherentMotion_C#v1	0	1000
1507	0	0	5	2	1	3	3	31	569	93	1707	CoherentMotion_C#v1	0	1000
1567	0	4	42	2	3	3	3	256	344	768	1032	CoherentMotion_C#v1	0	1000
1360	1	1	14	0	0	3	3	87	513	261	1539	CoherentMotion_C#v1	0	1000
1315	0	0	5	1	3	3	3	31	569	93	1707	CoherentMotion_C#v1	0	1000
1627	0	7	70	2	3	3	3	424	176	1272	528	CoherentMotion_C#v1	0	1000
1418	0	2	23	2	3	3	3	143	457	429	1371	CoherentMotion_C#v1	0	1000
1546	1	6	61	0	0	3	3	368	232	1104	696	CoherentMotion_C#v1	0	1000
1317	1	7	70	3	3	3	3	424	176	1272	528	CoherentMotion_C#v1	0	1000
1369	1	3	33	1	1	3	3	199	401	597	1203	CoherentMotion_C#v1	0	1000
1328	1	1	14	0	0	3	3	87	513	261	1539	CoherentMotion_C#v1	0	1000
1529	0	1	14	1	3	3	3	87	513	261	1539	CoherentMotion_C#v1	0	1000
1398	0	5	51	0	1	3	3	312	288	936	864	CoherentMotion_C#v1	0	1000
1406	0	4	42	2	0	3	3	256	344	768	1032	CoherentMotion_C#v1	0	1000
1367	1	3	33	1	1	3	3	199	401	597	1203	CoherentMotion_C#v1	0	1000
1726	0	7	70	1	3	3	3	424	176	1272	528	CoherentMotion_C#v1	1	500
904	1	6	61	3	3	3	3	368	232	1104	696	CoherentMotion_C#v1	1	500
1123	1	6	61	3	3	3	3	368	232	1104	696	CoherentMotion_C#v1	1	500
1013	0	0	5	0	3	3	3	31	569	93	1707	CoherentMotion_C#v1	1	500
1068	0	7	70	1	3	3	3	424	176	1272	528	CoherentMotion_C#v1	1	500
988	0	2	23	1	3	3	3	143	457	429	1371	CoherentMotion_C#v1	1	500
825	1	2	23	3	3	3	3	143	457	429	1371	CoherentMotion_C#v1	1	500
907	1	0	5	3	3	3	3	31	569	93	1707	CoherentMotion_C#v1	1	500
905	0	0	5	3	0	3	3	31	569	93	1707	CoherentMotion_C#v1	1	500
981	1	2	23	3	3	3	3	143	457	429	1371	CoherentMotion_C#v1	1	500
928	0	6	61	1	3	3	3	368	232	1104	696	CoherentMotion_C#v1	1	500
904	0	5	51	1	3	3	3	312	288	936	864	CoherentMotion_C#v1	1	500
960	0	1	14	0	3	3	3	87	513	261	1539	CoherentMotion_C#v1	1	500
1175	1	4	42	0	0	3	3	256	344	768	1032	CoherentMotion_C#v1	1	500
1444	0	0	5	0	3	3	3	31	569	93	1707	CoherentMotion_C#v1	1	500
1021	0	2	23	2	3	3	3	143	457	429	1371	CoherentMotion_C#v1	1	500
949	1	5	51	3	3	3	3	312	288	936	864	CoherentMotion_C#v1	1	500
881	0	2	23	2	3	3	3	143	457	429	1371	CoherentMotion_C#v1	1	500
1839	1	1	14	3	3	3	3	87	513	261	1539	CoherentMotion_C#v1	1	500
1347	0	0	5	1	3	3	3	31	569	93	1707	CoherentMotion_C#v1	1	500
1058	1	3	33	0	0	3	3	199	401	597	1203	CoherentMotion_C#v1	1	500
809	0	4	42	2	0	3	3	256	344	768	1032	CoherentMotion_C#v1	1	500
916	0	7	70	0	3	3	3	424	176	1272	528	CoherentMotion_C#v1	1	500
1169	0	2	23	3	0	3	3	143	457	429	1371	CoherentMotion_C#v1	1	500
1122	0	1	14	1	3	3	3	87	513	261	1539	CoherentMotion_C#v1	1	500
1054	0	0	5	0	3	3	3	31	569	93	1707	CoherentMotion_C#v1	1	500
917	0	3	33	0	3	3	3	199	401	597	1203	CoherentMotion_C#v1	1	500
2200	1	6	61	0	0	3	3	368	232	1104	696	CoherentMotion_C#v1	1	500
1335	1	6	61	3	3	3	3	368	232	1104	696	CoherentMotion_C#v1	1	500
982	1	2	23	0	0	3	3	143	457	429	1371	CoherentMotion_C#v1	1	500
940	1	2	23	3	3	3	3	143	457	429	1371	CoherentMotion_C#v1	1	500
897	0	4	42	2	0	3	3	256	344	768	1032	CoherentMotion_C#v1	1	500
1230	0	0	5	2	0	3	3	31	569	93	1707	CoherentMotion_C#v1	1	500
876	1	3	33	1	1	3	3	199	401	597	1203	CoherentMotion_C#v1	1	500
901	1	7	70	1	1	3	3	424	176	1272	528	CoherentMotion_C#v1	1	500
993	0	3	33	1	0	3	3	199	401	597	1203	CoherentMotion_C#v1	1	500
896	0	7	70	3	0	3	3	424	176	1272	528	CoherentMotion_C#v1	1	500
835	0	2	23	2	0	3	3	143	457	429	1371	CoherentMotion_C#v1	1	500
767	0	4	42	2	3	3	3	256	344	768	1032	CoherentMotion_C#v1	1	500
713	1	5	51	0	0	3	3	312	288	936	864	CoherentMotion_C#v1	1	500
896	0	5	51	2	0	3	3	312	288	936	864	CoherentMotion_C#v1	1	500
1016	0	1	14	2	1	3	3	87	513	261	1539	CoherentMotion_C#v1	1	500
787	1	5	51	1	1	3	3	312	288	936	864	CoherentMotion_C#v1	1	500
789	0	5	51	2	0	3	3	312	288	936	864	CoherentMotion_C#v1	1	500
827	0	2	23	2	0	3	3	143	457	429	1371	CoherentMotion_C#v1	1	500
822	1	2	23	0	0	3	3	143	457	429	1371	CoherentMotion_C#v1	1	500
1161	0	7	70	2	0	3	3	424	176	1272	528	CoherentMotion_C#v1	1	500
819	0	4	42	2	0	3	3	256	344	768	1032	CoherentMotion_C#v1	1	500
910	0	2	23	1	0	3	3	143	457	429	1371	CoherentMotion_C#v1	1	500
824	0	4	42	1	0	3	3	256	344	768	1032	CoherentMotion_C#v1	1	500
843	0	5	51	2	0	3	3	312	288	936	864	CoherentMotion_C#v1	1	500
670	0	1	14	1	0	3	3	87	513	261	1539	CoherentMotion_C#v1	1	500
765	0	2	23	2	3	3	3	143	457	429	1371	CoherentMotion_C#v1	1	500
797	0	0	5	1	0	3	3	31	569	93	1707	CoherentMotion_C#v1	1	500
523	1	5	51	0	0	3	3	312	288	936	864	CoherentMotion_C#v1	1	500
632	0	5	51	3	0	3	3	312	288	936	864	CoherentMotion_C#v1	1	500
524	0	5	51	2	3	3	3	312	288	936	864	CoherentMotion_C#v1	1	500
992	0	4	42	3	0	3	3	256	344	768	1032	CoherentMotion_C#v1	1	500
599	0	1	14	3	0	3	3	87	513	261	1539	CoherentMotion_C#v1	1	500
804	1	4	42	3	3	3	3	256	344	768	1032	CoherentMotion_C#v1	1	500
614	1	1	14	0	0	3	3	87	513	261	1539	CoherentMotion_C#v1	1	500
819	0	1	14	0	1	3	3	87	513	261	1539	CoherentMotion_C#v1	1	500
673	1	2	23	0	0	3	3	143	457	429	1371	CoherentMotion_C#v1	1	500
929	1	5	51	1	1	3	3	312	288	936	864	CoherentMotion_C#v1	1	500
806	1	7	70	0	0	3	3	424	176	1272	528	CoherentMotion_C#v1	1	500
953	0	2	23	3	0	3	3	143	457	429	1371	CoherentMotion_C#v1	1	500
878	1	2	23	0	0	3	3	143	457	429	1371	CoherentMotion_C#v1	1	500
849	0	6	61	1	3	3	3	368	232	1104	696	CoherentMotion_C#v1	1	500
901	0	4	42	1	0	3	3	256	344	768	1032	CoherentMotion_C#v1	1	500
946	1	2	23	3	3	3	3	143	457	429	1371	CoherentMotion_C#v1	1	500
967	0	2	23	1	0	3	3	143	457	429	1371	CoherentMotion_C#v1	1	500
877	0	2	23	2	3	3	3	143	457	429	1371	CoherentMotion_C#v1	1	500
974	1	0	5	0	0	3	3	31	569	93	1707	CoherentMotion_C#v1	1	500
989	1	0	5	3	3	3	3	31	569	93	1707	CoherentMotion_C#v1	1	500
792	0	7	70	2	0	3	3	424	176	1272	528	CoherentMotion_C#v1	1	500
757	0	1	14	1	0	3	3	87	513	261	1539	CoherentMotion_C#v1	1	500
652	0	6	61	1	0	3	3	368	232	1104	696	CoherentMotion_C#v1	1	500
719	0	0	5	2	0	3	3	31	569	93	1707	CoherentMotion_C#v1	1	500
673	0	5	51	1	0	3	3	312	288	936	864	CoherentMotion_C#v1	1	500
673	0	6	61	1	0	3	3	368	232	1104	696	CoherentMotion_C#v1	1	500
887	0	7	70	2	3	3	3	424	176	1272	528	CoherentMotion_C#v1	1	500
1018	0	7	70	3	2	3	3	424	176	1272	528	CoherentMotion_C#v1	1	500
857	0	1	14	0	3	3	3	87	513	261	1539	CoherentMotion_C#v1	1	500
748	0	0	5	3	0	3	3	31	569	93	1707	CoherentMotion_C#v1	1	500
2628	0	6	61	0	3	3	3	368	232	1104	696	CoherentMotion_C#v1	1	500
963	0	4	42	2	3	3	3	256	344	768	1032	CoherentMotion_C#v1	1	500
850	1	7	70	1	1	3	3	424	176	1272	528	CoherentMotion_C#v1	1	500
1012	0	5	51	3	2	3	3	312	288	936	864	CoherentMotion_C#v1	1	500
1132	0	3	33	3	0	3	3	199	401	597	1203	CoherentMotion_C#v1	1	500
797	1	6	61	3	3	3	3	368	232	1104	696	CoherentMotion_C#v1	1	500
1015	1	3	33	1	1	3	3	199	401	597	1203	CoherentMotion_C#v1	1	500
893	0	1	14	1	0	3	3	87	513	261	1539	CoherentMotion_C#v1	1	500
1392	0	2	23	3	0	3	3	143	457	429	1371	CoherentMotion_C#v1	1	500
1026	0	4	42	2	0	3	3	256	344	768	1032	CoherentMotion_C#v1	1	500
849	1	7	70	2	2	3	3	424	176	1272	528	CoherentMotion_C#v1	1	500
1084	1	7	70	2	2	3	3	424	176	1272	528	CoherentMotion_C#v1	1	500
732	1	7	70	0	0	3	3	424	176	1272	528	CoherentMotion_C#v1	1	500
804	1	6	61	0	0	3	3	368	232	1104	696	CoherentMotion_C#v1	1	500
837	0	3	33	2	0	3	3	199	401	597	1203	CoherentMotion_C#v1	1	500
576	0	4	42	2	0	3	3	256	344	768	1032	CoherentMotion_C#v1	1	500
672	0	7	70	2	0	3	3	424	176	1272	528	CoherentMotion_C#v1	1	500
1122	0	3	33	2	3	3	3	199	401	597	1203	CoherentMotion_C#v1	1	500
915	1	3	33	1	1	3	3	199	401	597	1203	CoherentMotion_C#v1	1	500
807	1	7	70	1	1	3	3	424	176	1272	528	CoherentMotion_C#v1	1	500
1232	0	2	23	0	1	3	3	143	457	429	1371	CoherentMotion_C#v1	1	500
829	1	7	70	0	0	3	3	424	176	1272	528	CoherentMotion_C#v1	1	500
695	0	3	33	3	1	3	3	199	401	597	1203	CoherentMotion_C#v1	1	500
669	1	3	33	0	0	3	3	199	401	597	1203	CoherentMotion_C#v1	1	500
660	0	5	51	1	0	3	3	312	288	936	864	CoherentMotion_C#v1	1	500
632	0	1	14	0	1	3	3	87	513	261	1539	CoherentMotion_C#v1	1	500
991	0	6	61	0	3	3	3	368	232	1104	696	CoherentMotion_C#v1	1	500
706	0	6	61	3	0	3	3	368	232	1104	696	CoherentMotion_C#v1	1	500
869	0	3	33	2	0	3	3	199	401	597	1203	CoherentMotion_C#v1	1	500
641	0	0	5	3	0	3	3	31	569	93	1707	CoherentMotion_C#v1	1	500
685	1	6	61	0	0	3	3	368	232	1104	696	CoherentMotion_C#v1	1	500
1824	0	0	5	1	0	3	3	31	569	93	1707	CoherentMotion_C#v1	1	500
1007	1	0	5	3	3	3	3	31	569	93	1707	CoherentMotion_C#v1	1	500
711	1	4	42	1	1	3	3	256	344	768	1032	CoherentMotion_C#v1	1	500
733	1	1	14	0	0	3	3	87	513	261	1539	CoherentMotion_C#v1	1	500
662	0	4	42	2	0	3	3	256	344	768	1032	CoherentMotion_C#v1	1	500
532	1	2	23	0	0	3	3	143	457	429	1371	CoherentMotion_C#v1	1	500
1117	0	1	14	0	2	3	3	87	513	261	1539	CoherentMotion_C#v1	1	500
980	1	6	61	3	3	3	3	368	232	1104	696	CoherentMotion_C#v1	1	500
726	1	2	23	1	1	3	3	143	457	429	1371	CoherentMotion_C#v1	1	500
700	0	1	14	0	2	3	3	87	513	261	1539	CoherentMotion_C#v1	1	500
595	0	2	23	2	0	3	3	143	457	429	1371	CoherentMotion_C#v1	1	500
559	1	7	70	3	3	3	3	424	176	1272	528	CoherentMotion_C#v1	1	500
922	0	4	42	2	1	3	3	256	344	768	1032	CoherentMotion_C#v1	1	500
819	1	3	33	0	0	3	3	199	401	597	1203	CoherentMotion_C#v1	1	500
953	0	0	5	1	3	3	3	31	569	93	1707	CoherentMotion_C#v1	1	500
591	1	3	33	0	0	3	3	199	401	597	1203	CoherentMotion_C#v1	1	500
803	1	3	33	1	1	3	3	199	401	597	1203	CoherentMotion_C#v1	1	500
580	1	4	42	2	2	3	3	256	344	768	1032	CoherentMotion_C#v1	1	500
535	0	1	14	0	3	3	3	87	513	261	1539	CoherentMotion_C#v1	1	500
2462	0	1	14	0	1	3	3	87	513	261	1539	CoherentMotion_C#v1	1	500
770	0	4	42	2	0	3	3	256	344	768	1032	CoherentMotion_C#v1	1	500
702	0	2	23	3	0	3	3	143	457	429	1371	CoherentMotion_C#v1	1	500
677	0	0	5	1	0	3	3	31	569	93	1707	CoherentMotion_C#v1	1	500
660	0	3	33	3	0	3	3	199	401	597	1203	CoherentMotion_C#v1	1	500
859	0	1	14	0	2	3	3	87	513	261	1539	CoherentMotion_C#v1	1	500
908	0	1	14	0	1	3	3	87	513	261	1539	CoherentMotion_C#v1	1	500
1210	0	0	5	0	1	3	3	31	569	93	1707	CoherentMotion_C#v1	1	500
910	1	7	70	0	0	3	3	424	176	1272	528	CoherentMotion_C#v1	1	500
1080	0	5	51	3	2	3	3	312	288	936	864	CoherentMotion_C#v1	1	500
960	0	2	23	1	3	3	3	143	457	429	1371	CoherentMotion_C#v1	1	500
743	0	1	14	0	3	3	3	87	513	261	1539	CoherentMotion_C#v1	1	500
679	1	7	70	3	3	3	3	424	176	1272	528	CoherentMotion_C#v1	1	500
637	1	7	70	3	3	3	3	424	176	1272	528	CoherentMotion_C#v1	1	500
907	1	7	70	0	0	3	3	424	176	1272	528	CoherentMotion_C#v1	1	500
551	0	0	5	3	0	3	3	31	569	93	1707	CoherentMotion_C#v1	1	500
650	1	4	42	1	1	3	3	256	344	768	1032	CoherentMotion_C#v1	1	500
848	1	2	23	3	3	3	3	143	457	429	1371	CoherentMotion_C#v1	1	500
642	1	7	70	3	3	3	3	424	176	1272	528	CoherentMotion_C#v1	1	500
891	0	3	33	1	3	3	3	199	401	597	1203	CoherentMotion_C#v1	1	500
1251	0	4	42	1	3	3	3	256	344	768	1032	CoherentMotion_C#v1	1	500
895	0	2	23	2	3	3	3	143	457	429	1371	CoherentMotion_C#v1	1	500
1195	0	7	70	2	3	3	3	424	176	1272	528	CoherentMotion_C#v1	1	500
863	1	3	33	3	3	3	3	199	401	597	1203	CoherentMotion_C#v1	1	500
857	0	1	14	0	3	3	3	87	513	261	1539	CoherentMotion_C#v1	1	500
1981	0	3	33	1	3	3	3	199	401	597	1203	CoherentMotion_C#v1	1	500
1109	1	6	61	3	3	3	3	368	232	1104	696	CoherentMotion_C#v1	1	500
1014	0	0	5	0	2	3	3	31	569	93	1707	CoherentMotion_C#v1	1	500
924	1	4	42	3	3	3	3	256	344	768	1032	CoherentMotion_C#v1	1	500
682	0	0	5	1	2	3	3	31	569	93	1707	CoherentMotion_C#v1	1	500
759	0	1	14	0	2	3	3	87	513	261	1539	CoherentMotion_C#v1	1	500
777	1	6	61	2	2	3	3	368	232	1104	696	CoherentMotion_C#v1	1	500
1218	0	1	14	3	2	3	3	87	513	261	1539	CoherentMotion_C#v1	1	500
1141	0	7	70	0	2	3	3	424	176	1272	528	CoherentMotion_C#v1	1	500
656	1	6	61	3	3	3	3	368	232	1104	696	CoherentMotion_C#v1	1	500
933	0	6	61	0	3	3	3	368	232	1104	696	CoherentMotion_C#v1	1	500
617	0	7	70	1	3	3	3	424	176	1272	528	CoherentMotion_C#v1	1	500
775	1	3	33	2	2	3	3	199	401	597	1203	CoherentMotion_C#v1	1	500
998	0	2	23	0	2	3	3	143	457	429	1371	CoherentMotion_C#v1	1	500
578	0	5	51	0	3	3	3	312	288	936	864	CoherentMotion_C#v1	1	500
1294	0	4	42	2	3	3	3	256	344	768	1032	CoherentMotion_C#v1	1	500
756	0	1	14	3	2	3	3	87	513	261	1539	CoherentMotion_C#v1	1	500
704	0	3	33	3	0	3	3	199	401	597	1203	CoherentMotion_C#v1	1	500
1070	0	3	33	3	2	3	3	199	401	597	1203	CoherentMotion_C#v1	1	500
870	1	4	42	1	1	3	3	256	344	768	1032	CoherentMotion_C#v1	1	500
881	0	0	5	1	2	3	3	31	569	93	1707	CoherentMotion_C#v1	1	500
958	1	2	23	1	1	3	3	143	457	429	1371	CoherentMotion_C#v1	1	500
827	0	2	23	0	1	3	3	143	457	429	1371	CoherentMotion_C#v1	1	500
1030	0	1	14	1	2	3	3	87	513	261	1539	CoherentMotion_C#v1	1	500
779	1	3	33	2	2	3	3	199	401	597	1203	CoherentMotion_C#v1	1	500
942	0	2	23	3	2	3	3	143	457	429	1371	CoherentMotion_C#v1	1	500
842	1	0	5	3	3	3	3	31	569	93	1707	CoherentMotion_C#v1	1	500
693	0	7	70	2	0	3	3	424	176	1272	528	CoherentMotion_C#v1	1	500
813	0	0	5	1	2	3	3	31	569	93	1707	CoherentMotion_C#v1	1	500
716	1	3	33	1	1	3	3	199	401	597	1203	CoherentMotion_C#v1	1	500
869	1	1	14	2	2	3	3	87	513	261	1539	CoherentMotion_C#v1	1	500
904	1	6	61	2	2	3	3	368	232	1104	696	CoherentMotion_C#v1	1	500
796	0	7	70	3	2	3	3	424	176	1272	528	CoherentMotion_C#v1	1	500
821	0	5	51	1	2	3	3	312	288	936	864	CoherentMotion_C#v1	1	500
848	0	0	5	0	2	3	3	31	569	93	1707	CoherentMotion_C#v1	1	500
851	0	5	51	0	2	3	3	312	288	936	864	CoherentMotion_C#v1	1	500
644	0	4	42	0	2	3	3	256	344	768	1032	CoherentMotion_C#v1	1	500
1218	0	6	61	1	3	3	3	368	232	1104	696	CoherentMotion_C#v1	1	500
691	0	4	42	2	0	3	3	256	344	768	1032	CoherentMotion_C#v1	1	500
828	1	7	70	1	1	3	3	424	176	1272	528	CoherentMotion_C#v1	1	500
631	0	3	33	1	2	3	3	199	401	597	1203	CoherentMotion_C#v1	1	500
604	1	5	51	3	3	3	3	312	288	936	864	CoherentMotion_C#v1	1	500
859	1	7	70	2	2	3	3	424	176	1272	528	CoherentMotion_C#v1	1	500
855	1	4	42	3	3	3	3	256	344	768	1032	CoherentMotion_C#v1	1	500
1018	0	4	42	3	1	3	3	256	344	768	1032	CoherentMotion_C#v1	1	500
688	1	3	33	2	2	3	3	199	401	597	1203	CoherentMotion_C#v1	1	500
757	0	5	51	3	2	3	3	312	288	936	864	CoherentMotion_C#v1	1	500
710	0	3	33	1	2	3	3	199	401	597	1203	CoherentMotion_C#v1	1	500
638	1	7	70	3	3	3	3	424	176	1272	528	CoherentMotion_C#v1	1	500
826	0	7	70	1	2	3	3	424	176	1272	528	CoherentMotion_C#v1	1	500
765	1	2	23	2	2	3	3	143	457	429	1371	CoherentMotion_C#v1	1	500
974	0	1	14	2	3	3	3	87	513	261	1539	CoherentMotion_C#v1	1	500
683	1	6	61	2	2	3	3	368	232	1104	696	CoherentMotion_C#v1	1	500
787	1	6	61	2	2	3	3	368	232	1104	696	CoherentMotion_C#v1	1	500
795	0	3	33	1	2	3	3	199	401	597	1203	CoherentMotion_C#v1	1	500
892	0	3	33	1	0	3	3	199	401	597	1203	CoherentMotion_C#v1	1	500
616	1	7	70	3	3	3	3	424	176	1272	528	CoherentMotion_C#v1	1	500
765	0	0	5	3	1	3	3	31	569	93	1707	CoherentMotion_C#v1	1	500
1516	0	6	61	1	0	3	3	368	232	1104	696	CoherentMotion_C#v1	1	500
984	0	1	14	3	2	3	3	87	513	261	1539	CoherentMotion_C#v1	1	500
846	0	1	14	1	3	3	3	87	513	261	1539	CoherentMotion_C#v1	1	500
753	1	3	33	1	1	3	3	199	401	597	1203	CoherentMotion_C#v1	1	500
818	1	6	61	2	2	3	3	368	232	1104	696	CoherentMotion_C#v1	1	500
685	0	1	14	2	0	3	3	87	513	261	1539	CoherentMotion_C#v1	1	500
772	1	6	61	3	3	3	3	368	232	1104	696	CoherentMotion_C#v1	1	500
651	0	3	33	0	2	3	3	199	401	597	1203	CoherentMotion_C#v1	1	500
849	0	0	5	3	1	3	3	31	569	93	1707	CoherentMotion_C#v1	1	500
540	0	6	61	0	2	3	3	368	232	1104	696	CoherentMotion_C#v1	1	500
622	0	5	51	2	3	3	3	312	288	936	864	CoherentMotion_C#v1	1	500
1674	0	2	23	1	0	3	3	143	457	429	1371	CoherentMotion_C#v1	1	500
804	1	5	51	2	2	3	3	312	288	936	864	CoherentMotion_C#v1	1	500
677	0	1	14	3	1	3	3	87	513	261	1539	CoherentMotion_C#v1	1	500
832	1	5	51	1	1	3	3	312	288	936	864	CoherentMotion_C#v1	1	500
926	1	4	42	0	0	3	3	256	344	768	1032	CoherentMotion_C#v1	1	500
1211	0	7	70	0	3	3	3	424	176	1272	528	CoherentMotion_C#v1	1	500
911	1	2	23	2	2	3	3	143	457	429	1371	CoherentMotion_C#v1	1	500
763	1	6	61	1	1	3	3	368	232	1104	696	CoherentMotion_C#v1	1	500
1068	1	0	5	1	1	3	3	31	569	93	1707	CoherentMotion_C#v1	1	500
836	1	5	51	2	2	3	3	312	288	936	864	CoherentMotion_C#v1	1	500
991	0	3	33	3	1	3	3	199	401	597	1203	CoherentMotion_C#v1	1	500
748	1	7	70	0	0	3	3	424	176	1272	528	CoherentMotion_C#v1	1	500
804	1	5	51	1	1	3	3	312	288	936	864	CoherentMotion_C#v1	1	500
909	0	5	51	0	2	3	3	312	288	936	864	CoherentMotion_C#v1	1	500
864	0	2	23	3	0	3	3	143	457	429	1371	CoherentMotion_C#v1	1	500
861	1	4	42	2	2	3	3	256	344	768	1032	CoherentMotion_C#v1	1	500
937	0	6	61	0	1	3	3	368	232	1104	696	CoherentMotion_C#v1	1	500
933	0	6	61	2	0	3	3	368	232	1104	696	CoherentMotion_C#v1	1	500
930	0	0	5	2	0	3	3	31	569	93	1707	CoherentMotion_C#v1	1	500
910	1	4	42	0	0	3	3	256	344	768	1032	CoherentMotion_C#v1	1	500
843	1	5	51	3	3	3	3	312	288	936	864	CoherentMotion_C#v1	1	500
939	1	6	61	0	0	3	3	368	232	1104	696	CoherentMotion_C#v1	1	500
1147	0	3	33	3	0	3	3	199	401	597	1203	CoherentMotion_C#v1	1	500
1453	1	1	14	2	2	3	3	87	513	261	1539	CoherentMotion_C#v1	1	500
1039	1	6	61	1	1	3	3	368	232	1104	696	CoherentMotion_C#v1	1	500
863	1	7	70	3	3	3	3	424	176	1272	528	CoherentMotion_C#v1	1	500
737	1	3	33	1	1	3	3	199	401	597	1203	CoherentMotion_C#v1	1	500
707	0	4	42	2	0	3	3	256	344	768	1032	CoherentMotion_C#v1	1	500
878	1	5	51	1	1	3	3	312	288	936	864	CoherentMotion_C#v1	1	500
718	1	0	5	0	0	3	3	31	569	93	1707	CoherentMotion_C#v1	1	500
813	1	7	70	2	2	3	3	424	176	1272	528	CoherentMotion_C#v1	1	500
831	0	1	14	1	3	3	3	87	513	261	1539	CoherentMotion_C#v1	1	500
742	1	2	23	2	2	3	3	143	457	429	1371	CoherentMotion_C#v1	1	500
678	1	6	61	1	1	3	3	368	232	1104	696	CoherentMotion_C#v1	1	500
669	0	3	33	1	0	3	3	199	401	597	1203	CoherentMotion_C#v1	1	500
632	1	7	70	1	1	3	3	424	176	1272	528	CoherentMotion_C#v1	1	500
773	1	7	70	3	3	3	3	424	176	1272	528	CoherentMotion_C#v1	1	500
579	1	2	23	0	0	3	3	143	457	429	1371	CoherentMotion_C#v1	1	500
954	1	4	42	0	0	3	3	256	344	768	1032	CoherentMotion_C#v1	1	500
952	0	3	33	2	1	3	3	199	401	597	1203	CoherentMotion_C#v1	1	500
989	1	3	33	2	2	3	3	199	401	597	1203	CoherentMotion_C#v1	1	500
811	1	0	5	2	2	3	3	31	569	93	1707	CoherentMotion_C#v1	1	500
892	1	5	51	1	1	3	3	312	288	936	864	CoherentMotion_C#v1	1	500
753	1	5	51	3	3	3	3	312	288	936	864	CoherentMotion_C#v1	1	500
754	0	3	33	2	0	3	3	199	401	597	1203	CoherentMotion_C#v1	1	500
746	0	0	5	2	1	3	3	31	569	93	1707	CoherentMotion_C#v1	1	500
810	1	4	42	3	3	3	3	256	344	768	1032	CoherentMotion_C#v1	1	500
835	1	7	70	0	0	3	3	424	176	1272	528	CoherentMotion_C#v1	1	500
886	1	7	70	0	0	3	3	424	176	1272	528	CoherentMotion_C#v1	1	500
935	1	5	51	2	2	3	3	312	288	936	864	CoherentMotion_C#v1	1	500
744	1	6	61	0	0	3	3	368	232	1104	696	CoherentMotion_C#v1	1	500
951	1	5	51	3	3	3	3	312	288	936	864	CoherentMotion_C#v1	1	500
604	0	6	61	3	1	3	3	368	232	1104	696	CoherentMotion_C#v1	1	500
704	1	6	61	0	0	3	3	368	232	1104	696	CoherentMotion_C#v1	1	500
822	0	3	33	1	3	3	3	199	401	597	1203	CoherentMotion_C#v1	1	500
1121	0	6	61	2	0	3	3	368	232	1104	696	CoherentMotion_C#v1	1	500
1299	0	0	5	1	2	3	3	31	569	93	1707	CoherentMotion_C#v1	1	500
737	0	0	5	2	1	3	3	31	569	93	1707	CoherentMotion_C#v1	1	500
577	1	1	14	0	0	3	3	87	513	261	1539	CoherentMotion_C#v1	1	500
638	1	4	42	0	0	3	3	256	344	768	1032	CoherentMotion_C#v1	1	500
586	0	0	5	3	0	3	3	31	569	93	1707	CoherentMotion_C#v1	1	500
542	0	6	61	1	3	3	3	368	232	1104	696	CoherentMotion_C#v1	1	500
617	1	4	42	1	1	3	3	256	344	768	1032	CoherentMotion_C#v1	1	500
701	0	3	33	2	1	3	3	199	401	597	1203	CoherentMotion_C#v1	1	500
541	0	4	42	1	0	3	3	256	344	768	1032	CoherentMotion_C#v1	1	500
1391	0	6	61	1	0	3	3	368	232	1104	696	CoherentMotion_C#v1	1	500
640	1	3	33	1	1	3	3	199	401	597	1203	CoherentMotion_C#v1	1	500
989	1	5	51	3	3	3	3	312	288	936	864	CoherentMotion_C#v1	1	500
592	1	2	23	0	0	3	3	143	457	429	1371	CoherentMotion_C#v1	1	500
694	0	7	70	3	1	3	3	424	176	1272	528	CoherentMotion_C#v1	1	500
567	1	1	14	0	0	3	3	87	513	261	1539	CoherentMotion_C#v1	1	500
1113	1	2	23	2	2	3	3	143	457	429	1371	CoherentMotion_C#v1	1	500
657	0	6	61	2	0	3	3	368	232	1104	696	CoherentMotion_C#v1	1	500
819	1	7	70	1	1	3	3	424	176	1272	528	CoherentMotion_C#v1	1	500
852	0	0	5	1	0	3	3	31	569	93	1707	CoherentMotion_C#v1	1	500
792	1	1	14	2	2	3	3	87	513	261	1539	CoherentMotion_C#v1	1	500
941	0	5	51	2	0	3	3	312	288	936	864	CoherentMotion_C#v1	1	500
670	1	2	23	3	3	3	3	143	457	429	1371	CoherentMotion_C#v1	1	500
788	1	4	42	3	3	3	3	256	344	768	1032	CoherentMotion_C#v1	1	500
790	1	0	5	3	3	3	3	31	569	93	1707	CoherentMotion_C#v1	1	500
814	1	1	14	3	3	3	3	87	513	261	1539	CoherentMotion_C#v1	1	500
785	0	5	51	0	3	3	3	312	288	936	864	CoherentMotion_C#v1	1	500
984	1	0	5	2	2	3	3	31	569	93	1707	CoherentMotion_C#v1	1	500
782	0	3	33	1	2	3	3	199	401	597	1203	CoherentMotion_C#v1	1	500
872	0	3	33	2	0	3	3	199	401	597	1203	CoherentMotion_C#v1	1	500
931	0	6	61	0	3	3	3	368	232	1104	696	CoherentMotion_C#v1	1	500
735	0	0	5	1	0	3	3	31	569	93	1707	CoherentMotion_C#v1	1	500
672	1	5	51	2	2	3	3	312	288	936	864	CoherentMotion_C#v1	1	500
821	0	5	51	0	3	3	3	312	288	936	864	CoherentMotion_C#v1	1	500
639	1	4	42	2	2	3	3	256	344	768	1032	CoherentMotion_C#v1	1	500
621	1	6	61	2	2	3	3	368	232	1104	696	CoherentMotion_C#v1	1	500
641	1	2	23	2	2	3	3	143	457	429	1371	CoherentMotion_C#v1	1	500
694	0	4	42	3	2	3	3	256	344	768	1032	CoherentMotion_C#v1	1	500
527	1	0	5	3	3	3	3	31	569	93	1707	CoherentMotion_C#v1	1	500
526	1	1	14	3	3	3	3	87	513	261	1539	CoherentMotion_C#v1	1	500
2050	1	0	5	3	3	3	3	31	569	93	1707	CoherentMotion_C#v1	1	500
812	0	4	42	0	2	3	3	256	344	768	1032	CoherentMotion_C#v1	1	500
781	0	1	14	3	0	3	3	87	513	261	1539	CoherentMotion_C#v1	1	500
597	1	6	61	3	3	3	3	368	232	1104	696	CoherentMotion_C#v1	1	500
658	1	5	51	3	3	3	3	312	288	936	864	CoherentMotion_C#v1	1	500
584	0	5	51	1	2	3	3	312	288	936	864	CoherentMotion_C#v1	1	500
683	0	5	51	2	0	3	3	312	288	936	864	CoherentMotion_C#v1	1	500
525	0	3	33	1	3	3	3	199	401	597	1203	CoherentMotion_C#v1	1	500
869	0	0	5	0	3	3	3	31	569	93	1707	CoherentMotion_C#v1	1	500
894	0	2	23	2	3	3	3	143	457	429	1371	CoherentMotion_C#v1	1	500
820	1	1	14	1	1	3	3	87	513	261	1539	CoherentMotion_C#v1	1	500
710	1	4	42	2	2	3	3	256	344	768	1032	CoherentMotion_C#v1	1	500
1037	0	0	5	2	3	3	3	31	569	93	1707	CoherentMotion_C#v1	1	500
861	0	5	51	0	2	3	3	312	288	936	864	CoherentMotion_C#v1	1	500
576	0	5	51	2	1	3	3	312	288	936	864	CoherentMotion_C#v1	1	500
619	1	4	42	2	2	3	3	256	344	768	1032	CoherentMotion_C#v1	1	500
644	1	5	51	2	2	3	3	312	288	936	864	CoherentMotion_C#v1	1	500
836	1	2	23	1	1	3	3	143	457	429	1371	CoherentMotion_C#v1	1	500
904	1	4	42	0	0	3	3	256	344	768	1032	CoherentMotion_C#v1	1	500
706	1	1	14	0	0	3	3	87	513	261	1539	CoherentMotion_C#v1	1	500
610	0	4	42	2	0	3	3	256	344	768	1032	CoherentMotion_C#v1	1	500
527	0	6	61	2	1	3	3	368	232	1104	696	CoherentMotion_C#v1	1	500
1258	0	2	23	2	0	3	3	143	457	429	1371	CoherentMotion_C#v1	1	500
742	0	1	14	2	1	3	3	87	513	261	1539	CoherentMotion_C#v1	1	500
543	0	1	14	1	2	3	3	87	513	261	1539	CoherentMotion_C#v1	1	500
1425	0	0	5	0	3	3	3	31	569	93	1707	CoherentMotion_C#v1	1	500
852	1	6	61	2	2	3	3	368	232	1104	696	CoherentMotion_C#v1	1	500
637	1	3	33	0	0	3	3	199	401	597	1203	CoherentMotion_C#v1	1	500
609	1	5	51	1	1	3	3	312	288	936	864	CoherentMotion_C#v1	1	500
694	0	0	5	2	3	3	3	31	569	93	1707	CoherentMotion_C#v1	1	500
818	0	1	14	2	1	3	3	87	513	261	1539	CoherentMotion_C#v1	1	500
532	0	5	51	3	0	3	3	312	288	936	864	CoherentMotion_C#v1	1	500
690	1	7	70	0	0	3	3	424	176	1272	528	CoherentMotion_C#v1	1	500
858	1	2	23	1	1	3	3	143	457	429	1371	CoherentMotion_C#v1	1	500
765	0	7	70	1	3	3	3	424	176	1272	528	CoherentMotion_C#v1	1	500
860	0	2	23	1	0	3	3	143	457	429	1371	CoherentMotion_C#v1	1	500
808	1	0	5	0	0	3	3	31	569	93	1707	CoherentMotion_C#v1	1	500
720	0	1	14	1	0	3	3	87	513	261	1539	CoherentMotion_C#v1	1	500
749	1	3	33	0	0	3	3	199	401	597	1203	CoherentMotion_C#v1	1	500
608	0	0	5	1	0	3	3	31	569	93	1707	CoherentMotion_C#v1	1	500
536	0	3	33	1	0	3	3	199	401	597	1203	CoherentMotion_C#v1	1	500
651	1	5	51	0	0	3	3	312	288	936	864	CoherentMotion_C#v1	1	500
796	0	0	5	1	3	3	3	31	569	93	1707	CoherentMotion_C#v1	1	500
525	0	3	33	1	0	3	3	199	401	597	1203	CoherentMotion_C#v1	1	500
841	1	7	70	1	1	3	3	424	176	1272	528	CoherentMotion_C#v1	1	500
667	0	0	5	3	0	3	3	31	569	93	1707	CoherentMotion_C#v1	1	500
761	0	3	33	3	0	3	3	199	401	597	1203	CoherentMotion_C#v1	1	500
832	0	7	70	1	0	3	3	424	176	1272	528	CoherentMotion_C#v1	1	500
931	0	1	14	0	3	3	3	87	513	261	1539	CoherentMotion_C#v1	1	500
608	1	2	23	0	0	3	3	143	457	429	1371	CoherentMotion_C#v1	1	500
635	1	0	5	0	0	3	3	31	569	93	1707	CoherentMotion_C#v1	1	500
525	1	4	42	0	0	3	3	256	344	768	1032	CoherentMotion_C#v1	1	500
611	1	6	61	0	0	3	3	368	232	1104	696	CoherentMotion_C#v1	1	500
871	0	1	14	2	3	3	3	87	513	261	1539	CoherentMotion_C#v1	1	500
580	1	2	23	0	0	3	3	143	457	429	1371	CoherentMotion_C#v1	1	500
543	0	3	33	1	0	3	3	199	401	597	1203	CoherentMotion_C#v1	1	500
699	1	6	61	0	0	3	3	368	232	1104	696	CoherentMotion_C#v1	1	500
616	0	1	14	2	0	3	3	87	513	261	1539	CoherentMotion_C#v1	1	500
589	1	6	61	0	0	3	3	368	232	1104	696	CoherentMotion_C#v1	1	500
673	0	1	14	3	0	3	3	87	513	261	1539	CoherentMotion_C#v1	1	500
590	0	4	42	1	0	3	3	256	344	768	1032	CoherentMotion_C#v1	1	500
563	0	5	51	1	0	3	3	312	288	936	864	CoherentMotion_C#v1	1	500
615	0	4	42	0	3	3	3	256	344	768	1032	CoherentMotion_C#v1	1	500
1227	0	1	14	1	0	3	3	87	513	261	1539	CoherentMotion_C#v1	1	500
942	1	4	42	2	2	3	3	256	344	768	1032	CoherentMotion_C#v1	1	500
821	1	6	61	0	0	3	3	368	232	1104	696	CoherentMotion_C#v1	1	500
831	1	4	42	3	3	3	3	256	344	768	1032	CoherentMotion_C#v1	1	500
603	0	7	70	0	2	3	3	424	176	1272	528	CoherentMotion_C#v1	1	500
742	0	7	70	1	0	3	3	424	176	1272	528	CoherentMotion_C#v1	1	500
1598	0	5	51	0	2	3	3	312	288	936	864	CoherentMotion_C#v1	1	500
1060	0	5	51	2	1	3	3	312	288	936	864	CoherentMotion_C#v1	1	500
611	1	2	23	2	2	3	3	143	457	429	1371	CoherentMotion_C#v1	1	500
752	1	4	42	2	2	3	3	256	344	768	1032	CoherentMotion_C#v1	1	500
584	1	6	61	2	2	3	3	368	232	1104	696	CoherentMotion_C#v1	1	500
526	0	4	42	0	2	3	3	256	344	768	1032	CoherentMotion_C#v1	1	500
551	0	7	70	3	0	3	3	424	176	1272	528	CoherentMotion_C#v1	1	500
563	0	5	51	0	3	3	3	312	288	936	864	CoherentMotion_C#v1	1	500
