# Supplementary material for: The Leuven Embedded Figures Test (L-EFT): measuring perception, intelligence or executive function?
Source: PeerJ. 2018 Mar 26;6:e4524. doi: 10.7717/peerj.4524 (PMC5875396; doi:10.7717/peerj.4524)
Supplement: Supplemental Information 9 [file peerj-06-4524-s009.zip › Study 1/CoherentMotion/116260CoherentMotion.csv]

ReactionTime	Accuracy	CoherenceLevel	CoherenceValue	StimDirection	RespDirection	G_MeanCoherentSpeed	G_MeanRandomSpeed	TotalCoherent	TotalRandom	TotalCoherentSpeed	TotalRandomSpeed	TestID	MainPrac	MotionDuration
4329	0	4	42	2	0	3	3	256	344	768	1032	CoherentMotion_C#v1	0	1000
2286	0	3	33	1	3	3	3	199	401	597	1203	CoherentMotion_C#v1	0	1000
1870	1	6	61	0	0	3	3	368	232	1104	696	CoherentMotion_C#v1	0	1000
2035	0	1	14	2	1	3	3	87	513	261	1539	CoherentMotion_C#v1	0	1000
1320	1	2	23	1	1	3	3	143	457	429	1371	CoherentMotion_C#v1	0	1000
2244	1	4	42	2	2	3	3	256	344	768	1032	CoherentMotion_C#v1	0	1000
1328	1	4	42	3	3	3	3	256	344	768	1032	CoherentMotion_C#v1	0	1000
1509	1	3	33	0	0	3	3	199	401	597	1203	CoherentMotion_C#v1	0	1000
1092	1	7	70	2	2	3	3	424	176	1272	528	CoherentMotion_C#v1	0	1000
2550	1	6	61	0	0	3	3	368	232	1104	696	CoherentMotion_C#v1	0	1000
1069	1	5	51	1	1	3	3	312	288	936	864	CoherentMotion_C#v1	0	1000
1069	1	5	51	0	0	3	3	312	288	936	864	CoherentMotion_C#v1	0	1000
1979	1	6	61	2	2	3	3	368	232	1104	696	CoherentMotion_C#v1	0	1000
2165	1	4	42	2	2	3	3	256	344	768	1032	CoherentMotion_C#v1	0	1000
1169	0	5	51	3	0	3	3	312	288	936	864	CoherentMotion_C#v1	0	1000
1092	1	7	70	0	0	3	3	424	176	1272	528	CoherentMotion_C#v1	0	1000
1621	1	4	42	2	2	3	3	256	344	768	1032	CoherentMotion_C#v1	0	1000
1891	0	2	23	3	2	3	3	143	457	429	1371	CoherentMotion_C#v1	0	1000
1176	1	7	70	2	2	3	3	424	176	1272	528	CoherentMotion_C#v1	0	1000
1100	0	2	23	2	0	3	3	143	457	429	1371	CoherentMotion_C#v1	0	1000
1244	1	2	23	1	1	3	3	143	457	429	1371	CoherentMotion_C#v1	0	1000
1505	1	6	61	0	0	3	3	368	232	1104	696	CoherentMotion_C#v1	0	1000
1035	1	4	42	0	0	3	3	256	344	768	1032	CoherentMotion_C#v1	0	1000
2013	0	7	70	3	0	3	3	424	176	1272	528	CoherentMotion_C#v1	0	1000
1844	0	5	51	3	0	3	3	312	288	936	864	CoherentMotion_C#v1	0	1000
1037	0	0	5	3	1	3	3	31	569	93	1707	CoherentMotion_C#v1	0	1000
1242	0	5	51	2	0	3	3	312	288	936	864	CoherentMotion_C#v1	0	1000
1135	0	7	70	3	1	3	3	424	176	1272	528	CoherentMotion_C#v1	0	1000
1053	0	2	23	3	0	3	3	143	457	429	1371	CoherentMotion_C#v1	0	1000
1618	0	1	14	0	1	3	3	87	513	261	1539	CoherentMotion_C#v1	0	1000
1294	0	7	70	1	3	3	3	424	176	1272	528	CoherentMotion_C#v1	0	1000
1138	1	1	14	1	1	3	3	87	513	261	1539	CoherentMotion_C#v1	0	1000
1815	0	7	70	1	0	3	3	424	176	1272	528	CoherentMotion_C#v1	0	1000
2043	1	6	61	1	1	3	3	368	232	1104	696	CoherentMotion_C#v1	0	1000
1477	1	5	51	2	2	3	3	312	288	936	864	CoherentMotion_C#v1	0	1000
2591	0	3	33	2	0	3	3	199	401	597	1203	CoherentMotion_C#v1	0	1000
1383	1	3	33	2	2	3	3	199	401	597	1203	CoherentMotion_C#v1	0	1000
1086	0	4	42	1	0	3	3	256	344	768	1032	CoherentMotion_C#v1	0	1000
1934	0	3	33	0	2	3	3	199	401	597	1203	CoherentMotion_C#v1	0	1000
2038	1	4	42	0	0	3	3	256	344	768	1032	CoherentMotion_C#v1	0	1000
1148	1	5	51	0	0	3	3	312	288	936	864	CoherentMotion_C#v1	0	1000
1042	1	7	70	3	3	3	3	424	176	1272	528	CoherentMotion_C#v1	0	1000
3697	1	6	61	2	2	3	3	368	232	1104	696	CoherentMotion_C#v1	0	1000
1749	0	1	14	1	2	3	3	87	513	261	1539	CoherentMotion_C#v1	0	1000
1271	0	0	5	3	0	3	3	31	569	93	1707	CoherentMotion_C#v1	0	1000
1357	1	6	61	2	2	3	3	368	232	1104	696	CoherentMotion_C#v1	0	1000
1524	0	0	5	2	0	3	3	31	569	93	1707	CoherentMotion_C#v1	0	1000
1695	0	1	14	3	2	3	3	87	513	261	1539	CoherentMotion_C#v1	0	1000
1809	0	0	5	3	1	3	3	31	569	93	1707	CoherentMotion_C#v1	0	1000
1444	0	4	42	3	1	3	3	256	344	768	1032	CoherentMotion_C#v1	0	1000
1043	1	7	70	1	1	3	3	424	176	1272	528	CoherentMotion_C#v1	0	1000
1164	1	4	42	1	1	3	3	256	344	768	1032	CoherentMotion_C#v1	0	1000
1872	0	3	33	1	0	3	3	199	401	597	1203	CoherentMotion_C#v1	0	1000
1173	1	2	23	2	2	3	3	143	457	429	1371	CoherentMotion_C#v1	0	1000
1112	1	4	42	2	2	3	3	256	344	768	1032	CoherentMotion_C#v1	0	1000
1914	1	7	70	3	3	3	3	424	176	1272	528	CoherentMotion_C#v1	0	1000
1934	0	0	5	2	0	3	3	31	569	93	1707	CoherentMotion_C#v1	0	1000
2069	1	1	14	2	2	3	3	87	513	261	1539	CoherentMotion_C#v1	0	1000
1406	0	1	14	3	0	3	3	87	513	261	1539	CoherentMotion_C#v1	0	1000
1528	1	5	51	0	0	3	3	312	288	936	864	CoherentMotion_C#v1	0	1000
1220	1	7	70	3	3	3	3	424	176	1272	528	CoherentMotion_C#v1	0	1000
1383	1	6	61	0	0	3	3	368	232	1104	696	CoherentMotion_C#v1	0	1000
1377	1	6	61	2	2	3	3	368	232	1104	696	CoherentMotion_C#v1	0	1000
2121	0	1	14	2	1	3	3	87	513	261	1539	CoherentMotion_C#v1	0	1000
1045	1	5	51	3	3	3	3	312	288	936	864	CoherentMotion_C#v1	0	1000
1604	1	6	61	1	1	3	3	368	232	1104	696	CoherentMotion_C#v1	0	1000
1154	1	6	61	0	0	3	3	368	232	1104	696	CoherentMotion_C#v1	0	1000
1140	1	2	23	1	1	3	3	143	457	429	1371	CoherentMotion_C#v1	0	1000
1478	1	5	51	2	2	3	3	312	288	936	864	CoherentMotion_C#v1	0	1000
1505	1	7	70	0	0	3	3	424	176	1272	528	CoherentMotion_C#v1	0	1000
1484	1	5	51	1	1	3	3	312	288	936	864	CoherentMotion_C#v1	0	1000
1687	1	6	61	1	1	3	3	368	232	1104	696	CoherentMotion_C#v1	0	1000
1492	1	6	61	0	0	3	3	368	232	1104	696	CoherentMotion_C#v1	0	1000
1602	0	3	33	3	1	3	3	199	401	597	1203	CoherentMotion_C#v1	0	1000
1327	1	7	70	1	1	3	3	424	176	1272	528	CoherentMotion_C#v1	0	1000
1544	1	2	23	1	1	3	3	143	457	429	1371	CoherentMotion_C#v1	0	1000
1094	1	2	23	3	3	3	3	143	457	429	1371	CoherentMotion_C#v1	0	1000
1447	0	2	23	2	3	3	3	143	457	429	1371	CoherentMotion_C#v1	0	1000
1168	1	4	42	1	1	3	3	256	344	768	1032	CoherentMotion_C#v1	0	1000
1075	1	6	61	1	1	3	3	368	232	1104	696	CoherentMotion_C#v1	0	1000
2571	0	0	5	3	0	3	3	31	569	93	1707	CoherentMotion_C#v1	1	500
1166	1	0	5	3	3	3	3	31	569	93	1707	CoherentMotion_C#v1	1	500
1092	0	1	14	3	2	3	3	87	513	261	1539	CoherentMotion_C#v1	1	500
820	1	4	42	0	0	3	3	256	344	768	1032	CoherentMotion_C#v1	1	500
959	1	3	33	0	0	3	3	199	401	597	1203	CoherentMotion_C#v1	1	500
1021	1	5	51	1	1	3	3	312	288	936	864	CoherentMotion_C#v1	1	500
1004	1	5	51	1	1	3	3	312	288	936	864	CoherentMotion_C#v1	1	500
1146	1	2	23	3	3	3	3	143	457	429	1371	CoherentMotion_C#v1	1	500
925	1	5	51	1	1	3	3	312	288	936	864	CoherentMotion_C#v1	1	500
986	1	3	33	1	1	3	3	199	401	597	1203	CoherentMotion_C#v1	1	500
1015	0	1	14	2	0	3	3	87	513	261	1539	CoherentMotion_C#v1	1	500
967	1	5	51	0	0	3	3	312	288	936	864	CoherentMotion_C#v1	1	500
980	1	6	61	2	2	3	3	368	232	1104	696	CoherentMotion_C#v1	1	500
1235	0	2	23	3	1	3	3	143	457	429	1371	CoherentMotion_C#v1	1	500
1095	0	4	42	0	3	3	3	256	344	768	1032	CoherentMotion_C#v1	1	500
1559	1	0	5	3	3	3	3	31	569	93	1707	CoherentMotion_C#v1	1	500
1237	1	7	70	1	1	3	3	424	176	1272	528	CoherentMotion_C#v1	1	500
1434	1	2	23	0	0	3	3	143	457	429	1371	CoherentMotion_C#v1	1	500
1090	1	7	70	0	0	3	3	424	176	1272	528	CoherentMotion_C#v1	1	500
2162	1	7	70	0	0	3	3	424	176	1272	528	CoherentMotion_C#v1	1	500
960	1	3	33	2	2	3	3	199	401	597	1203	CoherentMotion_C#v1	1	500
925	1	3	33	0	0	3	3	199	401	597	1203	CoherentMotion_C#v1	1	500
987	1	7	70	0	0	3	3	424	176	1272	528	CoherentMotion_C#v1	1	500
1081	1	4	42	0	0	3	3	256	344	768	1032	CoherentMotion_C#v1	1	500
969	0	0	5	3	2	3	3	31	569	93	1707	CoherentMotion_C#v1	1	500
919	1	5	51	3	3	3	3	312	288	936	864	CoherentMotion_C#v1	1	500
978	1	7	70	0	0	3	3	424	176	1272	528	CoherentMotion_C#v1	1	500
929	1	5	51	1	1	3	3	312	288	936	864	CoherentMotion_C#v1	1	500
1054	0	2	23	3	0	3	3	143	457	429	1371	CoherentMotion_C#v1	1	500
1054	0	2	23	1	0	3	3	143	457	429	1371	CoherentMotion_C#v1	1	500
1133	0	1	14	2	1	3	3	87	513	261	1539	CoherentMotion_C#v1	1	500
912	1	7	70	1	1	3	3	424	176	1272	528	CoherentMotion_C#v1	1	500
2205	1	2	23	0	0	3	3	143	457	429	1371	CoherentMotion_C#v1	1	500
889	1	0	5	2	2	3	3	31	569	93	1707	CoherentMotion_C#v1	1	500
885	1	5	51	0	0	3	3	312	288	936	864	CoherentMotion_C#v1	1	500
802	1	4	42	3	3	3	3	256	344	768	1032	CoherentMotion_C#v1	1	500
811	1	6	61	0	0	3	3	368	232	1104	696	CoherentMotion_C#v1	1	500
949	0	6	61	1	2	3	3	368	232	1104	696	CoherentMotion_C#v1	1	500
1042	1	4	42	3	3	3	3	256	344	768	1032	CoherentMotion_C#v1	1	500
1038	0	0	5	0	1	3	3	31	569	93	1707	CoherentMotion_C#v1	1	500
642	0	0	5	0	2	3	3	31	569	93	1707	CoherentMotion_C#v1	1	500
550	1	6	61	3	3	3	3	368	232	1104	696	CoherentMotion_C#v1	1	500
810	0	1	14	0	2	3	3	87	513	261	1539	CoherentMotion_C#v1	1	500
736	0	1	14	0	2	3	3	87	513	261	1539	CoherentMotion_C#v1	1	500
542	0	1	14	3	2	3	3	87	513	261	1539	CoherentMotion_C#v1	1	500
1194	1	7	70	2	2	3	3	424	176	1272	528	CoherentMotion_C#v1	1	500
1042	0	3	33	1	3	3	3	199	401	597	1203	CoherentMotion_C#v1	1	500
833	1	6	61	2	2	3	3	368	232	1104	696	CoherentMotion_C#v1	1	500
684	1	6	61	2	2	3	3	368	232	1104	696	CoherentMotion_C#v1	1	500
609	1	4	42	2	2	3	3	256	344	768	1032	CoherentMotion_C#v1	1	500
1014	1	0	5	1	1	3	3	31	569	93	1707	CoherentMotion_C#v1	1	500
789	0	1	14	3	1	3	3	87	513	261	1539	CoherentMotion_C#v1	1	500
671	1	6	61	2	2	3	3	368	232	1104	696	CoherentMotion_C#v1	1	500
918	0	1	14	0	1	3	3	87	513	261	1539	CoherentMotion_C#v1	1	500
579	1	6	61	2	2	3	3	368	232	1104	696	CoherentMotion_C#v1	1	500
1717	0	0	5	2	1	3	3	31	569	93	1707	CoherentMotion_C#v1	1	500
695	1	2	23	2	2	3	3	143	457	429	1371	CoherentMotion_C#v1	1	500
638	1	5	51	1	1	3	3	312	288	936	864	CoherentMotion_C#v1	1	500
1619	1	5	51	0	0	3	3	312	288	936	864	CoherentMotion_C#v1	1	500
1793	0	6	61	2	0	3	3	368	232	1104	696	CoherentMotion_C#v1	1	500
901	1	1	14	1	1	3	3	87	513	261	1539	CoherentMotion_C#v1	1	500
624	1	5	51	2	2	3	3	312	288	936	864	CoherentMotion_C#v1	1	500
628	0	0	5	1	2	3	3	31	569	93	1707	CoherentMotion_C#v1	1	500
619	1	4	42	1	1	3	3	256	344	768	1032	CoherentMotion_C#v1	1	500
622	0	1	14	3	2	3	3	87	513	261	1539	CoherentMotion_C#v1	1	500
533	1	5	51	1	1	3	3	312	288	936	864	CoherentMotion_C#v1	1	500
614	0	2	23	3	2	3	3	143	457	429	1371	CoherentMotion_C#v1	1	500
1963	1	7	70	1	1	3	3	424	176	1272	528	CoherentMotion_C#v1	1	500
834	0	5	51	3	1	3	3	312	288	936	864	CoherentMotion_C#v1	1	500
748	1	2	23	1	1	3	3	143	457	429	1371	CoherentMotion_C#v1	1	500
708	0	0	5	2	0	3	3	31	569	93	1707	CoherentMotion_C#v1	1	500
796	1	7	70	0	0	3	3	424	176	1272	528	CoherentMotion_C#v1	1	500
917	1	2	23	2	2	3	3	143	457	429	1371	CoherentMotion_C#v1	1	500
1374	0	5	51	3	2	3	3	312	288	936	864	CoherentMotion_C#v1	1	500
666	1	3	33	1	1	3	3	199	401	597	1203	CoherentMotion_C#v1	1	500
1408	0	1	14	2	1	3	3	87	513	261	1539	CoherentMotion_C#v1	1	500
760	0	1	14	3	2	3	3	87	513	261	1539	CoherentMotion_C#v1	1	500
1202	0	3	33	0	1	3	3	199	401	597	1203	CoherentMotion_C#v1	1	500
645	1	5	51	2	2	3	3	312	288	936	864	CoherentMotion_C#v1	1	500
1259	1	4	42	2	2	3	3	256	344	768	1032	CoherentMotion_C#v1	1	500
897	1	1	14	2	2	3	3	87	513	261	1539	CoherentMotion_C#v1	1	500
780	1	3	33	0	0	3	3	199	401	597	1203	CoherentMotion_C#v1	1	500
724	1	0	5	1	1	3	3	31	569	93	1707	CoherentMotion_C#v1	1	500
811	1	5	51	3	3	3	3	312	288	936	864	CoherentMotion_C#v1	1	500
917	1	3	33	1	1	3	3	199	401	597	1203	CoherentMotion_C#v1	1	500
1042	0	0	5	0	2	3	3	31	569	93	1707	CoherentMotion_C#v1	1	500
1346	0	3	33	3	2	3	3	199	401	597	1203	CoherentMotion_C#v1	1	500
826	0	0	5	3	2	3	3	31	569	93	1707	CoherentMotion_C#v1	1	500
1091	0	0	5	0	2	3	3	31	569	93	1707	CoherentMotion_C#v1	1	500
833	0	2	23	3	2	3	3	143	457	429	1371	CoherentMotion_C#v1	1	500
991	1	7	70	2	2	3	3	424	176	1272	528	CoherentMotion_C#v1	1	500
702	1	7	70	2	2	3	3	424	176	1272	528	CoherentMotion_C#v1	1	500
949	1	3	33	1	1	3	3	199	401	597	1203	CoherentMotion_C#v1	1	500
834	1	2	23	1	1	3	3	143	457	429	1371	CoherentMotion_C#v1	1	500
652	1	4	42	1	1	3	3	256	344	768	1032	CoherentMotion_C#v1	1	500
1232	0	1	14	3	1	3	3	87	513	261	1539	CoherentMotion_C#v1	1	500
678	1	2	23	1	1	3	3	143	457	429	1371	CoherentMotion_C#v1	1	500
2444	1	7	70	1	1	3	3	424	176	1272	528	CoherentMotion_C#v1	1	500
879	1	7	70	0	0	3	3	424	176	1272	528	CoherentMotion_C#v1	1	500
635	1	7	70	2	2	3	3	424	176	1272	528	CoherentMotion_C#v1	1	500
925	1	2	23	1	1	3	3	143	457	429	1371	CoherentMotion_C#v1	1	500
803	1	7	70	1	1	3	3	424	176	1272	528	CoherentMotion_C#v1	1	500
1451	0	0	5	2	1	3	3	31	569	93	1707	CoherentMotion_C#v1	1	500
540	1	6	61	2	2	3	3	368	232	1104	696	CoherentMotion_C#v1	1	500
665	1	6	61	3	3	3	3	368	232	1104	696	CoherentMotion_C#v1	1	500
544	0	0	5	3	1	3	3	31	569	93	1707	CoherentMotion_C#v1	1	500
705	0	0	5	3	1	3	3	31	569	93	1707	CoherentMotion_C#v1	1	500
542	1	7	70	1	1	3	3	424	176	1272	528	CoherentMotion_C#v1	1	500
544	1	7	70	1	1	3	3	424	176	1272	528	CoherentMotion_C#v1	1	500
688	1	3	33	3	3	3	3	199	401	597	1203	CoherentMotion_C#v1	1	500
1941	0	1	14	0	2	3	3	87	513	261	1539	CoherentMotion_C#v1	1	500
621	1	5	51	1	1	3	3	312	288	936	864	CoherentMotion_C#v1	1	500
1392	0	4	42	2	1	3	3	256	344	768	1032	CoherentMotion_C#v1	1	500
601	0	1	14	2	1	3	3	87	513	261	1539	CoherentMotion_C#v1	1	500
1230	1	2	23	1	1	3	3	143	457	429	1371	CoherentMotion_C#v1	1	500
691	0	1	14	3	1	3	3	87	513	261	1539	CoherentMotion_C#v1	1	500
713	0	4	42	2	1	3	3	256	344	768	1032	CoherentMotion_C#v1	1	500
736	0	0	5	2	1	3	3	31	569	93	1707	CoherentMotion_C#v1	1	500
1593	1	1	14	1	1	3	3	87	513	261	1539	CoherentMotion_C#v1	1	500
1318	0	1	14	3	1	3	3	87	513	261	1539	CoherentMotion_C#v1	1	500
893	1	5	51	0	0	3	3	312	288	936	864	CoherentMotion_C#v1	1	500
950	0	0	5	0	3	3	3	31	569	93	1707	CoherentMotion_C#v1	1	500
967	0	0	5	0	2	3	3	31	569	93	1707	CoherentMotion_C#v1	1	500
756	1	2	23	2	2	3	3	143	457	429	1371	CoherentMotion_C#v1	1	500
589	1	7	70	2	2	3	3	424	176	1272	528	CoherentMotion_C#v1	1	500
5553	0	5	51	3	2	3	3	312	288	936	864	CoherentMotion_C#v1	1	500
740	0	0	5	1	2	3	3	31	569	93	1707	CoherentMotion_C#v1	1	500
620	1	4	42	1	1	3	3	256	344	768	1032	CoherentMotion_C#v1	1	500
589	1	6	61	3	3	3	3	368	232	1104	696	CoherentMotion_C#v1	1	500
853	1	4	42	0	0	3	3	256	344	768	1032	CoherentMotion_C#v1	1	500
671	1	4	42	0	0	3	3	256	344	768	1032	CoherentMotion_C#v1	1	500
543	0	3	33	3	0	3	3	199	401	597	1203	CoherentMotion_C#v1	1	500
2248	1	7	70	1	1	3	3	424	176	1272	528	CoherentMotion_C#v1	1	500
1543	1	0	5	3	3	3	3	31	569	93	1707	CoherentMotion_C#v1	1	500
739	1	5	51	3	3	3	3	312	288	936	864	CoherentMotion_C#v1	1	500
571	1	4	42	0	0	3	3	256	344	768	1032	CoherentMotion_C#v1	1	500
734	1	2	23	3	3	3	3	143	457	429	1371	CoherentMotion_C#v1	1	500
694	0	1	14	0	3	3	3	87	513	261	1539	CoherentMotion_C#v1	1	500
1517	1	7	70	0	0	3	3	424	176	1272	528	CoherentMotion_C#v1	1	500
650	1	3	33	0	0	3	3	199	401	597	1203	CoherentMotion_C#v1	1	500
650	1	3	33	1	1	3	3	199	401	597	1203	CoherentMotion_C#v1	1	500
1123	0	1	14	0	3	3	3	87	513	261	1539	CoherentMotion_C#v1	1	500
694	1	3	33	1	1	3	3	199	401	597	1203	CoherentMotion_C#v1	1	500
652	1	2	23	0	0	3	3	143	457	429	1371	CoherentMotion_C#v1	1	500
658	1	2	23	2	2	3	3	143	457	429	1371	CoherentMotion_C#v1	1	500
1399	1	2	23	2	2	3	3	143	457	429	1371	CoherentMotion_C#v1	1	500
608	1	1	14	1	1	3	3	87	513	261	1539	CoherentMotion_C#v1	1	500
726	1	5	51	2	2	3	3	312	288	936	864	CoherentMotion_C#v1	1	500
765	1	6	61	0	0	3	3	368	232	1104	696	CoherentMotion_C#v1	1	500
612	1	3	33	3	3	3	3	199	401	597	1203	CoherentMotion_C#v1	1	500
1049	0	4	42	0	1	3	3	256	344	768	1032	CoherentMotion_C#v1	1	500
1081	1	0	5	0	0	3	3	31	569	93	1707	CoherentMotion_C#v1	1	500
586	0	7	70	0	2	3	3	424	176	1272	528	CoherentMotion_C#v1	1	500
894	1	6	61	1	1	3	3	368	232	1104	696	CoherentMotion_C#v1	1	500
1115	0	0	5	2	1	3	3	31	569	93	1707	CoherentMotion_C#v1	1	500
621	1	4	42	0	0	3	3	256	344	768	1032	CoherentMotion_C#v1	1	500
657	1	6	61	1	1	3	3	368	232	1104	696	CoherentMotion_C#v1	1	500
743	0	7	70	0	1	3	3	424	176	1272	528	CoherentMotion_C#v1	1	500
667	1	7	70	0	0	3	3	424	176	1272	528	CoherentMotion_C#v1	1	500
996	1	1	14	3	3	3	3	87	513	261	1539	CoherentMotion_C#v1	1	500
947	1	4	42	0	0	3	3	256	344	768	1032	CoherentMotion_C#v1	1	500
895	0	0	5	3	2	3	3	31	569	93	1707	CoherentMotion_C#v1	1	500
732	1	4	42	2	2	3	3	256	344	768	1032	CoherentMotion_C#v1	1	500
547	1	6	61	1	1	3	3	368	232	1104	696	CoherentMotion_C#v1	1	500
566	0	2	23	2	1	3	3	143	457	429	1371	CoherentMotion_C#v1	1	500
586	1	4	42	0	0	3	3	256	344	768	1032	CoherentMotion_C#v1	1	500
670	1	5	51	2	2	3	3	312	288	936	864	CoherentMotion_C#v1	1	500
628	1	7	70	1	1	3	3	424	176	1272	528	CoherentMotion_C#v1	1	500
544	1	7	70	1	1	3	3	424	176	1272	528	CoherentMotion_C#v1	1	500
1340	1	2	23	0	0	3	3	143	457	429	1371	CoherentMotion_C#v1	1	500
740	1	6	61	0	0	3	3	368	232	1104	696	CoherentMotion_C#v1	1	500
1498	0	1	14	3	1	3	3	87	513	261	1539	CoherentMotion_C#v1	1	500
1061	1	1	14	1	1	3	3	87	513	261	1539	CoherentMotion_C#v1	1	500
709	1	6	61	3	3	3	3	368	232	1104	696	CoherentMotion_C#v1	1	500
1405	0	1	14	3	2	3	3	87	513	261	1539	CoherentMotion_C#v1	1	500
630	1	6	61	1	1	3	3	368	232	1104	696	CoherentMotion_C#v1	1	500
1114	0	0	5	2	0	3	3	31	569	93	1707	CoherentMotion_C#v1	1	500
573	1	4	42	1	1	3	3	256	344	768	1032	CoherentMotion_C#v1	1	500
621	1	5	51	2	2	3	3	312	288	936	864	CoherentMotion_C#v1	1	500
597	1	4	42	2	2	3	3	256	344	768	1032	CoherentMotion_C#v1	1	500
726	1	4	42	0	0	3	3	256	344	768	1032	CoherentMotion_C#v1	1	500
593	1	2	23	0	0	3	3	143	457	429	1371	CoherentMotion_C#v1	1	500
629	1	6	61	1	1	3	3	368	232	1104	696	CoherentMotion_C#v1	1	500
694	0	0	5	1	2	3	3	31	569	93	1707	CoherentMotion_C#v1	1	500
641	1	2	23	3	3	3	3	143	457	429	1371	CoherentMotion_C#v1	1	500
663	1	6	61	0	0	3	3	368	232	1104	696	CoherentMotion_C#v1	1	500
1433	0	0	5	0	2	3	3	31	569	93	1707	CoherentMotion_C#v1	1	500
1286	0	2	23	1	2	3	3	143	457	429	1371	CoherentMotion_C#v1	1	500
1436	0	0	5	1	2	3	3	31	569	93	1707	CoherentMotion_C#v1	1	500
933	0	0	5	3	2	3	3	31	569	93	1707	CoherentMotion_C#v1	1	500
883	1	3	33	2	2	3	3	199	401	597	1203	CoherentMotion_C#v1	1	500
797	1	6	61	2	2	3	3	368	232	1104	696	CoherentMotion_C#v1	1	500
696	1	7	70	2	2	3	3	424	176	1272	528	CoherentMotion_C#v1	1	500
733	1	3	33	0	0	3	3	199	401	597	1203	CoherentMotion_C#v1	1	500
693	1	6	61	3	3	3	3	368	232	1104	696	CoherentMotion_C#v1	1	500
1980	0	1	14	1	2	3	3	87	513	261	1539	CoherentMotion_C#v1	1	500
772	1	7	70	2	2	3	3	424	176	1272	528	CoherentMotion_C#v1	1	500
2492	1	4	42	2	2	3	3	256	344	768	1032	CoherentMotion_C#v1	1	500
849	0	2	23	0	2	3	3	143	457	429	1371	CoherentMotion_C#v1	1	500
620	0	2	23	3	0	3	3	143	457	429	1371	CoherentMotion_C#v1	1	500
1058	1	7	70	2	2	3	3	424	176	1272	528	CoherentMotion_C#v1	1	500
728	1	4	42	3	3	3	3	256	344	768	1032	CoherentMotion_C#v1	1	500
656	1	6	61	0	0	3	3	368	232	1104	696	CoherentMotion_C#v1	1	500
644	1	6	61	2	2	3	3	368	232	1104	696	CoherentMotion_C#v1	1	500
632	1	3	33	1	1	3	3	199	401	597	1203	CoherentMotion_C#v1	1	500
672	1	3	33	3	3	3	3	199	401	597	1203	CoherentMotion_C#v1	1	500
1015	0	1	14	1	0	3	3	87	513	261	1539	CoherentMotion_C#v1	1	500
693	1	5	51	0	0	3	3	312	288	936	864	CoherentMotion_C#v1	1	500
620	1	5	51	1	1	3	3	312	288	936	864	CoherentMotion_C#v1	1	500
976	0	0	5	2	0	3	3	31	569	93	1707	CoherentMotion_C#v1	1	500
975	0	1	14	2	0	3	3	87	513	261	1539	CoherentMotion_C#v1	1	500
750	1	4	42	2	2	3	3	256	344	768	1032	CoherentMotion_C#v1	1	500
595	1	3	33	0	0	3	3	199	401	597	1203	CoherentMotion_C#v1	1	500
808	0	2	23	0	1	3	3	143	457	429	1371	CoherentMotion_C#v1	1	500
675	1	4	42	0	0	3	3	256	344	768	1032	CoherentMotion_C#v1	1	500
649	1	5	51	1	1	3	3	312	288	936	864	CoherentMotion_C#v1	1	500
959	1	5	51	3	3	3	3	312	288	936	864	CoherentMotion_C#v1	1	500
544	1	3	33	0	0	3	3	199	401	597	1203	CoherentMotion_C#v1	1	500
783	0	2	23	3	0	3	3	143	457	429	1371	CoherentMotion_C#v1	1	500
649	1	5	51	3	3	3	3	312	288	936	864	CoherentMotion_C#v1	1	500
543	1	0	5	0	0	3	3	31	569	93	1707	CoherentMotion_C#v1	1	500
592	0	4	42	3	0	3	3	256	344	768	1032	CoherentMotion_C#v1	1	500
628	1	6	61	0	0	3	3	368	232	1104	696	CoherentMotion_C#v1	1	500
617	1	3	33	3	3	3	3	199	401	597	1203	CoherentMotion_C#v1	1	500
586	1	3	33	3	3	3	3	199	401	597	1203	CoherentMotion_C#v1	1	500
719	1	4	42	2	2	3	3	256	344	768	1032	CoherentMotion_C#v1	1	500
602	0	1	14	0	1	3	3	87	513	261	1539	CoherentMotion_C#v1	1	500
767	1	4	42	1	1	3	3	256	344	768	1032	CoherentMotion_C#v1	1	500
1095	0	2	23	3	1	3	3	143	457	429	1371	CoherentMotion_C#v1	1	500
1368	0	1	14	1	2	3	3	87	513	261	1539	CoherentMotion_C#v1	1	500
816	1	7	70	3	3	3	3	424	176	1272	528	CoherentMotion_C#v1	1	500
794	1	3	33	0	0	3	3	199	401	597	1203	CoherentMotion_C#v1	1	500
1007	0	0	5	1	2	3	3	31	569	93	1707	CoherentMotion_C#v1	1	500
626	1	7	70	3	3	3	3	424	176	1272	528	CoherentMotion_C#v1	1	500
727	1	4	42	3	3	3	3	256	344	768	1032	CoherentMotion_C#v1	1	500
622	1	6	61	2	2	3	3	368	232	1104	696	CoherentMotion_C#v1	1	500
1427	0	2	23	0	1	3	3	143	457	429	1371	CoherentMotion_C#v1	1	500
1372	1	2	23	0	0	3	3	143	457	429	1371	CoherentMotion_C#v1	1	500
660	1	6	61	1	1	3	3	368	232	1104	696	CoherentMotion_C#v1	1	500
651	1	3	33	3	3	3	3	199	401	597	1203	CoherentMotion_C#v1	1	500
559	1	2	23	0	0	3	3	143	457	429	1371	CoherentMotion_C#v1	1	500
563	0	5	51	0	2	3	3	312	288	936	864	CoherentMotion_C#v1	1	500
743	1	6	61	2	2	3	3	368	232	1104	696	CoherentMotion_C#v1	1	500
622	1	3	33	1	1	3	3	199	401	597	1203	CoherentMotion_C#v1	1	500
545	0	0	5	1	3	3	3	31	569	93	1707	CoherentMotion_C#v1	1	500
630	1	5	51	3	3	3	3	312	288	936	864	CoherentMotion_C#v1	1	500
698	1	5	51	2	2	3	3	312	288	936	864	CoherentMotion_C#v1	1	500
594	0	3	33	2	0	3	3	199	401	597	1203	CoherentMotion_C#v1	1	500
1318	1	0	5	0	0	3	3	31	569	93	1707	CoherentMotion_C#v1	1	500
765	1	1	14	1	1	3	3	87	513	261	1539	CoherentMotion_C#v1	1	500
565	1	1	14	3	3	3	3	87	513	261	1539	CoherentMotion_C#v1	1	500
600	1	7	70	2	2	3	3	424	176	1272	528	CoherentMotion_C#v1	1	500
685	1	4	42	0	0	3	3	256	344	768	1032	CoherentMotion_C#v1	1	500
626	1	3	33	3	3	3	3	199	401	597	1203	CoherentMotion_C#v1	1	500
633	1	4	42	3	3	3	3	256	344	768	1032	CoherentMotion_C#v1	1	500
683	1	4	42	2	2	3	3	256	344	768	1032	CoherentMotion_C#v1	1	500
805	1	2	23	2	2	3	3	143	457	429	1371	CoherentMotion_C#v1	1	500
573	1	5	51	0	0	3	3	312	288	936	864	CoherentMotion_C#v1	1	500
705	1	5	51	3	3	3	3	312	288	936	864	CoherentMotion_C#v1	1	500
1129	0	0	5	1	0	3	3	31	569	93	1707	CoherentMotion_C#v1	1	500
605	1	5	51	2	2	3	3	312	288	936	864	CoherentMotion_C#v1	1	500
657	1	5	51	1	1	3	3	312	288	936	864	CoherentMotion_C#v1	1	500
852	1	5	51	1	1	3	3	312	288	936	864	CoherentMotion_C#v1	1	500
913	1	4	42	1	1	3	3	256	344	768	1032	CoherentMotion_C#v1	1	500
927	1	3	33	1	1	3	3	199	401	597	1203	CoherentMotion_C#v1	1	500
540	1	4	42	0	0	3	3	256	344	768	1032	CoherentMotion_C#v1	1	500
668	1	3	33	1	1	3	3	199	401	597	1203	CoherentMotion_C#v1	1	500
884	0	0	5	2	0	3	3	31	569	93	1707	CoherentMotion_C#v1	1	500
656	1	7	70	1	1	3	3	424	176	1272	528	CoherentMotion_C#v1	1	500
632	1	1	14	0	0	3	3	87	513	261	1539	CoherentMotion_C#v1	1	500
621	1	4	42	3	3	3	3	256	344	768	1032	CoherentMotion_C#v1	1	500
800	1	3	33	2	2	3	3	199	401	597	1203	CoherentMotion_C#v1	1	500
619	1	4	42	1	1	3	3	256	344	768	1032	CoherentMotion_C#v1	1	500
705	1	3	33	2	2	3	3	199	401	597	1203	CoherentMotion_C#v1	1	500
614	1	7	70	1	1	3	3	424	176	1272	528	CoherentMotion_C#v1	1	500
700	0	0	5	3	1	3	3	31	569	93	1707	CoherentMotion_C#v1	1	500
671	1	3	33	2	2	3	3	199	401	597	1203	CoherentMotion_C#v1	1	500
632	0	0	5	3	0	3	3	31	569	93	1707	CoherentMotion_C#v1	1	500
1982	0	0	5	1	2	3	3	31	569	93	1707	CoherentMotion_C#v1	1	500
645	1	7	70	2	2	3	3	424	176	1272	528	CoherentMotion_C#v1	1	500
567	1	6	61	2	2	3	3	368	232	1104	696	CoherentMotion_C#v1	1	500
655	1	6	61	1	1	3	3	368	232	1104	696	CoherentMotion_C#v1	1	500
805	1	5	51	3	3	3	3	312	288	936	864	CoherentMotion_C#v1	1	500
638	1	5	51	2	2	3	3	312	288	936	864	CoherentMotion_C#v1	1	500
692	1	2	23	0	0	3	3	143	457	429	1371	CoherentMotion_C#v1	1	500
618	1	7	70	2	2	3	3	424	176	1272	528	CoherentMotion_C#v1	1	500
623	1	4	42	2	2	3	3	256	344	768	1032	CoherentMotion_C#v1	1	500
692	1	7	70	1	1	3	3	424	176	1272	528	CoherentMotion_C#v1	1	500
923	1	6	61	2	2	3	3	368	232	1104	696	CoherentMotion_C#v1	1	500
616	1	6	61	1	1	3	3	368	232	1104	696	CoherentMotion_C#v1	1	500
669	1	4	42	3	3	3	3	256	344	768	1032	CoherentMotion_C#v1	1	500
578	1	1	14	2	2	3	3	87	513	261	1539	CoherentMotion_C#v1	1	500
773	1	2	23	1	1	3	3	143	457	429	1371	CoherentMotion_C#v1	1	500
974	1	2	23	1	1	3	3	143	457	429	1371	CoherentMotion_C#v1	1	500
667	1	7	70	2	2	3	3	424	176	1272	528	CoherentMotion_C#v1	1	500
802	1	4	42	2	2	3	3	256	344	768	1032	CoherentMotion_C#v1	1	500
668	1	6	61	1	1	3	3	368	232	1104	696	CoherentMotion_C#v1	1	500
766	0	4	42	3	1	3	3	256	344	768	1032	CoherentMotion_C#v1	1	500
1243	1	6	61	0	0	3	3	368	232	1104	696	CoherentMotion_C#v1	1	500
1024	0	1	14	0	1	3	3	87	513	261	1539	CoherentMotion_C#v1	1	500
911	0	3	33	3	1	3	3	199	401	597	1203	CoherentMotion_C#v1	1	500
1001	0	1	14	3	0	3	3	87	513	261	1539	CoherentMotion_C#v1	1	500
921	0	1	14	1	0	3	3	87	513	261	1539	CoherentMotion_C#v1	1	500
886	0	4	42	3	2	3	3	256	344	768	1032	CoherentMotion_C#v1	1	500
657	1	0	5	2	2	3	3	31	569	93	1707	CoherentMotion_C#v1	1	500
663	1	4	42	2	2	3	3	256	344	768	1032	CoherentMotion_C#v1	1	500
585	1	4	42	0	0	3	3	256	344	768	1032	CoherentMotion_C#v1	1	500
669	1	3	33	3	3	3	3	199	401	597	1203	CoherentMotion_C#v1	1	500
598	1	6	61	2	2	3	3	368	232	1104	696	CoherentMotion_C#v1	1	500
570	1	5	51	1	1	3	3	312	288	936	864	CoherentMotion_C#v1	1	500
606	1	7	70	2	2	3	3	424	176	1272	528	CoherentMotion_C#v1	1	500
1299	1	0	5	2	2	3	3	31	569	93	1707	CoherentMotion_C#v1	1	500
904	1	1	14	2	2	3	3	87	513	261	1539	CoherentMotion_C#v1	1	500
981	0	1	14	1	2	3	3	87	513	261	1539	CoherentMotion_C#v1	1	500
754	1	0	5	2	2	3	3	31	569	93	1707	CoherentMotion_C#v1	1	500
923	1	7	70	0	0	3	3	424	176	1272	528	CoherentMotion_C#v1	1	500
712	1	7	70	2	2	3	3	424	176	1272	528	CoherentMotion_C#v1	1	500
815	1	5	51	0	0	3	3	312	288	936	864	CoherentMotion_C#v1	1	500
650	1	2	23	0	0	3	3	143	457	429	1371	CoherentMotion_C#v1	1	500
622	1	2	23	0	0	3	3	143	457	429	1371	CoherentMotion_C#v1	1	500
996	1	6	61	2	2	3	3	368	232	1104	696	CoherentMotion_C#v1	1	500
1266	1	3	33	0	0	3	3	199	401	597	1203	CoherentMotion_C#v1	1	500
774	1	3	33	0	0	3	3	199	401	597	1203	CoherentMotion_C#v1	1	500
865	0	4	42	1	0	3	3	256	344	768	1032	CoherentMotion_C#v1	1	500
716	1	6	61	0	0	3	3	368	232	1104	696	CoherentMotion_C#v1	1	500
659	1	7	70	0	0	3	3	424	176	1272	528	CoherentMotion_C#v1	1	500
617	1	5	51	1	1	3	3	312	288	936	864	CoherentMotion_C#v1	1	500
634	1	6	61	3	3	3	3	368	232	1104	696	CoherentMotion_C#v1	1	500
786	1	7	70	2	2	3	3	424	176	1272	528	CoherentMotion_C#v1	1	500
764	1	3	33	0	0	3	3	199	401	597	1203	CoherentMotion_C#v1	1	500
597	1	4	42	1	1	3	3	256	344	768	1032	CoherentMotion_C#v1	1	500
729	1	7	70	2	2	3	3	424	176	1272	528	CoherentMotion_C#v1	1	500
685	1	7	70	3	3	3	3	424	176	1272	528	CoherentMotion_C#v1	1	500
677	1	5	51	2	2	3	3	312	288	936	864	CoherentMotion_C#v1	1	500
1084	0	0	5	3	1	3	3	31	569	93	1707	CoherentMotion_C#v1	1	500
1245	0	1	14	1	2	3	3	87	513	261	1539	CoherentMotion_C#v1	1	500
2019	1	3	33	0	0	3	3	199	401	597	1203	CoherentMotion_C#v1	1	500
1019	1	0	5	2	2	3	3	31	569	93	1707	CoherentMotion_C#v1	1	500
666	1	3	33	1	1	3	3	199	401	597	1203	CoherentMotion_C#v1	1	500
641	1	6	61	2	2	3	3	368	232	1104	696	CoherentMotion_C#v1	1	500
647	1	4	42	1	1	3	3	256	344	768	1032	CoherentMotion_C#v1	1	500
856	0	2	23	0	1	3	3	143	457	429	1371	CoherentMotion_C#v1	1	500
663	1	2	23	3	3	3	3	143	457	429	1371	CoherentMotion_C#v1	1	500
669	1	7	70	1	1	3	3	424	176	1272	528	CoherentMotion_C#v1	1	500
642	1	5	51	2	2	3	3	312	288	936	864	CoherentMotion_C#v1	1	500
776	1	7	70	2	2	3	3	424	176	1272	528	CoherentMotion_C#v1	1	500
1008	0	2	23	2	0	3	3	143	457	429	1371	CoherentMotion_C#v1	1	500
1132	0	2	23	0	3	3	3	143	457	429	1371	CoherentMotion_C#v1	1	500
546	1	5	51	1	1	3	3	312	288	936	864	CoherentMotion_C#v1	1	500
852	1	5	51	3	3	3	3	312	288	936	864	CoherentMotion_C#v1	1	500
1343	0	2	23	1	2	3	3	143	457	429	1371	CoherentMotion_C#v1	1	500
823	1	3	33	0	0	3	3	199	401	597	1203	CoherentMotion_C#v1	1	500
849	0	1	14	3	0	3	3	87	513	261	1539	CoherentMotion_C#v1	1	500
652	1	6	61	2	2	3	3	368	232	1104	696	CoherentMotion_C#v1	1	500
960	1	2	23	1	1	3	3	143	457	429	1371	CoherentMotion_C#v1	1	500
942	1	2	23	0	0	3	3	143	457	429	1371	CoherentMotion_C#v1	1	500
664	1	7	70	2	2	3	3	424	176	1272	528	CoherentMotion_C#v1	1	500
609	1	6	61	1	1	3	3	368	232	1104	696	CoherentMotion_C#v1	1	500
645	1	4	42	1	1	3	3	256	344	768	1032	CoherentMotion_C#v1	1	500
780	0	0	5	1	3	3	3	31	569	93	1707	CoherentMotion_C#v1	1	500
1893	1	3	33	2	2	3	3	199	401	597	1203	CoherentMotion_C#v1	1	500
713	1	1	14	1	1	3	3	87	513	261	1539	CoherentMotion_C#v1	1	500
608	1	5	51	1	1	3	3	312	288	936	864	CoherentMotion_C#v1	1	500
678	0	1	14	2	3	3	3	87	513	261	1539	CoherentMotion_C#v1	1	500
1131	0	0	5	3	0	3	3	31	569	93	1707	CoherentMotion_C#v1	1	500
634	1	2	23	2	2	3	3	143	457	429	1371	CoherentMotion_C#v1	1	500
883	1	3	33	1	1	3	3	199	401	597	1203	CoherentMotion_C#v1	1	500
751	1	5	51	0	0	3	3	312	288	936	864	CoherentMotion_C#v1	1	500
823	1	6	61	3	3	3	3	368	232	1104	696	CoherentMotion_C#v1	1	500
1520	0	2	23	3	0	3	3	143	457	429	1371	CoherentMotion_C#v1	1	500
681	1	7	70	1	1	3	3	424	176	1272	528	CoherentMotion_C#v1	1	500
707	1	1	14	0	0	3	3	87	513	261	1539	CoherentMotion_C#v1	1	500
635	1	6	61	1	1	3	3	368	232	1104	696	CoherentMotion_C#v1	1	500
688	1	7	70	2	2	3	3	424	176	1272	528	CoherentMotion_C#v1	1	500
694	1	6	61	0	0	3	3	368	232	1104	696	CoherentMotion_C#v1	1	500
748	1	3	33	0	0	3	3	199	401	597	1203	CoherentMotion_C#v1	1	500
660	0	1	14	0	3	3	3	87	513	261	1539	CoherentMotion_C#v1	1	500
731	1	6	61	2	2	3	3	368	232	1104	696	CoherentMotion_C#v1	1	500
658	1	3	33	3	3	3	3	199	401	597	1203	CoherentMotion_C#v1	1	500
632	1	6	61	0	0	3	3	368	232	1104	696	CoherentMotion_C#v1	1	500
1161	1	1	14	1	1	3	3	87	513	261	1539	CoherentMotion_C#v1	1	500
847	1	2	23	0	0	3	3	143	457	429	1371	CoherentMotion_C#v1	1	500
776	0	4	42	3	1	3	3	256	344	768	1032	CoherentMotion_C#v1	1	500
739	1	6	61	0	0	3	3	368	232	1104	696	CoherentMotion_C#v1	1	500
668	0	1	14	1	2	3	3	87	513	261	1539	CoherentMotion_C#v1	1	500
738	0	1	14	3	1	3	3	87	513	261	1539	CoherentMotion_C#v1	1	500
729	1	3	33	0	0	3	3	199	401	597	1203	CoherentMotion_C#v1	1	500
657	1	7	70	3	3	3	3	424	176	1272	528	CoherentMotion_C#v1	1	500
630	1	3	33	0	0	3	3	199	401	597	1203	CoherentMotion_C#v1	1	500
715	0	2	23	1	2	3	3	143	457	429	1371	CoherentMotion_C#v1	1	500
642	1	5	51	3	3	3	3	312	288	936	864	CoherentMotion_C#v1	1	500
759	1	0	5	2	2	3	3	31	569	93	1707	CoherentMotion_C#v1	1	500
672	1	6	61	0	0	3	3	368	232	1104	696	CoherentMotion_C#v1	1	500
615	1	3	33	1	1	3	3	199	401	597	1203	CoherentMotion_C#v1	1	500
716	1	5	51	2	2	3	3	312	288	936	864	CoherentMotion_C#v1	1	500
722	1	1	14	3	3	3	3	87	513	261	1539	CoherentMotion_C#v1	1	500
747	1	5	51	1	1	3	3	312	288	936	864	CoherentMotion_C#v1	1	500
594	1	5	51	0	0	3	3	312	288	936	864	CoherentMotion_C#v1	1	500
742	1	0	5	0	0	3	3	31	569	93	1707	CoherentMotion_C#v1	1	500
572	1	6	61	1	1	3	3	368	232	1104	696	CoherentMotion_C#v1	1	500
