# Supplementary material for: The Leuven Embedded Figures Test (L-EFT): measuring perception, intelligence or executive function?
Source: PeerJ. 2018 Mar 26;6:e4524. doi: 10.7717/peerj.4524 (PMC5875396; doi:10.7717/peerj.4524)
Supplement: Supplemental Information 9 [file peerj-06-4524-s009.zip › Study 1/CoherentMotion/116292CoherentMotion.csv]

ReactionTime	Accuracy	CoherenceLevel	CoherenceValue	StimDirection	RespDirection	G_MeanCoherentSpeed	G_MeanRandomSpeed	TotalCoherent	TotalRandom	TotalCoherentSpeed	TotalRandomSpeed	TestID	MainPrac	MotionDuration
1365	0	1	14	1	3	3	3	87	513	261	1539	CoherentMotion_C#v1	0	1000
2000	1	5	51	0	0	3	3	312	288	936	864	CoherentMotion_C#v1	0	1000
1051	1	4	42	1	1	3	3	256	344	768	1032	CoherentMotion_C#v1	0	1000
1432	1	7	70	1	1	3	3	424	176	1272	528	CoherentMotion_C#v1	0	1000
1059	0	3	33	1	3	3	3	199	401	597	1203	CoherentMotion_C#v1	0	1000
1106	1	6	61	3	3	3	3	368	232	1104	696	CoherentMotion_C#v1	0	1000
1379	0	1	14	0	1	3	3	87	513	261	1539	CoherentMotion_C#v1	0	1000
1292	1	4	42	3	3	3	3	256	344	768	1032	CoherentMotion_C#v1	0	1000
1250	0	4	42	2	0	3	3	256	344	768	1032	CoherentMotion_C#v1	0	1000
1048	1	4	42	1	1	3	3	256	344	768	1032	CoherentMotion_C#v1	0	1000
1318	1	5	51	2	2	3	3	312	288	936	864	CoherentMotion_C#v1	0	1000
1134	1	5	51	0	0	3	3	312	288	936	864	CoherentMotion_C#v1	0	1000
1694	0	2	23	2	3	3	3	143	457	429	1371	CoherentMotion_C#v1	0	1000
1455	1	5	51	1	1	3	3	312	288	936	864	CoherentMotion_C#v1	0	1000
1334	0	3	33	0	2	3	3	199	401	597	1203	CoherentMotion_C#v1	0	1000
1117	0	2	23	0	1	3	3	143	457	429	1371	CoherentMotion_C#v1	0	1000
1283	0	0	5	2	3	3	3	31	569	93	1707	CoherentMotion_C#v1	0	1000
1687	1	5	51	3	3	3	3	312	288	936	864	CoherentMotion_C#v1	0	1000
1400	1	6	61	1	1	3	3	368	232	1104	696	CoherentMotion_C#v1	0	1000
1293	1	6	61	0	0	3	3	368	232	1104	696	CoherentMotion_C#v1	0	1000
1446	0	1	14	2	3	3	3	87	513	261	1539	CoherentMotion_C#v1	0	1000
1329	1	7	70	3	3	3	3	424	176	1272	528	CoherentMotion_C#v1	0	1000
1384	0	0	5	2	1	3	3	31	569	93	1707	CoherentMotion_C#v1	0	1000
1377	1	5	51	1	1	3	3	312	288	936	864	CoherentMotion_C#v1	0	1000
1337	1	2	23	3	3	3	3	143	457	429	1371	CoherentMotion_C#v1	0	1000
1265	0	0	5	1	0	3	3	31	569	93	1707	CoherentMotion_C#v1	0	1000
1238	1	5	51	3	3	3	3	312	288	936	864	CoherentMotion_C#v1	0	1000
1354	1	5	51	1	1	3	3	312	288	936	864	CoherentMotion_C#v1	0	1000
1441	1	7	70	3	3	3	3	424	176	1272	528	CoherentMotion_C#v1	0	1000
1307	1	1	14	3	3	3	3	87	513	261	1539	CoherentMotion_C#v1	0	1000
1425	0	0	5	0	1	3	3	31	569	93	1707	CoherentMotion_C#v1	0	1000
1356	1	4	42	2	2	3	3	256	344	768	1032	CoherentMotion_C#v1	0	1000
1330	0	6	61	2	0	3	3	368	232	1104	696	CoherentMotion_C#v1	0	1000
1178	1	4	42	1	1	3	3	256	344	768	1032	CoherentMotion_C#v1	0	1000
1402	1	2	23	3	3	3	3	143	457	429	1371	CoherentMotion_C#v1	0	1000
1365	1	3	33	0	0	3	3	199	401	597	1203	CoherentMotion_C#v1	0	1000
1439	1	2	23	3	3	3	3	143	457	429	1371	CoherentMotion_C#v1	0	1000
1608	0	0	5	2	0	3	3	31	569	93	1707	CoherentMotion_C#v1	0	1000
1270	1	2	23	0	0	3	3	143	457	429	1371	CoherentMotion_C#v1	0	1000
1404	1	0	5	1	1	3	3	31	569	93	1707	CoherentMotion_C#v1	0	1000
1377	1	5	51	2	2	3	3	312	288	936	864	CoherentMotion_C#v1	0	1000
1292	1	7	70	1	1	3	3	424	176	1272	528	CoherentMotion_C#v1	0	1000
1314	0	0	5	0	3	3	3	31	569	93	1707	CoherentMotion_C#v1	0	1000
1242	1	6	61	2	2	3	3	368	232	1104	696	CoherentMotion_C#v1	0	1000
1519	0	5	51	0	1	3	3	312	288	936	864	CoherentMotion_C#v1	0	1000
1195	1	7	70	0	0	3	3	424	176	1272	528	CoherentMotion_C#v1	0	1000
1310	1	1	14	1	1	3	3	87	513	261	1539	CoherentMotion_C#v1	0	1000
1201	1	7	70	3	3	3	3	424	176	1272	528	CoherentMotion_C#v1	0	1000
1336	1	6	61	1	1	3	3	368	232	1104	696	CoherentMotion_C#v1	0	1000
1487	1	6	61	0	0	3	3	368	232	1104	696	CoherentMotion_C#v1	0	1000
1211	1	3	33	3	3	3	3	199	401	597	1203	CoherentMotion_C#v1	0	1000
1390	1	5	51	1	1	3	3	312	288	936	864	CoherentMotion_C#v1	0	1000
1160	0	1	14	1	3	3	3	87	513	261	1539	CoherentMotion_C#v1	0	1000
1914	1	2	23	1	1	3	3	143	457	429	1371	CoherentMotion_C#v1	0	1000
1119	1	6	61	3	3	3	3	368	232	1104	696	CoherentMotion_C#v1	0	1000
1314	1	6	61	0	0	3	3	368	232	1104	696	CoherentMotion_C#v1	0	1000
1348	1	3	33	1	1	3	3	199	401	597	1203	CoherentMotion_C#v1	0	1000
1119	1	6	61	3	3	3	3	368	232	1104	696	CoherentMotion_C#v1	0	1000
1265	0	2	23	3	1	3	3	143	457	429	1371	CoherentMotion_C#v1	0	1000
1414	1	7	70	3	3	3	3	424	176	1272	528	CoherentMotion_C#v1	0	1000
1045	1	5	51	0	0	3	3	312	288	936	864	CoherentMotion_C#v1	0	1000
1375	0	1	14	0	2	3	3	87	513	261	1539	CoherentMotion_C#v1	0	1000
1095	1	4	42	3	3	3	3	256	344	768	1032	CoherentMotion_C#v1	0	1000
1351	1	7	70	0	0	3	3	424	176	1272	528	CoherentMotion_C#v1	0	1000
1327	1	2	23	3	3	3	3	143	457	429	1371	CoherentMotion_C#v1	0	1000
1318	1	5	51	1	1	3	3	312	288	936	864	CoherentMotion_C#v1	0	1000
1341	1	7	70	2	2	3	3	424	176	1272	528	CoherentMotion_C#v1	0	1000
1349	1	4	42	2	2	3	3	256	344	768	1032	CoherentMotion_C#v1	0	1000
1371	0	5	51	2	3	3	3	312	288	936	864	CoherentMotion_C#v1	0	1000
1205	1	5	51	3	3	3	3	312	288	936	864	CoherentMotion_C#v1	0	1000
1207	1	4	42	1	1	3	3	256	344	768	1032	CoherentMotion_C#v1	0	1000
1483	0	0	5	3	0	3	3	31	569	93	1707	CoherentMotion_C#v1	0	1000
1287	0	1	14	0	3	3	3	87	513	261	1539	CoherentMotion_C#v1	0	1000
1309	1	1	14	3	3	3	3	87	513	261	1539	CoherentMotion_C#v1	0	1000
1252	1	2	23	2	2	3	3	143	457	429	1371	CoherentMotion_C#v1	0	1000
1365	1	5	51	2	2	3	3	312	288	936	864	CoherentMotion_C#v1	0	1000
1341	1	0	5	3	3	3	3	31	569	93	1707	CoherentMotion_C#v1	0	1000
1338	1	7	70	2	2	3	3	424	176	1272	528	CoherentMotion_C#v1	0	1000
1472	0	2	23	3	1	3	3	143	457	429	1371	CoherentMotion_C#v1	0	1000
1578	0	0	5	2	0	3	3	31	569	93	1707	CoherentMotion_C#v1	0	1000
1179	1	4	42	0	0	3	3	256	344	768	1032	CoherentMotion_C#v1	1	500
1022	1	2	23	2	2	3	3	143	457	429	1371	CoherentMotion_C#v1	1	500
910	1	5	51	1	1	3	3	312	288	936	864	CoherentMotion_C#v1	1	500
922	1	4	42	2	2	3	3	256	344	768	1032	CoherentMotion_C#v1	1	500
1013	1	3	33	0	0	3	3	199	401	597	1203	CoherentMotion_C#v1	1	500
885	1	6	61	0	0	3	3	368	232	1104	696	CoherentMotion_C#v1	1	500
913	0	2	23	0	3	3	3	143	457	429	1371	CoherentMotion_C#v1	1	500
814	1	1	14	1	1	3	3	87	513	261	1539	CoherentMotion_C#v1	1	500
1030	1	6	61	1	1	3	3	368	232	1104	696	CoherentMotion_C#v1	1	500
919	1	7	70	2	2	3	3	424	176	1272	528	CoherentMotion_C#v1	1	500
930	1	0	5	0	0	3	3	31	569	93	1707	CoherentMotion_C#v1	1	500
864	1	3	33	1	1	3	3	199	401	597	1203	CoherentMotion_C#v1	1	500
827	1	4	42	3	3	3	3	256	344	768	1032	CoherentMotion_C#v1	1	500
932	1	4	42	3	3	3	3	256	344	768	1032	CoherentMotion_C#v1	1	500
865	1	3	33	1	1	3	3	199	401	597	1203	CoherentMotion_C#v1	1	500
924	0	1	14	3	2	3	3	87	513	261	1539	CoherentMotion_C#v1	1	500
826	1	3	33	3	3	3	3	199	401	597	1203	CoherentMotion_C#v1	1	500
932	0	0	5	2	1	3	3	31	569	93	1707	CoherentMotion_C#v1	1	500
862	0	7	70	2	0	3	3	424	176	1272	528	CoherentMotion_C#v1	1	500
904	1	4	42	3	3	3	3	256	344	768	1032	CoherentMotion_C#v1	1	500
872	1	6	61	2	2	3	3	368	232	1104	696	CoherentMotion_C#v1	1	500
852	0	0	5	0	3	3	3	31	569	93	1707	CoherentMotion_C#v1	1	500
893	1	7	70	3	3	3	3	424	176	1272	528	CoherentMotion_C#v1	1	500
971	1	0	5	0	0	3	3	31	569	93	1707	CoherentMotion_C#v1	1	500
839	0	1	14	3	1	3	3	87	513	261	1539	CoherentMotion_C#v1	1	500
866	1	7	70	3	3	3	3	424	176	1272	528	CoherentMotion_C#v1	1	500
861	1	3	33	3	3	3	3	199	401	597	1203	CoherentMotion_C#v1	1	500
856	1	6	61	3	3	3	3	368	232	1104	696	CoherentMotion_C#v1	1	500
851	1	6	61	3	3	3	3	368	232	1104	696	CoherentMotion_C#v1	1	500
974	1	5	51	0	0	3	3	312	288	936	864	CoherentMotion_C#v1	1	500
940	1	2	23	2	2	3	3	143	457	429	1371	CoherentMotion_C#v1	1	500
985	1	7	70	0	0	3	3	424	176	1272	528	CoherentMotion_C#v1	1	500
1032	1	0	5	3	3	3	3	31	569	93	1707	CoherentMotion_C#v1	1	500
936	1	7	70	2	2	3	3	424	176	1272	528	CoherentMotion_C#v1	1	500
900	1	7	70	0	0	3	3	424	176	1272	528	CoherentMotion_C#v1	1	500
848	1	6	61	1	1	3	3	368	232	1104	696	CoherentMotion_C#v1	1	500
859	1	7	70	3	3	3	3	424	176	1272	528	CoherentMotion_C#v1	1	500
885	1	1	14	1	1	3	3	87	513	261	1539	CoherentMotion_C#v1	1	500
898	1	4	42	1	1	3	3	256	344	768	1032	CoherentMotion_C#v1	1	500
813	1	7	70	2	2	3	3	424	176	1272	528	CoherentMotion_C#v1	1	500
807	1	4	42	2	2	3	3	256	344	768	1032	CoherentMotion_C#v1	1	500
1009	0	1	14	0	1	3	3	87	513	261	1539	CoherentMotion_C#v1	1	500
865	1	7	70	1	1	3	3	424	176	1272	528	CoherentMotion_C#v1	1	500
906	1	6	61	2	2	3	3	368	232	1104	696	CoherentMotion_C#v1	1	500
855	1	5	51	3	3	3	3	312	288	936	864	CoherentMotion_C#v1	1	500
946	1	3	33	0	0	3	3	199	401	597	1203	CoherentMotion_C#v1	1	500
847	1	1	14	0	0	3	3	87	513	261	1539	CoherentMotion_C#v1	1	500
842	1	5	51	0	0	3	3	312	288	936	864	CoherentMotion_C#v1	1	500
899	0	1	14	2	0	3	3	87	513	261	1539	CoherentMotion_C#v1	1	500
848	0	4	42	0	2	3	3	256	344	768	1032	CoherentMotion_C#v1	1	500
1048	0	0	5	3	1	3	3	31	569	93	1707	CoherentMotion_C#v1	1	500
924	0	1	14	0	1	3	3	87	513	261	1539	CoherentMotion_C#v1	1	500
936	1	3	33	1	1	3	3	199	401	597	1203	CoherentMotion_C#v1	1	500
903	1	2	23	0	0	3	3	143	457	429	1371	CoherentMotion_C#v1	1	500
914	1	3	33	0	0	3	3	199	401	597	1203	CoherentMotion_C#v1	1	500
958	0	1	14	1	3	3	3	87	513	261	1539	CoherentMotion_C#v1	1	500
891	1	1	14	1	1	3	3	87	513	261	1539	CoherentMotion_C#v1	1	500
903	1	2	23	0	0	3	3	143	457	429	1371	CoherentMotion_C#v1	1	500
880	1	2	23	2	2	3	3	143	457	429	1371	CoherentMotion_C#v1	1	500
959	1	7	70	3	3	3	3	424	176	1272	528	CoherentMotion_C#v1	1	500
953	0	5	51	3	1	3	3	312	288	936	864	CoherentMotion_C#v1	1	500
936	1	6	61	0	0	3	3	368	232	1104	696	CoherentMotion_C#v1	1	500
884	1	0	5	0	0	3	3	31	569	93	1707	CoherentMotion_C#v1	1	500
803	1	7	70	2	2	3	3	424	176	1272	528	CoherentMotion_C#v1	1	500
861	1	7	70	3	3	3	3	424	176	1272	528	CoherentMotion_C#v1	1	500
872	1	5	51	2	2	3	3	312	288	936	864	CoherentMotion_C#v1	1	500
994	0	1	14	0	1	3	3	87	513	261	1539	CoherentMotion_C#v1	1	500
898	1	5	51	2	2	3	3	312	288	936	864	CoherentMotion_C#v1	1	500
877	1	7	70	0	0	3	3	424	176	1272	528	CoherentMotion_C#v1	1	500
889	1	2	23	1	1	3	3	143	457	429	1371	CoherentMotion_C#v1	1	500
901	1	6	61	2	2	3	3	368	232	1104	696	CoherentMotion_C#v1	1	500
1056	1	2	23	0	0	3	3	143	457	429	1371	CoherentMotion_C#v1	1	500
976	1	7	70	2	2	3	3	424	176	1272	528	CoherentMotion_C#v1	1	500
1151	0	1	14	2	3	3	3	87	513	261	1539	CoherentMotion_C#v1	1	500
1104	0	3	33	0	1	3	3	199	401	597	1203	CoherentMotion_C#v1	1	500
1186	1	5	51	1	1	3	3	312	288	936	864	CoherentMotion_C#v1	1	500
1030	1	5	51	3	3	3	3	312	288	936	864	CoherentMotion_C#v1	1	500
950	0	0	5	3	0	3	3	31	569	93	1707	CoherentMotion_C#v1	1	500
978	0	2	23	1	2	3	3	143	457	429	1371	CoherentMotion_C#v1	1	500
929	0	1	14	3	1	3	3	87	513	261	1539	CoherentMotion_C#v1	1	500
1037	1	1	14	0	0	3	3	87	513	261	1539	CoherentMotion_C#v1	1	500
909	1	5	51	3	3	3	3	312	288	936	864	CoherentMotion_C#v1	1	500
938	0	0	5	3	1	3	3	31	569	93	1707	CoherentMotion_C#v1	1	500
1095	1	2	23	1	1	3	3	143	457	429	1371	CoherentMotion_C#v1	1	500
951	1	3	33	2	2	3	3	199	401	597	1203	CoherentMotion_C#v1	1	500
916	1	4	42	0	0	3	3	256	344	768	1032	CoherentMotion_C#v1	1	500
958	1	4	42	3	3	3	3	256	344	768	1032	CoherentMotion_C#v1	1	500
1007	1	5	51	0	0	3	3	312	288	936	864	CoherentMotion_C#v1	1	500
958	1	7	70	1	1	3	3	424	176	1272	528	CoherentMotion_C#v1	1	500
954	1	5	51	2	2	3	3	312	288	936	864	CoherentMotion_C#v1	1	500
952	1	4	42	3	3	3	3	256	344	768	1032	CoherentMotion_C#v1	1	500
997	1	3	33	1	1	3	3	199	401	597	1203	CoherentMotion_C#v1	1	500
1011	1	0	5	3	3	3	3	31	569	93	1707	CoherentMotion_C#v1	1	500
1058	1	4	42	3	3	3	3	256	344	768	1032	CoherentMotion_C#v1	1	500
978	1	6	61	3	3	3	3	368	232	1104	696	CoherentMotion_C#v1	1	500
1376	1	1	14	3	3	3	3	87	513	261	1539	CoherentMotion_C#v1	1	500
1013	1	2	23	2	2	3	3	143	457	429	1371	CoherentMotion_C#v1	1	500
1080	1	7	70	2	2	3	3	424	176	1272	528	CoherentMotion_C#v1	1	500
1320	0	0	5	2	1	3	3	31	569	93	1707	CoherentMotion_C#v1	1	500
939	1	5	51	2	2	3	3	312	288	936	864	CoherentMotion_C#v1	1	500
1005	1	4	42	0	0	3	3	256	344	768	1032	CoherentMotion_C#v1	1	500
944	1	4	42	2	2	3	3	256	344	768	1032	CoherentMotion_C#v1	1	500
958	0	0	5	1	3	3	3	31	569	93	1707	CoherentMotion_C#v1	1	500
779	1	4	42	3	3	3	3	256	344	768	1032	CoherentMotion_C#v1	1	500
1045	1	4	42	1	1	3	3	256	344	768	1032	CoherentMotion_C#v1	1	500
836	0	7	70	0	2	3	3	424	176	1272	528	CoherentMotion_C#v1	1	500
830	1	5	51	1	1	3	3	312	288	936	864	CoherentMotion_C#v1	1	500
1593	1	2	23	0	0	3	3	143	457	429	1371	CoherentMotion_C#v1	1	500
851	1	5	51	2	2	3	3	312	288	936	864	CoherentMotion_C#v1	1	500
897	0	0	5	1	3	3	3	31	569	93	1707	CoherentMotion_C#v1	1	500
1098	1	1	14	3	3	3	3	87	513	261	1539	CoherentMotion_C#v1	1	500
1199	1	2	23	0	0	3	3	143	457	429	1371	CoherentMotion_C#v1	1	500
898	1	7	70	1	1	3	3	424	176	1272	528	CoherentMotion_C#v1	1	500
943	1	6	61	3	3	3	3	368	232	1104	696	CoherentMotion_C#v1	1	500
876	1	3	33	1	1	3	3	199	401	597	1203	CoherentMotion_C#v1	1	500
1080	1	0	5	3	3	3	3	31	569	93	1707	CoherentMotion_C#v1	1	500
919	1	6	61	2	2	3	3	368	232	1104	696	CoherentMotion_C#v1	1	500
1124	0	5	51	2	0	3	3	312	288	936	864	CoherentMotion_C#v1	1	500
981	1	2	23	1	1	3	3	143	457	429	1371	CoherentMotion_C#v1	1	500
1091	1	6	61	3	3	3	3	368	232	1104	696	CoherentMotion_C#v1	1	500
1315	0	2	23	3	2	3	3	143	457	429	1371	CoherentMotion_C#v1	1	500
1034	1	4	42	0	0	3	3	256	344	768	1032	CoherentMotion_C#v1	1	500
1162	1	6	61	2	2	3	3	368	232	1104	696	CoherentMotion_C#v1	1	500
894	1	6	61	1	1	3	3	368	232	1104	696	CoherentMotion_C#v1	1	500
954	1	6	61	2	2	3	3	368	232	1104	696	CoherentMotion_C#v1	1	500
902	1	6	61	3	3	3	3	368	232	1104	696	CoherentMotion_C#v1	1	500
994	1	2	23	1	1	3	3	143	457	429	1371	CoherentMotion_C#v1	1	500
973	1	1	14	1	1	3	3	87	513	261	1539	CoherentMotion_C#v1	1	500
990	1	1	14	0	0	3	3	87	513	261	1539	CoherentMotion_C#v1	1	500
909	1	7	70	3	3	3	3	424	176	1272	528	CoherentMotion_C#v1	1	500
920	1	4	42	3	3	3	3	256	344	768	1032	CoherentMotion_C#v1	1	500
1110	0	5	51	3	1	3	3	312	288	936	864	CoherentMotion_C#v1	1	500
903	1	6	61	0	0	3	3	368	232	1104	696	CoherentMotion_C#v1	1	500
914	1	7	70	2	2	3	3	424	176	1272	528	CoherentMotion_C#v1	1	500
944	1	2	23	0	0	3	3	143	457	429	1371	CoherentMotion_C#v1	1	500
942	1	5	51	0	0	3	3	312	288	936	864	CoherentMotion_C#v1	1	500
906	1	3	33	2	2	3	3	199	401	597	1203	CoherentMotion_C#v1	1	500
866	1	2	23	1	1	3	3	143	457	429	1371	CoherentMotion_C#v1	1	500
865	1	3	33	1	1	3	3	199	401	597	1203	CoherentMotion_C#v1	1	500
860	1	5	51	0	0	3	3	312	288	936	864	CoherentMotion_C#v1	1	500
839	1	3	33	1	1	3	3	199	401	597	1203	CoherentMotion_C#v1	1	500
801	1	4	42	3	3	3	3	256	344	768	1032	CoherentMotion_C#v1	1	500
827	1	7	70	2	2	3	3	424	176	1272	528	CoherentMotion_C#v1	1	500
725	1	6	61	0	0	3	3	368	232	1104	696	CoherentMotion_C#v1	1	500
717	1	4	42	3	3	3	3	256	344	768	1032	CoherentMotion_C#v1	1	500
885	1	5	51	1	1	3	3	312	288	936	864	CoherentMotion_C#v1	1	500
768	1	7	70	2	2	3	3	424	176	1272	528	CoherentMotion_C#v1	1	500
856	1	0	5	1	1	3	3	31	569	93	1707	CoherentMotion_C#v1	1	500
833	1	5	51	3	3	3	3	312	288	936	864	CoherentMotion_C#v1	1	500
830	1	4	42	3	3	3	3	256	344	768	1032	CoherentMotion_C#v1	1	500
871	1	6	61	1	1	3	3	368	232	1104	696	CoherentMotion_C#v1	1	500
915	0	2	23	1	3	3	3	143	457	429	1371	CoherentMotion_C#v1	1	500
750	1	3	33	1	1	3	3	199	401	597	1203	CoherentMotion_C#v1	1	500
771	1	7	70	0	0	3	3	424	176	1272	528	CoherentMotion_C#v1	1	500
896	1	3	33	1	1	3	3	199	401	597	1203	CoherentMotion_C#v1	1	500
828	1	6	61	0	0	3	3	368	232	1104	696	CoherentMotion_C#v1	1	500
853	0	0	5	3	1	3	3	31	569	93	1707	CoherentMotion_C#v1	1	500
783	1	6	61	2	2	3	3	368	232	1104	696	CoherentMotion_C#v1	1	500
858	1	2	23	3	3	3	3	143	457	429	1371	CoherentMotion_C#v1	1	500
867	1	5	51	2	2	3	3	312	288	936	864	CoherentMotion_C#v1	1	500
1008	1	3	33	3	3	3	3	199	401	597	1203	CoherentMotion_C#v1	1	500
862	1	1	14	1	1	3	3	87	513	261	1539	CoherentMotion_C#v1	1	500
953	1	2	23	1	1	3	3	143	457	429	1371	CoherentMotion_C#v1	1	500
931	0	3	33	2	0	3	3	199	401	597	1203	CoherentMotion_C#v1	1	500
913	1	4	42	3	3	3	3	256	344	768	1032	CoherentMotion_C#v1	1	500
1552	0	0	5	1	2	3	3	31	569	93	1707	CoherentMotion_C#v1	1	500
1021	0	0	5	0	1	3	3	31	569	93	1707	CoherentMotion_C#v1	1	500
1564	1	6	61	1	1	3	3	368	232	1104	696	CoherentMotion_C#v1	1	500
872	1	6	61	0	0	3	3	368	232	1104	696	CoherentMotion_C#v1	1	500
948	0	0	5	1	3	3	3	31	569	93	1707	CoherentMotion_C#v1	1	500
1377	0	1	14	1	0	3	3	87	513	261	1539	CoherentMotion_C#v1	1	500
1014	1	2	23	1	1	3	3	143	457	429	1371	CoherentMotion_C#v1	1	500
2120	1	0	5	1	1	3	3	31	569	93	1707	CoherentMotion_C#v1	1	500
964	1	3	33	0	0	3	3	199	401	597	1203	CoherentMotion_C#v1	1	500
1027	1	5	51	1	1	3	3	312	288	936	864	CoherentMotion_C#v1	1	500
1104	1	5	51	1	1	3	3	312	288	936	864	CoherentMotion_C#v1	1	500
978	1	7	70	2	2	3	3	424	176	1272	528	CoherentMotion_C#v1	1	500
1871	1	7	70	1	1	3	3	424	176	1272	528	CoherentMotion_C#v1	1	500
1012	0	1	14	0	3	3	3	87	513	261	1539	CoherentMotion_C#v1	1	500
1088	1	2	23	3	3	3	3	143	457	429	1371	CoherentMotion_C#v1	1	500
932	1	6	61	2	2	3	3	368	232	1104	696	CoherentMotion_C#v1	1	500
946	1	3	33	1	1	3	3	199	401	597	1203	CoherentMotion_C#v1	1	500
959	1	2	23	3	3	3	3	143	457	429	1371	CoherentMotion_C#v1	1	500
1021	0	7	70	3	1	3	3	424	176	1272	528	CoherentMotion_C#v1	1	500
1083	0	3	33	0	3	3	3	199	401	597	1203	CoherentMotion_C#v1	1	500
972	0	2	23	3	1	3	3	143	457	429	1371	CoherentMotion_C#v1	1	500
922	1	3	33	0	0	3	3	199	401	597	1203	CoherentMotion_C#v1	1	500
966	1	4	42	2	2	3	3	256	344	768	1032	CoherentMotion_C#v1	1	500
963	1	5	51	0	0	3	3	312	288	936	864	CoherentMotion_C#v1	1	500
1026	1	2	23	3	3	3	3	143	457	429	1371	CoherentMotion_C#v1	1	500
1055	1	1	14	1	1	3	3	87	513	261	1539	CoherentMotion_C#v1	1	500
958	1	7	70	2	2	3	3	424	176	1272	528	CoherentMotion_C#v1	1	500
909	1	7	70	1	1	3	3	424	176	1272	528	CoherentMotion_C#v1	1	500
971	1	5	51	2	2	3	3	312	288	936	864	CoherentMotion_C#v1	1	500
873	1	7	70	3	3	3	3	424	176	1272	528	CoherentMotion_C#v1	1	500
1044	0	1	14	3	1	3	3	87	513	261	1539	CoherentMotion_C#v1	1	500
980	0	7	70	3	1	3	3	424	176	1272	528	CoherentMotion_C#v1	1	500
866	1	5	51	1	1	3	3	312	288	936	864	CoherentMotion_C#v1	1	500
1244	1	0	5	3	3	3	3	31	569	93	1707	CoherentMotion_C#v1	1	500
962	1	6	61	2	2	3	3	368	232	1104	696	CoherentMotion_C#v1	1	500
991	1	4	42	1	1	3	3	256	344	768	1032	CoherentMotion_C#v1	1	500
1061	1	7	70	0	0	3	3	424	176	1272	528	CoherentMotion_C#v1	1	500
853	1	3	33	2	2	3	3	199	401	597	1203	CoherentMotion_C#v1	1	500
833	1	7	70	0	0	3	3	424	176	1272	528	CoherentMotion_C#v1	1	500
747	1	7	70	1	1	3	3	424	176	1272	528	CoherentMotion_C#v1	1	500
738	1	3	33	3	3	3	3	199	401	597	1203	CoherentMotion_C#v1	1	500
827	0	0	5	0	1	3	3	31	569	93	1707	CoherentMotion_C#v1	1	500
1077	1	0	5	2	2	3	3	31	569	93	1707	CoherentMotion_C#v1	1	500
886	1	4	42	1	1	3	3	256	344	768	1032	CoherentMotion_C#v1	1	500
833	0	3	33	0	2	3	3	199	401	597	1203	CoherentMotion_C#v1	1	500
795	1	7	70	3	3	3	3	424	176	1272	528	CoherentMotion_C#v1	1	500
821	1	7	70	0	0	3	3	424	176	1272	528	CoherentMotion_C#v1	1	500
939	1	2	23	0	0	3	3	143	457	429	1371	CoherentMotion_C#v1	1	500
907	1	0	5	2	2	3	3	31	569	93	1707	CoherentMotion_C#v1	1	500
857	1	5	51	0	0	3	3	312	288	936	864	CoherentMotion_C#v1	1	500
1251	1	0	5	0	0	3	3	31	569	93	1707	CoherentMotion_C#v1	1	500
1481	1	2	23	3	3	3	3	143	457	429	1371	CoherentMotion_C#v1	1	500
947	1	6	61	1	1	3	3	368	232	1104	696	CoherentMotion_C#v1	1	500
863	1	6	61	0	0	3	3	368	232	1104	696	CoherentMotion_C#v1	1	500
796	1	5	51	3	3	3	3	312	288	936	864	CoherentMotion_C#v1	1	500
900	1	4	42	3	3	3	3	256	344	768	1032	CoherentMotion_C#v1	1	500
929	0	2	23	3	1	3	3	143	457	429	1371	CoherentMotion_C#v1	1	500
893	0	3	33	2	0	3	3	199	401	597	1203	CoherentMotion_C#v1	1	500
857	1	5	51	2	2	3	3	312	288	936	864	CoherentMotion_C#v1	1	500
963	0	0	5	2	1	3	3	31	569	93	1707	CoherentMotion_C#v1	1	500
881	1	3	33	1	1	3	3	199	401	597	1203	CoherentMotion_C#v1	1	500
909	1	4	42	3	3	3	3	256	344	768	1032	CoherentMotion_C#v1	1	500
985	0	3	33	2	0	3	3	199	401	597	1203	CoherentMotion_C#v1	1	500
1480	1	2	23	2	2	3	3	143	457	429	1371	CoherentMotion_C#v1	1	500
803	1	3	33	3	3	3	3	199	401	597	1203	CoherentMotion_C#v1	1	500
908	1	5	51	1	1	3	3	312	288	936	864	CoherentMotion_C#v1	1	500
841	1	4	42	0	0	3	3	256	344	768	1032	CoherentMotion_C#v1	1	500
867	1	2	23	1	1	3	3	143	457	429	1371	CoherentMotion_C#v1	1	500
783	1	2	23	0	0	3	3	143	457	429	1371	CoherentMotion_C#v1	1	500
1255	0	0	5	3	0	3	3	31	569	93	1707	CoherentMotion_C#v1	1	500
1020	0	1	14	0	2	3	3	87	513	261	1539	CoherentMotion_C#v1	1	500
989	1	6	61	0	0	3	3	368	232	1104	696	CoherentMotion_C#v1	1	500
843	1	5	51	3	3	3	3	312	288	936	864	CoherentMotion_C#v1	1	500
900	1	6	61	2	2	3	3	368	232	1104	696	CoherentMotion_C#v1	1	500
993	1	0	5	1	1	3	3	31	569	93	1707	CoherentMotion_C#v1	1	500
895	1	7	70	2	2	3	3	424	176	1272	528	CoherentMotion_C#v1	1	500
891	1	4	42	0	0	3	3	256	344	768	1032	CoherentMotion_C#v1	1	500
855	1	0	5	3	3	3	3	31	569	93	1707	CoherentMotion_C#v1	1	500
862	0	2	23	3	1	3	3	143	457	429	1371	CoherentMotion_C#v1	1	500
908	1	2	23	0	0	3	3	143	457	429	1371	CoherentMotion_C#v1	1	500
761	1	5	51	3	3	3	3	312	288	936	864	CoherentMotion_C#v1	1	500
833	1	6	61	3	3	3	3	368	232	1104	696	CoherentMotion_C#v1	1	500
763	1	5	51	0	0	3	3	312	288	936	864	CoherentMotion_C#v1	1	500
1061	0	0	5	3	2	3	3	31	569	93	1707	CoherentMotion_C#v1	1	500
868	1	3	33	0	0	3	3	199	401	597	1203	CoherentMotion_C#v1	1	500
831	1	4	42	1	1	3	3	256	344	768	1032	CoherentMotion_C#v1	1	500
762	0	3	33	1	3	3	3	199	401	597	1203	CoherentMotion_C#v1	1	500
819	1	0	5	0	0	3	3	31	569	93	1707	CoherentMotion_C#v1	1	500
745	1	6	61	1	1	3	3	368	232	1104	696	CoherentMotion_C#v1	1	500
917	1	2	23	1	1	3	3	143	457	429	1371	CoherentMotion_C#v1	1	500
850	1	4	42	3	3	3	3	256	344	768	1032	CoherentMotion_C#v1	1	500
860	1	7	70	1	1	3	3	424	176	1272	528	CoherentMotion_C#v1	1	500
985	0	0	5	3	0	3	3	31	569	93	1707	CoherentMotion_C#v1	1	500
840	1	3	33	1	1	3	3	199	401	597	1203	CoherentMotion_C#v1	1	500
819	1	3	33	3	3	3	3	199	401	597	1203	CoherentMotion_C#v1	1	500
845	0	5	51	3	1	3	3	312	288	936	864	CoherentMotion_C#v1	1	500
679	1	5	51	1	1	3	3	312	288	936	864	CoherentMotion_C#v1	1	500
1133	1	1	14	3	3	3	3	87	513	261	1539	CoherentMotion_C#v1	1	500
912	1	6	61	2	2	3	3	368	232	1104	696	CoherentMotion_C#v1	1	500
809	1	1	14	1	1	3	3	87	513	261	1539	CoherentMotion_C#v1	1	500
871	1	6	61	2	2	3	3	368	232	1104	696	CoherentMotion_C#v1	1	500
766	1	7	70	1	1	3	3	424	176	1272	528	CoherentMotion_C#v1	1	500
811	1	1	14	3	3	3	3	87	513	261	1539	CoherentMotion_C#v1	1	500
805	1	3	33	1	1	3	3	199	401	597	1203	CoherentMotion_C#v1	1	500
830	1	7	70	0	0	3	3	424	176	1272	528	CoherentMotion_C#v1	1	500
873	0	1	14	1	3	3	3	87	513	261	1539	CoherentMotion_C#v1	1	500
900	1	5	51	0	0	3	3	312	288	936	864	CoherentMotion_C#v1	1	500
799	1	4	42	3	3	3	3	256	344	768	1032	CoherentMotion_C#v1	1	500
857	1	5	51	1	1	3	3	312	288	936	864	CoherentMotion_C#v1	1	500
849	1	5	51	0	0	3	3	312	288	936	864	CoherentMotion_C#v1	1	500
831	1	5	51	2	2	3	3	312	288	936	864	CoherentMotion_C#v1	1	500
794	1	4	42	0	0	3	3	256	344	768	1032	CoherentMotion_C#v1	1	500
931	1	0	5	2	2	3	3	31	569	93	1707	CoherentMotion_C#v1	1	500
812	1	3	33	3	3	3	3	199	401	597	1203	CoherentMotion_C#v1	1	500
987	0	1	14	3	2	3	3	87	513	261	1539	CoherentMotion_C#v1	1	500
744	1	4	42	1	1	3	3	256	344	768	1032	CoherentMotion_C#v1	1	500
688	1	1	14	3	3	3	3	87	513	261	1539	CoherentMotion_C#v1	1	500
807	1	7	70	2	2	3	3	424	176	1272	528	CoherentMotion_C#v1	1	500
624	1	7	70	1	1	3	3	424	176	1272	528	CoherentMotion_C#v1	1	500
852	1	1	14	2	2	3	3	87	513	261	1539	CoherentMotion_C#v1	1	500
688	1	1	14	2	2	3	3	87	513	261	1539	CoherentMotion_C#v1	1	500
805	1	2	23	0	0	3	3	143	457	429	1371	CoherentMotion_C#v1	1	500
927	1	0	5	1	1	3	3	31	569	93	1707	CoherentMotion_C#v1	1	500
909	1	2	23	0	0	3	3	143	457	429	1371	CoherentMotion_C#v1	1	500
906	1	0	5	3	3	3	3	31	569	93	1707	CoherentMotion_C#v1	1	500
853	1	7	70	2	2	3	3	424	176	1272	528	CoherentMotion_C#v1	1	500
721	1	6	61	3	3	3	3	368	232	1104	696	CoherentMotion_C#v1	1	500
823	1	6	61	1	1	3	3	368	232	1104	696	CoherentMotion_C#v1	1	500
829	1	3	33	3	3	3	3	199	401	597	1203	CoherentMotion_C#v1	1	500
791	1	3	33	0	0	3	3	199	401	597	1203	CoherentMotion_C#v1	1	500
836	0	5	51	0	2	3	3	312	288	936	864	CoherentMotion_C#v1	1	500
687	1	4	42	1	1	3	3	256	344	768	1032	CoherentMotion_C#v1	1	500
693	1	2	23	3	3	3	3	143	457	429	1371	CoherentMotion_C#v1	1	500
764	1	2	23	3	3	3	3	143	457	429	1371	CoherentMotion_C#v1	1	500
788	1	1	14	2	2	3	3	87	513	261	1539	CoherentMotion_C#v1	1	500
796	1	4	42	1	1	3	3	256	344	768	1032	CoherentMotion_C#v1	1	500
937	0	0	5	0	3	3	3	31	569	93	1707	CoherentMotion_C#v1	1	500
907	1	1	14	0	0	3	3	87	513	261	1539	CoherentMotion_C#v1	1	500
773	0	1	14	3	2	3	3	87	513	261	1539	CoherentMotion_C#v1	1	500
848	1	2	23	2	2	3	3	143	457	429	1371	CoherentMotion_C#v1	1	500
840	1	3	33	1	1	3	3	199	401	597	1203	CoherentMotion_C#v1	1	500
788	1	1	14	0	0	3	3	87	513	261	1539	CoherentMotion_C#v1	1	500
861	1	1	14	0	0	3	3	87	513	261	1539	CoherentMotion_C#v1	1	500
999	1	4	42	0	0	3	3	256	344	768	1032	CoherentMotion_C#v1	1	500
807	1	4	42	3	3	3	3	256	344	768	1032	CoherentMotion_C#v1	1	500
864	1	3	33	2	2	3	3	199	401	597	1203	CoherentMotion_C#v1	1	500
795	1	3	33	3	3	3	3	199	401	597	1203	CoherentMotion_C#v1	1	500
869	1	2	23	1	1	3	3	143	457	429	1371	CoherentMotion_C#v1	1	500
833	0	0	5	2	3	3	3	31	569	93	1707	CoherentMotion_C#v1	1	500
795	1	0	5	0	0	3	3	31	569	93	1707	CoherentMotion_C#v1	1	500
786	0	4	42	0	2	3	3	256	344	768	1032	CoherentMotion_C#v1	1	500
811	1	5	51	0	0	3	3	312	288	936	864	CoherentMotion_C#v1	1	500
934	1	0	5	2	2	3	3	31	569	93	1707	CoherentMotion_C#v1	1	500
851	1	7	70	2	2	3	3	424	176	1272	528	CoherentMotion_C#v1	1	500
798	1	4	42	3	3	3	3	256	344	768	1032	CoherentMotion_C#v1	1	500
871	1	3	33	2	2	3	3	199	401	597	1203	CoherentMotion_C#v1	1	500
898	0	1	14	3	1	3	3	87	513	261	1539	CoherentMotion_C#v1	1	500
910	1	6	61	1	1	3	3	368	232	1104	696	CoherentMotion_C#v1	1	500
842	1	2	23	3	3	3	3	143	457	429	1371	CoherentMotion_C#v1	1	500
898	1	3	33	3	3	3	3	199	401	597	1203	CoherentMotion_C#v1	1	500
786	1	1	14	1	1	3	3	87	513	261	1539	CoherentMotion_C#v1	1	500
746	1	1	14	2	2	3	3	87	513	261	1539	CoherentMotion_C#v1	1	500
738	1	3	33	3	3	3	3	199	401	597	1203	CoherentMotion_C#v1	1	500
826	0	2	23	3	1	3	3	143	457	429	1371	CoherentMotion_C#v1	1	500
659	1	7	70	2	2	3	3	424	176	1272	528	CoherentMotion_C#v1	1	500
794	1	6	61	1	1	3	3	368	232	1104	696	CoherentMotion_C#v1	1	500
754	0	3	33	2	3	3	3	199	401	597	1203	CoherentMotion_C#v1	1	500
779	0	0	5	0	1	3	3	31	569	93	1707	CoherentMotion_C#v1	1	500
741	1	6	61	3	3	3	3	368	232	1104	696	CoherentMotion_C#v1	1	500
781	1	4	42	3	3	3	3	256	344	768	1032	CoherentMotion_C#v1	1	500
870	1	6	61	1	1	3	3	368	232	1104	696	CoherentMotion_C#v1	1	500
816	1	0	5	0	0	3	3	31	569	93	1707	CoherentMotion_C#v1	1	500
698	1	4	42	1	1	3	3	256	344	768	1032	CoherentMotion_C#v1	1	500
737	1	6	61	3	3	3	3	368	232	1104	696	CoherentMotion_C#v1	1	500
1081	1	2	23	3	3	3	3	143	457	429	1371	CoherentMotion_C#v1	1	500
826	1	4	42	1	1	3	3	256	344	768	1032	CoherentMotion_C#v1	1	500
752	1	6	61	3	3	3	3	368	232	1104	696	CoherentMotion_C#v1	1	500
907	1	2	23	1	1	3	3	143	457	429	1371	CoherentMotion_C#v1	1	500
793	1	4	42	2	2	3	3	256	344	768	1032	CoherentMotion_C#v1	1	500
866	1	4	42	1	1	3	3	256	344	768	1032	CoherentMotion_C#v1	1	500
797	0	0	5	0	3	3	3	31	569	93	1707	CoherentMotion_C#v1	1	500
743	0	1	14	2	1	3	3	87	513	261	1539	CoherentMotion_C#v1	1	500
750	1	6	61	2	2	3	3	368	232	1104	696	CoherentMotion_C#v1	1	500
805	1	1	14	0	0	3	3	87	513	261	1539	CoherentMotion_C#v1	1	500
736	1	3	33	3	3	3	3	199	401	597	1203	CoherentMotion_C#v1	1	500
727	1	7	70	0	0	3	3	424	176	1272	528	CoherentMotion_C#v1	1	500
734	1	7	70	0	0	3	3	424	176	1272	528	CoherentMotion_C#v1	1	500
838	1	3	33	0	0	3	3	199	401	597	1203	CoherentMotion_C#v1	1	500
881	1	5	51	2	2	3	3	312	288	936	864	CoherentMotion_C#v1	1	500
749	1	1	14	0	0	3	3	87	513	261	1539	CoherentMotion_C#v1	1	500
644	1	7	70	3	3	3	3	424	176	1272	528	CoherentMotion_C#v1	1	500
778	0	1	14	2	0	3	3	87	513	261	1539	CoherentMotion_C#v1	1	500
644	1	7	70	3	3	3	3	424	176	1272	528	CoherentMotion_C#v1	1	500
1209	1	2	23	3	3	3	3	143	457	429	1371	CoherentMotion_C#v1	1	500
940	1	3	33	3	3	3	3	199	401	597	1203	CoherentMotion_C#v1	1	500
921	1	0	5	2	2	3	3	31	569	93	1707	CoherentMotion_C#v1	1	500
837	1	6	61	0	0	3	3	368	232	1104	696	CoherentMotion_C#v1	1	500
800	1	5	51	0	0	3	3	312	288	936	864	CoherentMotion_C#v1	1	500
762	1	2	23	3	3	3	3	143	457	429	1371	CoherentMotion_C#v1	1	500
737	1	6	61	0	0	3	3	368	232	1104	696	CoherentMotion_C#v1	1	500
859	1	3	33	3	3	3	3	199	401	597	1203	CoherentMotion_C#v1	1	500
870	0	1	14	1	0	3	3	87	513	261	1539	CoherentMotion_C#v1	1	500
800	1	6	61	0	0	3	3	368	232	1104	696	CoherentMotion_C#v1	1	500
777	1	4	42	0	0	3	3	256	344	768	1032	CoherentMotion_C#v1	1	500
1059	1	1	14	3	3	3	3	87	513	261	1539	CoherentMotion_C#v1	1	500
723	1	6	61	2	2	3	3	368	232	1104	696	CoherentMotion_C#v1	1	500
761	1	5	51	2	2	3	3	312	288	936	864	CoherentMotion_C#v1	1	500
819	1	1	14	2	2	3	3	87	513	261	1539	CoherentMotion_C#v1	1	500
732	1	6	61	1	1	3	3	368	232	1104	696	CoherentMotion_C#v1	1	500
804	1	1	14	3	3	3	3	87	513	261	1539	CoherentMotion_C#v1	1	500
746	0	0	5	1	0	3	3	31	569	93	1707	CoherentMotion_C#v1	1	500
855	0	0	5	3	0	3	3	31	569	93	1707	CoherentMotion_C#v1	1	500
801	1	5	51	0	0	3	3	312	288	936	864	CoherentMotion_C#v1	1	500
939	1	2	23	0	0	3	3	143	457	429	1371	CoherentMotion_C#v1	1	500
1496	0	0	5	2	0	3	3	31	569	93	1707	CoherentMotion_C#v1	1	500
883	0	0	5	0	2	3	3	31	569	93	1707	CoherentMotion_C#v1	1	500
862	1	4	42	2	2	3	3	256	344	768	1032	CoherentMotion_C#v1	1	500
824	1	4	42	1	1	3	3	256	344	768	1032	CoherentMotion_C#v1	1	500
819	1	7	70	0	0	3	3	424	176	1272	528	CoherentMotion_C#v1	1	500
860	1	1	14	3	3	3	3	87	513	261	1539	CoherentMotion_C#v1	1	500
904	1	2	23	3	3	3	3	143	457	429	1371	CoherentMotion_C#v1	1	500
833	1	2	23	3	3	3	3	143	457	429	1371	CoherentMotion_C#v1	1	500
1167	1	0	5	2	2	3	3	31	569	93	1707	CoherentMotion_C#v1	1	500
850	1	5	51	1	1	3	3	312	288	936	864	CoherentMotion_C#v1	1	500
877	1	4	42	2	2	3	3	256	344	768	1032	CoherentMotion_C#v1	1	500
824	1	5	51	0	0	3	3	312	288	936	864	CoherentMotion_C#v1	1	500
786	1	6	61	1	1	3	3	368	232	1104	696	CoherentMotion_C#v1	1	500
746	1	4	42	3	3	3	3	256	344	768	1032	CoherentMotion_C#v1	1	500
659	1	5	51	0	0	3	3	312	288	936	864	CoherentMotion_C#v1	1	500
632	1	6	61	3	3	3	3	368	232	1104	696	CoherentMotion_C#v1	1	500
783	0	1	14	2	0	3	3	87	513	261	1539	CoherentMotion_C#v1	1	500
598	1	5	51	1	1	3	3	312	288	936	864	CoherentMotion_C#v1	1	500
760	0	3	33	2	3	3	3	199	401	597	1203	CoherentMotion_C#v1	1	500
580	0	0	5	2	0	3	3	31	569	93	1707	CoherentMotion_C#v1	1	500
967	0	0	5	2	0	3	3	31	569	93	1707	CoherentMotion_C#v1	1	500
