# Supplementary material for: The Leuven Embedded Figures Test (L-EFT): measuring perception, intelligence or executive function?
Source: PeerJ. 2018 Mar 26;6:e4524. doi: 10.7717/peerj.4524 (PMC5875396; doi:10.7717/peerj.4524)
Supplement: Supplemental Information 9 [file peerj-06-4524-s009.zip › Study 1/CoherentMotion/116320CoherentMotion.csv]

ReactionTime	Accuracy	CoherenceLevel	CoherenceValue	StimDirection	RespDirection	G_MeanCoherentSpeed	G_MeanRandomSpeed	TotalCoherent	TotalRandom	TotalCoherentSpeed	TotalRandomSpeed	TestID	MainPrac	MotionDuration
5425	0	7	70	0	3	3	3	424	176	1272	528	CoherentMotion_C#v1	0	1000
1228	0	1	14	3	1	3	3	87	513	261	1539	CoherentMotion_C#v1	0	1000
1689	0	0	5	0	1	3	3	31	569	93	1707	CoherentMotion_C#v1	0	1000
5031	0	2	23	3	1	3	3	143	457	429	1371	CoherentMotion_C#v1	0	1000
1182	1	2	23	0	0	3	3	143	457	429	1371	CoherentMotion_C#v1	0	1000
1354	0	1	14	2	3	3	3	87	513	261	1539	CoherentMotion_C#v1	0	1000
2210	1	7	70	1	1	3	3	424	176	1272	528	CoherentMotion_C#v1	0	1000
1552	1	0	5	1	1	3	3	31	569	93	1707	CoherentMotion_C#v1	0	1000
1325	0	4	42	0	1	3	3	256	344	768	1032	CoherentMotion_C#v1	0	1000
1026	1	6	61	3	3	3	3	368	232	1104	696	CoherentMotion_C#v1	0	1000
1178	0	2	23	0	1	3	3	143	457	429	1371	CoherentMotion_C#v1	0	1000
1142	1	6	61	3	3	3	3	368	232	1104	696	CoherentMotion_C#v1	0	1000
2169	1	4	42	1	1	3	3	256	344	768	1032	CoherentMotion_C#v1	0	1000
1348	1	1	14	1	1	3	3	87	513	261	1539	CoherentMotion_C#v1	0	1000
1284	1	2	23	1	1	3	3	143	457	429	1371	CoherentMotion_C#v1	0	1000
1023	0	5	51	2	1	3	3	312	288	936	864	CoherentMotion_C#v1	0	1000
1672	0	2	23	3	1	3	3	143	457	429	1371	CoherentMotion_C#v1	0	1000
1209	0	5	51	0	3	3	3	312	288	936	864	CoherentMotion_C#v1	0	1000
1077	1	6	61	3	3	3	3	368	232	1104	696	CoherentMotion_C#v1	0	1000
1742	1	6	61	3	3	3	3	368	232	1104	696	CoherentMotion_C#v1	0	1000
1321	0	6	61	2	0	3	3	368	232	1104	696	CoherentMotion_C#v1	0	1000
1503	0	0	5	1	3	3	3	31	569	93	1707	CoherentMotion_C#v1	0	1000
1523	1	2	23	3	3	3	3	143	457	429	1371	CoherentMotion_C#v1	0	1000
1526	0	2	23	2	1	3	3	143	457	429	1371	CoherentMotion_C#v1	0	1000
1466	1	3	33	3	3	3	3	199	401	597	1203	CoherentMotion_C#v1	0	1000
1460	0	1	14	0	1	3	3	87	513	261	1539	CoherentMotion_C#v1	0	1000
1303	1	4	42	1	1	3	3	256	344	768	1032	CoherentMotion_C#v1	0	1000
1214	0	4	42	2	3	3	3	256	344	768	1032	CoherentMotion_C#v1	0	1000
1062	0	0	5	2	3	3	3	31	569	93	1707	CoherentMotion_C#v1	0	1000
1570	1	2	23	3	3	3	3	143	457	429	1371	CoherentMotion_C#v1	0	1000
1150	1	4	42	0	0	3	3	256	344	768	1032	CoherentMotion_C#v1	0	1000
1490	0	4	42	0	2	3	3	256	344	768	1032	CoherentMotion_C#v1	0	1000
1058	0	1	14	0	3	3	3	87	513	261	1539	CoherentMotion_C#v1	0	1000
1502	0	3	33	2	0	3	3	199	401	597	1203	CoherentMotion_C#v1	0	1000
1393	0	0	5	2	3	3	3	31	569	93	1707	CoherentMotion_C#v1	0	1000
1369	0	0	5	3	1	3	3	31	569	93	1707	CoherentMotion_C#v1	0	1000
1209	0	0	5	1	0	3	3	31	569	93	1707	CoherentMotion_C#v1	0	1000
1482	1	7	70	3	3	3	3	424	176	1272	528	CoherentMotion_C#v1	0	1000
1424	0	0	5	1	3	3	3	31	569	93	1707	CoherentMotion_C#v1	0	1000
1474	0	5	51	2	3	3	3	312	288	936	864	CoherentMotion_C#v1	0	1000
1508	0	6	61	3	2	3	3	368	232	1104	696	CoherentMotion_C#v1	0	1000
1392	1	7	70	3	3	3	3	424	176	1272	528	CoherentMotion_C#v1	0	1000
1337	0	0	5	1	3	3	3	31	569	93	1707	CoherentMotion_C#v1	0	1000
1327	0	4	42	1	2	3	3	256	344	768	1032	CoherentMotion_C#v1	0	1000
1323	0	3	33	2	3	3	3	199	401	597	1203	CoherentMotion_C#v1	0	1000
1413	0	1	14	1	0	3	3	87	513	261	1539	CoherentMotion_C#v1	0	1000
1367	0	6	61	2	3	3	3	368	232	1104	696	CoherentMotion_C#v1	0	1000
1382	1	4	42	2	2	3	3	256	344	768	1032	CoherentMotion_C#v1	0	1000
1327	1	7	70	3	3	3	3	424	176	1272	528	CoherentMotion_C#v1	0	1000
1338	0	5	51	2	1	3	3	312	288	936	864	CoherentMotion_C#v1	0	1000
1364	0	7	70	2	0	3	3	424	176	1272	528	CoherentMotion_C#v1	0	1000
1180	0	5	51	1	2	3	3	312	288	936	864	CoherentMotion_C#v1	0	1000
1391	1	7	70	3	3	3	3	424	176	1272	528	CoherentMotion_C#v1	0	1000
1287	0	4	42	0	1	3	3	256	344	768	1032	CoherentMotion_C#v1	0	1000
1310	1	7	70	0	0	3	3	424	176	1272	528	CoherentMotion_C#v1	0	1000
1636	1	1	14	2	2	3	3	87	513	261	1539	CoherentMotion_C#v1	0	1000
1373	0	1	14	1	0	3	3	87	513	261	1539	CoherentMotion_C#v1	0	1000
1602	0	0	5	3	0	3	3	31	569	93	1707	CoherentMotion_C#v1	0	1000
1730	0	4	42	3	2	3	3	256	344	768	1032	CoherentMotion_C#v1	0	1000
1163	1	2	23	0	0	3	3	143	457	429	1371	CoherentMotion_C#v1	0	1000
1390	1	3	33	0	0	3	3	199	401	597	1203	CoherentMotion_C#v1	0	1000
1351	0	6	61	3	0	3	3	368	232	1104	696	CoherentMotion_C#v1	0	1000
1606	0	0	5	0	2	3	3	31	569	93	1707	CoherentMotion_C#v1	0	1000
1484	1	1	14	2	2	3	3	87	513	261	1539	CoherentMotion_C#v1	0	1000
1303	1	7	70	0	0	3	3	424	176	1272	528	CoherentMotion_C#v1	0	1000
1398	1	6	61	0	0	3	3	368	232	1104	696	CoherentMotion_C#v1	0	1000
1301	0	6	61	0	2	3	3	368	232	1104	696	CoherentMotion_C#v1	0	1000
1395	0	0	5	3	0	3	3	31	569	93	1707	CoherentMotion_C#v1	0	1000
1372	0	1	14	3	0	3	3	87	513	261	1539	CoherentMotion_C#v1	0	1000
1437	0	2	23	0	2	3	3	143	457	429	1371	CoherentMotion_C#v1	0	1000
1415	0	5	51	2	0	3	3	312	288	936	864	CoherentMotion_C#v1	0	1000
1520	0	6	61	2	0	3	3	368	232	1104	696	CoherentMotion_C#v1	0	1000
1388	1	4	42	1	1	3	3	256	344	768	1032	CoherentMotion_C#v1	0	1000
1611	1	2	23	0	0	3	3	143	457	429	1371	CoherentMotion_C#v1	0	1000
1327	1	7	70	3	3	3	3	424	176	1272	528	CoherentMotion_C#v1	0	1000
1482	1	0	5	0	0	3	3	31	569	93	1707	CoherentMotion_C#v1	0	1000
1510	1	1	14	1	1	3	3	87	513	261	1539	CoherentMotion_C#v1	0	1000
1274	1	4	42	2	2	3	3	256	344	768	1032	CoherentMotion_C#v1	0	1000
1640	1	5	51	1	1	3	3	312	288	936	864	CoherentMotion_C#v1	0	1000
1187	1	0	5	3	3	3	3	31	569	93	1707	CoherentMotion_C#v1	0	1000
1031	1	5	51	2	2	3	3	312	288	936	864	CoherentMotion_C#v1	1	500
1357	1	2	23	0	0	3	3	143	457	429	1371	CoherentMotion_C#v1	1	500
774	1	5	51	3	3	3	3	312	288	936	864	CoherentMotion_C#v1	1	500
919	1	2	23	1	1	3	3	143	457	429	1371	CoherentMotion_C#v1	1	500
763	1	7	70	1	1	3	3	424	176	1272	528	CoherentMotion_C#v1	1	500
757	0	0	5	3	0	3	3	31	569	93	1707	CoherentMotion_C#v1	1	500
764	0	0	5	1	3	3	3	31	569	93	1707	CoherentMotion_C#v1	1	500
714	1	4	42	1	1	3	3	256	344	768	1032	CoherentMotion_C#v1	1	500
677	0	0	5	0	3	3	3	31	569	93	1707	CoherentMotion_C#v1	1	500
760	1	6	61	0	0	3	3	368	232	1104	696	CoherentMotion_C#v1	1	500
1179	0	0	5	2	3	3	3	31	569	93	1707	CoherentMotion_C#v1	1	500
814	1	4	42	1	1	3	3	256	344	768	1032	CoherentMotion_C#v1	1	500
825	0	7	70	3	0	3	3	424	176	1272	528	CoherentMotion_C#v1	1	500
819	0	0	5	3	1	3	3	31	569	93	1707	CoherentMotion_C#v1	1	500
925	0	6	61	1	3	3	3	368	232	1104	696	CoherentMotion_C#v1	1	500
800	1	2	23	3	3	3	3	143	457	429	1371	CoherentMotion_C#v1	1	500
769	0	4	42	0	1	3	3	256	344	768	1032	CoherentMotion_C#v1	1	500
731	1	6	61	0	0	3	3	368	232	1104	696	CoherentMotion_C#v1	1	500
915	1	5	51	3	3	3	3	312	288	936	864	CoherentMotion_C#v1	1	500
830	1	5	51	1	1	3	3	312	288	936	864	CoherentMotion_C#v1	1	500
848	0	7	70	2	3	3	3	424	176	1272	528	CoherentMotion_C#v1	1	500
954	1	6	61	3	3	3	3	368	232	1104	696	CoherentMotion_C#v1	1	500
993	0	6	61	1	3	3	3	368	232	1104	696	CoherentMotion_C#v1	1	500
983	0	2	23	2	3	3	3	143	457	429	1371	CoherentMotion_C#v1	1	500
948	0	5	51	1	0	3	3	312	288	936	864	CoherentMotion_C#v1	1	500
1011	0	0	5	0	1	3	3	31	569	93	1707	CoherentMotion_C#v1	1	500
1462	0	1	14	2	3	3	3	87	513	261	1539	CoherentMotion_C#v1	1	500
859	1	6	61	0	0	3	3	368	232	1104	696	CoherentMotion_C#v1	1	500
845	1	1	14	3	3	3	3	87	513	261	1539	CoherentMotion_C#v1	1	500
865	1	5	51	0	0	3	3	312	288	936	864	CoherentMotion_C#v1	1	500
925	1	7	70	2	2	3	3	424	176	1272	528	CoherentMotion_C#v1	1	500
946	1	3	33	3	3	3	3	199	401	597	1203	CoherentMotion_C#v1	1	500
983	1	2	23	3	3	3	3	143	457	429	1371	CoherentMotion_C#v1	1	500
893	1	7	70	3	3	3	3	424	176	1272	528	CoherentMotion_C#v1	1	500
897	1	2	23	3	3	3	3	143	457	429	1371	CoherentMotion_C#v1	1	500
933	0	5	51	2	3	3	3	312	288	936	864	CoherentMotion_C#v1	1	500
857	1	7	70	2	2	3	3	424	176	1272	528	CoherentMotion_C#v1	1	500
836	1	6	61	1	1	3	3	368	232	1104	696	CoherentMotion_C#v1	1	500
862	1	7	70	0	0	3	3	424	176	1272	528	CoherentMotion_C#v1	1	500
825	0	3	33	0	2	3	3	199	401	597	1203	CoherentMotion_C#v1	1	500
779	0	3	33	1	3	3	3	199	401	597	1203	CoherentMotion_C#v1	1	500
788	0	5	51	2	1	3	3	312	288	936	864	CoherentMotion_C#v1	1	500
730	1	5	51	3	3	3	3	312	288	936	864	CoherentMotion_C#v1	1	500
757	1	5	51	2	2	3	3	312	288	936	864	CoherentMotion_C#v1	1	500
794	1	5	51	3	3	3	3	312	288	936	864	CoherentMotion_C#v1	1	500
792	1	5	51	3	3	3	3	312	288	936	864	CoherentMotion_C#v1	1	500
769	0	1	14	2	1	3	3	87	513	261	1539	CoherentMotion_C#v1	1	500
704	1	1	14	3	3	3	3	87	513	261	1539	CoherentMotion_C#v1	1	500
785	1	7	70	0	0	3	3	424	176	1272	528	CoherentMotion_C#v1	1	500
921	1	6	61	2	2	3	3	368	232	1104	696	CoherentMotion_C#v1	1	500
762	0	4	42	2	0	3	3	256	344	768	1032	CoherentMotion_C#v1	1	500
750	1	5	51	3	3	3	3	312	288	936	864	CoherentMotion_C#v1	1	500
653	0	3	33	3	1	3	3	199	401	597	1203	CoherentMotion_C#v1	1	500
797	1	4	42	2	2	3	3	256	344	768	1032	CoherentMotion_C#v1	1	500
686	1	4	42	0	0	3	3	256	344	768	1032	CoherentMotion_C#v1	1	500
716	1	5	51	1	1	3	3	312	288	936	864	CoherentMotion_C#v1	1	500
804	0	2	23	1	0	3	3	143	457	429	1371	CoherentMotion_C#v1	1	500
604	1	6	61	1	1	3	3	368	232	1104	696	CoherentMotion_C#v1	1	500
825	1	1	14	0	0	3	3	87	513	261	1539	CoherentMotion_C#v1	1	500
835	1	2	23	1	1	3	3	143	457	429	1371	CoherentMotion_C#v1	1	500
733	1	3	33	2	2	3	3	199	401	597	1203	CoherentMotion_C#v1	1	500
748	1	2	23	2	2	3	3	143	457	429	1371	CoherentMotion_C#v1	1	500
668	1	2	23	2	2	3	3	143	457	429	1371	CoherentMotion_C#v1	1	500
675	1	3	33	1	1	3	3	199	401	597	1203	CoherentMotion_C#v1	1	500
769	0	2	23	1	3	3	3	143	457	429	1371	CoherentMotion_C#v1	1	500
730	1	7	70	0	0	3	3	424	176	1272	528	CoherentMotion_C#v1	1	500
603	1	5	51	1	1	3	3	312	288	936	864	CoherentMotion_C#v1	1	500
678	1	1	14	0	0	3	3	87	513	261	1539	CoherentMotion_C#v1	1	500
684	1	2	23	0	0	3	3	143	457	429	1371	CoherentMotion_C#v1	1	500
682	1	4	42	1	1	3	3	256	344	768	1032	CoherentMotion_C#v1	1	500
713	1	4	42	3	3	3	3	256	344	768	1032	CoherentMotion_C#v1	1	500
623	0	7	70	2	0	3	3	424	176	1272	528	CoherentMotion_C#v1	1	500
757	1	6	61	0	0	3	3	368	232	1104	696	CoherentMotion_C#v1	1	500
574	1	5	51	2	2	3	3	312	288	936	864	CoherentMotion_C#v1	1	500
648	1	5	51	0	0	3	3	312	288	936	864	CoherentMotion_C#v1	1	500
855	0	1	14	1	3	3	3	87	513	261	1539	CoherentMotion_C#v1	1	500
606	1	5	51	2	2	3	3	312	288	936	864	CoherentMotion_C#v1	1	500
925	0	0	5	3	1	3	3	31	569	93	1707	CoherentMotion_C#v1	1	500
642	1	5	51	3	3	3	3	312	288	936	864	CoherentMotion_C#v1	1	500
712	1	5	51	3	3	3	3	312	288	936	864	CoherentMotion_C#v1	1	500
840	0	0	5	0	2	3	3	31	569	93	1707	CoherentMotion_C#v1	1	500
714	1	3	33	1	1	3	3	199	401	597	1203	CoherentMotion_C#v1	1	500
617	1	6	61	2	2	3	3	368	232	1104	696	CoherentMotion_C#v1	1	500
790	1	6	61	2	2	3	3	368	232	1104	696	CoherentMotion_C#v1	1	500
584	1	5	51	3	3	3	3	312	288	936	864	CoherentMotion_C#v1	1	500
612	1	3	33	0	0	3	3	199	401	597	1203	CoherentMotion_C#v1	1	500
572	1	4	42	3	3	3	3	256	344	768	1032	CoherentMotion_C#v1	1	500
786	1	2	23	3	3	3	3	143	457	429	1371	CoherentMotion_C#v1	1	500
587	1	7	70	1	1	3	3	424	176	1272	528	CoherentMotion_C#v1	1	500
744	1	2	23	0	0	3	3	143	457	429	1371	CoherentMotion_C#v1	1	500
560	1	7	70	2	2	3	3	424	176	1272	528	CoherentMotion_C#v1	1	500
579	1	4	42	3	3	3	3	256	344	768	1032	CoherentMotion_C#v1	1	500
704	0	3	33	2	1	3	3	199	401	597	1203	CoherentMotion_C#v1	1	500
1053	0	1	14	3	1	3	3	87	513	261	1539	CoherentMotion_C#v1	1	500
901	0	1	14	1	3	3	3	87	513	261	1539	CoherentMotion_C#v1	1	500
834	1	0	5	1	1	3	3	31	569	93	1707	CoherentMotion_C#v1	1	500
877	1	2	23	2	2	3	3	143	457	429	1371	CoherentMotion_C#v1	1	500
787	0	1	14	0	1	3	3	87	513	261	1539	CoherentMotion_C#v1	1	500
696	0	0	5	1	2	3	3	31	569	93	1707	CoherentMotion_C#v1	1	500
768	1	6	61	2	2	3	3	368	232	1104	696	CoherentMotion_C#v1	1	500
704	1	3	33	2	2	3	3	199	401	597	1203	CoherentMotion_C#v1	1	500
644	1	6	61	3	3	3	3	368	232	1104	696	CoherentMotion_C#v1	1	500
649	1	3	33	2	2	3	3	199	401	597	1203	CoherentMotion_C#v1	1	500
725	0	3	33	3	1	3	3	199	401	597	1203	CoherentMotion_C#v1	1	500
532	1	1	14	3	3	3	3	87	513	261	1539	CoherentMotion_C#v1	1	500
575	1	5	51	3	3	3	3	312	288	936	864	CoherentMotion_C#v1	1	500
680	1	2	23	2	2	3	3	143	457	429	1371	CoherentMotion_C#v1	1	500
569	0	0	5	2	3	3	3	31	569	93	1707	CoherentMotion_C#v1	1	500
781	0	0	5	1	2	3	3	31	569	93	1707	CoherentMotion_C#v1	1	500
635	1	7	70	2	2	3	3	424	176	1272	528	CoherentMotion_C#v1	1	500
572	1	6	61	3	3	3	3	368	232	1104	696	CoherentMotion_C#v1	1	500
736	0	0	5	1	2	3	3	31	569	93	1707	CoherentMotion_C#v1	1	500
560	1	6	61	3	3	3	3	368	232	1104	696	CoherentMotion_C#v1	1	500
526	1	4	42	3	3	3	3	256	344	768	1032	CoherentMotion_C#v1	1	500
527	0	1	14	1	3	3	3	87	513	261	1539	CoherentMotion_C#v1	1	500
2063	0	1	14	0	2	3	3	87	513	261	1539	CoherentMotion_C#v1	1	500
680	1	2	23	2	2	3	3	143	457	429	1371	CoherentMotion_C#v1	1	500
688	0	3	33	0	3	3	3	199	401	597	1203	CoherentMotion_C#v1	1	500
727	0	4	42	1	3	3	3	256	344	768	1032	CoherentMotion_C#v1	1	500
757	0	4	42	0	2	3	3	256	344	768	1032	CoherentMotion_C#v1	1	500
669	1	6	61	1	1	3	3	368	232	1104	696	CoherentMotion_C#v1	1	500
780	0	7	70	0	2	3	3	424	176	1272	528	CoherentMotion_C#v1	1	500
1029	1	1	14	3	3	3	3	87	513	261	1539	CoherentMotion_C#v1	1	500
691	1	6	61	2	2	3	3	368	232	1104	696	CoherentMotion_C#v1	1	500
1050	1	2	23	2	2	3	3	143	457	429	1371	CoherentMotion_C#v1	1	500
710	1	5	51	0	0	3	3	312	288	936	864	CoherentMotion_C#v1	1	500
625	1	5	51	0	0	3	3	312	288	936	864	CoherentMotion_C#v1	1	500
638	1	6	61	2	2	3	3	368	232	1104	696	CoherentMotion_C#v1	1	500
875	0	2	23	2	3	3	3	143	457	429	1371	CoherentMotion_C#v1	1	500
679	1	7	70	1	1	3	3	424	176	1272	528	CoherentMotion_C#v1	1	500
741	0	1	14	1	3	3	3	87	513	261	1539	CoherentMotion_C#v1	1	500
573	1	5	51	2	2	3	3	312	288	936	864	CoherentMotion_C#v1	1	500
656	1	4	42	1	1	3	3	256	344	768	1032	CoherentMotion_C#v1	1	500
566	0	1	14	0	3	3	3	87	513	261	1539	CoherentMotion_C#v1	1	500
653	1	6	61	3	3	3	3	368	232	1104	696	CoherentMotion_C#v1	1	500
639	1	1	14	1	1	3	3	87	513	261	1539	CoherentMotion_C#v1	1	500
555	1	2	23	2	2	3	3	143	457	429	1371	CoherentMotion_C#v1	1	500
603	0	3	33	1	0	3	3	199	401	597	1203	CoherentMotion_C#v1	1	500
635	1	3	33	1	1	3	3	199	401	597	1203	CoherentMotion_C#v1	1	500
721	0	6	61	1	3	3	3	368	232	1104	696	CoherentMotion_C#v1	1	500
588	1	2	23	1	1	3	3	143	457	429	1371	CoherentMotion_C#v1	1	500
688	0	2	23	0	3	3	3	143	457	429	1371	CoherentMotion_C#v1	1	500
665	1	1	14	1	1	3	3	87	513	261	1539	CoherentMotion_C#v1	1	500
785	0	1	14	0	3	3	3	87	513	261	1539	CoherentMotion_C#v1	1	500
736	1	2	23	1	1	3	3	143	457	429	1371	CoherentMotion_C#v1	1	500
730	1	3	33	3	3	3	3	199	401	597	1203	CoherentMotion_C#v1	1	500
617	0	5	51	3	1	3	3	312	288	936	864	CoherentMotion_C#v1	1	500
1005	1	4	42	3	3	3	3	256	344	768	1032	CoherentMotion_C#v1	1	500
869	0	0	5	0	1	3	3	31	569	93	1707	CoherentMotion_C#v1	1	500
620	0	7	70	1	3	3	3	424	176	1272	528	CoherentMotion_C#v1	1	500
1494	0	2	23	3	0	3	3	143	457	429	1371	CoherentMotion_C#v1	1	500
729	0	4	42	2	1	3	3	256	344	768	1032	CoherentMotion_C#v1	1	500
526	1	4	42	3	3	3	3	256	344	768	1032	CoherentMotion_C#v1	1	500
691	0	3	33	2	1	3	3	199	401	597	1203	CoherentMotion_C#v1	1	500
992	1	0	5	3	3	3	3	31	569	93	1707	CoherentMotion_C#v1	1	500
694	0	1	14	0	1	3	3	87	513	261	1539	CoherentMotion_C#v1	1	500
1254	1	4	42	1	1	3	3	256	344	768	1032	CoherentMotion_C#v1	1	500
794	1	1	14	1	1	3	3	87	513	261	1539	CoherentMotion_C#v1	1	500
771	0	2	23	0	1	3	3	143	457	429	1371	CoherentMotion_C#v1	1	500
741	0	4	42	2	3	3	3	256	344	768	1032	CoherentMotion_C#v1	1	500
797	1	0	5	1	1	3	3	31	569	93	1707	CoherentMotion_C#v1	1	500
622	1	4	42	3	3	3	3	256	344	768	1032	CoherentMotion_C#v1	1	500
699	0	0	5	3	1	3	3	31	569	93	1707	CoherentMotion_C#v1	1	500
618	0	2	23	1	3	3	3	143	457	429	1371	CoherentMotion_C#v1	1	500
958	0	5	51	3	2	3	3	312	288	936	864	CoherentMotion_C#v1	1	500
796	1	3	33	1	1	3	3	199	401	597	1203	CoherentMotion_C#v1	1	500
637	0	1	14	2	3	3	3	87	513	261	1539	CoherentMotion_C#v1	1	500
611	0	0	5	3	1	3	3	31	569	93	1707	CoherentMotion_C#v1	1	500
743	1	2	23	1	1	3	3	143	457	429	1371	CoherentMotion_C#v1	1	500
592	1	0	5	1	1	3	3	31	569	93	1707	CoherentMotion_C#v1	1	500
753	1	3	33	3	3	3	3	199	401	597	1203	CoherentMotion_C#v1	1	500
722	1	0	5	3	3	3	3	31	569	93	1707	CoherentMotion_C#v1	1	500
699	0	1	14	0	3	3	3	87	513	261	1539	CoherentMotion_C#v1	1	500
713	0	4	42	2	3	3	3	256	344	768	1032	CoherentMotion_C#v1	1	500
760	1	1	14	2	2	3	3	87	513	261	1539	CoherentMotion_C#v1	1	500
809	1	1	14	2	2	3	3	87	513	261	1539	CoherentMotion_C#v1	1	500
627	0	6	61	3	2	3	3	368	232	1104	696	CoherentMotion_C#v1	1	500
864	0	2	23	0	3	3	3	143	457	429	1371	CoherentMotion_C#v1	1	500
667	1	5	51	1	1	3	3	312	288	936	864	CoherentMotion_C#v1	1	500
600	1	0	5	3	3	3	3	31	569	93	1707	CoherentMotion_C#v1	1	500
956	1	3	33	0	0	3	3	199	401	597	1203	CoherentMotion_C#v1	1	500
767	0	0	5	2	0	3	3	31	569	93	1707	CoherentMotion_C#v1	1	500
652	0	1	14	2	3	3	3	87	513	261	1539	CoherentMotion_C#v1	1	500
665	0	1	14	0	1	3	3	87	513	261	1539	CoherentMotion_C#v1	1	500
726	1	6	61	3	3	3	3	368	232	1104	696	CoherentMotion_C#v1	1	500
730	0	3	33	0	1	3	3	199	401	597	1203	CoherentMotion_C#v1	1	500
525	0	4	42	0	3	3	3	256	344	768	1032	CoherentMotion_C#v1	1	500
753	1	6	61	2	2	3	3	368	232	1104	696	CoherentMotion_C#v1	1	500
936	0	0	5	0	3	3	3	31	569	93	1707	CoherentMotion_C#v1	1	500
764	1	4	42	3	3	3	3	256	344	768	1032	CoherentMotion_C#v1	1	500
978	1	3	33	1	1	3	3	199	401	597	1203	CoherentMotion_C#v1	1	500
867	0	1	14	1	3	3	3	87	513	261	1539	CoherentMotion_C#v1	1	500
783	0	5	51	1	3	3	3	312	288	936	864	CoherentMotion_C#v1	1	500
711	0	7	70	0	2	3	3	424	176	1272	528	CoherentMotion_C#v1	1	500
622	1	7	70	2	2	3	3	424	176	1272	528	CoherentMotion_C#v1	1	500
634	1	5	51	0	0	3	3	312	288	936	864	CoherentMotion_C#v1	1	500
753	1	4	42	2	2	3	3	256	344	768	1032	CoherentMotion_C#v1	1	500
743	0	0	5	3	1	3	3	31	569	93	1707	CoherentMotion_C#v1	1	500
752	0	2	23	2	3	3	3	143	457	429	1371	CoherentMotion_C#v1	1	500
697	0	0	5	3	1	3	3	31	569	93	1707	CoherentMotion_C#v1	1	500
655	1	5	51	0	0	3	3	312	288	936	864	CoherentMotion_C#v1	1	500
851	0	0	5	1	3	3	3	31	569	93	1707	CoherentMotion_C#v1	1	500
734	1	1	14	2	2	3	3	87	513	261	1539	CoherentMotion_C#v1	1	500
759	0	3	33	3	1	3	3	199	401	597	1203	CoherentMotion_C#v1	1	500
551	0	1	14	2	3	3	3	87	513	261	1539	CoherentMotion_C#v1	1	500
586	0	7	70	2	0	3	3	424	176	1272	528	CoherentMotion_C#v1	1	500
806	0	2	23	3	1	3	3	143	457	429	1371	CoherentMotion_C#v1	1	500
791	1	1	14	3	3	3	3	87	513	261	1539	CoherentMotion_C#v1	1	500
562	1	5	51	3	3	3	3	312	288	936	864	CoherentMotion_C#v1	1	500
608	1	7	70	2	2	3	3	424	176	1272	528	CoherentMotion_C#v1	1	500
936	0	3	33	2	1	3	3	199	401	597	1203	CoherentMotion_C#v1	1	500
789	0	0	5	1	3	3	3	31	569	93	1707	CoherentMotion_C#v1	1	500
894	0	1	14	1	0	3	3	87	513	261	1539	CoherentMotion_C#v1	1	500
783	1	3	33	0	0	3	3	199	401	597	1203	CoherentMotion_C#v1	1	500
609	1	7	70	3	3	3	3	424	176	1272	528	CoherentMotion_C#v1	1	500
2486	1	6	61	2	2	3	3	368	232	1104	696	CoherentMotion_C#v1	1	500
574	1	7	70	3	3	3	3	424	176	1272	528	CoherentMotion_C#v1	1	500
938	1	1	14	3	3	3	3	87	513	261	1539	CoherentMotion_C#v1	1	500
773	1	7	70	1	1	3	3	424	176	1272	528	CoherentMotion_C#v1	1	500
766	1	2	23	0	0	3	3	143	457	429	1371	CoherentMotion_C#v1	1	500
928	1	2	23	0	0	3	3	143	457	429	1371	CoherentMotion_C#v1	1	500
676	1	7	70	1	1	3	3	424	176	1272	528	CoherentMotion_C#v1	1	500
762	1	7	70	0	0	3	3	424	176	1272	528	CoherentMotion_C#v1	1	500
659	1	4	42	2	2	3	3	256	344	768	1032	CoherentMotion_C#v1	1	500
906	1	1	14	0	0	3	3	87	513	261	1539	CoherentMotion_C#v1	1	500
694	1	7	70	2	2	3	3	424	176	1272	528	CoherentMotion_C#v1	1	500
597	1	4	42	0	0	3	3	256	344	768	1032	CoherentMotion_C#v1	1	500
565	1	7	70	3	3	3	3	424	176	1272	528	CoherentMotion_C#v1	1	500
819	1	4	42	3	3	3	3	256	344	768	1032	CoherentMotion_C#v1	1	500
572	1	1	14	1	1	3	3	87	513	261	1539	CoherentMotion_C#v1	1	500
600	1	4	42	0	0	3	3	256	344	768	1032	CoherentMotion_C#v1	1	500
708	0	6	61	2	0	3	3	368	232	1104	696	CoherentMotion_C#v1	1	500
757	1	6	61	2	2	3	3	368	232	1104	696	CoherentMotion_C#v1	1	500
636	1	6	61	1	1	3	3	368	232	1104	696	CoherentMotion_C#v1	1	500
659	0	2	23	1	0	3	3	143	457	429	1371	CoherentMotion_C#v1	1	500
744	1	7	70	0	0	3	3	424	176	1272	528	CoherentMotion_C#v1	1	500
700	1	3	33	3	3	3	3	199	401	597	1203	CoherentMotion_C#v1	1	500
821	0	1	14	2	1	3	3	87	513	261	1539	CoherentMotion_C#v1	1	500
759	1	6	61	0	0	3	3	368	232	1104	696	CoherentMotion_C#v1	1	500
665	0	0	5	3	1	3	3	31	569	93	1707	CoherentMotion_C#v1	1	500
663	1	7	70	3	3	3	3	424	176	1272	528	CoherentMotion_C#v1	1	500
756	0	6	61	1	2	3	3	368	232	1104	696	CoherentMotion_C#v1	1	500
877	1	1	14	2	2	3	3	87	513	261	1539	CoherentMotion_C#v1	1	500
927	0	3	33	1	2	3	3	199	401	597	1203	CoherentMotion_C#v1	1	500
709	1	3	33	0	0	3	3	199	401	597	1203	CoherentMotion_C#v1	1	500
587	1	5	51	3	3	3	3	312	288	936	864	CoherentMotion_C#v1	1	500
640	0	2	23	0	1	3	3	143	457	429	1371	CoherentMotion_C#v1	1	500
727	1	4	42	1	1	3	3	256	344	768	1032	CoherentMotion_C#v1	1	500
668	1	6	61	0	0	3	3	368	232	1104	696	CoherentMotion_C#v1	1	500
578	1	7	70	3	3	3	3	424	176	1272	528	CoherentMotion_C#v1	1	500
759	1	4	42	1	1	3	3	256	344	768	1032	CoherentMotion_C#v1	1	500
671	0	2	23	2	0	3	3	143	457	429	1371	CoherentMotion_C#v1	1	500
549	0	1	14	1	3	3	3	87	513	261	1539	CoherentMotion_C#v1	1	500
559	0	0	5	0	2	3	3	31	569	93	1707	CoherentMotion_C#v1	1	500
556	1	0	5	0	0	3	3	31	569	93	1707	CoherentMotion_C#v1	1	500
566	0	2	23	2	0	3	3	143	457	429	1371	CoherentMotion_C#v1	1	500
714	1	3	33	1	1	3	3	199	401	597	1203	CoherentMotion_C#v1	1	500
617	1	3	33	3	3	3	3	199	401	597	1203	CoherentMotion_C#v1	1	500
831	1	0	5	1	1	3	3	31	569	93	1707	CoherentMotion_C#v1	1	500
624	1	7	70	2	2	3	3	424	176	1272	528	CoherentMotion_C#v1	1	500
798	0	2	23	3	0	3	3	143	457	429	1371	CoherentMotion_C#v1	1	500
525	0	4	42	3	2	3	3	256	344	768	1032	CoherentMotion_C#v1	1	500
2906	0	0	5	0	2	3	3	31	569	93	1707	CoherentMotion_C#v1	1	500
810	0	0	5	2	1	3	3	31	569	93	1707	CoherentMotion_C#v1	1	500
667	1	6	61	1	1	3	3	368	232	1104	696	CoherentMotion_C#v1	1	500
642	1	6	61	2	2	3	3	368	232	1104	696	CoherentMotion_C#v1	1	500
567	1	3	33	3	3	3	3	199	401	597	1203	CoherentMotion_C#v1	1	500
611	1	2	23	3	3	3	3	143	457	429	1371	CoherentMotion_C#v1	1	500
606	1	7	70	1	1	3	3	424	176	1272	528	CoherentMotion_C#v1	1	500
723	1	3	33	3	3	3	3	199	401	597	1203	CoherentMotion_C#v1	1	500
684	1	4	42	3	3	3	3	256	344	768	1032	CoherentMotion_C#v1	1	500
692	0	2	23	0	2	3	3	143	457	429	1371	CoherentMotion_C#v1	1	500
619	1	7	70	1	1	3	3	424	176	1272	528	CoherentMotion_C#v1	1	500
583	1	0	5	2	2	3	3	31	569	93	1707	CoherentMotion_C#v1	1	500
580	0	3	33	0	2	3	3	199	401	597	1203	CoherentMotion_C#v1	1	500
735	1	1	14	0	0	3	3	87	513	261	1539	CoherentMotion_C#v1	1	500
647	1	3	33	3	3	3	3	199	401	597	1203	CoherentMotion_C#v1	1	500
669	0	2	23	1	0	3	3	143	457	429	1371	CoherentMotion_C#v1	1	500
706	1	2	23	0	0	3	3	143	457	429	1371	CoherentMotion_C#v1	1	500
704	0	0	5	3	2	3	3	31	569	93	1707	CoherentMotion_C#v1	1	500
638	1	7	70	1	1	3	3	424	176	1272	528	CoherentMotion_C#v1	1	500
739	0	3	33	3	0	3	3	199	401	597	1203	CoherentMotion_C#v1	1	500
524	0	0	5	3	1	3	3	31	569	93	1707	CoherentMotion_C#v1	1	500
679	1	3	33	3	3	3	3	199	401	597	1203	CoherentMotion_C#v1	1	500
574	1	3	33	1	1	3	3	199	401	597	1203	CoherentMotion_C#v1	1	500
681	1	3	33	3	3	3	3	199	401	597	1203	CoherentMotion_C#v1	1	500
560	1	4	42	1	1	3	3	256	344	768	1032	CoherentMotion_C#v1	1	500
954	0	2	23	3	0	3	3	143	457	429	1371	CoherentMotion_C#v1	1	500
888	0	0	5	1	0	3	3	31	569	93	1707	CoherentMotion_C#v1	1	500
879	0	6	61	0	2	3	3	368	232	1104	696	CoherentMotion_C#v1	1	500
774	0	2	23	0	3	3	3	143	457	429	1371	CoherentMotion_C#v1	1	500
807	0	0	5	2	1	3	3	31	569	93	1707	CoherentMotion_C#v1	1	500
589	1	1	14	0	0	3	3	87	513	261	1539	CoherentMotion_C#v1	1	500
630	1	6	61	0	0	3	3	368	232	1104	696	CoherentMotion_C#v1	1	500
633	0	2	23	3	0	3	3	143	457	429	1371	CoherentMotion_C#v1	1	500
648	1	0	5	0	0	3	3	31	569	93	1707	CoherentMotion_C#v1	1	500
717	0	0	5	3	2	3	3	31	569	93	1707	CoherentMotion_C#v1	1	500
613	0	3	33	3	0	3	3	199	401	597	1203	CoherentMotion_C#v1	1	500
801	0	2	23	1	0	3	3	143	457	429	1371	CoherentMotion_C#v1	1	500
786	1	7	70	0	0	3	3	424	176	1272	528	CoherentMotion_C#v1	1	500
708	1	6	61	0	0	3	3	368	232	1104	696	CoherentMotion_C#v1	1	500
971	1	4	42	1	1	3	3	256	344	768	1032	CoherentMotion_C#v1	1	500
591	1	3	33	3	3	3	3	199	401	597	1203	CoherentMotion_C#v1	1	500
587	0	0	5	1	0	3	3	31	569	93	1707	CoherentMotion_C#v1	1	500
552	1	3	33	0	0	3	3	199	401	597	1203	CoherentMotion_C#v1	1	500
722	1	5	51	1	1	3	3	312	288	936	864	CoherentMotion_C#v1	1	500
587	0	0	5	2	3	3	3	31	569	93	1707	CoherentMotion_C#v1	1	500
583	1	3	33	1	1	3	3	199	401	597	1203	CoherentMotion_C#v1	1	500
651	1	4	42	0	0	3	3	256	344	768	1032	CoherentMotion_C#v1	1	500
608	0	1	14	2	0	3	3	87	513	261	1539	CoherentMotion_C#v1	1	500
740	0	0	5	0	1	3	3	31	569	93	1707	CoherentMotion_C#v1	1	500
639	1	4	42	1	1	3	3	256	344	768	1032	CoherentMotion_C#v1	1	500
554	1	0	5	3	3	3	3	31	569	93	1707	CoherentMotion_C#v1	1	500
595	1	5	51	1	1	3	3	312	288	936	864	CoherentMotion_C#v1	1	500
714	1	4	42	2	2	3	3	256	344	768	1032	CoherentMotion_C#v1	1	500
679	1	7	70	2	2	3	3	424	176	1272	528	CoherentMotion_C#v1	1	500
607	1	1	14	2	2	3	3	87	513	261	1539	CoherentMotion_C#v1	1	500
532	1	5	51	3	3	3	3	312	288	936	864	CoherentMotion_C#v1	1	500
643	1	0	5	1	1	3	3	31	569	93	1707	CoherentMotion_C#v1	1	500
525	1	0	5	3	3	3	3	31	569	93	1707	CoherentMotion_C#v1	1	500
682	0	4	42	2	0	3	3	256	344	768	1032	CoherentMotion_C#v1	1	500
658	1	6	61	1	1	3	3	368	232	1104	696	CoherentMotion_C#v1	1	500
659	1	4	42	2	2	3	3	256	344	768	1032	CoherentMotion_C#v1	1	500
735	1	5	51	2	2	3	3	312	288	936	864	CoherentMotion_C#v1	1	500
638	1	7	70	1	1	3	3	424	176	1272	528	CoherentMotion_C#v1	1	500
556	0	2	23	2	3	3	3	143	457	429	1371	CoherentMotion_C#v1	1	500
623	1	6	61	1	1	3	3	368	232	1104	696	CoherentMotion_C#v1	1	500
547	1	5	51	3	3	3	3	312	288	936	864	CoherentMotion_C#v1	1	500
639	0	3	33	3	1	3	3	199	401	597	1203	CoherentMotion_C#v1	1	500
613	1	6	61	0	0	3	3	368	232	1104	696	CoherentMotion_C#v1	1	500
626	1	6	61	1	1	3	3	368	232	1104	696	CoherentMotion_C#v1	1	500
567	0	2	23	2	3	3	3	143	457	429	1371	CoherentMotion_C#v1	1	500
698	1	6	61	3	3	3	3	368	232	1104	696	CoherentMotion_C#v1	1	500
705	0	2	23	2	0	3	3	143	457	429	1371	CoherentMotion_C#v1	1	500
643	0	6	61	0	3	3	3	368	232	1104	696	CoherentMotion_C#v1	1	500
1085	0	7	70	2	0	3	3	424	176	1272	528	CoherentMotion_C#v1	1	500
557	0	2	23	0	2	3	3	143	457	429	1371	CoherentMotion_C#v1	1	500
552	1	7	70	2	2	3	3	424	176	1272	528	CoherentMotion_C#v1	1	500
684	0	4	42	3	0	3	3	256	344	768	1032	CoherentMotion_C#v1	1	500
767	0	4	42	0	3	3	3	256	344	768	1032	CoherentMotion_C#v1	1	500
602	0	3	33	1	0	3	3	199	401	597	1203	CoherentMotion_C#v1	1	500
1182	0	4	42	0	2	3	3	256	344	768	1032	CoherentMotion_C#v1	1	500
715	0	1	14	3	1	3	3	87	513	261	1539	CoherentMotion_C#v1	1	500
761	1	3	33	3	3	3	3	199	401	597	1203	CoherentMotion_C#v1	1	500
806	0	6	61	2	1	3	3	368	232	1104	696	CoherentMotion_C#v1	1	500
572	1	4	42	3	3	3	3	256	344	768	1032	CoherentMotion_C#v1	1	500
648	1	4	42	1	1	3	3	256	344	768	1032	CoherentMotion_C#v1	1	500
973	0	3	33	1	3	3	3	199	401	597	1203	CoherentMotion_C#v1	1	500
818	1	6	61	3	3	3	3	368	232	1104	696	CoherentMotion_C#v1	1	500
725	1	6	61	1	1	3	3	368	232	1104	696	CoherentMotion_C#v1	1	500
1301	0	7	70	1	2	3	3	424	176	1272	528	CoherentMotion_C#v1	1	500
1252	1	1	14	2	2	3	3	87	513	261	1539	CoherentMotion_C#v1	1	500
623	1	7	70	1	1	3	3	424	176	1272	528	CoherentMotion_C#v1	1	500
820	1	7	70	0	0	3	3	424	176	1272	528	CoherentMotion_C#v1	1	500
662	0	3	33	3	1	3	3	199	401	597	1203	CoherentMotion_C#v1	1	500
715	1	5	51	2	2	3	3	312	288	936	864	CoherentMotion_C#v1	1	500
556	1	5	51	3	3	3	3	312	288	936	864	CoherentMotion_C#v1	1	500
656	1	5	51	0	0	3	3	312	288	936	864	CoherentMotion_C#v1	1	500
527	1	5	51	3	3	3	3	312	288	936	864	CoherentMotion_C#v1	1	500
590	1	6	61	3	3	3	3	368	232	1104	696	CoherentMotion_C#v1	1	500
610	0	1	14	2	0	3	3	87	513	261	1539	CoherentMotion_C#v1	1	500
632	1	6	61	1	1	3	3	368	232	1104	696	CoherentMotion_C#v1	1	500
637	1	5	51	3	3	3	3	312	288	936	864	CoherentMotion_C#v1	1	500
648	0	1	14	3	0	3	3	87	513	261	1539	CoherentMotion_C#v1	1	500
744	1	2	23	3	3	3	3	143	457	429	1371	CoherentMotion_C#v1	1	500
1447	1	7	70	1	1	3	3	424	176	1272	528	CoherentMotion_C#v1	1	500
865	0	3	33	2	0	3	3	199	401	597	1203	CoherentMotion_C#v1	1	500
613	1	5	51	1	1	3	3	312	288	936	864	CoherentMotion_C#v1	1	500
561	1	5	51	0	0	3	3	312	288	936	864	CoherentMotion_C#v1	1	500
557	1	5	51	0	0	3	3	312	288	936	864	CoherentMotion_C#v1	1	500
681	1	4	42	0	0	3	3	256	344	768	1032	CoherentMotion_C#v1	1	500
583	1	7	70	3	3	3	3	424	176	1272	528	CoherentMotion_C#v1	1	500
611	0	7	70	2	0	3	3	424	176	1272	528	CoherentMotion_C#v1	1	500
810	0	1	14	2	0	3	3	87	513	261	1539	CoherentMotion_C#v1	1	500
576	1	4	42	3	3	3	3	256	344	768	1032	CoherentMotion_C#v1	1	500
651	0	0	5	2	1	3	3	31	569	93	1707	CoherentMotion_C#v1	1	500
713	1	5	51	1	1	3	3	312	288	936	864	CoherentMotion_C#v1	1	500
629	1	7	70	1	1	3	3	424	176	1272	528	CoherentMotion_C#v1	1	500
524	1	7	70	3	3	3	3	424	176	1272	528	CoherentMotion_C#v1	1	500
807	0	4	42	0	1	3	3	256	344	768	1032	CoherentMotion_C#v1	1	500
586	1	6	61	0	0	3	3	368	232	1104	696	CoherentMotion_C#v1	1	500
534	1	3	33	2	2	3	3	199	401	597	1203	CoherentMotion_C#v1	1	500
544	0	5	51	2	0	3	3	312	288	936	864	CoherentMotion_C#v1	1	500
787	1	3	33	2	2	3	3	199	401	597	1203	CoherentMotion_C#v1	1	500
620	1	1	14	1	1	3	3	87	513	261	1539	CoherentMotion_C#v1	1	500
704	1	5	51	1	1	3	3	312	288	936	864	CoherentMotion_C#v1	1	500
551	1	1	14	3	3	3	3	87	513	261	1539	CoherentMotion_C#v1	1	500
706	0	0	5	3	0	3	3	31	569	93	1707	CoherentMotion_C#v1	1	500
597	1	7	70	1	1	3	3	424	176	1272	528	CoherentMotion_C#v1	1	500
717	1	7	70	2	2	3	3	424	176	1272	528	CoherentMotion_C#v1	1	500
579	1	6	61	1	1	3	3	368	232	1104	696	CoherentMotion_C#v1	1	500
703	1	4	42	0	0	3	3	256	344	768	1032	CoherentMotion_C#v1	1	500
624	1	4	42	2	2	3	3	256	344	768	1032	CoherentMotion_C#v1	1	500
732	1	5	51	2	2	3	3	312	288	936	864	CoherentMotion_C#v1	1	500
650	1	6	61	0	0	3	3	368	232	1104	696	CoherentMotion_C#v1	1	500
617	1	1	14	2	2	3	3	87	513	261	1539	CoherentMotion_C#v1	1	500
742	0	0	5	2	0	3	3	31	569	93	1707	CoherentMotion_C#v1	1	500
1495	1	0	5	3	3	3	3	31	569	93	1707	CoherentMotion_C#v1	1	500
577	1	7	70	0	0	3	3	424	176	1272	528	CoherentMotion_C#v1	1	500
669	1	4	42	3	3	3	3	256	344	768	1032	CoherentMotion_C#v1	1	500
