# Supplementary material for: The Leuven Embedded Figures Test (L-EFT): measuring perception, intelligence or executive function?
Source: PeerJ. 2018 Mar 26;6:e4524. doi: 10.7717/peerj.4524 (PMC5875396; doi:10.7717/peerj.4524)
Supplement: Supplemental Information 9 [file peerj-06-4524-s009.zip › Study 1/CoherentMotion/116350CoherentMotion.csv]

ReactionTime	Accuracy	CoherenceLevel	CoherenceValue	StimDirection	RespDirection	G_MeanCoherentSpeed	G_MeanRandomSpeed	TotalCoherent	TotalRandom	TotalCoherentSpeed	TotalRandomSpeed	TestID	MainPrac	MotionDuration
5814	0	4	42	3	1	3	3	256	344	768	1032	CoherentMotion_C#v1	0	1000
1328	1	6	61	1	1	3	3	368	232	1104	696	CoherentMotion_C#v1	0	1000
1462	1	2	23	1	1	3	3	143	457	429	1371	CoherentMotion_C#v1	0	1000
2210	0	7	70	0	1	3	3	424	176	1272	528	CoherentMotion_C#v1	0	1000
1068	0	4	42	0	1	3	3	256	344	768	1032	CoherentMotion_C#v1	0	1000
3312	0	2	23	0	1	3	3	143	457	429	1371	CoherentMotion_C#v1	0	1000
2825	1	6	61	1	1	3	3	368	232	1104	696	CoherentMotion_C#v1	0	1000
1575	1	1	14	1	1	3	3	87	513	261	1539	CoherentMotion_C#v1	0	1000
2340	0	6	61	0	1	3	3	368	232	1104	696	CoherentMotion_C#v1	0	1000
3126	0	5	51	3	1	3	3	312	288	936	864	CoherentMotion_C#v1	0	1000
2378	0	6	61	3	1	3	3	368	232	1104	696	CoherentMotion_C#v1	0	1000
1530	1	0	5	1	1	3	3	31	569	93	1707	CoherentMotion_C#v1	0	1000
2855	0	4	42	0	1	3	3	256	344	768	1032	CoherentMotion_C#v1	0	1000
2070	0	4	42	3	1	3	3	256	344	768	1032	CoherentMotion_C#v1	0	1000
3520	0	1	14	3	2	3	3	87	513	261	1539	CoherentMotion_C#v1	0	1000
1631	0	7	70	3	0	3	3	424	176	1272	528	CoherentMotion_C#v1	0	1000
1069	0	3	33	0	3	3	3	199	401	597	1203	CoherentMotion_C#v1	0	1000
1566	0	3	33	3	1	3	3	199	401	597	1203	CoherentMotion_C#v1	0	1000
1355	1	7	70	0	0	3	3	424	176	1272	528	CoherentMotion_C#v1	0	1000
1251	0	5	51	2	0	3	3	312	288	936	864	CoherentMotion_C#v1	0	1000
1096	1	6	61	0	0	3	3	368	232	1104	696	CoherentMotion_C#v1	0	1000
1065	1	2	23	1	1	3	3	143	457	429	1371	CoherentMotion_C#v1	0	1000
3830	1	7	70	2	2	3	3	424	176	1272	528	CoherentMotion_C#v1	0	1000
1313	1	5	51	3	3	3	3	312	288	936	864	CoherentMotion_C#v1	0	1000
1335	1	6	61	1	1	3	3	368	232	1104	696	CoherentMotion_C#v1	0	1000
1210	0	1	14	2	0	3	3	87	513	261	1539	CoherentMotion_C#v1	0	1000
1268	1	6	61	1	1	3	3	368	232	1104	696	CoherentMotion_C#v1	0	1000
1178	1	4	42	3	3	3	3	256	344	768	1032	CoherentMotion_C#v1	0	1000
1740	0	5	51	2	1	3	3	312	288	936	864	CoherentMotion_C#v1	0	1000
1551	1	7	70	1	1	3	3	424	176	1272	528	CoherentMotion_C#v1	0	1000
1195	0	1	14	3	1	3	3	87	513	261	1539	CoherentMotion_C#v1	0	1000
1708	0	3	33	2	0	3	3	199	401	597	1203	CoherentMotion_C#v1	0	1000
1376	1	4	42	1	1	3	3	256	344	768	1032	CoherentMotion_C#v1	0	1000
1609	1	1	14	3	3	3	3	87	513	261	1539	CoherentMotion_C#v1	0	1000
3222	0	1	14	1	3	3	3	87	513	261	1539	CoherentMotion_C#v1	0	1000
1198	1	4	42	0	0	3	3	256	344	768	1032	CoherentMotion_C#v1	0	1000
1170	1	1	14	0	0	3	3	87	513	261	1539	CoherentMotion_C#v1	0	1000
1047	0	3	33	3	0	3	3	199	401	597	1203	CoherentMotion_C#v1	0	1000
1270	1	4	42	3	3	3	3	256	344	768	1032	CoherentMotion_C#v1	0	1000
1578	0	2	23	2	1	3	3	143	457	429	1371	CoherentMotion_C#v1	0	1000
1417	0	0	5	0	1	3	3	31	569	93	1707	CoherentMotion_C#v1	0	1000
1090	1	7	70	1	1	3	3	424	176	1272	528	CoherentMotion_C#v1	0	1000
1122	0	4	42	2	0	3	3	256	344	768	1032	CoherentMotion_C#v1	0	1000
1046	0	6	61	0	2	3	3	368	232	1104	696	CoherentMotion_C#v1	0	1000
1124	0	1	14	1	3	3	3	87	513	261	1539	CoherentMotion_C#v1	0	1000
1442	0	2	23	2	1	3	3	143	457	429	1371	CoherentMotion_C#v1	0	1000
1532	0	4	42	2	0	3	3	256	344	768	1032	CoherentMotion_C#v1	0	1000
1404	0	0	5	2	3	3	3	31	569	93	1707	CoherentMotion_C#v1	0	1000
1652	0	4	42	3	1	3	3	256	344	768	1032	CoherentMotion_C#v1	0	1000
1156	0	3	33	2	0	3	3	199	401	597	1203	CoherentMotion_C#v1	0	1000
1079	0	1	14	2	1	3	3	87	513	261	1539	CoherentMotion_C#v1	0	1000
1574	0	1	14	0	1	3	3	87	513	261	1539	CoherentMotion_C#v1	0	1000
1731	0	5	51	0	3	3	3	312	288	936	864	CoherentMotion_C#v1	0	1000
1685	1	0	5	0	0	3	3	31	569	93	1707	CoherentMotion_C#v1	0	1000
1302	1	6	61	0	0	3	3	368	232	1104	696	CoherentMotion_C#v1	0	1000
1053	1	3	33	3	3	3	3	199	401	597	1203	CoherentMotion_C#v1	0	1000
1468	1	7	70	1	1	3	3	424	176	1272	528	CoherentMotion_C#v1	0	1000
1138	0	1	14	3	1	3	3	87	513	261	1539	CoherentMotion_C#v1	0	1000
1081	1	1	14	1	1	3	3	87	513	261	1539	CoherentMotion_C#v1	0	1000
1429	0	2	23	2	0	3	3	143	457	429	1371	CoherentMotion_C#v1	0	1000
1058	0	3	33	2	3	3	3	199	401	597	1203	CoherentMotion_C#v1	0	1000
1122	1	0	5	1	1	3	3	31	569	93	1707	CoherentMotion_C#v1	0	1000
1041	1	3	33	0	0	3	3	199	401	597	1203	CoherentMotion_C#v1	0	1000
1461	1	4	42	1	1	3	3	256	344	768	1032	CoherentMotion_C#v1	0	1000
1855	1	0	5	1	1	3	3	31	569	93	1707	CoherentMotion_C#v1	0	1000
1043	0	1	14	2	1	3	3	87	513	261	1539	CoherentMotion_C#v1	0	1000
1283	0	1	14	0	1	3	3	87	513	261	1539	CoherentMotion_C#v1	0	1000
1336	0	1	14	2	0	3	3	87	513	261	1539	CoherentMotion_C#v1	0	1000
1264	0	5	51	0	2	3	3	312	288	936	864	CoherentMotion_C#v1	0	1000
1413	0	1	14	2	1	3	3	87	513	261	1539	CoherentMotion_C#v1	0	1000
1374	0	0	5	1	3	3	3	31	569	93	1707	CoherentMotion_C#v1	0	1000
1447	0	7	70	3	1	3	3	424	176	1272	528	CoherentMotion_C#v1	0	1000
1328	1	3	33	1	1	3	3	199	401	597	1203	CoherentMotion_C#v1	0	1000
1351	1	6	61	3	3	3	3	368	232	1104	696	CoherentMotion_C#v1	0	1000
1343	0	3	33	2	0	3	3	199	401	597	1203	CoherentMotion_C#v1	0	1000
1207	0	7	70	2	0	3	3	424	176	1272	528	CoherentMotion_C#v1	0	1000
1368	1	2	23	1	1	3	3	143	457	429	1371	CoherentMotion_C#v1	0	1000
1827	1	7	70	1	1	3	3	424	176	1272	528	CoherentMotion_C#v1	0	1000
1415	0	5	51	0	2	3	3	312	288	936	864	CoherentMotion_C#v1	0	1000
1042	0	5	51	3	1	3	3	312	288	936	864	CoherentMotion_C#v1	0	1000
1070	0	3	33	2	1	3	3	199	401	597	1203	CoherentMotion_C#v1	1	500
878	1	5	51	3	3	3	3	312	288	936	864	CoherentMotion_C#v1	1	500
985	0	1	14	2	1	3	3	87	513	261	1539	CoherentMotion_C#v1	1	500
1064	1	3	33	3	3	3	3	199	401	597	1203	CoherentMotion_C#v1	1	500
1236	0	3	33	2	3	3	3	199	401	597	1203	CoherentMotion_C#v1	1	500
1020	0	0	5	0	1	3	3	31	569	93	1707	CoherentMotion_C#v1	1	500
1420	0	5	51	2	0	3	3	312	288	936	864	CoherentMotion_C#v1	1	500
854	1	5	51	3	3	3	3	312	288	936	864	CoherentMotion_C#v1	1	500
1024	0	3	33	2	3	3	3	199	401	597	1203	CoherentMotion_C#v1	1	500
750	1	5	51	2	2	3	3	312	288	936	864	CoherentMotion_C#v1	1	500
791	1	5	51	0	0	3	3	312	288	936	864	CoherentMotion_C#v1	1	500
765	1	4	42	0	0	3	3	256	344	768	1032	CoherentMotion_C#v1	1	500
762	1	5	51	3	3	3	3	312	288	936	864	CoherentMotion_C#v1	1	500
706	1	6	61	1	1	3	3	368	232	1104	696	CoherentMotion_C#v1	1	500
681	0	3	33	1	3	3	3	199	401	597	1203	CoherentMotion_C#v1	1	500
783	1	6	61	0	0	3	3	368	232	1104	696	CoherentMotion_C#v1	1	500
809	1	6	61	0	0	3	3	368	232	1104	696	CoherentMotion_C#v1	1	500
722	1	5	51	3	3	3	3	312	288	936	864	CoherentMotion_C#v1	1	500
1035	0	4	42	2	1	3	3	256	344	768	1032	CoherentMotion_C#v1	1	500
650	0	7	70	2	0	3	3	424	176	1272	528	CoherentMotion_C#v1	1	500
719	1	6	61	1	1	3	3	368	232	1104	696	CoherentMotion_C#v1	1	500
790	0	0	5	3	1	3	3	31	569	93	1707	CoherentMotion_C#v1	1	500
766	1	0	5	1	1	3	3	31	569	93	1707	CoherentMotion_C#v1	1	500
584	1	6	61	1	1	3	3	368	232	1104	696	CoherentMotion_C#v1	1	500
796	0	3	33	3	1	3	3	199	401	597	1203	CoherentMotion_C#v1	1	500
870	0	0	5	3	1	3	3	31	569	93	1707	CoherentMotion_C#v1	1	500
929	0	6	61	0	2	3	3	368	232	1104	696	CoherentMotion_C#v1	1	500
826	0	4	42	0	2	3	3	256	344	768	1032	CoherentMotion_C#v1	1	500
712	0	2	23	3	1	3	3	143	457	429	1371	CoherentMotion_C#v1	1	500
798	1	5	51	3	3	3	3	312	288	936	864	CoherentMotion_C#v1	1	500
853	1	3	33	2	2	3	3	199	401	597	1203	CoherentMotion_C#v1	1	500
723	0	0	5	2	3	3	3	31	569	93	1707	CoherentMotion_C#v1	1	500
699	1	2	23	1	1	3	3	143	457	429	1371	CoherentMotion_C#v1	1	500
771	1	4	42	2	2	3	3	256	344	768	1032	CoherentMotion_C#v1	1	500
651	1	6	61	0	0	3	3	368	232	1104	696	CoherentMotion_C#v1	1	500
641	0	1	14	0	2	3	3	87	513	261	1539	CoherentMotion_C#v1	1	500
743	0	0	5	1	3	3	3	31	569	93	1707	CoherentMotion_C#v1	1	500
591	0	1	14	2	1	3	3	87	513	261	1539	CoherentMotion_C#v1	1	500
786	1	5	51	3	3	3	3	312	288	936	864	CoherentMotion_C#v1	1	500
716	1	6	61	0	0	3	3	368	232	1104	696	CoherentMotion_C#v1	1	500
771	1	0	5	1	1	3	3	31	569	93	1707	CoherentMotion_C#v1	1	500
715	1	2	23	2	2	3	3	143	457	429	1371	CoherentMotion_C#v1	1	500
836	1	7	70	2	2	3	3	424	176	1272	528	CoherentMotion_C#v1	1	500
1038	0	4	42	2	1	3	3	256	344	768	1032	CoherentMotion_C#v1	1	500
717	1	1	14	2	2	3	3	87	513	261	1539	CoherentMotion_C#v1	1	500
609	1	4	42	1	1	3	3	256	344	768	1032	CoherentMotion_C#v1	1	500
697	0	3	33	0	2	3	3	199	401	597	1203	CoherentMotion_C#v1	1	500
800	1	5	51	1	1	3	3	312	288	936	864	CoherentMotion_C#v1	1	500
742	0	2	23	2	3	3	3	143	457	429	1371	CoherentMotion_C#v1	1	500
802	0	0	5	2	0	3	3	31	569	93	1707	CoherentMotion_C#v1	1	500
684	1	3	33	1	1	3	3	199	401	597	1203	CoherentMotion_C#v1	1	500
755	0	1	14	0	1	3	3	87	513	261	1539	CoherentMotion_C#v1	1	500
634	0	7	70	3	1	3	3	424	176	1272	528	CoherentMotion_C#v1	1	500
592	1	6	61	0	0	3	3	368	232	1104	696	CoherentMotion_C#v1	1	500
611	1	5	51	3	3	3	3	312	288	936	864	CoherentMotion_C#v1	1	500
665	1	3	33	3	3	3	3	199	401	597	1203	CoherentMotion_C#v1	1	500
607	0	4	42	2	0	3	3	256	344	768	1032	CoherentMotion_C#v1	1	500
610	1	6	61	2	2	3	3	368	232	1104	696	CoherentMotion_C#v1	1	500
616	1	5	51	0	0	3	3	312	288	936	864	CoherentMotion_C#v1	1	500
589	1	7	70	0	0	3	3	424	176	1272	528	CoherentMotion_C#v1	1	500
592	1	7	70	3	3	3	3	424	176	1272	528	CoherentMotion_C#v1	1	500
869	1	5	51	2	2	3	3	312	288	936	864	CoherentMotion_C#v1	1	500
577	1	4	42	1	1	3	3	256	344	768	1032	CoherentMotion_C#v1	1	500
644	0	2	23	1	2	3	3	143	457	429	1371	CoherentMotion_C#v1	1	500
633	1	6	61	1	1	3	3	368	232	1104	696	CoherentMotion_C#v1	1	500
863	1	1	14	0	0	3	3	87	513	261	1539	CoherentMotion_C#v1	1	500
602	0	6	61	0	2	3	3	368	232	1104	696	CoherentMotion_C#v1	1	500
540	0	2	23	3	1	3	3	143	457	429	1371	CoherentMotion_C#v1	1	500
705	1	2	23	1	1	3	3	143	457	429	1371	CoherentMotion_C#v1	1	500
632	1	5	51	2	2	3	3	312	288	936	864	CoherentMotion_C#v1	1	500
874	0	1	14	3	1	3	3	87	513	261	1539	CoherentMotion_C#v1	1	500
633	0	7	70	0	2	3	3	424	176	1272	528	CoherentMotion_C#v1	1	500
1261	1	5	51	3	3	3	3	312	288	936	864	CoherentMotion_C#v1	1	500
579	1	7	70	0	0	3	3	424	176	1272	528	CoherentMotion_C#v1	1	500
583	1	7	70	3	3	3	3	424	176	1272	528	CoherentMotion_C#v1	1	500
587	1	7	70	1	1	3	3	424	176	1272	528	CoherentMotion_C#v1	1	500
638	1	5	51	0	0	3	3	312	288	936	864	CoherentMotion_C#v1	1	500
542	1	4	42	1	1	3	3	256	344	768	1032	CoherentMotion_C#v1	1	500
565	0	7	70	2	1	3	3	424	176	1272	528	CoherentMotion_C#v1	1	500
588	1	3	33	3	3	3	3	199	401	597	1203	CoherentMotion_C#v1	1	500
639	1	7	70	3	3	3	3	424	176	1272	528	CoherentMotion_C#v1	1	500
627	1	3	33	2	2	3	3	199	401	597	1203	CoherentMotion_C#v1	1	500
543	1	2	23	1	1	3	3	143	457	429	1371	CoherentMotion_C#v1	1	500
571	1	6	61	1	1	3	3	368	232	1104	696	CoherentMotion_C#v1	1	500
606	0	0	5	1	0	3	3	31	569	93	1707	CoherentMotion_C#v1	1	500
1539	1	3	33	3	3	3	3	199	401	597	1203	CoherentMotion_C#v1	1	500
655	1	2	23	3	3	3	3	143	457	429	1371	CoherentMotion_C#v1	1	500
710	0	5	51	0	2	3	3	312	288	936	864	CoherentMotion_C#v1	1	500
1244	1	2	23	2	2	3	3	143	457	429	1371	CoherentMotion_C#v1	1	500
562	1	5	51	3	3	3	3	312	288	936	864	CoherentMotion_C#v1	1	500
550	1	6	61	1	1	3	3	368	232	1104	696	CoherentMotion_C#v1	1	500
552	0	3	33	1	0	3	3	199	401	597	1203	CoherentMotion_C#v1	1	500
779	0	0	5	1	3	3	3	31	569	93	1707	CoherentMotion_C#v1	1	500
563	1	4	42	2	2	3	3	256	344	768	1032	CoherentMotion_C#v1	1	500
691	1	5	51	1	1	3	3	312	288	936	864	CoherentMotion_C#v1	1	500
638	1	2	23	2	2	3	3	143	457	429	1371	CoherentMotion_C#v1	1	500
537	1	5	51	1	1	3	3	312	288	936	864	CoherentMotion_C#v1	1	500
646	1	6	61	3	3	3	3	368	232	1104	696	CoherentMotion_C#v1	1	500
556	1	6	61	0	0	3	3	368	232	1104	696	CoherentMotion_C#v1	1	500
815	0	3	33	2	0	3	3	199	401	597	1203	CoherentMotion_C#v1	1	500
544	1	4	42	1	1	3	3	256	344	768	1032	CoherentMotion_C#v1	1	500
967	1	6	61	2	2	3	3	368	232	1104	696	CoherentMotion_C#v1	1	500
868	1	1	14	3	3	3	3	87	513	261	1539	CoherentMotion_C#v1	1	500
671	1	5	51	2	2	3	3	312	288	936	864	CoherentMotion_C#v1	1	500
694	0	0	5	2	1	3	3	31	569	93	1707	CoherentMotion_C#v1	1	500
923	1	1	14	2	2	3	3	87	513	261	1539	CoherentMotion_C#v1	1	500
649	1	1	14	2	2	3	3	87	513	261	1539	CoherentMotion_C#v1	1	500
591	1	4	42	2	2	3	3	256	344	768	1032	CoherentMotion_C#v1	1	500
541	0	3	33	0	2	3	3	199	401	597	1203	CoherentMotion_C#v1	1	500
547	1	7	70	1	1	3	3	424	176	1272	528	CoherentMotion_C#v1	1	500
1097	0	1	14	2	3	3	3	87	513	261	1539	CoherentMotion_C#v1	1	500
554	1	5	51	1	1	3	3	312	288	936	864	CoherentMotion_C#v1	1	500
686	1	3	33	2	2	3	3	199	401	597	1203	CoherentMotion_C#v1	1	500
580	1	5	51	0	0	3	3	312	288	936	864	CoherentMotion_C#v1	1	500
1012	1	0	5	1	1	3	3	31	569	93	1707	CoherentMotion_C#v1	1	500
552	0	2	23	3	1	3	3	143	457	429	1371	CoherentMotion_C#v1	1	500
571	1	3	33	0	0	3	3	199	401	597	1203	CoherentMotion_C#v1	1	500
702	1	2	23	3	3	3	3	143	457	429	1371	CoherentMotion_C#v1	1	500
772	1	4	42	3	3	3	3	256	344	768	1032	CoherentMotion_C#v1	1	500
574	1	5	51	0	0	3	3	312	288	936	864	CoherentMotion_C#v1	1	500
576	1	7	70	3	3	3	3	424	176	1272	528	CoherentMotion_C#v1	1	500
672	0	4	42	2	0	3	3	256	344	768	1032	CoherentMotion_C#v1	1	500
1339	0	4	42	2	0	3	3	256	344	768	1032	CoherentMotion_C#v1	1	500
881	0	0	5	1	2	3	3	31	569	93	1707	CoherentMotion_C#v1	1	500
798	1	2	23	2	2	3	3	143	457	429	1371	CoherentMotion_C#v1	1	500
599	1	5	51	2	2	3	3	312	288	936	864	CoherentMotion_C#v1	1	500
3436	0	7	70	3	2	3	3	424	176	1272	528	CoherentMotion_C#v1	1	500
952	1	5	51	3	3	3	3	312	288	936	864	CoherentMotion_C#v1	1	500
725	1	4	42	3	3	3	3	256	344	768	1032	CoherentMotion_C#v1	1	500
1005	1	4	42	0	0	3	3	256	344	768	1032	CoherentMotion_C#v1	1	500
588	1	4	42	3	3	3	3	256	344	768	1032	CoherentMotion_C#v1	1	500
752	1	6	61	0	0	3	3	368	232	1104	696	CoherentMotion_C#v1	1	500
743	1	5	51	3	3	3	3	312	288	936	864	CoherentMotion_C#v1	1	500
817	1	3	33	2	2	3	3	199	401	597	1203	CoherentMotion_C#v1	1	500
587	0	5	51	0	3	3	3	312	288	936	864	CoherentMotion_C#v1	1	500
719	1	2	23	3	3	3	3	143	457	429	1371	CoherentMotion_C#v1	1	500
1013	1	1	14	1	1	3	3	87	513	261	1539	CoherentMotion_C#v1	1	500
628	0	6	61	2	0	3	3	368	232	1104	696	CoherentMotion_C#v1	1	500
809	1	6	61	2	2	3	3	368	232	1104	696	CoherentMotion_C#v1	1	500
786	0	0	5	0	3	3	3	31	569	93	1707	CoherentMotion_C#v1	1	500
698	1	6	61	3	3	3	3	368	232	1104	696	CoherentMotion_C#v1	1	500
803	1	7	70	3	3	3	3	424	176	1272	528	CoherentMotion_C#v1	1	500
605	1	6	61	3	3	3	3	368	232	1104	696	CoherentMotion_C#v1	1	500
688	0	0	5	1	3	3	3	31	569	93	1707	CoherentMotion_C#v1	1	500
824	0	2	23	2	0	3	3	143	457	429	1371	CoherentMotion_C#v1	1	500
627	1	4	42	3	3	3	3	256	344	768	1032	CoherentMotion_C#v1	1	500
807	0	5	51	0	2	3	3	312	288	936	864	CoherentMotion_C#v1	1	500
1680	0	1	14	2	3	3	3	87	513	261	1539	CoherentMotion_C#v1	1	500
801	1	7	70	3	3	3	3	424	176	1272	528	CoherentMotion_C#v1	1	500
667	1	3	33	3	3	3	3	199	401	597	1203	CoherentMotion_C#v1	1	500
832	1	0	5	1	1	3	3	31	569	93	1707	CoherentMotion_C#v1	1	500
619	1	3	33	0	0	3	3	199	401	597	1203	CoherentMotion_C#v1	1	500
703	1	7	70	2	2	3	3	424	176	1272	528	CoherentMotion_C#v1	1	500
631	0	1	14	2	3	3	3	87	513	261	1539	CoherentMotion_C#v1	1	500
571	0	4	42	2	3	3	3	256	344	768	1032	CoherentMotion_C#v1	1	500
908	1	5	51	0	0	3	3	312	288	936	864	CoherentMotion_C#v1	1	500
956	1	0	5	0	0	3	3	31	569	93	1707	CoherentMotion_C#v1	1	500
742	1	6	61	1	1	3	3	368	232	1104	696	CoherentMotion_C#v1	1	500
622	1	2	23	2	2	3	3	143	457	429	1371	CoherentMotion_C#v1	1	500
887	1	5	51	2	2	3	3	312	288	936	864	CoherentMotion_C#v1	1	500
738	0	1	14	2	3	3	3	87	513	261	1539	CoherentMotion_C#v1	1	500
714	1	2	23	1	1	3	3	143	457	429	1371	CoherentMotion_C#v1	1	500
671	1	0	5	3	3	3	3	31	569	93	1707	CoherentMotion_C#v1	1	500
822	0	0	5	3	2	3	3	31	569	93	1707	CoherentMotion_C#v1	1	500
752	1	7	70	0	0	3	3	424	176	1272	528	CoherentMotion_C#v1	1	500
762	0	5	51	3	1	3	3	312	288	936	864	CoherentMotion_C#v1	1	500
786	1	2	23	3	3	3	3	143	457	429	1371	CoherentMotion_C#v1	1	500
683	1	2	23	0	0	3	3	143	457	429	1371	CoherentMotion_C#v1	1	500
657	0	0	5	0	2	3	3	31	569	93	1707	CoherentMotion_C#v1	1	500
1606	1	0	5	1	1	3	3	31	569	93	1707	CoherentMotion_C#v1	1	500
657	1	4	42	1	1	3	3	256	344	768	1032	CoherentMotion_C#v1	1	500
599	1	6	61	3	3	3	3	368	232	1104	696	CoherentMotion_C#v1	1	500
607	1	7	70	1	1	3	3	424	176	1272	528	CoherentMotion_C#v1	1	500
594	0	7	70	2	0	3	3	424	176	1272	528	CoherentMotion_C#v1	1	500
1414	1	1	14	0	0	3	3	87	513	261	1539	CoherentMotion_C#v1	1	500
621	1	4	42	2	2	3	3	256	344	768	1032	CoherentMotion_C#v1	1	500
663	1	4	42	3	3	3	3	256	344	768	1032	CoherentMotion_C#v1	1	500
635	1	3	33	0	0	3	3	199	401	597	1203	CoherentMotion_C#v1	1	500
816	0	0	5	2	1	3	3	31	569	93	1707	CoherentMotion_C#v1	1	500
842	0	2	23	0	2	3	3	143	457	429	1371	CoherentMotion_C#v1	1	500
643	1	5	51	3	3	3	3	312	288	936	864	CoherentMotion_C#v1	1	500
636	1	5	51	3	3	3	3	312	288	936	864	CoherentMotion_C#v1	1	500
625	1	4	42	3	3	3	3	256	344	768	1032	CoherentMotion_C#v1	1	500
917	0	0	5	2	3	3	3	31	569	93	1707	CoherentMotion_C#v1	1	500
831	1	4	42	2	2	3	3	256	344	768	1032	CoherentMotion_C#v1	1	500
668	0	0	5	1	0	3	3	31	569	93	1707	CoherentMotion_C#v1	1	500
546	1	7	70	1	1	3	3	424	176	1272	528	CoherentMotion_C#v1	1	500
737	1	6	61	2	2	3	3	368	232	1104	696	CoherentMotion_C#v1	1	500
621	1	3	33	2	2	3	3	199	401	597	1203	CoherentMotion_C#v1	1	500
849	1	1	14	2	2	3	3	87	513	261	1539	CoherentMotion_C#v1	1	500
603	0	3	33	0	2	3	3	199	401	597	1203	CoherentMotion_C#v1	1	500
1265	1	6	61	3	3	3	3	368	232	1104	696	CoherentMotion_C#v1	1	500
789	1	3	33	2	2	3	3	199	401	597	1203	CoherentMotion_C#v1	1	500
687	1	1	14	2	2	3	3	87	513	261	1539	CoherentMotion_C#v1	1	500
581	1	3	33	2	2	3	3	199	401	597	1203	CoherentMotion_C#v1	1	500
601	1	7	70	2	2	3	3	424	176	1272	528	CoherentMotion_C#v1	1	500
590	0	7	70	0	2	3	3	424	176	1272	528	CoherentMotion_C#v1	1	500
705	1	4	42	2	2	3	3	256	344	768	1032	CoherentMotion_C#v1	1	500
1049	1	0	5	2	2	3	3	31	569	93	1707	CoherentMotion_C#v1	1	500
681	1	4	42	3	3	3	3	256	344	768	1032	CoherentMotion_C#v1	1	500
927	1	6	61	2	2	3	3	368	232	1104	696	CoherentMotion_C#v1	1	500
929	0	0	5	3	2	3	3	31	569	93	1707	CoherentMotion_C#v1	1	500
1487	1	5	51	3	3	3	3	312	288	936	864	CoherentMotion_C#v1	1	500
1176	0	0	5	0	2	3	3	31	569	93	1707	CoherentMotion_C#v1	1	500
589	0	2	23	1	3	3	3	143	457	429	1371	CoherentMotion_C#v1	1	500
2768	0	0	5	1	0	3	3	31	569	93	1707	CoherentMotion_C#v1	1	500
858	0	0	5	2	1	3	3	31	569	93	1707	CoherentMotion_C#v1	1	500
742	1	3	33	0	0	3	3	199	401	597	1203	CoherentMotion_C#v1	1	500
671	1	3	33	3	3	3	3	199	401	597	1203	CoherentMotion_C#v1	1	500
613	1	4	42	3	3	3	3	256	344	768	1032	CoherentMotion_C#v1	1	500
698	1	5	51	1	1	3	3	312	288	936	864	CoherentMotion_C#v1	1	500
685	1	3	33	0	0	3	3	199	401	597	1203	CoherentMotion_C#v1	1	500
838	1	4	42	2	2	3	3	256	344	768	1032	CoherentMotion_C#v1	1	500
1041	0	2	23	2	1	3	3	143	457	429	1371	CoherentMotion_C#v1	1	500
640	1	4	42	0	0	3	3	256	344	768	1032	CoherentMotion_C#v1	1	500
789	1	6	61	3	3	3	3	368	232	1104	696	CoherentMotion_C#v1	1	500
704	1	5	51	1	1	3	3	312	288	936	864	CoherentMotion_C#v1	1	500
1351	1	7	70	1	1	3	3	424	176	1272	528	CoherentMotion_C#v1	1	500
830	0	0	5	2	0	3	3	31	569	93	1707	CoherentMotion_C#v1	1	500
664	1	4	42	1	1	3	3	256	344	768	1032	CoherentMotion_C#v1	1	500
910	1	2	23	1	1	3	3	143	457	429	1371	CoherentMotion_C#v1	1	500
827	1	1	14	3	3	3	3	87	513	261	1539	CoherentMotion_C#v1	1	500
625	1	5	51	3	3	3	3	312	288	936	864	CoherentMotion_C#v1	1	500
682	1	0	5	3	3	3	3	31	569	93	1707	CoherentMotion_C#v1	1	500
544	0	1	14	2	3	3	3	87	513	261	1539	CoherentMotion_C#v1	1	500
1235	0	1	14	1	2	3	3	87	513	261	1539	CoherentMotion_C#v1	1	500
919	0	2	23	3	1	3	3	143	457	429	1371	CoherentMotion_C#v1	1	500
1412	1	6	61	3	3	3	3	368	232	1104	696	CoherentMotion_C#v1	1	500
797	0	1	14	1	0	3	3	87	513	261	1539	CoherentMotion_C#v1	1	500
758	1	2	23	1	1	3	3	143	457	429	1371	CoherentMotion_C#v1	1	500
751	1	0	5	3	3	3	3	31	569	93	1707	CoherentMotion_C#v1	1	500
935	1	7	70	0	0	3	3	424	176	1272	528	CoherentMotion_C#v1	1	500
739	1	7	70	0	0	3	3	424	176	1272	528	CoherentMotion_C#v1	1	500
906	1	0	5	1	1	3	3	31	569	93	1707	CoherentMotion_C#v1	1	500
696	1	5	51	3	3	3	3	312	288	936	864	CoherentMotion_C#v1	1	500
797	1	6	61	2	2	3	3	368	232	1104	696	CoherentMotion_C#v1	1	500
568	1	3	33	0	0	3	3	199	401	597	1203	CoherentMotion_C#v1	1	500
683	1	2	23	0	0	3	3	143	457	429	1371	CoherentMotion_C#v1	1	500
945	0	1	14	2	3	3	3	87	513	261	1539	CoherentMotion_C#v1	1	500
1278	0	1	14	1	0	3	3	87	513	261	1539	CoherentMotion_C#v1	1	500
1092	1	1	14	2	2	3	3	87	513	261	1539	CoherentMotion_C#v1	1	500
710	1	0	5	2	2	3	3	31	569	93	1707	CoherentMotion_C#v1	1	500
715	1	7	70	2	2	3	3	424	176	1272	528	CoherentMotion_C#v1	1	500
884	1	2	23	0	0	3	3	143	457	429	1371	CoherentMotion_C#v1	1	500
830	0	3	33	2	0	3	3	199	401	597	1203	CoherentMotion_C#v1	1	500
809	0	1	14	0	1	3	3	87	513	261	1539	CoherentMotion_C#v1	1	500
818	1	4	42	1	1	3	3	256	344	768	1032	CoherentMotion_C#v1	1	500
749	1	3	33	0	0	3	3	199	401	597	1203	CoherentMotion_C#v1	1	500
901	0	2	23	3	0	3	3	143	457	429	1371	CoherentMotion_C#v1	1	500
547	0	7	70	1	3	3	3	424	176	1272	528	CoherentMotion_C#v1	1	500
1043	1	7	70	2	2	3	3	424	176	1272	528	CoherentMotion_C#v1	1	500
949	1	6	61	0	0	3	3	368	232	1104	696	CoherentMotion_C#v1	1	500
866	0	6	61	0	1	3	3	368	232	1104	696	CoherentMotion_C#v1	1	500
650	1	2	23	1	1	3	3	143	457	429	1371	CoherentMotion_C#v1	1	500
702	0	3	33	0	3	3	3	199	401	597	1203	CoherentMotion_C#v1	1	500
714	1	3	33	3	3	3	3	199	401	597	1203	CoherentMotion_C#v1	1	500
865	1	6	61	3	3	3	3	368	232	1104	696	CoherentMotion_C#v1	1	500
813	0	3	33	0	2	3	3	199	401	597	1203	CoherentMotion_C#v1	1	500
614	0	5	51	2	0	3	3	312	288	936	864	CoherentMotion_C#v1	1	500
828	0	2	23	3	0	3	3	143	457	429	1371	CoherentMotion_C#v1	1	500
774	1	6	61	0	0	3	3	368	232	1104	696	CoherentMotion_C#v1	1	500
624	1	6	61	1	1	3	3	368	232	1104	696	CoherentMotion_C#v1	1	500
661	1	3	33	3	3	3	3	199	401	597	1203	CoherentMotion_C#v1	1	500
699	1	6	61	0	0	3	3	368	232	1104	696	CoherentMotion_C#v1	1	500
690	1	1	14	2	2	3	3	87	513	261	1539	CoherentMotion_C#v1	1	500
665	1	6	61	0	0	3	3	368	232	1104	696	CoherentMotion_C#v1	1	500
781	0	2	23	3	1	3	3	143	457	429	1371	CoherentMotion_C#v1	1	500
663	0	7	70	0	2	3	3	424	176	1272	528	CoherentMotion_C#v1	1	500
1359	0	7	70	3	0	3	3	424	176	1272	528	CoherentMotion_C#v1	1	500
744	1	7	70	3	3	3	3	424	176	1272	528	CoherentMotion_C#v1	1	500
784	1	0	5	0	0	3	3	31	569	93	1707	CoherentMotion_C#v1	1	500
633	1	7	70	0	0	3	3	424	176	1272	528	CoherentMotion_C#v1	1	500
719	1	4	42	2	2	3	3	256	344	768	1032	CoherentMotion_C#v1	1	500
629	1	4	42	3	3	3	3	256	344	768	1032	CoherentMotion_C#v1	1	500
763	0	0	5	3	0	3	3	31	569	93	1707	CoherentMotion_C#v1	1	500
1058	1	2	23	0	0	3	3	143	457	429	1371	CoherentMotion_C#v1	1	500
836	0	3	33	2	1	3	3	199	401	597	1203	CoherentMotion_C#v1	1	500
925	0	3	33	3	0	3	3	199	401	597	1203	CoherentMotion_C#v1	1	500
1290	0	7	70	2	0	3	3	424	176	1272	528	CoherentMotion_C#v1	1	500
736	0	1	14	3	0	3	3	87	513	261	1539	CoherentMotion_C#v1	1	500
546	0	1	14	0	2	3	3	87	513	261	1539	CoherentMotion_C#v1	1	500
875	0	2	23	2	1	3	3	143	457	429	1371	CoherentMotion_C#v1	1	500
1206	0	2	23	3	0	3	3	143	457	429	1371	CoherentMotion_C#v1	1	500
715	1	1	14	1	1	3	3	87	513	261	1539	CoherentMotion_C#v1	1	500
849	1	2	23	0	0	3	3	143	457	429	1371	CoherentMotion_C#v1	1	500
748	1	5	51	0	0	3	3	312	288	936	864	CoherentMotion_C#v1	1	500
804	1	2	23	1	1	3	3	143	457	429	1371	CoherentMotion_C#v1	1	500
844	1	7	70	0	0	3	3	424	176	1272	528	CoherentMotion_C#v1	1	500
744	1	6	61	2	2	3	3	368	232	1104	696	CoherentMotion_C#v1	1	500
753	1	7	70	0	0	3	3	424	176	1272	528	CoherentMotion_C#v1	1	500
728	1	4	42	3	3	3	3	256	344	768	1032	CoherentMotion_C#v1	1	500
1344	0	0	5	3	2	3	3	31	569	93	1707	CoherentMotion_C#v1	1	500
664	1	6	61	1	1	3	3	368	232	1104	696	CoherentMotion_C#v1	1	500
703	1	5	51	3	3	3	3	312	288	936	864	CoherentMotion_C#v1	1	500
804	1	6	61	2	2	3	3	368	232	1104	696	CoherentMotion_C#v1	1	500
975	1	6	61	1	1	3	3	368	232	1104	696	CoherentMotion_C#v1	1	500
1069	0	0	5	1	3	3	3	31	569	93	1707	CoherentMotion_C#v1	1	500
795	1	7	70	3	3	3	3	424	176	1272	528	CoherentMotion_C#v1	1	500
1429	0	4	42	2	3	3	3	256	344	768	1032	CoherentMotion_C#v1	1	500
575	0	0	5	0	1	3	3	31	569	93	1707	CoherentMotion_C#v1	1	500
852	1	2	23	2	2	3	3	143	457	429	1371	CoherentMotion_C#v1	1	500
812	1	4	42	0	0	3	3	256	344	768	1032	CoherentMotion_C#v1	1	500
646	1	7	70	0	0	3	3	424	176	1272	528	CoherentMotion_C#v1	1	500
700	0	2	23	1	0	3	3	143	457	429	1371	CoherentMotion_C#v1	1	500
626	1	3	33	1	1	3	3	199	401	597	1203	CoherentMotion_C#v1	1	500
711	1	7	70	2	2	3	3	424	176	1272	528	CoherentMotion_C#v1	1	500
702	1	5	51	2	2	3	3	312	288	936	864	CoherentMotion_C#v1	1	500
630	1	2	23	3	3	3	3	143	457	429	1371	CoherentMotion_C#v1	1	500
714	0	0	5	2	3	3	3	31	569	93	1707	CoherentMotion_C#v1	1	500
802	0	0	5	3	1	3	3	31	569	93	1707	CoherentMotion_C#v1	1	500
940	0	1	14	1	0	3	3	87	513	261	1539	CoherentMotion_C#v1	1	500
698	1	1	14	1	1	3	3	87	513	261	1539	CoherentMotion_C#v1	1	500
780	0	4	42	0	1	3	3	256	344	768	1032	CoherentMotion_C#v1	1	500
631	0	7	70	3	2	3	3	424	176	1272	528	CoherentMotion_C#v1	1	500
1374	1	7	70	2	2	3	3	424	176	1272	528	CoherentMotion_C#v1	1	500
726	1	4	42	2	2	3	3	256	344	768	1032	CoherentMotion_C#v1	1	500
778	1	4	42	0	0	3	3	256	344	768	1032	CoherentMotion_C#v1	1	500
1127	1	4	42	2	2	3	3	256	344	768	1032	CoherentMotion_C#v1	1	500
856	0	1	14	0	1	3	3	87	513	261	1539	CoherentMotion_C#v1	1	500
754	1	1	14	1	1	3	3	87	513	261	1539	CoherentMotion_C#v1	1	500
763	0	2	23	1	3	3	3	143	457	429	1371	CoherentMotion_C#v1	1	500
676	0	1	14	0	3	3	3	87	513	261	1539	CoherentMotion_C#v1	1	500
859	1	7	70	0	0	3	3	424	176	1272	528	CoherentMotion_C#v1	1	500
758	1	2	23	1	1	3	3	143	457	429	1371	CoherentMotion_C#v1	1	500
702	0	3	33	0	3	3	3	199	401	597	1203	CoherentMotion_C#v1	1	500
1091	0	4	42	2	1	3	3	256	344	768	1032	CoherentMotion_C#v1	1	500
885	1	2	23	1	1	3	3	143	457	429	1371	CoherentMotion_C#v1	1	500
717	0	0	5	2	0	3	3	31	569	93	1707	CoherentMotion_C#v1	1	500
903	0	6	61	0	2	3	3	368	232	1104	696	CoherentMotion_C#v1	1	500
788	1	4	42	1	1	3	3	256	344	768	1032	CoherentMotion_C#v1	1	500
958	0	3	33	0	3	3	3	199	401	597	1203	CoherentMotion_C#v1	1	500
873	0	1	14	3	1	3	3	87	513	261	1539	CoherentMotion_C#v1	1	500
1238	0	2	23	2	0	3	3	143	457	429	1371	CoherentMotion_C#v1	1	500
1371	1	5	51	1	1	3	3	312	288	936	864	CoherentMotion_C#v1	1	500
770	1	5	51	3	3	3	3	312	288	936	864	CoherentMotion_C#v1	1	500
776	1	7	70	0	0	3	3	424	176	1272	528	CoherentMotion_C#v1	1	500
661	1	4	42	2	2	3	3	256	344	768	1032	CoherentMotion_C#v1	1	500
603	1	5	51	1	1	3	3	312	288	936	864	CoherentMotion_C#v1	1	500
765	1	7	70	0	0	3	3	424	176	1272	528	CoherentMotion_C#v1	1	500
872	0	1	14	2	3	3	3	87	513	261	1539	CoherentMotion_C#v1	1	500
691	1	1	14	1	1	3	3	87	513	261	1539	CoherentMotion_C#v1	1	500
747	0	0	5	0	1	3	3	31	569	93	1707	CoherentMotion_C#v1	1	500
737	1	7	70	0	0	3	3	424	176	1272	528	CoherentMotion_C#v1	1	500
630	0	1	14	2	1	3	3	87	513	261	1539	CoherentMotion_C#v1	1	500
798	1	6	61	0	0	3	3	368	232	1104	696	CoherentMotion_C#v1	1	500
665	1	3	33	1	1	3	3	199	401	597	1203	CoherentMotion_C#v1	1	500
718	1	4	42	3	3	3	3	256	344	768	1032	CoherentMotion_C#v1	1	500
930	0	1	14	2	1	3	3	87	513	261	1539	CoherentMotion_C#v1	1	500
802	1	7	70	2	2	3	3	424	176	1272	528	CoherentMotion_C#v1	1	500
1099	0	1	14	3	0	3	3	87	513	261	1539	CoherentMotion_C#v1	1	500
653	1	5	51	1	1	3	3	312	288	936	864	CoherentMotion_C#v1	1	500
642	1	3	33	1	1	3	3	199	401	597	1203	CoherentMotion_C#v1	1	500
546	1	7	70	3	3	3	3	424	176	1272	528	CoherentMotion_C#v1	1	500
1723	1	6	61	1	1	3	3	368	232	1104	696	CoherentMotion_C#v1	1	500
683	1	4	42	2	2	3	3	256	344	768	1032	CoherentMotion_C#v1	1	500
639	1	3	33	1	1	3	3	199	401	597	1203	CoherentMotion_C#v1	1	500
632	1	4	42	3	3	3	3	256	344	768	1032	CoherentMotion_C#v1	1	500
717	0	1	14	3	1	3	3	87	513	261	1539	CoherentMotion_C#v1	1	500
609	1	6	61	3	3	3	3	368	232	1104	696	CoherentMotion_C#v1	1	500
762	1	1	14	1	1	3	3	87	513	261	1539	CoherentMotion_C#v1	1	500
818	1	1	14	3	3	3	3	87	513	261	1539	CoherentMotion_C#v1	1	500
731	1	2	23	1	1	3	3	143	457	429	1371	CoherentMotion_C#v1	1	500
688	1	7	70	0	0	3	3	424	176	1272	528	CoherentMotion_C#v1	1	500
1466	1	1	14	0	0	3	3	87	513	261	1539	CoherentMotion_C#v1	1	500
645	1	5	51	3	3	3	3	312	288	936	864	CoherentMotion_C#v1	1	500
763	1	1	14	1	1	3	3	87	513	261	1539	CoherentMotion_C#v1	1	500
674	1	1	14	0	0	3	3	87	513	261	1539	CoherentMotion_C#v1	1	500
601	1	7	70	0	0	3	3	424	176	1272	528	CoherentMotion_C#v1	1	500
781	0	0	5	2	1	3	3	31	569	93	1707	CoherentMotion_C#v1	1	500
599	1	2	23	3	3	3	3	143	457	429	1371	CoherentMotion_C#v1	1	500
743	0	0	5	1	3	3	3	31	569	93	1707	CoherentMotion_C#v1	1	500
655	0	0	5	3	1	3	3	31	569	93	1707	CoherentMotion_C#v1	1	500
1289	0	2	23	2	0	3	3	143	457	429	1371	CoherentMotion_C#v1	1	500
735	0	1	14	2	3	3	3	87	513	261	1539	CoherentMotion_C#v1	1	500
1285	0	4	42	3	1	3	3	256	344	768	1032	CoherentMotion_C#v1	1	500
891	1	1	14	2	2	3	3	87	513	261	1539	CoherentMotion_C#v1	1	500
1032	0	3	33	3	2	3	3	199	401	597	1203	CoherentMotion_C#v1	1	500
647	1	6	61	2	2	3	3	368	232	1104	696	CoherentMotion_C#v1	1	500
733	1	3	33	3	3	3	3	199	401	597	1203	CoherentMotion_C#v1	1	500
740	1	3	33	3	3	3	3	199	401	597	1203	CoherentMotion_C#v1	1	500
636	1	4	42	3	3	3	3	256	344	768	1032	CoherentMotion_C#v1	1	500
977	0	0	5	2	1	3	3	31	569	93	1707	CoherentMotion_C#v1	1	500
1088	0	6	61	1	3	3	3	368	232	1104	696	CoherentMotion_C#v1	1	500
689	1	1	14	0	0	3	3	87	513	261	1539	CoherentMotion_C#v1	1	500
743	1	7	70	3	3	3	3	424	176	1272	528	CoherentMotion_C#v1	1	500
623	1	5	51	3	3	3	3	312	288	936	864	CoherentMotion_C#v1	1	500
643	1	5	51	3	3	3	3	312	288	936	864	CoherentMotion_C#v1	1	500
874	1	0	5	1	1	3	3	31	569	93	1707	CoherentMotion_C#v1	1	500
901	0	2	23	2	3	3	3	143	457	429	1371	CoherentMotion_C#v1	1	500
673	0	0	5	2	1	3	3	31	569	93	1707	CoherentMotion_C#v1	1	500
678	1	3	33	2	2	3	3	199	401	597	1203	CoherentMotion_C#v1	1	500
634	1	3	33	2	2	3	3	199	401	597	1203	CoherentMotion_C#v1	1	500
627	1	2	23	0	0	3	3	143	457	429	1371	CoherentMotion_C#v1	1	500
695	1	6	61	2	2	3	3	368	232	1104	696	CoherentMotion_C#v1	1	500
559	1	6	61	1	1	3	3	368	232	1104	696	CoherentMotion_C#v1	1	500
722	0	0	5	1	3	3	3	31	569	93	1707	CoherentMotion_C#v1	1	500
746	1	4	42	3	3	3	3	256	344	768	1032	CoherentMotion_C#v1	1	500
738	1	6	61	1	1	3	3	368	232	1104	696	CoherentMotion_C#v1	1	500
714	1	3	33	0	0	3	3	199	401	597	1203	CoherentMotion_C#v1	1	500
543	1	2	23	2	2	3	3	143	457	429	1371	CoherentMotion_C#v1	1	500
