# Supplementary material for: The Leuven Embedded Figures Test (L-EFT): measuring perception, intelligence or executive function?
Source: PeerJ. 2018 Mar 26;6:e4524. doi: 10.7717/peerj.4524 (PMC5875396; doi:10.7717/peerj.4524)
Supplement: Supplemental Information 9 [file peerj-06-4524-s009.zip › Study 1/CoherentMotion/116383CoherentMotion.csv]

ReactionTime	Accuracy	CoherenceLevel	CoherenceValue	StimDirection	RespDirection	G_MeanCoherentSpeed	G_MeanRandomSpeed	TotalCoherent	TotalRandom	TotalCoherentSpeed	TotalRandomSpeed	TestID	MainPrac	MotionDuration
1124	1	7	70	2	2	3	3	424	176	1272	528	CoherentMotion_C#v1	0	1000
1043	0	3	33	1	3	3	3	199	401	597	1203	CoherentMotion_C#v1	0	1000
1474	1	2	23	1	1	3	3	143	457	429	1371	CoherentMotion_C#v1	0	1000
2465	1	7	70	3	3	3	3	424	176	1272	528	CoherentMotion_C#v1	0	1000
1350	1	4	42	3	3	3	3	256	344	768	1032	CoherentMotion_C#v1	0	1000
1086	0	0	5	0	3	3	3	31	569	93	1707	CoherentMotion_C#v1	0	1000
1390	0	1	14	3	2	3	3	87	513	261	1539	CoherentMotion_C#v1	0	1000
1463	1	7	70	2	2	3	3	424	176	1272	528	CoherentMotion_C#v1	0	1000
1441	1	4	42	1	1	3	3	256	344	768	1032	CoherentMotion_C#v1	0	1000
1180	1	6	61	1	1	3	3	368	232	1104	696	CoherentMotion_C#v1	0	1000
1147	0	5	51	1	3	3	3	312	288	936	864	CoherentMotion_C#v1	0	1000
1266	1	2	23	2	2	3	3	143	457	429	1371	CoherentMotion_C#v1	0	1000
1207	0	0	5	1	0	3	3	31	569	93	1707	CoherentMotion_C#v1	0	1000
1082	1	6	61	0	0	3	3	368	232	1104	696	CoherentMotion_C#v1	0	1000
1181	0	0	5	1	3	3	3	31	569	93	1707	CoherentMotion_C#v1	0	1000
1248	1	2	23	1	1	3	3	143	457	429	1371	CoherentMotion_C#v1	0	1000
1105	1	3	33	1	1	3	3	199	401	597	1203	CoherentMotion_C#v1	0	1000
1813	1	4	42	2	2	3	3	256	344	768	1032	CoherentMotion_C#v1	0	1000
1079	1	3	33	2	2	3	3	199	401	597	1203	CoherentMotion_C#v1	0	1000
1369	0	2	23	1	3	3	3	143	457	429	1371	CoherentMotion_C#v1	0	1000
1216	0	1	14	1	2	3	3	87	513	261	1539	CoherentMotion_C#v1	0	1000
1254	0	6	61	0	2	3	3	368	232	1104	696	CoherentMotion_C#v1	0	1000
1066	1	3	33	1	1	3	3	199	401	597	1203	CoherentMotion_C#v1	0	1000
1164	1	4	42	1	1	3	3	256	344	768	1032	CoherentMotion_C#v1	0	1000
1227	1	0	5	0	0	3	3	31	569	93	1707	CoherentMotion_C#v1	0	1000
1219	1	6	61	0	0	3	3	368	232	1104	696	CoherentMotion_C#v1	0	1000
1207	1	3	33	0	0	3	3	199	401	597	1203	CoherentMotion_C#v1	0	1000
1131	1	3	33	2	2	3	3	199	401	597	1203	CoherentMotion_C#v1	0	1000
1405	1	6	61	0	0	3	3	368	232	1104	696	CoherentMotion_C#v1	0	1000
1079	1	1	14	3	3	3	3	87	513	261	1539	CoherentMotion_C#v1	0	1000
1044	1	6	61	2	2	3	3	368	232	1104	696	CoherentMotion_C#v1	0	1000
1043	1	3	33	1	1	3	3	199	401	597	1203	CoherentMotion_C#v1	0	1000
1096	1	6	61	3	3	3	3	368	232	1104	696	CoherentMotion_C#v1	0	1000
1848	1	6	61	1	1	3	3	368	232	1104	696	CoherentMotion_C#v1	0	1000
1149	1	0	5	0	0	3	3	31	569	93	1707	CoherentMotion_C#v1	0	1000
1247	1	3	33	1	1	3	3	199	401	597	1203	CoherentMotion_C#v1	0	1000
1699	1	4	42	3	3	3	3	256	344	768	1032	CoherentMotion_C#v1	0	1000
1248	1	3	33	1	1	3	3	199	401	597	1203	CoherentMotion_C#v1	0	1000
1037	1	1	14	3	3	3	3	87	513	261	1539	CoherentMotion_C#v1	0	1000
1042	1	3	33	2	2	3	3	199	401	597	1203	CoherentMotion_C#v1	0	1000
1128	0	3	33	3	0	3	3	199	401	597	1203	CoherentMotion_C#v1	0	1000
1227	1	6	61	1	1	3	3	368	232	1104	696	CoherentMotion_C#v1	0	1000
1086	0	1	14	3	0	3	3	87	513	261	1539	CoherentMotion_C#v1	0	1000
1247	0	2	23	2	1	3	3	143	457	429	1371	CoherentMotion_C#v1	0	1000
1636	0	1	14	2	0	3	3	87	513	261	1539	CoherentMotion_C#v1	0	1000
1059	0	0	5	1	2	3	3	31	569	93	1707	CoherentMotion_C#v1	0	1000
1236	0	3	33	3	1	3	3	199	401	597	1203	CoherentMotion_C#v1	0	1000
1159	0	4	42	3	2	3	3	256	344	768	1032	CoherentMotion_C#v1	0	1000
1275	1	7	70	3	3	3	3	424	176	1272	528	CoherentMotion_C#v1	0	1000
1648	0	7	70	0	2	3	3	424	176	1272	528	CoherentMotion_C#v1	0	1000
1311	0	2	23	3	1	3	3	143	457	429	1371	CoherentMotion_C#v1	0	1000
1035	1	3	33	1	1	3	3	199	401	597	1203	CoherentMotion_C#v1	0	1000
1620	1	5	51	2	2	3	3	312	288	936	864	CoherentMotion_C#v1	0	1000
1263	1	4	42	2	2	3	3	256	344	768	1032	CoherentMotion_C#v1	0	1000
1049	0	0	5	0	2	3	3	31	569	93	1707	CoherentMotion_C#v1	0	1000
1624	1	4	42	2	2	3	3	256	344	768	1032	CoherentMotion_C#v1	0	1000
1143	1	2	23	2	2	3	3	143	457	429	1371	CoherentMotion_C#v1	0	1000
1766	0	4	42	1	2	3	3	256	344	768	1032	CoherentMotion_C#v1	0	1000
1227	1	6	61	0	0	3	3	368	232	1104	696	CoherentMotion_C#v1	0	1000
1167	1	2	23	0	0	3	3	143	457	429	1371	CoherentMotion_C#v1	0	1000
1152	0	4	42	2	1	3	3	256	344	768	1032	CoherentMotion_C#v1	0	1000
1155	1	5	51	3	3	3	3	312	288	936	864	CoherentMotion_C#v1	0	1000
1128	1	4	42	1	1	3	3	256	344	768	1032	CoherentMotion_C#v1	0	1000
1161	0	2	23	3	0	3	3	143	457	429	1371	CoherentMotion_C#v1	0	1000
1038	1	7	70	1	1	3	3	424	176	1272	528	CoherentMotion_C#v1	0	1000
1050	0	0	5	2	1	3	3	31	569	93	1707	CoherentMotion_C#v1	0	1000
1211	1	6	61	0	0	3	3	368	232	1104	696	CoherentMotion_C#v1	0	1000
1043	1	7	70	1	1	3	3	424	176	1272	528	CoherentMotion_C#v1	0	1000
1245	1	2	23	2	2	3	3	143	457	429	1371	CoherentMotion_C#v1	0	1000
1171	1	5	51	3	3	3	3	312	288	936	864	CoherentMotion_C#v1	0	1000
1126	0	1	14	3	0	3	3	87	513	261	1539	CoherentMotion_C#v1	0	1000
1044	1	7	70	1	1	3	3	424	176	1272	528	CoherentMotion_C#v1	0	1000
1065	1	7	70	0	0	3	3	424	176	1272	528	CoherentMotion_C#v1	0	1000
1113	1	4	42	1	1	3	3	256	344	768	1032	CoherentMotion_C#v1	0	1000
1132	1	2	23	2	2	3	3	143	457	429	1371	CoherentMotion_C#v1	0	1000
1086	1	7	70	2	2	3	3	424	176	1272	528	CoherentMotion_C#v1	0	1000
1083	1	0	5	1	1	3	3	31	569	93	1707	CoherentMotion_C#v1	0	1000
1084	1	2	23	2	2	3	3	143	457	429	1371	CoherentMotion_C#v1	0	1000
1184	1	1	14	2	2	3	3	87	513	261	1539	CoherentMotion_C#v1	0	1000
1104	0	0	5	3	2	3	3	31	569	93	1707	CoherentMotion_C#v1	0	1000
889	0	1	14	1	2	3	3	87	513	261	1539	CoherentMotion_C#v1	1	500
851	0	1	14	1	0	3	3	87	513	261	1539	CoherentMotion_C#v1	1	500
798	1	6	61	3	3	3	3	368	232	1104	696	CoherentMotion_C#v1	1	500
839	0	1	14	3	1	3	3	87	513	261	1539	CoherentMotion_C#v1	1	500
833	1	3	33	3	3	3	3	199	401	597	1203	CoherentMotion_C#v1	1	500
620	1	4	42	1	1	3	3	256	344	768	1032	CoherentMotion_C#v1	1	500
704	1	3	33	0	0	3	3	199	401	597	1203	CoherentMotion_C#v1	1	500
649	1	5	51	3	3	3	3	312	288	936	864	CoherentMotion_C#v1	1	500
700	1	5	51	0	0	3	3	312	288	936	864	CoherentMotion_C#v1	1	500
660	1	4	42	0	0	3	3	256	344	768	1032	CoherentMotion_C#v1	1	500
1131	1	6	61	3	3	3	3	368	232	1104	696	CoherentMotion_C#v1	1	500
702	1	3	33	2	2	3	3	199	401	597	1203	CoherentMotion_C#v1	1	500
660	1	7	70	2	2	3	3	424	176	1272	528	CoherentMotion_C#v1	1	500
570	1	6	61	1	1	3	3	368	232	1104	696	CoherentMotion_C#v1	1	500
638	1	0	5	3	3	3	3	31	569	93	1707	CoherentMotion_C#v1	1	500
625	1	7	70	1	1	3	3	424	176	1272	528	CoherentMotion_C#v1	1	500
542	1	3	33	3	3	3	3	199	401	597	1203	CoherentMotion_C#v1	1	500
938	0	2	23	1	0	3	3	143	457	429	1371	CoherentMotion_C#v1	1	500
792	1	2	23	3	3	3	3	143	457	429	1371	CoherentMotion_C#v1	1	500
558	1	6	61	2	2	3	3	368	232	1104	696	CoherentMotion_C#v1	1	500
659	1	3	33	3	3	3	3	199	401	597	1203	CoherentMotion_C#v1	1	500
572	1	5	51	2	2	3	3	312	288	936	864	CoherentMotion_C#v1	1	500
703	1	4	42	2	2	3	3	256	344	768	1032	CoherentMotion_C#v1	1	500
565	0	1	14	2	1	3	3	87	513	261	1539	CoherentMotion_C#v1	1	500
584	1	7	70	1	1	3	3	424	176	1272	528	CoherentMotion_C#v1	1	500
796	1	1	14	2	2	3	3	87	513	261	1539	CoherentMotion_C#v1	1	500
647	0	1	14	3	2	3	3	87	513	261	1539	CoherentMotion_C#v1	1	500
637	1	6	61	1	1	3	3	368	232	1104	696	CoherentMotion_C#v1	1	500
654	1	7	70	3	3	3	3	424	176	1272	528	CoherentMotion_C#v1	1	500
723	0	1	14	1	2	3	3	87	513	261	1539	CoherentMotion_C#v1	1	500
783	1	3	33	2	2	3	3	199	401	597	1203	CoherentMotion_C#v1	1	500
696	1	3	33	0	0	3	3	199	401	597	1203	CoherentMotion_C#v1	1	500
718	1	6	61	3	3	3	3	368	232	1104	696	CoherentMotion_C#v1	1	500
583	1	6	61	3	3	3	3	368	232	1104	696	CoherentMotion_C#v1	1	500
828	0	0	5	1	0	3	3	31	569	93	1707	CoherentMotion_C#v1	1	500
742	1	3	33	2	2	3	3	199	401	597	1203	CoherentMotion_C#v1	1	500
590	0	1	14	2	3	3	3	87	513	261	1539	CoherentMotion_C#v1	1	500
581	0	4	42	0	2	3	3	256	344	768	1032	CoherentMotion_C#v1	1	500
709	1	5	51	0	0	3	3	312	288	936	864	CoherentMotion_C#v1	1	500
688	1	6	61	0	0	3	3	368	232	1104	696	CoherentMotion_C#v1	1	500
663	1	5	51	1	1	3	3	312	288	936	864	CoherentMotion_C#v1	1	500
824	1	0	5	0	0	3	3	31	569	93	1707	CoherentMotion_C#v1	1	500
583	1	4	42	1	1	3	3	256	344	768	1032	CoherentMotion_C#v1	1	500
714	1	3	33	1	1	3	3	199	401	597	1203	CoherentMotion_C#v1	1	500
690	0	0	5	1	0	3	3	31	569	93	1707	CoherentMotion_C#v1	1	500
648	1	3	33	2	2	3	3	199	401	597	1203	CoherentMotion_C#v1	1	500
606	1	4	42	3	3	3	3	256	344	768	1032	CoherentMotion_C#v1	1	500
754	1	0	5	0	0	3	3	31	569	93	1707	CoherentMotion_C#v1	1	500
650	1	7	70	0	0	3	3	424	176	1272	528	CoherentMotion_C#v1	1	500
655	1	6	61	1	1	3	3	368	232	1104	696	CoherentMotion_C#v1	1	500
677	0	2	23	3	0	3	3	143	457	429	1371	CoherentMotion_C#v1	1	500
1163	1	7	70	3	3	3	3	424	176	1272	528	CoherentMotion_C#v1	1	500
670	1	5	51	1	1	3	3	312	288	936	864	CoherentMotion_C#v1	1	500
580	1	7	70	2	2	3	3	424	176	1272	528	CoherentMotion_C#v1	1	500
1159	1	3	33	3	3	3	3	199	401	597	1203	CoherentMotion_C#v1	1	500
555	1	4	42	3	3	3	3	256	344	768	1032	CoherentMotion_C#v1	1	500
669	1	7	70	3	3	3	3	424	176	1272	528	CoherentMotion_C#v1	1	500
626	1	5	51	2	2	3	3	312	288	936	864	CoherentMotion_C#v1	1	500
708	1	6	61	0	0	3	3	368	232	1104	696	CoherentMotion_C#v1	1	500
639	1	7	70	3	3	3	3	424	176	1272	528	CoherentMotion_C#v1	1	500
692	1	6	61	2	2	3	3	368	232	1104	696	CoherentMotion_C#v1	1	500
618	0	2	23	0	2	3	3	143	457	429	1371	CoherentMotion_C#v1	1	500
606	0	0	5	0	3	3	3	31	569	93	1707	CoherentMotion_C#v1	1	500
626	0	0	5	1	3	3	3	31	569	93	1707	CoherentMotion_C#v1	1	500
680	1	2	23	1	1	3	3	143	457	429	1371	CoherentMotion_C#v1	1	500
636	1	5	51	1	1	3	3	312	288	936	864	CoherentMotion_C#v1	1	500
564	1	5	51	2	2	3	3	312	288	936	864	CoherentMotion_C#v1	1	500
951	0	1	14	1	0	3	3	87	513	261	1539	CoherentMotion_C#v1	1	500
723	1	4	42	0	0	3	3	256	344	768	1032	CoherentMotion_C#v1	1	500
636	1	3	33	2	2	3	3	199	401	597	1203	CoherentMotion_C#v1	1	500
737	0	2	23	0	1	3	3	143	457	429	1371	CoherentMotion_C#v1	1	500
681	1	4	42	1	1	3	3	256	344	768	1032	CoherentMotion_C#v1	1	500
863	0	0	5	1	3	3	3	31	569	93	1707	CoherentMotion_C#v1	1	500
634	1	3	33	0	0	3	3	199	401	597	1203	CoherentMotion_C#v1	1	500
813	1	1	14	2	2	3	3	87	513	261	1539	CoherentMotion_C#v1	1	500
616	1	4	42	0	0	3	3	256	344	768	1032	CoherentMotion_C#v1	1	500
589	1	0	5	2	2	3	3	31	569	93	1707	CoherentMotion_C#v1	1	500
685	1	3	33	2	2	3	3	199	401	597	1203	CoherentMotion_C#v1	1	500
584	1	4	42	3	3	3	3	256	344	768	1032	CoherentMotion_C#v1	1	500
3325	1	4	42	3	3	3	3	256	344	768	1032	CoherentMotion_C#v1	1	500
645	1	7	70	2	2	3	3	424	176	1272	528	CoherentMotion_C#v1	1	500
663	1	3	33	1	1	3	3	199	401	597	1203	CoherentMotion_C#v1	1	500
573	1	5	51	2	2	3	3	312	288	936	864	CoherentMotion_C#v1	1	500
1556	0	0	5	3	2	3	3	31	569	93	1707	CoherentMotion_C#v1	1	500
689	1	2	23	2	2	3	3	143	457	429	1371	CoherentMotion_C#v1	1	500
537	0	2	23	1	2	3	3	143	457	429	1371	CoherentMotion_C#v1	1	500
1529	1	4	42	3	3	3	3	256	344	768	1032	CoherentMotion_C#v1	1	500
708	1	7	70	3	3	3	3	424	176	1272	528	CoherentMotion_C#v1	1	500
717	1	7	70	1	1	3	3	424	176	1272	528	CoherentMotion_C#v1	1	500
612	1	5	51	3	3	3	3	312	288	936	864	CoherentMotion_C#v1	1	500
760	0	0	5	2	0	3	3	31	569	93	1707	CoherentMotion_C#v1	1	500
548	1	5	51	3	3	3	3	312	288	936	864	CoherentMotion_C#v1	1	500
645	1	7	70	0	0	3	3	424	176	1272	528	CoherentMotion_C#v1	1	500
746	0	2	23	2	0	3	3	143	457	429	1371	CoherentMotion_C#v1	1	500
945	0	4	42	0	2	3	3	256	344	768	1032	CoherentMotion_C#v1	1	500
702	1	1	14	1	1	3	3	87	513	261	1539	CoherentMotion_C#v1	1	500
789	1	4	42	0	0	3	3	256	344	768	1032	CoherentMotion_C#v1	1	500
558	1	7	70	1	1	3	3	424	176	1272	528	CoherentMotion_C#v1	1	500
737	1	6	61	0	0	3	3	368	232	1104	696	CoherentMotion_C#v1	1	500
777	0	1	14	3	1	3	3	87	513	261	1539	CoherentMotion_C#v1	1	500
626	0	7	70	3	2	3	3	424	176	1272	528	CoherentMotion_C#v1	1	500
676	1	2	23	1	1	3	3	143	457	429	1371	CoherentMotion_C#v1	1	500
822	1	0	5	0	0	3	3	31	569	93	1707	CoherentMotion_C#v1	1	500
656	1	3	33	2	2	3	3	199	401	597	1203	CoherentMotion_C#v1	1	500
583	1	2	23	3	3	3	3	143	457	429	1371	CoherentMotion_C#v1	1	500
827	0	2	23	1	3	3	3	143	457	429	1371	CoherentMotion_C#v1	1	500
536	0	4	42	0	1	3	3	256	344	768	1032	CoherentMotion_C#v1	1	500
571	0	2	23	1	2	3	3	143	457	429	1371	CoherentMotion_C#v1	1	500
558	1	6	61	1	1	3	3	368	232	1104	696	CoherentMotion_C#v1	1	500
781	0	0	5	3	0	3	3	31	569	93	1707	CoherentMotion_C#v1	1	500
586	1	2	23	2	2	3	3	143	457	429	1371	CoherentMotion_C#v1	1	500
589	1	3	33	3	3	3	3	199	401	597	1203	CoherentMotion_C#v1	1	500
850	1	1	14	2	2	3	3	87	513	261	1539	CoherentMotion_C#v1	1	500
716	1	6	61	1	1	3	3	368	232	1104	696	CoherentMotion_C#v1	1	500
564	1	6	61	1	1	3	3	368	232	1104	696	CoherentMotion_C#v1	1	500
866	1	2	23	0	0	3	3	143	457	429	1371	CoherentMotion_C#v1	1	500
768	1	5	51	2	2	3	3	312	288	936	864	CoherentMotion_C#v1	1	500
794	0	0	5	1	0	3	3	31	569	93	1707	CoherentMotion_C#v1	1	500
819	1	5	51	2	2	3	3	312	288	936	864	CoherentMotion_C#v1	1	500
894	0	2	23	0	3	3	3	143	457	429	1371	CoherentMotion_C#v1	1	500
602	1	2	23	1	1	3	3	143	457	429	1371	CoherentMotion_C#v1	1	500
766	0	0	5	2	1	3	3	31	569	93	1707	CoherentMotion_C#v1	1	500
630	1	7	70	1	1	3	3	424	176	1272	528	CoherentMotion_C#v1	1	500
1287	0	2	23	1	2	3	3	143	457	429	1371	CoherentMotion_C#v1	1	500
909	1	4	42	0	0	3	3	256	344	768	1032	CoherentMotion_C#v1	1	500
907	1	6	61	2	2	3	3	368	232	1104	696	CoherentMotion_C#v1	1	500
934	1	5	51	2	2	3	3	312	288	936	864	CoherentMotion_C#v1	1	500
885	1	4	42	2	2	3	3	256	344	768	1032	CoherentMotion_C#v1	1	500
881	1	1	14	3	3	3	3	87	513	261	1539	CoherentMotion_C#v1	1	500
651	1	4	42	1	1	3	3	256	344	768	1032	CoherentMotion_C#v1	1	500
626	1	3	33	3	3	3	3	199	401	597	1203	CoherentMotion_C#v1	1	500
743	1	6	61	1	1	3	3	368	232	1104	696	CoherentMotion_C#v1	1	500
574	1	7	70	3	3	3	3	424	176	1272	528	CoherentMotion_C#v1	1	500
897	1	1	14	3	3	3	3	87	513	261	1539	CoherentMotion_C#v1	1	500
719	0	0	5	3	0	3	3	31	569	93	1707	CoherentMotion_C#v1	1	500
613	0	7	70	1	2	3	3	424	176	1272	528	CoherentMotion_C#v1	1	500
698	1	1	14	3	3	3	3	87	513	261	1539	CoherentMotion_C#v1	1	500
672	1	5	51	2	2	3	3	312	288	936	864	CoherentMotion_C#v1	1	500
629	1	6	61	1	1	3	3	368	232	1104	696	CoherentMotion_C#v1	1	500
826	1	5	51	0	0	3	3	312	288	936	864	CoherentMotion_C#v1	1	500
629	0	0	5	3	1	3	3	31	569	93	1707	CoherentMotion_C#v1	1	500
889	0	3	33	2	1	3	3	199	401	597	1203	CoherentMotion_C#v1	1	500
822	1	2	23	0	0	3	3	143	457	429	1371	CoherentMotion_C#v1	1	500
636	1	2	23	1	1	3	3	143	457	429	1371	CoherentMotion_C#v1	1	500
757	1	7	70	0	0	3	3	424	176	1272	528	CoherentMotion_C#v1	1	500
701	1	6	61	2	2	3	3	368	232	1104	696	CoherentMotion_C#v1	1	500
692	1	1	14	1	1	3	3	87	513	261	1539	CoherentMotion_C#v1	1	500
730	1	1	14	3	3	3	3	87	513	261	1539	CoherentMotion_C#v1	1	500
832	1	3	33	2	2	3	3	199	401	597	1203	CoherentMotion_C#v1	1	500
667	0	1	14	1	0	3	3	87	513	261	1539	CoherentMotion_C#v1	1	500
1120	1	7	70	2	2	3	3	424	176	1272	528	CoherentMotion_C#v1	1	500
720	1	2	23	1	1	3	3	143	457	429	1371	CoherentMotion_C#v1	1	500
555	1	3	33	2	2	3	3	199	401	597	1203	CoherentMotion_C#v1	1	500
812	1	5	51	0	0	3	3	312	288	936	864	CoherentMotion_C#v1	1	500
1496	1	7	70	0	0	3	3	424	176	1272	528	CoherentMotion_C#v1	1	500
769	1	5	51	2	2	3	3	312	288	936	864	CoherentMotion_C#v1	1	500
682	1	4	42	2	2	3	3	256	344	768	1032	CoherentMotion_C#v1	1	500
898	0	2	23	2	1	3	3	143	457	429	1371	CoherentMotion_C#v1	1	500
605	1	5	51	3	3	3	3	312	288	936	864	CoherentMotion_C#v1	1	500
688	1	6	61	2	2	3	3	368	232	1104	696	CoherentMotion_C#v1	1	500
615	1	5	51	3	3	3	3	312	288	936	864	CoherentMotion_C#v1	1	500
972	0	0	5	3	0	3	3	31	569	93	1707	CoherentMotion_C#v1	1	500
600	1	4	42	1	1	3	3	256	344	768	1032	CoherentMotion_C#v1	1	500
540	1	6	61	3	3	3	3	368	232	1104	696	CoherentMotion_C#v1	1	500
897	0	3	33	3	2	3	3	199	401	597	1203	CoherentMotion_C#v1	1	500
652	1	4	42	3	3	3	3	256	344	768	1032	CoherentMotion_C#v1	1	500
754	1	6	61	0	0	3	3	368	232	1104	696	CoherentMotion_C#v1	1	500
682	1	3	33	1	1	3	3	199	401	597	1203	CoherentMotion_C#v1	1	500
641	1	1	14	2	2	3	3	87	513	261	1539	CoherentMotion_C#v1	1	500
582	1	2	23	3	3	3	3	143	457	429	1371	CoherentMotion_C#v1	1	500
678	1	2	23	3	3	3	3	143	457	429	1371	CoherentMotion_C#v1	1	500
544	1	7	70	3	3	3	3	424	176	1272	528	CoherentMotion_C#v1	1	500
803	1	5	51	0	0	3	3	312	288	936	864	CoherentMotion_C#v1	1	500
1084	1	1	14	1	1	3	3	87	513	261	1539	CoherentMotion_C#v1	1	500
765	0	3	33	0	1	3	3	199	401	597	1203	CoherentMotion_C#v1	1	500
806	0	2	23	1	2	3	3	143	457	429	1371	CoherentMotion_C#v1	1	500
687	0	0	5	1	3	3	3	31	569	93	1707	CoherentMotion_C#v1	1	500
578	1	1	14	0	0	3	3	87	513	261	1539	CoherentMotion_C#v1	1	500
586	1	7	70	2	2	3	3	424	176	1272	528	CoherentMotion_C#v1	1	500
622	1	0	5	0	0	3	3	31	569	93	1707	CoherentMotion_C#v1	1	500
544	1	6	61	2	2	3	3	368	232	1104	696	CoherentMotion_C#v1	1	500
630	1	6	61	1	1	3	3	368	232	1104	696	CoherentMotion_C#v1	1	500
763	1	3	33	2	2	3	3	199	401	597	1203	CoherentMotion_C#v1	1	500
1298	0	0	5	1	2	3	3	31	569	93	1707	CoherentMotion_C#v1	1	500
697	1	6	61	2	2	3	3	368	232	1104	696	CoherentMotion_C#v1	1	500
1871	0	2	23	1	2	3	3	143	457	429	1371	CoherentMotion_C#v1	1	500
1411	1	1	14	1	1	3	3	87	513	261	1539	CoherentMotion_C#v1	1	500
654	1	7	70	2	2	3	3	424	176	1272	528	CoherentMotion_C#v1	1	500
595	1	7	70	3	3	3	3	424	176	1272	528	CoherentMotion_C#v1	1	500
824	0	1	14	3	0	3	3	87	513	261	1539	CoherentMotion_C#v1	1	500
670	0	1	14	0	2	3	3	87	513	261	1539	CoherentMotion_C#v1	1	500
678	1	6	61	0	0	3	3	368	232	1104	696	CoherentMotion_C#v1	1	500
846	0	2	23	2	1	3	3	143	457	429	1371	CoherentMotion_C#v1	1	500
793	0	0	5	2	1	3	3	31	569	93	1707	CoherentMotion_C#v1	1	500
720	0	1	14	3	1	3	3	87	513	261	1539	CoherentMotion_C#v1	1	500
761	1	4	42	0	0	3	3	256	344	768	1032	CoherentMotion_C#v1	1	500
722	1	2	23	2	2	3	3	143	457	429	1371	CoherentMotion_C#v1	1	500
746	1	0	5	3	3	3	3	31	569	93	1707	CoherentMotion_C#v1	1	500
802	0	3	33	0	3	3	3	199	401	597	1203	CoherentMotion_C#v1	1	500
683	1	3	33	2	2	3	3	199	401	597	1203	CoherentMotion_C#v1	1	500
1234	1	4	42	3	3	3	3	256	344	768	1032	CoherentMotion_C#v1	1	500
851	1	7	70	2	2	3	3	424	176	1272	528	CoherentMotion_C#v1	1	500
830	1	4	42	2	2	3	3	256	344	768	1032	CoherentMotion_C#v1	1	500
633	1	1	14	2	2	3	3	87	513	261	1539	CoherentMotion_C#v1	1	500
544	1	7	70	2	2	3	3	424	176	1272	528	CoherentMotion_C#v1	1	500
1552	1	4	42	0	0	3	3	256	344	768	1032	CoherentMotion_C#v1	1	500
812	1	0	5	2	2	3	3	31	569	93	1707	CoherentMotion_C#v1	1	500
678	1	5	51	3	3	3	3	312	288	936	864	CoherentMotion_C#v1	1	500
621	1	5	51	3	3	3	3	312	288	936	864	CoherentMotion_C#v1	1	500
1650	1	6	61	3	3	3	3	368	232	1104	696	CoherentMotion_C#v1	1	500
881	1	5	51	3	3	3	3	312	288	936	864	CoherentMotion_C#v1	1	500
749	1	4	42	1	1	3	3	256	344	768	1032	CoherentMotion_C#v1	1	500
821	1	0	5	0	0	3	3	31	569	93	1707	CoherentMotion_C#v1	1	500
810	1	1	14	2	2	3	3	87	513	261	1539	CoherentMotion_C#v1	1	500
743	0	1	14	3	0	3	3	87	513	261	1539	CoherentMotion_C#v1	1	500
542	0	0	5	2	3	3	3	31	569	93	1707	CoherentMotion_C#v1	1	500
819	1	2	23	0	0	3	3	143	457	429	1371	CoherentMotion_C#v1	1	500
796	1	0	5	0	0	3	3	31	569	93	1707	CoherentMotion_C#v1	1	500
695	1	5	51	0	0	3	3	312	288	936	864	CoherentMotion_C#v1	1	500
844	0	2	23	0	1	3	3	143	457	429	1371	CoherentMotion_C#v1	1	500
773	1	3	33	2	2	3	3	199	401	597	1203	CoherentMotion_C#v1	1	500
689	1	5	51	0	0	3	3	312	288	936	864	CoherentMotion_C#v1	1	500
835	1	0	5	2	2	3	3	31	569	93	1707	CoherentMotion_C#v1	1	500
850	0	2	23	1	3	3	3	143	457	429	1371	CoherentMotion_C#v1	1	500
811	1	0	5	3	3	3	3	31	569	93	1707	CoherentMotion_C#v1	1	500
801	1	1	14	3	3	3	3	87	513	261	1539	CoherentMotion_C#v1	1	500
1263	1	5	51	1	1	3	3	312	288	936	864	CoherentMotion_C#v1	1	500
773	1	6	61	2	2	3	3	368	232	1104	696	CoherentMotion_C#v1	1	500
877	1	3	33	1	1	3	3	199	401	597	1203	CoherentMotion_C#v1	1	500
648	1	3	33	1	1	3	3	199	401	597	1203	CoherentMotion_C#v1	1	500
1003	0	0	5	0	2	3	3	31	569	93	1707	CoherentMotion_C#v1	1	500
813	1	7	70	3	3	3	3	424	176	1272	528	CoherentMotion_C#v1	1	500
599	0	0	5	1	3	3	3	31	569	93	1707	CoherentMotion_C#v1	1	500
828	0	0	5	2	0	3	3	31	569	93	1707	CoherentMotion_C#v1	1	500
757	1	3	33	2	2	3	3	199	401	597	1203	CoherentMotion_C#v1	1	500
654	0	3	33	3	2	3	3	199	401	597	1203	CoherentMotion_C#v1	1	500
802	1	5	51	0	0	3	3	312	288	936	864	CoherentMotion_C#v1	1	500
669	0	3	33	2	0	3	3	199	401	597	1203	CoherentMotion_C#v1	1	500
643	0	7	70	1	3	3	3	424	176	1272	528	CoherentMotion_C#v1	1	500
649	1	2	23	3	3	3	3	143	457	429	1371	CoherentMotion_C#v1	1	500
941	1	1	14	2	2	3	3	87	513	261	1539	CoherentMotion_C#v1	1	500
780	1	6	61	0	0	3	3	368	232	1104	696	CoherentMotion_C#v1	1	500
628	1	7	70	3	3	3	3	424	176	1272	528	CoherentMotion_C#v1	1	500
698	1	2	23	1	1	3	3	143	457	429	1371	CoherentMotion_C#v1	1	500
943	0	0	5	3	0	3	3	31	569	93	1707	CoherentMotion_C#v1	1	500
686	1	7	70	0	0	3	3	424	176	1272	528	CoherentMotion_C#v1	1	500
594	1	6	61	0	0	3	3	368	232	1104	696	CoherentMotion_C#v1	1	500
823	1	1	14	1	1	3	3	87	513	261	1539	CoherentMotion_C#v1	1	500
770	0	2	23	2	1	3	3	143	457	429	1371	CoherentMotion_C#v1	1	500
762	1	6	61	0	0	3	3	368	232	1104	696	CoherentMotion_C#v1	1	500
723	1	4	42	3	3	3	3	256	344	768	1032	CoherentMotion_C#v1	1	500
602	1	7	70	2	2	3	3	424	176	1272	528	CoherentMotion_C#v1	1	500
699	1	7	70	0	0	3	3	424	176	1272	528	CoherentMotion_C#v1	1	500
981	1	6	61	0	0	3	3	368	232	1104	696	CoherentMotion_C#v1	1	500
787	0	0	5	1	3	3	3	31	569	93	1707	CoherentMotion_C#v1	1	500
589	1	5	51	1	1	3	3	312	288	936	864	CoherentMotion_C#v1	1	500
992	0	2	23	1	0	3	3	143	457	429	1371	CoherentMotion_C#v1	1	500
1119	0	3	33	0	3	3	3	199	401	597	1203	CoherentMotion_C#v1	1	500
800	1	3	33	3	3	3	3	199	401	597	1203	CoherentMotion_C#v1	1	500
570	1	6	61	3	3	3	3	368	232	1104	696	CoherentMotion_C#v1	1	500
846	1	1	14	1	1	3	3	87	513	261	1539	CoherentMotion_C#v1	1	500
634	1	5	51	3	3	3	3	312	288	936	864	CoherentMotion_C#v1	1	500
558	1	3	33	3	3	3	3	199	401	597	1203	CoherentMotion_C#v1	1	500
541	0	3	33	2	3	3	3	199	401	597	1203	CoherentMotion_C#v1	1	500
615	1	2	23	1	1	3	3	143	457	429	1371	CoherentMotion_C#v1	1	500
796	1	2	23	0	0	3	3	143	457	429	1371	CoherentMotion_C#v1	1	500
693	1	4	42	2	2	3	3	256	344	768	1032	CoherentMotion_C#v1	1	500
731	1	5	51	2	2	3	3	312	288	936	864	CoherentMotion_C#v1	1	500
756	1	7	70	1	1	3	3	424	176	1272	528	CoherentMotion_C#v1	1	500
572	1	7	70	2	2	3	3	424	176	1272	528	CoherentMotion_C#v1	1	500
672	1	5	51	3	3	3	3	312	288	936	864	CoherentMotion_C#v1	1	500
870	0	2	23	1	2	3	3	143	457	429	1371	CoherentMotion_C#v1	1	500
848	1	5	51	1	1	3	3	312	288	936	864	CoherentMotion_C#v1	1	500
701	0	1	14	1	2	3	3	87	513	261	1539	CoherentMotion_C#v1	1	500
560	1	4	42	3	3	3	3	256	344	768	1032	CoherentMotion_C#v1	1	500
1127	1	5	51	3	3	3	3	312	288	936	864	CoherentMotion_C#v1	1	500
665	1	7	70	1	1	3	3	424	176	1272	528	CoherentMotion_C#v1	1	500
590	1	7	70	1	1	3	3	424	176	1272	528	CoherentMotion_C#v1	1	500
834	1	1	14	2	2	3	3	87	513	261	1539	CoherentMotion_C#v1	1	500
669	1	4	42	1	1	3	3	256	344	768	1032	CoherentMotion_C#v1	1	500
739	1	1	14	0	0	3	3	87	513	261	1539	CoherentMotion_C#v1	1	500
601	1	4	42	2	2	3	3	256	344	768	1032	CoherentMotion_C#v1	1	500
607	1	4	42	1	1	3	3	256	344	768	1032	CoherentMotion_C#v1	1	500
740	1	7	70	0	0	3	3	424	176	1272	528	CoherentMotion_C#v1	1	500
764	0	2	23	1	2	3	3	143	457	429	1371	CoherentMotion_C#v1	1	500
597	1	4	42	0	0	3	3	256	344	768	1032	CoherentMotion_C#v1	1	500
553	0	0	5	3	1	3	3	31	569	93	1707	CoherentMotion_C#v1	1	500
876	1	7	70	1	1	3	3	424	176	1272	528	CoherentMotion_C#v1	1	500
776	0	3	33	3	2	3	3	199	401	597	1203	CoherentMotion_C#v1	1	500
592	0	3	33	1	3	3	3	199	401	597	1203	CoherentMotion_C#v1	1	500
836	0	0	5	1	0	3	3	31	569	93	1707	CoherentMotion_C#v1	1	500
602	1	6	61	3	3	3	3	368	232	1104	696	CoherentMotion_C#v1	1	500
673	1	3	33	1	1	3	3	199	401	597	1203	CoherentMotion_C#v1	1	500
760	1	2	23	0	0	3	3	143	457	429	1371	CoherentMotion_C#v1	1	500
753	1	7	70	2	2	3	3	424	176	1272	528	CoherentMotion_C#v1	1	500
954	1	4	42	0	0	3	3	256	344	768	1032	CoherentMotion_C#v1	1	500
743	1	5	51	0	0	3	3	312	288	936	864	CoherentMotion_C#v1	1	500
687	0	1	14	1	0	3	3	87	513	261	1539	CoherentMotion_C#v1	1	500
1461	1	1	14	2	2	3	3	87	513	261	1539	CoherentMotion_C#v1	1	500
1264	0	2	23	0	3	3	3	143	457	429	1371	CoherentMotion_C#v1	1	500
918	1	6	61	2	2	3	3	368	232	1104	696	CoherentMotion_C#v1	1	500
780	1	1	14	2	2	3	3	87	513	261	1539	CoherentMotion_C#v1	1	500
660	0	3	33	3	2	3	3	199	401	597	1203	CoherentMotion_C#v1	1	500
555	1	6	61	3	3	3	3	368	232	1104	696	CoherentMotion_C#v1	1	500
639	1	4	42	2	2	3	3	256	344	768	1032	CoherentMotion_C#v1	1	500
627	1	7	70	2	2	3	3	424	176	1272	528	CoherentMotion_C#v1	1	500
664	1	7	70	2	2	3	3	424	176	1272	528	CoherentMotion_C#v1	1	500
939	1	2	23	0	0	3	3	143	457	429	1371	CoherentMotion_C#v1	1	500
956	1	7	70	3	3	3	3	424	176	1272	528	CoherentMotion_C#v1	1	500
1001	1	4	42	1	1	3	3	256	344	768	1032	CoherentMotion_C#v1	1	500
840	1	4	42	3	3	3	3	256	344	768	1032	CoherentMotion_C#v1	1	500
962	1	5	51	1	1	3	3	312	288	936	864	CoherentMotion_C#v1	1	500
928	0	0	5	3	0	3	3	31	569	93	1707	CoherentMotion_C#v1	1	500
1004	1	7	70	3	3	3	3	424	176	1272	528	CoherentMotion_C#v1	1	500
795	1	7	70	1	1	3	3	424	176	1272	528	CoherentMotion_C#v1	1	500
660	1	1	14	3	3	3	3	87	513	261	1539	CoherentMotion_C#v1	1	500
663	1	4	42	0	0	3	3	256	344	768	1032	CoherentMotion_C#v1	1	500
861	0	2	23	3	1	3	3	143	457	429	1371	CoherentMotion_C#v1	1	500
568	1	6	61	3	3	3	3	368	232	1104	696	CoherentMotion_C#v1	1	500
735	1	4	42	0	0	3	3	256	344	768	1032	CoherentMotion_C#v1	1	500
742	0	0	5	2	0	3	3	31	569	93	1707	CoherentMotion_C#v1	1	500
765	1	4	42	0	0	3	3	256	344	768	1032	CoherentMotion_C#v1	1	500
759	1	3	33	2	2	3	3	199	401	597	1203	CoherentMotion_C#v1	1	500
656	1	2	23	1	1	3	3	143	457	429	1371	CoherentMotion_C#v1	1	500
661	0	1	14	3	1	3	3	87	513	261	1539	CoherentMotion_C#v1	1	500
651	1	6	61	2	2	3	3	368	232	1104	696	CoherentMotion_C#v1	1	500
1473	0	0	5	3	2	3	3	31	569	93	1707	CoherentMotion_C#v1	1	500
939	1	7	70	2	2	3	3	424	176	1272	528	CoherentMotion_C#v1	1	500
757	1	7	70	2	2	3	3	424	176	1272	528	CoherentMotion_C#v1	1	500
768	1	4	42	1	1	3	3	256	344	768	1032	CoherentMotion_C#v1	1	500
857	0	2	23	1	3	3	3	143	457	429	1371	CoherentMotion_C#v1	1	500
677	0	1	14	0	3	3	3	87	513	261	1539	CoherentMotion_C#v1	1	500
843	0	4	42	3	0	3	3	256	344	768	1032	CoherentMotion_C#v1	1	500
1030	1	4	42	0	0	3	3	256	344	768	1032	CoherentMotion_C#v1	1	500
849	1	3	33	3	3	3	3	199	401	597	1203	CoherentMotion_C#v1	1	500
911	1	5	51	0	0	3	3	312	288	936	864	CoherentMotion_C#v1	1	500
1163	0	1	14	0	2	3	3	87	513	261	1539	CoherentMotion_C#v1	1	500
1375	1	6	61	0	0	3	3	368	232	1104	696	CoherentMotion_C#v1	1	500
1107	1	2	23	0	0	3	3	143	457	429	1371	CoherentMotion_C#v1	1	500
968	0	0	5	1	0	3	3	31	569	93	1707	CoherentMotion_C#v1	1	500
773	1	6	61	3	3	3	3	368	232	1104	696	CoherentMotion_C#v1	1	500
1374	1	6	61	3	3	3	3	368	232	1104	696	CoherentMotion_C#v1	1	500
1047	0	0	5	1	0	3	3	31	569	93	1707	CoherentMotion_C#v1	1	500
1030	1	1	14	2	2	3	3	87	513	261	1539	CoherentMotion_C#v1	1	500
1046	1	3	33	3	3	3	3	199	401	597	1203	CoherentMotion_C#v1	1	500
724	0	0	5	1	0	3	3	31	569	93	1707	CoherentMotion_C#v1	1	500
1021	1	0	5	0	0	3	3	31	569	93	1707	CoherentMotion_C#v1	1	500
700	1	6	61	2	2	3	3	368	232	1104	696	CoherentMotion_C#v1	1	500
851	1	6	61	3	3	3	3	368	232	1104	696	CoherentMotion_C#v1	1	500
954	1	5	51	0	0	3	3	312	288	936	864	CoherentMotion_C#v1	1	500
745	1	5	51	0	0	3	3	312	288	936	864	CoherentMotion_C#v1	1	500
555	1	6	61	3	3	3	3	368	232	1104	696	CoherentMotion_C#v1	1	500
594	1	3	33	1	1	3	3	199	401	597	1203	CoherentMotion_C#v1	1	500
649	1	6	61	1	1	3	3	368	232	1104	696	CoherentMotion_C#v1	1	500
576	0	2	23	1	0	3	3	143	457	429	1371	CoherentMotion_C#v1	1	500
788	1	5	51	2	2	3	3	312	288	936	864	CoherentMotion_C#v1	1	500
766	1	6	61	2	2	3	3	368	232	1104	696	CoherentMotion_C#v1	1	500
886	1	2	23	3	3	3	3	143	457	429	1371	CoherentMotion_C#v1	1	500
658	1	3	33	2	2	3	3	199	401	597	1203	CoherentMotion_C#v1	1	500
806	1	0	5	0	0	3	3	31	569	93	1707	CoherentMotion_C#v1	1	500
769	0	1	14	3	1	3	3	87	513	261	1539	CoherentMotion_C#v1	1	500
665	1	4	42	2	2	3	3	256	344	768	1032	CoherentMotion_C#v1	1	500
733	1	4	42	0	0	3	3	256	344	768	1032	CoherentMotion_C#v1	1	500
597	1	6	61	1	1	3	3	368	232	1104	696	CoherentMotion_C#v1	1	500
603	1	4	42	3	3	3	3	256	344	768	1032	CoherentMotion_C#v1	1	500
544	1	0	5	0	0	3	3	31	569	93	1707	CoherentMotion_C#v1	1	500
578	1	5	51	2	2	3	3	312	288	936	864	CoherentMotion_C#v1	1	500
582	1	5	51	3	3	3	3	312	288	936	864	CoherentMotion_C#v1	1	500
554	1	4	42	0	0	3	3	256	344	768	1032	CoherentMotion_C#v1	1	500
552	1	5	51	1	1	3	3	312	288	936	864	CoherentMotion_C#v1	1	500
736	1	1	14	2	2	3	3	87	513	261	1539	CoherentMotion_C#v1	1	500
616	1	7	70	1	1	3	3	424	176	1272	528	CoherentMotion_C#v1	1	500
539	1	3	33	0	0	3	3	199	401	597	1203	CoherentMotion_C#v1	1	500
547	1	5	51	3	3	3	3	312	288	936	864	CoherentMotion_C#v1	1	500
1358	1	5	51	2	2	3	3	312	288	936	864	CoherentMotion_C#v1	1	500
544	1	4	42	1	1	3	3	256	344	768	1032	CoherentMotion_C#v1	1	500
544	1	2	23	0	0	3	3	143	457	429	1371	CoherentMotion_C#v1	1	500
768	1	0	5	0	0	3	3	31	569	93	1707	CoherentMotion_C#v1	1	500
744	1	1	14	1	1	3	3	87	513	261	1539	CoherentMotion_C#v1	1	500
576	1	6	61	3	3	3	3	368	232	1104	696	CoherentMotion_C#v1	1	500
544	0	0	5	0	2	3	3	31	569	93	1707	CoherentMotion_C#v1	1	500
648	1	5	51	3	3	3	3	312	288	936	864	CoherentMotion_C#v1	1	500
1085	1	7	70	0	0	3	3	424	176	1272	528	CoherentMotion_C#v1	1	500
717	0	1	14	3	1	3	3	87	513	261	1539	CoherentMotion_C#v1	1	500
726	0	0	5	2	0	3	3	31	569	93	1707	CoherentMotion_C#v1	1	500
635	1	4	42	1	1	3	3	256	344	768	1032	CoherentMotion_C#v1	1	500
673	1	1	14	0	0	3	3	87	513	261	1539	CoherentMotion_C#v1	1	500
555	1	6	61	0	0	3	3	368	232	1104	696	CoherentMotion_C#v1	1	500
1115	1	3	33	0	0	3	3	199	401	597	1203	CoherentMotion_C#v1	1	500
540	1	7	70	0	0	3	3	424	176	1272	528	CoherentMotion_C#v1	1	500
623	1	3	33	3	3	3	3	199	401	597	1203	CoherentMotion_C#v1	1	500
676	1	1	14	1	1	3	3	87	513	261	1539	CoherentMotion_C#v1	1	500
555	1	5	51	1	1	3	3	312	288	936	864	CoherentMotion_C#v1	1	500
546	0	6	61	2	1	3	3	368	232	1104	696	CoherentMotion_C#v1	1	500
897	0	0	5	0	2	3	3	31	569	93	1707	CoherentMotion_C#v1	1	500
636	1	2	23	2	2	3	3	143	457	429	1371	CoherentMotion_C#v1	1	500
688	1	3	33	1	1	3	3	199	401	597	1203	CoherentMotion_C#v1	1	500
552	1	5	51	1	1	3	3	312	288	936	864	CoherentMotion_C#v1	1	500
940	0	0	5	2	1	3	3	31	569	93	1707	CoherentMotion_C#v1	1	500
744	1	5	51	2	2	3	3	312	288	936	864	CoherentMotion_C#v1	1	500
