# Supplementary material for: The Leuven Embedded Figures Test (L-EFT): measuring perception, intelligence or executive function?
Source: PeerJ. 2018 Mar 26;6:e4524. doi: 10.7717/peerj.4524 (PMC5875396; doi:10.7717/peerj.4524)
Supplement: Supplemental Information 9 [file peerj-06-4524-s009.zip › Study 1/CoherentMotion/116410CoherentMotion.csv]

ReactionTime	Accuracy	CoherenceLevel	CoherenceValue	StimDirection	RespDirection	G_MeanCoherentSpeed	G_MeanRandomSpeed	TotalCoherent	TotalRandom	TotalCoherentSpeed	TotalRandomSpeed	TestID	MainPrac	MotionDuration
1231	0	2	23	3	0	3	3	143	457	429	1371	CoherentMotion_C#v1	0	1000
3562	1	7	70	0	0	3	3	424	176	1272	528	CoherentMotion_C#v1	0	1000
1022	1	3	33	1	1	3	3	199	401	597	1203	CoherentMotion_C#v1	0	1000
1308	0	4	42	1	3	3	3	256	344	768	1032	CoherentMotion_C#v1	0	1000
1359	0	1	14	2	1	3	3	87	513	261	1539	CoherentMotion_C#v1	0	1000
2324	0	2	23	0	1	3	3	143	457	429	1371	CoherentMotion_C#v1	0	1000
1093	1	4	42	0	0	3	3	256	344	768	1032	CoherentMotion_C#v1	0	1000
1565	1	5	51	2	2	3	3	312	288	936	864	CoherentMotion_C#v1	0	1000
1569	0	4	42	2	3	3	3	256	344	768	1032	CoherentMotion_C#v1	0	1000
1638	0	1	14	0	1	3	3	87	513	261	1539	CoherentMotion_C#v1	0	1000
1250	1	3	33	2	2	3	3	199	401	597	1203	CoherentMotion_C#v1	0	1000
1066	1	3	33	1	1	3	3	199	401	597	1203	CoherentMotion_C#v1	0	1000
1042	1	5	51	2	2	3	3	312	288	936	864	CoherentMotion_C#v1	0	1000
1106	1	5	51	3	3	3	3	312	288	936	864	CoherentMotion_C#v1	0	1000
1315	1	3	33	2	2	3	3	199	401	597	1203	CoherentMotion_C#v1	0	1000
1905	1	5	51	3	3	3	3	312	288	936	864	CoherentMotion_C#v1	0	1000
1327	0	0	5	2	3	3	3	31	569	93	1707	CoherentMotion_C#v1	0	1000
1278	0	2	23	0	1	3	3	143	457	429	1371	CoherentMotion_C#v1	0	1000
1164	0	0	5	2	3	3	3	31	569	93	1707	CoherentMotion_C#v1	0	1000
1463	1	2	23	0	0	3	3	143	457	429	1371	CoherentMotion_C#v1	0	1000
1049	1	7	70	1	1	3	3	424	176	1272	528	CoherentMotion_C#v1	0	1000
1146	1	4	42	1	1	3	3	256	344	768	1032	CoherentMotion_C#v1	0	1000
1043	1	6	61	3	3	3	3	368	232	1104	696	CoherentMotion_C#v1	0	1000
1076	1	7	70	2	2	3	3	424	176	1272	528	CoherentMotion_C#v1	0	1000
1220	1	5	51	2	2	3	3	312	288	936	864	CoherentMotion_C#v1	0	1000
1760	1	6	61	3	3	3	3	368	232	1104	696	CoherentMotion_C#v1	0	1000
1522	1	1	14	2	2	3	3	87	513	261	1539	CoherentMotion_C#v1	0	1000
1319	0	3	33	0	2	3	3	199	401	597	1203	CoherentMotion_C#v1	0	1000
1478	1	7	70	1	1	3	3	424	176	1272	528	CoherentMotion_C#v1	0	1000
1241	0	0	5	1	3	3	3	31	569	93	1707	CoherentMotion_C#v1	0	1000
1285	0	0	5	1	3	3	3	31	569	93	1707	CoherentMotion_C#v1	0	1000
1217	1	7	70	0	0	3	3	424	176	1272	528	CoherentMotion_C#v1	0	1000
1448	1	6	61	3	3	3	3	368	232	1104	696	CoherentMotion_C#v1	0	1000
1336	0	0	5	0	1	3	3	31	569	93	1707	CoherentMotion_C#v1	0	1000
1068	0	0	5	0	2	3	3	31	569	93	1707	CoherentMotion_C#v1	0	1000
1312	1	7	70	0	0	3	3	424	176	1272	528	CoherentMotion_C#v1	0	1000
1535	1	0	5	1	1	3	3	31	569	93	1707	CoherentMotion_C#v1	0	1000
1315	1	4	42	1	1	3	3	256	344	768	1032	CoherentMotion_C#v1	0	1000
1305	0	0	5	1	2	3	3	31	569	93	1707	CoherentMotion_C#v1	0	1000
1470	1	5	51	3	3	3	3	312	288	936	864	CoherentMotion_C#v1	0	1000
1330	1	3	33	0	0	3	3	199	401	597	1203	CoherentMotion_C#v1	0	1000
1401	1	3	33	0	0	3	3	199	401	597	1203	CoherentMotion_C#v1	0	1000
1154	1	7	70	3	3	3	3	424	176	1272	528	CoherentMotion_C#v1	0	1000
1445	0	0	5	0	3	3	3	31	569	93	1707	CoherentMotion_C#v1	0	1000
1117	0	1	14	0	2	3	3	87	513	261	1539	CoherentMotion_C#v1	0	1000
1272	1	4	42	0	0	3	3	256	344	768	1032	CoherentMotion_C#v1	0	1000
1383	0	1	14	0	2	3	3	87	513	261	1539	CoherentMotion_C#v1	0	1000
1501	1	0	5	2	2	3	3	31	569	93	1707	CoherentMotion_C#v1	0	1000
1274	0	1	14	1	0	3	3	87	513	261	1539	CoherentMotion_C#v1	0	1000
1541	1	0	5	0	0	3	3	31	569	93	1707	CoherentMotion_C#v1	0	1000
1356	1	6	61	3	3	3	3	368	232	1104	696	CoherentMotion_C#v1	0	1000
1586	0	2	23	1	3	3	3	143	457	429	1371	CoherentMotion_C#v1	0	1000
1396	1	4	42	2	2	3	3	256	344	768	1032	CoherentMotion_C#v1	0	1000
1329	1	4	42	2	2	3	3	256	344	768	1032	CoherentMotion_C#v1	0	1000
1280	1	5	51	0	0	3	3	312	288	936	864	CoherentMotion_C#v1	0	1000
1351	1	5	51	2	2	3	3	312	288	936	864	CoherentMotion_C#v1	0	1000
1269	1	3	33	0	0	3	3	199	401	597	1203	CoherentMotion_C#v1	0	1000
1274	1	3	33	3	3	3	3	199	401	597	1203	CoherentMotion_C#v1	0	1000
1272	1	5	51	1	1	3	3	312	288	936	864	CoherentMotion_C#v1	0	1000
1301	1	5	51	2	2	3	3	312	288	936	864	CoherentMotion_C#v1	0	1000
1349	1	2	23	2	2	3	3	143	457	429	1371	CoherentMotion_C#v1	0	1000
1290	1	7	70	1	1	3	3	424	176	1272	528	CoherentMotion_C#v1	0	1000
1376	1	7	70	1	1	3	3	424	176	1272	528	CoherentMotion_C#v1	0	1000
1330	1	6	61	2	2	3	3	368	232	1104	696	CoherentMotion_C#v1	0	1000
1560	1	1	14	3	3	3	3	87	513	261	1539	CoherentMotion_C#v1	0	1000
1436	1	3	33	1	1	3	3	199	401	597	1203	CoherentMotion_C#v1	0	1000
1343	1	4	42	0	0	3	3	256	344	768	1032	CoherentMotion_C#v1	0	1000
1687	1	2	23	3	3	3	3	143	457	429	1371	CoherentMotion_C#v1	0	1000
1623	0	1	14	2	3	3	3	87	513	261	1539	CoherentMotion_C#v1	0	1000
1406	1	1	14	3	3	3	3	87	513	261	1539	CoherentMotion_C#v1	0	1000
1471	1	4	42	0	0	3	3	256	344	768	1032	CoherentMotion_C#v1	0	1000
1375	1	7	70	3	3	3	3	424	176	1272	528	CoherentMotion_C#v1	0	1000
1441	1	2	23	0	0	3	3	143	457	429	1371	CoherentMotion_C#v1	0	1000
1388	1	3	33	1	1	3	3	199	401	597	1203	CoherentMotion_C#v1	0	1000
1442	1	5	51	1	1	3	3	312	288	936	864	CoherentMotion_C#v1	0	1000
1293	1	4	42	0	0	3	3	256	344	768	1032	CoherentMotion_C#v1	0	1000
1363	0	0	5	0	1	3	3	31	569	93	1707	CoherentMotion_C#v1	0	1000
1299	1	5	51	3	3	3	3	312	288	936	864	CoherentMotion_C#v1	0	1000
1315	1	6	61	3	3	3	3	368	232	1104	696	CoherentMotion_C#v1	0	1000
1312	1	6	61	2	2	3	3	368	232	1104	696	CoherentMotion_C#v1	0	1000
958	1	3	33	0	0	3	3	199	401	597	1203	CoherentMotion_C#v1	1	500
873	1	7	70	1	1	3	3	424	176	1272	528	CoherentMotion_C#v1	1	500
895	1	7	70	3	3	3	3	424	176	1272	528	CoherentMotion_C#v1	1	500
971	0	1	14	0	1	3	3	87	513	261	1539	CoherentMotion_C#v1	1	500
1017	1	2	23	1	1	3	3	143	457	429	1371	CoherentMotion_C#v1	1	500
839	1	5	51	0	0	3	3	312	288	936	864	CoherentMotion_C#v1	1	500
905	1	4	42	0	0	3	3	256	344	768	1032	CoherentMotion_C#v1	1	500
973	1	4	42	2	2	3	3	256	344	768	1032	CoherentMotion_C#v1	1	500
796	1	4	42	1	1	3	3	256	344	768	1032	CoherentMotion_C#v1	1	500
812	1	7	70	3	3	3	3	424	176	1272	528	CoherentMotion_C#v1	1	500
790	1	5	51	1	1	3	3	312	288	936	864	CoherentMotion_C#v1	1	500
784	1	4	42	3	3	3	3	256	344	768	1032	CoherentMotion_C#v1	1	500
1129	1	0	5	0	0	3	3	31	569	93	1707	CoherentMotion_C#v1	1	500
864	1	5	51	1	1	3	3	312	288	936	864	CoherentMotion_C#v1	1	500
789	1	5	51	3	3	3	3	312	288	936	864	CoherentMotion_C#v1	1	500
878	1	3	33	0	0	3	3	199	401	597	1203	CoherentMotion_C#v1	1	500
777	1	6	61	1	1	3	3	368	232	1104	696	CoherentMotion_C#v1	1	500
1018	0	1	14	0	3	3	3	87	513	261	1539	CoherentMotion_C#v1	1	500
800	1	2	23	2	2	3	3	143	457	429	1371	CoherentMotion_C#v1	1	500
866	1	5	51	3	3	3	3	312	288	936	864	CoherentMotion_C#v1	1	500
686	1	7	70	0	0	3	3	424	176	1272	528	CoherentMotion_C#v1	1	500
787	0	0	5	3	1	3	3	31	569	93	1707	CoherentMotion_C#v1	1	500
932	0	2	23	2	1	3	3	143	457	429	1371	CoherentMotion_C#v1	1	500
1182	0	1	14	3	2	3	3	87	513	261	1539	CoherentMotion_C#v1	1	500
1037	0	1	14	1	3	3	3	87	513	261	1539	CoherentMotion_C#v1	1	500
1117	1	0	5	1	1	3	3	31	569	93	1707	CoherentMotion_C#v1	1	500
1181	0	1	14	2	1	3	3	87	513	261	1539	CoherentMotion_C#v1	1	500
875	1	2	23	1	1	3	3	143	457	429	1371	CoherentMotion_C#v1	1	500
1060	0	0	5	1	3	3	3	31	569	93	1707	CoherentMotion_C#v1	1	500
1148	1	3	33	2	2	3	3	199	401	597	1203	CoherentMotion_C#v1	1	500
831	0	1	14	0	2	3	3	87	513	261	1539	CoherentMotion_C#v1	1	500
937	0	1	14	2	3	3	3	87	513	261	1539	CoherentMotion_C#v1	1	500
702	1	7	70	3	3	3	3	424	176	1272	528	CoherentMotion_C#v1	1	500
803	1	3	33	0	0	3	3	199	401	597	1203	CoherentMotion_C#v1	1	500
1159	1	2	23	2	2	3	3	143	457	429	1371	CoherentMotion_C#v1	1	500
898	1	7	70	3	3	3	3	424	176	1272	528	CoherentMotion_C#v1	1	500
886	1	7	70	3	3	3	3	424	176	1272	528	CoherentMotion_C#v1	1	500
807	1	6	61	1	1	3	3	368	232	1104	696	CoherentMotion_C#v1	1	500
778	1	5	51	3	3	3	3	312	288	936	864	CoherentMotion_C#v1	1	500
828	1	1	14	1	1	3	3	87	513	261	1539	CoherentMotion_C#v1	1	500
989	0	3	33	0	2	3	3	199	401	597	1203	CoherentMotion_C#v1	1	500
908	1	5	51	1	1	3	3	312	288	936	864	CoherentMotion_C#v1	1	500
833	1	6	61	3	3	3	3	368	232	1104	696	CoherentMotion_C#v1	1	500
850	1	7	70	0	0	3	3	424	176	1272	528	CoherentMotion_C#v1	1	500
862	1	5	51	1	1	3	3	312	288	936	864	CoherentMotion_C#v1	1	500
1177	0	1	14	2	3	3	3	87	513	261	1539	CoherentMotion_C#v1	1	500
732	1	4	42	3	3	3	3	256	344	768	1032	CoherentMotion_C#v1	1	500
850	0	0	5	0	3	3	3	31	569	93	1707	CoherentMotion_C#v1	1	500
891	0	0	5	2	1	3	3	31	569	93	1707	CoherentMotion_C#v1	1	500
593	1	6	61	0	0	3	3	368	232	1104	696	CoherentMotion_C#v1	1	500
1045	1	1	14	1	1	3	3	87	513	261	1539	CoherentMotion_C#v1	1	500
756	1	3	33	0	0	3	3	199	401	597	1203	CoherentMotion_C#v1	1	500
934	0	0	5	2	1	3	3	31	569	93	1707	CoherentMotion_C#v1	1	500
922	0	1	14	1	2	3	3	87	513	261	1539	CoherentMotion_C#v1	1	500
824	0	0	5	1	0	3	3	31	569	93	1707	CoherentMotion_C#v1	1	500
937	0	5	51	0	3	3	3	312	288	936	864	CoherentMotion_C#v1	1	500
774	1	2	23	3	3	3	3	143	457	429	1371	CoherentMotion_C#v1	1	500
664	1	7	70	2	2	3	3	424	176	1272	528	CoherentMotion_C#v1	1	500
1564	0	2	23	0	3	3	3	143	457	429	1371	CoherentMotion_C#v1	1	500
610	0	0	5	0	1	3	3	31	569	93	1707	CoherentMotion_C#v1	1	500
839	0	2	23	3	2	3	3	143	457	429	1371	CoherentMotion_C#v1	1	500
970	0	2	23	1	0	3	3	143	457	429	1371	CoherentMotion_C#v1	1	500
1029	0	4	42	1	3	3	3	256	344	768	1032	CoherentMotion_C#v1	1	500
768	1	7	70	2	2	3	3	424	176	1272	528	CoherentMotion_C#v1	1	500
935	1	0	5	1	1	3	3	31	569	93	1707	CoherentMotion_C#v1	1	500
918	0	0	5	1	3	3	3	31	569	93	1707	CoherentMotion_C#v1	1	500
713	1	6	61	3	3	3	3	368	232	1104	696	CoherentMotion_C#v1	1	500
856	0	2	23	0	3	3	3	143	457	429	1371	CoherentMotion_C#v1	1	500
748	1	3	33	2	2	3	3	199	401	597	1203	CoherentMotion_C#v1	1	500
707	1	4	42	3	3	3	3	256	344	768	1032	CoherentMotion_C#v1	1	500
855	1	5	51	2	2	3	3	312	288	936	864	CoherentMotion_C#v1	1	500
886	1	6	61	3	3	3	3	368	232	1104	696	CoherentMotion_C#v1	1	500
777	1	2	23	2	2	3	3	143	457	429	1371	CoherentMotion_C#v1	1	500
731	1	2	23	3	3	3	3	143	457	429	1371	CoherentMotion_C#v1	1	500
689	1	7	70	0	0	3	3	424	176	1272	528	CoherentMotion_C#v1	1	500
792	1	6	61	3	3	3	3	368	232	1104	696	CoherentMotion_C#v1	1	500
642	1	4	42	0	0	3	3	256	344	768	1032	CoherentMotion_C#v1	1	500
671	1	7	70	2	2	3	3	424	176	1272	528	CoherentMotion_C#v1	1	500
796	1	1	14	1	1	3	3	87	513	261	1539	CoherentMotion_C#v1	1	500
749	1	3	33	2	2	3	3	199	401	597	1203	CoherentMotion_C#v1	1	500
650	1	7	70	3	3	3	3	424	176	1272	528	CoherentMotion_C#v1	1	500
676	1	6	61	1	1	3	3	368	232	1104	696	CoherentMotion_C#v1	1	500
697	1	6	61	3	3	3	3	368	232	1104	696	CoherentMotion_C#v1	1	500
576	1	6	61	0	0	3	3	368	232	1104	696	CoherentMotion_C#v1	1	500
624	1	5	51	0	0	3	3	312	288	936	864	CoherentMotion_C#v1	1	500
673	1	4	42	3	3	3	3	256	344	768	1032	CoherentMotion_C#v1	1	500
521	1	1	14	0	0	3	3	87	513	261	1539	CoherentMotion_C#v1	1	500
720	1	3	33	2	2	3	3	199	401	597	1203	CoherentMotion_C#v1	1	500
1041	0	3	33	2	3	3	3	199	401	597	1203	CoherentMotion_C#v1	1	500
728	1	5	51	3	3	3	3	312	288	936	864	CoherentMotion_C#v1	1	500
999	1	2	23	0	0	3	3	143	457	429	1371	CoherentMotion_C#v1	1	500
854	0	0	5	2	0	3	3	31	569	93	1707	CoherentMotion_C#v1	1	500
625	1	3	33	3	3	3	3	199	401	597	1203	CoherentMotion_C#v1	1	500
614	1	4	42	3	3	3	3	256	344	768	1032	CoherentMotion_C#v1	1	500
795	0	1	14	2	0	3	3	87	513	261	1539	CoherentMotion_C#v1	1	500
708	1	2	23	3	3	3	3	143	457	429	1371	CoherentMotion_C#v1	1	500
587	1	7	70	2	2	3	3	424	176	1272	528	CoherentMotion_C#v1	1	500
718	1	1	14	3	3	3	3	87	513	261	1539	CoherentMotion_C#v1	1	500
686	1	2	23	1	1	3	3	143	457	429	1371	CoherentMotion_C#v1	1	500
588	1	5	51	3	3	3	3	312	288	936	864	CoherentMotion_C#v1	1	500
560	1	4	42	2	2	3	3	256	344	768	1032	CoherentMotion_C#v1	1	500
892	1	1	14	1	1	3	3	87	513	261	1539	CoherentMotion_C#v1	1	500
549	1	7	70	1	1	3	3	424	176	1272	528	CoherentMotion_C#v1	1	500
581	1	7	70	3	3	3	3	424	176	1272	528	CoherentMotion_C#v1	1	500
1926	1	3	33	1	1	3	3	199	401	597	1203	CoherentMotion_C#v1	1	500
908	1	3	33	1	1	3	3	199	401	597	1203	CoherentMotion_C#v1	1	500
720	1	3	33	3	3	3	3	199	401	597	1203	CoherentMotion_C#v1	1	500
766	0	3	33	2	3	3	3	199	401	597	1203	CoherentMotion_C#v1	1	500
695	1	5	51	2	2	3	3	312	288	936	864	CoherentMotion_C#v1	1	500
543	1	4	42	1	1	3	3	256	344	768	1032	CoherentMotion_C#v1	1	500
526	1	5	51	3	3	3	3	312	288	936	864	CoherentMotion_C#v1	1	500
755	1	1	14	2	2	3	3	87	513	261	1539	CoherentMotion_C#v1	1	500
563	1	5	51	1	1	3	3	312	288	936	864	CoherentMotion_C#v1	1	500
631	0	0	5	1	3	3	3	31	569	93	1707	CoherentMotion_C#v1	1	500
620	0	1	14	0	3	3	3	87	513	261	1539	CoherentMotion_C#v1	1	500
776	1	1	14	2	2	3	3	87	513	261	1539	CoherentMotion_C#v1	1	500
569	1	2	23	2	2	3	3	143	457	429	1371	CoherentMotion_C#v1	1	500
805	1	1	14	0	0	3	3	87	513	261	1539	CoherentMotion_C#v1	1	500
648	1	7	70	0	0	3	3	424	176	1272	528	CoherentMotion_C#v1	1	500
605	1	4	42	2	2	3	3	256	344	768	1032	CoherentMotion_C#v1	1	500
817	1	2	23	0	0	3	3	143	457	429	1371	CoherentMotion_C#v1	1	500
612	1	3	33	2	2	3	3	199	401	597	1203	CoherentMotion_C#v1	1	500
696	1	1	14	3	3	3	3	87	513	261	1539	CoherentMotion_C#v1	1	500
714	0	0	5	0	3	3	3	31	569	93	1707	CoherentMotion_C#v1	1	500
653	1	4	42	2	2	3	3	256	344	768	1032	CoherentMotion_C#v1	1	500
699	0	0	5	3	2	3	3	31	569	93	1707	CoherentMotion_C#v1	1	500
666	1	2	23	3	3	3	3	143	457	429	1371	CoherentMotion_C#v1	1	500
584	1	6	61	1	1	3	3	368	232	1104	696	CoherentMotion_C#v1	1	500
564	1	5	51	0	0	3	3	312	288	936	864	CoherentMotion_C#v1	1	500
630	1	6	61	0	0	3	3	368	232	1104	696	CoherentMotion_C#v1	1	500
684	1	7	70	0	0	3	3	424	176	1272	528	CoherentMotion_C#v1	1	500
596	1	7	70	1	1	3	3	424	176	1272	528	CoherentMotion_C#v1	1	500
533	1	0	5	0	0	3	3	31	569	93	1707	CoherentMotion_C#v1	1	500
801	1	3	33	2	2	3	3	199	401	597	1203	CoherentMotion_C#v1	1	500
707	1	6	61	2	2	3	3	368	232	1104	696	CoherentMotion_C#v1	1	500
774	1	5	51	2	2	3	3	312	288	936	864	CoherentMotion_C#v1	1	500
626	1	5	51	0	0	3	3	312	288	936	864	CoherentMotion_C#v1	1	500
2200	1	6	61	0	0	3	3	368	232	1104	696	CoherentMotion_C#v1	1	500
740	1	6	61	1	1	3	3	368	232	1104	696	CoherentMotion_C#v1	1	500
709	1	6	61	2	2	3	3	368	232	1104	696	CoherentMotion_C#v1	1	500
860	1	5	51	1	1	3	3	312	288	936	864	CoherentMotion_C#v1	1	500
855	1	7	70	1	1	3	3	424	176	1272	528	CoherentMotion_C#v1	1	500
913	0	3	33	1	3	3	3	199	401	597	1203	CoherentMotion_C#v1	1	500
798	0	0	5	3	0	3	3	31	569	93	1707	CoherentMotion_C#v1	1	500
775	1	3	33	2	2	3	3	199	401	597	1203	CoherentMotion_C#v1	1	500
703	1	7	70	2	2	3	3	424	176	1272	528	CoherentMotion_C#v1	1	500
734	1	4	42	0	0	3	3	256	344	768	1032	CoherentMotion_C#v1	1	500
838	1	2	23	2	2	3	3	143	457	429	1371	CoherentMotion_C#v1	1	500
639	1	3	33	3	3	3	3	199	401	597	1203	CoherentMotion_C#v1	1	500
707	1	4	42	0	0	3	3	256	344	768	1032	CoherentMotion_C#v1	1	500
1143	1	0	5	0	0	3	3	31	569	93	1707	CoherentMotion_C#v1	1	500
736	1	7	70	2	2	3	3	424	176	1272	528	CoherentMotion_C#v1	1	500
766	1	5	51	2	2	3	3	312	288	936	864	CoherentMotion_C#v1	1	500
647	1	6	61	3	3	3	3	368	232	1104	696	CoherentMotion_C#v1	1	500
637	1	3	33	1	1	3	3	199	401	597	1203	CoherentMotion_C#v1	1	500
678	1	2	23	2	2	3	3	143	457	429	1371	CoherentMotion_C#v1	1	500
599	1	4	42	1	1	3	3	256	344	768	1032	CoherentMotion_C#v1	1	500
613	0	1	14	0	3	3	3	87	513	261	1539	CoherentMotion_C#v1	1	500
881	0	1	14	3	2	3	3	87	513	261	1539	CoherentMotion_C#v1	1	500
1177	0	0	5	2	0	3	3	31	569	93	1707	CoherentMotion_C#v1	1	500
864	0	1	14	2	3	3	3	87	513	261	1539	CoherentMotion_C#v1	1	500
716	1	5	51	2	2	3	3	312	288	936	864	CoherentMotion_C#v1	1	500
553	1	3	33	0	0	3	3	199	401	597	1203	CoherentMotion_C#v1	1	500
637	1	5	51	3	3	3	3	312	288	936	864	CoherentMotion_C#v1	1	500
562	1	5	51	0	0	3	3	312	288	936	864	CoherentMotion_C#v1	1	500
634	1	5	51	1	1	3	3	312	288	936	864	CoherentMotion_C#v1	1	500
570	0	0	5	1	3	3	3	31	569	93	1707	CoherentMotion_C#v1	1	500
639	1	6	61	3	3	3	3	368	232	1104	696	CoherentMotion_C#v1	1	500
619	1	3	33	1	1	3	3	199	401	597	1203	CoherentMotion_C#v1	1	500
529	1	3	33	0	0	3	3	199	401	597	1203	CoherentMotion_C#v1	1	500
618	1	0	5	2	2	3	3	31	569	93	1707	CoherentMotion_C#v1	1	500
600	1	4	42	3	3	3	3	256	344	768	1032	CoherentMotion_C#v1	1	500
701	1	3	33	0	0	3	3	199	401	597	1203	CoherentMotion_C#v1	1	500
681	1	2	23	3	3	3	3	143	457	429	1371	CoherentMotion_C#v1	1	500
624	1	7	70	0	0	3	3	424	176	1272	528	CoherentMotion_C#v1	1	500
733	0	1	14	1	0	3	3	87	513	261	1539	CoherentMotion_C#v1	1	500
783	1	6	61	1	1	3	3	368	232	1104	696	CoherentMotion_C#v1	1	500
592	1	3	33	3	3	3	3	199	401	597	1203	CoherentMotion_C#v1	1	500
644	1	6	61	2	2	3	3	368	232	1104	696	CoherentMotion_C#v1	1	500
577	1	6	61	0	0	3	3	368	232	1104	696	CoherentMotion_C#v1	1	500
788	1	2	23	3	3	3	3	143	457	429	1371	CoherentMotion_C#v1	1	500
759	1	2	23	3	3	3	3	143	457	429	1371	CoherentMotion_C#v1	1	500
732	0	1	14	1	3	3	3	87	513	261	1539	CoherentMotion_C#v1	1	500
741	0	1	14	2	0	3	3	87	513	261	1539	CoherentMotion_C#v1	1	500
838	0	0	5	3	2	3	3	31	569	93	1707	CoherentMotion_C#v1	1	500
1105	1	0	5	3	3	3	3	31	569	93	1707	CoherentMotion_C#v1	1	500
657	1	7	70	1	1	3	3	424	176	1272	528	CoherentMotion_C#v1	1	500
576	1	5	51	3	3	3	3	312	288	936	864	CoherentMotion_C#v1	1	500
770	1	5	51	2	2	3	3	312	288	936	864	CoherentMotion_C#v1	1	500
1125	1	0	5	3	3	3	3	31	569	93	1707	CoherentMotion_C#v1	1	500
686	1	7	70	2	2	3	3	424	176	1272	528	CoherentMotion_C#v1	1	500
748	1	4	42	0	0	3	3	256	344	768	1032	CoherentMotion_C#v1	1	500
652	1	6	61	0	0	3	3	368	232	1104	696	CoherentMotion_C#v1	1	500
665	1	4	42	1	1	3	3	256	344	768	1032	CoherentMotion_C#v1	1	500
1239	1	3	33	0	0	3	3	199	401	597	1203	CoherentMotion_C#v1	1	500
956	1	0	5	3	3	3	3	31	569	93	1707	CoherentMotion_C#v1	1	500
554	1	6	61	0	0	3	3	368	232	1104	696	CoherentMotion_C#v1	1	500
524	1	7	70	3	3	3	3	424	176	1272	528	CoherentMotion_C#v1	1	500
1720	1	3	33	3	3	3	3	199	401	597	1203	CoherentMotion_C#v1	1	500
737	1	3	33	1	1	3	3	199	401	597	1203	CoherentMotion_C#v1	1	500
584	1	6	61	3	3	3	3	368	232	1104	696	CoherentMotion_C#v1	1	500
920	1	4	42	0	0	3	3	256	344	768	1032	CoherentMotion_C#v1	1	500
523	1	4	42	1	1	3	3	256	344	768	1032	CoherentMotion_C#v1	1	500
522	0	0	5	1	0	3	3	31	569	93	1707	CoherentMotion_C#v1	1	500
537	1	4	42	2	2	3	3	256	344	768	1032	CoherentMotion_C#v1	1	500
1244	1	4	42	2	2	3	3	256	344	768	1032	CoherentMotion_C#v1	1	500
609	1	5	51	1	1	3	3	312	288	936	864	CoherentMotion_C#v1	1	500
1044	1	0	5	3	3	3	3	31	569	93	1707	CoherentMotion_C#v1	1	500
564	1	3	33	2	2	3	3	199	401	597	1203	CoherentMotion_C#v1	1	500
577	1	4	42	2	2	3	3	256	344	768	1032	CoherentMotion_C#v1	1	500
1284	1	6	61	0	0	3	3	368	232	1104	696	CoherentMotion_C#v1	1	500
771	0	0	5	2	1	3	3	31	569	93	1707	CoherentMotion_C#v1	1	500
923	1	1	14	3	3	3	3	87	513	261	1539	CoherentMotion_C#v1	1	500
583	1	5	51	0	0	3	3	312	288	936	864	CoherentMotion_C#v1	1	500
562	1	6	61	1	1	3	3	368	232	1104	696	CoherentMotion_C#v1	1	500
634	1	5	51	1	1	3	3	312	288	936	864	CoherentMotion_C#v1	1	500
667	1	3	33	0	0	3	3	199	401	597	1203	CoherentMotion_C#v1	1	500
625	1	6	61	3	3	3	3	368	232	1104	696	CoherentMotion_C#v1	1	500
606	1	5	51	0	0	3	3	312	288	936	864	CoherentMotion_C#v1	1	500
707	1	2	23	3	3	3	3	143	457	429	1371	CoherentMotion_C#v1	1	500
618	1	7	70	0	0	3	3	424	176	1272	528	CoherentMotion_C#v1	1	500
630	1	3	33	2	2	3	3	199	401	597	1203	CoherentMotion_C#v1	1	500
628	1	6	61	0	0	3	3	368	232	1104	696	CoherentMotion_C#v1	1	500
577	1	5	51	3	3	3	3	312	288	936	864	CoherentMotion_C#v1	1	500
657	1	1	14	1	1	3	3	87	513	261	1539	CoherentMotion_C#v1	1	500
606	0	1	14	3	2	3	3	87	513	261	1539	CoherentMotion_C#v1	1	500
734	1	5	51	2	2	3	3	312	288	936	864	CoherentMotion_C#v1	1	500
677	1	7	70	3	3	3	3	424	176	1272	528	CoherentMotion_C#v1	1	500
740	1	3	33	0	0	3	3	199	401	597	1203	CoherentMotion_C#v1	1	500
892	0	1	14	3	0	3	3	87	513	261	1539	CoherentMotion_C#v1	1	500
668	1	4	42	0	0	3	3	256	344	768	1032	CoherentMotion_C#v1	1	500
662	1	5	51	2	2	3	3	312	288	936	864	CoherentMotion_C#v1	1	500
546	1	6	61	0	0	3	3	368	232	1104	696	CoherentMotion_C#v1	1	500
655	1	0	5	0	0	3	3	31	569	93	1707	CoherentMotion_C#v1	1	500
557	0	0	5	1	0	3	3	31	569	93	1707	CoherentMotion_C#v1	1	500
719	1	7	70	2	2	3	3	424	176	1272	528	CoherentMotion_C#v1	1	500
791	1	1	14	3	3	3	3	87	513	261	1539	CoherentMotion_C#v1	1	500
608	1	7	70	0	0	3	3	424	176	1272	528	CoherentMotion_C#v1	1	500
652	1	3	33	2	2	3	3	199	401	597	1203	CoherentMotion_C#v1	1	500
618	1	2	23	2	2	3	3	143	457	429	1371	CoherentMotion_C#v1	1	500
606	1	4	42	1	1	3	3	256	344	768	1032	CoherentMotion_C#v1	1	500
602	1	3	33	0	0	3	3	199	401	597	1203	CoherentMotion_C#v1	1	500
670	0	3	33	1	0	3	3	199	401	597	1203	CoherentMotion_C#v1	1	500
806	1	1	14	3	3	3	3	87	513	261	1539	CoherentMotion_C#v1	1	500
1012	0	0	5	0	1	3	3	31	569	93	1707	CoherentMotion_C#v1	1	500
813	1	0	5	2	2	3	3	31	569	93	1707	CoherentMotion_C#v1	1	500
871	1	5	51	2	2	3	3	312	288	936	864	CoherentMotion_C#v1	1	500
730	1	4	42	1	1	3	3	256	344	768	1032	CoherentMotion_C#v1	1	500
662	1	5	51	0	0	3	3	312	288	936	864	CoherentMotion_C#v1	1	500
663	1	3	33	2	2	3	3	199	401	597	1203	CoherentMotion_C#v1	1	500
638	1	5	51	1	1	3	3	312	288	936	864	CoherentMotion_C#v1	1	500
691	0	0	5	2	3	3	3	31	569	93	1707	CoherentMotion_C#v1	1	500
626	1	7	70	1	1	3	3	424	176	1272	528	CoherentMotion_C#v1	1	500
820	1	6	61	2	2	3	3	368	232	1104	696	CoherentMotion_C#v1	1	500
657	1	1	14	2	2	3	3	87	513	261	1539	CoherentMotion_C#v1	1	500
974	1	4	42	1	1	3	3	256	344	768	1032	CoherentMotion_C#v1	1	500
549	1	2	23	3	3	3	3	143	457	429	1371	CoherentMotion_C#v1	1	500
591	1	5	51	2	2	3	3	312	288	936	864	CoherentMotion_C#v1	1	500
612	1	7	70	0	0	3	3	424	176	1272	528	CoherentMotion_C#v1	1	500
745	1	3	33	3	3	3	3	199	401	597	1203	CoherentMotion_C#v1	1	500
704	0	0	5	2	3	3	3	31	569	93	1707	CoherentMotion_C#v1	1	500
693	0	1	14	0	3	3	3	87	513	261	1539	CoherentMotion_C#v1	1	500
526	1	6	61	0	0	3	3	368	232	1104	696	CoherentMotion_C#v1	1	500
1114	0	0	5	3	2	3	3	31	569	93	1707	CoherentMotion_C#v1	1	500
595	1	6	61	0	0	3	3	368	232	1104	696	CoherentMotion_C#v1	1	500
1280	1	1	14	2	2	3	3	87	513	261	1539	CoherentMotion_C#v1	1	500
662	1	5	51	0	0	3	3	312	288	936	864	CoherentMotion_C#v1	1	500
588	1	6	61	1	1	3	3	368	232	1104	696	CoherentMotion_C#v1	1	500
689	1	7	70	3	3	3	3	424	176	1272	528	CoherentMotion_C#v1	1	500
927	1	1	14	0	0	3	3	87	513	261	1539	CoherentMotion_C#v1	1	500
756	1	4	42	3	3	3	3	256	344	768	1032	CoherentMotion_C#v1	1	500
1333	0	2	23	0	3	3	3	143	457	429	1371	CoherentMotion_C#v1	1	500
772	1	4	42	0	0	3	3	256	344	768	1032	CoherentMotion_C#v1	1	500
620	1	6	61	3	3	3	3	368	232	1104	696	CoherentMotion_C#v1	1	500
650	1	6	61	2	2	3	3	368	232	1104	696	CoherentMotion_C#v1	1	500
595	0	4	42	2	0	3	3	256	344	768	1032	CoherentMotion_C#v1	1	500
707	1	6	61	2	2	3	3	368	232	1104	696	CoherentMotion_C#v1	1	500
875	0	2	23	0	2	3	3	143	457	429	1371	CoherentMotion_C#v1	1	500
566	1	7	70	1	1	3	3	424	176	1272	528	CoherentMotion_C#v1	1	500
650	1	2	23	3	3	3	3	143	457	429	1371	CoherentMotion_C#v1	1	500
710	1	4	42	1	1	3	3	256	344	768	1032	CoherentMotion_C#v1	1	500
1141	1	7	70	3	3	3	3	424	176	1272	528	CoherentMotion_C#v1	1	500
1328	1	0	5	0	0	3	3	31	569	93	1707	CoherentMotion_C#v1	1	500
616	1	4	42	1	1	3	3	256	344	768	1032	CoherentMotion_C#v1	1	500
540	1	6	61	1	1	3	3	368	232	1104	696	CoherentMotion_C#v1	1	500
606	1	5	51	0	0	3	3	312	288	936	864	CoherentMotion_C#v1	1	500
659	1	3	33	3	3	3	3	199	401	597	1203	CoherentMotion_C#v1	1	500
532	1	4	42	0	0	3	3	256	344	768	1032	CoherentMotion_C#v1	1	500
2395	1	4	42	1	1	3	3	256	344	768	1032	CoherentMotion_C#v1	1	500
838	0	0	5	3	2	3	3	31	569	93	1707	CoherentMotion_C#v1	1	500
568	1	2	23	0	0	3	3	143	457	429	1371	CoherentMotion_C#v1	1	500
690	1	3	33	2	2	3	3	199	401	597	1203	CoherentMotion_C#v1	1	500
555	1	5	51	3	3	3	3	312	288	936	864	CoherentMotion_C#v1	1	500
557	1	6	61	0	0	3	3	368	232	1104	696	CoherentMotion_C#v1	1	500
748	1	3	33	3	3	3	3	199	401	597	1203	CoherentMotion_C#v1	1	500
672	1	4	42	3	3	3	3	256	344	768	1032	CoherentMotion_C#v1	1	500
662	0	2	23	1	3	3	3	143	457	429	1371	CoherentMotion_C#v1	1	500
564	1	6	61	3	3	3	3	368	232	1104	696	CoherentMotion_C#v1	1	500
744	0	0	5	3	0	3	3	31	569	93	1707	CoherentMotion_C#v1	1	500
1063	0	0	5	0	2	3	3	31	569	93	1707	CoherentMotion_C#v1	1	500
696	1	2	23	3	3	3	3	143	457	429	1371	CoherentMotion_C#v1	1	500
623	1	5	51	3	3	3	3	312	288	936	864	CoherentMotion_C#v1	1	500
621	1	4	42	1	1	3	3	256	344	768	1032	CoherentMotion_C#v1	1	500
889	1	0	5	1	1	3	3	31	569	93	1707	CoherentMotion_C#v1	1	500
700	0	0	5	3	1	3	3	31	569	93	1707	CoherentMotion_C#v1	1	500
539	1	2	23	0	0	3	3	143	457	429	1371	CoherentMotion_C#v1	1	500
574	1	6	61	1	1	3	3	368	232	1104	696	CoherentMotion_C#v1	1	500
568	0	0	5	0	1	3	3	31	569	93	1707	CoherentMotion_C#v1	1	500
636	1	4	42	1	1	3	3	256	344	768	1032	CoherentMotion_C#v1	1	500
579	1	1	14	3	3	3	3	87	513	261	1539	CoherentMotion_C#v1	1	500
542	1	4	42	1	1	3	3	256	344	768	1032	CoherentMotion_C#v1	1	500
570	0	2	23	3	1	3	3	143	457	429	1371	CoherentMotion_C#v1	1	500
531	1	2	23	1	1	3	3	143	457	429	1371	CoherentMotion_C#v1	1	500
559	1	1	14	0	0	3	3	87	513	261	1539	CoherentMotion_C#v1	1	500
578	1	6	61	0	0	3	3	368	232	1104	696	CoherentMotion_C#v1	1	500
573	1	7	70	1	1	3	3	424	176	1272	528	CoherentMotion_C#v1	1	500
523	1	6	61	1	1	3	3	368	232	1104	696	CoherentMotion_C#v1	1	500
683	1	3	33	2	2	3	3	199	401	597	1203	CoherentMotion_C#v1	1	500
662	1	7	70	0	0	3	3	424	176	1272	528	CoherentMotion_C#v1	1	500
559	1	5	51	2	2	3	3	312	288	936	864	CoherentMotion_C#v1	1	500
564	1	5	51	3	3	3	3	312	288	936	864	CoherentMotion_C#v1	1	500
1271	1	1	14	1	1	3	3	87	513	261	1539	CoherentMotion_C#v1	1	500
805	1	2	23	2	2	3	3	143	457	429	1371	CoherentMotion_C#v1	1	500
749	0	3	33	3	2	3	3	199	401	597	1203	CoherentMotion_C#v1	1	500
581	1	3	33	1	1	3	3	199	401	597	1203	CoherentMotion_C#v1	1	500
657	1	4	42	2	2	3	3	256	344	768	1032	CoherentMotion_C#v1	1	500
1070	1	1	14	1	1	3	3	87	513	261	1539	CoherentMotion_C#v1	1	500
990	0	3	33	0	2	3	3	199	401	597	1203	CoherentMotion_C#v1	1	500
877	1	3	33	0	0	3	3	199	401	597	1203	CoherentMotion_C#v1	1	500
929	0	0	5	2	0	3	3	31	569	93	1707	CoherentMotion_C#v1	1	500
774	1	4	42	0	0	3	3	256	344	768	1032	CoherentMotion_C#v1	1	500
1024	0	0	5	2	3	3	3	31	569	93	1707	CoherentMotion_C#v1	1	500
789	1	7	70	0	0	3	3	424	176	1272	528	CoherentMotion_C#v1	1	500
814	1	1	14	2	2	3	3	87	513	261	1539	CoherentMotion_C#v1	1	500
728	1	7	70	2	2	3	3	424	176	1272	528	CoherentMotion_C#v1	1	500
865	1	2	23	3	3	3	3	143	457	429	1371	CoherentMotion_C#v1	1	500
772	1	7	70	3	3	3	3	424	176	1272	528	CoherentMotion_C#v1	1	500
980	0	1	14	0	2	3	3	87	513	261	1539	CoherentMotion_C#v1	1	500
993	1	1	14	0	0	3	3	87	513	261	1539	CoherentMotion_C#v1	1	500
881	1	7	70	3	3	3	3	424	176	1272	528	CoherentMotion_C#v1	1	500
925	1	2	23	3	3	3	3	143	457	429	1371	CoherentMotion_C#v1	1	500
848	0	1	14	1	0	3	3	87	513	261	1539	CoherentMotion_C#v1	1	500
844	1	2	23	2	2	3	3	143	457	429	1371	CoherentMotion_C#v1	1	500
814	1	4	42	1	1	3	3	256	344	768	1032	CoherentMotion_C#v1	1	500
752	1	4	42	3	3	3	3	256	344	768	1032	CoherentMotion_C#v1	1	500
692	1	2	23	3	3	3	3	143	457	429	1371	CoherentMotion_C#v1	1	500
614	1	5	51	1	1	3	3	312	288	936	864	CoherentMotion_C#v1	1	500
787	1	2	23	1	1	3	3	143	457	429	1371	CoherentMotion_C#v1	1	500
1085	1	1	14	1	1	3	3	87	513	261	1539	CoherentMotion_C#v1	1	500
1141	0	2	23	0	1	3	3	143	457	429	1371	CoherentMotion_C#v1	1	500
742	1	3	33	2	2	3	3	199	401	597	1203	CoherentMotion_C#v1	1	500
782	1	5	51	1	1	3	3	312	288	936	864	CoherentMotion_C#v1	1	500
727	0	0	5	2	3	3	3	31	569	93	1707	CoherentMotion_C#v1	1	500
621	1	7	70	1	1	3	3	424	176	1272	528	CoherentMotion_C#v1	1	500
644	1	6	61	1	1	3	3	368	232	1104	696	CoherentMotion_C#v1	1	500
767	0	1	14	3	1	3	3	87	513	261	1539	CoherentMotion_C#v1	1	500
675	0	4	42	3	1	3	3	256	344	768	1032	CoherentMotion_C#v1	1	500
655	1	7	70	3	3	3	3	424	176	1272	528	CoherentMotion_C#v1	1	500
622	1	1	14	2	2	3	3	87	513	261	1539	CoherentMotion_C#v1	1	500
632	1	7	70	3	3	3	3	424	176	1272	528	CoherentMotion_C#v1	1	500
560	1	6	61	2	2	3	3	368	232	1104	696	CoherentMotion_C#v1	1	500
668	1	7	70	0	0	3	3	424	176	1272	528	CoherentMotion_C#v1	1	500
577	1	7	70	1	1	3	3	424	176	1272	528	CoherentMotion_C#v1	1	500
701	0	1	14	1	2	3	3	87	513	261	1539	CoherentMotion_C#v1	1	500
763	1	3	33	0	0	3	3	199	401	597	1203	CoherentMotion_C#v1	1	500
725	1	6	61	2	2	3	3	368	232	1104	696	CoherentMotion_C#v1	1	500
684	1	6	61	3	3	3	3	368	232	1104	696	CoherentMotion_C#v1	1	500
674	1	4	42	3	3	3	3	256	344	768	1032	CoherentMotion_C#v1	1	500
838	1	2	23	2	2	3	3	143	457	429	1371	CoherentMotion_C#v1	1	500
762	1	4	42	1	1	3	3	256	344	768	1032	CoherentMotion_C#v1	1	500
554	1	2	23	3	3	3	3	143	457	429	1371	CoherentMotion_C#v1	1	500
604	1	7	70	0	0	3	3	424	176	1272	528	CoherentMotion_C#v1	1	500
650	1	7	70	1	1	3	3	424	176	1272	528	CoherentMotion_C#v1	1	500
640	1	7	70	2	2	3	3	424	176	1272	528	CoherentMotion_C#v1	1	500
563	1	5	51	3	3	3	3	312	288	936	864	CoherentMotion_C#v1	1	500
1223	0	2	23	3	2	3	3	143	457	429	1371	CoherentMotion_C#v1	1	500
707	1	6	61	2	2	3	3	368	232	1104	696	CoherentMotion_C#v1	1	500
1059	0	0	5	1	0	3	3	31	569	93	1707	CoherentMotion_C#v1	1	500
699	1	5	51	1	1	3	3	312	288	936	864	CoherentMotion_C#v1	1	500
783	1	2	23	3	3	3	3	143	457	429	1371	CoherentMotion_C#v1	1	500
782	1	4	42	2	2	3	3	256	344	768	1032	CoherentMotion_C#v1	1	500
648	1	3	33	1	1	3	3	199	401	597	1203	CoherentMotion_C#v1	1	500
680	1	0	5	2	2	3	3	31	569	93	1707	CoherentMotion_C#v1	1	500
775	0	2	23	1	2	3	3	143	457	429	1371	CoherentMotion_C#v1	1	500
839	1	4	42	0	0	3	3	256	344	768	1032	CoherentMotion_C#v1	1	500
602	1	5	51	3	3	3	3	312	288	936	864	CoherentMotion_C#v1	1	500
622	1	7	70	2	2	3	3	424	176	1272	528	CoherentMotion_C#v1	1	500
588	1	6	61	3	3	3	3	368	232	1104	696	CoherentMotion_C#v1	1	500
664	1	2	23	1	1	3	3	143	457	429	1371	CoherentMotion_C#v1	1	500
605	1	6	61	3	3	3	3	368	232	1104	696	CoherentMotion_C#v1	1	500
1129	1	0	5	2	2	3	3	31	569	93	1707	CoherentMotion_C#v1	1	500
946	0	1	14	1	2	3	3	87	513	261	1539	CoherentMotion_C#v1	1	500
800	1	2	23	2	2	3	3	143	457	429	1371	CoherentMotion_C#v1	1	500
733	1	3	33	1	1	3	3	199	401	597	1203	CoherentMotion_C#v1	1	500
599	1	5	51	1	1	3	3	312	288	936	864	CoherentMotion_C#v1	1	500
588	1	0	5	0	0	3	3	31	569	93	1707	CoherentMotion_C#v1	1	500
521	0	0	5	3	0	3	3	31	569	93	1707	CoherentMotion_C#v1	1	500
1026	1	4	42	1	1	3	3	256	344	768	1032	CoherentMotion_C#v1	1	500
1210	0	2	23	1	0	3	3	143	457	429	1371	CoherentMotion_C#v1	1	500
790	1	6	61	2	2	3	3	368	232	1104	696	CoherentMotion_C#v1	1	500
