# Supplementary material for: The Leuven Embedded Figures Test (L-EFT): measuring perception, intelligence or executive function?
Source: PeerJ. 2018 Mar 26;6:e4524. doi: 10.7717/peerj.4524 (PMC5875396; doi:10.7717/peerj.4524)
Supplement: Supplemental Information 9 [file peerj-06-4524-s009.zip › Study 1/CoherentMotion/116440CoherentMotion.csv]

ReactionTime	Accuracy	CoherenceLevel	CoherenceValue	StimDirection	RespDirection	G_MeanCoherentSpeed	G_MeanRandomSpeed	TotalCoherent	TotalRandom	TotalCoherentSpeed	TotalRandomSpeed	TestID	MainPrac	MotionDuration
3843	1	6	61	2	2	3	3	368	232	1104	696	CoherentMotion_C#v1	0	1000
1024	1	3	33	0	0	3	3	199	401	597	1203	CoherentMotion_C#v1	0	1000
1302	1	0	5	1	1	3	3	31	569	93	1707	CoherentMotion_C#v1	0	1000
4897	1	5	51	3	3	3	3	312	288	936	864	CoherentMotion_C#v1	0	1000
1500	0	2	23	3	2	3	3	143	457	429	1371	CoherentMotion_C#v1	0	1000
1295	1	2	23	0	0	3	3	143	457	429	1371	CoherentMotion_C#v1	0	1000
1397	1	5	51	0	0	3	3	312	288	936	864	CoherentMotion_C#v1	0	1000
1148	0	2	23	3	1	3	3	143	457	429	1371	CoherentMotion_C#v1	0	1000
1129	0	0	5	3	1	3	3	31	569	93	1707	CoherentMotion_C#v1	0	1000
3107	1	7	70	0	0	3	3	424	176	1272	528	CoherentMotion_C#v1	0	1000
1879	1	4	42	3	3	3	3	256	344	768	1032	CoherentMotion_C#v1	0	1000
1521	1	7	70	2	2	3	3	424	176	1272	528	CoherentMotion_C#v1	0	1000
1393	0	0	5	2	1	3	3	31	569	93	1707	CoherentMotion_C#v1	0	1000
1022	1	4	42	3	3	3	3	256	344	768	1032	CoherentMotion_C#v1	0	1000
1536	1	4	42	0	0	3	3	256	344	768	1032	CoherentMotion_C#v1	0	1000
1268	1	2	23	3	3	3	3	143	457	429	1371	CoherentMotion_C#v1	0	1000
1458	1	4	42	2	2	3	3	256	344	768	1032	CoherentMotion_C#v1	0	1000
1385	1	1	14	0	0	3	3	87	513	261	1539	CoherentMotion_C#v1	0	1000
1101	1	6	61	3	3	3	3	368	232	1104	696	CoherentMotion_C#v1	0	1000
1519	0	0	5	2	0	3	3	31	569	93	1707	CoherentMotion_C#v1	0	1000
1305	0	0	5	2	1	3	3	31	569	93	1707	CoherentMotion_C#v1	0	1000
1624	1	5	51	0	0	3	3	312	288	936	864	CoherentMotion_C#v1	0	1000
1535	1	7	70	3	3	3	3	424	176	1272	528	CoherentMotion_C#v1	0	1000
1468	0	4	42	3	2	3	3	256	344	768	1032	CoherentMotion_C#v1	0	1000
1340	1	3	33	3	3	3	3	199	401	597	1203	CoherentMotion_C#v1	0	1000
1196	1	1	14	0	0	3	3	87	513	261	1539	CoherentMotion_C#v1	0	1000
1536	0	1	14	1	0	3	3	87	513	261	1539	CoherentMotion_C#v1	0	1000
1300	1	3	33	1	1	3	3	199	401	597	1203	CoherentMotion_C#v1	0	1000
1508	1	3	33	2	2	3	3	199	401	597	1203	CoherentMotion_C#v1	0	1000
1391	1	6	61	1	1	3	3	368	232	1104	696	CoherentMotion_C#v1	0	1000
1383	1	6	61	3	3	3	3	368	232	1104	696	CoherentMotion_C#v1	0	1000
1447	1	3	33	3	3	3	3	199	401	597	1203	CoherentMotion_C#v1	0	1000
1146	1	6	61	0	0	3	3	368	232	1104	696	CoherentMotion_C#v1	0	1000
1422	1	7	70	2	2	3	3	424	176	1272	528	CoherentMotion_C#v1	0	1000
1021	1	5	51	1	1	3	3	312	288	936	864	CoherentMotion_C#v1	0	1000
1341	0	1	14	3	0	3	3	87	513	261	1539	CoherentMotion_C#v1	0	1000
1365	1	5	51	3	3	3	3	312	288	936	864	CoherentMotion_C#v1	0	1000
1117	1	0	5	0	0	3	3	31	569	93	1707	CoherentMotion_C#v1	0	1000
1671	1	0	5	1	1	3	3	31	569	93	1707	CoherentMotion_C#v1	0	1000
1422	1	7	70	0	0	3	3	424	176	1272	528	CoherentMotion_C#v1	0	1000
1408	1	5	51	3	3	3	3	312	288	936	864	CoherentMotion_C#v1	0	1000
1025	1	6	61	1	1	3	3	368	232	1104	696	CoherentMotion_C#v1	0	1000
1217	0	3	33	3	2	3	3	199	401	597	1203	CoherentMotion_C#v1	0	1000
1506	1	6	61	1	1	3	3	368	232	1104	696	CoherentMotion_C#v1	0	1000
1214	0	4	42	1	0	3	3	256	344	768	1032	CoherentMotion_C#v1	0	1000
1251	1	4	42	1	1	3	3	256	344	768	1032	CoherentMotion_C#v1	0	1000
1368	1	7	70	1	1	3	3	424	176	1272	528	CoherentMotion_C#v1	0	1000
1385	1	2	23	2	2	3	3	143	457	429	1371	CoherentMotion_C#v1	0	1000
1217	1	7	70	0	0	3	3	424	176	1272	528	CoherentMotion_C#v1	0	1000
1404	1	4	42	3	3	3	3	256	344	768	1032	CoherentMotion_C#v1	0	1000
1773	1	3	33	2	2	3	3	199	401	597	1203	CoherentMotion_C#v1	0	1000
1304	1	7	70	1	1	3	3	424	176	1272	528	CoherentMotion_C#v1	0	1000
1461	0	5	51	1	0	3	3	312	288	936	864	CoherentMotion_C#v1	0	1000
1033	1	6	61	2	2	3	3	368	232	1104	696	CoherentMotion_C#v1	0	1000
1228	1	6	61	0	0	3	3	368	232	1104	696	CoherentMotion_C#v1	0	1000
1596	0	0	5	3	1	3	3	31	569	93	1707	CoherentMotion_C#v1	0	1000
1122	1	6	61	2	2	3	3	368	232	1104	696	CoherentMotion_C#v1	0	1000
1307	1	3	33	3	3	3	3	199	401	597	1203	CoherentMotion_C#v1	0	1000
1554	0	1	14	3	2	3	3	87	513	261	1539	CoherentMotion_C#v1	0	1000
1135	1	2	23	2	2	3	3	143	457	429	1371	CoherentMotion_C#v1	0	1000
1568	1	6	61	1	1	3	3	368	232	1104	696	CoherentMotion_C#v1	0	1000
1191	1	3	33	0	0	3	3	199	401	597	1203	CoherentMotion_C#v1	0	1000
1466	1	4	42	2	2	3	3	256	344	768	1032	CoherentMotion_C#v1	0	1000
1707	1	5	51	1	1	3	3	312	288	936	864	CoherentMotion_C#v1	0	1000
1387	1	3	33	2	2	3	3	199	401	597	1203	CoherentMotion_C#v1	0	1000
1301	0	0	5	3	0	3	3	31	569	93	1707	CoherentMotion_C#v1	0	1000
1106	1	6	61	2	2	3	3	368	232	1104	696	CoherentMotion_C#v1	0	1000
1099	1	5	51	0	0	3	3	312	288	936	864	CoherentMotion_C#v1	0	1000
1737	1	5	51	2	2	3	3	312	288	936	864	CoherentMotion_C#v1	0	1000
1558	1	2	23	3	3	3	3	143	457	429	1371	CoherentMotion_C#v1	0	1000
1627	0	1	14	3	0	3	3	87	513	261	1539	CoherentMotion_C#v1	0	1000
1265	1	5	51	3	3	3	3	312	288	936	864	CoherentMotion_C#v1	0	1000
1510	1	1	14	1	1	3	3	87	513	261	1539	CoherentMotion_C#v1	0	1000
1538	1	0	5	0	0	3	3	31	569	93	1707	CoherentMotion_C#v1	0	1000
1176	1	5	51	2	2	3	3	312	288	936	864	CoherentMotion_C#v1	0	1000
1170	1	5	51	0	0	3	3	312	288	936	864	CoherentMotion_C#v1	0	1000
1243	1	7	70	3	3	3	3	424	176	1272	528	CoherentMotion_C#v1	0	1000
1567	0	1	14	3	1	3	3	87	513	261	1539	CoherentMotion_C#v1	0	1000
1185	1	5	51	2	2	3	3	312	288	936	864	CoherentMotion_C#v1	0	1000
1144	1	3	33	0	0	3	3	199	401	597	1203	CoherentMotion_C#v1	0	1000
1841	1	4	42	3	3	3	3	256	344	768	1032	CoherentMotion_C#v1	1	500
1357	0	3	33	3	1	3	3	199	401	597	1203	CoherentMotion_C#v1	1	500
790	0	0	5	3	0	3	3	31	569	93	1707	CoherentMotion_C#v1	1	500
727	0	0	5	1	2	3	3	31	569	93	1707	CoherentMotion_C#v1	1	500
671	1	2	23	3	3	3	3	143	457	429	1371	CoherentMotion_C#v1	1	500
1501	1	3	33	3	3	3	3	199	401	597	1203	CoherentMotion_C#v1	1	500
736	1	3	33	2	2	3	3	199	401	597	1203	CoherentMotion_C#v1	1	500
800	1	4	42	1	1	3	3	256	344	768	1032	CoherentMotion_C#v1	1	500
637	1	6	61	2	2	3	3	368	232	1104	696	CoherentMotion_C#v1	1	500
806	0	1	14	2	0	3	3	87	513	261	1539	CoherentMotion_C#v1	1	500
799	1	3	33	2	2	3	3	199	401	597	1203	CoherentMotion_C#v1	1	500
993	0	0	5	1	3	3	3	31	569	93	1707	CoherentMotion_C#v1	1	500
1134	0	1	14	3	0	3	3	87	513	261	1539	CoherentMotion_C#v1	1	500
945	0	2	23	2	1	3	3	143	457	429	1371	CoherentMotion_C#v1	1	500
710	1	4	42	1	1	3	3	256	344	768	1032	CoherentMotion_C#v1	1	500
870	1	2	23	1	1	3	3	143	457	429	1371	CoherentMotion_C#v1	1	500
649	1	6	61	2	2	3	3	368	232	1104	696	CoherentMotion_C#v1	1	500
570	0	4	42	3	0	3	3	256	344	768	1032	CoherentMotion_C#v1	1	500
722	1	7	70	3	3	3	3	424	176	1272	528	CoherentMotion_C#v1	1	500
1209	0	2	23	2	3	3	3	143	457	429	1371	CoherentMotion_C#v1	1	500
868	0	1	14	0	1	3	3	87	513	261	1539	CoherentMotion_C#v1	1	500
776	1	6	61	3	3	3	3	368	232	1104	696	CoherentMotion_C#v1	1	500
633	1	2	23	2	2	3	3	143	457	429	1371	CoherentMotion_C#v1	1	500
731	1	4	42	2	2	3	3	256	344	768	1032	CoherentMotion_C#v1	1	500
1030	1	1	14	0	0	3	3	87	513	261	1539	CoherentMotion_C#v1	1	500
621	1	6	61	1	1	3	3	368	232	1104	696	CoherentMotion_C#v1	1	500
1042	1	2	23	2	2	3	3	143	457	429	1371	CoherentMotion_C#v1	1	500
889	0	1	14	3	0	3	3	87	513	261	1539	CoherentMotion_C#v1	1	500
685	0	0	5	3	2	3	3	31	569	93	1707	CoherentMotion_C#v1	1	500
992	0	0	5	1	3	3	3	31	569	93	1707	CoherentMotion_C#v1	1	500
811	0	0	5	2	0	3	3	31	569	93	1707	CoherentMotion_C#v1	1	500
748	1	5	51	1	1	3	3	312	288	936	864	CoherentMotion_C#v1	1	500
564	1	6	61	2	2	3	3	368	232	1104	696	CoherentMotion_C#v1	1	500
696	1	4	42	1	1	3	3	256	344	768	1032	CoherentMotion_C#v1	1	500
1007	1	3	33	2	2	3	3	199	401	597	1203	CoherentMotion_C#v1	1	500
637	1	5	51	3	3	3	3	312	288	936	864	CoherentMotion_C#v1	1	500
633	0	2	23	1	2	3	3	143	457	429	1371	CoherentMotion_C#v1	1	500
1254	1	3	33	1	1	3	3	199	401	597	1203	CoherentMotion_C#v1	1	500
682	1	4	42	0	0	3	3	256	344	768	1032	CoherentMotion_C#v1	1	500
622	1	1	14	0	0	3	3	87	513	261	1539	CoherentMotion_C#v1	1	500
567	0	2	23	1	0	3	3	143	457	429	1371	CoherentMotion_C#v1	1	500
662	1	3	33	1	1	3	3	199	401	597	1203	CoherentMotion_C#v1	1	500
753	1	7	70	0	0	3	3	424	176	1272	528	CoherentMotion_C#v1	1	500
1128	0	3	33	3	0	3	3	199	401	597	1203	CoherentMotion_C#v1	1	500
602	0	4	42	0	2	3	3	256	344	768	1032	CoherentMotion_C#v1	1	500
1111	1	0	5	0	0	3	3	31	569	93	1707	CoherentMotion_C#v1	1	500
559	0	0	5	2	0	3	3	31	569	93	1707	CoherentMotion_C#v1	1	500
802	1	2	23	3	3	3	3	143	457	429	1371	CoherentMotion_C#v1	1	500
754	0	0	5	0	2	3	3	31	569	93	1707	CoherentMotion_C#v1	1	500
1099	1	1	14	3	3	3	3	87	513	261	1539	CoherentMotion_C#v1	1	500
777	1	3	33	1	1	3	3	199	401	597	1203	CoherentMotion_C#v1	1	500
638	1	6	61	2	2	3	3	368	232	1104	696	CoherentMotion_C#v1	1	500
700	0	0	5	3	2	3	3	31	569	93	1707	CoherentMotion_C#v1	1	500
657	1	1	14	0	0	3	3	87	513	261	1539	CoherentMotion_C#v1	1	500
920	1	5	51	0	0	3	3	312	288	936	864	CoherentMotion_C#v1	1	500
733	1	3	33	0	0	3	3	199	401	597	1203	CoherentMotion_C#v1	1	500
732	0	2	23	3	0	3	3	143	457	429	1371	CoherentMotion_C#v1	1	500
778	0	1	14	0	2	3	3	87	513	261	1539	CoherentMotion_C#v1	1	500
1052	1	5	51	0	0	3	3	312	288	936	864	CoherentMotion_C#v1	1	500
627	1	7	70	3	3	3	3	424	176	1272	528	CoherentMotion_C#v1	1	500
586	1	4	42	0	0	3	3	256	344	768	1032	CoherentMotion_C#v1	1	500
692	0	0	5	1	0	3	3	31	569	93	1707	CoherentMotion_C#v1	1	500
647	1	5	51	2	2	3	3	312	288	936	864	CoherentMotion_C#v1	1	500
672	1	4	42	3	3	3	3	256	344	768	1032	CoherentMotion_C#v1	1	500
597	0	1	14	1	2	3	3	87	513	261	1539	CoherentMotion_C#v1	1	500
634	1	2	23	1	1	3	3	143	457	429	1371	CoherentMotion_C#v1	1	500
720	1	1	14	2	2	3	3	87	513	261	1539	CoherentMotion_C#v1	1	500
662	1	1	14	1	1	3	3	87	513	261	1539	CoherentMotion_C#v1	1	500
621	0	2	23	0	2	3	3	143	457	429	1371	CoherentMotion_C#v1	1	500
625	1	7	70	0	0	3	3	424	176	1272	528	CoherentMotion_C#v1	1	500
646	1	7	70	2	2	3	3	424	176	1272	528	CoherentMotion_C#v1	1	500
580	1	4	42	1	1	3	3	256	344	768	1032	CoherentMotion_C#v1	1	500
895	1	1	14	3	3	3	3	87	513	261	1539	CoherentMotion_C#v1	1	500
675	1	3	33	3	3	3	3	199	401	597	1203	CoherentMotion_C#v1	1	500
841	0	2	23	3	2	3	3	143	457	429	1371	CoherentMotion_C#v1	1	500
683	0	3	33	1	2	3	3	199	401	597	1203	CoherentMotion_C#v1	1	500
658	1	5	51	2	2	3	3	312	288	936	864	CoherentMotion_C#v1	1	500
582	1	4	42	3	3	3	3	256	344	768	1032	CoherentMotion_C#v1	1	500
977	1	4	42	0	0	3	3	256	344	768	1032	CoherentMotion_C#v1	1	500
609	1	0	5	2	2	3	3	31	569	93	1707	CoherentMotion_C#v1	1	500
1077	1	3	33	2	2	3	3	199	401	597	1203	CoherentMotion_C#v1	1	500
654	1	6	61	0	0	3	3	368	232	1104	696	CoherentMotion_C#v1	1	500
643	1	6	61	2	2	3	3	368	232	1104	696	CoherentMotion_C#v1	1	500
593	0	0	5	2	0	3	3	31	569	93	1707	CoherentMotion_C#v1	1	500
541	0	1	14	1	2	3	3	87	513	261	1539	CoherentMotion_C#v1	1	500
624	0	1	14	3	1	3	3	87	513	261	1539	CoherentMotion_C#v1	1	500
533	1	5	51	3	3	3	3	312	288	936	864	CoherentMotion_C#v1	1	500
921	0	1	14	1	0	3	3	87	513	261	1539	CoherentMotion_C#v1	1	500
519	0	3	33	3	2	3	3	199	401	597	1203	CoherentMotion_C#v1	1	500
1047	1	6	61	3	3	3	3	368	232	1104	696	CoherentMotion_C#v1	1	500
879	0	3	33	1	2	3	3	199	401	597	1203	CoherentMotion_C#v1	1	500
625	1	5	51	3	3	3	3	312	288	936	864	CoherentMotion_C#v1	1	500
831	0	3	33	0	3	3	3	199	401	597	1203	CoherentMotion_C#v1	1	500
641	1	2	23	2	2	3	3	143	457	429	1371	CoherentMotion_C#v1	1	500
581	1	0	5	2	2	3	3	31	569	93	1707	CoherentMotion_C#v1	1	500
3769	0	5	51	0	2	3	3	312	288	936	864	CoherentMotion_C#v1	1	500
671	1	1	14	2	2	3	3	87	513	261	1539	CoherentMotion_C#v1	1	500
1069	1	1	14	3	3	3	3	87	513	261	1539	CoherentMotion_C#v1	1	500
692	1	5	51	1	1	3	3	312	288	936	864	CoherentMotion_C#v1	1	500
748	1	4	42	1	1	3	3	256	344	768	1032	CoherentMotion_C#v1	1	500
748	1	6	61	3	3	3	3	368	232	1104	696	CoherentMotion_C#v1	1	500
2121	1	4	42	1	1	3	3	256	344	768	1032	CoherentMotion_C#v1	1	500
1110	0	0	5	3	2	3	3	31	569	93	1707	CoherentMotion_C#v1	1	500
799	1	2	23	1	1	3	3	143	457	429	1371	CoherentMotion_C#v1	1	500
575	1	6	61	1	1	3	3	368	232	1104	696	CoherentMotion_C#v1	1	500
885	0	2	23	1	3	3	3	143	457	429	1371	CoherentMotion_C#v1	1	500
639	1	4	42	2	2	3	3	256	344	768	1032	CoherentMotion_C#v1	1	500
661	1	3	33	2	2	3	3	199	401	597	1203	CoherentMotion_C#v1	1	500
602	1	7	70	3	3	3	3	424	176	1272	528	CoherentMotion_C#v1	1	500
646	1	6	61	3	3	3	3	368	232	1104	696	CoherentMotion_C#v1	1	500
570	1	6	61	2	2	3	3	368	232	1104	696	CoherentMotion_C#v1	1	500
651	1	5	51	0	0	3	3	312	288	936	864	CoherentMotion_C#v1	1	500
717	1	0	5	2	2	3	3	31	569	93	1707	CoherentMotion_C#v1	1	500
563	1	7	70	0	0	3	3	424	176	1272	528	CoherentMotion_C#v1	1	500
591	1	7	70	3	3	3	3	424	176	1272	528	CoherentMotion_C#v1	1	500
595	1	6	61	3	3	3	3	368	232	1104	696	CoherentMotion_C#v1	1	500
1111	1	6	61	3	3	3	3	368	232	1104	696	CoherentMotion_C#v1	1	500
949	1	5	51	2	2	3	3	312	288	936	864	CoherentMotion_C#v1	1	500
711	1	7	70	1	1	3	3	424	176	1272	528	CoherentMotion_C#v1	1	500
601	1	7	70	3	3	3	3	424	176	1272	528	CoherentMotion_C#v1	1	500
648	1	1	14	1	1	3	3	87	513	261	1539	CoherentMotion_C#v1	1	500
710	1	4	42	2	2	3	3	256	344	768	1032	CoherentMotion_C#v1	1	500
700	1	3	33	1	1	3	3	199	401	597	1203	CoherentMotion_C#v1	1	500
586	1	4	42	0	0	3	3	256	344	768	1032	CoherentMotion_C#v1	1	500
671	1	0	5	2	2	3	3	31	569	93	1707	CoherentMotion_C#v1	1	500
693	1	5	51	3	3	3	3	312	288	936	864	CoherentMotion_C#v1	1	500
749	1	1	14	2	2	3	3	87	513	261	1539	CoherentMotion_C#v1	1	500
581	1	2	23	0	0	3	3	143	457	429	1371	CoherentMotion_C#v1	1	500
544	1	4	42	2	2	3	3	256	344	768	1032	CoherentMotion_C#v1	1	500
659	1	7	70	1	1	3	3	424	176	1272	528	CoherentMotion_C#v1	1	500
624	1	7	70	1	1	3	3	424	176	1272	528	CoherentMotion_C#v1	1	500
612	0	1	14	1	2	3	3	87	513	261	1539	CoherentMotion_C#v1	1	500
1056	1	0	5	1	1	3	3	31	569	93	1707	CoherentMotion_C#v1	1	500
816	1	2	23	0	0	3	3	143	457	429	1371	CoherentMotion_C#v1	1	500
563	1	3	33	0	0	3	3	199	401	597	1203	CoherentMotion_C#v1	1	500
1317	1	2	23	1	1	3	3	143	457	429	1371	CoherentMotion_C#v1	1	500
894	1	3	33	3	3	3	3	199	401	597	1203	CoherentMotion_C#v1	1	500
778	0	1	14	3	2	3	3	87	513	261	1539	CoherentMotion_C#v1	1	500
1075	0	2	23	3	1	3	3	143	457	429	1371	CoherentMotion_C#v1	1	500
683	0	0	5	0	2	3	3	31	569	93	1707	CoherentMotion_C#v1	1	500
802	0	3	33	1	3	3	3	199	401	597	1203	CoherentMotion_C#v1	1	500
585	1	5	51	0	0	3	3	312	288	936	864	CoherentMotion_C#v1	1	500
582	1	6	61	3	3	3	3	368	232	1104	696	CoherentMotion_C#v1	1	500
680	1	4	42	3	3	3	3	256	344	768	1032	CoherentMotion_C#v1	1	500
687	1	0	5	2	2	3	3	31	569	93	1707	CoherentMotion_C#v1	1	500
851	1	6	61	0	0	3	3	368	232	1104	696	CoherentMotion_C#v1	1	500
974	0	3	33	2	3	3	3	199	401	597	1203	CoherentMotion_C#v1	1	500
613	0	4	42	2	1	3	3	256	344	768	1032	CoherentMotion_C#v1	1	500
1172	0	3	33	0	2	3	3	199	401	597	1203	CoherentMotion_C#v1	1	500
1096	1	1	14	2	2	3	3	87	513	261	1539	CoherentMotion_C#v1	1	500
661	1	4	42	2	2	3	3	256	344	768	1032	CoherentMotion_C#v1	1	500
661	1	6	61	0	0	3	3	368	232	1104	696	CoherentMotion_C#v1	1	500
724	1	4	42	1	1	3	3	256	344	768	1032	CoherentMotion_C#v1	1	500
1153	1	4	42	1	1	3	3	256	344	768	1032	CoherentMotion_C#v1	1	500
791	0	1	14	3	2	3	3	87	513	261	1539	CoherentMotion_C#v1	1	500
663	1	6	61	1	1	3	3	368	232	1104	696	CoherentMotion_C#v1	1	500
895	0	2	23	2	0	3	3	143	457	429	1371	CoherentMotion_C#v1	1	500
723	1	6	61	2	2	3	3	368	232	1104	696	CoherentMotion_C#v1	1	500
945	1	0	5	2	2	3	3	31	569	93	1707	CoherentMotion_C#v1	1	500
742	1	5	51	0	0	3	3	312	288	936	864	CoherentMotion_C#v1	1	500
614	1	7	70	0	0	3	3	424	176	1272	528	CoherentMotion_C#v1	1	500
525	1	6	61	0	0	3	3	368	232	1104	696	CoherentMotion_C#v1	1	500
550	1	5	51	0	0	3	3	312	288	936	864	CoherentMotion_C#v1	1	500
600	1	2	23	0	0	3	3	143	457	429	1371	CoherentMotion_C#v1	1	500
713	0	0	5	1	0	3	3	31	569	93	1707	CoherentMotion_C#v1	1	500
4203	0	2	23	1	2	3	3	143	457	429	1371	CoherentMotion_C#v1	1	500
588	1	5	51	1	1	3	3	312	288	936	864	CoherentMotion_C#v1	1	500
650	1	5	51	1	1	3	3	312	288	936	864	CoherentMotion_C#v1	1	500
631	0	4	42	2	1	3	3	256	344	768	1032	CoherentMotion_C#v1	1	500
659	1	7	70	3	3	3	3	424	176	1272	528	CoherentMotion_C#v1	1	500
809	1	6	61	1	1	3	3	368	232	1104	696	CoherentMotion_C#v1	1	500
802	0	2	23	3	2	3	3	143	457	429	1371	CoherentMotion_C#v1	1	500
1107	1	2	23	1	1	3	3	143	457	429	1371	CoherentMotion_C#v1	1	500
1087	0	3	33	0	2	3	3	199	401	597	1203	CoherentMotion_C#v1	1	500
525	1	3	33	1	1	3	3	199	401	597	1203	CoherentMotion_C#v1	1	500
600	1	6	61	0	0	3	3	368	232	1104	696	CoherentMotion_C#v1	1	500
709	1	4	42	3	3	3	3	256	344	768	1032	CoherentMotion_C#v1	1	500
581	1	6	61	2	2	3	3	368	232	1104	696	CoherentMotion_C#v1	1	500
782	1	7	70	3	3	3	3	424	176	1272	528	CoherentMotion_C#v1	1	500
762	1	5	51	0	0	3	3	312	288	936	864	CoherentMotion_C#v1	1	500
625	1	2	23	3	3	3	3	143	457	429	1371	CoherentMotion_C#v1	1	500
743	1	5	51	3	3	3	3	312	288	936	864	CoherentMotion_C#v1	1	500
630	1	4	42	1	1	3	3	256	344	768	1032	CoherentMotion_C#v1	1	500
651	1	5	51	3	3	3	3	312	288	936	864	CoherentMotion_C#v1	1	500
746	1	6	61	1	1	3	3	368	232	1104	696	CoherentMotion_C#v1	1	500
702	1	5	51	3	3	3	3	312	288	936	864	CoherentMotion_C#v1	1	500
1306	1	1	14	0	0	3	3	87	513	261	1539	CoherentMotion_C#v1	1	500
747	0	0	5	0	2	3	3	31	569	93	1707	CoherentMotion_C#v1	1	500
774	1	1	14	1	1	3	3	87	513	261	1539	CoherentMotion_C#v1	1	500
654	1	6	61	2	2	3	3	368	232	1104	696	CoherentMotion_C#v1	1	500
981	1	2	23	1	1	3	3	143	457	429	1371	CoherentMotion_C#v1	1	500
970	1	2	23	3	3	3	3	143	457	429	1371	CoherentMotion_C#v1	1	500
698	1	1	14	1	1	3	3	87	513	261	1539	CoherentMotion_C#v1	1	500
591	1	6	61	1	1	3	3	368	232	1104	696	CoherentMotion_C#v1	1	500
690	1	4	42	0	0	3	3	256	344	768	1032	CoherentMotion_C#v1	1	500
731	0	0	5	3	2	3	3	31	569	93	1707	CoherentMotion_C#v1	1	500
529	1	6	61	1	1	3	3	368	232	1104	696	CoherentMotion_C#v1	1	500
700	0	0	5	0	2	3	3	31	569	93	1707	CoherentMotion_C#v1	1	500
954	0	1	14	0	1	3	3	87	513	261	1539	CoherentMotion_C#v1	1	500
641	1	1	14	2	2	3	3	87	513	261	1539	CoherentMotion_C#v1	1	500
595	1	4	42	0	0	3	3	256	344	768	1032	CoherentMotion_C#v1	1	500
1237	0	3	33	1	0	3	3	199	401	597	1203	CoherentMotion_C#v1	1	500
682	1	2	23	0	0	3	3	143	457	429	1371	CoherentMotion_C#v1	1	500
871	1	4	42	0	0	3	3	256	344	768	1032	CoherentMotion_C#v1	1	500
730	1	4	42	0	0	3	3	256	344	768	1032	CoherentMotion_C#v1	1	500
648	1	3	33	2	2	3	3	199	401	597	1203	CoherentMotion_C#v1	1	500
927	1	0	5	2	2	3	3	31	569	93	1707	CoherentMotion_C#v1	1	500
725	0	0	5	2	0	3	3	31	569	93	1707	CoherentMotion_C#v1	1	500
804	1	7	70	0	0	3	3	424	176	1272	528	CoherentMotion_C#v1	1	500
646	1	5	51	3	3	3	3	312	288	936	864	CoherentMotion_C#v1	1	500
612	1	4	42	1	1	3	3	256	344	768	1032	CoherentMotion_C#v1	1	500
704	1	7	70	0	0	3	3	424	176	1272	528	CoherentMotion_C#v1	1	500
595	1	7	70	0	0	3	3	424	176	1272	528	CoherentMotion_C#v1	1	500
795	1	4	42	3	3	3	3	256	344	768	1032	CoherentMotion_C#v1	1	500
629	1	6	61	0	0	3	3	368	232	1104	696	CoherentMotion_C#v1	1	500
761	1	5	51	2	2	3	3	312	288	936	864	CoherentMotion_C#v1	1	500
621	1	7	70	2	2	3	3	424	176	1272	528	CoherentMotion_C#v1	1	500
622	1	1	14	0	0	3	3	87	513	261	1539	CoherentMotion_C#v1	1	500
610	1	6	61	1	1	3	3	368	232	1104	696	CoherentMotion_C#v1	1	500
745	1	5	51	1	1	3	3	312	288	936	864	CoherentMotion_C#v1	1	500
937	1	3	33	3	3	3	3	199	401	597	1203	CoherentMotion_C#v1	1	500
686	1	7	70	2	2	3	3	424	176	1272	528	CoherentMotion_C#v1	1	500
1348	1	1	14	2	2	3	3	87	513	261	1539	CoherentMotion_C#v1	1	500
692	1	6	61	1	1	3	3	368	232	1104	696	CoherentMotion_C#v1	1	500
802	1	5	51	3	3	3	3	312	288	936	864	CoherentMotion_C#v1	1	500
682	1	7	70	3	3	3	3	424	176	1272	528	CoherentMotion_C#v1	1	500
769	1	5	51	2	2	3	3	312	288	936	864	CoherentMotion_C#v1	1	500
690	1	7	70	0	0	3	3	424	176	1272	528	CoherentMotion_C#v1	1	500
685	1	7	70	2	2	3	3	424	176	1272	528	CoherentMotion_C#v1	1	500
935	1	2	23	3	3	3	3	143	457	429	1371	CoherentMotion_C#v1	1	500
804	1	4	42	3	3	3	3	256	344	768	1032	CoherentMotion_C#v1	1	500
743	1	5	51	3	3	3	3	312	288	936	864	CoherentMotion_C#v1	1	500
668	1	6	61	1	1	3	3	368	232	1104	696	CoherentMotion_C#v1	1	500
556	1	7	70	1	1	3	3	424	176	1272	528	CoherentMotion_C#v1	1	500
648	1	5	51	2	2	3	3	312	288	936	864	CoherentMotion_C#v1	1	500
1325	1	3	33	0	0	3	3	199	401	597	1203	CoherentMotion_C#v1	1	500
627	1	4	42	1	1	3	3	256	344	768	1032	CoherentMotion_C#v1	1	500
856	0	4	42	1	3	3	3	256	344	768	1032	CoherentMotion_C#v1	1	500
650	1	6	61	1	1	3	3	368	232	1104	696	CoherentMotion_C#v1	1	500
721	1	5	51	3	3	3	3	312	288	936	864	CoherentMotion_C#v1	1	500
928	1	5	51	3	3	3	3	312	288	936	864	CoherentMotion_C#v1	1	500
708	1	1	14	1	1	3	3	87	513	261	1539	CoherentMotion_C#v1	1	500
787	0	1	14	1	3	3	3	87	513	261	1539	CoherentMotion_C#v1	1	500
758	1	6	61	0	0	3	3	368	232	1104	696	CoherentMotion_C#v1	1	500
1117	1	6	61	3	3	3	3	368	232	1104	696	CoherentMotion_C#v1	1	500
1135	0	1	14	3	1	3	3	87	513	261	1539	CoherentMotion_C#v1	1	500
777	1	6	61	0	0	3	3	368	232	1104	696	CoherentMotion_C#v1	1	500
586	1	4	42	2	2	3	3	256	344	768	1032	CoherentMotion_C#v1	1	500
806	0	0	5	3	0	3	3	31	569	93	1707	CoherentMotion_C#v1	1	500
981	1	5	51	3	3	3	3	312	288	936	864	CoherentMotion_C#v1	1	500
669	1	7	70	2	2	3	3	424	176	1272	528	CoherentMotion_C#v1	1	500
890	1	2	23	1	1	3	3	143	457	429	1371	CoherentMotion_C#v1	1	500
591	1	7	70	1	1	3	3	424	176	1272	528	CoherentMotion_C#v1	1	500
836	0	2	23	3	2	3	3	143	457	429	1371	CoherentMotion_C#v1	1	500
637	1	6	61	2	2	3	3	368	232	1104	696	CoherentMotion_C#v1	1	500
618	1	5	51	0	0	3	3	312	288	936	864	CoherentMotion_C#v1	1	500
591	1	3	33	0	0	3	3	199	401	597	1203	CoherentMotion_C#v1	1	500
628	1	6	61	2	2	3	3	368	232	1104	696	CoherentMotion_C#v1	1	500
674	1	0	5	1	1	3	3	31	569	93	1707	CoherentMotion_C#v1	1	500
624	1	7	70	1	1	3	3	424	176	1272	528	CoherentMotion_C#v1	1	500
605	1	7	70	3	3	3	3	424	176	1272	528	CoherentMotion_C#v1	1	500
625	1	0	5	0	0	3	3	31	569	93	1707	CoherentMotion_C#v1	1	500
677	1	3	33	3	3	3	3	199	401	597	1203	CoherentMotion_C#v1	1	500
654	1	5	51	0	0	3	3	312	288	936	864	CoherentMotion_C#v1	1	500
683	1	7	70	3	3	3	3	424	176	1272	528	CoherentMotion_C#v1	1	500
720	1	7	70	2	2	3	3	424	176	1272	528	CoherentMotion_C#v1	1	500
633	1	4	42	1	1	3	3	256	344	768	1032	CoherentMotion_C#v1	1	500
583	1	3	33	0	0	3	3	199	401	597	1203	CoherentMotion_C#v1	1	500
547	1	7	70	3	3	3	3	424	176	1272	528	CoherentMotion_C#v1	1	500
566	1	3	33	3	3	3	3	199	401	597	1203	CoherentMotion_C#v1	1	500
593	1	7	70	1	1	3	3	424	176	1272	528	CoherentMotion_C#v1	1	500
566	1	7	70	1	1	3	3	424	176	1272	528	CoherentMotion_C#v1	1	500
746	0	0	5	3	1	3	3	31	569	93	1707	CoherentMotion_C#v1	1	500
625	1	5	51	0	0	3	3	312	288	936	864	CoherentMotion_C#v1	1	500
1045	1	7	70	1	1	3	3	424	176	1272	528	CoherentMotion_C#v1	1	500
692	1	7	70	3	3	3	3	424	176	1272	528	CoherentMotion_C#v1	1	500
1076	0	1	14	3	2	3	3	87	513	261	1539	CoherentMotion_C#v1	1	500
861	1	2	23	2	2	3	3	143	457	429	1371	CoherentMotion_C#v1	1	500
704	0	0	5	3	2	3	3	31	569	93	1707	CoherentMotion_C#v1	1	500
806	1	5	51	3	3	3	3	312	288	936	864	CoherentMotion_C#v1	1	500
817	0	1	14	2	1	3	3	87	513	261	1539	CoherentMotion_C#v1	1	500
649	1	7	70	1	1	3	3	424	176	1272	528	CoherentMotion_C#v1	1	500
624	1	6	61	3	3	3	3	368	232	1104	696	CoherentMotion_C#v1	1	500
829	1	2	23	2	2	3	3	143	457	429	1371	CoherentMotion_C#v1	1	500
651	1	3	33	3	3	3	3	199	401	597	1203	CoherentMotion_C#v1	1	500
852	0	1	14	0	1	3	3	87	513	261	1539	CoherentMotion_C#v1	1	500
686	0	2	23	1	2	3	3	143	457	429	1371	CoherentMotion_C#v1	1	500
1101	1	2	23	0	0	3	3	143	457	429	1371	CoherentMotion_C#v1	1	500
655	0	2	23	3	2	3	3	143	457	429	1371	CoherentMotion_C#v1	1	500
556	0	6	61	1	3	3	3	368	232	1104	696	CoherentMotion_C#v1	1	500
535	0	2	23	0	1	3	3	143	457	429	1371	CoherentMotion_C#v1	1	500
657	1	7	70	3	3	3	3	424	176	1272	528	CoherentMotion_C#v1	1	500
695	1	1	14	2	2	3	3	87	513	261	1539	CoherentMotion_C#v1	1	500
654	1	5	51	1	1	3	3	312	288	936	864	CoherentMotion_C#v1	1	500
1274	0	2	23	1	2	3	3	143	457	429	1371	CoherentMotion_C#v1	1	500
663	1	6	61	3	3	3	3	368	232	1104	696	CoherentMotion_C#v1	1	500
638	1	6	61	0	0	3	3	368	232	1104	696	CoherentMotion_C#v1	1	500
1040	0	1	14	3	2	3	3	87	513	261	1539	CoherentMotion_C#v1	1	500
1052	1	1	14	2	2	3	3	87	513	261	1539	CoherentMotion_C#v1	1	500
1092	0	0	5	1	2	3	3	31	569	93	1707	CoherentMotion_C#v1	1	500
643	1	2	23	2	2	3	3	143	457	429	1371	CoherentMotion_C#v1	1	500
1166	1	6	61	3	3	3	3	368	232	1104	696	CoherentMotion_C#v1	1	500
648	1	7	70	0	0	3	3	424	176	1272	528	CoherentMotion_C#v1	1	500
661	1	6	61	3	3	3	3	368	232	1104	696	CoherentMotion_C#v1	1	500
707	1	6	61	0	0	3	3	368	232	1104	696	CoherentMotion_C#v1	1	500
626	1	5	51	2	2	3	3	312	288	936	864	CoherentMotion_C#v1	1	500
1023	0	0	5	2	1	3	3	31	569	93	1707	CoherentMotion_C#v1	1	500
702	1	2	23	0	0	3	3	143	457	429	1371	CoherentMotion_C#v1	1	500
574	1	1	14	2	2	3	3	87	513	261	1539	CoherentMotion_C#v1	1	500
874	1	3	33	0	0	3	3	199	401	597	1203	CoherentMotion_C#v1	1	500
801	1	7	70	3	3	3	3	424	176	1272	528	CoherentMotion_C#v1	1	500
615	1	4	42	0	0	3	3	256	344	768	1032	CoherentMotion_C#v1	1	500
530	1	0	5	2	2	3	3	31	569	93	1707	CoherentMotion_C#v1	1	500
845	0	2	23	3	1	3	3	143	457	429	1371	CoherentMotion_C#v1	1	500
982	0	3	33	1	3	3	3	199	401	597	1203	CoherentMotion_C#v1	1	500
829	1	7	70	3	3	3	3	424	176	1272	528	CoherentMotion_C#v1	1	500
991	1	0	5	2	2	3	3	31	569	93	1707	CoherentMotion_C#v1	1	500
877	0	4	42	3	2	3	3	256	344	768	1032	CoherentMotion_C#v1	1	500
1186	0	0	5	3	0	3	3	31	569	93	1707	CoherentMotion_C#v1	1	500
877	0	3	33	3	0	3	3	199	401	597	1203	CoherentMotion_C#v1	1	500
1256	1	7	70	2	2	3	3	424	176	1272	528	CoherentMotion_C#v1	1	500
957	0	3	33	2	1	3	3	199	401	597	1203	CoherentMotion_C#v1	1	500
1193	0	5	51	2	0	3	3	312	288	936	864	CoherentMotion_C#v1	1	500
605	1	5	51	2	2	3	3	312	288	936	864	CoherentMotion_C#v1	1	500
746	1	6	61	3	3	3	3	368	232	1104	696	CoherentMotion_C#v1	1	500
857	1	2	23	2	2	3	3	143	457	429	1371	CoherentMotion_C#v1	1	500
701	1	3	33	1	1	3	3	199	401	597	1203	CoherentMotion_C#v1	1	500
891	0	1	14	3	1	3	3	87	513	261	1539	CoherentMotion_C#v1	1	500
1112	0	4	42	1	3	3	3	256	344	768	1032	CoherentMotion_C#v1	1	500
1178	0	6	61	3	2	3	3	368	232	1104	696	CoherentMotion_C#v1	1	500
844	0	1	14	3	2	3	3	87	513	261	1539	CoherentMotion_C#v1	1	500
710	1	5	51	3	3	3	3	312	288	936	864	CoherentMotion_C#v1	1	500
805	1	3	33	2	2	3	3	199	401	597	1203	CoherentMotion_C#v1	1	500
671	1	5	51	2	2	3	3	312	288	936	864	CoherentMotion_C#v1	1	500
620	1	5	51	2	2	3	3	312	288	936	864	CoherentMotion_C#v1	1	500
1426	0	1	14	1	3	3	3	87	513	261	1539	CoherentMotion_C#v1	1	500
1156	0	0	5	3	0	3	3	31	569	93	1707	CoherentMotion_C#v1	1	500
807	1	5	51	3	3	3	3	312	288	936	864	CoherentMotion_C#v1	1	500
808	1	6	61	1	1	3	3	368	232	1104	696	CoherentMotion_C#v1	1	500
880	0	2	23	3	2	3	3	143	457	429	1371	CoherentMotion_C#v1	1	500
812	1	4	42	0	0	3	3	256	344	768	1032	CoherentMotion_C#v1	1	500
830	1	5	51	2	2	3	3	312	288	936	864	CoherentMotion_C#v1	1	500
1055	1	0	5	2	2	3	3	31	569	93	1707	CoherentMotion_C#v1	1	500
847	1	2	23	2	2	3	3	143	457	429	1371	CoherentMotion_C#v1	1	500
915	0	7	70	3	2	3	3	424	176	1272	528	CoherentMotion_C#v1	1	500
544	1	4	42	0	0	3	3	256	344	768	1032	CoherentMotion_C#v1	1	500
690	1	4	42	1	1	3	3	256	344	768	1032	CoherentMotion_C#v1	1	500
761	1	0	5	0	0	3	3	31	569	93	1707	CoherentMotion_C#v1	1	500
810	1	5	51	2	2	3	3	312	288	936	864	CoherentMotion_C#v1	1	500
762	1	0	5	0	0	3	3	31	569	93	1707	CoherentMotion_C#v1	1	500
635	1	5	51	2	2	3	3	312	288	936	864	CoherentMotion_C#v1	1	500
761	0	7	70	3	0	3	3	424	176	1272	528	CoherentMotion_C#v1	1	500
601	1	6	61	1	1	3	3	368	232	1104	696	CoherentMotion_C#v1	1	500
1060	0	0	5	1	2	3	3	31	569	93	1707	CoherentMotion_C#v1	1	500
957	1	3	33	1	1	3	3	199	401	597	1203	CoherentMotion_C#v1	1	500
994	1	1	14	2	2	3	3	87	513	261	1539	CoherentMotion_C#v1	1	500
866	1	3	33	1	1	3	3	199	401	597	1203	CoherentMotion_C#v1	1	500
925	1	0	5	2	2	3	3	31	569	93	1707	CoherentMotion_C#v1	1	500
666	1	7	70	0	0	3	3	424	176	1272	528	CoherentMotion_C#v1	1	500
1039	0	1	14	2	1	3	3	87	513	261	1539	CoherentMotion_C#v1	1	500
863	1	3	33	2	2	3	3	199	401	597	1203	CoherentMotion_C#v1	1	500
666	1	5	51	0	0	3	3	312	288	936	864	CoherentMotion_C#v1	1	500
951	0	1	14	0	2	3	3	87	513	261	1539	CoherentMotion_C#v1	1	500
533	1	3	33	0	0	3	3	199	401	597	1203	CoherentMotion_C#v1	1	500
807	1	4	42	1	1	3	3	256	344	768	1032	CoherentMotion_C#v1	1	500
1048	1	0	5	3	3	3	3	31	569	93	1707	CoherentMotion_C#v1	1	500
657	1	4	42	1	1	3	3	256	344	768	1032	CoherentMotion_C#v1	1	500
1151	0	1	14	3	2	3	3	87	513	261	1539	CoherentMotion_C#v1	1	500
824	0	0	5	1	0	3	3	31	569	93	1707	CoherentMotion_C#v1	1	500
730	1	7	70	2	2	3	3	424	176	1272	528	CoherentMotion_C#v1	1	500
946	1	2	23	1	1	3	3	143	457	429	1371	CoherentMotion_C#v1	1	500
608	1	3	33	2	2	3	3	199	401	597	1203	CoherentMotion_C#v1	1	500
564	0	1	14	0	2	3	3	87	513	261	1539	CoherentMotion_C#v1	1	500
664	0	0	5	3	0	3	3	31	569	93	1707	CoherentMotion_C#v1	1	500
1516	1	3	33	1	1	3	3	199	401	597	1203	CoherentMotion_C#v1	1	500
810	1	2	23	0	0	3	3	143	457	429	1371	CoherentMotion_C#v1	1	500
1259	0	0	5	1	0	3	3	31	569	93	1707	CoherentMotion_C#v1	1	500
855	1	3	33	3	3	3	3	199	401	597	1203	CoherentMotion_C#v1	1	500
705	1	4	42	1	1	3	3	256	344	768	1032	CoherentMotion_C#v1	1	500
810	0	2	23	0	2	3	3	143	457	429	1371	CoherentMotion_C#v1	1	500
952	1	2	23	0	0	3	3	143	457	429	1371	CoherentMotion_C#v1	1	500
711	1	5	51	0	0	3	3	312	288	936	864	CoherentMotion_C#v1	1	500
585	1	4	42	0	0	3	3	256	344	768	1032	CoherentMotion_C#v1	1	500
685	1	7	70	1	1	3	3	424	176	1272	528	CoherentMotion_C#v1	1	500
626	1	5	51	1	1	3	3	312	288	936	864	CoherentMotion_C#v1	1	500
583	1	7	70	1	1	3	3	424	176	1272	528	CoherentMotion_C#v1	1	500
844	0	2	23	3	2	3	3	143	457	429	1371	CoherentMotion_C#v1	1	500
598	1	7	70	3	3	3	3	424	176	1272	528	CoherentMotion_C#v1	1	500
715	1	7	70	1	1	3	3	424	176	1272	528	CoherentMotion_C#v1	1	500
673	0	0	5	3	2	3	3	31	569	93	1707	CoherentMotion_C#v1	1	500
740	1	0	5	0	0	3	3	31	569	93	1707	CoherentMotion_C#v1	1	500
743	0	3	33	2	0	3	3	199	401	597	1203	CoherentMotion_C#v1	1	500
564	1	7	70	2	2	3	3	424	176	1272	528	CoherentMotion_C#v1	1	500
628	1	1	14	1	1	3	3	87	513	261	1539	CoherentMotion_C#v1	1	500
681	1	6	61	3	3	3	3	368	232	1104	696	CoherentMotion_C#v1	1	500
775	0	3	33	3	1	3	3	199	401	597	1203	CoherentMotion_C#v1	1	500
689	1	4	42	2	2	3	3	256	344	768	1032	CoherentMotion_C#v1	1	500
949	1	4	42	2	2	3	3	256	344	768	1032	CoherentMotion_C#v1	1	500
1027	1	3	33	2	2	3	3	199	401	597	1203	CoherentMotion_C#v1	1	500
715	1	0	5	0	0	3	3	31	569	93	1707	CoherentMotion_C#v1	1	500
