# Supplementary material for: The Leuven Embedded Figures Test (L-EFT): measuring perception, intelligence or executive function?
Source: PeerJ. 2018 Mar 26;6:e4524. doi: 10.7717/peerj.4524 (PMC5875396; doi:10.7717/peerj.4524)
Supplement: Supplemental Information 9 [file peerj-06-4524-s009.zip › Study 1/CoherentMotion/116500CoherentMotion.csv]

ReactionTime	Accuracy	CoherenceLevel	CoherenceValue	StimDirection	RespDirection	G_MeanCoherentSpeed	G_MeanRandomSpeed	TotalCoherent	TotalRandom	TotalCoherentSpeed	TotalRandomSpeed	TestID	MainPrac	MotionDuration
1630	1	0	5	1	1	3	3	31	569	93	1707	CoherentMotion_C#v1	0	1000
2311	1	2	23	0	0	3	3	143	457	429	1371	CoherentMotion_C#v1	0	1000
1792	1	3	33	3	3	3	3	199	401	597	1203	CoherentMotion_C#v1	0	1000
4258	1	6	61	1	1	3	3	368	232	1104	696	CoherentMotion_C#v1	0	1000
2557	0	2	23	1	0	3	3	143	457	429	1371	CoherentMotion_C#v1	0	1000
2420	1	2	23	3	3	3	3	143	457	429	1371	CoherentMotion_C#v1	0	1000
1706	1	7	70	2	2	3	3	424	176	1272	528	CoherentMotion_C#v1	0	1000
1723	1	3	33	0	0	3	3	199	401	597	1203	CoherentMotion_C#v1	0	1000
1865	1	6	61	3	3	3	3	368	232	1104	696	CoherentMotion_C#v1	0	1000
1558	1	3	33	1	1	3	3	199	401	597	1203	CoherentMotion_C#v1	0	1000
1698	0	3	33	0	3	3	3	199	401	597	1203	CoherentMotion_C#v1	0	1000
1611	1	6	61	3	3	3	3	368	232	1104	696	CoherentMotion_C#v1	0	1000
1506	1	5	51	0	0	3	3	312	288	936	864	CoherentMotion_C#v1	0	1000
1645	1	5	51	3	3	3	3	312	288	936	864	CoherentMotion_C#v1	0	1000
1400	1	4	42	1	1	3	3	256	344	768	1032	CoherentMotion_C#v1	0	1000
1572	0	2	23	1	3	3	3	143	457	429	1371	CoherentMotion_C#v1	0	1000
1571	1	7	70	3	3	3	3	424	176	1272	528	CoherentMotion_C#v1	0	1000
1552	1	7	70	3	3	3	3	424	176	1272	528	CoherentMotion_C#v1	0	1000
1525	0	3	33	3	0	3	3	199	401	597	1203	CoherentMotion_C#v1	0	1000
1098	1	5	51	1	1	3	3	312	288	936	864	CoherentMotion_C#v1	0	1000
1413	1	7	70	0	0	3	3	424	176	1272	528	CoherentMotion_C#v1	0	1000
1594	1	4	42	3	3	3	3	256	344	768	1032	CoherentMotion_C#v1	0	1000
1456	1	4	42	0	0	3	3	256	344	768	1032	CoherentMotion_C#v1	0	1000
1347	1	3	33	1	1	3	3	199	401	597	1203	CoherentMotion_C#v1	0	1000
2290	0	1	14	3	2	3	3	87	513	261	1539	CoherentMotion_C#v1	0	1000
1410	0	1	14	3	0	3	3	87	513	261	1539	CoherentMotion_C#v1	0	1000
1058	1	7	70	0	0	3	3	424	176	1272	528	CoherentMotion_C#v1	0	1000
1427	1	6	61	0	0	3	3	368	232	1104	696	CoherentMotion_C#v1	0	1000
1436	0	1	14	0	3	3	3	87	513	261	1539	CoherentMotion_C#v1	0	1000
1431	0	0	5	0	1	3	3	31	569	93	1707	CoherentMotion_C#v1	0	1000
1304	1	7	70	2	2	3	3	424	176	1272	528	CoherentMotion_C#v1	0	1000
1311	1	7	70	3	3	3	3	424	176	1272	528	CoherentMotion_C#v1	0	1000
1974	1	5	51	3	3	3	3	312	288	936	864	CoherentMotion_C#v1	0	1000
1388	1	2	23	1	1	3	3	143	457	429	1371	CoherentMotion_C#v1	0	1000
1453	1	2	23	1	1	3	3	143	457	429	1371	CoherentMotion_C#v1	0	1000
1455	1	2	23	3	3	3	3	143	457	429	1371	CoherentMotion_C#v1	0	1000
1761	0	1	14	1	2	3	3	87	513	261	1539	CoherentMotion_C#v1	0	1000
1346	1	4	42	2	2	3	3	256	344	768	1032	CoherentMotion_C#v1	0	1000
1428	1	3	33	1	1	3	3	199	401	597	1203	CoherentMotion_C#v1	0	1000
1461	1	5	51	3	3	3	3	312	288	936	864	CoherentMotion_C#v1	0	1000
1415	1	2	23	2	2	3	3	143	457	429	1371	CoherentMotion_C#v1	0	1000
1376	1	2	23	3	3	3	3	143	457	429	1371	CoherentMotion_C#v1	0	1000
1448	1	4	42	1	1	3	3	256	344	768	1032	CoherentMotion_C#v1	0	1000
1321	1	7	70	0	0	3	3	424	176	1272	528	CoherentMotion_C#v1	0	1000
1634	1	0	5	0	0	3	3	31	569	93	1707	CoherentMotion_C#v1	0	1000
1445	0	1	14	1	2	3	3	87	513	261	1539	CoherentMotion_C#v1	0	1000
1026	1	7	70	2	2	3	3	424	176	1272	528	CoherentMotion_C#v1	0	1000
1480	0	2	23	0	3	3	3	143	457	429	1371	CoherentMotion_C#v1	0	1000
1235	1	5	51	0	0	3	3	312	288	936	864	CoherentMotion_C#v1	0	1000
1027	1	4	42	1	1	3	3	256	344	768	1032	CoherentMotion_C#v1	0	1000
1437	0	0	5	2	3	3	3	31	569	93	1707	CoherentMotion_C#v1	0	1000
1890	1	3	33	1	1	3	3	199	401	597	1203	CoherentMotion_C#v1	0	1000
1479	1	6	61	1	1	3	3	368	232	1104	696	CoherentMotion_C#v1	0	1000
1450	1	5	51	2	2	3	3	312	288	936	864	CoherentMotion_C#v1	0	1000
1419	1	2	23	1	1	3	3	143	457	429	1371	CoherentMotion_C#v1	0	1000
1436	1	5	51	2	2	3	3	312	288	936	864	CoherentMotion_C#v1	0	1000
1486	1	7	70	2	2	3	3	424	176	1272	528	CoherentMotion_C#v1	0	1000
1561	1	2	23	3	3	3	3	143	457	429	1371	CoherentMotion_C#v1	0	1000
1333	1	4	42	2	2	3	3	256	344	768	1032	CoherentMotion_C#v1	0	1000
1586	1	4	42	3	3	3	3	256	344	768	1032	CoherentMotion_C#v1	0	1000
1379	0	0	5	1	2	3	3	31	569	93	1707	CoherentMotion_C#v1	0	1000
1401	0	1	14	0	1	3	3	87	513	261	1539	CoherentMotion_C#v1	0	1000
1347	1	3	33	2	2	3	3	199	401	597	1203	CoherentMotion_C#v1	0	1000
1522	1	7	70	0	0	3	3	424	176	1272	528	CoherentMotion_C#v1	0	1000
1333	1	5	51	1	1	3	3	312	288	936	864	CoherentMotion_C#v1	0	1000
1366	1	4	42	3	3	3	3	256	344	768	1032	CoherentMotion_C#v1	0	1000
1437	1	3	33	2	2	3	3	199	401	597	1203	CoherentMotion_C#v1	0	1000
1316	1	6	61	1	1	3	3	368	232	1104	696	CoherentMotion_C#v1	0	1000
1381	1	3	33	3	3	3	3	199	401	597	1203	CoherentMotion_C#v1	0	1000
1471	1	6	61	3	3	3	3	368	232	1104	696	CoherentMotion_C#v1	0	1000
1376	1	6	61	1	1	3	3	368	232	1104	696	CoherentMotion_C#v1	0	1000
1440	1	2	23	1	1	3	3	143	457	429	1371	CoherentMotion_C#v1	0	1000
1413	1	1	14	2	2	3	3	87	513	261	1539	CoherentMotion_C#v1	0	1000
1510	1	7	70	1	1	3	3	424	176	1272	528	CoherentMotion_C#v1	0	1000
1377	1	4	42	1	1	3	3	256	344	768	1032	CoherentMotion_C#v1	0	1000
1424	0	1	14	3	2	3	3	87	513	261	1539	CoherentMotion_C#v1	0	1000
1419	1	1	14	0	0	3	3	87	513	261	1539	CoherentMotion_C#v1	0	1000
1890	0	1	14	3	0	3	3	87	513	261	1539	CoherentMotion_C#v1	0	1000
1706	0	0	5	1	2	3	3	31	569	93	1707	CoherentMotion_C#v1	0	1000
1338	1	5	51	3	3	3	3	312	288	936	864	CoherentMotion_C#v1	0	1000
966	1	1	14	2	2	3	3	87	513	261	1539	CoherentMotion_C#v1	1	500
979	0	0	5	3	1	3	3	31	569	93	1707	CoherentMotion_C#v1	1	500
925	0	0	5	3	2	3	3	31	569	93	1707	CoherentMotion_C#v1	1	500
942	1	0	5	3	3	3	3	31	569	93	1707	CoherentMotion_C#v1	1	500
1253	0	4	42	1	3	3	3	256	344	768	1032	CoherentMotion_C#v1	1	500
969	1	3	33	2	2	3	3	199	401	597	1203	CoherentMotion_C#v1	1	500
932	1	4	42	1	1	3	3	256	344	768	1032	CoherentMotion_C#v1	1	500
900	1	7	70	2	2	3	3	424	176	1272	528	CoherentMotion_C#v1	1	500
943	1	4	42	3	3	3	3	256	344	768	1032	CoherentMotion_C#v1	1	500
965	1	4	42	2	2	3	3	256	344	768	1032	CoherentMotion_C#v1	1	500
986	1	7	70	0	0	3	3	424	176	1272	528	CoherentMotion_C#v1	1	500
1108	0	2	23	3	2	3	3	143	457	429	1371	CoherentMotion_C#v1	1	500
929	1	7	70	3	3	3	3	424	176	1272	528	CoherentMotion_C#v1	1	500
1287	1	4	42	3	3	3	3	256	344	768	1032	CoherentMotion_C#v1	1	500
933	0	4	42	3	1	3	3	256	344	768	1032	CoherentMotion_C#v1	1	500
947	1	7	70	1	1	3	3	424	176	1272	528	CoherentMotion_C#v1	1	500
1198	0	5	51	1	2	3	3	312	288	936	864	CoherentMotion_C#v1	1	500
826	1	1	14	2	2	3	3	87	513	261	1539	CoherentMotion_C#v1	1	500
875	1	2	23	2	2	3	3	143	457	429	1371	CoherentMotion_C#v1	1	500
951	1	7	70	3	3	3	3	424	176	1272	528	CoherentMotion_C#v1	1	500
1032	1	3	33	0	0	3	3	199	401	597	1203	CoherentMotion_C#v1	1	500
932	1	6	61	0	0	3	3	368	232	1104	696	CoherentMotion_C#v1	1	500
951	1	2	23	3	3	3	3	143	457	429	1371	CoherentMotion_C#v1	1	500
854	1	5	51	1	1	3	3	312	288	936	864	CoherentMotion_C#v1	1	500
953	1	4	42	0	0	3	3	256	344	768	1032	CoherentMotion_C#v1	1	500
838	1	3	33	0	0	3	3	199	401	597	1203	CoherentMotion_C#v1	1	500
842	1	5	51	3	3	3	3	312	288	936	864	CoherentMotion_C#v1	1	500
836	1	6	61	0	0	3	3	368	232	1104	696	CoherentMotion_C#v1	1	500
837	1	2	23	2	2	3	3	143	457	429	1371	CoherentMotion_C#v1	1	500
881	1	4	42	1	1	3	3	256	344	768	1032	CoherentMotion_C#v1	1	500
948	1	1	14	3	3	3	3	87	513	261	1539	CoherentMotion_C#v1	1	500
890	1	4	42	1	1	3	3	256	344	768	1032	CoherentMotion_C#v1	1	500
905	1	6	61	0	0	3	3	368	232	1104	696	CoherentMotion_C#v1	1	500
849	1	5	51	0	0	3	3	312	288	936	864	CoherentMotion_C#v1	1	500
997	1	7	70	2	2	3	3	424	176	1272	528	CoherentMotion_C#v1	1	500
851	1	6	61	1	1	3	3	368	232	1104	696	CoherentMotion_C#v1	1	500
805	1	6	61	0	0	3	3	368	232	1104	696	CoherentMotion_C#v1	1	500
815	1	5	51	3	3	3	3	312	288	936	864	CoherentMotion_C#v1	1	500
832	1	4	42	3	3	3	3	256	344	768	1032	CoherentMotion_C#v1	1	500
828	1	4	42	0	0	3	3	256	344	768	1032	CoherentMotion_C#v1	1	500
820	1	3	33	3	3	3	3	199	401	597	1203	CoherentMotion_C#v1	1	500
887	1	7	70	2	2	3	3	424	176	1272	528	CoherentMotion_C#v1	1	500
1276	0	1	14	0	1	3	3	87	513	261	1539	CoherentMotion_C#v1	1	500
801	1	3	33	0	0	3	3	199	401	597	1203	CoherentMotion_C#v1	1	500
835	1	3	33	0	0	3	3	199	401	597	1203	CoherentMotion_C#v1	1	500
845	1	3	33	1	1	3	3	199	401	597	1203	CoherentMotion_C#v1	1	500
855	0	0	5	3	0	3	3	31	569	93	1707	CoherentMotion_C#v1	1	500
650	1	6	61	0	0	3	3	368	232	1104	696	CoherentMotion_C#v1	1	500
908	1	1	14	1	1	3	3	87	513	261	1539	CoherentMotion_C#v1	1	500
883	1	6	61	1	1	3	3	368	232	1104	696	CoherentMotion_C#v1	1	500
977	1	5	51	1	1	3	3	312	288	936	864	CoherentMotion_C#v1	1	500
797	1	7	70	1	1	3	3	424	176	1272	528	CoherentMotion_C#v1	1	500
685	1	5	51	1	1	3	3	312	288	936	864	CoherentMotion_C#v1	1	500
1130	1	0	5	0	0	3	3	31	569	93	1707	CoherentMotion_C#v1	1	500
745	1	2	23	1	1	3	3	143	457	429	1371	CoherentMotion_C#v1	1	500
857	1	7	70	3	3	3	3	424	176	1272	528	CoherentMotion_C#v1	1	500
1124	1	3	33	2	2	3	3	199	401	597	1203	CoherentMotion_C#v1	1	500
1155	1	3	33	3	3	3	3	199	401	597	1203	CoherentMotion_C#v1	1	500
991	1	4	42	0	0	3	3	256	344	768	1032	CoherentMotion_C#v1	1	500
969	1	0	5	1	1	3	3	31	569	93	1707	CoherentMotion_C#v1	1	500
939	1	7	70	0	0	3	3	424	176	1272	528	CoherentMotion_C#v1	1	500
903	1	5	51	1	1	3	3	312	288	936	864	CoherentMotion_C#v1	1	500
908	1	1	14	1	1	3	3	87	513	261	1539	CoherentMotion_C#v1	1	500
953	1	5	51	0	0	3	3	312	288	936	864	CoherentMotion_C#v1	1	500
898	1	4	42	0	0	3	3	256	344	768	1032	CoherentMotion_C#v1	1	500
994	1	2	23	3	3	3	3	143	457	429	1371	CoherentMotion_C#v1	1	500
920	1	7	70	0	0	3	3	424	176	1272	528	CoherentMotion_C#v1	1	500
1078	1	1	14	2	2	3	3	87	513	261	1539	CoherentMotion_C#v1	1	500
1041	0	2	23	3	1	3	3	143	457	429	1371	CoherentMotion_C#v1	1	500
821	1	5	51	0	0	3	3	312	288	936	864	CoherentMotion_C#v1	1	500
999	0	0	5	2	0	3	3	31	569	93	1707	CoherentMotion_C#v1	1	500
829	1	4	42	0	0	3	3	256	344	768	1032	CoherentMotion_C#v1	1	500
992	1	2	23	3	3	3	3	143	457	429	1371	CoherentMotion_C#v1	1	500
774	1	1	14	0	0	3	3	87	513	261	1539	CoherentMotion_C#v1	1	500
755	1	2	23	0	0	3	3	143	457	429	1371	CoherentMotion_C#v1	1	500
734	1	5	51	0	0	3	3	312	288	936	864	CoherentMotion_C#v1	1	500
1502	0	0	5	2	3	3	3	31	569	93	1707	CoherentMotion_C#v1	1	500
937	1	5	51	3	3	3	3	312	288	936	864	CoherentMotion_C#v1	1	500
903	0	4	42	1	0	3	3	256	344	768	1032	CoherentMotion_C#v1	1	500
866	1	6	61	1	1	3	3	368	232	1104	696	CoherentMotion_C#v1	1	500
1013	1	0	5	3	3	3	3	31	569	93	1707	CoherentMotion_C#v1	1	500
877	1	5	51	0	0	3	3	312	288	936	864	CoherentMotion_C#v1	1	500
1334	0	0	5	2	0	3	3	31	569	93	1707	CoherentMotion_C#v1	1	500
1038	1	2	23	2	2	3	3	143	457	429	1371	CoherentMotion_C#v1	1	500
799	1	5	51	3	3	3	3	312	288	936	864	CoherentMotion_C#v1	1	500
801	1	5	51	0	0	3	3	312	288	936	864	CoherentMotion_C#v1	1	500
1891	0	2	23	2	3	3	3	143	457	429	1371	CoherentMotion_C#v1	1	500
1185	0	1	14	0	1	3	3	87	513	261	1539	CoherentMotion_C#v1	1	500
788	1	4	42	2	2	3	3	256	344	768	1032	CoherentMotion_C#v1	1	500
1198	1	2	23	3	3	3	3	143	457	429	1371	CoherentMotion_C#v1	1	500
880	1	1	14	0	0	3	3	87	513	261	1539	CoherentMotion_C#v1	1	500
937	0	1	14	2	3	3	3	87	513	261	1539	CoherentMotion_C#v1	1	500
749	1	6	61	3	3	3	3	368	232	1104	696	CoherentMotion_C#v1	1	500
738	1	6	61	1	1	3	3	368	232	1104	696	CoherentMotion_C#v1	1	500
738	0	0	5	1	0	3	3	31	569	93	1707	CoherentMotion_C#v1	1	500
1121	0	3	33	0	2	3	3	199	401	597	1203	CoherentMotion_C#v1	1	500
1111	0	2	23	0	3	3	3	143	457	429	1371	CoherentMotion_C#v1	1	500
1099	1	6	61	2	2	3	3	368	232	1104	696	CoherentMotion_C#v1	1	500
925	1	1	14	3	3	3	3	87	513	261	1539	CoherentMotion_C#v1	1	500
822	0	3	33	2	1	3	3	199	401	597	1203	CoherentMotion_C#v1	1	500
872	1	4	42	3	3	3	3	256	344	768	1032	CoherentMotion_C#v1	1	500
748	1	7	70	3	3	3	3	424	176	1272	528	CoherentMotion_C#v1	1	500
849	1	2	23	2	2	3	3	143	457	429	1371	CoherentMotion_C#v1	1	500
823	1	2	23	3	3	3	3	143	457	429	1371	CoherentMotion_C#v1	1	500
712	1	5	51	3	3	3	3	312	288	936	864	CoherentMotion_C#v1	1	500
1128	1	4	42	3	3	3	3	256	344	768	1032	CoherentMotion_C#v1	1	500
882	1	4	42	0	0	3	3	256	344	768	1032	CoherentMotion_C#v1	1	500
926	1	1	14	1	1	3	3	87	513	261	1539	CoherentMotion_C#v1	1	500
810	1	6	61	0	0	3	3	368	232	1104	696	CoherentMotion_C#v1	1	500
829	1	2	23	2	2	3	3	143	457	429	1371	CoherentMotion_C#v1	1	500
1199	1	0	5	3	3	3	3	31	569	93	1707	CoherentMotion_C#v1	1	500
667	1	6	61	1	1	3	3	368	232	1104	696	CoherentMotion_C#v1	1	500
719	0	0	5	0	3	3	3	31	569	93	1707	CoherentMotion_C#v1	1	500
827	1	0	5	2	2	3	3	31	569	93	1707	CoherentMotion_C#v1	1	500
945	1	5	51	3	3	3	3	312	288	936	864	CoherentMotion_C#v1	1	500
734	1	2	23	3	3	3	3	143	457	429	1371	CoherentMotion_C#v1	1	500
1238	1	0	5	1	1	3	3	31	569	93	1707	CoherentMotion_C#v1	1	500
879	1	2	23	2	2	3	3	143	457	429	1371	CoherentMotion_C#v1	1	500
807	1	6	61	0	0	3	3	368	232	1104	696	CoherentMotion_C#v1	1	500
823	1	5	51	1	1	3	3	312	288	936	864	CoherentMotion_C#v1	1	500
841	1	5	51	1	1	3	3	312	288	936	864	CoherentMotion_C#v1	1	500
987	1	1	14	2	2	3	3	87	513	261	1539	CoherentMotion_C#v1	1	500
843	1	3	33	0	0	3	3	199	401	597	1203	CoherentMotion_C#v1	1	500
725	1	6	61	2	2	3	3	368	232	1104	696	CoherentMotion_C#v1	1	500
921	1	6	61	2	2	3	3	368	232	1104	696	CoherentMotion_C#v1	1	500
906	1	1	14	3	3	3	3	87	513	261	1539	CoherentMotion_C#v1	1	500
901	0	0	5	2	3	3	3	31	569	93	1707	CoherentMotion_C#v1	1	500
690	1	6	61	1	1	3	3	368	232	1104	696	CoherentMotion_C#v1	1	500
1089	1	3	33	0	0	3	3	199	401	597	1203	CoherentMotion_C#v1	1	500
856	1	7	70	2	2	3	3	424	176	1272	528	CoherentMotion_C#v1	1	500
1595	0	1	14	1	0	3	3	87	513	261	1539	CoherentMotion_C#v1	1	500
1177	1	2	23	3	3	3	3	143	457	429	1371	CoherentMotion_C#v1	1	500
813	1	3	33	2	2	3	3	199	401	597	1203	CoherentMotion_C#v1	1	500
765	1	4	42	2	2	3	3	256	344	768	1032	CoherentMotion_C#v1	1	500
819	1	5	51	0	0	3	3	312	288	936	864	CoherentMotion_C#v1	1	500
681	1	7	70	0	0	3	3	424	176	1272	528	CoherentMotion_C#v1	1	500
1166	1	1	14	2	2	3	3	87	513	261	1539	CoherentMotion_C#v1	1	500
802	1	3	33	1	1	3	3	199	401	597	1203	CoherentMotion_C#v1	1	500
931	1	4	42	1	1	3	3	256	344	768	1032	CoherentMotion_C#v1	1	500
816	1	5	51	1	1	3	3	312	288	936	864	CoherentMotion_C#v1	1	500
705	1	2	23	0	0	3	3	143	457	429	1371	CoherentMotion_C#v1	1	500
753	1	7	70	3	3	3	3	424	176	1272	528	CoherentMotion_C#v1	1	500
689	1	5	51	3	3	3	3	312	288	936	864	CoherentMotion_C#v1	1	500
688	1	3	33	3	3	3	3	199	401	597	1203	CoherentMotion_C#v1	1	500
709	1	2	23	1	1	3	3	143	457	429	1371	CoherentMotion_C#v1	1	500
1276	1	0	5	0	0	3	3	31	569	93	1707	CoherentMotion_C#v1	1	500
867	1	2	23	1	1	3	3	143	457	429	1371	CoherentMotion_C#v1	1	500
782	1	3	33	3	3	3	3	199	401	597	1203	CoherentMotion_C#v1	1	500
1126	0	0	5	3	2	3	3	31	569	93	1707	CoherentMotion_C#v1	1	500
784	1	2	23	1	1	3	3	143	457	429	1371	CoherentMotion_C#v1	1	500
741	1	5	51	3	3	3	3	312	288	936	864	CoherentMotion_C#v1	1	500
1074	1	3	33	3	3	3	3	199	401	597	1203	CoherentMotion_C#v1	1	500
858	0	0	5	2	1	3	3	31	569	93	1707	CoherentMotion_C#v1	1	500
820	1	4	42	0	0	3	3	256	344	768	1032	CoherentMotion_C#v1	1	500
766	1	7	70	3	3	3	3	424	176	1272	528	CoherentMotion_C#v1	1	500
1903	0	3	33	2	0	3	3	199	401	597	1203	CoherentMotion_C#v1	1	500
813	1	7	70	3	3	3	3	424	176	1272	528	CoherentMotion_C#v1	1	500
1133	0	5	51	3	1	3	3	312	288	936	864	CoherentMotion_C#v1	1	500
888	1	2	23	3	3	3	3	143	457	429	1371	CoherentMotion_C#v1	1	500
1034	0	1	14	0	3	3	3	87	513	261	1539	CoherentMotion_C#v1	1	500
1042	0	2	23	3	1	3	3	143	457	429	1371	CoherentMotion_C#v1	1	500
932	1	7	70	0	0	3	3	424	176	1272	528	CoherentMotion_C#v1	1	500
919	1	6	61	2	2	3	3	368	232	1104	696	CoherentMotion_C#v1	1	500
780	1	2	23	3	3	3	3	143	457	429	1371	CoherentMotion_C#v1	1	500
805	1	6	61	0	0	3	3	368	232	1104	696	CoherentMotion_C#v1	1	500
767	1	7	70	2	2	3	3	424	176	1272	528	CoherentMotion_C#v1	1	500
862	1	0	5	0	0	3	3	31	569	93	1707	CoherentMotion_C#v1	1	500
922	1	7	70	0	0	3	3	424	176	1272	528	CoherentMotion_C#v1	1	500
1030	1	4	42	2	2	3	3	256	344	768	1032	CoherentMotion_C#v1	1	500
814	0	0	5	0	1	3	3	31	569	93	1707	CoherentMotion_C#v1	1	500
783	1	7	70	2	2	3	3	424	176	1272	528	CoherentMotion_C#v1	1	500
784	1	7	70	1	1	3	3	424	176	1272	528	CoherentMotion_C#v1	1	500
897	1	7	70	2	2	3	3	424	176	1272	528	CoherentMotion_C#v1	1	500
805	1	5	51	0	0	3	3	312	288	936	864	CoherentMotion_C#v1	1	500
727	1	2	23	1	1	3	3	143	457	429	1371	CoherentMotion_C#v1	1	500
799	1	7	70	1	1	3	3	424	176	1272	528	CoherentMotion_C#v1	1	500
659	1	4	42	0	0	3	3	256	344	768	1032	CoherentMotion_C#v1	1	500
724	1	6	61	1	1	3	3	368	232	1104	696	CoherentMotion_C#v1	1	500
805	1	2	23	3	3	3	3	143	457	429	1371	CoherentMotion_C#v1	1	500
846	1	7	70	1	1	3	3	424	176	1272	528	CoherentMotion_C#v1	1	500
821	1	2	23	0	0	3	3	143	457	429	1371	CoherentMotion_C#v1	1	500
1324	1	7	70	0	0	3	3	424	176	1272	528	CoherentMotion_C#v1	1	500
874	1	5	51	1	1	3	3	312	288	936	864	CoherentMotion_C#v1	1	500
1094	1	2	23	3	3	3	3	143	457	429	1371	CoherentMotion_C#v1	1	500
814	1	7	70	2	2	3	3	424	176	1272	528	CoherentMotion_C#v1	1	500
830	1	4	42	2	2	3	3	256	344	768	1032	CoherentMotion_C#v1	1	500
1047	0	1	14	2	0	3	3	87	513	261	1539	CoherentMotion_C#v1	1	500
969	1	5	51	0	0	3	3	312	288	936	864	CoherentMotion_C#v1	1	500
862	1	6	61	1	1	3	3	368	232	1104	696	CoherentMotion_C#v1	1	500
858	0	1	14	1	3	3	3	87	513	261	1539	CoherentMotion_C#v1	1	500
884	1	3	33	0	0	3	3	199	401	597	1203	CoherentMotion_C#v1	1	500
841	1	3	33	0	0	3	3	199	401	597	1203	CoherentMotion_C#v1	1	500
788	1	7	70	0	0	3	3	424	176	1272	528	CoherentMotion_C#v1	1	500
1054	0	1	14	2	3	3	3	87	513	261	1539	CoherentMotion_C#v1	1	500
805	1	4	42	1	1	3	3	256	344	768	1032	CoherentMotion_C#v1	1	500
797	1	6	61	1	1	3	3	368	232	1104	696	CoherentMotion_C#v1	1	500
814	0	0	5	3	2	3	3	31	569	93	1707	CoherentMotion_C#v1	1	500
842	1	4	42	0	0	3	3	256	344	768	1032	CoherentMotion_C#v1	1	500
1204	1	0	5	3	3	3	3	31	569	93	1707	CoherentMotion_C#v1	1	500
984	1	2	23	2	2	3	3	143	457	429	1371	CoherentMotion_C#v1	1	500
893	1	7	70	2	2	3	3	424	176	1272	528	CoherentMotion_C#v1	1	500
702	0	2	23	0	2	3	3	143	457	429	1371	CoherentMotion_C#v1	1	500
956	0	0	5	3	1	3	3	31	569	93	1707	CoherentMotion_C#v1	1	500
635	1	7	70	3	3	3	3	424	176	1272	528	CoherentMotion_C#v1	1	500
543	1	6	61	0	0	3	3	368	232	1104	696	CoherentMotion_C#v1	1	500
1051	0	0	5	3	0	3	3	31	569	93	1707	CoherentMotion_C#v1	1	500
803	1	3	33	2	2	3	3	199	401	597	1203	CoherentMotion_C#v1	1	500
844	1	6	61	0	0	3	3	368	232	1104	696	CoherentMotion_C#v1	1	500
971	1	5	51	3	3	3	3	312	288	936	864	CoherentMotion_C#v1	1	500
804	1	4	42	1	1	3	3	256	344	768	1032	CoherentMotion_C#v1	1	500
758	1	4	42	2	2	3	3	256	344	768	1032	CoherentMotion_C#v1	1	500
847	1	2	23	2	2	3	3	143	457	429	1371	CoherentMotion_C#v1	1	500
864	1	5	51	1	1	3	3	312	288	936	864	CoherentMotion_C#v1	1	500
860	1	1	14	3	3	3	3	87	513	261	1539	CoherentMotion_C#v1	1	500
1038	1	1	14	3	3	3	3	87	513	261	1539	CoherentMotion_C#v1	1	500
835	1	1	14	1	1	3	3	87	513	261	1539	CoherentMotion_C#v1	1	500
825	1	6	61	3	3	3	3	368	232	1104	696	CoherentMotion_C#v1	1	500
803	1	7	70	1	1	3	3	424	176	1272	528	CoherentMotion_C#v1	1	500
940	1	7	70	3	3	3	3	424	176	1272	528	CoherentMotion_C#v1	1	500
822	1	4	42	1	1	3	3	256	344	768	1032	CoherentMotion_C#v1	1	500
896	1	3	33	2	2	3	3	199	401	597	1203	CoherentMotion_C#v1	1	500
1287	0	0	5	1	3	3	3	31	569	93	1707	CoherentMotion_C#v1	1	500
1038	1	3	33	0	0	3	3	199	401	597	1203	CoherentMotion_C#v1	1	500
971	1	7	70	0	0	3	3	424	176	1272	528	CoherentMotion_C#v1	1	500
955	1	1	14	3	3	3	3	87	513	261	1539	CoherentMotion_C#v1	1	500
840	0	0	5	1	3	3	3	31	569	93	1707	CoherentMotion_C#v1	1	500
899	0	0	5	3	2	3	3	31	569	93	1707	CoherentMotion_C#v1	1	500
670	1	6	61	3	3	3	3	368	232	1104	696	CoherentMotion_C#v1	1	500
793	1	5	51	2	2	3	3	312	288	936	864	CoherentMotion_C#v1	1	500
782	1	6	61	0	0	3	3	368	232	1104	696	CoherentMotion_C#v1	1	500
711	1	6	61	1	1	3	3	368	232	1104	696	CoherentMotion_C#v1	1	500
1214	0	3	33	1	3	3	3	199	401	597	1203	CoherentMotion_C#v1	1	500
921	1	1	14	0	0	3	3	87	513	261	1539	CoherentMotion_C#v1	1	500
869	1	6	61	0	0	3	3	368	232	1104	696	CoherentMotion_C#v1	1	500
910	0	1	14	3	2	3	3	87	513	261	1539	CoherentMotion_C#v1	1	500
950	0	0	5	3	1	3	3	31	569	93	1707	CoherentMotion_C#v1	1	500
850	1	7	70	2	2	3	3	424	176	1272	528	CoherentMotion_C#v1	1	500
966	0	3	33	2	0	3	3	199	401	597	1203	CoherentMotion_C#v1	1	500
947	1	1	14	0	0	3	3	87	513	261	1539	CoherentMotion_C#v1	1	500
1005	1	5	51	3	3	3	3	312	288	936	864	CoherentMotion_C#v1	1	500
848	1	3	33	0	0	3	3	199	401	597	1203	CoherentMotion_C#v1	1	500
849	1	6	61	1	1	3	3	368	232	1104	696	CoherentMotion_C#v1	1	500
772	1	0	5	0	0	3	3	31	569	93	1707	CoherentMotion_C#v1	1	500
941	0	1	14	1	0	3	3	87	513	261	1539	CoherentMotion_C#v1	1	500
626	1	7	70	0	0	3	3	424	176	1272	528	CoherentMotion_C#v1	1	500
1392	0	0	5	2	3	3	3	31	569	93	1707	CoherentMotion_C#v1	1	500
769	1	7	70	0	0	3	3	424	176	1272	528	CoherentMotion_C#v1	1	500
865	1	0	5	1	1	3	3	31	569	93	1707	CoherentMotion_C#v1	1	500
969	0	0	5	2	1	3	3	31	569	93	1707	CoherentMotion_C#v1	1	500
634	1	4	42	1	1	3	3	256	344	768	1032	CoherentMotion_C#v1	1	500
664	1	6	61	0	0	3	3	368	232	1104	696	CoherentMotion_C#v1	1	500
893	1	7	70	2	2	3	3	424	176	1272	528	CoherentMotion_C#v1	1	500
845	1	7	70	1	1	3	3	424	176	1272	528	CoherentMotion_C#v1	1	500
868	1	5	51	1	1	3	3	312	288	936	864	CoherentMotion_C#v1	1	500
912	1	4	42	2	2	3	3	256	344	768	1032	CoherentMotion_C#v1	1	500
868	0	1	14	0	2	3	3	87	513	261	1539	CoherentMotion_C#v1	1	500
857	1	4	42	3	3	3	3	256	344	768	1032	CoherentMotion_C#v1	1	500
844	1	1	14	2	2	3	3	87	513	261	1539	CoherentMotion_C#v1	1	500
886	1	1	14	1	1	3	3	87	513	261	1539	CoherentMotion_C#v1	1	500
811	1	3	33	1	1	3	3	199	401	597	1203	CoherentMotion_C#v1	1	500
739	1	1	14	3	3	3	3	87	513	261	1539	CoherentMotion_C#v1	1	500
873	1	6	61	0	0	3	3	368	232	1104	696	CoherentMotion_C#v1	1	500
840	1	3	33	1	1	3	3	199	401	597	1203	CoherentMotion_C#v1	1	500
899	1	6	61	0	0	3	3	368	232	1104	696	CoherentMotion_C#v1	1	500
790	1	4	42	3	3	3	3	256	344	768	1032	CoherentMotion_C#v1	1	500
920	1	0	5	2	2	3	3	31	569	93	1707	CoherentMotion_C#v1	1	500
862	1	3	33	0	0	3	3	199	401	597	1203	CoherentMotion_C#v1	1	500
986	0	1	14	3	2	3	3	87	513	261	1539	CoherentMotion_C#v1	1	500
760	1	6	61	1	1	3	3	368	232	1104	696	CoherentMotion_C#v1	1	500
792	1	6	61	2	2	3	3	368	232	1104	696	CoherentMotion_C#v1	1	500
953	1	0	5	3	3	3	3	31	569	93	1707	CoherentMotion_C#v1	1	500
975	1	6	61	3	3	3	3	368	232	1104	696	CoherentMotion_C#v1	1	500
829	0	5	51	0	2	3	3	312	288	936	864	CoherentMotion_C#v1	1	500
831	1	7	70	2	2	3	3	424	176	1272	528	CoherentMotion_C#v1	1	500
937	1	5	51	0	0	3	3	312	288	936	864	CoherentMotion_C#v1	1	500
887	1	4	42	2	2	3	3	256	344	768	1032	CoherentMotion_C#v1	1	500
883	1	2	23	0	0	3	3	143	457	429	1371	CoherentMotion_C#v1	1	500
790	1	6	61	0	0	3	3	368	232	1104	696	CoherentMotion_C#v1	1	500
1004	1	3	33	1	1	3	3	199	401	597	1203	CoherentMotion_C#v1	1	500
829	1	5	51	0	0	3	3	312	288	936	864	CoherentMotion_C#v1	1	500
831	1	7	70	2	2	3	3	424	176	1272	528	CoherentMotion_C#v1	1	500
690	1	7	70	0	0	3	3	424	176	1272	528	CoherentMotion_C#v1	1	500
792	1	1	14	2	2	3	3	87	513	261	1539	CoherentMotion_C#v1	1	500
782	1	3	33	1	1	3	3	199	401	597	1203	CoherentMotion_C#v1	1	500
698	1	3	33	3	3	3	3	199	401	597	1203	CoherentMotion_C#v1	1	500
894	1	0	5	1	1	3	3	31	569	93	1707	CoherentMotion_C#v1	1	500
781	1	6	61	2	2	3	3	368	232	1104	696	CoherentMotion_C#v1	1	500
951	0	0	5	1	0	3	3	31	569	93	1707	CoherentMotion_C#v1	1	500
836	1	2	23	2	2	3	3	143	457	429	1371	CoherentMotion_C#v1	1	500
1878	0	2	23	1	3	3	3	143	457	429	1371	CoherentMotion_C#v1	1	500
811	1	6	61	2	2	3	3	368	232	1104	696	CoherentMotion_C#v1	1	500
1009	1	4	42	0	0	3	3	256	344	768	1032	CoherentMotion_C#v1	1	500
904	0	2	23	0	2	3	3	143	457	429	1371	CoherentMotion_C#v1	1	500
855	1	3	33	2	2	3	3	199	401	597	1203	CoherentMotion_C#v1	1	500
770	1	2	23	3	3	3	3	143	457	429	1371	CoherentMotion_C#v1	1	500
787	1	5	51	3	3	3	3	312	288	936	864	CoherentMotion_C#v1	1	500
765	1	2	23	1	1	3	3	143	457	429	1371	CoherentMotion_C#v1	1	500
949	0	3	33	0	3	3	3	199	401	597	1203	CoherentMotion_C#v1	1	500
794	1	5	51	1	1	3	3	312	288	936	864	CoherentMotion_C#v1	1	500
786	0	2	23	3	2	3	3	143	457	429	1371	CoherentMotion_C#v1	1	500
828	1	3	33	2	2	3	3	199	401	597	1203	CoherentMotion_C#v1	1	500
689	1	1	14	2	2	3	3	87	513	261	1539	CoherentMotion_C#v1	1	500
901	0	1	14	0	2	3	3	87	513	261	1539	CoherentMotion_C#v1	1	500
610	1	0	5	2	2	3	3	31	569	93	1707	CoherentMotion_C#v1	1	500
775	0	0	5	3	2	3	3	31	569	93	1707	CoherentMotion_C#v1	1	500
687	1	0	5	2	2	3	3	31	569	93	1707	CoherentMotion_C#v1	1	500
805	0	2	23	0	2	3	3	143	457	429	1371	CoherentMotion_C#v1	1	500
568	1	4	42	1	1	3	3	256	344	768	1032	CoherentMotion_C#v1	1	500
715	1	3	33	0	0	3	3	199	401	597	1203	CoherentMotion_C#v1	1	500
786	0	0	5	2	0	3	3	31	569	93	1707	CoherentMotion_C#v1	1	500
736	0	3	33	0	3	3	3	199	401	597	1203	CoherentMotion_C#v1	1	500
885	1	5	51	2	2	3	3	312	288	936	864	CoherentMotion_C#v1	1	500
623	1	7	70	3	3	3	3	424	176	1272	528	CoherentMotion_C#v1	1	500
739	1	7	70	1	1	3	3	424	176	1272	528	CoherentMotion_C#v1	1	500
764	1	6	61	1	1	3	3	368	232	1104	696	CoherentMotion_C#v1	1	500
640	1	2	23	3	3	3	3	143	457	429	1371	CoherentMotion_C#v1	1	500
762	1	7	70	2	2	3	3	424	176	1272	528	CoherentMotion_C#v1	1	500
737	1	5	51	1	1	3	3	312	288	936	864	CoherentMotion_C#v1	1	500
1147	0	1	14	1	2	3	3	87	513	261	1539	CoherentMotion_C#v1	1	500
853	1	6	61	3	3	3	3	368	232	1104	696	CoherentMotion_C#v1	1	500
792	1	4	42	0	0	3	3	256	344	768	1032	CoherentMotion_C#v1	1	500
992	0	0	5	0	3	3	3	31	569	93	1707	CoherentMotion_C#v1	1	500
726	1	5	51	3	3	3	3	312	288	936	864	CoherentMotion_C#v1	1	500
646	1	2	23	3	3	3	3	143	457	429	1371	CoherentMotion_C#v1	1	500
772	1	0	5	2	2	3	3	31	569	93	1707	CoherentMotion_C#v1	1	500
964	1	4	42	3	3	3	3	256	344	768	1032	CoherentMotion_C#v1	1	500
859	0	2	23	3	0	3	3	143	457	429	1371	CoherentMotion_C#v1	1	500
742	1	3	33	3	3	3	3	199	401	597	1203	CoherentMotion_C#v1	1	500
893	1	4	42	1	1	3	3	256	344	768	1032	CoherentMotion_C#v1	1	500
970	0	2	23	0	3	3	3	143	457	429	1371	CoherentMotion_C#v1	1	500
823	1	5	51	0	0	3	3	312	288	936	864	CoherentMotion_C#v1	1	500
824	1	7	70	2	2	3	3	424	176	1272	528	CoherentMotion_C#v1	1	500
962	0	1	14	1	3	3	3	87	513	261	1539	CoherentMotion_C#v1	1	500
544	1	5	51	1	1	3	3	312	288	936	864	CoherentMotion_C#v1	1	500
707	1	7	70	0	0	3	3	424	176	1272	528	CoherentMotion_C#v1	1	500
1091	1	3	33	1	1	3	3	199	401	597	1203	CoherentMotion_C#v1	1	500
835	1	4	42	2	2	3	3	256	344	768	1032	CoherentMotion_C#v1	1	500
710	1	5	51	2	2	3	3	312	288	936	864	CoherentMotion_C#v1	1	500
965	1	5	51	0	0	3	3	312	288	936	864	CoherentMotion_C#v1	1	500
915	0	0	5	2	0	3	3	31	569	93	1707	CoherentMotion_C#v1	1	500
718	1	4	42	3	3	3	3	256	344	768	1032	CoherentMotion_C#v1	1	500
941	0	1	14	0	2	3	3	87	513	261	1539	CoherentMotion_C#v1	1	500
746	1	4	42	0	0	3	3	256	344	768	1032	CoherentMotion_C#v1	1	500
938	0	1	14	1	3	3	3	87	513	261	1539	CoherentMotion_C#v1	1	500
936	1	3	33	3	3	3	3	199	401	597	1203	CoherentMotion_C#v1	1	500
723	1	6	61	1	1	3	3	368	232	1104	696	CoherentMotion_C#v1	1	500
648	1	6	61	1	1	3	3	368	232	1104	696	CoherentMotion_C#v1	1	500
658	1	3	33	3	3	3	3	199	401	597	1203	CoherentMotion_C#v1	1	500
775	0	0	5	2	0	3	3	31	569	93	1707	CoherentMotion_C#v1	1	500
761	1	6	61	2	2	3	3	368	232	1104	696	CoherentMotion_C#v1	1	500
929	1	2	23	0	0	3	3	143	457	429	1371	CoherentMotion_C#v1	1	500
820	0	0	5	2	0	3	3	31	569	93	1707	CoherentMotion_C#v1	1	500
782	1	4	42	0	0	3	3	256	344	768	1032	CoherentMotion_C#v1	1	500
671	1	3	33	3	3	3	3	199	401	597	1203	CoherentMotion_C#v1	1	500
845	1	6	61	2	2	3	3	368	232	1104	696	CoherentMotion_C#v1	1	500
766	1	6	61	2	2	3	3	368	232	1104	696	CoherentMotion_C#v1	1	500
930	1	2	23	0	0	3	3	143	457	429	1371	CoherentMotion_C#v1	1	500
831	1	7	70	2	2	3	3	424	176	1272	528	CoherentMotion_C#v1	1	500
738	1	3	33	3	3	3	3	199	401	597	1203	CoherentMotion_C#v1	1	500
661	1	6	61	1	1	3	3	368	232	1104	696	CoherentMotion_C#v1	1	500
846	1	1	14	0	0	3	3	87	513	261	1539	CoherentMotion_C#v1	1	500
890	1	3	33	1	1	3	3	199	401	597	1203	CoherentMotion_C#v1	1	500
701	0	1	14	0	3	3	3	87	513	261	1539	CoherentMotion_C#v1	1	500
760	1	4	42	1	1	3	3	256	344	768	1032	CoherentMotion_C#v1	1	500
636	1	4	42	1	1	3	3	256	344	768	1032	CoherentMotion_C#v1	1	500
993	0	4	42	0	1	3	3	256	344	768	1032	CoherentMotion_C#v1	1	500
600	1	5	51	1	1	3	3	312	288	936	864	CoherentMotion_C#v1	1	500
1068	0	1	14	2	0	3	3	87	513	261	1539	CoherentMotion_C#v1	1	500
977	1	7	70	2	2	3	3	424	176	1272	528	CoherentMotion_C#v1	1	500
635	1	7	70	3	3	3	3	424	176	1272	528	CoherentMotion_C#v1	1	500
871	1	3	33	0	0	3	3	199	401	597	1203	CoherentMotion_C#v1	1	500
795	1	5	51	0	0	3	3	312	288	936	864	CoherentMotion_C#v1	1	500
1052	0	0	5	3	1	3	3	31	569	93	1707	CoherentMotion_C#v1	1	500
676	1	4	42	0	0	3	3	256	344	768	1032	CoherentMotion_C#v1	1	500
586	1	6	61	3	3	3	3	368	232	1104	696	CoherentMotion_C#v1	1	500
782	1	6	61	3	3	3	3	368	232	1104	696	CoherentMotion_C#v1	1	500
768	0	1	14	0	2	3	3	87	513	261	1539	CoherentMotion_C#v1	1	500
903	0	2	23	3	2	3	3	143	457	429	1371	CoherentMotion_C#v1	1	500
1564	0	1	14	3	1	3	3	87	513	261	1539	CoherentMotion_C#v1	1	500
1008	0	3	33	0	3	3	3	199	401	597	1203	CoherentMotion_C#v1	1	500
976	0	0	5	2	0	3	3	31	569	93	1707	CoherentMotion_C#v1	1	500
765	1	6	61	2	2	3	3	368	232	1104	696	CoherentMotion_C#v1	1	500
631	1	5	51	2	2	3	3	312	288	936	864	CoherentMotion_C#v1	1	500
876	1	4	42	0	0	3	3	256	344	768	1032	CoherentMotion_C#v1	1	500
902	0	1	14	1	2	3	3	87	513	261	1539	CoherentMotion_C#v1	1	500
891	0	3	33	0	3	3	3	199	401	597	1203	CoherentMotion_C#v1	1	500
1333	1	2	23	1	1	3	3	143	457	429	1371	CoherentMotion_C#v1	1	500
996	0	3	33	1	3	3	3	199	401	597	1203	CoherentMotion_C#v1	1	500
526	1	5	51	1	1	3	3	312	288	936	864	CoherentMotion_C#v1	1	500
859	0	1	14	0	1	3	3	87	513	261	1539	CoherentMotion_C#v1	1	500
849	1	2	23	3	3	3	3	143	457	429	1371	CoherentMotion_C#v1	1	500
869	1	5	51	2	2	3	3	312	288	936	864	CoherentMotion_C#v1	1	500
844	1	1	14	2	2	3	3	87	513	261	1539	CoherentMotion_C#v1	1	500
899	0	0	5	0	3	3	3	31	569	93	1707	CoherentMotion_C#v1	1	500
676	1	7	70	3	3	3	3	424	176	1272	528	CoherentMotion_C#v1	1	500
701	1	3	33	1	1	3	3	199	401	597	1203	CoherentMotion_C#v1	1	500
659	1	5	51	1	1	3	3	312	288	936	864	CoherentMotion_C#v1	1	500
770	1	4	42	2	2	3	3	256	344	768	1032	CoherentMotion_C#v1	1	500
942	0	0	5	3	0	3	3	31	569	93	1707	CoherentMotion_C#v1	1	500
1344	0	1	14	3	0	3	3	87	513	261	1539	CoherentMotion_C#v1	1	500
