# Supplementary material for: The Leuven Embedded Figures Test (L-EFT): measuring perception, intelligence or executive function?
Source: PeerJ. 2018 Mar 26;6:e4524. doi: 10.7717/peerj.4524 (PMC5875396; doi:10.7717/peerj.4524)
Supplement: Supplemental Information 9 [file peerj-06-4524-s009.zip › Study 1/CoherentMotion/116530CoherentMotion.csv]

ReactionTime	Accuracy	CoherenceLevel	CoherenceValue	StimDirection	RespDirection	G_MeanCoherentSpeed	G_MeanRandomSpeed	TotalCoherent	TotalRandom	TotalCoherentSpeed	TotalRandomSpeed	TestID	MainPrac	MotionDuration
18934	1	3	33	2	2	3	3	199	401	597	1203	CoherentMotion_C#v1	0	1000
2289	0	1	14	0	1	3	3	87	513	261	1539	CoherentMotion_C#v1	0	1000
2073	0	2	23	1	0	3	3	143	457	429	1371	CoherentMotion_C#v1	0	1000
2012	1	6	61	2	2	3	3	368	232	1104	696	CoherentMotion_C#v1	0	1000
1814	0	5	51	2	0	3	3	312	288	936	864	CoherentMotion_C#v1	0	1000
1537	0	0	5	1	3	3	3	31	569	93	1707	CoherentMotion_C#v1	0	1000
1645	0	0	5	3	0	3	3	31	569	93	1707	CoherentMotion_C#v1	0	1000
1811	1	1	14	1	1	3	3	87	513	261	1539	CoherentMotion_C#v1	0	1000
1479	1	6	61	2	2	3	3	368	232	1104	696	CoherentMotion_C#v1	0	1000
1529	1	6	61	0	0	3	3	368	232	1104	696	CoherentMotion_C#v1	0	1000
1298	0	2	23	2	3	3	3	143	457	429	1371	CoherentMotion_C#v1	0	1000
1589	1	6	61	1	1	3	3	368	232	1104	696	CoherentMotion_C#v1	0	1000
1619	1	7	70	0	0	3	3	424	176	1272	528	CoherentMotion_C#v1	0	1000
1537	1	2	23	2	2	3	3	143	457	429	1371	CoherentMotion_C#v1	0	1000
1324	1	1	14	3	3	3	3	87	513	261	1539	CoherentMotion_C#v1	0	1000
1060	0	5	51	3	1	3	3	312	288	936	864	CoherentMotion_C#v1	0	1000
1028	0	2	23	3	0	3	3	143	457	429	1371	CoherentMotion_C#v1	0	1000
1025	1	3	33	0	0	3	3	199	401	597	1203	CoherentMotion_C#v1	0	1000
1393	1	4	42	3	3	3	3	256	344	768	1032	CoherentMotion_C#v1	0	1000
1552	0	1	14	3	2	3	3	87	513	261	1539	CoherentMotion_C#v1	0	1000
1545	1	6	61	2	2	3	3	368	232	1104	696	CoherentMotion_C#v1	0	1000
1452	1	3	33	1	1	3	3	199	401	597	1203	CoherentMotion_C#v1	0	1000
1439	1	5	51	3	3	3	3	312	288	936	864	CoherentMotion_C#v1	0	1000
1432	0	0	5	0	2	3	3	31	569	93	1707	CoherentMotion_C#v1	0	1000
1459	1	7	70	3	3	3	3	424	176	1272	528	CoherentMotion_C#v1	0	1000
1533	1	0	5	0	0	3	3	31	569	93	1707	CoherentMotion_C#v1	0	1000
1347	1	6	61	1	1	3	3	368	232	1104	696	CoherentMotion_C#v1	0	1000
1296	1	3	33	0	0	3	3	199	401	597	1203	CoherentMotion_C#v1	0	1000
1406	1	7	70	0	0	3	3	424	176	1272	528	CoherentMotion_C#v1	0	1000
1343	0	1	14	0	2	3	3	87	513	261	1539	CoherentMotion_C#v1	0	1000
1263	0	3	33	0	2	3	3	199	401	597	1203	CoherentMotion_C#v1	0	1000
1139	1	5	51	0	0	3	3	312	288	936	864	CoherentMotion_C#v1	0	1000
1466	1	4	42	3	3	3	3	256	344	768	1032	CoherentMotion_C#v1	0	1000
1168	1	0	5	0	0	3	3	31	569	93	1707	CoherentMotion_C#v1	0	1000
1748	0	4	42	2	0	3	3	256	344	768	1032	CoherentMotion_C#v1	0	1000
1333	1	3	33	1	1	3	3	199	401	597	1203	CoherentMotion_C#v1	0	1000
1331	0	4	42	1	3	3	3	256	344	768	1032	CoherentMotion_C#v1	0	1000
1315	1	7	70	0	0	3	3	424	176	1272	528	CoherentMotion_C#v1	0	1000
1210	1	6	61	1	1	3	3	368	232	1104	696	CoherentMotion_C#v1	0	1000
1294	0	0	5	1	2	3	3	31	569	93	1707	CoherentMotion_C#v1	0	1000
1053	1	0	5	3	3	3	3	31	569	93	1707	CoherentMotion_C#v1	0	1000
1275	0	2	23	2	0	3	3	143	457	429	1371	CoherentMotion_C#v1	0	1000
1142	1	3	33	1	1	3	3	199	401	597	1203	CoherentMotion_C#v1	0	1000
1546	0	3	33	1	0	3	3	199	401	597	1203	CoherentMotion_C#v1	0	1000
1088	1	7	70	1	1	3	3	424	176	1272	528	CoherentMotion_C#v1	0	1000
1097	1	3	33	3	3	3	3	199	401	597	1203	CoherentMotion_C#v1	0	1000
1026	1	4	42	1	1	3	3	256	344	768	1032	CoherentMotion_C#v1	0	1000
1312	0	7	70	1	2	3	3	424	176	1272	528	CoherentMotion_C#v1	0	1000
1086	0	3	33	0	3	3	3	199	401	597	1203	CoherentMotion_C#v1	0	1000
1431	0	1	14	2	0	3	3	87	513	261	1539	CoherentMotion_C#v1	0	1000
1252	1	3	33	3	3	3	3	199	401	597	1203	CoherentMotion_C#v1	0	1000
1037	1	1	14	0	0	3	3	87	513	261	1539	CoherentMotion_C#v1	0	1000
1646	1	6	61	3	3	3	3	368	232	1104	696	CoherentMotion_C#v1	0	1000
1350	1	5	51	3	3	3	3	312	288	936	864	CoherentMotion_C#v1	0	1000
1381	0	0	5	0	1	3	3	31	569	93	1707	CoherentMotion_C#v1	0	1000
1206	0	4	42	1	0	3	3	256	344	768	1032	CoherentMotion_C#v1	0	1000
1051	1	6	61	1	1	3	3	368	232	1104	696	CoherentMotion_C#v1	0	1000
1538	1	6	61	3	3	3	3	368	232	1104	696	CoherentMotion_C#v1	0	1000
1606	0	5	51	1	2	3	3	312	288	936	864	CoherentMotion_C#v1	0	1000
1038	1	4	42	3	3	3	3	256	344	768	1032	CoherentMotion_C#v1	0	1000
1707	0	2	23	2	0	3	3	143	457	429	1371	CoherentMotion_C#v1	0	1000
1204	1	7	70	3	3	3	3	424	176	1272	528	CoherentMotion_C#v1	0	1000
1320	1	7	70	2	2	3	3	424	176	1272	528	CoherentMotion_C#v1	0	1000
1085	1	2	23	0	0	3	3	143	457	429	1371	CoherentMotion_C#v1	0	1000
1239	0	0	5	2	1	3	3	31	569	93	1707	CoherentMotion_C#v1	0	1000
1024	1	7	70	1	1	3	3	424	176	1272	528	CoherentMotion_C#v1	0	1000
1451	1	3	33	3	3	3	3	199	401	597	1203	CoherentMotion_C#v1	0	1000
1253	1	6	61	0	0	3	3	368	232	1104	696	CoherentMotion_C#v1	0	1000
1039	1	7	70	0	0	3	3	424	176	1272	528	CoherentMotion_C#v1	0	1000
1066	1	6	61	0	0	3	3	368	232	1104	696	CoherentMotion_C#v1	0	1000
1497	1	7	70	1	1	3	3	424	176	1272	528	CoherentMotion_C#v1	0	1000
1533	1	7	70	0	0	3	3	424	176	1272	528	CoherentMotion_C#v1	0	1000
1024	1	4	42	0	0	3	3	256	344	768	1032	CoherentMotion_C#v1	0	1000
2504	1	6	61	1	1	3	3	368	232	1104	696	CoherentMotion_C#v1	0	1000
1502	1	7	70	2	2	3	3	424	176	1272	528	CoherentMotion_C#v1	0	1000
1225	1	6	61	3	3	3	3	368	232	1104	696	CoherentMotion_C#v1	0	1000
1311	1	6	61	3	3	3	3	368	232	1104	696	CoherentMotion_C#v1	0	1000
1244	1	5	51	0	0	3	3	312	288	936	864	CoherentMotion_C#v1	0	1000
1190	1	1	14	0	0	3	3	87	513	261	1539	CoherentMotion_C#v1	0	1000
1069	1	4	42	1	1	3	3	256	344	768	1032	CoherentMotion_C#v1	0	1000
1448	1	2	23	0	0	3	3	143	457	429	1371	CoherentMotion_C#v1	1	500
1055	0	1	14	2	1	3	3	87	513	261	1539	CoherentMotion_C#v1	1	500
655	1	6	61	1	1	3	3	368	232	1104	696	CoherentMotion_C#v1	1	500
715	1	4	42	3	3	3	3	256	344	768	1032	CoherentMotion_C#v1	1	500
715	1	3	33	2	2	3	3	199	401	597	1203	CoherentMotion_C#v1	1	500
794	1	6	61	0	0	3	3	368	232	1104	696	CoherentMotion_C#v1	1	500
1002	0	1	14	0	3	3	3	87	513	261	1539	CoherentMotion_C#v1	1	500
738	0	1	14	0	1	3	3	87	513	261	1539	CoherentMotion_C#v1	1	500
698	1	3	33	1	1	3	3	199	401	597	1203	CoherentMotion_C#v1	1	500
776	0	0	5	0	2	3	3	31	569	93	1707	CoherentMotion_C#v1	1	500
690	1	6	61	2	2	3	3	368	232	1104	696	CoherentMotion_C#v1	1	500
857	0	3	33	3	0	3	3	199	401	597	1203	CoherentMotion_C#v1	1	500
563	1	6	61	2	2	3	3	368	232	1104	696	CoherentMotion_C#v1	1	500
710	1	3	33	3	3	3	3	199	401	597	1203	CoherentMotion_C#v1	1	500
973	0	4	42	0	2	3	3	256	344	768	1032	CoherentMotion_C#v1	1	500
787	1	7	70	2	2	3	3	424	176	1272	528	CoherentMotion_C#v1	1	500
844	1	0	5	2	2	3	3	31	569	93	1707	CoherentMotion_C#v1	1	500
662	1	4	42	1	1	3	3	256	344	768	1032	CoherentMotion_C#v1	1	500
701	1	4	42	2	2	3	3	256	344	768	1032	CoherentMotion_C#v1	1	500
810	1	2	23	0	0	3	3	143	457	429	1371	CoherentMotion_C#v1	1	500
549	1	4	42	3	3	3	3	256	344	768	1032	CoherentMotion_C#v1	1	500
577	1	6	61	1	1	3	3	368	232	1104	696	CoherentMotion_C#v1	1	500
580	1	5	51	1	1	3	3	312	288	936	864	CoherentMotion_C#v1	1	500
598	0	0	5	3	2	3	3	31	569	93	1707	CoherentMotion_C#v1	1	500
6291	0	0	5	1	0	3	3	31	569	93	1707	CoherentMotion_C#v1	1	500
585	0	7	70	0	2	3	3	424	176	1272	528	CoherentMotion_C#v1	1	500
676	1	6	61	1	1	3	3	368	232	1104	696	CoherentMotion_C#v1	1	500
657	1	7	70	3	3	3	3	424	176	1272	528	CoherentMotion_C#v1	1	500
822	0	1	14	3	0	3	3	87	513	261	1539	CoherentMotion_C#v1	1	500
640	1	6	61	0	0	3	3	368	232	1104	696	CoherentMotion_C#v1	1	500
608	1	6	61	2	2	3	3	368	232	1104	696	CoherentMotion_C#v1	1	500
606	1	4	42	0	0	3	3	256	344	768	1032	CoherentMotion_C#v1	1	500
1178	1	1	14	2	2	3	3	87	513	261	1539	CoherentMotion_C#v1	1	500
523	1	6	61	1	1	3	3	368	232	1104	696	CoherentMotion_C#v1	1	500
560	1	2	23	0	0	3	3	143	457	429	1371	CoherentMotion_C#v1	1	500
836	1	1	14	3	3	3	3	87	513	261	1539	CoherentMotion_C#v1	1	500
638	1	6	61	3	3	3	3	368	232	1104	696	CoherentMotion_C#v1	1	500
635	1	4	42	2	2	3	3	256	344	768	1032	CoherentMotion_C#v1	1	500
633	1	7	70	0	0	3	3	424	176	1272	528	CoherentMotion_C#v1	1	500
525	0	2	23	2	1	3	3	143	457	429	1371	CoherentMotion_C#v1	1	500
1959	1	7	70	2	2	3	3	424	176	1272	528	CoherentMotion_C#v1	1	500
687	1	5	51	2	2	3	3	312	288	936	864	CoherentMotion_C#v1	1	500
564	1	7	70	3	3	3	3	424	176	1272	528	CoherentMotion_C#v1	1	500
1088	0	3	33	3	0	3	3	199	401	597	1203	CoherentMotion_C#v1	1	500
1450	1	1	14	2	2	3	3	87	513	261	1539	CoherentMotion_C#v1	1	500
1092	1	5	51	3	3	3	3	312	288	936	864	CoherentMotion_C#v1	1	500
613	1	3	33	3	3	3	3	199	401	597	1203	CoherentMotion_C#v1	1	500
626	1	7	70	1	1	3	3	424	176	1272	528	CoherentMotion_C#v1	1	500
598	1	7	70	0	0	3	3	424	176	1272	528	CoherentMotion_C#v1	1	500
803	0	0	5	3	2	3	3	31	569	93	1707	CoherentMotion_C#v1	1	500
1107	1	0	5	3	3	3	3	31	569	93	1707	CoherentMotion_C#v1	1	500
763	1	7	70	2	2	3	3	424	176	1272	528	CoherentMotion_C#v1	1	500
678	1	3	33	0	0	3	3	199	401	597	1203	CoherentMotion_C#v1	1	500
659	1	3	33	3	3	3	3	199	401	597	1203	CoherentMotion_C#v1	1	500
650	1	7	70	3	3	3	3	424	176	1272	528	CoherentMotion_C#v1	1	500
596	1	6	61	1	1	3	3	368	232	1104	696	CoherentMotion_C#v1	1	500
933	0	1	14	0	2	3	3	87	513	261	1539	CoherentMotion_C#v1	1	500
761	1	6	61	2	2	3	3	368	232	1104	696	CoherentMotion_C#v1	1	500
1298	0	1	14	1	0	3	3	87	513	261	1539	CoherentMotion_C#v1	1	500
1222	0	1	14	2	3	3	3	87	513	261	1539	CoherentMotion_C#v1	1	500
827	0	1	14	3	1	3	3	87	513	261	1539	CoherentMotion_C#v1	1	500
1453	1	5	51	2	2	3	3	312	288	936	864	CoherentMotion_C#v1	1	500
527	1	6	61	3	3	3	3	368	232	1104	696	CoherentMotion_C#v1	1	500
526	1	2	23	1	1	3	3	143	457	429	1371	CoherentMotion_C#v1	1	500
1278	0	1	14	3	0	3	3	87	513	261	1539	CoherentMotion_C#v1	1	500
708	1	7	70	0	0	3	3	424	176	1272	528	CoherentMotion_C#v1	1	500
524	1	6	61	0	0	3	3	368	232	1104	696	CoherentMotion_C#v1	1	500
789	0	6	61	2	0	3	3	368	232	1104	696	CoherentMotion_C#v1	1	500
574	1	2	23	2	2	3	3	143	457	429	1371	CoherentMotion_C#v1	1	500
525	1	5	51	3	3	3	3	312	288	936	864	CoherentMotion_C#v1	1	500
1316	1	5	51	0	0	3	3	312	288	936	864	CoherentMotion_C#v1	1	500
569	1	7	70	3	3	3	3	424	176	1272	528	CoherentMotion_C#v1	1	500
1151	1	7	70	1	1	3	3	424	176	1272	528	CoherentMotion_C#v1	1	500
546	1	7	70	1	1	3	3	424	176	1272	528	CoherentMotion_C#v1	1	500
924	0	0	5	3	0	3	3	31	569	93	1707	CoherentMotion_C#v1	1	500
793	1	6	61	0	0	3	3	368	232	1104	696	CoherentMotion_C#v1	1	500
525	1	5	51	3	3	3	3	312	288	936	864	CoherentMotion_C#v1	1	500
956	1	4	42	0	0	3	3	256	344	768	1032	CoherentMotion_C#v1	1	500
602	1	4	42	0	0	3	3	256	344	768	1032	CoherentMotion_C#v1	1	500
1314	0	2	23	0	3	3	3	143	457	429	1371	CoherentMotion_C#v1	1	500
765	1	4	42	2	2	3	3	256	344	768	1032	CoherentMotion_C#v1	1	500
1141	1	0	5	1	1	3	3	31	569	93	1707	CoherentMotion_C#v1	1	500
1454	0	2	23	1	2	3	3	143	457	429	1371	CoherentMotion_C#v1	1	500
1497	0	0	5	0	3	3	3	31	569	93	1707	CoherentMotion_C#v1	1	500
15932	0	6	61	1	3	3	3	368	232	1104	696	CoherentMotion_C#v1	1	500
1299	1	0	5	2	2	3	3	31	569	93	1707	CoherentMotion_C#v1	1	500
2993	0	0	5	2	1	3	3	31	569	93	1707	CoherentMotion_C#v1	1	500
1250	0	6	61	3	2	3	3	368	232	1104	696	CoherentMotion_C#v1	1	500
695	0	1	14	2	0	3	3	87	513	261	1539	CoherentMotion_C#v1	1	500
917	1	3	33	3	3	3	3	199	401	597	1203	CoherentMotion_C#v1	1	500
1121	0	0	5	0	1	3	3	31	569	93	1707	CoherentMotion_C#v1	1	500
1028	1	4	42	0	0	3	3	256	344	768	1032	CoherentMotion_C#v1	1	500
803	0	0	5	1	2	3	3	31	569	93	1707	CoherentMotion_C#v1	1	500
1270	1	3	33	1	1	3	3	199	401	597	1203	CoherentMotion_C#v1	1	500
1010	1	6	61	3	3	3	3	368	232	1104	696	CoherentMotion_C#v1	1	500
663	1	4	42	0	0	3	3	256	344	768	1032	CoherentMotion_C#v1	1	500
927	1	4	42	0	0	3	3	256	344	768	1032	CoherentMotion_C#v1	1	500
2732	0	0	5	3	1	3	3	31	569	93	1707	CoherentMotion_C#v1	1	500
663	1	6	61	3	3	3	3	368	232	1104	696	CoherentMotion_C#v1	1	500
644	1	5	51	0	0	3	3	312	288	936	864	CoherentMotion_C#v1	1	500
4145	0	7	70	3	2	3	3	424	176	1272	528	CoherentMotion_C#v1	1	500
966	0	3	33	1	3	3	3	199	401	597	1203	CoherentMotion_C#v1	1	500
1041	1	6	61	0	0	3	3	368	232	1104	696	CoherentMotion_C#v1	1	500
578	1	7	70	3	3	3	3	424	176	1272	528	CoherentMotion_C#v1	1	500
1022	1	3	33	1	1	3	3	199	401	597	1203	CoherentMotion_C#v1	1	500
998	0	2	23	1	0	3	3	143	457	429	1371	CoherentMotion_C#v1	1	500
570	1	4	42	2	2	3	3	256	344	768	1032	CoherentMotion_C#v1	1	500
832	1	2	23	1	1	3	3	143	457	429	1371	CoherentMotion_C#v1	1	500
713	0	2	23	2	0	3	3	143	457	429	1371	CoherentMotion_C#v1	1	500
577	1	4	42	3	3	3	3	256	344	768	1032	CoherentMotion_C#v1	1	500
1164	1	0	5	1	1	3	3	31	569	93	1707	CoherentMotion_C#v1	1	500
654	1	6	61	1	1	3	3	368	232	1104	696	CoherentMotion_C#v1	1	500
1956	0	5	51	3	1	3	3	312	288	936	864	CoherentMotion_C#v1	1	500
1088	1	2	23	2	2	3	3	143	457	429	1371	CoherentMotion_C#v1	1	500
1101	1	2	23	1	1	3	3	143	457	429	1371	CoherentMotion_C#v1	1	500
582	1	6	61	0	0	3	3	368	232	1104	696	CoherentMotion_C#v1	1	500
618	1	4	42	3	3	3	3	256	344	768	1032	CoherentMotion_C#v1	1	500
654	1	5	51	2	2	3	3	312	288	936	864	CoherentMotion_C#v1	1	500
685	1	4	42	1	1	3	3	256	344	768	1032	CoherentMotion_C#v1	1	500
788	1	3	33	0	0	3	3	199	401	597	1203	CoherentMotion_C#v1	1	500
1228	1	2	23	0	0	3	3	143	457	429	1371	CoherentMotion_C#v1	1	500
3112	0	7	70	2	3	3	3	424	176	1272	528	CoherentMotion_C#v1	1	500
525	1	7	70	1	1	3	3	424	176	1272	528	CoherentMotion_C#v1	1	500
552	1	6	61	0	0	3	3	368	232	1104	696	CoherentMotion_C#v1	1	500
1019	1	1	14	3	3	3	3	87	513	261	1539	CoherentMotion_C#v1	1	500
3090	1	1	14	2	2	3	3	87	513	261	1539	CoherentMotion_C#v1	1	500
677	1	6	61	2	2	3	3	368	232	1104	696	CoherentMotion_C#v1	1	500
1196	1	1	14	2	2	3	3	87	513	261	1539	CoherentMotion_C#v1	1	500
1008	1	2	23	1	1	3	3	143	457	429	1371	CoherentMotion_C#v1	1	500
5782	1	6	61	1	1	3	3	368	232	1104	696	CoherentMotion_C#v1	1	500
840	1	3	33	1	1	3	3	199	401	597	1203	CoherentMotion_C#v1	1	500
594	1	7	70	2	2	3	3	424	176	1272	528	CoherentMotion_C#v1	1	500
686	1	5	51	2	2	3	3	312	288	936	864	CoherentMotion_C#v1	1	500
779	0	5	51	0	2	3	3	312	288	936	864	CoherentMotion_C#v1	1	500
526	1	4	42	3	3	3	3	256	344	768	1032	CoherentMotion_C#v1	1	500
815	1	4	42	3	3	3	3	256	344	768	1032	CoherentMotion_C#v1	1	500
525	0	4	42	2	0	3	3	256	344	768	1032	CoherentMotion_C#v1	1	500
568	1	7	70	1	1	3	3	424	176	1272	528	CoherentMotion_C#v1	1	500
1312	0	1	14	3	2	3	3	87	513	261	1539	CoherentMotion_C#v1	1	500
1242	1	4	42	1	1	3	3	256	344	768	1032	CoherentMotion_C#v1	1	500
603	1	4	42	0	0	3	3	256	344	768	1032	CoherentMotion_C#v1	1	500
928	0	2	23	3	0	3	3	143	457	429	1371	CoherentMotion_C#v1	1	500
596	1	7	70	1	1	3	3	424	176	1272	528	CoherentMotion_C#v1	1	500
592	1	7	70	3	3	3	3	424	176	1272	528	CoherentMotion_C#v1	1	500
779	1	0	5	0	0	3	3	31	569	93	1707	CoherentMotion_C#v1	1	500
661	1	3	33	1	1	3	3	199	401	597	1203	CoherentMotion_C#v1	1	500
874	0	0	5	0	3	3	3	31	569	93	1707	CoherentMotion_C#v1	1	500
1006	1	4	42	2	2	3	3	256	344	768	1032	CoherentMotion_C#v1	1	500
675	1	5	51	0	0	3	3	312	288	936	864	CoherentMotion_C#v1	1	500
603	0	2	23	3	0	3	3	143	457	429	1371	CoherentMotion_C#v1	1	500
680	1	6	61	2	2	3	3	368	232	1104	696	CoherentMotion_C#v1	1	500
606	1	7	70	3	3	3	3	424	176	1272	528	CoherentMotion_C#v1	1	500
579	1	5	51	1	1	3	3	312	288	936	864	CoherentMotion_C#v1	1	500
686	1	6	61	2	2	3	3	368	232	1104	696	CoherentMotion_C#v1	1	500
636	1	3	33	0	0	3	3	199	401	597	1203	CoherentMotion_C#v1	1	500
793	0	0	5	0	2	3	3	31	569	93	1707	CoherentMotion_C#v1	1	500
674	1	6	61	0	0	3	3	368	232	1104	696	CoherentMotion_C#v1	1	500
593	1	5	51	3	3	3	3	312	288	936	864	CoherentMotion_C#v1	1	500
749	1	5	51	0	0	3	3	312	288	936	864	CoherentMotion_C#v1	1	500
1212	0	0	5	2	0	3	3	31	569	93	1707	CoherentMotion_C#v1	1	500
577	1	5	51	3	3	3	3	312	288	936	864	CoherentMotion_C#v1	1	500
525	0	0	5	3	0	3	3	31	569	93	1707	CoherentMotion_C#v1	1	500
703	1	7	70	2	2	3	3	424	176	1272	528	CoherentMotion_C#v1	1	500
565	1	2	23	3	3	3	3	143	457	429	1371	CoherentMotion_C#v1	1	500
1144	0	4	42	2	1	3	3	256	344	768	1032	CoherentMotion_C#v1	1	500
546	0	2	23	2	0	3	3	143	457	429	1371	CoherentMotion_C#v1	1	500
525	0	6	61	2	0	3	3	368	232	1104	696	CoherentMotion_C#v1	1	500
732	1	5	51	0	0	3	3	312	288	936	864	CoherentMotion_C#v1	1	500
572	0	7	70	0	2	3	3	424	176	1272	528	CoherentMotion_C#v1	1	500
640	1	3	33	1	1	3	3	199	401	597	1203	CoherentMotion_C#v1	1	500
849	0	1	14	1	3	3	3	87	513	261	1539	CoherentMotion_C#v1	1	500
732	1	1	14	2	2	3	3	87	513	261	1539	CoherentMotion_C#v1	1	500
1051	0	3	33	1	0	3	3	199	401	597	1203	CoherentMotion_C#v1	1	500
675	1	3	33	1	1	3	3	199	401	597	1203	CoherentMotion_C#v1	1	500
1168	0	1	14	0	1	3	3	87	513	261	1539	CoherentMotion_C#v1	1	500
900	1	2	23	0	0	3	3	143	457	429	1371	CoherentMotion_C#v1	1	500
536	1	7	70	3	3	3	3	424	176	1272	528	CoherentMotion_C#v1	1	500
642	1	4	42	3	3	3	3	256	344	768	1032	CoherentMotion_C#v1	1	500
604	1	7	70	0	0	3	3	424	176	1272	528	CoherentMotion_C#v1	1	500
780	0	1	14	2	1	3	3	87	513	261	1539	CoherentMotion_C#v1	1	500
604	1	6	61	3	3	3	3	368	232	1104	696	CoherentMotion_C#v1	1	500
688	1	0	5	1	1	3	3	31	569	93	1707	CoherentMotion_C#v1	1	500
560	1	3	33	3	3	3	3	199	401	597	1203	CoherentMotion_C#v1	1	500
576	1	7	70	1	1	3	3	424	176	1272	528	CoherentMotion_C#v1	1	500
1069	0	2	23	1	0	3	3	143	457	429	1371	CoherentMotion_C#v1	1	500
571	1	0	5	1	1	3	3	31	569	93	1707	CoherentMotion_C#v1	1	500
618	0	5	51	1	3	3	3	312	288	936	864	CoherentMotion_C#v1	1	500
967	1	6	61	1	1	3	3	368	232	1104	696	CoherentMotion_C#v1	1	500
956	1	4	42	2	2	3	3	256	344	768	1032	CoherentMotion_C#v1	1	500
723	1	0	5	0	0	3	3	31	569	93	1707	CoherentMotion_C#v1	1	500
526	1	6	61	3	3	3	3	368	232	1104	696	CoherentMotion_C#v1	1	500
787	0	1	14	3	1	3	3	87	513	261	1539	CoherentMotion_C#v1	1	500
693	1	2	23	2	2	3	3	143	457	429	1371	CoherentMotion_C#v1	1	500
795	0	1	14	2	0	3	3	87	513	261	1539	CoherentMotion_C#v1	1	500
612	1	5	51	1	1	3	3	312	288	936	864	CoherentMotion_C#v1	1	500
665	0	1	14	0	3	3	3	87	513	261	1539	CoherentMotion_C#v1	1	500
1792	0	1	14	2	1	3	3	87	513	261	1539	CoherentMotion_C#v1	1	500
867	0	0	5	1	2	3	3	31	569	93	1707	CoherentMotion_C#v1	1	500
822	1	5	51	1	1	3	3	312	288	936	864	CoherentMotion_C#v1	1	500
584	0	1	14	0	1	3	3	87	513	261	1539	CoherentMotion_C#v1	1	500
652	1	5	51	1	1	3	3	312	288	936	864	CoherentMotion_C#v1	1	500
654	1	6	61	1	1	3	3	368	232	1104	696	CoherentMotion_C#v1	1	500
899	0	1	14	1	2	3	3	87	513	261	1539	CoherentMotion_C#v1	1	500
535	1	7	70	1	1	3	3	424	176	1272	528	CoherentMotion_C#v1	1	500
571	1	4	42	3	3	3	3	256	344	768	1032	CoherentMotion_C#v1	1	500
527	1	2	23	0	0	3	3	143	457	429	1371	CoherentMotion_C#v1	1	500
544	1	7	70	3	3	3	3	424	176	1272	528	CoherentMotion_C#v1	1	500
651	1	6	61	2	2	3	3	368	232	1104	696	CoherentMotion_C#v1	1	500
759	1	2	23	1	1	3	3	143	457	429	1371	CoherentMotion_C#v1	1	500
793	0	3	33	2	1	3	3	199	401	597	1203	CoherentMotion_C#v1	1	500
818	1	0	5	3	3	3	3	31	569	93	1707	CoherentMotion_C#v1	1	500
1227	0	0	5	1	2	3	3	31	569	93	1707	CoherentMotion_C#v1	1	500
704	0	2	23	0	3	3	3	143	457	429	1371	CoherentMotion_C#v1	1	500
687	1	2	23	3	3	3	3	143	457	429	1371	CoherentMotion_C#v1	1	500
854	0	5	51	3	0	3	3	312	288	936	864	CoherentMotion_C#v1	1	500
631	1	7	70	0	0	3	3	424	176	1272	528	CoherentMotion_C#v1	1	500
798	0	0	5	0	1	3	3	31	569	93	1707	CoherentMotion_C#v1	1	500
1103	0	2	23	3	2	3	3	143	457	429	1371	CoherentMotion_C#v1	1	500
935	1	4	42	3	3	3	3	256	344	768	1032	CoherentMotion_C#v1	1	500
1068	0	2	23	1	3	3	3	143	457	429	1371	CoherentMotion_C#v1	1	500
549	0	5	51	3	0	3	3	312	288	936	864	CoherentMotion_C#v1	1	500
1919	0	1	14	3	1	3	3	87	513	261	1539	CoherentMotion_C#v1	1	500
669	1	6	61	1	1	3	3	368	232	1104	696	CoherentMotion_C#v1	1	500
547	1	3	33	3	3	3	3	199	401	597	1203	CoherentMotion_C#v1	1	500
534	1	3	33	2	2	3	3	199	401	597	1203	CoherentMotion_C#v1	1	500
1024	1	0	5	0	0	3	3	31	569	93	1707	CoherentMotion_C#v1	1	500
1081	0	2	23	0	1	3	3	143	457	429	1371	CoherentMotion_C#v1	1	500
561	1	7	70	1	1	3	3	424	176	1272	528	CoherentMotion_C#v1	1	500
572	1	7	70	2	2	3	3	424	176	1272	528	CoherentMotion_C#v1	1	500
621	1	6	61	3	3	3	3	368	232	1104	696	CoherentMotion_C#v1	1	500
784	0	3	33	3	0	3	3	199	401	597	1203	CoherentMotion_C#v1	1	500
997	0	2	23	3	1	3	3	143	457	429	1371	CoherentMotion_C#v1	1	500
707	1	4	42	0	0	3	3	256	344	768	1032	CoherentMotion_C#v1	1	500
886	1	1	14	3	3	3	3	87	513	261	1539	CoherentMotion_C#v1	1	500
693	1	1	14	3	3	3	3	87	513	261	1539	CoherentMotion_C#v1	1	500
672	1	7	70	0	0	3	3	424	176	1272	528	CoherentMotion_C#v1	1	500
931	0	3	33	3	2	3	3	199	401	597	1203	CoherentMotion_C#v1	1	500
830	1	3	33	0	0	3	3	199	401	597	1203	CoherentMotion_C#v1	1	500
872	0	6	61	3	1	3	3	368	232	1104	696	CoherentMotion_C#v1	1	500
660	1	3	33	0	0	3	3	199	401	597	1203	CoherentMotion_C#v1	1	500
729	1	6	61	2	2	3	3	368	232	1104	696	CoherentMotion_C#v1	1	500
768	0	5	51	2	3	3	3	312	288	936	864	CoherentMotion_C#v1	1	500
578	1	6	61	2	2	3	3	368	232	1104	696	CoherentMotion_C#v1	1	500
633	1	6	61	3	3	3	3	368	232	1104	696	CoherentMotion_C#v1	1	500
601	0	1	14	2	1	3	3	87	513	261	1539	CoherentMotion_C#v1	1	500
973	1	1	14	0	0	3	3	87	513	261	1539	CoherentMotion_C#v1	1	500
1117	1	7	70	2	2	3	3	424	176	1272	528	CoherentMotion_C#v1	1	500
668	1	0	5	3	3	3	3	31	569	93	1707	CoherentMotion_C#v1	1	500
752	0	5	51	3	1	3	3	312	288	936	864	CoherentMotion_C#v1	1	500
620	1	5	51	0	0	3	3	312	288	936	864	CoherentMotion_C#v1	1	500
1832	0	0	5	1	2	3	3	31	569	93	1707	CoherentMotion_C#v1	1	500
932	0	2	23	3	1	3	3	143	457	429	1371	CoherentMotion_C#v1	1	500
693	0	6	61	0	1	3	3	368	232	1104	696	CoherentMotion_C#v1	1	500
584	1	0	5	3	3	3	3	31	569	93	1707	CoherentMotion_C#v1	1	500
1011	1	4	42	1	1	3	3	256	344	768	1032	CoherentMotion_C#v1	1	500
867	1	7	70	0	0	3	3	424	176	1272	528	CoherentMotion_C#v1	1	500
939	1	4	42	2	2	3	3	256	344	768	1032	CoherentMotion_C#v1	1	500
562	1	6	61	3	3	3	3	368	232	1104	696	CoherentMotion_C#v1	1	500
517	1	7	70	1	1	3	3	424	176	1272	528	CoherentMotion_C#v1	1	500
864	1	0	5	2	2	3	3	31	569	93	1707	CoherentMotion_C#v1	1	500
603	1	7	70	1	1	3	3	424	176	1272	528	CoherentMotion_C#v1	1	500
584	1	4	42	3	3	3	3	256	344	768	1032	CoherentMotion_C#v1	1	500
660	1	3	33	3	3	3	3	199	401	597	1203	CoherentMotion_C#v1	1	500
1294	0	2	23	3	2	3	3	143	457	429	1371	CoherentMotion_C#v1	1	500
1072	0	2	23	2	3	3	3	143	457	429	1371	CoherentMotion_C#v1	1	500
769	0	5	51	1	0	3	3	312	288	936	864	CoherentMotion_C#v1	1	500
545	0	2	23	0	2	3	3	143	457	429	1371	CoherentMotion_C#v1	1	500
1044	1	1	14	0	0	3	3	87	513	261	1539	CoherentMotion_C#v1	1	500
635	1	5	51	1	1	3	3	312	288	936	864	CoherentMotion_C#v1	1	500
761	0	4	42	1	2	3	3	256	344	768	1032	CoherentMotion_C#v1	1	500
536	1	7	70	3	3	3	3	424	176	1272	528	CoherentMotion_C#v1	1	500
1379	1	3	33	2	2	3	3	199	401	597	1203	CoherentMotion_C#v1	1	500
603	1	4	42	3	3	3	3	256	344	768	1032	CoherentMotion_C#v1	1	500
608	1	5	51	3	3	3	3	312	288	936	864	CoherentMotion_C#v1	1	500
609	1	5	51	2	2	3	3	312	288	936	864	CoherentMotion_C#v1	1	500
798	0	3	33	2	1	3	3	199	401	597	1203	CoherentMotion_C#v1	1	500
684	1	7	70	0	0	3	3	424	176	1272	528	CoherentMotion_C#v1	1	500
1008	1	3	33	2	2	3	3	199	401	597	1203	CoherentMotion_C#v1	1	500
720	1	5	51	0	0	3	3	312	288	936	864	CoherentMotion_C#v1	1	500
707	0	3	33	3	1	3	3	199	401	597	1203	CoherentMotion_C#v1	1	500
639	1	7	70	2	2	3	3	424	176	1272	528	CoherentMotion_C#v1	1	500
620	1	0	5	3	3	3	3	31	569	93	1707	CoherentMotion_C#v1	1	500
585	1	5	51	0	0	3	3	312	288	936	864	CoherentMotion_C#v1	1	500
733	0	1	14	0	2	3	3	87	513	261	1539	CoherentMotion_C#v1	1	500
653	0	1	14	0	3	3	3	87	513	261	1539	CoherentMotion_C#v1	1	500
706	0	1	14	1	0	3	3	87	513	261	1539	CoherentMotion_C#v1	1	500
969	0	2	23	3	2	3	3	143	457	429	1371	CoherentMotion_C#v1	1	500
973	0	0	5	3	1	3	3	31	569	93	1707	CoherentMotion_C#v1	1	500
528	1	6	61	2	2	3	3	368	232	1104	696	CoherentMotion_C#v1	1	500
742	1	4	42	3	3	3	3	256	344	768	1032	CoherentMotion_C#v1	1	500
702	1	5	51	3	3	3	3	312	288	936	864	CoherentMotion_C#v1	1	500
549	1	2	23	3	3	3	3	143	457	429	1371	CoherentMotion_C#v1	1	500
561	1	6	61	0	0	3	3	368	232	1104	696	CoherentMotion_C#v1	1	500
740	0	3	33	0	3	3	3	199	401	597	1203	CoherentMotion_C#v1	1	500
996	1	6	61	2	2	3	3	368	232	1104	696	CoherentMotion_C#v1	1	500
570	1	4	42	1	1	3	3	256	344	768	1032	CoherentMotion_C#v1	1	500
998	0	4	42	1	0	3	3	256	344	768	1032	CoherentMotion_C#v1	1	500
578	1	5	51	2	2	3	3	312	288	936	864	CoherentMotion_C#v1	1	500
975	1	2	23	0	0	3	3	143	457	429	1371	CoherentMotion_C#v1	1	500
789	0	2	23	3	1	3	3	143	457	429	1371	CoherentMotion_C#v1	1	500
631	1	3	33	0	0	3	3	199	401	597	1203	CoherentMotion_C#v1	1	500
753	1	1	14	3	3	3	3	87	513	261	1539	CoherentMotion_C#v1	1	500
525	0	2	23	1	3	3	3	143	457	429	1371	CoherentMotion_C#v1	1	500
1951	0	0	5	1	0	3	3	31	569	93	1707	CoherentMotion_C#v1	1	500
3276	0	1	14	1	2	3	3	87	513	261	1539	CoherentMotion_C#v1	1	500
533	1	3	33	0	0	3	3	199	401	597	1203	CoherentMotion_C#v1	1	500
537	1	7	70	3	3	3	3	424	176	1272	528	CoherentMotion_C#v1	1	500
663	0	0	5	0	1	3	3	31	569	93	1707	CoherentMotion_C#v1	1	500
533	0	0	5	1	0	3	3	31	569	93	1707	CoherentMotion_C#v1	1	500
1760	0	3	33	3	2	3	3	199	401	597	1203	CoherentMotion_C#v1	1	500
718	1	4	42	2	2	3	3	256	344	768	1032	CoherentMotion_C#v1	1	500
789	1	2	23	1	1	3	3	143	457	429	1371	CoherentMotion_C#v1	1	500
571	1	6	61	3	3	3	3	368	232	1104	696	CoherentMotion_C#v1	1	500
1018	0	1	14	1	2	3	3	87	513	261	1539	CoherentMotion_C#v1	1	500
960	0	0	5	1	0	3	3	31	569	93	1707	CoherentMotion_C#v1	1	500
621	1	5	51	2	2	3	3	312	288	936	864	CoherentMotion_C#v1	1	500
763	0	0	5	3	2	3	3	31	569	93	1707	CoherentMotion_C#v1	1	500
859	0	0	5	2	1	3	3	31	569	93	1707	CoherentMotion_C#v1	1	500
646	1	4	42	0	0	3	3	256	344	768	1032	CoherentMotion_C#v1	1	500
580	1	7	70	1	1	3	3	424	176	1272	528	CoherentMotion_C#v1	1	500
631	1	2	23	2	2	3	3	143	457	429	1371	CoherentMotion_C#v1	1	500
589	1	6	61	0	0	3	3	368	232	1104	696	CoherentMotion_C#v1	1	500
608	1	3	33	2	2	3	3	199	401	597	1203	CoherentMotion_C#v1	1	500
1101	1	3	33	1	1	3	3	199	401	597	1203	CoherentMotion_C#v1	1	500
982	1	3	33	3	3	3	3	199	401	597	1203	CoherentMotion_C#v1	1	500
1180	1	1	14	0	0	3	3	87	513	261	1539	CoherentMotion_C#v1	1	500
526	1	2	23	2	2	3	3	143	457	429	1371	CoherentMotion_C#v1	1	500
646	1	2	23	3	3	3	3	143	457	429	1371	CoherentMotion_C#v1	1	500
523	0	2	23	3	1	3	3	143	457	429	1371	CoherentMotion_C#v1	1	500
902	0	2	23	1	2	3	3	143	457	429	1371	CoherentMotion_C#v1	1	500
574	1	5	51	1	1	3	3	312	288	936	864	CoherentMotion_C#v1	1	500
714	0	1	14	3	2	3	3	87	513	261	1539	CoherentMotion_C#v1	1	500
524	1	6	61	0	0	3	3	368	232	1104	696	CoherentMotion_C#v1	1	500
554	1	5	51	1	1	3	3	312	288	936	864	CoherentMotion_C#v1	1	500
558	1	3	33	2	2	3	3	199	401	597	1203	CoherentMotion_C#v1	1	500
1153	1	3	33	2	2	3	3	199	401	597	1203	CoherentMotion_C#v1	1	500
971	1	0	5	2	2	3	3	31	569	93	1707	CoherentMotion_C#v1	1	500
682	1	4	42	1	1	3	3	256	344	768	1032	CoherentMotion_C#v1	1	500
1144	1	5	51	3	3	3	3	312	288	936	864	CoherentMotion_C#v1	1	500
1027	0	0	5	0	2	3	3	31	569	93	1707	CoherentMotion_C#v1	1	500
778	1	4	42	3	3	3	3	256	344	768	1032	CoherentMotion_C#v1	1	500
747	1	4	42	2	2	3	3	256	344	768	1032	CoherentMotion_C#v1	1	500
546	1	7	70	1	1	3	3	424	176	1272	528	CoherentMotion_C#v1	1	500
1405	1	3	33	2	2	3	3	199	401	597	1203	CoherentMotion_C#v1	1	500
998	0	1	14	2	3	3	3	87	513	261	1539	CoherentMotion_C#v1	1	500
628	1	5	51	2	2	3	3	312	288	936	864	CoherentMotion_C#v1	1	500
650	1	2	23	3	3	3	3	143	457	429	1371	CoherentMotion_C#v1	1	500
655	1	4	42	1	1	3	3	256	344	768	1032	CoherentMotion_C#v1	1	500
577	1	3	33	3	3	3	3	199	401	597	1203	CoherentMotion_C#v1	1	500
800	1	4	42	0	0	3	3	256	344	768	1032	CoherentMotion_C#v1	1	500
546	1	2	23	3	3	3	3	143	457	429	1371	CoherentMotion_C#v1	1	500
602	1	3	33	2	2	3	3	199	401	597	1203	CoherentMotion_C#v1	1	500
536	1	5	51	3	3	3	3	312	288	936	864	CoherentMotion_C#v1	1	500
1108	0	0	5	1	2	3	3	31	569	93	1707	CoherentMotion_C#v1	1	500
789	0	3	33	1	0	3	3	199	401	597	1203	CoherentMotion_C#v1	1	500
1597	0	2	23	0	3	3	3	143	457	429	1371	CoherentMotion_C#v1	1	500
692	1	5	51	1	1	3	3	312	288	936	864	CoherentMotion_C#v1	1	500
690	1	7	70	2	2	3	3	424	176	1272	528	CoherentMotion_C#v1	1	500
594	1	5	51	0	0	3	3	312	288	936	864	CoherentMotion_C#v1	1	500
1830	1	1	14	2	2	3	3	87	513	261	1539	CoherentMotion_C#v1	1	500
1269	1	1	14	2	2	3	3	87	513	261	1539	CoherentMotion_C#v1	1	500
983	1	7	70	2	2	3	3	424	176	1272	528	CoherentMotion_C#v1	1	500
973	1	2	23	1	1	3	3	143	457	429	1371	CoherentMotion_C#v1	1	500
1441	1	2	23	2	2	3	3	143	457	429	1371	CoherentMotion_C#v1	1	500
685	1	4	42	1	1	3	3	256	344	768	1032	CoherentMotion_C#v1	1	500
618	1	5	51	2	2	3	3	312	288	936	864	CoherentMotion_C#v1	1	500
592	1	7	70	3	3	3	3	424	176	1272	528	CoherentMotion_C#v1	1	500
580	1	5	51	1	1	3	3	312	288	936	864	CoherentMotion_C#v1	1	500
1296	0	5	51	1	2	3	3	312	288	936	864	CoherentMotion_C#v1	1	500
534	1	7	70	3	3	3	3	424	176	1272	528	CoherentMotion_C#v1	1	500
1239	0	0	5	3	0	3	3	31	569	93	1707	CoherentMotion_C#v1	1	500
677	1	4	42	3	3	3	3	256	344	768	1032	CoherentMotion_C#v1	1	500
595	1	7	70	2	2	3	3	424	176	1272	528	CoherentMotion_C#v1	1	500
1039	1	4	42	1	1	3	3	256	344	768	1032	CoherentMotion_C#v1	1	500
1135	0	1	14	0	3	3	3	87	513	261	1539	CoherentMotion_C#v1	1	500
744	1	4	42	3	3	3	3	256	344	768	1032	CoherentMotion_C#v1	1	500
701	1	5	51	0	0	3	3	312	288	936	864	CoherentMotion_C#v1	1	500
680	1	7	70	0	0	3	3	424	176	1272	528	CoherentMotion_C#v1	1	500
549	1	6	61	1	1	3	3	368	232	1104	696	CoherentMotion_C#v1	1	500
1385	0	1	14	3	2	3	3	87	513	261	1539	CoherentMotion_C#v1	1	500
792	1	3	33	3	3	3	3	199	401	597	1203	CoherentMotion_C#v1	1	500
950	1	1	14	2	2	3	3	87	513	261	1539	CoherentMotion_C#v1	1	500
679	1	3	33	2	2	3	3	199	401	597	1203	CoherentMotion_C#v1	1	500
686	0	0	5	3	0	3	3	31	569	93	1707	CoherentMotion_C#v1	1	500
548	1	5	51	1	1	3	3	312	288	936	864	CoherentMotion_C#v1	1	500
798	0	0	5	3	2	3	3	31	569	93	1707	CoherentMotion_C#v1	1	500
1000	0	1	14	0	3	3	3	87	513	261	1539	CoherentMotion_C#v1	1	500
751	0	1	14	3	0	3	3	87	513	261	1539	CoherentMotion_C#v1	1	500
1286	1	0	5	0	0	3	3	31	569	93	1707	CoherentMotion_C#v1	1	500
835	0	0	5	3	2	3	3	31	569	93	1707	CoherentMotion_C#v1	1	500
693	1	5	51	0	0	3	3	312	288	936	864	CoherentMotion_C#v1	1	500
1045	0	3	33	0	1	3	3	199	401	597	1203	CoherentMotion_C#v1	1	500
930	0	4	42	2	3	3	3	256	344	768	1032	CoherentMotion_C#v1	1	500
929	0	1	14	1	2	3	3	87	513	261	1539	CoherentMotion_C#v1	1	500
910	0	0	5	0	3	3	3	31	569	93	1707	CoherentMotion_C#v1	1	500
716	1	4	42	0	0	3	3	256	344	768	1032	CoherentMotion_C#v1	1	500
787	1	3	33	2	2	3	3	199	401	597	1203	CoherentMotion_C#v1	1	500
525	1	3	33	3	3	3	3	199	401	597	1203	CoherentMotion_C#v1	1	500
541	1	5	51	0	0	3	3	312	288	936	864	CoherentMotion_C#v1	1	500
833	1	0	5	2	2	3	3	31	569	93	1707	CoherentMotion_C#v1	1	500
