# Supplementary material for: The Leuven Embedded Figures Test (L-EFT): measuring perception, intelligence or executive function?
Source: PeerJ. 2018 Mar 26;6:e4524. doi: 10.7717/peerj.4524 (PMC5875396; doi:10.7717/peerj.4524)
Supplement: Supplemental Information 9 [file peerj-06-4524-s009.zip › Study 1/CoherentMotion/116590CoherentMotion.csv]

ReactionTime	Accuracy	CoherenceLevel	CoherenceValue	StimDirection	RespDirection	G_MeanCoherentSpeed	G_MeanRandomSpeed	TotalCoherent	TotalRandom	TotalCoherentSpeed	TotalRandomSpeed	TestID	MainPrac	MotionDuration
1188	1	7	70	2	2	3	3	424	176	1272	528	CoherentMotion_C#v1	0	1000
1146	0	3	33	1	0	3	3	199	401	597	1203	CoherentMotion_C#v1	0	1000
1196	1	3	33	0	0	3	3	199	401	597	1203	CoherentMotion_C#v1	0	1000
1614	0	2	23	0	2	3	3	143	457	429	1371	CoherentMotion_C#v1	0	1000
1134	0	2	23	2	0	3	3	143	457	429	1371	CoherentMotion_C#v1	0	1000
2113	1	3	33	0	0	3	3	199	401	597	1203	CoherentMotion_C#v1	0	1000
1084	0	2	23	0	2	3	3	143	457	429	1371	CoherentMotion_C#v1	0	1000
2253	1	5	51	0	0	3	3	312	288	936	864	CoherentMotion_C#v1	0	1000
1595	1	7	70	3	3	3	3	424	176	1272	528	CoherentMotion_C#v1	0	1000
1130	0	5	51	3	0	3	3	312	288	936	864	CoherentMotion_C#v1	0	1000
1115	1	3	33	0	0	3	3	199	401	597	1203	CoherentMotion_C#v1	0	1000
1259	0	3	33	1	0	3	3	199	401	597	1203	CoherentMotion_C#v1	0	1000
1586	1	3	33	2	2	3	3	199	401	597	1203	CoherentMotion_C#v1	0	1000
1680	0	0	5	2	0	3	3	31	569	93	1707	CoherentMotion_C#v1	0	1000
1088	1	4	42	3	3	3	3	256	344	768	1032	CoherentMotion_C#v1	0	1000
1441	1	2	23	0	0	3	3	143	457	429	1371	CoherentMotion_C#v1	0	1000
1707	0	2	23	1	2	3	3	143	457	429	1371	CoherentMotion_C#v1	0	1000
1384	1	1	14	3	3	3	3	87	513	261	1539	CoherentMotion_C#v1	0	1000
1443	1	4	42	1	1	3	3	256	344	768	1032	CoherentMotion_C#v1	0	1000
1422	1	3	33	1	1	3	3	199	401	597	1203	CoherentMotion_C#v1	0	1000
1413	1	6	61	3	3	3	3	368	232	1104	696	CoherentMotion_C#v1	0	1000
1425	1	7	70	3	3	3	3	424	176	1272	528	CoherentMotion_C#v1	0	1000
1450	1	5	51	2	2	3	3	312	288	936	864	CoherentMotion_C#v1	0	1000
1381	0	3	33	2	3	3	3	199	401	597	1203	CoherentMotion_C#v1	0	1000
1277	0	4	42	2	0	3	3	256	344	768	1032	CoherentMotion_C#v1	0	1000
1314	1	6	61	1	1	3	3	368	232	1104	696	CoherentMotion_C#v1	0	1000
1036	1	0	5	2	2	3	3	31	569	93	1707	CoherentMotion_C#v1	0	1000
1368	1	6	61	1	1	3	3	368	232	1104	696	CoherentMotion_C#v1	0	1000
1248	1	5	51	3	3	3	3	312	288	936	864	CoherentMotion_C#v1	0	1000
1349	1	3	33	2	2	3	3	199	401	597	1203	CoherentMotion_C#v1	0	1000
1324	1	5	51	3	3	3	3	312	288	936	864	CoherentMotion_C#v1	0	1000
1411	1	7	70	0	0	3	3	424	176	1272	528	CoherentMotion_C#v1	0	1000
1260	1	2	23	3	3	3	3	143	457	429	1371	CoherentMotion_C#v1	0	1000
1153	1	4	42	2	2	3	3	256	344	768	1032	CoherentMotion_C#v1	0	1000
1157	1	5	51	2	2	3	3	312	288	936	864	CoherentMotion_C#v1	0	1000
1190	0	3	33	1	3	3	3	199	401	597	1203	CoherentMotion_C#v1	0	1000
1095	1	5	51	3	3	3	3	312	288	936	864	CoherentMotion_C#v1	0	1000
1115	0	2	23	3	0	3	3	143	457	429	1371	CoherentMotion_C#v1	0	1000
1294	0	0	5	2	0	3	3	31	569	93	1707	CoherentMotion_C#v1	0	1000
1045	1	3	33	3	3	3	3	199	401	597	1203	CoherentMotion_C#v1	0	1000
1316	1	4	42	0	0	3	3	256	344	768	1032	CoherentMotion_C#v1	0	1000
1289	1	4	42	2	2	3	3	256	344	768	1032	CoherentMotion_C#v1	0	1000
1055	0	6	61	1	3	3	3	368	232	1104	696	CoherentMotion_C#v1	0	1000
1248	1	3	33	3	3	3	3	199	401	597	1203	CoherentMotion_C#v1	0	1000
1188	0	0	5	3	1	3	3	31	569	93	1707	CoherentMotion_C#v1	0	1000
1063	1	0	5	3	3	3	3	31	569	93	1707	CoherentMotion_C#v1	0	1000
1143	1	6	61	0	0	3	3	368	232	1104	696	CoherentMotion_C#v1	0	1000
1211	1	3	33	2	2	3	3	199	401	597	1203	CoherentMotion_C#v1	0	1000
1131	1	7	70	2	2	3	3	424	176	1272	528	CoherentMotion_C#v1	0	1000
1073	0	0	5	2	3	3	3	31	569	93	1707	CoherentMotion_C#v1	0	1000
1106	0	7	70	1	3	3	3	424	176	1272	528	CoherentMotion_C#v1	0	1000
1091	1	2	23	2	2	3	3	143	457	429	1371	CoherentMotion_C#v1	0	1000
1123	0	2	23	0	3	3	3	143	457	429	1371	CoherentMotion_C#v1	0	1000
1236	1	2	23	1	1	3	3	143	457	429	1371	CoherentMotion_C#v1	0	1000
1065	0	7	70	1	3	3	3	424	176	1272	528	CoherentMotion_C#v1	0	1000
1081	0	6	61	3	1	3	3	368	232	1104	696	CoherentMotion_C#v1	0	1000
1047	1	4	42	3	3	3	3	256	344	768	1032	CoherentMotion_C#v1	0	1000
1257	1	4	42	3	3	3	3	256	344	768	1032	CoherentMotion_C#v1	0	1000
1263	1	6	61	0	0	3	3	368	232	1104	696	CoherentMotion_C#v1	0	1000
1048	1	4	42	3	3	3	3	256	344	768	1032	CoherentMotion_C#v1	0	1000
1235	0	3	33	2	1	3	3	199	401	597	1203	CoherentMotion_C#v1	0	1000
1240	0	1	14	3	1	3	3	87	513	261	1539	CoherentMotion_C#v1	0	1000
1229	0	3	33	2	3	3	3	199	401	597	1203	CoherentMotion_C#v1	0	1000
1185	0	0	5	3	0	3	3	31	569	93	1707	CoherentMotion_C#v1	0	1000
1217	1	7	70	2	2	3	3	424	176	1272	528	CoherentMotion_C#v1	0	1000
1161	1	6	61	2	2	3	3	368	232	1104	696	CoherentMotion_C#v1	0	1000
1163	1	5	51	1	1	3	3	312	288	936	864	CoherentMotion_C#v1	0	1000
1310	1	7	70	2	2	3	3	424	176	1272	528	CoherentMotion_C#v1	0	1000
1093	0	5	51	1	3	3	3	312	288	936	864	CoherentMotion_C#v1	0	1000
1171	0	1	14	1	2	3	3	87	513	261	1539	CoherentMotion_C#v1	0	1000
1192	1	2	23	0	0	3	3	143	457	429	1371	CoherentMotion_C#v1	0	1000
1083	0	7	70	1	3	3	3	424	176	1272	528	CoherentMotion_C#v1	0	1000
1067	0	1	14	1	3	3	3	87	513	261	1539	CoherentMotion_C#v1	0	1000
1117	1	6	61	2	2	3	3	368	232	1104	696	CoherentMotion_C#v1	0	1000
1358	1	2	23	1	1	3	3	143	457	429	1371	CoherentMotion_C#v1	0	1000
1158	1	4	42	3	3	3	3	256	344	768	1032	CoherentMotion_C#v1	0	1000
1259	0	0	5	0	3	3	3	31	569	93	1707	CoherentMotion_C#v1	0	1000
1055	0	5	51	1	3	3	3	312	288	936	864	CoherentMotion_C#v1	0	1000
1279	1	0	5	3	3	3	3	31	569	93	1707	CoherentMotion_C#v1	0	1000
1092	1	7	70	3	3	3	3	424	176	1272	528	CoherentMotion_C#v1	0	1000
927	1	5	51	2	2	3	3	312	288	936	864	CoherentMotion_C#v1	1	500
1052	0	3	33	2	3	3	3	199	401	597	1203	CoherentMotion_C#v1	1	500
955	0	5	51	3	1	3	3	312	288	936	864	CoherentMotion_C#v1	1	500
873	0	1	14	2	0	3	3	87	513	261	1539	CoherentMotion_C#v1	1	500
916	0	2	23	0	3	3	3	143	457	429	1371	CoherentMotion_C#v1	1	500
912	1	6	61	1	1	3	3	368	232	1104	696	CoherentMotion_C#v1	1	500
1021	0	1	14	0	1	3	3	87	513	261	1539	CoherentMotion_C#v1	1	500
1132	1	6	61	1	1	3	3	368	232	1104	696	CoherentMotion_C#v1	1	500
911	0	2	23	2	3	3	3	143	457	429	1371	CoherentMotion_C#v1	1	500
1019	0	0	5	2	1	3	3	31	569	93	1707	CoherentMotion_C#v1	1	500
951	0	5	51	3	0	3	3	312	288	936	864	CoherentMotion_C#v1	1	500
760	0	6	61	1	3	3	3	368	232	1104	696	CoherentMotion_C#v1	1	500
847	1	3	33	3	3	3	3	199	401	597	1203	CoherentMotion_C#v1	1	500
955	0	0	5	0	3	3	3	31	569	93	1707	CoherentMotion_C#v1	1	500
984	1	4	42	1	1	3	3	256	344	768	1032	CoherentMotion_C#v1	1	500
934	1	3	33	3	3	3	3	199	401	597	1203	CoherentMotion_C#v1	1	500
803	1	0	5	3	3	3	3	31	569	93	1707	CoherentMotion_C#v1	1	500
1033	1	5	51	2	2	3	3	312	288	936	864	CoherentMotion_C#v1	1	500
845	1	2	23	3	3	3	3	143	457	429	1371	CoherentMotion_C#v1	1	500
808	1	6	61	0	0	3	3	368	232	1104	696	CoherentMotion_C#v1	1	500
817	0	4	42	1	3	3	3	256	344	768	1032	CoherentMotion_C#v1	1	500
843	1	0	5	0	0	3	3	31	569	93	1707	CoherentMotion_C#v1	1	500
900	0	1	14	1	3	3	3	87	513	261	1539	CoherentMotion_C#v1	1	500
784	1	6	61	3	3	3	3	368	232	1104	696	CoherentMotion_C#v1	1	500
826	1	5	51	1	1	3	3	312	288	936	864	CoherentMotion_C#v1	1	500
820	1	2	23	0	0	3	3	143	457	429	1371	CoherentMotion_C#v1	1	500
847	0	3	33	0	3	3	3	199	401	597	1203	CoherentMotion_C#v1	1	500
842	0	4	42	0	1	3	3	256	344	768	1032	CoherentMotion_C#v1	1	500
868	0	1	14	1	2	3	3	87	513	261	1539	CoherentMotion_C#v1	1	500
848	0	1	14	0	3	3	3	87	513	261	1539	CoherentMotion_C#v1	1	500
731	1	6	61	1	1	3	3	368	232	1104	696	CoherentMotion_C#v1	1	500
943	1	1	14	1	1	3	3	87	513	261	1539	CoherentMotion_C#v1	1	500
859	0	1	14	3	1	3	3	87	513	261	1539	CoherentMotion_C#v1	1	500
794	1	7	70	2	2	3	3	424	176	1272	528	CoherentMotion_C#v1	1	500
1027	0	1	14	1	3	3	3	87	513	261	1539	CoherentMotion_C#v1	1	500
963	0	2	23	3	1	3	3	143	457	429	1371	CoherentMotion_C#v1	1	500
849	0	0	5	1	2	3	3	31	569	93	1707	CoherentMotion_C#v1	1	500
828	1	7	70	0	0	3	3	424	176	1272	528	CoherentMotion_C#v1	1	500
994	0	1	14	1	3	3	3	87	513	261	1539	CoherentMotion_C#v1	1	500
963	1	3	33	0	0	3	3	199	401	597	1203	CoherentMotion_C#v1	1	500
926	0	0	5	1	0	3	3	31	569	93	1707	CoherentMotion_C#v1	1	500
926	1	5	51	2	2	3	3	312	288	936	864	CoherentMotion_C#v1	1	500
923	1	4	42	0	0	3	3	256	344	768	1032	CoherentMotion_C#v1	1	500
950	1	1	14	3	3	3	3	87	513	261	1539	CoherentMotion_C#v1	1	500
961	1	6	61	0	0	3	3	368	232	1104	696	CoherentMotion_C#v1	1	500
850	0	1	14	1	2	3	3	87	513	261	1539	CoherentMotion_C#v1	1	500
846	1	5	51	2	2	3	3	312	288	936	864	CoherentMotion_C#v1	1	500
773	1	7	70	2	2	3	3	424	176	1272	528	CoherentMotion_C#v1	1	500
786	1	5	51	0	0	3	3	312	288	936	864	CoherentMotion_C#v1	1	500
1114	1	4	42	0	0	3	3	256	344	768	1032	CoherentMotion_C#v1	1	500
1020	0	4	42	1	3	3	3	256	344	768	1032	CoherentMotion_C#v1	1	500
907	1	5	51	1	1	3	3	312	288	936	864	CoherentMotion_C#v1	1	500
838	0	1	14	0	3	3	3	87	513	261	1539	CoherentMotion_C#v1	1	500
1134	1	1	14	0	0	3	3	87	513	261	1539	CoherentMotion_C#v1	1	500
1669	0	0	5	1	3	3	3	31	569	93	1707	CoherentMotion_C#v1	1	500
900	0	0	5	1	2	3	3	31	569	93	1707	CoherentMotion_C#v1	1	500
832	1	3	33	1	1	3	3	199	401	597	1203	CoherentMotion_C#v1	1	500
874	0	0	5	1	3	3	3	31	569	93	1707	CoherentMotion_C#v1	1	500
791	1	4	42	2	2	3	3	256	344	768	1032	CoherentMotion_C#v1	1	500
815	1	5	51	3	3	3	3	312	288	936	864	CoherentMotion_C#v1	1	500
650	1	5	51	1	1	3	3	312	288	936	864	CoherentMotion_C#v1	1	500
703	1	4	42	2	2	3	3	256	344	768	1032	CoherentMotion_C#v1	1	500
854	1	5	51	2	2	3	3	312	288	936	864	CoherentMotion_C#v1	1	500
863	1	4	42	3	3	3	3	256	344	768	1032	CoherentMotion_C#v1	1	500
749	1	2	23	2	2	3	3	143	457	429	1371	CoherentMotion_C#v1	1	500
1395	1	6	61	1	1	3	3	368	232	1104	696	CoherentMotion_C#v1	1	500
718	1	2	23	3	3	3	3	143	457	429	1371	CoherentMotion_C#v1	1	500
741	1	6	61	3	3	3	3	368	232	1104	696	CoherentMotion_C#v1	1	500
682	0	1	14	3	2	3	3	87	513	261	1539	CoherentMotion_C#v1	1	500
723	1	5	51	1	1	3	3	312	288	936	864	CoherentMotion_C#v1	1	500
712	1	5	51	3	3	3	3	312	288	936	864	CoherentMotion_C#v1	1	500
835	1	2	23	2	2	3	3	143	457	429	1371	CoherentMotion_C#v1	1	500
765	1	7	70	0	0	3	3	424	176	1272	528	CoherentMotion_C#v1	1	500
852	1	1	14	2	2	3	3	87	513	261	1539	CoherentMotion_C#v1	1	500
800	1	5	51	0	0	3	3	312	288	936	864	CoherentMotion_C#v1	1	500
826	1	3	33	3	3	3	3	199	401	597	1203	CoherentMotion_C#v1	1	500
816	1	3	33	0	0	3	3	199	401	597	1203	CoherentMotion_C#v1	1	500
682	1	3	33	2	2	3	3	199	401	597	1203	CoherentMotion_C#v1	1	500
1044	0	0	5	2	1	3	3	31	569	93	1707	CoherentMotion_C#v1	1	500
835	0	1	14	1	0	3	3	87	513	261	1539	CoherentMotion_C#v1	1	500
667	1	6	61	0	0	3	3	368	232	1104	696	CoherentMotion_C#v1	1	500
865	1	1	14	1	1	3	3	87	513	261	1539	CoherentMotion_C#v1	1	500
784	1	3	33	2	2	3	3	199	401	597	1203	CoherentMotion_C#v1	1	500
1161	1	2	23	3	3	3	3	143	457	429	1371	CoherentMotion_C#v1	1	500
731	1	6	61	0	0	3	3	368	232	1104	696	CoherentMotion_C#v1	1	500
834	0	1	14	3	2	3	3	87	513	261	1539	CoherentMotion_C#v1	1	500
780	1	6	61	0	0	3	3	368	232	1104	696	CoherentMotion_C#v1	1	500
679	1	4	42	1	1	3	3	256	344	768	1032	CoherentMotion_C#v1	1	500
684	1	5	51	1	1	3	3	312	288	936	864	CoherentMotion_C#v1	1	500
660	1	3	33	2	2	3	3	199	401	597	1203	CoherentMotion_C#v1	1	500
586	1	6	61	1	1	3	3	368	232	1104	696	CoherentMotion_C#v1	1	500
717	0	3	33	1	0	3	3	199	401	597	1203	CoherentMotion_C#v1	1	500
725	1	7	70	0	0	3	3	424	176	1272	528	CoherentMotion_C#v1	1	500
636	1	5	51	3	3	3	3	312	288	936	864	CoherentMotion_C#v1	1	500
769	0	0	5	2	0	3	3	31	569	93	1707	CoherentMotion_C#v1	1	500
2328	1	4	42	3	3	3	3	256	344	768	1032	CoherentMotion_C#v1	1	500
922	0	0	5	3	0	3	3	31	569	93	1707	CoherentMotion_C#v1	1	500
599	1	7	70	2	2	3	3	424	176	1272	528	CoherentMotion_C#v1	1	500
603	1	6	61	2	2	3	3	368	232	1104	696	CoherentMotion_C#v1	1	500
1040	1	2	23	1	1	3	3	143	457	429	1371	CoherentMotion_C#v1	1	500
732	1	3	33	3	3	3	3	199	401	597	1203	CoherentMotion_C#v1	1	500
1107	0	3	33	1	2	3	3	199	401	597	1203	CoherentMotion_C#v1	1	500
980	1	4	42	3	3	3	3	256	344	768	1032	CoherentMotion_C#v1	1	500
579	1	7	70	1	1	3	3	424	176	1272	528	CoherentMotion_C#v1	1	500
678	1	7	70	1	1	3	3	424	176	1272	528	CoherentMotion_C#v1	1	500
940	0	1	14	1	2	3	3	87	513	261	1539	CoherentMotion_C#v1	1	500
745	1	7	70	2	2	3	3	424	176	1272	528	CoherentMotion_C#v1	1	500
749	1	4	42	2	2	3	3	256	344	768	1032	CoherentMotion_C#v1	1	500
618	1	7	70	2	2	3	3	424	176	1272	528	CoherentMotion_C#v1	1	500
655	1	4	42	2	2	3	3	256	344	768	1032	CoherentMotion_C#v1	1	500
837	0	0	5	1	0	3	3	31	569	93	1707	CoherentMotion_C#v1	1	500
683	1	3	33	2	2	3	3	199	401	597	1203	CoherentMotion_C#v1	1	500
642	1	6	61	3	3	3	3	368	232	1104	696	CoherentMotion_C#v1	1	500
780	1	2	23	2	2	3	3	143	457	429	1371	CoherentMotion_C#v1	1	500
708	1	7	70	3	3	3	3	424	176	1272	528	CoherentMotion_C#v1	1	500
635	1	6	61	1	1	3	3	368	232	1104	696	CoherentMotion_C#v1	1	500
798	1	4	42	3	3	3	3	256	344	768	1032	CoherentMotion_C#v1	1	500
825	1	1	14	2	2	3	3	87	513	261	1539	CoherentMotion_C#v1	1	500
754	0	0	5	3	2	3	3	31	569	93	1707	CoherentMotion_C#v1	1	500
764	1	4	42	1	1	3	3	256	344	768	1032	CoherentMotion_C#v1	1	500
705	1	0	5	0	0	3	3	31	569	93	1707	CoherentMotion_C#v1	1	500
715	0	0	5	1	0	3	3	31	569	93	1707	CoherentMotion_C#v1	1	500
658	1	7	70	1	1	3	3	424	176	1272	528	CoherentMotion_C#v1	1	500
549	1	3	33	1	1	3	3	199	401	597	1203	CoherentMotion_C#v1	1	500
546	1	5	51	1	1	3	3	312	288	936	864	CoherentMotion_C#v1	1	500
1278	0	1	14	2	1	3	3	87	513	261	1539	CoherentMotion_C#v1	1	500
708	1	5	51	0	0	3	3	312	288	936	864	CoherentMotion_C#v1	1	500
891	1	7	70	2	2	3	3	424	176	1272	528	CoherentMotion_C#v1	1	500
582	1	4	42	1	1	3	3	256	344	768	1032	CoherentMotion_C#v1	1	500
792	0	1	14	3	1	3	3	87	513	261	1539	CoherentMotion_C#v1	1	500
979	1	2	23	1	1	3	3	143	457	429	1371	CoherentMotion_C#v1	1	500
705	1	2	23	2	2	3	3	143	457	429	1371	CoherentMotion_C#v1	1	500
729	1	4	42	0	0	3	3	256	344	768	1032	CoherentMotion_C#v1	1	500
928	1	1	14	3	3	3	3	87	513	261	1539	CoherentMotion_C#v1	1	500
717	1	5	51	0	0	3	3	312	288	936	864	CoherentMotion_C#v1	1	500
1204	0	2	23	2	3	3	3	143	457	429	1371	CoherentMotion_C#v1	1	500
823	0	1	14	2	0	3	3	87	513	261	1539	CoherentMotion_C#v1	1	500
769	0	0	5	3	0	3	3	31	569	93	1707	CoherentMotion_C#v1	1	500
825	1	5	51	0	0	3	3	312	288	936	864	CoherentMotion_C#v1	1	500
1396	1	0	5	0	0	3	3	31	569	93	1707	CoherentMotion_C#v1	1	500
813	0	3	33	1	0	3	3	199	401	597	1203	CoherentMotion_C#v1	1	500
631	1	4	42	2	2	3	3	256	344	768	1032	CoherentMotion_C#v1	1	500
957	1	2	23	1	1	3	3	143	457	429	1371	CoherentMotion_C#v1	1	500
953	0	0	5	1	3	3	3	31	569	93	1707	CoherentMotion_C#v1	1	500
647	1	7	70	0	0	3	3	424	176	1272	528	CoherentMotion_C#v1	1	500
541	1	5	51	0	0	3	3	312	288	936	864	CoherentMotion_C#v1	1	500
672	1	6	61	2	2	3	3	368	232	1104	696	CoherentMotion_C#v1	1	500
757	1	0	5	0	0	3	3	31	569	93	1707	CoherentMotion_C#v1	1	500
974	0	1	14	1	3	3	3	87	513	261	1539	CoherentMotion_C#v1	1	500
683	1	0	5	0	0	3	3	31	569	93	1707	CoherentMotion_C#v1	1	500
930	0	0	5	1	2	3	3	31	569	93	1707	CoherentMotion_C#v1	1	500
766	1	3	33	0	0	3	3	199	401	597	1203	CoherentMotion_C#v1	1	500
856	1	5	51	1	1	3	3	312	288	936	864	CoherentMotion_C#v1	1	500
1010	0	0	5	3	0	3	3	31	569	93	1707	CoherentMotion_C#v1	1	500
1377	1	2	23	0	0	3	3	143	457	429	1371	CoherentMotion_C#v1	1	500
841	1	3	33	1	1	3	3	199	401	597	1203	CoherentMotion_C#v1	1	500
900	1	2	23	2	2	3	3	143	457	429	1371	CoherentMotion_C#v1	1	500
816	1	3	33	0	0	3	3	199	401	597	1203	CoherentMotion_C#v1	1	500
682	1	5	51	2	2	3	3	312	288	936	864	CoherentMotion_C#v1	1	500
544	1	7	70	1	1	3	3	424	176	1272	528	CoherentMotion_C#v1	1	500
595	1	6	61	3	3	3	3	368	232	1104	696	CoherentMotion_C#v1	1	500
902	1	4	42	3	3	3	3	256	344	768	1032	CoherentMotion_C#v1	1	500
738	1	3	33	0	0	3	3	199	401	597	1203	CoherentMotion_C#v1	1	500
619	1	1	14	0	0	3	3	87	513	261	1539	CoherentMotion_C#v1	1	500
764	0	1	14	3	0	3	3	87	513	261	1539	CoherentMotion_C#v1	1	500
744	1	4	42	3	3	3	3	256	344	768	1032	CoherentMotion_C#v1	1	500
577	1	7	70	3	3	3	3	424	176	1272	528	CoherentMotion_C#v1	1	500
723	1	6	61	0	0	3	3	368	232	1104	696	CoherentMotion_C#v1	1	500
542	1	7	70	3	3	3	3	424	176	1272	528	CoherentMotion_C#v1	1	500
1503	1	4	42	0	0	3	3	256	344	768	1032	CoherentMotion_C#v1	1	500
1082	1	0	5	1	1	3	3	31	569	93	1707	CoherentMotion_C#v1	1	500
842	0	0	5	3	1	3	3	31	569	93	1707	CoherentMotion_C#v1	1	500
1845	1	7	70	0	0	3	3	424	176	1272	528	CoherentMotion_C#v1	1	500
906	0	0	5	2	0	3	3	31	569	93	1707	CoherentMotion_C#v1	1	500
852	1	5	51	0	0	3	3	312	288	936	864	CoherentMotion_C#v1	1	500
672	1	7	70	2	2	3	3	424	176	1272	528	CoherentMotion_C#v1	1	500
677	1	6	61	0	0	3	3	368	232	1104	696	CoherentMotion_C#v1	1	500
973	1	5	51	0	0	3	3	312	288	936	864	CoherentMotion_C#v1	1	500
619	1	7	70	0	0	3	3	424	176	1272	528	CoherentMotion_C#v1	1	500
639	1	3	33	2	2	3	3	199	401	597	1203	CoherentMotion_C#v1	1	500
821	1	0	5	0	0	3	3	31	569	93	1707	CoherentMotion_C#v1	1	500
990	1	1	14	1	1	3	3	87	513	261	1539	CoherentMotion_C#v1	1	500
669	1	2	23	3	3	3	3	143	457	429	1371	CoherentMotion_C#v1	1	500
675	1	0	5	1	1	3	3	31	569	93	1707	CoherentMotion_C#v1	1	500
905	1	3	33	1	1	3	3	199	401	597	1203	CoherentMotion_C#v1	1	500
709	1	1	14	2	2	3	3	87	513	261	1539	CoherentMotion_C#v1	1	500
667	1	6	61	0	0	3	3	368	232	1104	696	CoherentMotion_C#v1	1	500
639	1	2	23	0	0	3	3	143	457	429	1371	CoherentMotion_C#v1	1	500
775	1	4	42	1	1	3	3	256	344	768	1032	CoherentMotion_C#v1	1	500
785	1	5	51	0	0	3	3	312	288	936	864	CoherentMotion_C#v1	1	500
667	1	7	70	1	1	3	3	424	176	1272	528	CoherentMotion_C#v1	1	500
687	1	7	70	1	1	3	3	424	176	1272	528	CoherentMotion_C#v1	1	500
543	1	2	23	1	1	3	3	143	457	429	1371	CoherentMotion_C#v1	1	500
648	0	3	33	2	0	3	3	199	401	597	1203	CoherentMotion_C#v1	1	500
1071	0	2	23	1	0	3	3	143	457	429	1371	CoherentMotion_C#v1	1	500
687	1	6	61	3	3	3	3	368	232	1104	696	CoherentMotion_C#v1	1	500
614	1	7	70	0	0	3	3	424	176	1272	528	CoherentMotion_C#v1	1	500
699	1	7	70	2	2	3	3	424	176	1272	528	CoherentMotion_C#v1	1	500
1138	0	2	23	2	0	3	3	143	457	429	1371	CoherentMotion_C#v1	1	500
707	1	6	61	2	2	3	3	368	232	1104	696	CoherentMotion_C#v1	1	500
1227	0	0	5	3	0	3	3	31	569	93	1707	CoherentMotion_C#v1	1	500
956	1	4	42	1	1	3	3	256	344	768	1032	CoherentMotion_C#v1	1	500
665	1	5	51	2	2	3	3	312	288	936	864	CoherentMotion_C#v1	1	500
943	0	1	14	2	0	3	3	87	513	261	1539	CoherentMotion_C#v1	1	500
748	1	4	42	2	2	3	3	256	344	768	1032	CoherentMotion_C#v1	1	500
709	1	3	33	1	1	3	3	199	401	597	1203	CoherentMotion_C#v1	1	500
696	1	4	42	2	2	3	3	256	344	768	1032	CoherentMotion_C#v1	1	500
738	1	6	61	2	2	3	3	368	232	1104	696	CoherentMotion_C#v1	1	500
746	1	2	23	0	0	3	3	143	457	429	1371	CoherentMotion_C#v1	1	500
898	1	0	5	1	1	3	3	31	569	93	1707	CoherentMotion_C#v1	1	500
766	1	2	23	3	3	3	3	143	457	429	1371	CoherentMotion_C#v1	1	500
630	1	7	70	1	1	3	3	424	176	1272	528	CoherentMotion_C#v1	1	500
652	1	2	23	3	3	3	3	143	457	429	1371	CoherentMotion_C#v1	1	500
657	1	5	51	2	2	3	3	312	288	936	864	CoherentMotion_C#v1	1	500
615	1	7	70	3	3	3	3	424	176	1272	528	CoherentMotion_C#v1	1	500
828	1	0	5	0	0	3	3	31	569	93	1707	CoherentMotion_C#v1	1	500
645	1	3	33	3	3	3	3	199	401	597	1203	CoherentMotion_C#v1	1	500
857	0	1	14	3	0	3	3	87	513	261	1539	CoherentMotion_C#v1	1	500
725	1	5	51	2	2	3	3	312	288	936	864	CoherentMotion_C#v1	1	500
732	1	6	61	0	0	3	3	368	232	1104	696	CoherentMotion_C#v1	1	500
897	1	0	5	1	1	3	3	31	569	93	1707	CoherentMotion_C#v1	1	500
656	1	7	70	3	3	3	3	424	176	1272	528	CoherentMotion_C#v1	1	500
646	1	4	42	2	2	3	3	256	344	768	1032	CoherentMotion_C#v1	1	500
636	1	5	51	3	3	3	3	312	288	936	864	CoherentMotion_C#v1	1	500
766	1	3	33	2	2	3	3	199	401	597	1203	CoherentMotion_C#v1	1	500
600	1	6	61	2	2	3	3	368	232	1104	696	CoherentMotion_C#v1	1	500
879	1	0	5	3	3	3	3	31	569	93	1707	CoherentMotion_C#v1	1	500
763	1	5	51	1	1	3	3	312	288	936	864	CoherentMotion_C#v1	1	500
915	0	0	5	0	2	3	3	31	569	93	1707	CoherentMotion_C#v1	1	500
783	1	3	33	0	0	3	3	199	401	597	1203	CoherentMotion_C#v1	1	500
804	1	3	33	2	2	3	3	199	401	597	1203	CoherentMotion_C#v1	1	500
786	1	6	61	3	3	3	3	368	232	1104	696	CoherentMotion_C#v1	1	500
619	1	4	42	1	1	3	3	256	344	768	1032	CoherentMotion_C#v1	1	500
687	1	7	70	1	1	3	3	424	176	1272	528	CoherentMotion_C#v1	1	500
1046	0	0	5	0	1	3	3	31	569	93	1707	CoherentMotion_C#v1	1	500
550	1	3	33	0	0	3	3	199	401	597	1203	CoherentMotion_C#v1	1	500
951	0	0	5	1	2	3	3	31	569	93	1707	CoherentMotion_C#v1	1	500
853	0	2	23	2	0	3	3	143	457	429	1371	CoherentMotion_C#v1	1	500
880	1	1	14	0	0	3	3	87	513	261	1539	CoherentMotion_C#v1	1	500
792	1	2	23	1	1	3	3	143	457	429	1371	CoherentMotion_C#v1	1	500
642	1	1	14	3	3	3	3	87	513	261	1539	CoherentMotion_C#v1	1	500
1035	0	0	5	2	1	3	3	31	569	93	1707	CoherentMotion_C#v1	1	500
794	0	0	5	1	0	3	3	31	569	93	1707	CoherentMotion_C#v1	1	500
804	1	6	61	0	0	3	3	368	232	1104	696	CoherentMotion_C#v1	1	500
638	1	4	42	1	1	3	3	256	344	768	1032	CoherentMotion_C#v1	1	500
626	1	6	61	1	1	3	3	368	232	1104	696	CoherentMotion_C#v1	1	500
756	0	2	23	0	3	3	3	143	457	429	1371	CoherentMotion_C#v1	1	500
688	1	6	61	0	0	3	3	368	232	1104	696	CoherentMotion_C#v1	1	500
679	1	5	51	3	3	3	3	312	288	936	864	CoherentMotion_C#v1	1	500
700	1	3	33	1	1	3	3	199	401	597	1203	CoherentMotion_C#v1	1	500
724	1	5	51	2	2	3	3	312	288	936	864	CoherentMotion_C#v1	1	500
746	1	3	33	0	0	3	3	199	401	597	1203	CoherentMotion_C#v1	1	500
610	0	1	14	2	3	3	3	87	513	261	1539	CoherentMotion_C#v1	1	500
936	1	2	23	2	2	3	3	143	457	429	1371	CoherentMotion_C#v1	1	500
661	1	7	70	3	3	3	3	424	176	1272	528	CoherentMotion_C#v1	1	500
698	1	6	61	0	0	3	3	368	232	1104	696	CoherentMotion_C#v1	1	500
594	1	6	61	3	3	3	3	368	232	1104	696	CoherentMotion_C#v1	1	500
694	1	7	70	0	0	3	3	424	176	1272	528	CoherentMotion_C#v1	1	500
701	1	3	33	1	1	3	3	199	401	597	1203	CoherentMotion_C#v1	1	500
884	1	5	51	2	2	3	3	312	288	936	864	CoherentMotion_C#v1	1	500
737	1	0	5	3	3	3	3	31	569	93	1707	CoherentMotion_C#v1	1	500
632	1	3	33	3	3	3	3	199	401	597	1203	CoherentMotion_C#v1	1	500
589	1	7	70	0	0	3	3	424	176	1272	528	CoherentMotion_C#v1	1	500
834	1	4	42	1	1	3	3	256	344	768	1032	CoherentMotion_C#v1	1	500
621	1	5	51	2	2	3	3	312	288	936	864	CoherentMotion_C#v1	1	500
913	1	3	33	0	0	3	3	199	401	597	1203	CoherentMotion_C#v1	1	500
549	1	3	33	3	3	3	3	199	401	597	1203	CoherentMotion_C#v1	1	500
705	1	7	70	3	3	3	3	424	176	1272	528	CoherentMotion_C#v1	1	500
648	1	7	70	3	3	3	3	424	176	1272	528	CoherentMotion_C#v1	1	500
666	1	4	42	0	0	3	3	256	344	768	1032	CoherentMotion_C#v1	1	500
643	0	2	23	3	0	3	3	143	457	429	1371	CoherentMotion_C#v1	1	500
729	1	4	42	1	1	3	3	256	344	768	1032	CoherentMotion_C#v1	1	500
593	0	1	14	2	0	3	3	87	513	261	1539	CoherentMotion_C#v1	1	500
725	0	3	33	0	2	3	3	199	401	597	1203	CoherentMotion_C#v1	1	500
795	1	1	14	2	2	3	3	87	513	261	1539	CoherentMotion_C#v1	1	500
692	1	7	70	3	3	3	3	424	176	1272	528	CoherentMotion_C#v1	1	500
844	1	3	33	2	2	3	3	199	401	597	1203	CoherentMotion_C#v1	1	500
839	0	0	5	2	0	3	3	31	569	93	1707	CoherentMotion_C#v1	1	500
945	1	4	42	0	0	3	3	256	344	768	1032	CoherentMotion_C#v1	1	500
669	1	7	70	3	3	3	3	424	176	1272	528	CoherentMotion_C#v1	1	500
580	0	0	5	2	0	3	3	31	569	93	1707	CoherentMotion_C#v1	1	500
820	0	1	14	3	1	3	3	87	513	261	1539	CoherentMotion_C#v1	1	500
1022	0	4	42	1	3	3	3	256	344	768	1032	CoherentMotion_C#v1	1	500
865	1	6	61	1	1	3	3	368	232	1104	696	CoherentMotion_C#v1	1	500
652	1	6	61	3	3	3	3	368	232	1104	696	CoherentMotion_C#v1	1	500
976	0	0	5	2	0	3	3	31	569	93	1707	CoherentMotion_C#v1	1	500
767	1	7	70	1	1	3	3	424	176	1272	528	CoherentMotion_C#v1	1	500
772	0	2	23	2	0	3	3	143	457	429	1371	CoherentMotion_C#v1	1	500
592	1	7	70	3	3	3	3	424	176	1272	528	CoherentMotion_C#v1	1	500
626	1	7	70	2	2	3	3	424	176	1272	528	CoherentMotion_C#v1	1	500
888	1	0	5	1	1	3	3	31	569	93	1707	CoherentMotion_C#v1	1	500
773	1	5	51	0	0	3	3	312	288	936	864	CoherentMotion_C#v1	1	500
1213	1	1	14	0	0	3	3	87	513	261	1539	CoherentMotion_C#v1	1	500
1473	0	2	23	1	2	3	3	143	457	429	1371	CoherentMotion_C#v1	1	500
796	1	6	61	1	1	3	3	368	232	1104	696	CoherentMotion_C#v1	1	500
773	0	3	33	0	3	3	3	199	401	597	1203	CoherentMotion_C#v1	1	500
845	1	7	70	3	3	3	3	424	176	1272	528	CoherentMotion_C#v1	1	500
871	1	5	51	3	3	3	3	312	288	936	864	CoherentMotion_C#v1	1	500
767	1	4	42	1	1	3	3	256	344	768	1032	CoherentMotion_C#v1	1	500
780	1	4	42	3	3	3	3	256	344	768	1032	CoherentMotion_C#v1	1	500
804	0	1	14	0	3	3	3	87	513	261	1539	CoherentMotion_C#v1	1	500
859	0	3	33	2	0	3	3	199	401	597	1203	CoherentMotion_C#v1	1	500
1061	0	3	33	3	1	3	3	199	401	597	1203	CoherentMotion_C#v1	1	500
980	1	2	23	3	3	3	3	143	457	429	1371	CoherentMotion_C#v1	1	500
1012	1	0	5	3	3	3	3	31	569	93	1707	CoherentMotion_C#v1	1	500
738	1	2	23	1	1	3	3	143	457	429	1371	CoherentMotion_C#v1	1	500
794	1	4	42	2	2	3	3	256	344	768	1032	CoherentMotion_C#v1	1	500
867	0	2	23	3	1	3	3	143	457	429	1371	CoherentMotion_C#v1	1	500
717	1	6	61	0	0	3	3	368	232	1104	696	CoherentMotion_C#v1	1	500
1493	0	6	61	3	0	3	3	368	232	1104	696	CoherentMotion_C#v1	1	500
848	1	6	61	0	0	3	3	368	232	1104	696	CoherentMotion_C#v1	1	500
794	1	3	33	2	2	3	3	199	401	597	1203	CoherentMotion_C#v1	1	500
1076	1	2	23	0	0	3	3	143	457	429	1371	CoherentMotion_C#v1	1	500
883	1	1	14	3	3	3	3	87	513	261	1539	CoherentMotion_C#v1	1	500
784	1	6	61	1	1	3	3	368	232	1104	696	CoherentMotion_C#v1	1	500
809	1	5	51	3	3	3	3	312	288	936	864	CoherentMotion_C#v1	1	500
706	1	2	23	2	2	3	3	143	457	429	1371	CoherentMotion_C#v1	1	500
792	0	1	14	2	3	3	3	87	513	261	1539	CoherentMotion_C#v1	1	500
642	1	7	70	1	1	3	3	424	176	1272	528	CoherentMotion_C#v1	1	500
630	1	6	61	1	1	3	3	368	232	1104	696	CoherentMotion_C#v1	1	500
701	1	4	42	3	3	3	3	256	344	768	1032	CoherentMotion_C#v1	1	500
723	1	5	51	2	2	3	3	312	288	936	864	CoherentMotion_C#v1	1	500
618	1	6	61	2	2	3	3	368	232	1104	696	CoherentMotion_C#v1	1	500
545	0	1	14	0	1	3	3	87	513	261	1539	CoherentMotion_C#v1	1	500
658	1	2	23	2	2	3	3	143	457	429	1371	CoherentMotion_C#v1	1	500
824	1	0	5	2	2	3	3	31	569	93	1707	CoherentMotion_C#v1	1	500
1138	1	3	33	1	1	3	3	199	401	597	1203	CoherentMotion_C#v1	1	500
692	1	1	14	0	0	3	3	87	513	261	1539	CoherentMotion_C#v1	1	500
586	1	6	61	2	2	3	3	368	232	1104	696	CoherentMotion_C#v1	1	500
733	1	4	42	3	3	3	3	256	344	768	1032	CoherentMotion_C#v1	1	500
5909	0	6	61	2	0	3	3	368	232	1104	696	CoherentMotion_C#v1	1	500
945	1	3	33	3	3	3	3	199	401	597	1203	CoherentMotion_C#v1	1	500
928	1	7	70	0	0	3	3	424	176	1272	528	CoherentMotion_C#v1	1	500
907	0	5	51	3	1	3	3	312	288	936	864	CoherentMotion_C#v1	1	500
873	0	1	14	1	0	3	3	87	513	261	1539	CoherentMotion_C#v1	1	500
1424	0	5	51	1	0	3	3	312	288	936	864	CoherentMotion_C#v1	1	500
957	1	4	42	3	3	3	3	256	344	768	1032	CoherentMotion_C#v1	1	500
1769	0	3	33	0	1	3	3	199	401	597	1203	CoherentMotion_C#v1	1	500
891	1	3	33	2	2	3	3	199	401	597	1203	CoherentMotion_C#v1	1	500
713	1	5	51	0	0	3	3	312	288	936	864	CoherentMotion_C#v1	1	500
769	1	2	23	0	0	3	3	143	457	429	1371	CoherentMotion_C#v1	1	500
1385	0	1	14	0	2	3	3	87	513	261	1539	CoherentMotion_C#v1	1	500
753	1	7	70	0	0	3	3	424	176	1272	528	CoherentMotion_C#v1	1	500
953	0	4	42	3	1	3	3	256	344	768	1032	CoherentMotion_C#v1	1	500
775	1	4	42	1	1	3	3	256	344	768	1032	CoherentMotion_C#v1	1	500
912	0	7	70	1	3	3	3	424	176	1272	528	CoherentMotion_C#v1	1	500
811	0	2	23	3	0	3	3	143	457	429	1371	CoherentMotion_C#v1	1	500
2790	0	4	42	3	0	3	3	256	344	768	1032	CoherentMotion_C#v1	1	500
786	0	2	23	2	0	3	3	143	457	429	1371	CoherentMotion_C#v1	1	500
908	0	6	61	3	1	3	3	368	232	1104	696	CoherentMotion_C#v1	1	500
1192	0	2	23	2	1	3	3	143	457	429	1371	CoherentMotion_C#v1	1	500
875	0	1	14	2	0	3	3	87	513	261	1539	CoherentMotion_C#v1	1	500
711	1	7	70	3	3	3	3	424	176	1272	528	CoherentMotion_C#v1	1	500
1023	0	5	51	2	0	3	3	312	288	936	864	CoherentMotion_C#v1	1	500
1406	0	2	23	0	2	3	3	143	457	429	1371	CoherentMotion_C#v1	1	500
902	0	3	33	3	1	3	3	199	401	597	1203	CoherentMotion_C#v1	1	500
850	1	1	14	0	0	3	3	87	513	261	1539	CoherentMotion_C#v1	1	500
686	1	7	70	2	2	3	3	424	176	1272	528	CoherentMotion_C#v1	1	500
916	1	2	23	1	1	3	3	143	457	429	1371	CoherentMotion_C#v1	1	500
704	1	7	70	1	1	3	3	424	176	1272	528	CoherentMotion_C#v1	1	500
856	1	4	42	0	0	3	3	256	344	768	1032	CoherentMotion_C#v1	1	500
723	1	4	42	2	2	3	3	256	344	768	1032	CoherentMotion_C#v1	1	500
906	0	5	51	3	1	3	3	312	288	936	864	CoherentMotion_C#v1	1	500
899	1	4	42	1	1	3	3	256	344	768	1032	CoherentMotion_C#v1	1	500
766	1	4	42	2	2	3	3	256	344	768	1032	CoherentMotion_C#v1	1	500
795	0	0	5	3	0	3	3	31	569	93	1707	CoherentMotion_C#v1	1	500
676	1	2	23	3	3	3	3	143	457	429	1371	CoherentMotion_C#v1	1	500
858	0	2	23	1	0	3	3	143	457	429	1371	CoherentMotion_C#v1	1	500
661	1	4	42	2	2	3	3	256	344	768	1032	CoherentMotion_C#v1	1	500
779	1	2	23	2	2	3	3	143	457	429	1371	CoherentMotion_C#v1	1	500
611	1	0	5	1	1	3	3	31	569	93	1707	CoherentMotion_C#v1	1	500
545	1	5	51	3	3	3	3	312	288	936	864	CoherentMotion_C#v1	1	500
731	0	1	14	1	2	3	3	87	513	261	1539	CoherentMotion_C#v1	1	500
883	0	3	33	3	1	3	3	199	401	597	1203	CoherentMotion_C#v1	1	500
735	0	3	33	3	1	3	3	199	401	597	1203	CoherentMotion_C#v1	1	500
646	1	7	70	3	3	3	3	424	176	1272	528	CoherentMotion_C#v1	1	500
760	0	0	5	3	2	3	3	31	569	93	1707	CoherentMotion_C#v1	1	500
543	0	1	14	0	1	3	3	87	513	261	1539	CoherentMotion_C#v1	1	500
726	1	6	61	0	0	3	3	368	232	1104	696	CoherentMotion_C#v1	1	500
734	1	5	51	0	0	3	3	312	288	936	864	CoherentMotion_C#v1	1	500
598	1	7	70	3	3	3	3	424	176	1272	528	CoherentMotion_C#v1	1	500
571	1	2	23	1	1	3	3	143	457	429	1371	CoherentMotion_C#v1	1	500
622	0	6	61	1	0	3	3	368	232	1104	696	CoherentMotion_C#v1	1	500
674	1	6	61	0	0	3	3	368	232	1104	696	CoherentMotion_C#v1	1	500
729	1	4	42	2	2	3	3	256	344	768	1032	CoherentMotion_C#v1	1	500
705	1	5	51	1	1	3	3	312	288	936	864	CoherentMotion_C#v1	1	500
647	1	5	51	0	0	3	3	312	288	936	864	CoherentMotion_C#v1	1	500
874	0	2	23	2	1	3	3	143	457	429	1371	CoherentMotion_C#v1	1	500
698	1	4	42	2	2	3	3	256	344	768	1032	CoherentMotion_C#v1	1	500
798	0	2	23	3	1	3	3	143	457	429	1371	CoherentMotion_C#v1	1	500
648	1	5	51	0	0	3	3	312	288	936	864	CoherentMotion_C#v1	1	500
591	1	7	70	3	3	3	3	424	176	1272	528	CoherentMotion_C#v1	1	500
675	1	7	70	2	2	3	3	424	176	1272	528	CoherentMotion_C#v1	1	500
650	1	0	5	1	1	3	3	31	569	93	1707	CoherentMotion_C#v1	1	500
624	1	6	61	3	3	3	3	368	232	1104	696	CoherentMotion_C#v1	1	500
2403	1	3	33	1	1	3	3	199	401	597	1203	CoherentMotion_C#v1	1	500
803	1	6	61	0	0	3	3	368	232	1104	696	CoherentMotion_C#v1	1	500
865	0	0	5	2	1	3	3	31	569	93	1707	CoherentMotion_C#v1	1	500
987	0	1	14	0	3	3	3	87	513	261	1539	CoherentMotion_C#v1	1	500
713	1	6	61	0	0	3	3	368	232	1104	696	CoherentMotion_C#v1	1	500
