# Supplementary material for: The Leuven Embedded Figures Test (L-EFT): measuring perception, intelligence or executive function?
Source: PeerJ. 2018 Mar 26;6:e4524. doi: 10.7717/peerj.4524 (PMC5875396; doi:10.7717/peerj.4524)
Supplement: Supplemental Information 9 [file peerj-06-4524-s009.zip › Study 1/CoherentMotion/116652CoherentMotion.csv]

ReactionTime	Accuracy	CoherenceLevel	CoherenceValue	StimDirection	RespDirection	G_MeanCoherentSpeed	G_MeanRandomSpeed	TotalCoherent	TotalRandom	TotalCoherentSpeed	TotalRandomSpeed	TestID	MainPrac	MotionDuration
1669	1	6	61	0	0	3	3	368	232	1104	696	CoherentMotion_C#v1	0	1000
1701	1	3	33	2	2	3	3	199	401	597	1203	CoherentMotion_C#v1	0	1000
1041	0	3	33	1	3	3	3	199	401	597	1203	CoherentMotion_C#v1	0	1000
1383	1	5	51	2	2	3	3	312	288	936	864	CoherentMotion_C#v1	0	1000
1072	1	5	51	0	0	3	3	312	288	936	864	CoherentMotion_C#v1	0	1000
1152	0	0	5	3	0	3	3	31	569	93	1707	CoherentMotion_C#v1	0	1000
1153	1	5	51	1	1	3	3	312	288	936	864	CoherentMotion_C#v1	0	1000
1299	0	1	14	0	3	3	3	87	513	261	1539	CoherentMotion_C#v1	0	1000
1050	1	4	42	3	3	3	3	256	344	768	1032	CoherentMotion_C#v1	0	1000
1146	1	1	14	0	0	3	3	87	513	261	1539	CoherentMotion_C#v1	0	1000
1244	1	2	23	3	3	3	3	143	457	429	1371	CoherentMotion_C#v1	0	1000
1266	1	3	33	1	1	3	3	199	401	597	1203	CoherentMotion_C#v1	0	1000
1159	0	4	42	2	3	3	3	256	344	768	1032	CoherentMotion_C#v1	0	1000
1227	1	6	61	3	3	3	3	368	232	1104	696	CoherentMotion_C#v1	0	1000
1071	1	2	23	1	1	3	3	143	457	429	1371	CoherentMotion_C#v1	0	1000
1439	1	3	33	2	2	3	3	199	401	597	1203	CoherentMotion_C#v1	0	1000
1128	1	5	51	3	3	3	3	312	288	936	864	CoherentMotion_C#v1	0	1000
1040	1	6	61	1	1	3	3	368	232	1104	696	CoherentMotion_C#v1	0	1000
1066	1	5	51	2	2	3	3	312	288	936	864	CoherentMotion_C#v1	0	1000
1146	0	1	14	0	3	3	3	87	513	261	1539	CoherentMotion_C#v1	0	1000
1133	0	2	23	0	3	3	3	143	457	429	1371	CoherentMotion_C#v1	0	1000
1728	1	7	70	0	0	3	3	424	176	1272	528	CoherentMotion_C#v1	0	1000
1262	0	1	14	3	2	3	3	87	513	261	1539	CoherentMotion_C#v1	0	1000
1303	0	4	42	2	3	3	3	256	344	768	1032	CoherentMotion_C#v1	0	1000
1259	0	1	14	1	3	3	3	87	513	261	1539	CoherentMotion_C#v1	0	1000
1202	0	1	14	0	3	3	3	87	513	261	1539	CoherentMotion_C#v1	0	1000
1190	1	6	61	2	2	3	3	368	232	1104	696	CoherentMotion_C#v1	0	1000
1290	0	0	5	3	0	3	3	31	569	93	1707	CoherentMotion_C#v1	0	1000
1136	1	6	61	0	0	3	3	368	232	1104	696	CoherentMotion_C#v1	0	1000
1138	1	7	70	1	1	3	3	424	176	1272	528	CoherentMotion_C#v1	0	1000
1269	0	1	14	3	2	3	3	87	513	261	1539	CoherentMotion_C#v1	0	1000
1044	1	7	70	3	3	3	3	424	176	1272	528	CoherentMotion_C#v1	0	1000
1094	0	2	23	2	1	3	3	143	457	429	1371	CoherentMotion_C#v1	0	1000
1083	1	7	70	0	0	3	3	424	176	1272	528	CoherentMotion_C#v1	0	1000
1041	1	4	42	2	2	3	3	256	344	768	1032	CoherentMotion_C#v1	0	1000
1051	1	0	5	2	2	3	3	31	569	93	1707	CoherentMotion_C#v1	0	1000
1066	1	5	51	2	2	3	3	312	288	936	864	CoherentMotion_C#v1	0	1000
1122	1	3	33	2	2	3	3	199	401	597	1203	CoherentMotion_C#v1	0	1000
1293	0	1	14	3	2	3	3	87	513	261	1539	CoherentMotion_C#v1	0	1000
1045	0	3	33	0	2	3	3	199	401	597	1203	CoherentMotion_C#v1	0	1000
1604	0	0	5	0	2	3	3	31	569	93	1707	CoherentMotion_C#v1	0	1000
1088	1	3	33	2	2	3	3	199	401	597	1203	CoherentMotion_C#v1	0	1000
1035	1	4	42	1	1	3	3	256	344	768	1032	CoherentMotion_C#v1	0	1000
1233	1	6	61	1	1	3	3	368	232	1104	696	CoherentMotion_C#v1	0	1000
1058	0	1	14	0	3	3	3	87	513	261	1539	CoherentMotion_C#v1	0	1000
1042	0	2	23	0	2	3	3	143	457	429	1371	CoherentMotion_C#v1	0	1000
1126	1	7	70	3	3	3	3	424	176	1272	528	CoherentMotion_C#v1	0	1000
1062	1	3	33	3	3	3	3	199	401	597	1203	CoherentMotion_C#v1	0	1000
1255	1	3	33	3	3	3	3	199	401	597	1203	CoherentMotion_C#v1	0	1000
1101	1	4	42	3	3	3	3	256	344	768	1032	CoherentMotion_C#v1	0	1000
1043	1	7	70	1	1	3	3	424	176	1272	528	CoherentMotion_C#v1	0	1000
1049	1	5	51	2	2	3	3	312	288	936	864	CoherentMotion_C#v1	0	1000
1165	1	3	33	2	2	3	3	199	401	597	1203	CoherentMotion_C#v1	0	1000
1086	1	2	23	1	1	3	3	143	457	429	1371	CoherentMotion_C#v1	0	1000
1041	1	7	70	1	1	3	3	424	176	1272	528	CoherentMotion_C#v1	0	1000
1084	1	6	61	1	1	3	3	368	232	1104	696	CoherentMotion_C#v1	0	1000
1057	1	4	42	3	3	3	3	256	344	768	1032	CoherentMotion_C#v1	0	1000
1105	0	5	51	0	2	3	3	312	288	936	864	CoherentMotion_C#v1	0	1000
1794	1	4	42	1	1	3	3	256	344	768	1032	CoherentMotion_C#v1	0	1000
1125	1	2	23	2	2	3	3	143	457	429	1371	CoherentMotion_C#v1	0	1000
1381	1	7	70	3	3	3	3	424	176	1272	528	CoherentMotion_C#v1	0	1000
1102	1	4	42	0	0	3	3	256	344	768	1032	CoherentMotion_C#v1	0	1000
1232	1	3	33	2	2	3	3	199	401	597	1203	CoherentMotion_C#v1	0	1000
1045	1	5	51	3	3	3	3	312	288	936	864	CoherentMotion_C#v1	0	1000
1043	1	6	61	0	0	3	3	368	232	1104	696	CoherentMotion_C#v1	0	1000
1236	0	0	5	1	0	3	3	31	569	93	1707	CoherentMotion_C#v1	0	1000
1081	0	1	14	2	3	3	3	87	513	261	1539	CoherentMotion_C#v1	0	1000
1257	1	7	70	2	2	3	3	424	176	1272	528	CoherentMotion_C#v1	0	1000
1166	0	0	5	2	0	3	3	31	569	93	1707	CoherentMotion_C#v1	0	1000
1037	1	1	14	2	2	3	3	87	513	261	1539	CoherentMotion_C#v1	0	1000
1042	1	5	51	2	2	3	3	312	288	936	864	CoherentMotion_C#v1	0	1000
2031	0	3	33	1	2	3	3	199	401	597	1203	CoherentMotion_C#v1	0	1000
1751	1	3	33	0	0	3	3	199	401	597	1203	CoherentMotion_C#v1	0	1000
1051	1	4	42	0	0	3	3	256	344	768	1032	CoherentMotion_C#v1	0	1000
1496	1	5	51	2	2	3	3	312	288	936	864	CoherentMotion_C#v1	0	1000
1204	0	0	5	3	0	3	3	31	569	93	1707	CoherentMotion_C#v1	0	1000
1307	1	6	61	3	3	3	3	368	232	1104	696	CoherentMotion_C#v1	0	1000
1136	1	1	14	3	3	3	3	87	513	261	1539	CoherentMotion_C#v1	0	1000
1187	1	7	70	2	2	3	3	424	176	1272	528	CoherentMotion_C#v1	0	1000
1036	1	5	51	0	0	3	3	312	288	936	864	CoherentMotion_C#v1	0	1000
828	1	7	70	3	3	3	3	424	176	1272	528	CoherentMotion_C#v1	1	500
792	1	6	61	3	3	3	3	368	232	1104	696	CoherentMotion_C#v1	1	500
703	1	3	33	2	2	3	3	199	401	597	1203	CoherentMotion_C#v1	1	500
630	0	1	14	1	0	3	3	87	513	261	1539	CoherentMotion_C#v1	1	500
543	0	0	5	1	3	3	3	31	569	93	1707	CoherentMotion_C#v1	1	500
590	1	7	70	2	2	3	3	424	176	1272	528	CoherentMotion_C#v1	1	500
659	1	2	23	3	3	3	3	143	457	429	1371	CoherentMotion_C#v1	1	500
789	1	7	70	0	0	3	3	424	176	1272	528	CoherentMotion_C#v1	1	500
722	0	0	5	0	2	3	3	31	569	93	1707	CoherentMotion_C#v1	1	500
715	0	3	33	2	1	3	3	199	401	597	1203	CoherentMotion_C#v1	1	500
802	1	3	33	2	2	3	3	199	401	597	1203	CoherentMotion_C#v1	1	500
636	1	5	51	3	3	3	3	312	288	936	864	CoherentMotion_C#v1	1	500
575	1	4	42	1	1	3	3	256	344	768	1032	CoherentMotion_C#v1	1	500
628	0	2	23	1	2	3	3	143	457	429	1371	CoherentMotion_C#v1	1	500
665	1	2	23	1	1	3	3	143	457	429	1371	CoherentMotion_C#v1	1	500
702	1	7	70	2	2	3	3	424	176	1272	528	CoherentMotion_C#v1	1	500
677	1	5	51	1	1	3	3	312	288	936	864	CoherentMotion_C#v1	1	500
780	1	7	70	0	0	3	3	424	176	1272	528	CoherentMotion_C#v1	1	500
548	1	3	33	0	0	3	3	199	401	597	1203	CoherentMotion_C#v1	1	500
548	0	2	23	2	0	3	3	143	457	429	1371	CoherentMotion_C#v1	1	500
1258	1	5	51	1	1	3	3	312	288	936	864	CoherentMotion_C#v1	1	500
638	1	4	42	0	0	3	3	256	344	768	1032	CoherentMotion_C#v1	1	500
660	1	1	14	1	1	3	3	87	513	261	1539	CoherentMotion_C#v1	1	500
635	1	3	33	3	3	3	3	199	401	597	1203	CoherentMotion_C#v1	1	500
641	0	0	5	3	1	3	3	31	569	93	1707	CoherentMotion_C#v1	1	500
549	1	0	5	0	0	3	3	31	569	93	1707	CoherentMotion_C#v1	1	500
541	1	7	70	2	2	3	3	424	176	1272	528	CoherentMotion_C#v1	1	500
778	1	3	33	0	0	3	3	199	401	597	1203	CoherentMotion_C#v1	1	500
627	1	1	14	1	1	3	3	87	513	261	1539	CoherentMotion_C#v1	1	500
601	1	5	51	3	3	3	3	312	288	936	864	CoherentMotion_C#v1	1	500
573	0	4	42	3	0	3	3	256	344	768	1032	CoherentMotion_C#v1	1	500
993	0	2	23	3	1	3	3	143	457	429	1371	CoherentMotion_C#v1	1	500
687	1	7	70	3	3	3	3	424	176	1272	528	CoherentMotion_C#v1	1	500
727	1	4	42	2	2	3	3	256	344	768	1032	CoherentMotion_C#v1	1	500
653	1	5	51	0	0	3	3	312	288	936	864	CoherentMotion_C#v1	1	500
770	0	3	33	1	3	3	3	199	401	597	1203	CoherentMotion_C#v1	1	500
1277	1	7	70	2	2	3	3	424	176	1272	528	CoherentMotion_C#v1	1	500
656	1	5	51	3	3	3	3	312	288	936	864	CoherentMotion_C#v1	1	500
647	0	2	23	1	2	3	3	143	457	429	1371	CoherentMotion_C#v1	1	500
553	1	2	23	2	2	3	3	143	457	429	1371	CoherentMotion_C#v1	1	500
736	1	1	14	2	2	3	3	87	513	261	1539	CoherentMotion_C#v1	1	500
1049	0	2	23	2	3	3	3	143	457	429	1371	CoherentMotion_C#v1	1	500
1304	1	2	23	0	0	3	3	143	457	429	1371	CoherentMotion_C#v1	1	500
799	1	7	70	1	1	3	3	424	176	1272	528	CoherentMotion_C#v1	1	500
681	1	5	51	0	0	3	3	312	288	936	864	CoherentMotion_C#v1	1	500
959	1	5	51	3	3	3	3	312	288	936	864	CoherentMotion_C#v1	1	500
637	1	3	33	3	3	3	3	199	401	597	1203	CoherentMotion_C#v1	1	500
657	1	6	61	2	2	3	3	368	232	1104	696	CoherentMotion_C#v1	1	500
663	0	1	14	2	3	3	3	87	513	261	1539	CoherentMotion_C#v1	1	500
604	1	6	61	1	1	3	3	368	232	1104	696	CoherentMotion_C#v1	1	500
753	0	1	14	3	0	3	3	87	513	261	1539	CoherentMotion_C#v1	1	500
649	1	0	5	3	3	3	3	31	569	93	1707	CoherentMotion_C#v1	1	500
588	1	7	70	1	1	3	3	424	176	1272	528	CoherentMotion_C#v1	1	500
612	1	7	70	2	2	3	3	424	176	1272	528	CoherentMotion_C#v1	1	500
616	0	4	42	2	0	3	3	256	344	768	1032	CoherentMotion_C#v1	1	500
650	0	0	5	2	3	3	3	31	569	93	1707	CoherentMotion_C#v1	1	500
580	0	2	23	0	2	3	3	143	457	429	1371	CoherentMotion_C#v1	1	500
696	1	3	33	2	2	3	3	199	401	597	1203	CoherentMotion_C#v1	1	500
607	1	6	61	3	3	3	3	368	232	1104	696	CoherentMotion_C#v1	1	500
754	0	0	5	0	2	3	3	31	569	93	1707	CoherentMotion_C#v1	1	500
539	0	4	42	2	1	3	3	256	344	768	1032	CoherentMotion_C#v1	1	500
620	1	5	51	0	0	3	3	312	288	936	864	CoherentMotion_C#v1	1	500
658	1	5	51	2	2	3	3	312	288	936	864	CoherentMotion_C#v1	1	500
759	0	1	14	0	3	3	3	87	513	261	1539	CoherentMotion_C#v1	1	500
672	0	3	33	2	1	3	3	199	401	597	1203	CoherentMotion_C#v1	1	500
551	0	3	33	0	2	3	3	199	401	597	1203	CoherentMotion_C#v1	1	500
619	1	7	70	3	3	3	3	424	176	1272	528	CoherentMotion_C#v1	1	500
752	1	4	42	2	2	3	3	256	344	768	1032	CoherentMotion_C#v1	1	500
550	1	2	23	1	1	3	3	143	457	429	1371	CoherentMotion_C#v1	1	500
1036	1	4	42	0	0	3	3	256	344	768	1032	CoherentMotion_C#v1	1	500
667	0	2	23	2	3	3	3	143	457	429	1371	CoherentMotion_C#v1	1	500
975	0	0	5	3	2	3	3	31	569	93	1707	CoherentMotion_C#v1	1	500
670	1	2	23	1	1	3	3	143	457	429	1371	CoherentMotion_C#v1	1	500
883	0	1	14	3	0	3	3	87	513	261	1539	CoherentMotion_C#v1	1	500
736	1	2	23	3	3	3	3	143	457	429	1371	CoherentMotion_C#v1	1	500
631	1	7	70	2	2	3	3	424	176	1272	528	CoherentMotion_C#v1	1	500
686	1	6	61	3	3	3	3	368	232	1104	696	CoherentMotion_C#v1	1	500
756	1	1	14	1	1	3	3	87	513	261	1539	CoherentMotion_C#v1	1	500
648	1	5	51	0	0	3	3	312	288	936	864	CoherentMotion_C#v1	1	500
738	1	5	51	2	2	3	3	312	288	936	864	CoherentMotion_C#v1	1	500
649	0	2	23	0	3	3	3	143	457	429	1371	CoherentMotion_C#v1	1	500
704	1	3	33	3	3	3	3	199	401	597	1203	CoherentMotion_C#v1	1	500
757	1	1	14	1	1	3	3	87	513	261	1539	CoherentMotion_C#v1	1	500
686	1	6	61	2	2	3	3	368	232	1104	696	CoherentMotion_C#v1	1	500
772	1	2	23	1	1	3	3	143	457	429	1371	CoherentMotion_C#v1	1	500
547	0	2	23	1	3	3	3	143	457	429	1371	CoherentMotion_C#v1	1	500
736	1	1	14	0	0	3	3	87	513	261	1539	CoherentMotion_C#v1	1	500
680	1	4	42	0	0	3	3	256	344	768	1032	CoherentMotion_C#v1	1	500
719	1	5	51	0	0	3	3	312	288	936	864	CoherentMotion_C#v1	1	500
615	1	5	51	3	3	3	3	312	288	936	864	CoherentMotion_C#v1	1	500
652	1	5	51	2	2	3	3	312	288	936	864	CoherentMotion_C#v1	1	500
657	1	7	70	1	1	3	3	424	176	1272	528	CoherentMotion_C#v1	1	500
647	1	5	51	3	3	3	3	312	288	936	864	CoherentMotion_C#v1	1	500
636	1	3	33	1	1	3	3	199	401	597	1203	CoherentMotion_C#v1	1	500
702	1	1	14	3	3	3	3	87	513	261	1539	CoherentMotion_C#v1	1	500
679	1	4	42	1	1	3	3	256	344	768	1032	CoherentMotion_C#v1	1	500
718	0	1	14	0	3	3	3	87	513	261	1539	CoherentMotion_C#v1	1	500
726	0	5	51	2	0	3	3	312	288	936	864	CoherentMotion_C#v1	1	500
701	0	1	14	1	3	3	3	87	513	261	1539	CoherentMotion_C#v1	1	500
676	0	1	14	2	1	3	3	87	513	261	1539	CoherentMotion_C#v1	1	500
764	1	0	5	0	0	3	3	31	569	93	1707	CoherentMotion_C#v1	1	500
811	0	0	5	3	0	3	3	31	569	93	1707	CoherentMotion_C#v1	1	500
645	1	4	42	3	3	3	3	256	344	768	1032	CoherentMotion_C#v1	1	500
647	1	7	70	3	3	3	3	424	176	1272	528	CoherentMotion_C#v1	1	500
654	1	3	33	0	0	3	3	199	401	597	1203	CoherentMotion_C#v1	1	500
565	1	7	70	0	0	3	3	424	176	1272	528	CoherentMotion_C#v1	1	500
647	0	0	5	2	0	3	3	31	569	93	1707	CoherentMotion_C#v1	1	500
670	1	4	42	3	3	3	3	256	344	768	1032	CoherentMotion_C#v1	1	500
640	1	5	51	0	0	3	3	312	288	936	864	CoherentMotion_C#v1	1	500
551	0	1	14	1	3	3	3	87	513	261	1539	CoherentMotion_C#v1	1	500
829	0	2	23	2	0	3	3	143	457	429	1371	CoherentMotion_C#v1	1	500
1062	0	4	42	2	0	3	3	256	344	768	1032	CoherentMotion_C#v1	1	500
694	1	1	14	2	2	3	3	87	513	261	1539	CoherentMotion_C#v1	1	500
670	0	2	23	1	3	3	3	143	457	429	1371	CoherentMotion_C#v1	1	500
677	1	0	5	3	3	3	3	31	569	93	1707	CoherentMotion_C#v1	1	500
650	1	3	33	0	0	3	3	199	401	597	1203	CoherentMotion_C#v1	1	500
800	1	0	5	1	1	3	3	31	569	93	1707	CoherentMotion_C#v1	1	500
632	0	2	23	1	0	3	3	143	457	429	1371	CoherentMotion_C#v1	1	500
638	1	4	42	0	0	3	3	256	344	768	1032	CoherentMotion_C#v1	1	500
692	0	1	14	1	0	3	3	87	513	261	1539	CoherentMotion_C#v1	1	500
585	0	3	33	2	0	3	3	199	401	597	1203	CoherentMotion_C#v1	1	500
701	1	3	33	3	3	3	3	199	401	597	1203	CoherentMotion_C#v1	1	500
630	1	5	51	2	2	3	3	312	288	936	864	CoherentMotion_C#v1	1	500
747	1	4	42	3	3	3	3	256	344	768	1032	CoherentMotion_C#v1	1	500
706	1	1	14	0	0	3	3	87	513	261	1539	CoherentMotion_C#v1	1	500
715	1	7	70	2	2	3	3	424	176	1272	528	CoherentMotion_C#v1	1	500
690	1	2	23	0	0	3	3	143	457	429	1371	CoherentMotion_C#v1	1	500
663	1	4	42	1	1	3	3	256	344	768	1032	CoherentMotion_C#v1	1	500
541	0	2	23	2	3	3	3	143	457	429	1371	CoherentMotion_C#v1	1	500
576	1	5	51	2	2	3	3	312	288	936	864	CoherentMotion_C#v1	1	500
660	0	3	33	3	1	3	3	199	401	597	1203	CoherentMotion_C#v1	1	500
649	1	3	33	2	2	3	3	199	401	597	1203	CoherentMotion_C#v1	1	500
735	1	1	14	0	0	3	3	87	513	261	1539	CoherentMotion_C#v1	1	500
631	1	7	70	3	3	3	3	424	176	1272	528	CoherentMotion_C#v1	1	500
653	0	0	5	0	2	3	3	31	569	93	1707	CoherentMotion_C#v1	1	500
535	0	4	42	2	1	3	3	256	344	768	1032	CoherentMotion_C#v1	1	500
741	0	0	5	0	3	3	3	31	569	93	1707	CoherentMotion_C#v1	1	500
732	1	5	51	1	1	3	3	312	288	936	864	CoherentMotion_C#v1	1	500
757	1	6	61	2	2	3	3	368	232	1104	696	CoherentMotion_C#v1	1	500
684	1	0	5	0	0	3	3	31	569	93	1707	CoherentMotion_C#v1	1	500
541	1	1	14	3	3	3	3	87	513	261	1539	CoherentMotion_C#v1	1	500
581	1	7	70	3	3	3	3	424	176	1272	528	CoherentMotion_C#v1	1	500
697	1	7	70	0	0	3	3	424	176	1272	528	CoherentMotion_C#v1	1	500
636	1	7	70	3	3	3	3	424	176	1272	528	CoherentMotion_C#v1	1	500
692	1	4	42	2	2	3	3	256	344	768	1032	CoherentMotion_C#v1	1	500
973	1	6	61	1	1	3	3	368	232	1104	696	CoherentMotion_C#v1	1	500
619	1	6	61	1	1	3	3	368	232	1104	696	CoherentMotion_C#v1	1	500
638	1	4	42	2	2	3	3	256	344	768	1032	CoherentMotion_C#v1	1	500
757	1	1	14	0	0	3	3	87	513	261	1539	CoherentMotion_C#v1	1	500
748	1	2	23	1	1	3	3	143	457	429	1371	CoherentMotion_C#v1	1	500
756	1	3	33	0	0	3	3	199	401	597	1203	CoherentMotion_C#v1	1	500
716	0	0	5	0	3	3	3	31	569	93	1707	CoherentMotion_C#v1	1	500
596	1	7	70	2	2	3	3	424	176	1272	528	CoherentMotion_C#v1	1	500
544	1	3	33	1	1	3	3	199	401	597	1203	CoherentMotion_C#v1	1	500
747	1	4	42	0	0	3	3	256	344	768	1032	CoherentMotion_C#v1	1	500
771	1	4	42	1	1	3	3	256	344	768	1032	CoherentMotion_C#v1	1	500
652	1	3	33	3	3	3	3	199	401	597	1203	CoherentMotion_C#v1	1	500
674	0	0	5	2	0	3	3	31	569	93	1707	CoherentMotion_C#v1	1	500
567	1	6	61	1	1	3	3	368	232	1104	696	CoherentMotion_C#v1	1	500
651	0	7	70	0	2	3	3	424	176	1272	528	CoherentMotion_C#v1	1	500
547	1	3	33	0	0	3	3	199	401	597	1203	CoherentMotion_C#v1	1	500
624	1	6	61	1	1	3	3	368	232	1104	696	CoherentMotion_C#v1	1	500
663	0	0	5	3	1	3	3	31	569	93	1707	CoherentMotion_C#v1	1	500
602	0	0	5	3	0	3	3	31	569	93	1707	CoherentMotion_C#v1	1	500
594	1	7	70	3	3	3	3	424	176	1272	528	CoherentMotion_C#v1	1	500
662	0	0	5	2	1	3	3	31	569	93	1707	CoherentMotion_C#v1	1	500
604	0	4	42	1	0	3	3	256	344	768	1032	CoherentMotion_C#v1	1	500
817	1	5	51	0	0	3	3	312	288	936	864	CoherentMotion_C#v1	1	500
747	1	3	33	0	0	3	3	199	401	597	1203	CoherentMotion_C#v1	1	500
627	1	6	61	0	0	3	3	368	232	1104	696	CoherentMotion_C#v1	1	500
696	1	3	33	3	3	3	3	199	401	597	1203	CoherentMotion_C#v1	1	500
543	1	1	14	1	1	3	3	87	513	261	1539	CoherentMotion_C#v1	1	500
594	0	2	23	3	0	3	3	143	457	429	1371	CoherentMotion_C#v1	1	500
598	0	7	70	2	0	3	3	424	176	1272	528	CoherentMotion_C#v1	1	500
698	1	5	51	2	2	3	3	312	288	936	864	CoherentMotion_C#v1	1	500
656	1	5	51	0	0	3	3	312	288	936	864	CoherentMotion_C#v1	1	500
614	1	5	51	3	3	3	3	312	288	936	864	CoherentMotion_C#v1	1	500
807	0	2	23	2	1	3	3	143	457	429	1371	CoherentMotion_C#v1	1	500
757	1	7	70	0	0	3	3	424	176	1272	528	CoherentMotion_C#v1	1	500
682	1	6	61	3	3	3	3	368	232	1104	696	CoherentMotion_C#v1	1	500
675	1	2	23	2	2	3	3	143	457	429	1371	CoherentMotion_C#v1	1	500
648	1	6	61	2	2	3	3	368	232	1104	696	CoherentMotion_C#v1	1	500
655	1	5	51	1	1	3	3	312	288	936	864	CoherentMotion_C#v1	1	500
918	0	4	42	0	2	3	3	256	344	768	1032	CoherentMotion_C#v1	1	500
1202	1	2	23	2	2	3	3	143	457	429	1371	CoherentMotion_C#v1	1	500
662	1	7	70	2	2	3	3	424	176	1272	528	CoherentMotion_C#v1	1	500
650	1	6	61	0	0	3	3	368	232	1104	696	CoherentMotion_C#v1	1	500
1023	1	4	42	2	2	3	3	256	344	768	1032	CoherentMotion_C#v1	1	500
1262	0	1	14	1	0	3	3	87	513	261	1539	CoherentMotion_C#v1	1	500
549	1	1	14	3	3	3	3	87	513	261	1539	CoherentMotion_C#v1	1	500
904	1	7	70	1	1	3	3	424	176	1272	528	CoherentMotion_C#v1	1	500
629	1	0	5	3	3	3	3	31	569	93	1707	CoherentMotion_C#v1	1	500
1353	1	4	42	1	1	3	3	256	344	768	1032	CoherentMotion_C#v1	1	500
658	1	5	51	0	0	3	3	312	288	936	864	CoherentMotion_C#v1	1	500
631	1	7	70	3	3	3	3	424	176	1272	528	CoherentMotion_C#v1	1	500
701	1	3	33	2	2	3	3	199	401	597	1203	CoherentMotion_C#v1	1	500
595	1	6	61	3	3	3	3	368	232	1104	696	CoherentMotion_C#v1	1	500
567	1	2	23	1	1	3	3	143	457	429	1371	CoherentMotion_C#v1	1	500
602	1	3	33	0	0	3	3	199	401	597	1203	CoherentMotion_C#v1	1	500
546	1	6	61	2	2	3	3	368	232	1104	696	CoherentMotion_C#v1	1	500
640	1	3	33	3	3	3	3	199	401	597	1203	CoherentMotion_C#v1	1	500
628	1	7	70	0	0	3	3	424	176	1272	528	CoherentMotion_C#v1	1	500
600	1	7	70	2	2	3	3	424	176	1272	528	CoherentMotion_C#v1	1	500
573	0	4	42	1	0	3	3	256	344	768	1032	CoherentMotion_C#v1	1	500
2113	0	1	14	0	1	3	3	87	513	261	1539	CoherentMotion_C#v1	1	500
669	0	1	14	2	3	3	3	87	513	261	1539	CoherentMotion_C#v1	1	500
689	1	2	23	0	0	3	3	143	457	429	1371	CoherentMotion_C#v1	1	500
632	1	6	61	2	2	3	3	368	232	1104	696	CoherentMotion_C#v1	1	500
591	1	6	61	3	3	3	3	368	232	1104	696	CoherentMotion_C#v1	1	500
606	0	4	42	3	1	3	3	256	344	768	1032	CoherentMotion_C#v1	1	500
542	0	1	14	2	0	3	3	87	513	261	1539	CoherentMotion_C#v1	1	500
1285	1	7	70	2	2	3	3	424	176	1272	528	CoherentMotion_C#v1	1	500
700	1	4	42	2	2	3	3	256	344	768	1032	CoherentMotion_C#v1	1	500
662	0	1	14	0	2	3	3	87	513	261	1539	CoherentMotion_C#v1	1	500
568	1	5	51	1	1	3	3	312	288	936	864	CoherentMotion_C#v1	1	500
704	1	7	70	0	0	3	3	424	176	1272	528	CoherentMotion_C#v1	1	500
599	1	5	51	2	2	3	3	312	288	936	864	CoherentMotion_C#v1	1	500
668	1	3	33	1	1	3	3	199	401	597	1203	CoherentMotion_C#v1	1	500
592	1	7	70	1	1	3	3	424	176	1272	528	CoherentMotion_C#v1	1	500
612	1	5	51	2	2	3	3	312	288	936	864	CoherentMotion_C#v1	1	500
617	0	0	5	0	1	3	3	31	569	93	1707	CoherentMotion_C#v1	1	500
1166	1	6	61	0	0	3	3	368	232	1104	696	CoherentMotion_C#v1	1	500
641	1	6	61	2	2	3	3	368	232	1104	696	CoherentMotion_C#v1	1	500
615	1	6	61	3	3	3	3	368	232	1104	696	CoherentMotion_C#v1	1	500
587	1	3	33	0	0	3	3	199	401	597	1203	CoherentMotion_C#v1	1	500
750	1	4	42	1	1	3	3	256	344	768	1032	CoherentMotion_C#v1	1	500
712	1	6	61	0	0	3	3	368	232	1104	696	CoherentMotion_C#v1	1	500
684	1	4	42	1	1	3	3	256	344	768	1032	CoherentMotion_C#v1	1	500
724	1	7	70	2	2	3	3	424	176	1272	528	CoherentMotion_C#v1	1	500
748	1	6	61	2	2	3	3	368	232	1104	696	CoherentMotion_C#v1	1	500
596	0	2	23	1	2	3	3	143	457	429	1371	CoherentMotion_C#v1	1	500
544	1	0	5	1	1	3	3	31	569	93	1707	CoherentMotion_C#v1	1	500
632	1	6	61	2	2	3	3	368	232	1104	696	CoherentMotion_C#v1	1	500
561	1	5	51	1	1	3	3	312	288	936	864	CoherentMotion_C#v1	1	500
884	0	1	14	0	1	3	3	87	513	261	1539	CoherentMotion_C#v1	1	500
656	0	2	23	3	2	3	3	143	457	429	1371	CoherentMotion_C#v1	1	500
708	1	7	70	0	0	3	3	424	176	1272	528	CoherentMotion_C#v1	1	500
668	0	3	33	1	0	3	3	199	401	597	1203	CoherentMotion_C#v1	1	500
1188	0	0	5	0	3	3	3	31	569	93	1707	CoherentMotion_C#v1	1	500
839	1	6	61	2	2	3	3	368	232	1104	696	CoherentMotion_C#v1	1	500
578	1	6	61	3	3	3	3	368	232	1104	696	CoherentMotion_C#v1	1	500
755	0	1	14	3	2	3	3	87	513	261	1539	CoherentMotion_C#v1	1	500
1036	0	1	14	2	1	3	3	87	513	261	1539	CoherentMotion_C#v1	1	500
588	0	6	61	1	0	3	3	368	232	1104	696	CoherentMotion_C#v1	1	500
656	1	0	5	2	2	3	3	31	569	93	1707	CoherentMotion_C#v1	1	500
538	1	4	42	3	3	3	3	256	344	768	1032	CoherentMotion_C#v1	1	500
728	1	4	42	2	2	3	3	256	344	768	1032	CoherentMotion_C#v1	1	500
784	1	2	23	0	0	3	3	143	457	429	1371	CoherentMotion_C#v1	1	500
826	1	2	23	2	2	3	3	143	457	429	1371	CoherentMotion_C#v1	1	500
542	1	6	61	3	3	3	3	368	232	1104	696	CoherentMotion_C#v1	1	500
919	1	5	51	1	1	3	3	312	288	936	864	CoherentMotion_C#v1	1	500
689	1	3	33	3	3	3	3	199	401	597	1203	CoherentMotion_C#v1	1	500
681	1	4	42	3	3	3	3	256	344	768	1032	CoherentMotion_C#v1	1	500
655	0	3	33	2	3	3	3	199	401	597	1203	CoherentMotion_C#v1	1	500
694	0	0	5	3	2	3	3	31	569	93	1707	CoherentMotion_C#v1	1	500
1005	0	0	5	2	0	3	3	31	569	93	1707	CoherentMotion_C#v1	1	500
652	1	5	51	1	1	3	3	312	288	936	864	CoherentMotion_C#v1	1	500
557	1	1	14	3	3	3	3	87	513	261	1539	CoherentMotion_C#v1	1	500
645	1	5	51	1	1	3	3	312	288	936	864	CoherentMotion_C#v1	1	500
939	1	5	51	3	3	3	3	312	288	936	864	CoherentMotion_C#v1	1	500
697	1	3	33	3	3	3	3	199	401	597	1203	CoherentMotion_C#v1	1	500
783	1	0	5	3	3	3	3	31	569	93	1707	CoherentMotion_C#v1	1	500
546	0	6	61	2	3	3	3	368	232	1104	696	CoherentMotion_C#v1	1	500
795	1	4	42	3	3	3	3	256	344	768	1032	CoherentMotion_C#v1	1	500
592	1	5	51	3	3	3	3	312	288	936	864	CoherentMotion_C#v1	1	500
543	1	3	33	3	3	3	3	199	401	597	1203	CoherentMotion_C#v1	1	500
618	1	7	70	2	2	3	3	424	176	1272	528	CoherentMotion_C#v1	1	500
1041	1	7	70	3	3	3	3	424	176	1272	528	CoherentMotion_C#v1	1	500
913	1	3	33	2	2	3	3	199	401	597	1203	CoherentMotion_C#v1	1	500
636	0	7	70	1	3	3	3	424	176	1272	528	CoherentMotion_C#v1	1	500
675	1	0	5	3	3	3	3	31	569	93	1707	CoherentMotion_C#v1	1	500
645	1	6	61	3	3	3	3	368	232	1104	696	CoherentMotion_C#v1	1	500
622	1	4	42	3	3	3	3	256	344	768	1032	CoherentMotion_C#v1	1	500
612	1	7	70	2	2	3	3	424	176	1272	528	CoherentMotion_C#v1	1	500
712	1	5	51	0	0	3	3	312	288	936	864	CoherentMotion_C#v1	1	500
623	0	0	5	2	3	3	3	31	569	93	1707	CoherentMotion_C#v1	1	500
624	1	2	23	0	0	3	3	143	457	429	1371	CoherentMotion_C#v1	1	500
601	0	1	14	2	1	3	3	87	513	261	1539	CoherentMotion_C#v1	1	500
861	1	6	61	3	3	3	3	368	232	1104	696	CoherentMotion_C#v1	1	500
584	0	1	14	0	2	3	3	87	513	261	1539	CoherentMotion_C#v1	1	500
1180	1	6	61	3	3	3	3	368	232	1104	696	CoherentMotion_C#v1	1	500
620	1	6	61	3	3	3	3	368	232	1104	696	CoherentMotion_C#v1	1	500
725	1	4	42	1	1	3	3	256	344	768	1032	CoherentMotion_C#v1	1	500
765	1	7	70	1	1	3	3	424	176	1272	528	CoherentMotion_C#v1	1	500
613	0	0	5	0	3	3	3	31	569	93	1707	CoherentMotion_C#v1	1	500
856	0	3	33	3	0	3	3	199	401	597	1203	CoherentMotion_C#v1	1	500
548	0	1	14	1	2	3	3	87	513	261	1539	CoherentMotion_C#v1	1	500
545	0	0	5	2	3	3	3	31	569	93	1707	CoherentMotion_C#v1	1	500
633	0	2	23	2	3	3	3	143	457	429	1371	CoherentMotion_C#v1	1	500
606	1	4	42	1	1	3	3	256	344	768	1032	CoherentMotion_C#v1	1	500
690	1	6	61	2	2	3	3	368	232	1104	696	CoherentMotion_C#v1	1	500
713	1	3	33	0	0	3	3	199	401	597	1203	CoherentMotion_C#v1	1	500
640	0	1	14	0	3	3	3	87	513	261	1539	CoherentMotion_C#v1	1	500
728	1	4	42	2	2	3	3	256	344	768	1032	CoherentMotion_C#v1	1	500
717	1	5	51	3	3	3	3	312	288	936	864	CoherentMotion_C#v1	1	500
661	1	2	23	2	2	3	3	143	457	429	1371	CoherentMotion_C#v1	1	500
668	1	5	51	1	1	3	3	312	288	936	864	CoherentMotion_C#v1	1	500
705	1	4	42	1	1	3	3	256	344	768	1032	CoherentMotion_C#v1	1	500
554	1	3	33	1	1	3	3	199	401	597	1203	CoherentMotion_C#v1	1	500
555	0	1	14	3	1	3	3	87	513	261	1539	CoherentMotion_C#v1	1	500
575	1	0	5	2	2	3	3	31	569	93	1707	CoherentMotion_C#v1	1	500
892	1	1	14	3	3	3	3	87	513	261	1539	CoherentMotion_C#v1	1	500
544	0	5	51	1	3	3	3	312	288	936	864	CoherentMotion_C#v1	1	500
554	0	1	14	3	1	3	3	87	513	261	1539	CoherentMotion_C#v1	1	500
545	0	4	42	1	3	3	3	256	344	768	1032	CoherentMotion_C#v1	1	500
610	0	0	5	0	1	3	3	31	569	93	1707	CoherentMotion_C#v1	1	500
871	0	2	23	0	2	3	3	143	457	429	1371	CoherentMotion_C#v1	1	500
543	0	0	5	2	0	3	3	31	569	93	1707	CoherentMotion_C#v1	1	500
1232	1	5	51	2	2	3	3	312	288	936	864	CoherentMotion_C#v1	1	500
584	1	3	33	2	2	3	3	199	401	597	1203	CoherentMotion_C#v1	1	500
620	1	4	42	2	2	3	3	256	344	768	1032	CoherentMotion_C#v1	1	500
545	1	6	61	2	2	3	3	368	232	1104	696	CoherentMotion_C#v1	1	500
725	1	4	42	1	1	3	3	256	344	768	1032	CoherentMotion_C#v1	1	500
635	0	1	14	1	2	3	3	87	513	261	1539	CoherentMotion_C#v1	1	500
928	0	0	5	0	2	3	3	31	569	93	1707	CoherentMotion_C#v1	1	500
702	1	4	42	0	0	3	3	256	344	768	1032	CoherentMotion_C#v1	1	500
612	1	6	61	1	1	3	3	368	232	1104	696	CoherentMotion_C#v1	1	500
650	1	4	42	1	1	3	3	256	344	768	1032	CoherentMotion_C#v1	1	500
688	1	5	51	2	2	3	3	312	288	936	864	CoherentMotion_C#v1	1	500
758	1	7	70	3	3	3	3	424	176	1272	528	CoherentMotion_C#v1	1	500
781	1	6	61	3	3	3	3	368	232	1104	696	CoherentMotion_C#v1	1	500
725	1	3	33	0	0	3	3	199	401	597	1203	CoherentMotion_C#v1	1	500
622	1	1	14	2	2	3	3	87	513	261	1539	CoherentMotion_C#v1	1	500
1010	1	6	61	1	1	3	3	368	232	1104	696	CoherentMotion_C#v1	1	500
561	0	0	5	0	3	3	3	31	569	93	1707	CoherentMotion_C#v1	1	500
545	1	6	61	0	0	3	3	368	232	1104	696	CoherentMotion_C#v1	1	500
711	1	4	42	3	3	3	3	256	344	768	1032	CoherentMotion_C#v1	1	500
607	0	7	70	0	2	3	3	424	176	1272	528	CoherentMotion_C#v1	1	500
675	0	0	5	1	0	3	3	31	569	93	1707	CoherentMotion_C#v1	1	500
618	0	6	61	0	3	3	3	368	232	1104	696	CoherentMotion_C#v1	1	500
559	0	5	51	3	1	3	3	312	288	936	864	CoherentMotion_C#v1	1	500
690	1	5	51	1	1	3	3	312	288	936	864	CoherentMotion_C#v1	1	500
759	1	0	5	3	3	3	3	31	569	93	1707	CoherentMotion_C#v1	1	500
817	1	6	61	2	2	3	3	368	232	1104	696	CoherentMotion_C#v1	1	500
635	1	4	42	3	3	3	3	256	344	768	1032	CoherentMotion_C#v1	1	500
640	0	0	5	3	0	3	3	31	569	93	1707	CoherentMotion_C#v1	1	500
1076	1	2	23	2	2	3	3	143	457	429	1371	CoherentMotion_C#v1	1	500
597	0	0	5	3	1	3	3	31	569	93	1707	CoherentMotion_C#v1	1	500
601	1	1	14	3	3	3	3	87	513	261	1539	CoherentMotion_C#v1	1	500
603	0	0	5	0	3	3	3	31	569	93	1707	CoherentMotion_C#v1	1	500
626	0	5	51	1	0	3	3	312	288	936	864	CoherentMotion_C#v1	1	500
600	1	3	33	1	1	3	3	199	401	597	1203	CoherentMotion_C#v1	1	500
684	1	3	33	1	1	3	3	199	401	597	1203	CoherentMotion_C#v1	1	500
578	1	6	61	1	1	3	3	368	232	1104	696	CoherentMotion_C#v1	1	500
677	0	1	14	2	0	3	3	87	513	261	1539	CoherentMotion_C#v1	1	500
651	0	1	14	1	2	3	3	87	513	261	1539	CoherentMotion_C#v1	1	500
623	0	6	61	3	1	3	3	368	232	1104	696	CoherentMotion_C#v1	1	500
710	0	5	51	2	0	3	3	312	288	936	864	CoherentMotion_C#v1	1	500
636	1	7	70	2	2	3	3	424	176	1272	528	CoherentMotion_C#v1	1	500
548	0	2	23	0	2	3	3	143	457	429	1371	CoherentMotion_C#v1	1	500
581	0	1	14	1	3	3	3	87	513	261	1539	CoherentMotion_C#v1	1	500
665	1	7	70	2	2	3	3	424	176	1272	528	CoherentMotion_C#v1	1	500
607	1	2	23	1	1	3	3	143	457	429	1371	CoherentMotion_C#v1	1	500
540	0	2	23	0	3	3	3	143	457	429	1371	CoherentMotion_C#v1	1	500
550	0	2	23	1	2	3	3	143	457	429	1371	CoherentMotion_C#v1	1	500
1032	1	7	70	0	0	3	3	424	176	1272	528	CoherentMotion_C#v1	1	500
628	1	3	33	2	2	3	3	199	401	597	1203	CoherentMotion_C#v1	1	500
545	1	6	61	3	3	3	3	368	232	1104	696	CoherentMotion_C#v1	1	500
636	1	3	33	1	1	3	3	199	401	597	1203	CoherentMotion_C#v1	1	500
677	0	5	51	1	3	3	3	312	288	936	864	CoherentMotion_C#v1	1	500
1227	1	7	70	0	0	3	3	424	176	1272	528	CoherentMotion_C#v1	1	500
687	1	6	61	3	3	3	3	368	232	1104	696	CoherentMotion_C#v1	1	500
631	0	0	5	1	0	3	3	31	569	93	1707	CoherentMotion_C#v1	1	500
1276	0	0	5	0	2	3	3	31	569	93	1707	CoherentMotion_C#v1	1	500
1362	0	3	33	0	1	3	3	199	401	597	1203	CoherentMotion_C#v1	1	500
566	0	2	23	1	3	3	3	143	457	429	1371	CoherentMotion_C#v1	1	500
733	1	7	70	2	2	3	3	424	176	1272	528	CoherentMotion_C#v1	1	500
724	1	3	33	2	2	3	3	199	401	597	1203	CoherentMotion_C#v1	1	500
636	0	2	23	3	2	3	3	143	457	429	1371	CoherentMotion_C#v1	1	500
640	1	2	23	3	3	3	3	143	457	429	1371	CoherentMotion_C#v1	1	500
566	0	2	23	2	1	3	3	143	457	429	1371	CoherentMotion_C#v1	1	500
543	0	2	23	2	0	3	3	143	457	429	1371	CoherentMotion_C#v1	1	500
1275	1	1	14	3	3	3	3	87	513	261	1539	CoherentMotion_C#v1	1	500
641	1	3	33	0	0	3	3	199	401	597	1203	CoherentMotion_C#v1	1	500
727	0	0	5	1	2	3	3	31	569	93	1707	CoherentMotion_C#v1	1	500
783	1	4	42	2	2	3	3	256	344	768	1032	CoherentMotion_C#v1	1	500
585	1	5	51	3	3	3	3	312	288	936	864	CoherentMotion_C#v1	1	500
635	1	7	70	0	0	3	3	424	176	1272	528	CoherentMotion_C#v1	1	500
547	1	4	42	1	1	3	3	256	344	768	1032	CoherentMotion_C#v1	1	500
739	0	1	14	2	3	3	3	87	513	261	1539	CoherentMotion_C#v1	1	500
714	1	6	61	1	1	3	3	368	232	1104	696	CoherentMotion_C#v1	1	500
674	1	6	61	2	2	3	3	368	232	1104	696	CoherentMotion_C#v1	1	500
984	1	5	51	0	0	3	3	312	288	936	864	CoherentMotion_C#v1	1	500
563	1	4	42	3	3	3	3	256	344	768	1032	CoherentMotion_C#v1	1	500
1209	0	2	23	2	0	3	3	143	457	429	1371	CoherentMotion_C#v1	1	500
766	0	0	5	0	1	3	3	31	569	93	1707	CoherentMotion_C#v1	1	500
547	0	1	14	2	3	3	3	87	513	261	1539	CoherentMotion_C#v1	1	500
1016	1	3	33	2	2	3	3	199	401	597	1203	CoherentMotion_C#v1	1	500
696	1	4	42	1	1	3	3	256	344	768	1032	CoherentMotion_C#v1	1	500
606	1	6	61	0	0	3	3	368	232	1104	696	CoherentMotion_C#v1	1	500
551	1	5	51	3	3	3	3	312	288	936	864	CoherentMotion_C#v1	1	500
646	0	0	5	0	1	3	3	31	569	93	1707	CoherentMotion_C#v1	1	500
603	0	2	23	0	2	3	3	143	457	429	1371	CoherentMotion_C#v1	1	500
591	1	2	23	0	0	3	3	143	457	429	1371	CoherentMotion_C#v1	1	500
707	1	7	70	0	0	3	3	424	176	1272	528	CoherentMotion_C#v1	1	500
604	1	3	33	1	1	3	3	199	401	597	1203	CoherentMotion_C#v1	1	500
657	0	0	5	1	3	3	3	31	569	93	1707	CoherentMotion_C#v1	1	500
612	0	0	5	3	0	3	3	31	569	93	1707	CoherentMotion_C#v1	1	500
618	1	6	61	3	3	3	3	368	232	1104	696	CoherentMotion_C#v1	1	500
832	0	1	14	0	1	3	3	87	513	261	1539	CoherentMotion_C#v1	1	500
