# Supplementary material for: The Leuven Embedded Figures Test (L-EFT): measuring perception, intelligence or executive function?
Source: PeerJ. 2018 Mar 26;6:e4524. doi: 10.7717/peerj.4524 (PMC5875396; doi:10.7717/peerj.4524)
Supplement: Supplemental Information 9 [file peerj-06-4524-s009.zip › Study 1/CoherentMotion/116680CoherentMotion.csv]

ReactionTime	Accuracy	CoherenceLevel	CoherenceValue	StimDirection	RespDirection	G_MeanCoherentSpeed	G_MeanRandomSpeed	TotalCoherent	TotalRandom	TotalCoherentSpeed	TotalRandomSpeed	TestID	MainPrac	MotionDuration
12366	0	3	33	0	3	3	3	199	401	597	1203	CoherentMotion_C#v1	0	1000
4532	0	4	42	3	2	3	3	256	344	768	1032	CoherentMotion_C#v1	0	1000
4573	1	6	61	3	3	3	3	368	232	1104	696	CoherentMotion_C#v1	0	1000
1752	0	4	42	2	3	3	3	256	344	768	1032	CoherentMotion_C#v1	0	1000
4552	1	1	14	3	3	3	3	87	513	261	1539	CoherentMotion_C#v1	0	1000
1426	0	4	42	2	1	3	3	256	344	768	1032	CoherentMotion_C#v1	0	1000
1197	0	1	14	1	3	3	3	87	513	261	1539	CoherentMotion_C#v1	0	1000
1296	0	6	61	3	2	3	3	368	232	1104	696	CoherentMotion_C#v1	0	1000
1650	0	2	23	3	1	3	3	143	457	429	1371	CoherentMotion_C#v1	0	1000
1205	0	6	61	0	2	3	3	368	232	1104	696	CoherentMotion_C#v1	0	1000
1511	1	6	61	0	0	3	3	368	232	1104	696	CoherentMotion_C#v1	0	1000
2386	0	4	42	2	3	3	3	256	344	768	1032	CoherentMotion_C#v1	0	1000
1046	0	6	61	2	0	3	3	368	232	1104	696	CoherentMotion_C#v1	0	1000
1095	1	4	42	2	2	3	3	256	344	768	1032	CoherentMotion_C#v1	0	1000
2599	0	3	33	1	2	3	3	199	401	597	1203	CoherentMotion_C#v1	0	1000
1712	1	7	70	0	0	3	3	424	176	1272	528	CoherentMotion_C#v1	0	1000
1663	0	3	33	3	0	3	3	199	401	597	1203	CoherentMotion_C#v1	0	1000
1280	1	5	51	3	3	3	3	312	288	936	864	CoherentMotion_C#v1	0	1000
1349	0	5	51	2	3	3	3	312	288	936	864	CoherentMotion_C#v1	0	1000
2318	0	1	14	3	1	3	3	87	513	261	1539	CoherentMotion_C#v1	0	1000
1042	0	2	23	0	3	3	3	143	457	429	1371	CoherentMotion_C#v1	0	1000
1725	0	5	51	0	2	3	3	312	288	936	864	CoherentMotion_C#v1	0	1000
1790	1	7	70	0	0	3	3	424	176	1272	528	CoherentMotion_C#v1	0	1000
1858	0	2	23	1	0	3	3	143	457	429	1371	CoherentMotion_C#v1	0	1000
2085	0	1	14	3	2	3	3	87	513	261	1539	CoherentMotion_C#v1	0	1000
1132	1	6	61	0	0	3	3	368	232	1104	696	CoherentMotion_C#v1	0	1000
1550	1	7	70	3	3	3	3	424	176	1272	528	CoherentMotion_C#v1	0	1000
1759	0	2	23	0	3	3	3	143	457	429	1371	CoherentMotion_C#v1	0	1000
1761	1	0	5	3	3	3	3	31	569	93	1707	CoherentMotion_C#v1	0	1000
1603	0	0	5	1	3	3	3	31	569	93	1707	CoherentMotion_C#v1	0	1000
1519	1	6	61	2	2	3	3	368	232	1104	696	CoherentMotion_C#v1	0	1000
2139	0	3	33	1	3	3	3	199	401	597	1203	CoherentMotion_C#v1	0	1000
1672	0	0	5	0	3	3	3	31	569	93	1707	CoherentMotion_C#v1	0	1000
1304	1	1	14	1	1	3	3	87	513	261	1539	CoherentMotion_C#v1	0	1000
1391	0	5	51	0	1	3	3	312	288	936	864	CoherentMotion_C#v1	0	1000
1624	1	6	61	2	2	3	3	368	232	1104	696	CoherentMotion_C#v1	0	1000
1557	1	5	51	0	0	3	3	312	288	936	864	CoherentMotion_C#v1	0	1000
2193	1	5	51	3	3	3	3	312	288	936	864	CoherentMotion_C#v1	0	1000
1694	0	5	51	2	3	3	3	312	288	936	864	CoherentMotion_C#v1	0	1000
1185	0	7	70	0	2	3	3	424	176	1272	528	CoherentMotion_C#v1	0	1000
2961	1	1	14	0	0	3	3	87	513	261	1539	CoherentMotion_C#v1	0	1000
1604	0	2	23	3	0	3	3	143	457	429	1371	CoherentMotion_C#v1	0	1000
1634	0	3	33	1	0	3	3	199	401	597	1203	CoherentMotion_C#v1	0	1000
1168	0	0	5	0	3	3	3	31	569	93	1707	CoherentMotion_C#v1	0	1000
1731	0	2	23	0	3	3	3	143	457	429	1371	CoherentMotion_C#v1	0	1000
1108	1	7	70	2	2	3	3	424	176	1272	528	CoherentMotion_C#v1	0	1000
1606	1	0	5	3	3	3	3	31	569	93	1707	CoherentMotion_C#v1	0	1000
1539	1	7	70	3	3	3	3	424	176	1272	528	CoherentMotion_C#v1	0	1000
1567	1	7	70	0	0	3	3	424	176	1272	528	CoherentMotion_C#v1	0	1000
1645	1	4	42	0	0	3	3	256	344	768	1032	CoherentMotion_C#v1	0	1000
2108	0	4	42	2	3	3	3	256	344	768	1032	CoherentMotion_C#v1	0	1000
2087	1	6	61	0	0	3	3	368	232	1104	696	CoherentMotion_C#v1	0	1000
1441	1	1	14	0	0	3	3	87	513	261	1539	CoherentMotion_C#v1	0	1000
1818	0	3	33	2	1	3	3	199	401	597	1203	CoherentMotion_C#v1	0	1000
1232	0	2	23	1	0	3	3	143	457	429	1371	CoherentMotion_C#v1	0	1000
1412	0	6	61	3	2	3	3	368	232	1104	696	CoherentMotion_C#v1	0	1000
1950	1	0	5	3	3	3	3	31	569	93	1707	CoherentMotion_C#v1	0	1000
1920	0	7	70	1	3	3	3	424	176	1272	528	CoherentMotion_C#v1	0	1000
1703	0	0	5	0	3	3	3	31	569	93	1707	CoherentMotion_C#v1	0	1000
1483	0	2	23	2	1	3	3	143	457	429	1371	CoherentMotion_C#v1	0	1000
1461	1	6	61	0	0	3	3	368	232	1104	696	CoherentMotion_C#v1	0	1000
1584	1	7	70	2	2	3	3	424	176	1272	528	CoherentMotion_C#v1	0	1000
1613	0	0	5	0	3	3	3	31	569	93	1707	CoherentMotion_C#v1	0	1000
2044	1	7	70	1	1	3	3	424	176	1272	528	CoherentMotion_C#v1	0	1000
1314	1	6	61	0	0	3	3	368	232	1104	696	CoherentMotion_C#v1	0	1000
1544	0	1	14	0	2	3	3	87	513	261	1539	CoherentMotion_C#v1	0	1000
1590	1	0	5	3	3	3	3	31	569	93	1707	CoherentMotion_C#v1	0	1000
1591	0	6	61	2	3	3	3	368	232	1104	696	CoherentMotion_C#v1	0	1000
1234	1	5	51	1	1	3	3	312	288	936	864	CoherentMotion_C#v1	0	1000
1037	1	7	70	1	1	3	3	424	176	1272	528	CoherentMotion_C#v1	0	1000
1494	0	1	14	0	1	3	3	87	513	261	1539	CoherentMotion_C#v1	0	1000
1666	0	1	14	2	3	3	3	87	513	261	1539	CoherentMotion_C#v1	0	1000
1171	1	5	51	3	3	3	3	312	288	936	864	CoherentMotion_C#v1	0	1000
1606	0	3	33	1	3	3	3	199	401	597	1203	CoherentMotion_C#v1	0	1000
1651	0	3	33	0	3	3	3	199	401	597	1203	CoherentMotion_C#v1	0	1000
2610	0	0	5	3	2	3	3	31	569	93	1707	CoherentMotion_C#v1	0	1000
1180	1	2	23	1	1	3	3	143	457	429	1371	CoherentMotion_C#v1	0	1000
1386	0	3	33	1	3	3	3	199	401	597	1203	CoherentMotion_C#v1	0	1000
1045	1	7	70	2	2	3	3	424	176	1272	528	CoherentMotion_C#v1	0	1000
2501	1	6	61	1	1	3	3	368	232	1104	696	CoherentMotion_C#v1	0	1000
4085	1	4	42	2	2	3	3	256	344	768	1032	CoherentMotion_C#v1	1	500
1026	0	1	14	2	3	3	3	87	513	261	1539	CoherentMotion_C#v1	1	500
832	1	6	61	2	2	3	3	368	232	1104	696	CoherentMotion_C#v1	1	500
859	1	5	51	0	0	3	3	312	288	936	864	CoherentMotion_C#v1	1	500
1383	0	5	51	1	2	3	3	312	288	936	864	CoherentMotion_C#v1	1	500
799	0	6	61	1	3	3	3	368	232	1104	696	CoherentMotion_C#v1	1	500
1017	0	1	14	2	1	3	3	87	513	261	1539	CoherentMotion_C#v1	1	500
775	1	4	42	3	3	3	3	256	344	768	1032	CoherentMotion_C#v1	1	500
1058	0	3	33	2	0	3	3	199	401	597	1203	CoherentMotion_C#v1	1	500
737	1	4	42	3	3	3	3	256	344	768	1032	CoherentMotion_C#v1	1	500
840	1	0	5	3	3	3	3	31	569	93	1707	CoherentMotion_C#v1	1	500
578	0	0	5	2	3	3	3	31	569	93	1707	CoherentMotion_C#v1	1	500
1026	1	7	70	0	0	3	3	424	176	1272	528	CoherentMotion_C#v1	1	500
675	0	5	51	1	0	3	3	312	288	936	864	CoherentMotion_C#v1	1	500
683	0	3	33	0	2	3	3	199	401	597	1203	CoherentMotion_C#v1	1	500
706	1	1	14	3	3	3	3	87	513	261	1539	CoherentMotion_C#v1	1	500
1528	0	0	5	0	3	3	3	31	569	93	1707	CoherentMotion_C#v1	1	500
790	1	5	51	0	0	3	3	312	288	936	864	CoherentMotion_C#v1	1	500
734	0	3	33	3	0	3	3	199	401	597	1203	CoherentMotion_C#v1	1	500
723	0	1	14	1	0	3	3	87	513	261	1539	CoherentMotion_C#v1	1	500
703	1	7	70	0	0	3	3	424	176	1272	528	CoherentMotion_C#v1	1	500
900	0	5	51	0	1	3	3	312	288	936	864	CoherentMotion_C#v1	1	500
736	1	5	51	3	3	3	3	312	288	936	864	CoherentMotion_C#v1	1	500
615	1	0	5	3	3	3	3	31	569	93	1707	CoherentMotion_C#v1	1	500
924	1	3	33	0	0	3	3	199	401	597	1203	CoherentMotion_C#v1	1	500
1049	1	7	70	3	3	3	3	424	176	1272	528	CoherentMotion_C#v1	1	500
601	1	7	70	1	1	3	3	424	176	1272	528	CoherentMotion_C#v1	1	500
910	0	2	23	2	3	3	3	143	457	429	1371	CoherentMotion_C#v1	1	500
874	0	1	14	2	3	3	3	87	513	261	1539	CoherentMotion_C#v1	1	500
610	0	3	33	3	1	3	3	199	401	597	1203	CoherentMotion_C#v1	1	500
543	0	1	14	1	2	3	3	87	513	261	1539	CoherentMotion_C#v1	1	500
549	0	1	14	1	0	3	3	87	513	261	1539	CoherentMotion_C#v1	1	500
912	1	6	61	2	2	3	3	368	232	1104	696	CoherentMotion_C#v1	1	500
669	1	5	51	3	3	3	3	312	288	936	864	CoherentMotion_C#v1	1	500
642	0	7	70	3	1	3	3	424	176	1272	528	CoherentMotion_C#v1	1	500
1207	1	1	14	3	3	3	3	87	513	261	1539	CoherentMotion_C#v1	1	500
1132	1	4	42	2	2	3	3	256	344	768	1032	CoherentMotion_C#v1	1	500
1245	0	1	14	0	3	3	3	87	513	261	1539	CoherentMotion_C#v1	1	500
1668	0	7	70	1	2	3	3	424	176	1272	528	CoherentMotion_C#v1	1	500
803	1	7	70	3	3	3	3	424	176	1272	528	CoherentMotion_C#v1	1	500
893	0	0	5	2	1	3	3	31	569	93	1707	CoherentMotion_C#v1	1	500
697	0	6	61	2	0	3	3	368	232	1104	696	CoherentMotion_C#v1	1	500
782	1	5	51	3	3	3	3	312	288	936	864	CoherentMotion_C#v1	1	500
744	1	5	51	1	1	3	3	312	288	936	864	CoherentMotion_C#v1	1	500
973	1	4	42	1	1	3	3	256	344	768	1032	CoherentMotion_C#v1	1	500
814	1	5	51	0	0	3	3	312	288	936	864	CoherentMotion_C#v1	1	500
580	1	3	33	2	2	3	3	199	401	597	1203	CoherentMotion_C#v1	1	500
716	1	6	61	0	0	3	3	368	232	1104	696	CoherentMotion_C#v1	1	500
914	0	4	42	3	2	3	3	256	344	768	1032	CoherentMotion_C#v1	1	500
767	0	1	14	1	3	3	3	87	513	261	1539	CoherentMotion_C#v1	1	500
1146	0	2	23	2	1	3	3	143	457	429	1371	CoherentMotion_C#v1	1	500
827	0	5	51	2	3	3	3	312	288	936	864	CoherentMotion_C#v1	1	500
597	1	7	70	0	0	3	3	424	176	1272	528	CoherentMotion_C#v1	1	500
617	1	4	42	2	2	3	3	256	344	768	1032	CoherentMotion_C#v1	1	500
606	0	1	14	1	0	3	3	87	513	261	1539	CoherentMotion_C#v1	1	500
898	0	2	23	0	3	3	3	143	457	429	1371	CoherentMotion_C#v1	1	500
845	0	3	33	1	0	3	3	199	401	597	1203	CoherentMotion_C#v1	1	500
760	1	2	23	3	3	3	3	143	457	429	1371	CoherentMotion_C#v1	1	500
625	0	0	5	1	3	3	3	31	569	93	1707	CoherentMotion_C#v1	1	500
1333	0	2	23	3	0	3	3	143	457	429	1371	CoherentMotion_C#v1	1	500
714	1	6	61	1	1	3	3	368	232	1104	696	CoherentMotion_C#v1	1	500
742	0	1	14	0	3	3	3	87	513	261	1539	CoherentMotion_C#v1	1	500
766	1	6	61	0	0	3	3	368	232	1104	696	CoherentMotion_C#v1	1	500
790	0	5	51	3	0	3	3	312	288	936	864	CoherentMotion_C#v1	1	500
623	1	3	33	0	0	3	3	199	401	597	1203	CoherentMotion_C#v1	1	500
864	1	5	51	3	3	3	3	312	288	936	864	CoherentMotion_C#v1	1	500
795	0	0	5	2	1	3	3	31	569	93	1707	CoherentMotion_C#v1	1	500
2776	1	5	51	0	0	3	3	312	288	936	864	CoherentMotion_C#v1	1	500
1653	0	5	51	1	0	3	3	312	288	936	864	CoherentMotion_C#v1	1	500
641	0	1	14	1	3	3	3	87	513	261	1539	CoherentMotion_C#v1	1	500
746	0	0	5	3	1	3	3	31	569	93	1707	CoherentMotion_C#v1	1	500
561	1	3	33	0	0	3	3	199	401	597	1203	CoherentMotion_C#v1	1	500
612	1	7	70	0	0	3	3	424	176	1272	528	CoherentMotion_C#v1	1	500
872	1	5	51	3	3	3	3	312	288	936	864	CoherentMotion_C#v1	1	500
1300	1	0	5	3	3	3	3	31	569	93	1707	CoherentMotion_C#v1	1	500
699	0	1	14	2	3	3	3	87	513	261	1539	CoherentMotion_C#v1	1	500
638	1	1	14	1	1	3	3	87	513	261	1539	CoherentMotion_C#v1	1	500
679	1	2	23	3	3	3	3	143	457	429	1371	CoherentMotion_C#v1	1	500
718	0	0	5	2	3	3	3	31	569	93	1707	CoherentMotion_C#v1	1	500
788	1	5	51	3	3	3	3	312	288	936	864	CoherentMotion_C#v1	1	500
688	1	3	33	3	3	3	3	199	401	597	1203	CoherentMotion_C#v1	1	500
548	0	2	23	0	3	3	3	143	457	429	1371	CoherentMotion_C#v1	1	500
711	0	7	70	2	0	3	3	424	176	1272	528	CoherentMotion_C#v1	1	500
575	0	0	5	1	0	3	3	31	569	93	1707	CoherentMotion_C#v1	1	500
2510	0	3	33	3	0	3	3	199	401	597	1203	CoherentMotion_C#v1	1	500
615	1	6	61	2	2	3	3	368	232	1104	696	CoherentMotion_C#v1	1	500
1224	0	0	5	3	0	3	3	31	569	93	1707	CoherentMotion_C#v1	1	500
721	0	5	51	1	2	3	3	312	288	936	864	CoherentMotion_C#v1	1	500
711	0	2	23	3	0	3	3	143	457	429	1371	CoherentMotion_C#v1	1	500
543	0	0	5	1	3	3	3	31	569	93	1707	CoherentMotion_C#v1	1	500
881	0	0	5	2	1	3	3	31	569	93	1707	CoherentMotion_C#v1	1	500
845	1	7	70	1	1	3	3	424	176	1272	528	CoherentMotion_C#v1	1	500
743	1	7	70	3	3	3	3	424	176	1272	528	CoherentMotion_C#v1	1	500
736	0	4	42	3	0	3	3	256	344	768	1032	CoherentMotion_C#v1	1	500
551	0	0	5	0	3	3	3	31	569	93	1707	CoherentMotion_C#v1	1	500
906	1	5	51	3	3	3	3	312	288	936	864	CoherentMotion_C#v1	1	500
1046	1	1	14	2	2	3	3	87	513	261	1539	CoherentMotion_C#v1	1	500
885	1	5	51	1	1	3	3	312	288	936	864	CoherentMotion_C#v1	1	500
849	0	3	33	3	1	3	3	199	401	597	1203	CoherentMotion_C#v1	1	500
572	0	7	70	2	3	3	3	424	176	1272	528	CoherentMotion_C#v1	1	500
862	1	2	23	3	3	3	3	143	457	429	1371	CoherentMotion_C#v1	1	500
1118	0	0	5	0	2	3	3	31	569	93	1707	CoherentMotion_C#v1	1	500
574	0	4	42	1	0	3	3	256	344	768	1032	CoherentMotion_C#v1	1	500
553	0	5	51	1	2	3	3	312	288	936	864	CoherentMotion_C#v1	1	500
771	1	6	61	3	3	3	3	368	232	1104	696	CoherentMotion_C#v1	1	500
797	1	5	51	2	2	3	3	312	288	936	864	CoherentMotion_C#v1	1	500
791	1	4	42	1	1	3	3	256	344	768	1032	CoherentMotion_C#v1	1	500
768	1	3	33	2	2	3	3	199	401	597	1203	CoherentMotion_C#v1	1	500
664	0	4	42	2	3	3	3	256	344	768	1032	CoherentMotion_C#v1	1	500
831	1	0	5	3	3	3	3	31	569	93	1707	CoherentMotion_C#v1	1	500
729	0	2	23	0	1	3	3	143	457	429	1371	CoherentMotion_C#v1	1	500
593	0	0	5	0	2	3	3	31	569	93	1707	CoherentMotion_C#v1	1	500
581	0	3	33	1	0	3	3	199	401	597	1203	CoherentMotion_C#v1	1	500
2056	1	7	70	0	0	3	3	424	176	1272	528	CoherentMotion_C#v1	1	500
1073	0	0	5	3	0	3	3	31	569	93	1707	CoherentMotion_C#v1	1	500
689	1	7	70	2	2	3	3	424	176	1272	528	CoherentMotion_C#v1	1	500
664	0	6	61	1	3	3	3	368	232	1104	696	CoherentMotion_C#v1	1	500
653	1	6	61	2	2	3	3	368	232	1104	696	CoherentMotion_C#v1	1	500
800	0	4	42	0	2	3	3	256	344	768	1032	CoherentMotion_C#v1	1	500
1199	0	2	23	0	2	3	3	143	457	429	1371	CoherentMotion_C#v1	1	500
848	0	1	14	1	3	3	3	87	513	261	1539	CoherentMotion_C#v1	1	500
892	1	7	70	2	2	3	3	424	176	1272	528	CoherentMotion_C#v1	1	500
632	1	5	51	1	1	3	3	312	288	936	864	CoherentMotion_C#v1	1	500
1644	0	0	5	0	3	3	3	31	569	93	1707	CoherentMotion_C#v1	1	500
812	1	7	70	1	1	3	3	424	176	1272	528	CoherentMotion_C#v1	1	500
676	0	4	42	0	2	3	3	256	344	768	1032	CoherentMotion_C#v1	1	500
713	1	5	51	0	0	3	3	312	288	936	864	CoherentMotion_C#v1	1	500
703	1	6	61	1	1	3	3	368	232	1104	696	CoherentMotion_C#v1	1	500
1274	0	1	14	2	3	3	3	87	513	261	1539	CoherentMotion_C#v1	1	500
1101	0	2	23	3	1	3	3	143	457	429	1371	CoherentMotion_C#v1	1	500
673	0	2	23	1	2	3	3	143	457	429	1371	CoherentMotion_C#v1	1	500
1480	0	1	14	3	1	3	3	87	513	261	1539	CoherentMotion_C#v1	1	500
850	0	0	5	1	3	3	3	31	569	93	1707	CoherentMotion_C#v1	1	500
1260	0	3	33	2	1	3	3	199	401	597	1203	CoherentMotion_C#v1	1	500
977	1	7	70	3	3	3	3	424	176	1272	528	CoherentMotion_C#v1	1	500
1037	0	1	14	1	2	3	3	87	513	261	1539	CoherentMotion_C#v1	1	500
1007	1	5	51	3	3	3	3	312	288	936	864	CoherentMotion_C#v1	1	500
781	1	5	51	0	0	3	3	312	288	936	864	CoherentMotion_C#v1	1	500
1843	0	5	51	0	3	3	3	312	288	936	864	CoherentMotion_C#v1	1	500
683	1	6	61	0	0	3	3	368	232	1104	696	CoherentMotion_C#v1	1	500
626	1	7	70	0	0	3	3	424	176	1272	528	CoherentMotion_C#v1	1	500
999	1	6	61	3	3	3	3	368	232	1104	696	CoherentMotion_C#v1	1	500
709	0	2	23	0	1	3	3	143	457	429	1371	CoherentMotion_C#v1	1	500
684	1	3	33	0	0	3	3	199	401	597	1203	CoherentMotion_C#v1	1	500
577	0	0	5	0	2	3	3	31	569	93	1707	CoherentMotion_C#v1	1	500
726	1	5	51	0	0	3	3	312	288	936	864	CoherentMotion_C#v1	1	500
718	1	6	61	1	1	3	3	368	232	1104	696	CoherentMotion_C#v1	1	500
597	1	2	23	3	3	3	3	143	457	429	1371	CoherentMotion_C#v1	1	500
746	1	6	61	1	1	3	3	368	232	1104	696	CoherentMotion_C#v1	1	500
576	0	6	61	1	3	3	3	368	232	1104	696	CoherentMotion_C#v1	1	500
820	1	5	51	1	1	3	3	312	288	936	864	CoherentMotion_C#v1	1	500
734	1	3	33	0	0	3	3	199	401	597	1203	CoherentMotion_C#v1	1	500
727	1	3	33	2	2	3	3	199	401	597	1203	CoherentMotion_C#v1	1	500
862	1	0	5	0	0	3	3	31	569	93	1707	CoherentMotion_C#v1	1	500
697	1	4	42	2	2	3	3	256	344	768	1032	CoherentMotion_C#v1	1	500
828	1	4	42	0	0	3	3	256	344	768	1032	CoherentMotion_C#v1	1	500
714	1	4	42	2	2	3	3	256	344	768	1032	CoherentMotion_C#v1	1	500
881	1	6	61	1	1	3	3	368	232	1104	696	CoherentMotion_C#v1	1	500
796	1	2	23	0	0	3	3	143	457	429	1371	CoherentMotion_C#v1	1	500
614	0	2	23	3	1	3	3	143	457	429	1371	CoherentMotion_C#v1	1	500
875	1	5	51	0	0	3	3	312	288	936	864	CoherentMotion_C#v1	1	500
1255	1	0	5	3	3	3	3	31	569	93	1707	CoherentMotion_C#v1	1	500
700	1	6	61	1	1	3	3	368	232	1104	696	CoherentMotion_C#v1	1	500
658	1	4	42	3	3	3	3	256	344	768	1032	CoherentMotion_C#v1	1	500
543	1	4	42	1	1	3	3	256	344	768	1032	CoherentMotion_C#v1	1	500
584	1	7	70	0	0	3	3	424	176	1272	528	CoherentMotion_C#v1	1	500
814	1	3	33	3	3	3	3	199	401	597	1203	CoherentMotion_C#v1	1	500
1544	0	0	5	0	1	3	3	31	569	93	1707	CoherentMotion_C#v1	1	500
724	1	3	33	1	1	3	3	199	401	597	1203	CoherentMotion_C#v1	1	500
589	1	4	42	3	3	3	3	256	344	768	1032	CoherentMotion_C#v1	1	500
993	0	1	14	1	0	3	3	87	513	261	1539	CoherentMotion_C#v1	1	500
719	1	3	33	1	1	3	3	199	401	597	1203	CoherentMotion_C#v1	1	500
743	1	2	23	3	3	3	3	143	457	429	1371	CoherentMotion_C#v1	1	500
751	0	2	23	3	1	3	3	143	457	429	1371	CoherentMotion_C#v1	1	500
759	0	4	42	2	3	3	3	256	344	768	1032	CoherentMotion_C#v1	1	500
557	0	1	14	1	0	3	3	87	513	261	1539	CoherentMotion_C#v1	1	500
2978	0	2	23	2	0	3	3	143	457	429	1371	CoherentMotion_C#v1	1	500
722	1	4	42	1	1	3	3	256	344	768	1032	CoherentMotion_C#v1	1	500
764	1	5	51	0	0	3	3	312	288	936	864	CoherentMotion_C#v1	1	500
819	1	2	23	2	2	3	3	143	457	429	1371	CoherentMotion_C#v1	1	500
793	0	7	70	2	0	3	3	424	176	1272	528	CoherentMotion_C#v1	1	500
774	0	0	5	3	1	3	3	31	569	93	1707	CoherentMotion_C#v1	1	500
751	1	2	23	1	1	3	3	143	457	429	1371	CoherentMotion_C#v1	1	500
678	1	6	61	3	3	3	3	368	232	1104	696	CoherentMotion_C#v1	1	500
717	1	6	61	3	3	3	3	368	232	1104	696	CoherentMotion_C#v1	1	500
645	1	3	33	2	2	3	3	199	401	597	1203	CoherentMotion_C#v1	1	500
698	1	6	61	2	2	3	3	368	232	1104	696	CoherentMotion_C#v1	1	500
673	1	5	51	2	2	3	3	312	288	936	864	CoherentMotion_C#v1	1	500
647	0	1	14	1	2	3	3	87	513	261	1539	CoherentMotion_C#v1	1	500
1245	0	0	5	0	2	3	3	31	569	93	1707	CoherentMotion_C#v1	1	500
2259	0	1	14	3	1	3	3	87	513	261	1539	CoherentMotion_C#v1	1	500
896	1	4	42	1	1	3	3	256	344	768	1032	CoherentMotion_C#v1	1	500
717	1	6	61	0	0	3	3	368	232	1104	696	CoherentMotion_C#v1	1	500
740	1	1	14	1	1	3	3	87	513	261	1539	CoherentMotion_C#v1	1	500
1211	1	6	61	0	0	3	3	368	232	1104	696	CoherentMotion_C#v1	1	500
927	1	3	33	0	0	3	3	199	401	597	1203	CoherentMotion_C#v1	1	500
844	1	7	70	1	1	3	3	424	176	1272	528	CoherentMotion_C#v1	1	500
838	1	1	14	0	0	3	3	87	513	261	1539	CoherentMotion_C#v1	1	500
625	0	2	23	3	1	3	3	143	457	429	1371	CoherentMotion_C#v1	1	500
2818	1	4	42	3	3	3	3	256	344	768	1032	CoherentMotion_C#v1	1	500
708	0	4	42	3	0	3	3	256	344	768	1032	CoherentMotion_C#v1	1	500
729	0	5	51	1	3	3	3	312	288	936	864	CoherentMotion_C#v1	1	500
785	0	1	14	2	0	3	3	87	513	261	1539	CoherentMotion_C#v1	1	500
541	1	2	23	1	1	3	3	143	457	429	1371	CoherentMotion_C#v1	1	500
2491	0	6	61	0	2	3	3	368	232	1104	696	CoherentMotion_C#v1	1	500
848	0	4	42	3	0	3	3	256	344	768	1032	CoherentMotion_C#v1	1	500
604	1	5	51	1	1	3	3	312	288	936	864	CoherentMotion_C#v1	1	500
560	1	5	51	3	3	3	3	312	288	936	864	CoherentMotion_C#v1	1	500
545	0	0	5	0	1	3	3	31	569	93	1707	CoherentMotion_C#v1	1	500
613	0	2	23	3	0	3	3	143	457	429	1371	CoherentMotion_C#v1	1	500
619	0	3	33	2	3	3	3	199	401	597	1203	CoherentMotion_C#v1	1	500
561	0	1	14	3	2	3	3	87	513	261	1539	CoherentMotion_C#v1	1	500
819	1	7	70	0	0	3	3	424	176	1272	528	CoherentMotion_C#v1	1	500
1004	0	4	42	1	0	3	3	256	344	768	1032	CoherentMotion_C#v1	1	500
1116	1	6	61	3	3	3	3	368	232	1104	696	CoherentMotion_C#v1	1	500
812	1	2	23	3	3	3	3	143	457	429	1371	CoherentMotion_C#v1	1	500
615	0	3	33	1	3	3	3	199	401	597	1203	CoherentMotion_C#v1	1	500
619	0	7	70	1	3	3	3	424	176	1272	528	CoherentMotion_C#v1	1	500
672	1	5	51	0	0	3	3	312	288	936	864	CoherentMotion_C#v1	1	500
771	1	4	42	3	3	3	3	256	344	768	1032	CoherentMotion_C#v1	1	500
543	1	5	51	2	2	3	3	312	288	936	864	CoherentMotion_C#v1	1	500
995	0	2	23	2	1	3	3	143	457	429	1371	CoherentMotion_C#v1	1	500
540	0	4	42	2	0	3	3	256	344	768	1032	CoherentMotion_C#v1	1	500
692	1	6	61	3	3	3	3	368	232	1104	696	CoherentMotion_C#v1	1	500
1065	0	1	14	2	3	3	3	87	513	261	1539	CoherentMotion_C#v1	1	500
587	0	2	23	3	2	3	3	143	457	429	1371	CoherentMotion_C#v1	1	500
538	0	2	23	2	1	3	3	143	457	429	1371	CoherentMotion_C#v1	1	500
2225	0	7	70	1	0	3	3	424	176	1272	528	CoherentMotion_C#v1	1	500
639	0	0	5	0	3	3	3	31	569	93	1707	CoherentMotion_C#v1	1	500
884	1	6	61	3	3	3	3	368	232	1104	696	CoherentMotion_C#v1	1	500
801	1	0	5	3	3	3	3	31	569	93	1707	CoherentMotion_C#v1	1	500
777	0	2	23	3	1	3	3	143	457	429	1371	CoherentMotion_C#v1	1	500
1552	0	5	51	1	3	3	3	312	288	936	864	CoherentMotion_C#v1	1	500
1294	0	6	61	2	0	3	3	368	232	1104	696	CoherentMotion_C#v1	1	500
692	0	1	14	3	2	3	3	87	513	261	1539	CoherentMotion_C#v1	1	500
604	0	0	5	3	0	3	3	31	569	93	1707	CoherentMotion_C#v1	1	500
1521	1	2	23	0	0	3	3	143	457	429	1371	CoherentMotion_C#v1	1	500
733	0	0	5	0	3	3	3	31	569	93	1707	CoherentMotion_C#v1	1	500
772	0	2	23	2	1	3	3	143	457	429	1371	CoherentMotion_C#v1	1	500
1310	0	2	23	1	3	3	3	143	457	429	1371	CoherentMotion_C#v1	1	500
675	0	2	23	2	3	3	3	143	457	429	1371	CoherentMotion_C#v1	1	500
2774	1	7	70	2	2	3	3	424	176	1272	528	CoherentMotion_C#v1	1	500
870	0	0	5	3	0	3	3	31	569	93	1707	CoherentMotion_C#v1	1	500
833	1	7	70	1	1	3	3	424	176	1272	528	CoherentMotion_C#v1	1	500
667	1	5	51	1	1	3	3	312	288	936	864	CoherentMotion_C#v1	1	500
801	1	4	42	0	0	3	3	256	344	768	1032	CoherentMotion_C#v1	1	500
907	0	2	23	0	1	3	3	143	457	429	1371	CoherentMotion_C#v1	1	500
739	1	2	23	3	3	3	3	143	457	429	1371	CoherentMotion_C#v1	1	500
607	0	1	14	0	3	3	3	87	513	261	1539	CoherentMotion_C#v1	1	500
612	0	0	5	0	1	3	3	31	569	93	1707	CoherentMotion_C#v1	1	500
712	1	1	14	0	0	3	3	87	513	261	1539	CoherentMotion_C#v1	1	500
1184	0	5	51	0	2	3	3	312	288	936	864	CoherentMotion_C#v1	1	500
755	1	5	51	0	0	3	3	312	288	936	864	CoherentMotion_C#v1	1	500
634	0	0	5	1	2	3	3	31	569	93	1707	CoherentMotion_C#v1	1	500
543	0	7	70	1	3	3	3	424	176	1272	528	CoherentMotion_C#v1	1	500
545	0	4	42	3	1	3	3	256	344	768	1032	CoherentMotion_C#v1	1	500
661	1	4	42	1	1	3	3	256	344	768	1032	CoherentMotion_C#v1	1	500
857	1	3	33	0	0	3	3	199	401	597	1203	CoherentMotion_C#v1	1	500
711	1	4	42	1	1	3	3	256	344	768	1032	CoherentMotion_C#v1	1	500
669	1	6	61	1	1	3	3	368	232	1104	696	CoherentMotion_C#v1	1	500
833	0	2	23	0	3	3	3	143	457	429	1371	CoherentMotion_C#v1	1	500
638	0	7	70	3	1	3	3	424	176	1272	528	CoherentMotion_C#v1	1	500
773	0	3	33	2	0	3	3	199	401	597	1203	CoherentMotion_C#v1	1	500
3118	1	6	61	3	3	3	3	368	232	1104	696	CoherentMotion_C#v1	1	500
738	1	5	51	0	0	3	3	312	288	936	864	CoherentMotion_C#v1	1	500
585	0	2	23	3	2	3	3	143	457	429	1371	CoherentMotion_C#v1	1	500
542	0	6	61	1	3	3	3	368	232	1104	696	CoherentMotion_C#v1	1	500
688	1	4	42	0	0	3	3	256	344	768	1032	CoherentMotion_C#v1	1	500
679	1	7	70	1	1	3	3	424	176	1272	528	CoherentMotion_C#v1	1	500
762	1	1	14	1	1	3	3	87	513	261	1539	CoherentMotion_C#v1	1	500
663	1	3	33	1	1	3	3	199	401	597	1203	CoherentMotion_C#v1	1	500
749	1	6	61	1	1	3	3	368	232	1104	696	CoherentMotion_C#v1	1	500
917	0	0	5	2	3	3	3	31	569	93	1707	CoherentMotion_C#v1	1	500
658	0	2	23	3	1	3	3	143	457	429	1371	CoherentMotion_C#v1	1	500
1542	1	3	33	0	0	3	3	199	401	597	1203	CoherentMotion_C#v1	1	500
818	1	2	23	3	3	3	3	143	457	429	1371	CoherentMotion_C#v1	1	500
972	1	1	14	0	0	3	3	87	513	261	1539	CoherentMotion_C#v1	1	500
667	0	7	70	2	0	3	3	424	176	1272	528	CoherentMotion_C#v1	1	500
832	1	7	70	2	2	3	3	424	176	1272	528	CoherentMotion_C#v1	1	500
762	1	1	14	2	2	3	3	87	513	261	1539	CoherentMotion_C#v1	1	500
820	0	3	33	1	2	3	3	199	401	597	1203	CoherentMotion_C#v1	1	500
702	0	6	61	2	1	3	3	368	232	1104	696	CoherentMotion_C#v1	1	500
805	0	2	23	2	0	3	3	143	457	429	1371	CoherentMotion_C#v1	1	500
655	0	1	14	3	2	3	3	87	513	261	1539	CoherentMotion_C#v1	1	500
693	1	5	51	0	0	3	3	312	288	936	864	CoherentMotion_C#v1	1	500
546	1	5	51	0	0	3	3	312	288	936	864	CoherentMotion_C#v1	1	500
684	0	6	61	3	0	3	3	368	232	1104	696	CoherentMotion_C#v1	1	500
820	1	2	23	2	2	3	3	143	457	429	1371	CoherentMotion_C#v1	1	500
909	1	5	51	1	1	3	3	312	288	936	864	CoherentMotion_C#v1	1	500
662	1	4	42	0	0	3	3	256	344	768	1032	CoherentMotion_C#v1	1	500
892	1	5	51	3	3	3	3	312	288	936	864	CoherentMotion_C#v1	1	500
731	1	3	33	0	0	3	3	199	401	597	1203	CoherentMotion_C#v1	1	500
548	0	4	42	3	1	3	3	256	344	768	1032	CoherentMotion_C#v1	1	500
743	1	3	33	0	0	3	3	199	401	597	1203	CoherentMotion_C#v1	1	500
688	1	3	33	0	0	3	3	199	401	597	1203	CoherentMotion_C#v1	1	500
725	0	1	14	0	1	3	3	87	513	261	1539	CoherentMotion_C#v1	1	500
587	0	3	33	0	3	3	3	199	401	597	1203	CoherentMotion_C#v1	1	500
607	1	3	33	0	0	3	3	199	401	597	1203	CoherentMotion_C#v1	1	500
1924	0	7	70	1	0	3	3	424	176	1272	528	CoherentMotion_C#v1	1	500
763	0	4	42	3	0	3	3	256	344	768	1032	CoherentMotion_C#v1	1	500
1588	0	7	70	3	0	3	3	424	176	1272	528	CoherentMotion_C#v1	1	500
835	1	6	61	0	0	3	3	368	232	1104	696	CoherentMotion_C#v1	1	500
830	0	6	61	3	0	3	3	368	232	1104	696	CoherentMotion_C#v1	1	500
618	0	2	23	1	3	3	3	143	457	429	1371	CoherentMotion_C#v1	1	500
636	0	1	14	0	3	3	3	87	513	261	1539	CoherentMotion_C#v1	1	500
548	0	7	70	3	0	3	3	424	176	1272	528	CoherentMotion_C#v1	1	500
579	1	2	23	1	1	3	3	143	457	429	1371	CoherentMotion_C#v1	1	500
582	0	7	70	3	1	3	3	424	176	1272	528	CoherentMotion_C#v1	1	500
622	0	1	14	2	1	3	3	87	513	261	1539	CoherentMotion_C#v1	1	500
578	1	4	42	0	0	3	3	256	344	768	1032	CoherentMotion_C#v1	1	500
758	1	4	42	1	1	3	3	256	344	768	1032	CoherentMotion_C#v1	1	500
701	0	7	70	2	0	3	3	424	176	1272	528	CoherentMotion_C#v1	1	500
582	1	0	5	3	3	3	3	31	569	93	1707	CoherentMotion_C#v1	1	500
545	0	7	70	3	0	3	3	424	176	1272	528	CoherentMotion_C#v1	1	500
1197	0	2	23	3	1	3	3	143	457	429	1371	CoherentMotion_C#v1	1	500
737	1	1	14	1	1	3	3	87	513	261	1539	CoherentMotion_C#v1	1	500
601	0	3	33	0	1	3	3	199	401	597	1203	CoherentMotion_C#v1	1	500
538	1	4	42	0	0	3	3	256	344	768	1032	CoherentMotion_C#v1	1	500
1259	0	3	33	0	3	3	3	199	401	597	1203	CoherentMotion_C#v1	1	500
835	1	3	33	0	0	3	3	199	401	597	1203	CoherentMotion_C#v1	1	500
686	0	1	14	0	1	3	3	87	513	261	1539	CoherentMotion_C#v1	1	500
849	0	1	14	1	3	3	3	87	513	261	1539	CoherentMotion_C#v1	1	500
719	1	6	61	1	1	3	3	368	232	1104	696	CoherentMotion_C#v1	1	500
1092	0	7	70	0	3	3	3	424	176	1272	528	CoherentMotion_C#v1	1	500
1015	0	0	5	1	3	3	3	31	569	93	1707	CoherentMotion_C#v1	1	500
664	0	7	70	3	1	3	3	424	176	1272	528	CoherentMotion_C#v1	1	500
814	0	0	5	2	0	3	3	31	569	93	1707	CoherentMotion_C#v1	1	500
1205	0	6	61	3	0	3	3	368	232	1104	696	CoherentMotion_C#v1	1	500
586	1	1	14	1	1	3	3	87	513	261	1539	CoherentMotion_C#v1	1	500
767	0	4	42	1	3	3	3	256	344	768	1032	CoherentMotion_C#v1	1	500
695	0	3	33	1	0	3	3	199	401	597	1203	CoherentMotion_C#v1	1	500
749	1	6	61	0	0	3	3	368	232	1104	696	CoherentMotion_C#v1	1	500
885	0	3	33	3	0	3	3	199	401	597	1203	CoherentMotion_C#v1	1	500
1009	1	6	61	1	1	3	3	368	232	1104	696	CoherentMotion_C#v1	1	500
801	1	3	33	3	3	3	3	199	401	597	1203	CoherentMotion_C#v1	1	500
1179	1	1	14	1	1	3	3	87	513	261	1539	CoherentMotion_C#v1	1	500
798	0	2	23	0	3	3	3	143	457	429	1371	CoherentMotion_C#v1	1	500
902	0	0	5	3	0	3	3	31	569	93	1707	CoherentMotion_C#v1	1	500
578	1	7	70	2	2	3	3	424	176	1272	528	CoherentMotion_C#v1	1	500
886	0	7	70	3	1	3	3	424	176	1272	528	CoherentMotion_C#v1	1	500
849	0	0	5	0	3	3	3	31	569	93	1707	CoherentMotion_C#v1	1	500
620	0	1	14	1	0	3	3	87	513	261	1539	CoherentMotion_C#v1	1	500
545	0	0	5	3	2	3	3	31	569	93	1707	CoherentMotion_C#v1	1	500
658	0	1	14	1	0	3	3	87	513	261	1539	CoherentMotion_C#v1	1	500
1593	1	3	33	2	2	3	3	199	401	597	1203	CoherentMotion_C#v1	1	500
628	0	6	61	1	2	3	3	368	232	1104	696	CoherentMotion_C#v1	1	500
781	1	3	33	2	2	3	3	199	401	597	1203	CoherentMotion_C#v1	1	500
544	0	0	5	0	1	3	3	31	569	93	1707	CoherentMotion_C#v1	1	500
790	0	4	42	0	3	3	3	256	344	768	1032	CoherentMotion_C#v1	1	500
608	0	6	61	3	0	3	3	368	232	1104	696	CoherentMotion_C#v1	1	500
1204	0	6	61	3	1	3	3	368	232	1104	696	CoherentMotion_C#v1	1	500
777	0	0	5	1	3	3	3	31	569	93	1707	CoherentMotion_C#v1	1	500
657	0	2	23	0	2	3	3	143	457	429	1371	CoherentMotion_C#v1	1	500
712	0	0	5	3	0	3	3	31	569	93	1707	CoherentMotion_C#v1	1	500
736	0	0	5	3	1	3	3	31	569	93	1707	CoherentMotion_C#v1	1	500
727	0	4	42	3	1	3	3	256	344	768	1032	CoherentMotion_C#v1	1	500
975	1	6	61	3	3	3	3	368	232	1104	696	CoherentMotion_C#v1	1	500
924	1	1	14	0	0	3	3	87	513	261	1539	CoherentMotion_C#v1	1	500
665	1	0	5	0	0	3	3	31	569	93	1707	CoherentMotion_C#v1	1	500
814	0	6	61	3	1	3	3	368	232	1104	696	CoherentMotion_C#v1	1	500
601	1	4	42	2	2	3	3	256	344	768	1032	CoherentMotion_C#v1	1	500
846	0	4	42	1	3	3	3	256	344	768	1032	CoherentMotion_C#v1	1	500
776	0	4	42	3	0	3	3	256	344	768	1032	CoherentMotion_C#v1	1	500
801	0	3	33	2	1	3	3	199	401	597	1203	CoherentMotion_C#v1	1	500
545	0	6	61	1	0	3	3	368	232	1104	696	CoherentMotion_C#v1	1	500
670	1	7	70	0	0	3	3	424	176	1272	528	CoherentMotion_C#v1	1	500
818	1	6	61	1	1	3	3	368	232	1104	696	CoherentMotion_C#v1	1	500
1053	1	0	5	3	3	3	3	31	569	93	1707	CoherentMotion_C#v1	1	500
734	1	7	70	0	0	3	3	424	176	1272	528	CoherentMotion_C#v1	1	500
900	0	0	5	2	0	3	3	31	569	93	1707	CoherentMotion_C#v1	1	500
1153	1	3	33	3	3	3	3	199	401	597	1203	CoherentMotion_C#v1	1	500
707	1	7	70	1	1	3	3	424	176	1272	528	CoherentMotion_C#v1	1	500
747	1	3	33	0	0	3	3	199	401	597	1203	CoherentMotion_C#v1	1	500
675	1	4	42	1	1	3	3	256	344	768	1032	CoherentMotion_C#v1	1	500
664	1	4	42	0	0	3	3	256	344	768	1032	CoherentMotion_C#v1	1	500
575	0	7	70	0	1	3	3	424	176	1272	528	CoherentMotion_C#v1	1	500
899	1	7	70	3	3	3	3	424	176	1272	528	CoherentMotion_C#v1	1	500
635	1	6	61	1	1	3	3	368	232	1104	696	CoherentMotion_C#v1	1	500
917	0	2	23	1	0	3	3	143	457	429	1371	CoherentMotion_C#v1	1	500
882	0	5	51	3	1	3	3	312	288	936	864	CoherentMotion_C#v1	1	500
925	1	7	70	3	3	3	3	424	176	1272	528	CoherentMotion_C#v1	1	500
744	1	7	70	0	0	3	3	424	176	1272	528	CoherentMotion_C#v1	1	500
1280	0	2	23	3	1	3	3	143	457	429	1371	CoherentMotion_C#v1	1	500
726	1	5	51	1	1	3	3	312	288	936	864	CoherentMotion_C#v1	1	500
702	1	1	14	0	0	3	3	87	513	261	1539	CoherentMotion_C#v1	1	500
612	0	3	33	2	0	3	3	199	401	597	1203	CoherentMotion_C#v1	1	500
1033	1	2	23	1	1	3	3	143	457	429	1371	CoherentMotion_C#v1	1	500
949	0	1	14	3	0	3	3	87	513	261	1539	CoherentMotion_C#v1	1	500
837	0	1	14	1	3	3	3	87	513	261	1539	CoherentMotion_C#v1	1	500
831	1	7	70	0	0	3	3	424	176	1272	528	CoherentMotion_C#v1	1	500
699	1	3	33	1	1	3	3	199	401	597	1203	CoherentMotion_C#v1	1	500
660	1	3	33	3	3	3	3	199	401	597	1203	CoherentMotion_C#v1	1	500
583	1	5	51	0	0	3	3	312	288	936	864	CoherentMotion_C#v1	1	500
779	1	4	42	2	2	3	3	256	344	768	1032	CoherentMotion_C#v1	1	500
1042	0	4	42	2	0	3	3	256	344	768	1032	CoherentMotion_C#v1	1	500
896	0	3	33	2	3	3	3	199	401	597	1203	CoherentMotion_C#v1	1	500
719	0	5	51	2	0	3	3	312	288	936	864	CoherentMotion_C#v1	1	500
840	0	6	61	3	1	3	3	368	232	1104	696	CoherentMotion_C#v1	1	500
801	0	0	5	0	3	3	3	31	569	93	1707	CoherentMotion_C#v1	1	500
587	0	4	42	1	0	3	3	256	344	768	1032	CoherentMotion_C#v1	1	500
