# Supplementary material for: The Leuven Embedded Figures Test (L-EFT): measuring perception, intelligence or executive function?
Source: PeerJ. 2018 Mar 26;6:e4524. doi: 10.7717/peerj.4524 (PMC5875396; doi:10.7717/peerj.4524)
Supplement: Supplemental Information 9 [file peerj-06-4524-s009.zip › Study 1/CoherentMotion/116740CoherentMotion.csv]

ReactionTime	Accuracy	CoherenceLevel	CoherenceValue	StimDirection	RespDirection	G_MeanCoherentSpeed	G_MeanRandomSpeed	TotalCoherent	TotalRandom	TotalCoherentSpeed	TotalRandomSpeed	TestID	MainPrac	MotionDuration
2178	0	7	70	0	2	3	3	424	176	1272	528	CoherentMotion_C#v1	0	1000
1725	1	3	33	3	3	3	3	199	401	597	1203	CoherentMotion_C#v1	0	1000
1624	1	0	5	2	2	3	3	31	569	93	1707	CoherentMotion_C#v1	0	1000
1343	1	7	70	2	2	3	3	424	176	1272	528	CoherentMotion_C#v1	0	1000
1295	1	4	42	0	0	3	3	256	344	768	1032	CoherentMotion_C#v1	0	1000
1516	1	5	51	0	0	3	3	312	288	936	864	CoherentMotion_C#v1	0	1000
1520	0	5	51	2	0	3	3	312	288	936	864	CoherentMotion_C#v1	0	1000
1124	1	2	23	2	2	3	3	143	457	429	1371	CoherentMotion_C#v1	0	1000
1583	1	3	33	0	0	3	3	199	401	597	1203	CoherentMotion_C#v1	0	1000
1081	0	2	23	0	2	3	3	143	457	429	1371	CoherentMotion_C#v1	0	1000
1310	0	1	14	3	2	3	3	87	513	261	1539	CoherentMotion_C#v1	0	1000
1588	0	1	14	2	0	3	3	87	513	261	1539	CoherentMotion_C#v1	0	1000
1024	0	6	61	3	2	3	3	368	232	1104	696	CoherentMotion_C#v1	0	1000
1265	0	5	51	3	0	3	3	312	288	936	864	CoherentMotion_C#v1	0	1000
1434	0	0	5	1	2	3	3	31	569	93	1707	CoherentMotion_C#v1	0	1000
1388	0	7	70	2	1	3	3	424	176	1272	528	CoherentMotion_C#v1	0	1000
1296	0	0	5	2	3	3	3	31	569	93	1707	CoherentMotion_C#v1	0	1000
1247	1	5	51	0	0	3	3	312	288	936	864	CoherentMotion_C#v1	0	1000
1074	0	2	23	3	0	3	3	143	457	429	1371	CoherentMotion_C#v1	0	1000
1419	1	6	61	2	2	3	3	368	232	1104	696	CoherentMotion_C#v1	0	1000
2013	0	0	5	1	2	3	3	31	569	93	1707	CoherentMotion_C#v1	0	1000
1350	0	1	14	2	0	3	3	87	513	261	1539	CoherentMotion_C#v1	0	1000
1334	0	5	51	1	0	3	3	312	288	936	864	CoherentMotion_C#v1	0	1000
1321	1	5	51	0	0	3	3	312	288	936	864	CoherentMotion_C#v1	0	1000
1044	1	5	51	2	2	3	3	312	288	936	864	CoherentMotion_C#v1	0	1000
1866	1	4	42	3	3	3	3	256	344	768	1032	CoherentMotion_C#v1	0	1000
1528	0	3	33	0	2	3	3	199	401	597	1203	CoherentMotion_C#v1	0	1000
1401	0	5	51	0	2	3	3	312	288	936	864	CoherentMotion_C#v1	0	1000
1086	1	5	51	2	2	3	3	312	288	936	864	CoherentMotion_C#v1	0	1000
1446	0	0	5	2	1	3	3	31	569	93	1707	CoherentMotion_C#v1	0	1000
1337	1	7	70	2	2	3	3	424	176	1272	528	CoherentMotion_C#v1	0	1000
1768	1	1	14	0	0	3	3	87	513	261	1539	CoherentMotion_C#v1	0	1000
1201	0	6	61	0	2	3	3	368	232	1104	696	CoherentMotion_C#v1	0	1000
1357	0	3	33	0	2	3	3	199	401	597	1203	CoherentMotion_C#v1	0	1000
2078	1	2	23	1	1	3	3	143	457	429	1371	CoherentMotion_C#v1	0	1000
1656	1	2	23	1	1	3	3	143	457	429	1371	CoherentMotion_C#v1	0	1000
3373	0	3	33	0	1	3	3	199	401	597	1203	CoherentMotion_C#v1	0	1000
1417	1	1	14	2	2	3	3	87	513	261	1539	CoherentMotion_C#v1	0	1000
1537	1	5	51	0	0	3	3	312	288	936	864	CoherentMotion_C#v1	0	1000
1638	1	2	23	3	3	3	3	143	457	429	1371	CoherentMotion_C#v1	0	1000
1834	1	2	23	2	2	3	3	143	457	429	1371	CoherentMotion_C#v1	0	1000
1755	0	1	14	1	2	3	3	87	513	261	1539	CoherentMotion_C#v1	0	1000
1148	0	5	51	0	2	3	3	312	288	936	864	CoherentMotion_C#v1	0	1000
2112	1	2	23	1	1	3	3	143	457	429	1371	CoherentMotion_C#v1	0	1000
1306	0	1	14	0	2	3	3	87	513	261	1539	CoherentMotion_C#v1	0	1000
1111	0	1	14	0	1	3	3	87	513	261	1539	CoherentMotion_C#v1	0	1000
1096	0	1	14	1	0	3	3	87	513	261	1539	CoherentMotion_C#v1	0	1000
1177	1	2	23	3	3	3	3	143	457	429	1371	CoherentMotion_C#v1	0	1000
1214	1	2	23	1	1	3	3	143	457	429	1371	CoherentMotion_C#v1	0	1000
1450	0	4	42	1	0	3	3	256	344	768	1032	CoherentMotion_C#v1	0	1000
1372	1	6	61	2	2	3	3	368	232	1104	696	CoherentMotion_C#v1	0	1000
1315	0	2	23	1	3	3	3	143	457	429	1371	CoherentMotion_C#v1	0	1000
1280	1	3	33	3	3	3	3	199	401	597	1203	CoherentMotion_C#v1	0	1000
1279	1	4	42	3	3	3	3	256	344	768	1032	CoherentMotion_C#v1	0	1000
1026	1	7	70	1	1	3	3	424	176	1272	528	CoherentMotion_C#v1	0	1000
1179	1	4	42	1	1	3	3	256	344	768	1032	CoherentMotion_C#v1	0	1000
1620	1	5	51	1	1	3	3	312	288	936	864	CoherentMotion_C#v1	0	1000
1173	1	7	70	3	3	3	3	424	176	1272	528	CoherentMotion_C#v1	0	1000
1232	1	1	14	2	2	3	3	87	513	261	1539	CoherentMotion_C#v1	0	1000
1140	1	5	51	0	0	3	3	312	288	936	864	CoherentMotion_C#v1	0	1000
1303	1	5	51	0	0	3	3	312	288	936	864	CoherentMotion_C#v1	0	1000
1334	0	1	14	0	2	3	3	87	513	261	1539	CoherentMotion_C#v1	0	1000
1745	0	3	33	2	1	3	3	199	401	597	1203	CoherentMotion_C#v1	0	1000
1119	1	2	23	3	3	3	3	143	457	429	1371	CoherentMotion_C#v1	0	1000
1287	1	5	51	3	3	3	3	312	288	936	864	CoherentMotion_C#v1	0	1000
2190	0	5	51	0	2	3	3	312	288	936	864	CoherentMotion_C#v1	0	1000
1394	0	0	5	3	1	3	3	31	569	93	1707	CoherentMotion_C#v1	0	1000
1380	1	5	51	1	1	3	3	312	288	936	864	CoherentMotion_C#v1	0	1000
1081	1	3	33	0	0	3	3	199	401	597	1203	CoherentMotion_C#v1	0	1000
1422	1	6	61	1	1	3	3	368	232	1104	696	CoherentMotion_C#v1	0	1000
2030	1	3	33	1	1	3	3	199	401	597	1203	CoherentMotion_C#v1	0	1000
1255	0	0	5	2	3	3	3	31	569	93	1707	CoherentMotion_C#v1	0	1000
1821	1	5	51	1	1	3	3	312	288	936	864	CoherentMotion_C#v1	0	1000
1265	1	3	33	1	1	3	3	199	401	597	1203	CoherentMotion_C#v1	0	1000
1094	1	6	61	3	3	3	3	368	232	1104	696	CoherentMotion_C#v1	0	1000
1039	1	6	61	0	0	3	3	368	232	1104	696	CoherentMotion_C#v1	0	1000
1063	1	6	61	1	1	3	3	368	232	1104	696	CoherentMotion_C#v1	0	1000
1038	1	7	70	2	2	3	3	424	176	1272	528	CoherentMotion_C#v1	0	1000
1379	1	3	33	0	0	3	3	199	401	597	1203	CoherentMotion_C#v1	0	1000
1086	1	5	51	3	3	3	3	312	288	936	864	CoherentMotion_C#v1	0	1000
2228	1	5	51	2	2	3	3	312	288	936	864	CoherentMotion_C#v1	1	500
2130	0	0	5	3	2	3	3	31	569	93	1707	CoherentMotion_C#v1	1	500
910	1	5	51	2	2	3	3	312	288	936	864	CoherentMotion_C#v1	1	500
1530	0	3	33	1	2	3	3	199	401	597	1203	CoherentMotion_C#v1	1	500
1262	0	1	14	0	3	3	3	87	513	261	1539	CoherentMotion_C#v1	1	500
1627	0	6	61	3	1	3	3	368	232	1104	696	CoherentMotion_C#v1	1	500
1145	0	1	14	0	2	3	3	87	513	261	1539	CoherentMotion_C#v1	1	500
1028	1	1	14	2	2	3	3	87	513	261	1539	CoherentMotion_C#v1	1	500
2347	1	1	14	1	1	3	3	87	513	261	1539	CoherentMotion_C#v1	1	500
1764	1	5	51	1	1	3	3	312	288	936	864	CoherentMotion_C#v1	1	500
1063	1	6	61	3	3	3	3	368	232	1104	696	CoherentMotion_C#v1	1	500
975	1	7	70	2	2	3	3	424	176	1272	528	CoherentMotion_C#v1	1	500
1240	0	5	51	0	2	3	3	312	288	936	864	CoherentMotion_C#v1	1	500
1256	0	5	51	0	2	3	3	312	288	936	864	CoherentMotion_C#v1	1	500
922	0	1	14	1	2	3	3	87	513	261	1539	CoherentMotion_C#v1	1	500
1003	0	2	23	0	3	3	3	143	457	429	1371	CoherentMotion_C#v1	1	500
1102	1	3	33	2	2	3	3	199	401	597	1203	CoherentMotion_C#v1	1	500
1123	1	4	42	3	3	3	3	256	344	768	1032	CoherentMotion_C#v1	1	500
2057	0	0	5	0	1	3	3	31	569	93	1707	CoherentMotion_C#v1	1	500
734	1	7	70	3	3	3	3	424	176	1272	528	CoherentMotion_C#v1	1	500
917	1	6	61	3	3	3	3	368	232	1104	696	CoherentMotion_C#v1	1	500
1089	0	2	23	3	2	3	3	143	457	429	1371	CoherentMotion_C#v1	1	500
667	1	6	61	3	3	3	3	368	232	1104	696	CoherentMotion_C#v1	1	500
856	1	7	70	3	3	3	3	424	176	1272	528	CoherentMotion_C#v1	1	500
1170	1	5	51	0	0	3	3	312	288	936	864	CoherentMotion_C#v1	1	500
1174	1	0	5	2	2	3	3	31	569	93	1707	CoherentMotion_C#v1	1	500
1250	0	1	14	1	2	3	3	87	513	261	1539	CoherentMotion_C#v1	1	500
1511	0	2	23	2	1	3	3	143	457	429	1371	CoherentMotion_C#v1	1	500
1129	0	6	61	0	2	3	3	368	232	1104	696	CoherentMotion_C#v1	1	500
872	1	7	70	1	1	3	3	424	176	1272	528	CoherentMotion_C#v1	1	500
1086	0	0	5	0	3	3	3	31	569	93	1707	CoherentMotion_C#v1	1	500
871	1	7	70	0	0	3	3	424	176	1272	528	CoherentMotion_C#v1	1	500
939	1	6	61	2	2	3	3	368	232	1104	696	CoherentMotion_C#v1	1	500
1417	1	2	23	1	1	3	3	143	457	429	1371	CoherentMotion_C#v1	1	500
970	1	5	51	2	2	3	3	312	288	936	864	CoherentMotion_C#v1	1	500
817	1	4	42	3	3	3	3	256	344	768	1032	CoherentMotion_C#v1	1	500
1082	1	7	70	0	0	3	3	424	176	1272	528	CoherentMotion_C#v1	1	500
1009	0	5	51	0	2	3	3	312	288	936	864	CoherentMotion_C#v1	1	500
809	0	0	5	3	2	3	3	31	569	93	1707	CoherentMotion_C#v1	1	500
783	1	7	70	2	2	3	3	424	176	1272	528	CoherentMotion_C#v1	1	500
852	1	4	42	0	0	3	3	256	344	768	1032	CoherentMotion_C#v1	1	500
712	1	7	70	3	3	3	3	424	176	1272	528	CoherentMotion_C#v1	1	500
1071	1	3	33	3	3	3	3	199	401	597	1203	CoherentMotion_C#v1	1	500
1223	0	1	14	0	3	3	3	87	513	261	1539	CoherentMotion_C#v1	1	500
732	1	5	51	2	2	3	3	312	288	936	864	CoherentMotion_C#v1	1	500
1315	1	5	51	1	1	3	3	312	288	936	864	CoherentMotion_C#v1	1	500
817	1	2	23	3	3	3	3	143	457	429	1371	CoherentMotion_C#v1	1	500
787	1	7	70	3	3	3	3	424	176	1272	528	CoherentMotion_C#v1	1	500
740	1	5	51	1	1	3	3	312	288	936	864	CoherentMotion_C#v1	1	500
828	0	0	5	1	3	3	3	31	569	93	1707	CoherentMotion_C#v1	1	500
702	1	6	61	0	0	3	3	368	232	1104	696	CoherentMotion_C#v1	1	500
587	1	5	51	2	2	3	3	312	288	936	864	CoherentMotion_C#v1	1	500
600	1	6	61	3	3	3	3	368	232	1104	696	CoherentMotion_C#v1	1	500
1054	0	1	14	0	2	3	3	87	513	261	1539	CoherentMotion_C#v1	1	500
750	1	3	33	1	1	3	3	199	401	597	1203	CoherentMotion_C#v1	1	500
686	1	7	70	0	0	3	3	424	176	1272	528	CoherentMotion_C#v1	1	500
892	1	3	33	0	0	3	3	199	401	597	1203	CoherentMotion_C#v1	1	500
647	1	7	70	2	2	3	3	424	176	1272	528	CoherentMotion_C#v1	1	500
970	1	3	33	1	1	3	3	199	401	597	1203	CoherentMotion_C#v1	1	500
683	1	3	33	3	3	3	3	199	401	597	1203	CoherentMotion_C#v1	1	500
770	1	4	42	3	3	3	3	256	344	768	1032	CoherentMotion_C#v1	1	500
755	1	3	33	0	0	3	3	199	401	597	1203	CoherentMotion_C#v1	1	500
603	1	7	70	2	2	3	3	424	176	1272	528	CoherentMotion_C#v1	1	500
565	1	6	61	3	3	3	3	368	232	1104	696	CoherentMotion_C#v1	1	500
572	1	7	70	3	3	3	3	424	176	1272	528	CoherentMotion_C#v1	1	500
975	0	0	5	3	2	3	3	31	569	93	1707	CoherentMotion_C#v1	1	500
830	0	3	33	1	0	3	3	199	401	597	1203	CoherentMotion_C#v1	1	500
560	1	6	61	3	3	3	3	368	232	1104	696	CoherentMotion_C#v1	1	500
604	0	0	5	3	2	3	3	31	569	93	1707	CoherentMotion_C#v1	1	500
708	0	0	5	3	0	3	3	31	569	93	1707	CoherentMotion_C#v1	1	500
759	0	2	23	0	3	3	3	143	457	429	1371	CoherentMotion_C#v1	1	500
663	0	0	5	1	2	3	3	31	569	93	1707	CoherentMotion_C#v1	1	500
2780	1	1	14	0	0	3	3	87	513	261	1539	CoherentMotion_C#v1	1	500
1453	0	1	14	1	2	3	3	87	513	261	1539	CoherentMotion_C#v1	1	500
715	1	7	70	2	2	3	3	424	176	1272	528	CoherentMotion_C#v1	1	500
659	1	6	61	2	2	3	3	368	232	1104	696	CoherentMotion_C#v1	1	500
1448	0	4	42	3	1	3	3	256	344	768	1032	CoherentMotion_C#v1	1	500
1055	1	0	5	3	3	3	3	31	569	93	1707	CoherentMotion_C#v1	1	500
703	1	6	61	0	0	3	3	368	232	1104	696	CoherentMotion_C#v1	1	500
890	0	2	23	0	2	3	3	143	457	429	1371	CoherentMotion_C#v1	1	500
1518	1	5	51	0	0	3	3	312	288	936	864	CoherentMotion_C#v1	1	500
1322	1	3	33	1	1	3	3	199	401	597	1203	CoherentMotion_C#v1	1	500
870	1	3	33	2	2	3	3	199	401	597	1203	CoherentMotion_C#v1	1	500
778	1	5	51	1	1	3	3	312	288	936	864	CoherentMotion_C#v1	1	500
634	1	4	42	2	2	3	3	256	344	768	1032	CoherentMotion_C#v1	1	500
953	0	0	5	0	3	3	3	31	569	93	1707	CoherentMotion_C#v1	1	500
838	1	2	23	2	2	3	3	143	457	429	1371	CoherentMotion_C#v1	1	500
969	1	0	5	1	1	3	3	31	569	93	1707	CoherentMotion_C#v1	1	500
1014	1	2	23	0	0	3	3	143	457	429	1371	CoherentMotion_C#v1	1	500
874	1	6	61	1	1	3	3	368	232	1104	696	CoherentMotion_C#v1	1	500
888	0	0	5	1	2	3	3	31	569	93	1707	CoherentMotion_C#v1	1	500
860	1	0	5	0	0	3	3	31	569	93	1707	CoherentMotion_C#v1	1	500
750	1	5	51	2	2	3	3	312	288	936	864	CoherentMotion_C#v1	1	500
685	1	7	70	1	1	3	3	424	176	1272	528	CoherentMotion_C#v1	1	500
638	1	7	70	3	3	3	3	424	176	1272	528	CoherentMotion_C#v1	1	500
938	0	2	23	3	2	3	3	143	457	429	1371	CoherentMotion_C#v1	1	500
975	1	0	5	2	2	3	3	31	569	93	1707	CoherentMotion_C#v1	1	500
666	1	5	51	1	1	3	3	312	288	936	864	CoherentMotion_C#v1	1	500
635	1	5	51	0	0	3	3	312	288	936	864	CoherentMotion_C#v1	1	500
1073	0	7	70	0	2	3	3	424	176	1272	528	CoherentMotion_C#v1	1	500
721	1	2	23	2	2	3	3	143	457	429	1371	CoherentMotion_C#v1	1	500
704	1	3	33	2	2	3	3	199	401	597	1203	CoherentMotion_C#v1	1	500
600	1	6	61	0	0	3	3	368	232	1104	696	CoherentMotion_C#v1	1	500
676	1	4	42	3	3	3	3	256	344	768	1032	CoherentMotion_C#v1	1	500
842	0	3	33	0	2	3	3	199	401	597	1203	CoherentMotion_C#v1	1	500
643	1	5	51	1	1	3	3	312	288	936	864	CoherentMotion_C#v1	1	500
843	0	3	33	3	0	3	3	199	401	597	1203	CoherentMotion_C#v1	1	500
612	1	6	61	3	3	3	3	368	232	1104	696	CoherentMotion_C#v1	1	500
729	0	1	14	2	0	3	3	87	513	261	1539	CoherentMotion_C#v1	1	500
546	1	3	33	2	2	3	3	199	401	597	1203	CoherentMotion_C#v1	1	500
628	1	5	51	0	0	3	3	312	288	936	864	CoherentMotion_C#v1	1	500
578	1	7	70	2	2	3	3	424	176	1272	528	CoherentMotion_C#v1	1	500
957	1	0	5	1	1	3	3	31	569	93	1707	CoherentMotion_C#v1	1	500
742	0	0	5	0	2	3	3	31	569	93	1707	CoherentMotion_C#v1	1	500
762	0	1	14	3	0	3	3	87	513	261	1539	CoherentMotion_C#v1	1	500
609	0	1	14	2	3	3	3	87	513	261	1539	CoherentMotion_C#v1	1	500
1468	1	0	5	3	3	3	3	31	569	93	1707	CoherentMotion_C#v1	1	500
1344	0	2	23	0	2	3	3	143	457	429	1371	CoherentMotion_C#v1	1	500
897	1	4	42	1	1	3	3	256	344	768	1032	CoherentMotion_C#v1	1	500
957	0	3	33	1	0	3	3	199	401	597	1203	CoherentMotion_C#v1	1	500
723	0	2	23	1	2	3	3	143	457	429	1371	CoherentMotion_C#v1	1	500
659	1	7	70	3	3	3	3	424	176	1272	528	CoherentMotion_C#v1	1	500
1159	1	7	70	1	1	3	3	424	176	1272	528	CoherentMotion_C#v1	1	500
1306	0	4	42	1	2	3	3	256	344	768	1032	CoherentMotion_C#v1	1	500
928	1	2	23	3	3	3	3	143	457	429	1371	CoherentMotion_C#v1	1	500
1093	0	0	5	3	2	3	3	31	569	93	1707	CoherentMotion_C#v1	1	500
982	0	0	5	3	0	3	3	31	569	93	1707	CoherentMotion_C#v1	1	500
852	1	4	42	0	0	3	3	256	344	768	1032	CoherentMotion_C#v1	1	500
776	1	3	33	3	3	3	3	199	401	597	1203	CoherentMotion_C#v1	1	500
740	1	7	70	3	3	3	3	424	176	1272	528	CoherentMotion_C#v1	1	500
1159	1	7	70	1	1	3	3	424	176	1272	528	CoherentMotion_C#v1	1	500
978	1	1	14	0	0	3	3	87	513	261	1539	CoherentMotion_C#v1	1	500
960	1	1	14	3	3	3	3	87	513	261	1539	CoherentMotion_C#v1	1	500
878	1	3	33	0	0	3	3	199	401	597	1203	CoherentMotion_C#v1	1	500
1110	1	5	51	1	1	3	3	312	288	936	864	CoherentMotion_C#v1	1	500
971	0	2	23	0	3	3	3	143	457	429	1371	CoherentMotion_C#v1	1	500
752	1	5	51	2	2	3	3	312	288	936	864	CoherentMotion_C#v1	1	500
929	0	0	5	3	0	3	3	31	569	93	1707	CoherentMotion_C#v1	1	500
582	1	7	70	3	3	3	3	424	176	1272	528	CoherentMotion_C#v1	1	500
530	1	7	70	2	2	3	3	424	176	1272	528	CoherentMotion_C#v1	1	500
1396	1	0	5	1	1	3	3	31	569	93	1707	CoherentMotion_C#v1	1	500
1098	0	0	5	2	1	3	3	31	569	93	1707	CoherentMotion_C#v1	1	500
862	0	2	23	3	0	3	3	143	457	429	1371	CoherentMotion_C#v1	1	500
545	1	4	42	2	2	3	3	256	344	768	1032	CoherentMotion_C#v1	1	500
547	1	5	51	3	3	3	3	312	288	936	864	CoherentMotion_C#v1	1	500
749	0	0	5	1	2	3	3	31	569	93	1707	CoherentMotion_C#v1	1	500
693	1	4	42	3	3	3	3	256	344	768	1032	CoherentMotion_C#v1	1	500
797	1	1	14	0	0	3	3	87	513	261	1539	CoherentMotion_C#v1	1	500
711	0	1	14	1	3	3	3	87	513	261	1539	CoherentMotion_C#v1	1	500
637	1	5	51	3	3	3	3	312	288	936	864	CoherentMotion_C#v1	1	500
729	0	1	14	0	2	3	3	87	513	261	1539	CoherentMotion_C#v1	1	500
730	0	1	14	2	0	3	3	87	513	261	1539	CoherentMotion_C#v1	1	500
585	1	1	14	2	2	3	3	87	513	261	1539	CoherentMotion_C#v1	1	500
637	1	4	42	0	0	3	3	256	344	768	1032	CoherentMotion_C#v1	1	500
1083	1	4	42	1	1	3	3	256	344	768	1032	CoherentMotion_C#v1	1	500
892	0	3	33	0	2	3	3	199	401	597	1203	CoherentMotion_C#v1	1	500
544	1	6	61	1	1	3	3	368	232	1104	696	CoherentMotion_C#v1	1	500
554	1	4	42	0	0	3	3	256	344	768	1032	CoherentMotion_C#v1	1	500
1164	1	4	42	2	2	3	3	256	344	768	1032	CoherentMotion_C#v1	1	500
800	1	2	23	0	0	3	3	143	457	429	1371	CoherentMotion_C#v1	1	500
624	1	5	51	0	0	3	3	312	288	936	864	CoherentMotion_C#v1	1	500
655	1	2	23	0	0	3	3	143	457	429	1371	CoherentMotion_C#v1	1	500
746	1	1	14	2	2	3	3	87	513	261	1539	CoherentMotion_C#v1	1	500
604	1	2	23	1	1	3	3	143	457	429	1371	CoherentMotion_C#v1	1	500
549	1	7	70	3	3	3	3	424	176	1272	528	CoherentMotion_C#v1	1	500
620	1	6	61	2	2	3	3	368	232	1104	696	CoherentMotion_C#v1	1	500
705	1	3	33	2	2	3	3	199	401	597	1203	CoherentMotion_C#v1	1	500
623	1	7	70	1	1	3	3	424	176	1272	528	CoherentMotion_C#v1	1	500
684	0	2	23	3	0	3	3	143	457	429	1371	CoherentMotion_C#v1	1	500
651	0	2	23	3	2	3	3	143	457	429	1371	CoherentMotion_C#v1	1	500
1831	1	0	5	3	3	3	3	31	569	93	1707	CoherentMotion_C#v1	1	500
660	1	0	5	2	2	3	3	31	569	93	1707	CoherentMotion_C#v1	1	500
640	1	4	42	0	0	3	3	256	344	768	1032	CoherentMotion_C#v1	1	500
527	1	6	61	2	2	3	3	368	232	1104	696	CoherentMotion_C#v1	1	500
576	1	6	61	1	1	3	3	368	232	1104	696	CoherentMotion_C#v1	1	500
661	1	5	51	0	0	3	3	312	288	936	864	CoherentMotion_C#v1	1	500
588	1	5	51	0	0	3	3	312	288	936	864	CoherentMotion_C#v1	1	500
728	1	0	5	3	3	3	3	31	569	93	1707	CoherentMotion_C#v1	1	500
631	1	6	61	1	1	3	3	368	232	1104	696	CoherentMotion_C#v1	1	500
540	1	1	14	2	2	3	3	87	513	261	1539	CoherentMotion_C#v1	1	500
630	0	1	14	1	0	3	3	87	513	261	1539	CoherentMotion_C#v1	1	500
660	1	2	23	1	1	3	3	143	457	429	1371	CoherentMotion_C#v1	1	500
570	0	7	70	0	2	3	3	424	176	1272	528	CoherentMotion_C#v1	1	500
718	0	2	23	3	1	3	3	143	457	429	1371	CoherentMotion_C#v1	1	500
757	0	2	23	2	0	3	3	143	457	429	1371	CoherentMotion_C#v1	1	500
549	1	0	5	3	3	3	3	31	569	93	1707	CoherentMotion_C#v1	1	500
614	1	2	23	0	0	3	3	143	457	429	1371	CoherentMotion_C#v1	1	500
620	0	5	51	3	2	3	3	312	288	936	864	CoherentMotion_C#v1	1	500
865	1	6	61	1	1	3	3	368	232	1104	696	CoherentMotion_C#v1	1	500
805	1	2	23	0	0	3	3	143	457	429	1371	CoherentMotion_C#v1	1	500
1246	0	0	5	1	2	3	3	31	569	93	1707	CoherentMotion_C#v1	1	500
674	1	5	51	2	2	3	3	312	288	936	864	CoherentMotion_C#v1	1	500
542	1	4	42	3	3	3	3	256	344	768	1032	CoherentMotion_C#v1	1	500
739	1	6	61	0	0	3	3	368	232	1104	696	CoherentMotion_C#v1	1	500
947	1	5	51	0	0	3	3	312	288	936	864	CoherentMotion_C#v1	1	500
672	1	5	51	1	1	3	3	312	288	936	864	CoherentMotion_C#v1	1	500
526	1	6	61	2	2	3	3	368	232	1104	696	CoherentMotion_C#v1	1	500
546	1	4	42	3	3	3	3	256	344	768	1032	CoherentMotion_C#v1	1	500
580	1	7	70	3	3	3	3	424	176	1272	528	CoherentMotion_C#v1	1	500
599	0	7	70	1	0	3	3	424	176	1272	528	CoherentMotion_C#v1	1	500
613	1	7	70	1	1	3	3	424	176	1272	528	CoherentMotion_C#v1	1	500
690	1	5	51	1	1	3	3	312	288	936	864	CoherentMotion_C#v1	1	500
544	1	4	42	0	0	3	3	256	344	768	1032	CoherentMotion_C#v1	1	500
587	1	7	70	2	2	3	3	424	176	1272	528	CoherentMotion_C#v1	1	500
1031	0	2	23	0	1	3	3	143	457	429	1371	CoherentMotion_C#v1	1	500
573	1	1	14	2	2	3	3	87	513	261	1539	CoherentMotion_C#v1	1	500
617	1	7	70	3	3	3	3	424	176	1272	528	CoherentMotion_C#v1	1	500
982	1	2	23	1	1	3	3	143	457	429	1371	CoherentMotion_C#v1	1	500
725	0	1	14	0	2	3	3	87	513	261	1539	CoherentMotion_C#v1	1	500
701	0	0	5	0	1	3	3	31	569	93	1707	CoherentMotion_C#v1	1	500
572	1	3	33	2	2	3	3	199	401	597	1203	CoherentMotion_C#v1	1	500
615	1	3	33	2	2	3	3	199	401	597	1203	CoherentMotion_C#v1	1	500
675	0	1	14	1	2	3	3	87	513	261	1539	CoherentMotion_C#v1	1	500
585	1	7	70	0	0	3	3	424	176	1272	528	CoherentMotion_C#v1	1	500
693	1	1	14	1	1	3	3	87	513	261	1539	CoherentMotion_C#v1	1	500
637	1	4	42	0	0	3	3	256	344	768	1032	CoherentMotion_C#v1	1	500
617	1	3	33	2	2	3	3	199	401	597	1203	CoherentMotion_C#v1	1	500
613	0	1	14	0	1	3	3	87	513	261	1539	CoherentMotion_C#v1	1	500
626	1	4	42	3	3	3	3	256	344	768	1032	CoherentMotion_C#v1	1	500
544	1	7	70	0	0	3	3	424	176	1272	528	CoherentMotion_C#v1	1	500
530	1	3	33	2	2	3	3	199	401	597	1203	CoherentMotion_C#v1	1	500
637	0	2	23	2	1	3	3	143	457	429	1371	CoherentMotion_C#v1	1	500
650	1	2	23	2	2	3	3	143	457	429	1371	CoherentMotion_C#v1	1	500
792	1	3	33	3	3	3	3	199	401	597	1203	CoherentMotion_C#v1	1	500
585	1	7	70	1	1	3	3	424	176	1272	528	CoherentMotion_C#v1	1	500
564	0	0	5	1	2	3	3	31	569	93	1707	CoherentMotion_C#v1	1	500
525	1	6	61	1	1	3	3	368	232	1104	696	CoherentMotion_C#v1	1	500
591	0	5	51	2	0	3	3	312	288	936	864	CoherentMotion_C#v1	1	500
603	1	4	42	1	1	3	3	256	344	768	1032	CoherentMotion_C#v1	1	500
771	1	4	42	0	0	3	3	256	344	768	1032	CoherentMotion_C#v1	1	500
940	0	1	14	0	2	3	3	87	513	261	1539	CoherentMotion_C#v1	1	500
680	0	1	14	3	1	3	3	87	513	261	1539	CoherentMotion_C#v1	1	500
543	1	6	61	0	0	3	3	368	232	1104	696	CoherentMotion_C#v1	1	500
635	1	4	42	0	0	3	3	256	344	768	1032	CoherentMotion_C#v1	1	500
638	0	2	23	3	1	3	3	143	457	429	1371	CoherentMotion_C#v1	1	500
700	0	0	5	2	1	3	3	31	569	93	1707	CoherentMotion_C#v1	1	500
531	0	0	5	3	0	3	3	31	569	93	1707	CoherentMotion_C#v1	1	500
594	0	5	51	2	3	3	3	312	288	936	864	CoherentMotion_C#v1	1	500
2866	0	1	14	3	2	3	3	87	513	261	1539	CoherentMotion_C#v1	1	500
541	0	1	14	3	1	3	3	87	513	261	1539	CoherentMotion_C#v1	1	500
715	0	3	33	2	0	3	3	199	401	597	1203	CoherentMotion_C#v1	1	500
595	1	6	61	1	1	3	3	368	232	1104	696	CoherentMotion_C#v1	1	500
607	1	3	33	3	3	3	3	199	401	597	1203	CoherentMotion_C#v1	1	500
521	1	4	42	0	0	3	3	256	344	768	1032	CoherentMotion_C#v1	1	500
621	1	4	42	1	1	3	3	256	344	768	1032	CoherentMotion_C#v1	1	500
578	1	2	23	0	0	3	3	143	457	429	1371	CoherentMotion_C#v1	1	500
598	1	3	33	2	2	3	3	199	401	597	1203	CoherentMotion_C#v1	1	500
778	0	0	5	1	2	3	3	31	569	93	1707	CoherentMotion_C#v1	1	500
547	1	4	42	2	2	3	3	256	344	768	1032	CoherentMotion_C#v1	1	500
546	1	7	70	1	1	3	3	424	176	1272	528	CoherentMotion_C#v1	1	500
631	0	1	14	0	2	3	3	87	513	261	1539	CoherentMotion_C#v1	1	500
662	1	1	14	2	2	3	3	87	513	261	1539	CoherentMotion_C#v1	1	500
528	1	6	61	0	0	3	3	368	232	1104	696	CoherentMotion_C#v1	1	500
525	1	7	70	2	2	3	3	424	176	1272	528	CoherentMotion_C#v1	1	500
561	1	5	51	0	0	3	3	312	288	936	864	CoherentMotion_C#v1	1	500
613	1	3	33	1	1	3	3	199	401	597	1203	CoherentMotion_C#v1	1	500
549	1	6	61	0	0	3	3	368	232	1104	696	CoherentMotion_C#v1	1	500
1333	1	4	42	3	3	3	3	256	344	768	1032	CoherentMotion_C#v1	1	500
652	1	4	42	2	2	3	3	256	344	768	1032	CoherentMotion_C#v1	1	500
691	0	0	5	0	2	3	3	31	569	93	1707	CoherentMotion_C#v1	1	500
697	1	6	61	2	2	3	3	368	232	1104	696	CoherentMotion_C#v1	1	500
617	1	6	61	0	0	3	3	368	232	1104	696	CoherentMotion_C#v1	1	500
941	1	6	61	3	3	3	3	368	232	1104	696	CoherentMotion_C#v1	1	500
1618	1	3	33	3	3	3	3	199	401	597	1203	CoherentMotion_C#v1	1	500
905	1	1	14	1	1	3	3	87	513	261	1539	CoherentMotion_C#v1	1	500
781	1	4	42	2	2	3	3	256	344	768	1032	CoherentMotion_C#v1	1	500
903	1	6	61	3	3	3	3	368	232	1104	696	CoherentMotion_C#v1	1	500
679	1	3	33	2	2	3	3	199	401	597	1203	CoherentMotion_C#v1	1	500
794	1	3	33	3	3	3	3	199	401	597	1203	CoherentMotion_C#v1	1	500
788	0	2	23	1	2	3	3	143	457	429	1371	CoherentMotion_C#v1	1	500
722	0	0	5	0	2	3	3	31	569	93	1707	CoherentMotion_C#v1	1	500
677	1	6	61	1	1	3	3	368	232	1104	696	CoherentMotion_C#v1	1	500
528	1	6	61	0	0	3	3	368	232	1104	696	CoherentMotion_C#v1	1	500
527	1	5	51	2	2	3	3	312	288	936	864	CoherentMotion_C#v1	1	500
648	1	7	70	0	0	3	3	424	176	1272	528	CoherentMotion_C#v1	1	500
701	1	6	61	0	0	3	3	368	232	1104	696	CoherentMotion_C#v1	1	500
739	1	3	33	3	3	3	3	199	401	597	1203	CoherentMotion_C#v1	1	500
1884	0	2	23	3	2	3	3	143	457	429	1371	CoherentMotion_C#v1	1	500
634	1	2	23	2	2	3	3	143	457	429	1371	CoherentMotion_C#v1	1	500
615	1	6	61	2	2	3	3	368	232	1104	696	CoherentMotion_C#v1	1	500
620	1	2	23	2	2	3	3	143	457	429	1371	CoherentMotion_C#v1	1	500
697	1	2	23	2	2	3	3	143	457	429	1371	CoherentMotion_C#v1	1	500
615	0	1	14	3	2	3	3	87	513	261	1539	CoherentMotion_C#v1	1	500
553	1	3	33	0	0	3	3	199	401	597	1203	CoherentMotion_C#v1	1	500
520	1	5	51	0	0	3	3	312	288	936	864	CoherentMotion_C#v1	1	500
573	1	7	70	2	2	3	3	424	176	1272	528	CoherentMotion_C#v1	1	500
541	1	6	61	3	3	3	3	368	232	1104	696	CoherentMotion_C#v1	1	500
3232	0	1	14	0	2	3	3	87	513	261	1539	CoherentMotion_C#v1	1	500
624	1	4	42	0	0	3	3	256	344	768	1032	CoherentMotion_C#v1	1	500
588	1	5	51	2	2	3	3	312	288	936	864	CoherentMotion_C#v1	1	500
561	1	7	70	2	2	3	3	424	176	1272	528	CoherentMotion_C#v1	1	500
596	1	3	33	2	2	3	3	199	401	597	1203	CoherentMotion_C#v1	1	500
615	1	1	14	2	2	3	3	87	513	261	1539	CoherentMotion_C#v1	1	500
656	0	2	23	0	2	3	3	143	457	429	1371	CoherentMotion_C#v1	1	500
601	1	4	42	0	0	3	3	256	344	768	1032	CoherentMotion_C#v1	1	500
1262	1	2	23	1	1	3	3	143	457	429	1371	CoherentMotion_C#v1	1	500
1899	1	2	23	1	1	3	3	143	457	429	1371	CoherentMotion_C#v1	1	500
975	1	2	23	2	2	3	3	143	457	429	1371	CoherentMotion_C#v1	1	500
919	0	1	14	0	2	3	3	87	513	261	1539	CoherentMotion_C#v1	1	500
980	1	5	51	3	3	3	3	312	288	936	864	CoherentMotion_C#v1	1	500
1577	1	3	33	0	0	3	3	199	401	597	1203	CoherentMotion_C#v1	1	500
841	1	6	61	1	1	3	3	368	232	1104	696	CoherentMotion_C#v1	1	500
690	0	1	14	0	2	3	3	87	513	261	1539	CoherentMotion_C#v1	1	500
754	0	1	14	0	1	3	3	87	513	261	1539	CoherentMotion_C#v1	1	500
602	1	4	42	1	1	3	3	256	344	768	1032	CoherentMotion_C#v1	1	500
656	1	4	42	3	3	3	3	256	344	768	1032	CoherentMotion_C#v1	1	500
589	0	4	42	2	0	3	3	256	344	768	1032	CoherentMotion_C#v1	1	500
593	1	0	5	2	2	3	3	31	569	93	1707	CoherentMotion_C#v1	1	500
965	1	6	61	1	1	3	3	368	232	1104	696	CoherentMotion_C#v1	1	500
945	1	3	33	1	1	3	3	199	401	597	1203	CoherentMotion_C#v1	1	500
966	0	1	14	0	1	3	3	87	513	261	1539	CoherentMotion_C#v1	1	500
906	0	0	5	0	1	3	3	31	569	93	1707	CoherentMotion_C#v1	1	500
713	1	7	70	2	2	3	3	424	176	1272	528	CoherentMotion_C#v1	1	500
1192	0	0	5	2	1	3	3	31	569	93	1707	CoherentMotion_C#v1	1	500
683	1	6	61	2	2	3	3	368	232	1104	696	CoherentMotion_C#v1	1	500
1097	0	0	5	1	3	3	3	31	569	93	1707	CoherentMotion_C#v1	1	500
699	1	3	33	2	2	3	3	199	401	597	1203	CoherentMotion_C#v1	1	500
676	1	4	42	2	2	3	3	256	344	768	1032	CoherentMotion_C#v1	1	500
872	1	3	33	3	3	3	3	199	401	597	1203	CoherentMotion_C#v1	1	500
763	1	6	61	3	3	3	3	368	232	1104	696	CoherentMotion_C#v1	1	500
1027	0	2	23	3	0	3	3	143	457	429	1371	CoherentMotion_C#v1	1	500
779	1	7	70	3	3	3	3	424	176	1272	528	CoherentMotion_C#v1	1	500
812	1	0	5	2	2	3	3	31	569	93	1707	CoherentMotion_C#v1	1	500
701	1	6	61	3	3	3	3	368	232	1104	696	CoherentMotion_C#v1	1	500
691	1	7	70	1	1	3	3	424	176	1272	528	CoherentMotion_C#v1	1	500
1095	1	3	33	1	1	3	3	199	401	597	1203	CoherentMotion_C#v1	1	500
1032	1	3	33	1	1	3	3	199	401	597	1203	CoherentMotion_C#v1	1	500
828	0	1	14	3	0	3	3	87	513	261	1539	CoherentMotion_C#v1	1	500
741	0	3	33	0	1	3	3	199	401	597	1203	CoherentMotion_C#v1	1	500
677	0	0	5	3	0	3	3	31	569	93	1707	CoherentMotion_C#v1	1	500
588	1	7	70	3	3	3	3	424	176	1272	528	CoherentMotion_C#v1	1	500
800	1	2	23	2	2	3	3	143	457	429	1371	CoherentMotion_C#v1	1	500
593	1	7	70	1	1	3	3	424	176	1272	528	CoherentMotion_C#v1	1	500
701	1	1	14	0	0	3	3	87	513	261	1539	CoherentMotion_C#v1	1	500
628	1	4	42	1	1	3	3	256	344	768	1032	CoherentMotion_C#v1	1	500
616	0	1	14	3	0	3	3	87	513	261	1539	CoherentMotion_C#v1	1	500
661	1	4	42	0	0	3	3	256	344	768	1032	CoherentMotion_C#v1	1	500
588	1	4	42	2	2	3	3	256	344	768	1032	CoherentMotion_C#v1	1	500
590	1	6	61	0	0	3	3	368	232	1104	696	CoherentMotion_C#v1	1	500
578	1	2	23	1	1	3	3	143	457	429	1371	CoherentMotion_C#v1	1	500
531	1	6	61	0	0	3	3	368	232	1104	696	CoherentMotion_C#v1	1	500
1032	1	3	33	2	2	3	3	199	401	597	1203	CoherentMotion_C#v1	1	500
535	1	4	42	0	0	3	3	256	344	768	1032	CoherentMotion_C#v1	1	500
524	1	3	33	1	1	3	3	199	401	597	1203	CoherentMotion_C#v1	1	500
596	1	7	70	1	1	3	3	424	176	1272	528	CoherentMotion_C#v1	1	500
523	1	3	33	0	0	3	3	199	401	597	1203	CoherentMotion_C#v1	1	500
540	1	5	51	3	3	3	3	312	288	936	864	CoherentMotion_C#v1	1	500
558	1	7	70	1	1	3	3	424	176	1272	528	CoherentMotion_C#v1	1	500
985	1	5	51	0	0	3	3	312	288	936	864	CoherentMotion_C#v1	1	500
1535	1	0	5	3	3	3	3	31	569	93	1707	CoherentMotion_C#v1	1	500
1252	1	3	33	2	2	3	3	199	401	597	1203	CoherentMotion_C#v1	1	500
888	1	6	61	2	2	3	3	368	232	1104	696	CoherentMotion_C#v1	1	500
1389	1	0	5	1	1	3	3	31	569	93	1707	CoherentMotion_C#v1	1	500
788	1	5	51	2	2	3	3	312	288	936	864	CoherentMotion_C#v1	1	500
750	1	5	51	3	3	3	3	312	288	936	864	CoherentMotion_C#v1	1	500
791	1	5	51	1	1	3	3	312	288	936	864	CoherentMotion_C#v1	1	500
904	1	3	33	2	2	3	3	199	401	597	1203	CoherentMotion_C#v1	1	500
828	1	3	33	0	0	3	3	199	401	597	1203	CoherentMotion_C#v1	1	500
701	1	4	42	1	1	3	3	256	344	768	1032	CoherentMotion_C#v1	1	500
1307	1	5	51	1	1	3	3	312	288	936	864	CoherentMotion_C#v1	1	500
2328	1	2	23	1	1	3	3	143	457	429	1371	CoherentMotion_C#v1	1	500
1035	1	2	23	0	0	3	3	143	457	429	1371	CoherentMotion_C#v1	1	500
882	1	6	61	2	2	3	3	368	232	1104	696	CoherentMotion_C#v1	1	500
1159	1	4	42	2	2	3	3	256	344	768	1032	CoherentMotion_C#v1	1	500
961	1	4	42	3	3	3	3	256	344	768	1032	CoherentMotion_C#v1	1	500
982	1	1	14	2	2	3	3	87	513	261	1539	CoherentMotion_C#v1	1	500
915	1	3	33	2	2	3	3	199	401	597	1203	CoherentMotion_C#v1	1	500
759	1	5	51	3	3	3	3	312	288	936	864	CoherentMotion_C#v1	1	500
821	1	7	70	2	2	3	3	424	176	1272	528	CoherentMotion_C#v1	1	500
799	0	0	5	1	2	3	3	31	569	93	1707	CoherentMotion_C#v1	1	500
805	1	3	33	2	2	3	3	199	401	597	1203	CoherentMotion_C#v1	1	500
1214	1	5	51	1	1	3	3	312	288	936	864	CoherentMotion_C#v1	1	500
971	0	4	42	0	2	3	3	256	344	768	1032	CoherentMotion_C#v1	1	500
832	0	0	5	0	2	3	3	31	569	93	1707	CoherentMotion_C#v1	1	500
1014	1	2	23	1	1	3	3	143	457	429	1371	CoherentMotion_C#v1	1	500
817	1	6	61	3	3	3	3	368	232	1104	696	CoherentMotion_C#v1	1	500
811	1	5	51	2	2	3	3	312	288	936	864	CoherentMotion_C#v1	1	500
823	1	4	42	3	3	3	3	256	344	768	1032	CoherentMotion_C#v1	1	500
1160	1	0	5	0	0	3	3	31	569	93	1707	CoherentMotion_C#v1	1	500
881	1	6	61	2	2	3	3	368	232	1104	696	CoherentMotion_C#v1	1	500
874	1	4	42	3	3	3	3	256	344	768	1032	CoherentMotion_C#v1	1	500
786	1	5	51	3	3	3	3	312	288	936	864	CoherentMotion_C#v1	1	500
815	0	2	23	0	2	3	3	143	457	429	1371	CoherentMotion_C#v1	1	500
1414	0	1	14	1	3	3	3	87	513	261	1539	CoherentMotion_C#v1	1	500
869	1	4	42	3	3	3	3	256	344	768	1032	CoherentMotion_C#v1	1	500
688	1	7	70	0	0	3	3	424	176	1272	528	CoherentMotion_C#v1	1	500
912	0	0	5	1	2	3	3	31	569	93	1707	CoherentMotion_C#v1	1	500
907	0	0	5	0	2	3	3	31	569	93	1707	CoherentMotion_C#v1	1	500
620	1	7	70	2	2	3	3	424	176	1272	528	CoherentMotion_C#v1	1	500
782	0	1	14	1	3	3	3	87	513	261	1539	CoherentMotion_C#v1	1	500
581	1	5	51	3	3	3	3	312	288	936	864	CoherentMotion_C#v1	1	500
713	1	2	23	3	3	3	3	143	457	429	1371	CoherentMotion_C#v1	1	500
712	1	6	61	1	1	3	3	368	232	1104	696	CoherentMotion_C#v1	1	500
630	1	6	61	1	1	3	3	368	232	1104	696	CoherentMotion_C#v1	1	500
821	1	1	14	2	2	3	3	87	513	261	1539	CoherentMotion_C#v1	1	500
691	1	4	42	3	3	3	3	256	344	768	1032	CoherentMotion_C#v1	1	500
1166	1	2	23	3	3	3	3	143	457	429	1371	CoherentMotion_C#v1	1	500
863	1	5	51	3	3	3	3	312	288	936	864	CoherentMotion_C#v1	1	500
820	1	1	14	0	0	3	3	87	513	261	1539	CoherentMotion_C#v1	1	500
630	1	4	42	1	1	3	3	256	344	768	1032	CoherentMotion_C#v1	1	500
