# Supplementary material for: The Leuven Embedded Figures Test (L-EFT): measuring perception, intelligence or executive function?
Source: PeerJ. 2018 Mar 26;6:e4524. doi: 10.7717/peerj.4524 (PMC5875396; doi:10.7717/peerj.4524)
Supplement: Supplemental Information 9 [file peerj-06-4524-s009.zip › Study 1/CoherentMotion/116770CoherentMotion.csv]

ReactionTime	Accuracy	CoherenceLevel	CoherenceValue	StimDirection	RespDirection	G_MeanCoherentSpeed	G_MeanRandomSpeed	TotalCoherent	TotalRandom	TotalCoherentSpeed	TotalRandomSpeed	TestID	MainPrac	MotionDuration
2348	0	0	5	2	0	3	3	31	569	93	1707	CoherentMotion_C#v1	0	1000
2295	1	5	51	1	1	3	3	312	288	936	864	CoherentMotion_C#v1	0	1000
18503	1	6	61	3	3	3	3	368	232	1104	696	CoherentMotion_C#v1	0	1000
2166	0	0	5	2	3	3	3	31	569	93	1707	CoherentMotion_C#v1	0	1000
1847	1	7	70	0	0	3	3	424	176	1272	528	CoherentMotion_C#v1	0	1000
2143	0	3	33	0	3	3	3	199	401	597	1203	CoherentMotion_C#v1	0	1000
1867	0	3	33	2	1	3	3	199	401	597	1203	CoherentMotion_C#v1	0	1000
1638	1	6	61	0	0	3	3	368	232	1104	696	CoherentMotion_C#v1	0	1000
2251	0	6	61	0	2	3	3	368	232	1104	696	CoherentMotion_C#v1	0	1000
3050	0	2	23	3	0	3	3	143	457	429	1371	CoherentMotion_C#v1	0	1000
2410	0	1	14	2	0	3	3	87	513	261	1539	CoherentMotion_C#v1	0	1000
1861	1	4	42	3	3	3	3	256	344	768	1032	CoherentMotion_C#v1	0	1000
3129	0	0	5	1	2	3	3	31	569	93	1707	CoherentMotion_C#v1	0	1000
1685	1	6	61	2	2	3	3	368	232	1104	696	CoherentMotion_C#v1	0	1000
3422	0	6	61	3	1	3	3	368	232	1104	696	CoherentMotion_C#v1	0	1000
1690	0	3	33	3	1	3	3	199	401	597	1203	CoherentMotion_C#v1	0	1000
3851	1	0	5	0	0	3	3	31	569	93	1707	CoherentMotion_C#v1	0	1000
2119	0	0	5	3	0	3	3	31	569	93	1707	CoherentMotion_C#v1	0	1000
2510	0	5	51	0	2	3	3	312	288	936	864	CoherentMotion_C#v1	0	1000
4051	0	6	61	3	1	3	3	368	232	1104	696	CoherentMotion_C#v1	0	1000
3039	0	5	51	0	1	3	3	312	288	936	864	CoherentMotion_C#v1	0	1000
1460	1	3	33	1	1	3	3	199	401	597	1203	CoherentMotion_C#v1	0	1000
1534	1	7	70	3	3	3	3	424	176	1272	528	CoherentMotion_C#v1	0	1000
1435	1	5	51	1	1	3	3	312	288	936	864	CoherentMotion_C#v1	0	1000
1356	1	6	61	0	0	3	3	368	232	1104	696	CoherentMotion_C#v1	0	1000
1396	1	3	33	2	2	3	3	199	401	597	1203	CoherentMotion_C#v1	0	1000
1404	1	2	23	1	1	3	3	143	457	429	1371	CoherentMotion_C#v1	0	1000
1356	0	1	14	2	3	3	3	87	513	261	1539	CoherentMotion_C#v1	0	1000
1492	1	7	70	2	2	3	3	424	176	1272	528	CoherentMotion_C#v1	0	1000
1584	1	7	70	2	2	3	3	424	176	1272	528	CoherentMotion_C#v1	0	1000
1534	1	3	33	3	3	3	3	199	401	597	1203	CoherentMotion_C#v1	0	1000
1562	1	5	51	0	0	3	3	312	288	936	864	CoherentMotion_C#v1	0	1000
1486	0	1	14	2	0	3	3	87	513	261	1539	CoherentMotion_C#v1	0	1000
1442	0	1	14	1	3	3	3	87	513	261	1539	CoherentMotion_C#v1	0	1000
1162	1	2	23	1	1	3	3	143	457	429	1371	CoherentMotion_C#v1	0	1000
1710	0	3	33	3	0	3	3	199	401	597	1203	CoherentMotion_C#v1	0	1000
1426	1	0	5	2	2	3	3	31	569	93	1707	CoherentMotion_C#v1	0	1000
1415	1	7	70	0	0	3	3	424	176	1272	528	CoherentMotion_C#v1	0	1000
1810	0	2	23	2	1	3	3	143	457	429	1371	CoherentMotion_C#v1	0	1000
1453	0	6	61	2	1	3	3	368	232	1104	696	CoherentMotion_C#v1	0	1000
1366	1	2	23	0	0	3	3	143	457	429	1371	CoherentMotion_C#v1	0	1000
1582	0	5	51	2	1	3	3	312	288	936	864	CoherentMotion_C#v1	0	1000
1386	1	2	23	1	1	3	3	143	457	429	1371	CoherentMotion_C#v1	0	1000
1387	1	7	70	3	3	3	3	424	176	1272	528	CoherentMotion_C#v1	0	1000
1589	0	0	5	3	0	3	3	31	569	93	1707	CoherentMotion_C#v1	0	1000
1634	0	1	14	0	2	3	3	87	513	261	1539	CoherentMotion_C#v1	0	1000
1874	1	4	42	2	2	3	3	256	344	768	1032	CoherentMotion_C#v1	0	1000
1388	1	1	14	1	1	3	3	87	513	261	1539	CoherentMotion_C#v1	0	1000
1402	1	2	23	1	1	3	3	143	457	429	1371	CoherentMotion_C#v1	0	1000
1470	1	1	14	0	0	3	3	87	513	261	1539	CoherentMotion_C#v1	0	1000
1466	0	5	51	3	1	3	3	312	288	936	864	CoherentMotion_C#v1	0	1000
1345	0	1	14	0	1	3	3	87	513	261	1539	CoherentMotion_C#v1	0	1000
1692	1	3	33	2	2	3	3	199	401	597	1203	CoherentMotion_C#v1	0	1000
1685	0	2	23	3	2	3	3	143	457	429	1371	CoherentMotion_C#v1	0	1000
1772	0	0	5	2	0	3	3	31	569	93	1707	CoherentMotion_C#v1	0	1000
1381	1	3	33	3	3	3	3	199	401	597	1203	CoherentMotion_C#v1	0	1000
1558	0	2	23	3	0	3	3	143	457	429	1371	CoherentMotion_C#v1	0	1000
1420	0	5	51	0	1	3	3	312	288	936	864	CoherentMotion_C#v1	0	1000
2444	0	0	5	0	1	3	3	31	569	93	1707	CoherentMotion_C#v1	0	1000
1576	0	2	23	2	0	3	3	143	457	429	1371	CoherentMotion_C#v1	0	1000
1476	0	4	42	2	1	3	3	256	344	768	1032	CoherentMotion_C#v1	0	1000
1616	0	6	61	2	1	3	3	368	232	1104	696	CoherentMotion_C#v1	0	1000
1414	1	7	70	0	0	3	3	424	176	1272	528	CoherentMotion_C#v1	0	1000
1472	1	6	61	0	0	3	3	368	232	1104	696	CoherentMotion_C#v1	0	1000
1675	1	4	42	1	1	3	3	256	344	768	1032	CoherentMotion_C#v1	0	1000
1419	1	7	70	3	3	3	3	424	176	1272	528	CoherentMotion_C#v1	0	1000
1428	1	5	51	2	2	3	3	312	288	936	864	CoherentMotion_C#v1	0	1000
1636	1	2	23	0	0	3	3	143	457	429	1371	CoherentMotion_C#v1	0	1000
1444	1	3	33	1	1	3	3	199	401	597	1203	CoherentMotion_C#v1	0	1000
1493	0	1	14	2	0	3	3	87	513	261	1539	CoherentMotion_C#v1	0	1000
1449	1	5	51	2	2	3	3	312	288	936	864	CoherentMotion_C#v1	0	1000
1467	0	7	70	0	3	3	3	424	176	1272	528	CoherentMotion_C#v1	0	1000
2318	0	0	5	2	1	3	3	31	569	93	1707	CoherentMotion_C#v1	0	1000
1342	0	1	14	2	0	3	3	87	513	261	1539	CoherentMotion_C#v1	0	1000
1676	0	4	42	3	0	3	3	256	344	768	1032	CoherentMotion_C#v1	0	1000
2334	1	5	51	2	2	3	3	312	288	936	864	CoherentMotion_C#v1	0	1000
1375	0	0	5	0	1	3	3	31	569	93	1707	CoherentMotion_C#v1	0	1000
1439	1	6	61	1	1	3	3	368	232	1104	696	CoherentMotion_C#v1	0	1000
1677	1	3	33	2	2	3	3	199	401	597	1203	CoherentMotion_C#v1	0	1000
1495	1	7	70	3	3	3	3	424	176	1272	528	CoherentMotion_C#v1	0	1000
2122	0	1	14	2	1	3	3	87	513	261	1539	CoherentMotion_C#v1	1	500
1031	1	5	51	2	2	3	3	312	288	936	864	CoherentMotion_C#v1	1	500
918	1	4	42	1	1	3	3	256	344	768	1032	CoherentMotion_C#v1	1	500
1763	0	4	42	3	1	3	3	256	344	768	1032	CoherentMotion_C#v1	1	500
1365	0	4	42	3	1	3	3	256	344	768	1032	CoherentMotion_C#v1	1	500
948	1	2	23	1	1	3	3	143	457	429	1371	CoherentMotion_C#v1	1	500
1088	1	6	61	2	2	3	3	368	232	1104	696	CoherentMotion_C#v1	1	500
1009	0	0	5	2	1	3	3	31	569	93	1707	CoherentMotion_C#v1	1	500
921	0	6	61	0	1	3	3	368	232	1104	696	CoherentMotion_C#v1	1	500
1053	1	6	61	2	2	3	3	368	232	1104	696	CoherentMotion_C#v1	1	500
1862	1	5	51	2	2	3	3	312	288	936	864	CoherentMotion_C#v1	1	500
2265	1	1	14	2	2	3	3	87	513	261	1539	CoherentMotion_C#v1	1	500
925	1	4	42	1	1	3	3	256	344	768	1032	CoherentMotion_C#v1	1	500
1134	0	5	51	0	1	3	3	312	288	936	864	CoherentMotion_C#v1	1	500
1013	1	7	70	3	3	3	3	424	176	1272	528	CoherentMotion_C#v1	1	500
1717	0	0	5	2	3	3	3	31	569	93	1707	CoherentMotion_C#v1	1	500
1301	0	2	23	1	0	3	3	143	457	429	1371	CoherentMotion_C#v1	1	500
1091	0	1	14	2	1	3	3	87	513	261	1539	CoherentMotion_C#v1	1	500
911	1	6	61	1	1	3	3	368	232	1104	696	CoherentMotion_C#v1	1	500
1027	0	0	5	2	3	3	3	31	569	93	1707	CoherentMotion_C#v1	1	500
921	0	0	5	3	1	3	3	31	569	93	1707	CoherentMotion_C#v1	1	500
1397	0	7	70	0	1	3	3	424	176	1272	528	CoherentMotion_C#v1	1	500
1006	0	0	5	1	0	3	3	31	569	93	1707	CoherentMotion_C#v1	1	500
1495	0	2	23	1	3	3	3	143	457	429	1371	CoherentMotion_C#v1	1	500
928	1	4	42	0	0	3	3	256	344	768	1032	CoherentMotion_C#v1	1	500
798	1	6	61	1	1	3	3	368	232	1104	696	CoherentMotion_C#v1	1	500
936	1	4	42	3	3	3	3	256	344	768	1032	CoherentMotion_C#v1	1	500
2876	0	2	23	0	2	3	3	143	457	429	1371	CoherentMotion_C#v1	1	500
980	1	6	61	2	2	3	3	368	232	1104	696	CoherentMotion_C#v1	1	500
1256	1	1	14	0	0	3	3	87	513	261	1539	CoherentMotion_C#v1	1	500
950	0	0	5	2	0	3	3	31	569	93	1707	CoherentMotion_C#v1	1	500
860	0	4	42	0	1	3	3	256	344	768	1032	CoherentMotion_C#v1	1	500
870	1	3	33	1	1	3	3	199	401	597	1203	CoherentMotion_C#v1	1	500
1274	0	4	42	2	3	3	3	256	344	768	1032	CoherentMotion_C#v1	1	500
2199	0	0	5	0	1	3	3	31	569	93	1707	CoherentMotion_C#v1	1	500
1092	0	7	70	0	3	3	3	424	176	1272	528	CoherentMotion_C#v1	1	500
1521	1	4	42	3	3	3	3	256	344	768	1032	CoherentMotion_C#v1	1	500
3397	0	1	14	3	1	3	3	87	513	261	1539	CoherentMotion_C#v1	1	500
1281	1	2	23	2	2	3	3	143	457	429	1371	CoherentMotion_C#v1	1	500
1020	1	6	61	3	3	3	3	368	232	1104	696	CoherentMotion_C#v1	1	500
1147	0	0	5	3	2	3	3	31	569	93	1707	CoherentMotion_C#v1	1	500
869	1	5	51	3	3	3	3	312	288	936	864	CoherentMotion_C#v1	1	500
1033	0	1	14	2	3	3	3	87	513	261	1539	CoherentMotion_C#v1	1	500
975	0	2	23	2	1	3	3	143	457	429	1371	CoherentMotion_C#v1	1	500
2398	0	0	5	3	1	3	3	31	569	93	1707	CoherentMotion_C#v1	1	500
1368	0	1	14	0	2	3	3	87	513	261	1539	CoherentMotion_C#v1	1	500
671	1	7	70	1	1	3	3	424	176	1272	528	CoherentMotion_C#v1	1	500
934	0	5	51	1	3	3	3	312	288	936	864	CoherentMotion_C#v1	1	500
1467	1	5	51	1	1	3	3	312	288	936	864	CoherentMotion_C#v1	1	500
1845	1	2	23	2	2	3	3	143	457	429	1371	CoherentMotion_C#v1	1	500
2337	1	7	70	3	3	3	3	424	176	1272	528	CoherentMotion_C#v1	1	500
961	1	7	70	2	2	3	3	424	176	1272	528	CoherentMotion_C#v1	1	500
1132	0	1	14	0	2	3	3	87	513	261	1539	CoherentMotion_C#v1	1	500
934	0	2	23	3	1	3	3	143	457	429	1371	CoherentMotion_C#v1	1	500
1055	0	3	33	0	1	3	3	199	401	597	1203	CoherentMotion_C#v1	1	500
1031	1	5	51	2	2	3	3	312	288	936	864	CoherentMotion_C#v1	1	500
1095	1	4	42	0	0	3	3	256	344	768	1032	CoherentMotion_C#v1	1	500
976	1	2	23	2	2	3	3	143	457	429	1371	CoherentMotion_C#v1	1	500
1212	0	1	14	0	1	3	3	87	513	261	1539	CoherentMotion_C#v1	1	500
1041	0	2	23	3	2	3	3	143	457	429	1371	CoherentMotion_C#v1	1	500
825	1	0	5	3	3	3	3	31	569	93	1707	CoherentMotion_C#v1	1	500
914	1	6	61	2	2	3	3	368	232	1104	696	CoherentMotion_C#v1	1	500
750	1	5	51	3	3	3	3	312	288	936	864	CoherentMotion_C#v1	1	500
828	0	0	5	0	3	3	3	31	569	93	1707	CoherentMotion_C#v1	1	500
586	1	7	70	1	1	3	3	424	176	1272	528	CoherentMotion_C#v1	1	500
750	1	2	23	2	2	3	3	143	457	429	1371	CoherentMotion_C#v1	1	500
1007	0	2	23	0	3	3	3	143	457	429	1371	CoherentMotion_C#v1	1	500
669	0	0	5	2	0	3	3	31	569	93	1707	CoherentMotion_C#v1	1	500
859	1	4	42	0	0	3	3	256	344	768	1032	CoherentMotion_C#v1	1	500
917	0	0	5	0	3	3	3	31	569	93	1707	CoherentMotion_C#v1	1	500
825	1	3	33	1	1	3	3	199	401	597	1203	CoherentMotion_C#v1	1	500
876	1	1	14	2	2	3	3	87	513	261	1539	CoherentMotion_C#v1	1	500
696	1	4	42	3	3	3	3	256	344	768	1032	CoherentMotion_C#v1	1	500
1199	0	2	23	0	1	3	3	143	457	429	1371	CoherentMotion_C#v1	1	500
866	0	1	14	2	3	3	3	87	513	261	1539	CoherentMotion_C#v1	1	500
1382	0	6	61	2	0	3	3	368	232	1104	696	CoherentMotion_C#v1	1	500
844	1	3	33	2	2	3	3	199	401	597	1203	CoherentMotion_C#v1	1	500
942	1	5	51	0	0	3	3	312	288	936	864	CoherentMotion_C#v1	1	500
901	1	7	70	2	2	3	3	424	176	1272	528	CoherentMotion_C#v1	1	500
626	1	6	61	1	1	3	3	368	232	1104	696	CoherentMotion_C#v1	1	500
710	1	2	23	3	3	3	3	143	457	429	1371	CoherentMotion_C#v1	1	500
669	1	6	61	3	3	3	3	368	232	1104	696	CoherentMotion_C#v1	1	500
644	1	6	61	2	2	3	3	368	232	1104	696	CoherentMotion_C#v1	1	500
585	1	4	42	2	2	3	3	256	344	768	1032	CoherentMotion_C#v1	1	500
1068	1	4	42	0	0	3	3	256	344	768	1032	CoherentMotion_C#v1	1	500
1156	0	1	14	0	3	3	3	87	513	261	1539	CoherentMotion_C#v1	1	500
639	1	4	42	3	3	3	3	256	344	768	1032	CoherentMotion_C#v1	1	500
611	1	6	61	1	1	3	3	368	232	1104	696	CoherentMotion_C#v1	1	500
642	0	2	23	2	3	3	3	143	457	429	1371	CoherentMotion_C#v1	1	500
854	1	1	14	2	2	3	3	87	513	261	1539	CoherentMotion_C#v1	1	500
635	1	5	51	3	3	3	3	312	288	936	864	CoherentMotion_C#v1	1	500
1255	0	2	23	2	1	3	3	143	457	429	1371	CoherentMotion_C#v1	1	500
971	0	3	33	2	1	3	3	199	401	597	1203	CoherentMotion_C#v1	1	500
730	0	5	51	0	3	3	3	312	288	936	864	CoherentMotion_C#v1	1	500
790	0	0	5	2	1	3	3	31	569	93	1707	CoherentMotion_C#v1	1	500
1042	0	5	51	0	3	3	3	312	288	936	864	CoherentMotion_C#v1	1	500
966	1	3	33	3	3	3	3	199	401	597	1203	CoherentMotion_C#v1	1	500
671	1	7	70	2	2	3	3	424	176	1272	528	CoherentMotion_C#v1	1	500
981	0	1	14	0	3	3	3	87	513	261	1539	CoherentMotion_C#v1	1	500
851	0	6	61	3	1	3	3	368	232	1104	696	CoherentMotion_C#v1	1	500
1381	1	5	51	3	3	3	3	312	288	936	864	CoherentMotion_C#v1	1	500
873	0	6	61	3	1	3	3	368	232	1104	696	CoherentMotion_C#v1	1	500
676	0	0	5	0	2	3	3	31	569	93	1707	CoherentMotion_C#v1	1	500
928	1	0	5	0	0	3	3	31	569	93	1707	CoherentMotion_C#v1	1	500
656	1	7	70	1	1	3	3	424	176	1272	528	CoherentMotion_C#v1	1	500
741	1	6	61	3	3	3	3	368	232	1104	696	CoherentMotion_C#v1	1	500
590	1	2	23	2	2	3	3	143	457	429	1371	CoherentMotion_C#v1	1	500
834	0	2	23	1	2	3	3	143	457	429	1371	CoherentMotion_C#v1	1	500
649	0	1	14	3	1	3	3	87	513	261	1539	CoherentMotion_C#v1	1	500
682	1	6	61	2	2	3	3	368	232	1104	696	CoherentMotion_C#v1	1	500
616	1	4	42	1	1	3	3	256	344	768	1032	CoherentMotion_C#v1	1	500
693	1	3	33	3	3	3	3	199	401	597	1203	CoherentMotion_C#v1	1	500
555	1	7	70	2	2	3	3	424	176	1272	528	CoherentMotion_C#v1	1	500
566	1	6	61	2	2	3	3	368	232	1104	696	CoherentMotion_C#v1	1	500
611	0	0	5	2	1	3	3	31	569	93	1707	CoherentMotion_C#v1	1	500
566	1	7	70	1	1	3	3	424	176	1272	528	CoherentMotion_C#v1	1	500
875	0	3	33	2	1	3	3	199	401	597	1203	CoherentMotion_C#v1	1	500
766	0	1	14	0	2	3	3	87	513	261	1539	CoherentMotion_C#v1	1	500
982	1	2	23	1	1	3	3	143	457	429	1371	CoherentMotion_C#v1	1	500
980	0	1	14	3	1	3	3	87	513	261	1539	CoherentMotion_C#v1	1	500
913	0	0	5	1	0	3	3	31	569	93	1707	CoherentMotion_C#v1	1	500
667	1	5	51	1	1	3	3	312	288	936	864	CoherentMotion_C#v1	1	500
1146	0	3	33	0	3	3	3	199	401	597	1203	CoherentMotion_C#v1	1	500
862	1	6	61	2	2	3	3	368	232	1104	696	CoherentMotion_C#v1	1	500
1650	0	2	23	2	1	3	3	143	457	429	1371	CoherentMotion_C#v1	1	500
1042	1	1	14	3	3	3	3	87	513	261	1539	CoherentMotion_C#v1	1	500
906	1	5	51	2	2	3	3	312	288	936	864	CoherentMotion_C#v1	1	500
621	1	2	23	1	1	3	3	143	457	429	1371	CoherentMotion_C#v1	1	500
683	1	7	70	0	0	3	3	424	176	1272	528	CoherentMotion_C#v1	1	500
584	1	7	70	1	1	3	3	424	176	1272	528	CoherentMotion_C#v1	1	500
1165	0	6	61	0	1	3	3	368	232	1104	696	CoherentMotion_C#v1	1	500
1087	0	0	5	2	1	3	3	31	569	93	1707	CoherentMotion_C#v1	1	500
711	1	3	33	2	2	3	3	199	401	597	1203	CoherentMotion_C#v1	1	500
823	1	3	33	0	0	3	3	199	401	597	1203	CoherentMotion_C#v1	1	500
1113	1	3	33	1	1	3	3	199	401	597	1203	CoherentMotion_C#v1	1	500
770	1	4	42	3	3	3	3	256	344	768	1032	CoherentMotion_C#v1	1	500
1676	0	1	14	3	2	3	3	87	513	261	1539	CoherentMotion_C#v1	1	500
675	1	4	42	3	3	3	3	256	344	768	1032	CoherentMotion_C#v1	1	500
658	0	6	61	3	1	3	3	368	232	1104	696	CoherentMotion_C#v1	1	500
655	1	5	51	1	1	3	3	312	288	936	864	CoherentMotion_C#v1	1	500
628	1	4	42	2	2	3	3	256	344	768	1032	CoherentMotion_C#v1	1	500
634	1	6	61	0	0	3	3	368	232	1104	696	CoherentMotion_C#v1	1	500
552	1	5	51	1	1	3	3	312	288	936	864	CoherentMotion_C#v1	1	500
603	1	6	61	0	0	3	3	368	232	1104	696	CoherentMotion_C#v1	1	500
575	1	3	33	1	1	3	3	199	401	597	1203	CoherentMotion_C#v1	1	500
526	1	5	51	1	1	3	3	312	288	936	864	CoherentMotion_C#v1	1	500
773	1	6	61	2	2	3	3	368	232	1104	696	CoherentMotion_C#v1	1	500
702	1	4	42	3	3	3	3	256	344	768	1032	CoherentMotion_C#v1	1	500
636	1	5	51	1	1	3	3	312	288	936	864	CoherentMotion_C#v1	1	500
914	1	4	42	3	3	3	3	256	344	768	1032	CoherentMotion_C#v1	1	500
749	0	2	23	2	1	3	3	143	457	429	1371	CoherentMotion_C#v1	1	500
1310	0	2	23	0	2	3	3	143	457	429	1371	CoherentMotion_C#v1	1	500
676	1	4	42	1	1	3	3	256	344	768	1032	CoherentMotion_C#v1	1	500
755	0	6	61	0	1	3	3	368	232	1104	696	CoherentMotion_C#v1	1	500
619	1	6	61	2	2	3	3	368	232	1104	696	CoherentMotion_C#v1	1	500
640	1	7	70	2	2	3	3	424	176	1272	528	CoherentMotion_C#v1	1	500
613	1	7	70	3	3	3	3	424	176	1272	528	CoherentMotion_C#v1	1	500
571	1	3	33	2	2	3	3	199	401	597	1203	CoherentMotion_C#v1	1	500
730	1	0	5	1	1	3	3	31	569	93	1707	CoherentMotion_C#v1	1	500
646	0	4	42	3	2	3	3	256	344	768	1032	CoherentMotion_C#v1	1	500
714	1	5	51	0	0	3	3	312	288	936	864	CoherentMotion_C#v1	1	500
546	1	7	70	1	1	3	3	424	176	1272	528	CoherentMotion_C#v1	1	500
617	1	4	42	2	2	3	3	256	344	768	1032	CoherentMotion_C#v1	1	500
690	1	6	61	0	0	3	3	368	232	1104	696	CoherentMotion_C#v1	1	500
679	1	0	5	2	2	3	3	31	569	93	1707	CoherentMotion_C#v1	1	500
877	1	3	33	3	3	3	3	199	401	597	1203	CoherentMotion_C#v1	1	500
722	1	3	33	2	2	3	3	199	401	597	1203	CoherentMotion_C#v1	1	500
800	1	2	23	0	0	3	3	143	457	429	1371	CoherentMotion_C#v1	1	500
633	1	6	61	2	2	3	3	368	232	1104	696	CoherentMotion_C#v1	1	500
999	1	4	42	3	3	3	3	256	344	768	1032	CoherentMotion_C#v1	1	500
1404	0	0	5	1	3	3	3	31	569	93	1707	CoherentMotion_C#v1	1	500
615	1	7	70	0	0	3	3	424	176	1272	528	CoherentMotion_C#v1	1	500
812	1	5	51	3	3	3	3	312	288	936	864	CoherentMotion_C#v1	1	500
558	1	6	61	1	1	3	3	368	232	1104	696	CoherentMotion_C#v1	1	500
901	1	3	33	1	1	3	3	199	401	597	1203	CoherentMotion_C#v1	1	500
777	1	4	42	2	2	3	3	256	344	768	1032	CoherentMotion_C#v1	1	500
582	1	0	5	2	2	3	3	31	569	93	1707	CoherentMotion_C#v1	1	500
905	0	4	42	0	3	3	3	256	344	768	1032	CoherentMotion_C#v1	1	500
613	0	1	14	3	1	3	3	87	513	261	1539	CoherentMotion_C#v1	1	500
709	1	3	33	3	3	3	3	199	401	597	1203	CoherentMotion_C#v1	1	500
633	1	6	61	0	0	3	3	368	232	1104	696	CoherentMotion_C#v1	1	500
654	1	0	5	3	3	3	3	31	569	93	1707	CoherentMotion_C#v1	1	500
596	0	2	23	3	1	3	3	143	457	429	1371	CoherentMotion_C#v1	1	500
744	0	1	14	2	0	3	3	87	513	261	1539	CoherentMotion_C#v1	1	500
656	1	6	61	0	0	3	3	368	232	1104	696	CoherentMotion_C#v1	1	500
671	1	7	70	0	0	3	3	424	176	1272	528	CoherentMotion_C#v1	1	500
1026	0	6	61	0	2	3	3	368	232	1104	696	CoherentMotion_C#v1	1	500
738	1	1	14	3	3	3	3	87	513	261	1539	CoherentMotion_C#v1	1	500
666	1	0	5	1	1	3	3	31	569	93	1707	CoherentMotion_C#v1	1	500
1128	0	4	42	0	2	3	3	256	344	768	1032	CoherentMotion_C#v1	1	500
610	1	7	70	0	0	3	3	424	176	1272	528	CoherentMotion_C#v1	1	500
607	1	2	23	1	1	3	3	143	457	429	1371	CoherentMotion_C#v1	1	500
610	0	1	14	0	1	3	3	87	513	261	1539	CoherentMotion_C#v1	1	500
728	1	6	61	2	2	3	3	368	232	1104	696	CoherentMotion_C#v1	1	500
566	1	7	70	1	1	3	3	424	176	1272	528	CoherentMotion_C#v1	1	500
755	1	4	42	3	3	3	3	256	344	768	1032	CoherentMotion_C#v1	1	500
827	0	0	5	2	1	3	3	31	569	93	1707	CoherentMotion_C#v1	1	500
557	1	5	51	2	2	3	3	312	288	936	864	CoherentMotion_C#v1	1	500
560	1	7	70	1	1	3	3	424	176	1272	528	CoherentMotion_C#v1	1	500
755	0	3	33	0	3	3	3	199	401	597	1203	CoherentMotion_C#v1	1	500
588	1	7	70	0	0	3	3	424	176	1272	528	CoherentMotion_C#v1	1	500
712	0	2	23	3	2	3	3	143	457	429	1371	CoherentMotion_C#v1	1	500
575	0	3	33	0	1	3	3	199	401	597	1203	CoherentMotion_C#v1	1	500
563	1	7	70	1	1	3	3	424	176	1272	528	CoherentMotion_C#v1	1	500
670	1	4	42	3	3	3	3	256	344	768	1032	CoherentMotion_C#v1	1	500
724	0	1	14	1	2	3	3	87	513	261	1539	CoherentMotion_C#v1	1	500
653	0	3	33	0	2	3	3	199	401	597	1203	CoherentMotion_C#v1	1	500
1081	1	5	51	2	2	3	3	312	288	936	864	CoherentMotion_C#v1	1	500
647	1	2	23	1	1	3	3	143	457	429	1371	CoherentMotion_C#v1	1	500
585	1	7	70	3	3	3	3	424	176	1272	528	CoherentMotion_C#v1	1	500
701	0	2	23	0	2	3	3	143	457	429	1371	CoherentMotion_C#v1	1	500
594	0	3	33	3	1	3	3	199	401	597	1203	CoherentMotion_C#v1	1	500
942	1	1	14	0	0	3	3	87	513	261	1539	CoherentMotion_C#v1	1	500
580	1	3	33	1	1	3	3	199	401	597	1203	CoherentMotion_C#v1	1	500
863	0	2	23	0	1	3	3	143	457	429	1371	CoherentMotion_C#v1	1	500
682	1	4	42	1	1	3	3	256	344	768	1032	CoherentMotion_C#v1	1	500
818	1	1	14	2	2	3	3	87	513	261	1539	CoherentMotion_C#v1	1	500
555	1	7	70	1	1	3	3	424	176	1272	528	CoherentMotion_C#v1	1	500
539	1	4	42	1	1	3	3	256	344	768	1032	CoherentMotion_C#v1	1	500
767	1	1	14	1	1	3	3	87	513	261	1539	CoherentMotion_C#v1	1	500
1794	0	5	51	0	3	3	3	312	288	936	864	CoherentMotion_C#v1	1	500
694	0	1	14	0	3	3	3	87	513	261	1539	CoherentMotion_C#v1	1	500
1195	0	4	42	3	1	3	3	256	344	768	1032	CoherentMotion_C#v1	1	500
936	0	0	5	2	3	3	3	31	569	93	1707	CoherentMotion_C#v1	1	500
860	1	7	70	3	3	3	3	424	176	1272	528	CoherentMotion_C#v1	1	500
662	1	3	33	2	2	3	3	199	401	597	1203	CoherentMotion_C#v1	1	500
1045	0	0	5	0	3	3	3	31	569	93	1707	CoherentMotion_C#v1	1	500
1027	1	0	5	3	3	3	3	31	569	93	1707	CoherentMotion_C#v1	1	500
1548	1	6	61	3	3	3	3	368	232	1104	696	CoherentMotion_C#v1	1	500
800	1	3	33	2	2	3	3	199	401	597	1203	CoherentMotion_C#v1	1	500
867	1	7	70	0	0	3	3	424	176	1272	528	CoherentMotion_C#v1	1	500
973	0	3	33	0	1	3	3	199	401	597	1203	CoherentMotion_C#v1	1	500
587	1	6	61	3	3	3	3	368	232	1104	696	CoherentMotion_C#v1	1	500
639	1	5	51	3	3	3	3	312	288	936	864	CoherentMotion_C#v1	1	500
876	0	2	23	3	2	3	3	143	457	429	1371	CoherentMotion_C#v1	1	500
1295	0	0	5	3	2	3	3	31	569	93	1707	CoherentMotion_C#v1	1	500
734	0	4	42	2	1	3	3	256	344	768	1032	CoherentMotion_C#v1	1	500
916	0	2	23	3	1	3	3	143	457	429	1371	CoherentMotion_C#v1	1	500
641	1	5	51	2	2	3	3	312	288	936	864	CoherentMotion_C#v1	1	500
883	1	7	70	3	3	3	3	424	176	1272	528	CoherentMotion_C#v1	1	500
826	0	1	14	0	1	3	3	87	513	261	1539	CoherentMotion_C#v1	1	500
1019	1	4	42	2	2	3	3	256	344	768	1032	CoherentMotion_C#v1	1	500
1380	1	2	23	3	3	3	3	143	457	429	1371	CoherentMotion_C#v1	1	500
716	1	7	70	3	3	3	3	424	176	1272	528	CoherentMotion_C#v1	1	500
691	1	5	51	3	3	3	3	312	288	936	864	CoherentMotion_C#v1	1	500
569	0	3	33	0	3	3	3	199	401	597	1203	CoherentMotion_C#v1	1	500
925	1	1	14	2	2	3	3	87	513	261	1539	CoherentMotion_C#v1	1	500
1185	0	4	42	0	1	3	3	256	344	768	1032	CoherentMotion_C#v1	1	500
870	0	1	14	3	2	3	3	87	513	261	1539	CoherentMotion_C#v1	1	500
537	1	5	51	1	1	3	3	312	288	936	864	CoherentMotion_C#v1	1	500
715	1	4	42	3	3	3	3	256	344	768	1032	CoherentMotion_C#v1	1	500
610	1	1	14	3	3	3	3	87	513	261	1539	CoherentMotion_C#v1	1	500
691	1	3	33	3	3	3	3	199	401	597	1203	CoherentMotion_C#v1	1	500
916	0	2	23	3	2	3	3	143	457	429	1371	CoherentMotion_C#v1	1	500
610	1	6	61	1	1	3	3	368	232	1104	696	CoherentMotion_C#v1	1	500
879	0	3	33	0	1	3	3	199	401	597	1203	CoherentMotion_C#v1	1	500
516	1	5	51	1	1	3	3	312	288	936	864	CoherentMotion_C#v1	1	500
909	1	5	51	0	0	3	3	312	288	936	864	CoherentMotion_C#v1	1	500
645	1	6	61	0	0	3	3	368	232	1104	696	CoherentMotion_C#v1	1	500
734	1	7	70	3	3	3	3	424	176	1272	528	CoherentMotion_C#v1	1	500
638	1	7	70	0	0	3	3	424	176	1272	528	CoherentMotion_C#v1	1	500
1083	0	0	5	2	3	3	3	31	569	93	1707	CoherentMotion_C#v1	1	500
587	1	6	61	1	1	3	3	368	232	1104	696	CoherentMotion_C#v1	1	500
686	0	7	70	0	2	3	3	424	176	1272	528	CoherentMotion_C#v1	1	500
639	1	7	70	1	1	3	3	424	176	1272	528	CoherentMotion_C#v1	1	500
980	0	7	70	2	0	3	3	424	176	1272	528	CoherentMotion_C#v1	1	500
545	1	7	70	3	3	3	3	424	176	1272	528	CoherentMotion_C#v1	1	500
645	1	3	33	0	0	3	3	199	401	597	1203	CoherentMotion_C#v1	1	500
819	1	0	5	0	0	3	3	31	569	93	1707	CoherentMotion_C#v1	1	500
644	1	7	70	2	2	3	3	424	176	1272	528	CoherentMotion_C#v1	1	500
802	0	1	14	3	1	3	3	87	513	261	1539	CoherentMotion_C#v1	1	500
620	1	6	61	1	1	3	3	368	232	1104	696	CoherentMotion_C#v1	1	500
2983	1	4	42	1	1	3	3	256	344	768	1032	CoherentMotion_C#v1	1	500
569	1	6	61	1	1	3	3	368	232	1104	696	CoherentMotion_C#v1	1	500
670	1	5	51	3	3	3	3	312	288	936	864	CoherentMotion_C#v1	1	500
899	1	2	23	2	2	3	3	143	457	429	1371	CoherentMotion_C#v1	1	500
607	1	4	42	2	2	3	3	256	344	768	1032	CoherentMotion_C#v1	1	500
1509	0	3	33	1	2	3	3	199	401	597	1203	CoherentMotion_C#v1	1	500
968	1	2	23	3	3	3	3	143	457	429	1371	CoherentMotion_C#v1	1	500
620	0	1	14	3	1	3	3	87	513	261	1539	CoherentMotion_C#v1	1	500
630	1	5	51	1	1	3	3	312	288	936	864	CoherentMotion_C#v1	1	500
703	0	2	23	0	1	3	3	143	457	429	1371	CoherentMotion_C#v1	1	500
605	1	5	51	2	2	3	3	312	288	936	864	CoherentMotion_C#v1	1	500
962	1	3	33	2	2	3	3	199	401	597	1203	CoherentMotion_C#v1	1	500
572	0	0	5	2	1	3	3	31	569	93	1707	CoherentMotion_C#v1	1	500
597	1	5	51	1	1	3	3	312	288	936	864	CoherentMotion_C#v1	1	500
664	0	4	42	0	1	3	3	256	344	768	1032	CoherentMotion_C#v1	1	500
614	1	2	23	0	0	3	3	143	457	429	1371	CoherentMotion_C#v1	1	500
579	1	0	5	0	0	3	3	31	569	93	1707	CoherentMotion_C#v1	1	500
774	1	7	70	2	2	3	3	424	176	1272	528	CoherentMotion_C#v1	1	500
615	1	7	70	0	0	3	3	424	176	1272	528	CoherentMotion_C#v1	1	500
618	1	5	51	0	0	3	3	312	288	936	864	CoherentMotion_C#v1	1	500
608	0	0	5	3	0	3	3	31	569	93	1707	CoherentMotion_C#v1	1	500
1029	1	0	5	0	0	3	3	31	569	93	1707	CoherentMotion_C#v1	1	500
616	1	3	33	3	3	3	3	199	401	597	1203	CoherentMotion_C#v1	1	500
592	0	1	14	2	1	3	3	87	513	261	1539	CoherentMotion_C#v1	1	500
612	0	1	14	0	2	3	3	87	513	261	1539	CoherentMotion_C#v1	1	500
617	1	3	33	0	0	3	3	199	401	597	1203	CoherentMotion_C#v1	1	500
646	0	1	14	3	1	3	3	87	513	261	1539	CoherentMotion_C#v1	1	500
641	1	5	51	2	2	3	3	312	288	936	864	CoherentMotion_C#v1	1	500
801	1	3	33	2	2	3	3	199	401	597	1203	CoherentMotion_C#v1	1	500
777	1	1	14	1	1	3	3	87	513	261	1539	CoherentMotion_C#v1	1	500
601	0	5	51	0	1	3	3	312	288	936	864	CoherentMotion_C#v1	1	500
541	1	7	70	3	3	3	3	424	176	1272	528	CoherentMotion_C#v1	1	500
585	0	1	14	1	2	3	3	87	513	261	1539	CoherentMotion_C#v1	1	500
677	1	2	23	3	3	3	3	143	457	429	1371	CoherentMotion_C#v1	1	500
634	0	4	42	0	3	3	3	256	344	768	1032	CoherentMotion_C#v1	1	500
1592	1	5	51	3	3	3	3	312	288	936	864	CoherentMotion_C#v1	1	500
605	0	0	5	3	2	3	3	31	569	93	1707	CoherentMotion_C#v1	1	500
658	0	1	14	3	1	3	3	87	513	261	1539	CoherentMotion_C#v1	1	500
619	0	0	5	2	3	3	3	31	569	93	1707	CoherentMotion_C#v1	1	500
660	1	3	33	1	1	3	3	199	401	597	1203	CoherentMotion_C#v1	1	500
534	1	5	51	1	1	3	3	312	288	936	864	CoherentMotion_C#v1	1	500
1340	0	5	51	0	3	3	3	312	288	936	864	CoherentMotion_C#v1	1	500
604	1	4	42	1	1	3	3	256	344	768	1032	CoherentMotion_C#v1	1	500
575	1	6	61	0	0	3	3	368	232	1104	696	CoherentMotion_C#v1	1	500
626	0	3	33	3	1	3	3	199	401	597	1203	CoherentMotion_C#v1	1	500
792	1	0	5	1	1	3	3	31	569	93	1707	CoherentMotion_C#v1	1	500
721	1	5	51	3	3	3	3	312	288	936	864	CoherentMotion_C#v1	1	500
592	0	0	5	2	3	3	3	31	569	93	1707	CoherentMotion_C#v1	1	500
757	1	1	14	3	3	3	3	87	513	261	1539	CoherentMotion_C#v1	1	500
597	1	7	70	1	1	3	3	424	176	1272	528	CoherentMotion_C#v1	1	500
914	0	2	23	2	3	3	3	143	457	429	1371	CoherentMotion_C#v1	1	500
621	1	7	70	0	0	3	3	424	176	1272	528	CoherentMotion_C#v1	1	500
593	1	7	70	3	3	3	3	424	176	1272	528	CoherentMotion_C#v1	1	500
861	1	3	33	0	0	3	3	199	401	597	1203	CoherentMotion_C#v1	1	500
743	1	7	70	2	2	3	3	424	176	1272	528	CoherentMotion_C#v1	1	500
577	1	6	61	2	2	3	3	368	232	1104	696	CoherentMotion_C#v1	1	500
764	0	2	23	0	2	3	3	143	457	429	1371	CoherentMotion_C#v1	1	500
661	1	2	23	2	2	3	3	143	457	429	1371	CoherentMotion_C#v1	1	500
883	0	6	61	0	2	3	3	368	232	1104	696	CoherentMotion_C#v1	1	500
943	0	0	5	2	1	3	3	31	569	93	1707	CoherentMotion_C#v1	1	500
860	0	0	5	0	1	3	3	31	569	93	1707	CoherentMotion_C#v1	1	500
704	1	1	14	1	1	3	3	87	513	261	1539	CoherentMotion_C#v1	1	500
740	1	5	51	3	3	3	3	312	288	936	864	CoherentMotion_C#v1	1	500
638	0	0	5	2	3	3	3	31	569	93	1707	CoherentMotion_C#v1	1	500
706	0	0	5	3	2	3	3	31	569	93	1707	CoherentMotion_C#v1	1	500
790	1	4	42	3	3	3	3	256	344	768	1032	CoherentMotion_C#v1	1	500
619	0	1	14	3	1	3	3	87	513	261	1539	CoherentMotion_C#v1	1	500
871	0	3	33	3	2	3	3	199	401	597	1203	CoherentMotion_C#v1	1	500
555	1	3	33	1	1	3	3	199	401	597	1203	CoherentMotion_C#v1	1	500
742	1	5	51	2	2	3	3	312	288	936	864	CoherentMotion_C#v1	1	500
1598	1	2	23	2	2	3	3	143	457	429	1371	CoherentMotion_C#v1	1	500
532	1	6	61	2	2	3	3	368	232	1104	696	CoherentMotion_C#v1	1	500
621	1	2	23	1	1	3	3	143	457	429	1371	CoherentMotion_C#v1	1	500
1354	1	5	51	2	2	3	3	312	288	936	864	CoherentMotion_C#v1	1	500
553	1	4	42	1	1	3	3	256	344	768	1032	CoherentMotion_C#v1	1	500
2242	1	7	70	2	2	3	3	424	176	1272	528	CoherentMotion_C#v1	1	500
740	0	1	14	2	1	3	3	87	513	261	1539	CoherentMotion_C#v1	1	500
612	1	3	33	1	1	3	3	199	401	597	1203	CoherentMotion_C#v1	1	500
552	1	5	51	2	2	3	3	312	288	936	864	CoherentMotion_C#v1	1	500
636	0	3	33	3	1	3	3	199	401	597	1203	CoherentMotion_C#v1	1	500
848	1	3	33	1	1	3	3	199	401	597	1203	CoherentMotion_C#v1	1	500
579	1	7	70	1	1	3	3	424	176	1272	528	CoherentMotion_C#v1	1	500
703	1	1	14	2	2	3	3	87	513	261	1539	CoherentMotion_C#v1	1	500
573	1	5	51	2	2	3	3	312	288	936	864	CoherentMotion_C#v1	1	500
601	1	3	33	1	1	3	3	199	401	597	1203	CoherentMotion_C#v1	1	500
717	0	1	14	3	1	3	3	87	513	261	1539	CoherentMotion_C#v1	1	500
717	1	4	42	3	3	3	3	256	344	768	1032	CoherentMotion_C#v1	1	500
636	1	0	5	1	1	3	3	31	569	93	1707	CoherentMotion_C#v1	1	500
592	1	0	5	2	2	3	3	31	569	93	1707	CoherentMotion_C#v1	1	500
572	1	6	61	3	3	3	3	368	232	1104	696	CoherentMotion_C#v1	1	500
569	1	0	5	1	1	3	3	31	569	93	1707	CoherentMotion_C#v1	1	500
557	0	0	5	1	3	3	3	31	569	93	1707	CoherentMotion_C#v1	1	500
551	1	6	61	1	1	3	3	368	232	1104	696	CoherentMotion_C#v1	1	500
723	0	1	14	0	3	3	3	87	513	261	1539	CoherentMotion_C#v1	1	500
544	1	5	51	3	3	3	3	312	288	936	864	CoherentMotion_C#v1	1	500
572	1	3	33	1	1	3	3	199	401	597	1203	CoherentMotion_C#v1	1	500
1704	1	5	51	1	1	3	3	312	288	936	864	CoherentMotion_C#v1	1	500
624	1	5	51	1	1	3	3	312	288	936	864	CoherentMotion_C#v1	1	500
526	0	0	5	0	3	3	3	31	569	93	1707	CoherentMotion_C#v1	1	500
663	1	6	61	0	0	3	3	368	232	1104	696	CoherentMotion_C#v1	1	500
606	1	7	70	2	2	3	3	424	176	1272	528	CoherentMotion_C#v1	1	500
530	1	6	61	3	3	3	3	368	232	1104	696	CoherentMotion_C#v1	1	500
653	1	7	70	2	2	3	3	424	176	1272	528	CoherentMotion_C#v1	1	500
738	1	3	33	0	0	3	3	199	401	597	1203	CoherentMotion_C#v1	1	500
921	0	2	23	2	1	3	3	143	457	429	1371	CoherentMotion_C#v1	1	500
581	1	2	23	1	1	3	3	143	457	429	1371	CoherentMotion_C#v1	1	500
540	1	4	42	3	3	3	3	256	344	768	1032	CoherentMotion_C#v1	1	500
684	1	3	33	0	0	3	3	199	401	597	1203	CoherentMotion_C#v1	1	500
531	1	3	33	2	2	3	3	199	401	597	1203	CoherentMotion_C#v1	1	500
542	1	6	61	1	1	3	3	368	232	1104	696	CoherentMotion_C#v1	1	500
544	1	7	70	1	1	3	3	424	176	1272	528	CoherentMotion_C#v1	1	500
700	1	2	23	0	0	3	3	143	457	429	1371	CoherentMotion_C#v1	1	500
522	1	4	42	1	1	3	3	256	344	768	1032	CoherentMotion_C#v1	1	500
604	0	2	23	3	0	3	3	143	457	429	1371	CoherentMotion_C#v1	1	500
602	1	7	70	3	3	3	3	424	176	1272	528	CoherentMotion_C#v1	1	500
821	0	1	14	3	2	3	3	87	513	261	1539	CoherentMotion_C#v1	1	500
590	1	6	61	1	1	3	3	368	232	1104	696	CoherentMotion_C#v1	1	500
763	0	0	5	1	2	3	3	31	569	93	1707	CoherentMotion_C#v1	1	500
571	1	4	42	0	0	3	3	256	344	768	1032	CoherentMotion_C#v1	1	500
550	1	2	23	1	1	3	3	143	457	429	1371	CoherentMotion_C#v1	1	500
575	1	3	33	3	3	3	3	199	401	597	1203	CoherentMotion_C#v1	1	500
766	0	4	42	3	2	3	3	256	344	768	1032	CoherentMotion_C#v1	1	500
531	1	4	42	3	3	3	3	256	344	768	1032	CoherentMotion_C#v1	1	500
576	1	5	51	3	3	3	3	312	288	936	864	CoherentMotion_C#v1	1	500
708	0	1	14	3	1	3	3	87	513	261	1539	CoherentMotion_C#v1	1	500
619	0	2	23	0	1	3	3	143	457	429	1371	CoherentMotion_C#v1	1	500
648	0	1	14	0	1	3	3	87	513	261	1539	CoherentMotion_C#v1	1	500
638	0	3	33	3	1	3	3	199	401	597	1203	CoherentMotion_C#v1	1	500
