# Supplementary material for: The Leuven Embedded Figures Test (L-EFT): measuring perception, intelligence or executive function?
Source: PeerJ. 2018 Mar 26;6:e4524. doi: 10.7717/peerj.4524 (PMC5875396; doi:10.7717/peerj.4524)
Supplement: Supplemental Information 9 [file peerj-06-4524-s009.zip › Study 1/CoherentMotion/116800CoherentMotion.csv]

ReactionTime	Accuracy	CoherenceLevel	CoherenceValue	StimDirection	RespDirection	G_MeanCoherentSpeed	G_MeanRandomSpeed	TotalCoherent	TotalRandom	TotalCoherentSpeed	TotalRandomSpeed	TestID	MainPrac	MotionDuration
1026	0	2	23	0	3	3	3	143	457	429	1371	CoherentMotion_C#v1	0	1000
2525	0	5	51	0	2	3	3	312	288	936	864	CoherentMotion_C#v1	0	1000
1180	1	7	70	2	2	3	3	424	176	1272	528	CoherentMotion_C#v1	0	1000
2040	1	7	70	0	0	3	3	424	176	1272	528	CoherentMotion_C#v1	0	1000
1408	0	3	33	2	1	3	3	199	401	597	1203	CoherentMotion_C#v1	0	1000
1254	0	2	23	2	3	3	3	143	457	429	1371	CoherentMotion_C#v1	0	1000
1879	1	7	70	2	2	3	3	424	176	1272	528	CoherentMotion_C#v1	0	1000
1539	0	6	61	0	2	3	3	368	232	1104	696	CoherentMotion_C#v1	0	1000
1128	0	2	23	2	3	3	3	143	457	429	1371	CoherentMotion_C#v1	0	1000
1236	0	1	14	2	1	3	3	87	513	261	1539	CoherentMotion_C#v1	0	1000
1271	1	1	14	3	3	3	3	87	513	261	1539	CoherentMotion_C#v1	0	1000
3765	1	4	42	2	2	3	3	256	344	768	1032	CoherentMotion_C#v1	0	1000
1531	1	2	23	3	3	3	3	143	457	429	1371	CoherentMotion_C#v1	0	1000
1024	0	0	5	2	3	3	3	31	569	93	1707	CoherentMotion_C#v1	0	1000
1882	1	4	42	1	1	3	3	256	344	768	1032	CoherentMotion_C#v1	0	1000
1442	1	0	5	1	1	3	3	31	569	93	1707	CoherentMotion_C#v1	0	1000
1718	1	1	14	1	1	3	3	87	513	261	1539	CoherentMotion_C#v1	0	1000
1473	1	6	61	3	3	3	3	368	232	1104	696	CoherentMotion_C#v1	0	1000
1434	0	1	14	1	3	3	3	87	513	261	1539	CoherentMotion_C#v1	0	1000
1523	1	5	51	3	3	3	3	312	288	936	864	CoherentMotion_C#v1	0	1000
1736	1	5	51	3	3	3	3	312	288	936	864	CoherentMotion_C#v1	0	1000
1687	1	1	14	1	1	3	3	87	513	261	1539	CoherentMotion_C#v1	0	1000
1505	1	2	23	1	1	3	3	143	457	429	1371	CoherentMotion_C#v1	0	1000
1837	0	2	23	3	1	3	3	143	457	429	1371	CoherentMotion_C#v1	0	1000
1805	0	0	5	0	3	3	3	31	569	93	1707	CoherentMotion_C#v1	0	1000
1242	0	5	51	3	1	3	3	312	288	936	864	CoherentMotion_C#v1	0	1000
1297	1	5	51	2	2	3	3	312	288	936	864	CoherentMotion_C#v1	0	1000
1559	1	7	70	3	3	3	3	424	176	1272	528	CoherentMotion_C#v1	0	1000
1753	1	2	23	1	1	3	3	143	457	429	1371	CoherentMotion_C#v1	0	1000
1959	0	4	42	1	3	3	3	256	344	768	1032	CoherentMotion_C#v1	0	1000
1815	0	2	23	2	3	3	3	143	457	429	1371	CoherentMotion_C#v1	0	1000
1601	0	2	23	0	1	3	3	143	457	429	1371	CoherentMotion_C#v1	0	1000
1535	1	4	42	3	3	3	3	256	344	768	1032	CoherentMotion_C#v1	0	1000
1793	0	6	61	0	2	3	3	368	232	1104	696	CoherentMotion_C#v1	0	1000
1470	0	1	14	2	3	3	3	87	513	261	1539	CoherentMotion_C#v1	0	1000
1566	0	1	14	1	2	3	3	87	513	261	1539	CoherentMotion_C#v1	0	1000
1742	0	3	33	0	3	3	3	199	401	597	1203	CoherentMotion_C#v1	0	1000
1649	0	0	5	2	1	3	3	31	569	93	1707	CoherentMotion_C#v1	0	1000
1464	0	6	61	0	2	3	3	368	232	1104	696	CoherentMotion_C#v1	0	1000
1626	0	3	33	1	3	3	3	199	401	597	1203	CoherentMotion_C#v1	0	1000
1689	1	4	42	3	3	3	3	256	344	768	1032	CoherentMotion_C#v1	0	1000
1633	1	6	61	2	2	3	3	368	232	1104	696	CoherentMotion_C#v1	0	1000
1417	1	3	33	2	2	3	3	199	401	597	1203	CoherentMotion_C#v1	0	1000
1554	0	3	33	1	3	3	3	199	401	597	1203	CoherentMotion_C#v1	0	1000
1563	1	6	61	3	3	3	3	368	232	1104	696	CoherentMotion_C#v1	0	1000
1411	1	2	23	3	3	3	3	143	457	429	1371	CoherentMotion_C#v1	0	1000
1389	1	7	70	2	2	3	3	424	176	1272	528	CoherentMotion_C#v1	0	1000
1470	0	5	51	0	2	3	3	312	288	936	864	CoherentMotion_C#v1	0	1000
1561	1	2	23	3	3	3	3	143	457	429	1371	CoherentMotion_C#v1	0	1000
1565	0	1	14	1	3	3	3	87	513	261	1539	CoherentMotion_C#v1	0	1000
1179	1	5	51	3	3	3	3	312	288	936	864	CoherentMotion_C#v1	0	1000
1565	0	2	23	2	3	3	3	143	457	429	1371	CoherentMotion_C#v1	0	1000
2942	0	4	42	1	3	3	3	256	344	768	1032	CoherentMotion_C#v1	0	1000
1506	1	6	61	2	2	3	3	368	232	1104	696	CoherentMotion_C#v1	0	1000
1408	1	1	14	3	3	3	3	87	513	261	1539	CoherentMotion_C#v1	0	1000
1631	1	4	42	3	3	3	3	256	344	768	1032	CoherentMotion_C#v1	0	1000
3342	0	6	61	1	3	3	3	368	232	1104	696	CoherentMotion_C#v1	0	1000
1570	0	6	61	1	3	3	3	368	232	1104	696	CoherentMotion_C#v1	0	1000
1038	1	1	14	2	2	3	3	87	513	261	1539	CoherentMotion_C#v1	0	1000
1549	0	2	23	1	3	3	3	143	457	429	1371	CoherentMotion_C#v1	0	1000
1570	1	7	70	3	3	3	3	424	176	1272	528	CoherentMotion_C#v1	0	1000
1655	1	5	51	2	2	3	3	312	288	936	864	CoherentMotion_C#v1	0	1000
1446	1	6	61	3	3	3	3	368	232	1104	696	CoherentMotion_C#v1	0	1000
1381	0	3	33	1	3	3	3	199	401	597	1203	CoherentMotion_C#v1	0	1000
1464	0	3	33	0	1	3	3	199	401	597	1203	CoherentMotion_C#v1	0	1000
1612	0	2	23	0	2	3	3	143	457	429	1371	CoherentMotion_C#v1	0	1000
1483	1	2	23	0	0	3	3	143	457	429	1371	CoherentMotion_C#v1	0	1000
1517	0	5	51	2	0	3	3	312	288	936	864	CoherentMotion_C#v1	0	1000
1489	0	7	70	0	2	3	3	424	176	1272	528	CoherentMotion_C#v1	0	1000
1594	0	7	70	2	0	3	3	424	176	1272	528	CoherentMotion_C#v1	0	1000
1530	1	4	42	2	2	3	3	256	344	768	1032	CoherentMotion_C#v1	0	1000
1533	0	2	23	0	1	3	3	143	457	429	1371	CoherentMotion_C#v1	0	1000
1553	1	3	33	3	3	3	3	199	401	597	1203	CoherentMotion_C#v1	0	1000
1645	1	6	61	0	0	3	3	368	232	1104	696	CoherentMotion_C#v1	0	1000
1574	0	5	51	1	3	3	3	312	288	936	864	CoherentMotion_C#v1	0	1000
1083	0	2	23	3	1	3	3	143	457	429	1371	CoherentMotion_C#v1	0	1000
1859	0	4	42	1	3	3	3	256	344	768	1032	CoherentMotion_C#v1	0	1000
1488	0	2	23	0	2	3	3	143	457	429	1371	CoherentMotion_C#v1	0	1000
1842	0	3	33	1	3	3	3	199	401	597	1203	CoherentMotion_C#v1	0	1000
1593	1	2	23	3	3	3	3	143	457	429	1371	CoherentMotion_C#v1	0	1000
1176	0	2	23	0	2	3	3	143	457	429	1371	CoherentMotion_C#v1	1	500
724	0	2	23	1	3	3	3	143	457	429	1371	CoherentMotion_C#v1	1	500
840	0	6	61	1	3	3	3	368	232	1104	696	CoherentMotion_C#v1	1	500
1173	1	0	5	2	2	3	3	31	569	93	1707	CoherentMotion_C#v1	1	500
981	0	1	14	3	2	3	3	87	513	261	1539	CoherentMotion_C#v1	1	500
1006	0	0	5	1	2	3	3	31	569	93	1707	CoherentMotion_C#v1	1	500
1054	0	2	23	2	3	3	3	143	457	429	1371	CoherentMotion_C#v1	1	500
589	0	6	61	0	1	3	3	368	232	1104	696	CoherentMotion_C#v1	1	500
773	0	4	42	0	2	3	3	256	344	768	1032	CoherentMotion_C#v1	1	500
768	0	1	14	0	3	3	3	87	513	261	1539	CoherentMotion_C#v1	1	500
1036	0	0	5	2	0	3	3	31	569	93	1707	CoherentMotion_C#v1	1	500
1276	0	2	23	1	3	3	3	143	457	429	1371	CoherentMotion_C#v1	1	500
856	1	3	33	3	3	3	3	199	401	597	1203	CoherentMotion_C#v1	1	500
1027	1	5	51	3	3	3	3	312	288	936	864	CoherentMotion_C#v1	1	500
1035	1	2	23	3	3	3	3	143	457	429	1371	CoherentMotion_C#v1	1	500
1018	0	7	70	3	1	3	3	424	176	1272	528	CoherentMotion_C#v1	1	500
1305	0	5	51	0	2	3	3	312	288	936	864	CoherentMotion_C#v1	1	500
967	0	2	23	0	3	3	3	143	457	429	1371	CoherentMotion_C#v1	1	500
973	0	0	5	3	0	3	3	31	569	93	1707	CoherentMotion_C#v1	1	500
1131	1	4	42	2	2	3	3	256	344	768	1032	CoherentMotion_C#v1	1	500
1284	0	2	23	1	2	3	3	143	457	429	1371	CoherentMotion_C#v1	1	500
947	1	5	51	1	1	3	3	312	288	936	864	CoherentMotion_C#v1	1	500
864	1	2	23	2	2	3	3	143	457	429	1371	CoherentMotion_C#v1	1	500
1067	1	7	70	3	3	3	3	424	176	1272	528	CoherentMotion_C#v1	1	500
971	1	6	61	2	2	3	3	368	232	1104	696	CoherentMotion_C#v1	1	500
992	1	5	51	2	2	3	3	312	288	936	864	CoherentMotion_C#v1	1	500
1070	0	1	14	3	2	3	3	87	513	261	1539	CoherentMotion_C#v1	1	500
1240	0	1	14	2	3	3	3	87	513	261	1539	CoherentMotion_C#v1	1	500
892	1	0	5	3	3	3	3	31	569	93	1707	CoherentMotion_C#v1	1	500
1023	1	5	51	2	2	3	3	312	288	936	864	CoherentMotion_C#v1	1	500
895	1	6	61	0	0	3	3	368	232	1104	696	CoherentMotion_C#v1	1	500
1052	1	1	14	2	2	3	3	87	513	261	1539	CoherentMotion_C#v1	1	500
931	0	2	23	3	0	3	3	143	457	429	1371	CoherentMotion_C#v1	1	500
912	1	4	42	2	2	3	3	256	344	768	1032	CoherentMotion_C#v1	1	500
867	1	3	33	2	2	3	3	199	401	597	1203	CoherentMotion_C#v1	1	500
1048	1	4	42	3	3	3	3	256	344	768	1032	CoherentMotion_C#v1	1	500
1007	1	0	5	2	2	3	3	31	569	93	1707	CoherentMotion_C#v1	1	500
774	1	5	51	2	2	3	3	312	288	936	864	CoherentMotion_C#v1	1	500
615	1	7	70	2	2	3	3	424	176	1272	528	CoherentMotion_C#v1	1	500
884	0	2	23	0	3	3	3	143	457	429	1371	CoherentMotion_C#v1	1	500
807	0	0	5	2	3	3	3	31	569	93	1707	CoherentMotion_C#v1	1	500
1362	0	0	5	3	1	3	3	31	569	93	1707	CoherentMotion_C#v1	1	500
897	0	4	42	3	1	3	3	256	344	768	1032	CoherentMotion_C#v1	1	500
901	1	6	61	3	3	3	3	368	232	1104	696	CoherentMotion_C#v1	1	500
1010	0	6	61	1	3	3	3	368	232	1104	696	CoherentMotion_C#v1	1	500
1592	1	2	23	0	0	3	3	143	457	429	1371	CoherentMotion_C#v1	1	500
805	1	2	23	2	2	3	3	143	457	429	1371	CoherentMotion_C#v1	1	500
1232	0	4	42	3	0	3	3	256	344	768	1032	CoherentMotion_C#v1	1	500
772	0	6	61	0	2	3	3	368	232	1104	696	CoherentMotion_C#v1	1	500
662	1	5	51	3	3	3	3	312	288	936	864	CoherentMotion_C#v1	1	500
690	1	3	33	1	1	3	3	199	401	597	1203	CoherentMotion_C#v1	1	500
713	1	6	61	1	1	3	3	368	232	1104	696	CoherentMotion_C#v1	1	500
792	1	6	61	2	2	3	3	368	232	1104	696	CoherentMotion_C#v1	1	500
553	1	5	51	1	1	3	3	312	288	936	864	CoherentMotion_C#v1	1	500
1025	1	1	14	2	2	3	3	87	513	261	1539	CoherentMotion_C#v1	1	500
1004	0	3	33	2	1	3	3	199	401	597	1203	CoherentMotion_C#v1	1	500
738	1	5	51	2	2	3	3	312	288	936	864	CoherentMotion_C#v1	1	500
572	0	0	5	1	2	3	3	31	569	93	1707	CoherentMotion_C#v1	1	500
935	0	5	51	0	2	3	3	312	288	936	864	CoherentMotion_C#v1	1	500
868	1	3	33	3	3	3	3	199	401	597	1203	CoherentMotion_C#v1	1	500
734	1	7	70	1	1	3	3	424	176	1272	528	CoherentMotion_C#v1	1	500
582	0	0	5	1	2	3	3	31	569	93	1707	CoherentMotion_C#v1	1	500
961	0	5	51	2	0	3	3	312	288	936	864	CoherentMotion_C#v1	1	500
639	0	1	14	2	1	3	3	87	513	261	1539	CoherentMotion_C#v1	1	500
708	0	4	42	1	3	3	3	256	344	768	1032	CoherentMotion_C#v1	1	500
931	0	0	5	3	1	3	3	31	569	93	1707	CoherentMotion_C#v1	1	500
912	1	4	42	2	2	3	3	256	344	768	1032	CoherentMotion_C#v1	1	500
801	1	1	14	0	0	3	3	87	513	261	1539	CoherentMotion_C#v1	1	500
686	0	5	51	0	2	3	3	312	288	936	864	CoherentMotion_C#v1	1	500
733	0	3	33	0	2	3	3	199	401	597	1203	CoherentMotion_C#v1	1	500
1131	1	2	23	3	3	3	3	143	457	429	1371	CoherentMotion_C#v1	1	500
854	0	0	5	0	1	3	3	31	569	93	1707	CoherentMotion_C#v1	1	500
584	0	1	14	1	3	3	3	87	513	261	1539	CoherentMotion_C#v1	1	500
772	0	5	51	0	2	3	3	312	288	936	864	CoherentMotion_C#v1	1	500
898	0	2	23	2	0	3	3	143	457	429	1371	CoherentMotion_C#v1	1	500
670	1	6	61	2	2	3	3	368	232	1104	696	CoherentMotion_C#v1	1	500
671	1	4	42	3	3	3	3	256	344	768	1032	CoherentMotion_C#v1	1	500
710	1	7	70	2	2	3	3	424	176	1272	528	CoherentMotion_C#v1	1	500
636	1	2	23	1	1	3	3	143	457	429	1371	CoherentMotion_C#v1	1	500
944	0	3	33	3	1	3	3	199	401	597	1203	CoherentMotion_C#v1	1	500
976	1	4	42	0	0	3	3	256	344	768	1032	CoherentMotion_C#v1	1	500
850	0	2	23	2	0	3	3	143	457	429	1371	CoherentMotion_C#v1	1	500
824	0	3	33	0	2	3	3	199	401	597	1203	CoherentMotion_C#v1	1	500
666	1	0	5	1	1	3	3	31	569	93	1707	CoherentMotion_C#v1	1	500
1017	0	4	42	0	3	3	3	256	344	768	1032	CoherentMotion_C#v1	1	500
671	0	6	61	0	3	3	3	368	232	1104	696	CoherentMotion_C#v1	1	500
862	0	1	14	0	1	3	3	87	513	261	1539	CoherentMotion_C#v1	1	500
937	1	7	70	1	1	3	3	424	176	1272	528	CoherentMotion_C#v1	1	500
1094	0	1	14	0	3	3	3	87	513	261	1539	CoherentMotion_C#v1	1	500
751	1	0	5	2	2	3	3	31	569	93	1707	CoherentMotion_C#v1	1	500
526	1	6	61	2	2	3	3	368	232	1104	696	CoherentMotion_C#v1	1	500
760	1	6	61	1	1	3	3	368	232	1104	696	CoherentMotion_C#v1	1	500
890	0	2	23	1	3	3	3	143	457	429	1371	CoherentMotion_C#v1	1	500
4157	1	6	61	2	2	3	3	368	232	1104	696	CoherentMotion_C#v1	1	500
761	0	2	23	2	1	3	3	143	457	429	1371	CoherentMotion_C#v1	1	500
606	1	6	61	3	3	3	3	368	232	1104	696	CoherentMotion_C#v1	1	500
747	0	1	14	2	3	3	3	87	513	261	1539	CoherentMotion_C#v1	1	500
953	1	5	51	2	2	3	3	312	288	936	864	CoherentMotion_C#v1	1	500
1062	1	2	23	1	1	3	3	143	457	429	1371	CoherentMotion_C#v1	1	500
1032	1	7	70	1	1	3	3	424	176	1272	528	CoherentMotion_C#v1	1	500
607	1	6	61	3	3	3	3	368	232	1104	696	CoherentMotion_C#v1	1	500
1048	0	1	14	0	2	3	3	87	513	261	1539	CoherentMotion_C#v1	1	500
917	1	7	70	1	1	3	3	424	176	1272	528	CoherentMotion_C#v1	1	500
1057	1	7	70	2	2	3	3	424	176	1272	528	CoherentMotion_C#v1	1	500
888	0	4	42	0	2	3	3	256	344	768	1032	CoherentMotion_C#v1	1	500
957	0	3	33	3	1	3	3	199	401	597	1203	CoherentMotion_C#v1	1	500
985	1	2	23	1	1	3	3	143	457	429	1371	CoherentMotion_C#v1	1	500
832	0	7	70	0	2	3	3	424	176	1272	528	CoherentMotion_C#v1	1	500
542	1	6	61	0	0	3	3	368	232	1104	696	CoherentMotion_C#v1	1	500
901	1	3	33	1	1	3	3	199	401	597	1203	CoherentMotion_C#v1	1	500
933	0	5	51	0	2	3	3	312	288	936	864	CoherentMotion_C#v1	1	500
622	1	2	23	1	1	3	3	143	457	429	1371	CoherentMotion_C#v1	1	500
1024	0	3	33	2	0	3	3	199	401	597	1203	CoherentMotion_C#v1	1	500
722	1	5	51	2	2	3	3	312	288	936	864	CoherentMotion_C#v1	1	500
1023	1	3	33	1	1	3	3	199	401	597	1203	CoherentMotion_C#v1	1	500
960	0	3	33	2	1	3	3	199	401	597	1203	CoherentMotion_C#v1	1	500
984	0	2	23	3	1	3	3	143	457	429	1371	CoherentMotion_C#v1	1	500
940	1	5	51	0	0	3	3	312	288	936	864	CoherentMotion_C#v1	1	500
1000	1	4	42	2	2	3	3	256	344	768	1032	CoherentMotion_C#v1	1	500
688	0	5	51	0	2	3	3	312	288	936	864	CoherentMotion_C#v1	1	500
919	0	4	42	0	2	3	3	256	344	768	1032	CoherentMotion_C#v1	1	500
971	0	0	5	1	0	3	3	31	569	93	1707	CoherentMotion_C#v1	1	500
777	1	4	42	1	1	3	3	256	344	768	1032	CoherentMotion_C#v1	1	500
761	0	4	42	0	1	3	3	256	344	768	1032	CoherentMotion_C#v1	1	500
819	0	3	33	0	2	3	3	199	401	597	1203	CoherentMotion_C#v1	1	500
1165	1	1	14	0	0	3	3	87	513	261	1539	CoherentMotion_C#v1	1	500
1071	0	2	23	2	0	3	3	143	457	429	1371	CoherentMotion_C#v1	1	500
1415	0	4	42	0	2	3	3	256	344	768	1032	CoherentMotion_C#v1	1	500
784	0	3	33	0	3	3	3	199	401	597	1203	CoherentMotion_C#v1	1	500
897	1	4	42	1	1	3	3	256	344	768	1032	CoherentMotion_C#v1	1	500
1222	0	4	42	0	3	3	3	256	344	768	1032	CoherentMotion_C#v1	1	500
1051	0	3	33	0	2	3	3	199	401	597	1203	CoherentMotion_C#v1	1	500
714	1	7	70	1	1	3	3	424	176	1272	528	CoherentMotion_C#v1	1	500
888	0	3	33	0	2	3	3	199	401	597	1203	CoherentMotion_C#v1	1	500
974	1	4	42	2	2	3	3	256	344	768	1032	CoherentMotion_C#v1	1	500
1354	0	1	14	2	1	3	3	87	513	261	1539	CoherentMotion_C#v1	1	500
1282	0	1	14	0	3	3	3	87	513	261	1539	CoherentMotion_C#v1	1	500
1060	1	3	33	2	2	3	3	199	401	597	1203	CoherentMotion_C#v1	1	500
724	0	6	61	0	2	3	3	368	232	1104	696	CoherentMotion_C#v1	1	500
1182	1	2	23	2	2	3	3	143	457	429	1371	CoherentMotion_C#v1	1	500
1067	1	1	14	3	3	3	3	87	513	261	1539	CoherentMotion_C#v1	1	500
940	0	7	70	0	2	3	3	424	176	1272	528	CoherentMotion_C#v1	1	500
904	0	4	42	0	2	3	3	256	344	768	1032	CoherentMotion_C#v1	1	500
571	1	6	61	0	0	3	3	368	232	1104	696	CoherentMotion_C#v1	1	500
1518	0	0	5	2	1	3	3	31	569	93	1707	CoherentMotion_C#v1	1	500
874	1	5	51	1	1	3	3	312	288	936	864	CoherentMotion_C#v1	1	500
919	1	0	5	1	1	3	3	31	569	93	1707	CoherentMotion_C#v1	1	500
1026	1	0	5	1	1	3	3	31	569	93	1707	CoherentMotion_C#v1	1	500
998	1	2	23	1	1	3	3	143	457	429	1371	CoherentMotion_C#v1	1	500
673	0	0	5	3	1	3	3	31	569	93	1707	CoherentMotion_C#v1	1	500
797	1	6	61	1	1	3	3	368	232	1104	696	CoherentMotion_C#v1	1	500
992	0	3	33	0	1	3	3	199	401	597	1203	CoherentMotion_C#v1	1	500
798	1	2	23	1	1	3	3	143	457	429	1371	CoherentMotion_C#v1	1	500
655	0	5	51	2	3	3	3	312	288	936	864	CoherentMotion_C#v1	1	500
901	0	7	70	1	3	3	3	424	176	1272	528	CoherentMotion_C#v1	1	500
929	1	7	70	1	1	3	3	424	176	1272	528	CoherentMotion_C#v1	1	500
1053	0	3	33	0	3	3	3	199	401	597	1203	CoherentMotion_C#v1	1	500
868	1	2	23	2	2	3	3	143	457	429	1371	CoherentMotion_C#v1	1	500
1009	0	1	14	3	1	3	3	87	513	261	1539	CoherentMotion_C#v1	1	500
784	1	1	14	2	2	3	3	87	513	261	1539	CoherentMotion_C#v1	1	500
1025	1	6	61	2	2	3	3	368	232	1104	696	CoherentMotion_C#v1	1	500
822	0	2	23	1	0	3	3	143	457	429	1371	CoherentMotion_C#v1	1	500
719	1	0	5	2	2	3	3	31	569	93	1707	CoherentMotion_C#v1	1	500
1017	1	5	51	3	3	3	3	312	288	936	864	CoherentMotion_C#v1	1	500
863	0	0	5	0	2	3	3	31	569	93	1707	CoherentMotion_C#v1	1	500
777	1	4	42	3	3	3	3	256	344	768	1032	CoherentMotion_C#v1	1	500
995	0	7	70	1	3	3	3	424	176	1272	528	CoherentMotion_C#v1	1	500
626	1	4	42	1	1	3	3	256	344	768	1032	CoherentMotion_C#v1	1	500
661	1	2	23	1	1	3	3	143	457	429	1371	CoherentMotion_C#v1	1	500
852	0	7	70	3	2	3	3	424	176	1272	528	CoherentMotion_C#v1	1	500
815	1	2	23	2	2	3	3	143	457	429	1371	CoherentMotion_C#v1	1	500
705	0	4	42	0	2	3	3	256	344	768	1032	CoherentMotion_C#v1	1	500
1064	0	5	51	1	2	3	3	312	288	936	864	CoherentMotion_C#v1	1	500
767	0	4	42	1	3	3	3	256	344	768	1032	CoherentMotion_C#v1	1	500
528	0	5	51	2	3	3	3	312	288	936	864	CoherentMotion_C#v1	1	500
610	0	1	14	1	3	3	3	87	513	261	1539	CoherentMotion_C#v1	1	500
779	0	4	42	0	2	3	3	256	344	768	1032	CoherentMotion_C#v1	1	500
904	1	6	61	1	1	3	3	368	232	1104	696	CoherentMotion_C#v1	1	500
556	1	7	70	1	1	3	3	424	176	1272	528	CoherentMotion_C#v1	1	500
919	0	0	5	3	1	3	3	31	569	93	1707	CoherentMotion_C#v1	1	500
691	1	7	70	2	2	3	3	424	176	1272	528	CoherentMotion_C#v1	1	500
649	1	5	51	1	1	3	3	312	288	936	864	CoherentMotion_C#v1	1	500
751	1	7	70	3	3	3	3	424	176	1272	528	CoherentMotion_C#v1	1	500
725	0	0	5	3	2	3	3	31	569	93	1707	CoherentMotion_C#v1	1	500
551	1	7	70	3	3	3	3	424	176	1272	528	CoherentMotion_C#v1	1	500
1034	0	1	14	1	3	3	3	87	513	261	1539	CoherentMotion_C#v1	1	500
622	0	6	61	1	3	3	3	368	232	1104	696	CoherentMotion_C#v1	1	500
823	1	1	14	1	1	3	3	87	513	261	1539	CoherentMotion_C#v1	1	500
749	0	3	33	2	3	3	3	199	401	597	1203	CoherentMotion_C#v1	1	500
993	0	3	33	2	3	3	3	199	401	597	1203	CoherentMotion_C#v1	1	500
1014	1	6	61	2	2	3	3	368	232	1104	696	CoherentMotion_C#v1	1	500
801	1	6	61	0	0	3	3	368	232	1104	696	CoherentMotion_C#v1	1	500
743	1	6	61	1	1	3	3	368	232	1104	696	CoherentMotion_C#v1	1	500
1071	1	7	70	2	2	3	3	424	176	1272	528	CoherentMotion_C#v1	1	500
808	1	6	61	1	1	3	3	368	232	1104	696	CoherentMotion_C#v1	1	500
593	1	7	70	0	0	3	3	424	176	1272	528	CoherentMotion_C#v1	1	500
685	1	6	61	1	1	3	3	368	232	1104	696	CoherentMotion_C#v1	1	500
584	1	5	51	0	0	3	3	312	288	936	864	CoherentMotion_C#v1	1	500
644	1	7	70	3	3	3	3	424	176	1272	528	CoherentMotion_C#v1	1	500
1028	1	3	33	2	2	3	3	199	401	597	1203	CoherentMotion_C#v1	1	500
1091	0	4	42	0	3	3	3	256	344	768	1032	CoherentMotion_C#v1	1	500
566	1	1	14	3	3	3	3	87	513	261	1539	CoherentMotion_C#v1	1	500
594	1	7	70	3	3	3	3	424	176	1272	528	CoherentMotion_C#v1	1	500
597	0	3	33	1	3	3	3	199	401	597	1203	CoherentMotion_C#v1	1	500
658	0	2	23	3	1	3	3	143	457	429	1371	CoherentMotion_C#v1	1	500
1608	1	6	61	1	1	3	3	368	232	1104	696	CoherentMotion_C#v1	1	500
1077	0	5	51	2	3	3	3	312	288	936	864	CoherentMotion_C#v1	1	500
789	1	6	61	0	0	3	3	368	232	1104	696	CoherentMotion_C#v1	1	500
2151	1	5	51	3	3	3	3	312	288	936	864	CoherentMotion_C#v1	1	500
691	0	1	14	1	3	3	3	87	513	261	1539	CoherentMotion_C#v1	1	500
626	1	1	14	1	1	3	3	87	513	261	1539	CoherentMotion_C#v1	1	500
815	1	7	70	0	0	3	3	424	176	1272	528	CoherentMotion_C#v1	1	500
2929	1	7	70	2	2	3	3	424	176	1272	528	CoherentMotion_C#v1	1	500
1010	1	3	33	2	2	3	3	199	401	597	1203	CoherentMotion_C#v1	1	500
623	1	6	61	3	3	3	3	368	232	1104	696	CoherentMotion_C#v1	1	500
748	0	4	42	1	3	3	3	256	344	768	1032	CoherentMotion_C#v1	1	500
1275	0	2	23	2	1	3	3	143	457	429	1371	CoherentMotion_C#v1	1	500
1313	0	0	5	2	3	3	3	31	569	93	1707	CoherentMotion_C#v1	1	500
791	0	5	51	1	3	3	3	312	288	936	864	CoherentMotion_C#v1	1	500
866	0	0	5	0	1	3	3	31	569	93	1707	CoherentMotion_C#v1	1	500
627	1	5	51	2	2	3	3	312	288	936	864	CoherentMotion_C#v1	1	500
891	1	4	42	3	3	3	3	256	344	768	1032	CoherentMotion_C#v1	1	500
877	1	2	23	0	0	3	3	143	457	429	1371	CoherentMotion_C#v1	1	500
641	1	3	33	0	0	3	3	199	401	597	1203	CoherentMotion_C#v1	1	500
901	1	2	23	2	2	3	3	143	457	429	1371	CoherentMotion_C#v1	1	500
914	1	3	33	1	1	3	3	199	401	597	1203	CoherentMotion_C#v1	1	500
661	0	6	61	0	3	3	3	368	232	1104	696	CoherentMotion_C#v1	1	500
763	1	5	51	0	0	3	3	312	288	936	864	CoherentMotion_C#v1	1	500
797	1	6	61	2	2	3	3	368	232	1104	696	CoherentMotion_C#v1	1	500
878	1	7	70	0	0	3	3	424	176	1272	528	CoherentMotion_C#v1	1	500
877	1	3	33	3	3	3	3	199	401	597	1203	CoherentMotion_C#v1	1	500
636	1	5	51	3	3	3	3	312	288	936	864	CoherentMotion_C#v1	1	500
561	1	4	42	3	3	3	3	256	344	768	1032	CoherentMotion_C#v1	1	500
668	0	1	14	0	2	3	3	87	513	261	1539	CoherentMotion_C#v1	1	500
1535	1	4	42	2	2	3	3	256	344	768	1032	CoherentMotion_C#v1	1	500
567	1	4	42	2	2	3	3	256	344	768	1032	CoherentMotion_C#v1	1	500
1456	0	6	61	1	2	3	3	368	232	1104	696	CoherentMotion_C#v1	1	500
1269	0	0	5	2	1	3	3	31	569	93	1707	CoherentMotion_C#v1	1	500
778	1	7	70	2	2	3	3	424	176	1272	528	CoherentMotion_C#v1	1	500
676	1	5	51	2	2	3	3	312	288	936	864	CoherentMotion_C#v1	1	500
947	0	0	5	1	3	3	3	31	569	93	1707	CoherentMotion_C#v1	1	500
695	1	7	70	2	2	3	3	424	176	1272	528	CoherentMotion_C#v1	1	500
886	0	4	42	1	2	3	3	256	344	768	1032	CoherentMotion_C#v1	1	500
761	1	6	61	1	1	3	3	368	232	1104	696	CoherentMotion_C#v1	1	500
914	0	3	33	0	2	3	3	199	401	597	1203	CoherentMotion_C#v1	1	500
1134	1	1	14	2	2	3	3	87	513	261	1539	CoherentMotion_C#v1	1	500
623	0	7	70	2	0	3	3	424	176	1272	528	CoherentMotion_C#v1	1	500
1324	0	7	70	0	2	3	3	424	176	1272	528	CoherentMotion_C#v1	1	500
651	1	5	51	0	0	3	3	312	288	936	864	CoherentMotion_C#v1	1	500
929	1	3	33	1	1	3	3	199	401	597	1203	CoherentMotion_C#v1	1	500
854	1	4	42	2	2	3	3	256	344	768	1032	CoherentMotion_C#v1	1	500
639	1	2	23	0	0	3	3	143	457	429	1371	CoherentMotion_C#v1	1	500
671	1	7	70	1	1	3	3	424	176	1272	528	CoherentMotion_C#v1	1	500
1061	1	7	70	0	0	3	3	424	176	1272	528	CoherentMotion_C#v1	1	500
998	1	0	5	0	0	3	3	31	569	93	1707	CoherentMotion_C#v1	1	500
633	0	2	23	1	0	3	3	143	457	429	1371	CoherentMotion_C#v1	1	500
1347	0	7	70	1	3	3	3	424	176	1272	528	CoherentMotion_C#v1	1	500
689	0	3	33	1	3	3	3	199	401	597	1203	CoherentMotion_C#v1	1	500
1026	0	0	5	0	1	3	3	31	569	93	1707	CoherentMotion_C#v1	1	500
1158	1	3	33	2	2	3	3	199	401	597	1203	CoherentMotion_C#v1	1	500
786	1	0	5	2	2	3	3	31	569	93	1707	CoherentMotion_C#v1	1	500
669	1	5	51	3	3	3	3	312	288	936	864	CoherentMotion_C#v1	1	500
547	0	1	14	0	3	3	3	87	513	261	1539	CoherentMotion_C#v1	1	500
973	1	7	70	2	2	3	3	424	176	1272	528	CoherentMotion_C#v1	1	500
788	1	4	42	1	1	3	3	256	344	768	1032	CoherentMotion_C#v1	1	500
670	1	3	33	3	3	3	3	199	401	597	1203	CoherentMotion_C#v1	1	500
1059	0	1	14	0	2	3	3	87	513	261	1539	CoherentMotion_C#v1	1	500
700	1	1	14	0	0	3	3	87	513	261	1539	CoherentMotion_C#v1	1	500
1028	0	2	23	2	0	3	3	143	457	429	1371	CoherentMotion_C#v1	1	500
771	1	5	51	0	0	3	3	312	288	936	864	CoherentMotion_C#v1	1	500
667	1	5	51	1	1	3	3	312	288	936	864	CoherentMotion_C#v1	1	500
817	0	2	23	3	1	3	3	143	457	429	1371	CoherentMotion_C#v1	1	500
858	1	3	33	0	0	3	3	199	401	597	1203	CoherentMotion_C#v1	1	500
710	0	1	14	3	2	3	3	87	513	261	1539	CoherentMotion_C#v1	1	500
885	1	0	5	2	2	3	3	31	569	93	1707	CoherentMotion_C#v1	1	500
1081	0	1	14	1	2	3	3	87	513	261	1539	CoherentMotion_C#v1	1	500
697	0	4	42	1	3	3	3	256	344	768	1032	CoherentMotion_C#v1	1	500
800	1	6	61	2	2	3	3	368	232	1104	696	CoherentMotion_C#v1	1	500
723	1	7	70	3	3	3	3	424	176	1272	528	CoherentMotion_C#v1	1	500
618	1	6	61	2	2	3	3	368	232	1104	696	CoherentMotion_C#v1	1	500
622	1	0	5	3	3	3	3	31	569	93	1707	CoherentMotion_C#v1	1	500
522	0	5	51	0	3	3	3	312	288	936	864	CoherentMotion_C#v1	1	500
549	1	5	51	0	0	3	3	312	288	936	864	CoherentMotion_C#v1	1	500
704	0	1	14	2	0	3	3	87	513	261	1539	CoherentMotion_C#v1	1	500
720	1	6	61	1	1	3	3	368	232	1104	696	CoherentMotion_C#v1	1	500
671	1	6	61	1	1	3	3	368	232	1104	696	CoherentMotion_C#v1	1	500
925	1	6	61	1	1	3	3	368	232	1104	696	CoherentMotion_C#v1	1	500
809	1	7	70	3	3	3	3	424	176	1272	528	CoherentMotion_C#v1	1	500
667	0	6	61	0	2	3	3	368	232	1104	696	CoherentMotion_C#v1	1	500
648	1	5	51	2	2	3	3	312	288	936	864	CoherentMotion_C#v1	1	500
527	0	3	33	0	2	3	3	199	401	597	1203	CoherentMotion_C#v1	1	500
577	1	5	51	2	2	3	3	312	288	936	864	CoherentMotion_C#v1	1	500
1244	0	3	33	3	2	3	3	199	401	597	1203	CoherentMotion_C#v1	1	500
672	1	4	42	3	3	3	3	256	344	768	1032	CoherentMotion_C#v1	1	500
525	0	0	5	1	3	3	3	31	569	93	1707	CoherentMotion_C#v1	1	500
720	0	7	70	3	2	3	3	424	176	1272	528	CoherentMotion_C#v1	1	500
594	0	3	33	3	2	3	3	199	401	597	1203	CoherentMotion_C#v1	1	500
523	1	0	5	3	3	3	3	31	569	93	1707	CoherentMotion_C#v1	1	500
904	1	5	51	2	2	3	3	312	288	936	864	CoherentMotion_C#v1	1	500
916	0	2	23	0	3	3	3	143	457	429	1371	CoherentMotion_C#v1	1	500
1119	0	0	5	0	2	3	3	31	569	93	1707	CoherentMotion_C#v1	1	500
1064	0	4	42	3	2	3	3	256	344	768	1032	CoherentMotion_C#v1	1	500
746	1	4	42	2	2	3	3	256	344	768	1032	CoherentMotion_C#v1	1	500
587	0	0	5	1	2	3	3	31	569	93	1707	CoherentMotion_C#v1	1	500
958	1	2	23	0	0	3	3	143	457	429	1371	CoherentMotion_C#v1	1	500
939	0	1	14	2	0	3	3	87	513	261	1539	CoherentMotion_C#v1	1	500
648	0	3	33	0	2	3	3	199	401	597	1203	CoherentMotion_C#v1	1	500
798	1	4	42	3	3	3	3	256	344	768	1032	CoherentMotion_C#v1	1	500
707	1	3	33	3	3	3	3	199	401	597	1203	CoherentMotion_C#v1	1	500
838	1	1	14	3	3	3	3	87	513	261	1539	CoherentMotion_C#v1	1	500
800	1	5	51	1	1	3	3	312	288	936	864	CoherentMotion_C#v1	1	500
586	1	4	42	3	3	3	3	256	344	768	1032	CoherentMotion_C#v1	1	500
630	0	4	42	1	3	3	3	256	344	768	1032	CoherentMotion_C#v1	1	500
731	0	5	51	0	2	3	3	312	288	936	864	CoherentMotion_C#v1	1	500
946	0	5	51	0	2	3	3	312	288	936	864	CoherentMotion_C#v1	1	500
848	1	1	14	1	1	3	3	87	513	261	1539	CoherentMotion_C#v1	1	500
671	0	0	5	0	2	3	3	31	569	93	1707	CoherentMotion_C#v1	1	500
608	0	2	23	0	1	3	3	143	457	429	1371	CoherentMotion_C#v1	1	500
1491	1	1	14	0	0	3	3	87	513	261	1539	CoherentMotion_C#v1	1	500
601	1	5	51	0	0	3	3	312	288	936	864	CoherentMotion_C#v1	1	500
629	0	2	23	3	0	3	3	143	457	429	1371	CoherentMotion_C#v1	1	500
1378	1	6	61	1	1	3	3	368	232	1104	696	CoherentMotion_C#v1	1	500
916	0	1	14	2	1	3	3	87	513	261	1539	CoherentMotion_C#v1	1	500
1270	0	2	23	1	0	3	3	143	457	429	1371	CoherentMotion_C#v1	1	500
685	1	7	70	2	2	3	3	424	176	1272	528	CoherentMotion_C#v1	1	500
914	1	3	33	2	2	3	3	199	401	597	1203	CoherentMotion_C#v1	1	500
1072	1	4	42	0	0	3	3	256	344	768	1032	CoherentMotion_C#v1	1	500
892	1	5	51	2	2	3	3	312	288	936	864	CoherentMotion_C#v1	1	500
708	1	4	42	3	3	3	3	256	344	768	1032	CoherentMotion_C#v1	1	500
587	1	3	33	3	3	3	3	199	401	597	1203	CoherentMotion_C#v1	1	500
957	0	5	51	0	2	3	3	312	288	936	864	CoherentMotion_C#v1	1	500
521	0	1	14	1	0	3	3	87	513	261	1539	CoherentMotion_C#v1	1	500
933	0	7	70	0	2	3	3	424	176	1272	528	CoherentMotion_C#v1	1	500
738	1	4	42	0	0	3	3	256	344	768	1032	CoherentMotion_C#v1	1	500
684	1	7	70	1	1	3	3	424	176	1272	528	CoherentMotion_C#v1	1	500
754	1	3	33	3	3	3	3	199	401	597	1203	CoherentMotion_C#v1	1	500
1154	0	3	33	3	0	3	3	199	401	597	1203	CoherentMotion_C#v1	1	500
709	0	2	23	0	2	3	3	143	457	429	1371	CoherentMotion_C#v1	1	500
859	1	0	5	1	1	3	3	31	569	93	1707	CoherentMotion_C#v1	1	500
887	0	0	5	2	1	3	3	31	569	93	1707	CoherentMotion_C#v1	1	500
591	1	5	51	3	3	3	3	312	288	936	864	CoherentMotion_C#v1	1	500
979	1	2	23	0	0	3	3	143	457	429	1371	CoherentMotion_C#v1	1	500
808	1	7	70	2	2	3	3	424	176	1272	528	CoherentMotion_C#v1	1	500
621	0	0	5	2	3	3	3	31	569	93	1707	CoherentMotion_C#v1	1	500
651	1	6	61	3	3	3	3	368	232	1104	696	CoherentMotion_C#v1	1	500
632	1	6	61	3	3	3	3	368	232	1104	696	CoherentMotion_C#v1	1	500
765	1	7	70	0	0	3	3	424	176	1272	528	CoherentMotion_C#v1	1	500
894	1	5	51	0	0	3	3	312	288	936	864	CoherentMotion_C#v1	1	500
697	1	2	23	3	3	3	3	143	457	429	1371	CoherentMotion_C#v1	1	500
897	1	4	42	0	0	3	3	256	344	768	1032	CoherentMotion_C#v1	1	500
781	0	1	14	1	0	3	3	87	513	261	1539	CoherentMotion_C#v1	1	500
725	1	7	70	1	1	3	3	424	176	1272	528	CoherentMotion_C#v1	1	500
548	1	6	61	1	1	3	3	368	232	1104	696	CoherentMotion_C#v1	1	500
2103	0	7	70	1	0	3	3	424	176	1272	528	CoherentMotion_C#v1	1	500
954	0	3	33	2	0	3	3	199	401	597	1203	CoherentMotion_C#v1	1	500
688	0	0	5	1	3	3	3	31	569	93	1707	CoherentMotion_C#v1	1	500
742	0	3	33	0	3	3	3	199	401	597	1203	CoherentMotion_C#v1	1	500
838	1	7	70	0	0	3	3	424	176	1272	528	CoherentMotion_C#v1	1	500
901	0	0	5	0	1	3	3	31	569	93	1707	CoherentMotion_C#v1	1	500
573	0	4	42	1	3	3	3	256	344	768	1032	CoherentMotion_C#v1	1	500
560	1	0	5	3	3	3	3	31	569	93	1707	CoherentMotion_C#v1	1	500
779	0	7	70	1	3	3	3	424	176	1272	528	CoherentMotion_C#v1	1	500
1212	1	3	33	3	3	3	3	199	401	597	1203	CoherentMotion_C#v1	1	500
767	0	4	42	0	2	3	3	256	344	768	1032	CoherentMotion_C#v1	1	500
943	0	0	5	2	0	3	3	31	569	93	1707	CoherentMotion_C#v1	1	500
654	0	6	61	0	3	3	3	368	232	1104	696	CoherentMotion_C#v1	1	500
1043	0	1	14	1	0	3	3	87	513	261	1539	CoherentMotion_C#v1	1	500
899	0	3	33	1	0	3	3	199	401	597	1203	CoherentMotion_C#v1	1	500
1103	1	6	61	3	3	3	3	368	232	1104	696	CoherentMotion_C#v1	1	500
895	0	2	23	0	3	3	3	143	457	429	1371	CoherentMotion_C#v1	1	500
651	1	7	70	3	3	3	3	424	176	1272	528	CoherentMotion_C#v1	1	500
737	1	7	70	3	3	3	3	424	176	1272	528	CoherentMotion_C#v1	1	500
545	0	4	42	0	3	3	3	256	344	768	1032	CoherentMotion_C#v1	1	500
610	1	0	5	3	3	3	3	31	569	93	1707	CoherentMotion_C#v1	1	500
950	1	4	42	0	0	3	3	256	344	768	1032	CoherentMotion_C#v1	1	500
933	1	1	14	2	2	3	3	87	513	261	1539	CoherentMotion_C#v1	1	500
618	1	3	33	0	0	3	3	199	401	597	1203	CoherentMotion_C#v1	1	500
1023	1	0	5	3	3	3	3	31	569	93	1707	CoherentMotion_C#v1	1	500
1093	0	0	5	0	3	3	3	31	569	93	1707	CoherentMotion_C#v1	1	500
630	0	1	14	2	0	3	3	87	513	261	1539	CoherentMotion_C#v1	1	500
745	1	6	61	1	1	3	3	368	232	1104	696	CoherentMotion_C#v1	1	500
1632	0	3	33	2	1	3	3	199	401	597	1203	CoherentMotion_C#v1	1	500
873	1	1	14	3	3	3	3	87	513	261	1539	CoherentMotion_C#v1	1	500
700	0	0	5	3	1	3	3	31	569	93	1707	CoherentMotion_C#v1	1	500
1019	0	0	5	0	1	3	3	31	569	93	1707	CoherentMotion_C#v1	1	500
603	1	2	23	3	3	3	3	143	457	429	1371	CoherentMotion_C#v1	1	500
845	0	1	14	2	3	3	3	87	513	261	1539	CoherentMotion_C#v1	1	500
2041	0	6	61	1	3	3	3	368	232	1104	696	CoherentMotion_C#v1	1	500
721	1	3	33	2	2	3	3	199	401	597	1203	CoherentMotion_C#v1	1	500
849	0	1	14	1	2	3	3	87	513	261	1539	CoherentMotion_C#v1	1	500
868	1	2	23	1	1	3	3	143	457	429	1371	CoherentMotion_C#v1	1	500
646	0	1	14	0	1	3	3	87	513	261	1539	CoherentMotion_C#v1	1	500
556	1	7	70	3	3	3	3	424	176	1272	528	CoherentMotion_C#v1	1	500
566	0	2	23	2	3	3	3	143	457	429	1371	CoherentMotion_C#v1	1	500
554	0	1	14	2	0	3	3	87	513	261	1539	CoherentMotion_C#v1	1	500
733	0	0	5	0	3	3	3	31	569	93	1707	CoherentMotion_C#v1	1	500
617	1	1	14	3	3	3	3	87	513	261	1539	CoherentMotion_C#v1	1	500
570	1	1	14	3	3	3	3	87	513	261	1539	CoherentMotion_C#v1	1	500
1019	0	6	61	3	1	3	3	368	232	1104	696	CoherentMotion_C#v1	1	500
747	1	5	51	1	1	3	3	312	288	936	864	CoherentMotion_C#v1	1	500
