# Supplementary material for: The Leuven Embedded Figures Test (L-EFT): measuring perception, intelligence or executive function?
Source: PeerJ. 2018 Mar 26;6:e4524. doi: 10.7717/peerj.4524 (PMC5875396; doi:10.7717/peerj.4524)
Supplement: Supplemental Information 9 [file peerj-06-4524-s009.zip › Study 1/CoherentMotion/116891CoherentMotion.csv]

ReactionTime	Accuracy	CoherenceLevel	CoherenceValue	StimDirection	RespDirection	G_MeanCoherentSpeed	G_MeanRandomSpeed	TotalCoherent	TotalRandom	TotalCoherentSpeed	TotalRandomSpeed	TestID	MainPrac	MotionDuration
2520	1	4	42	0	0	3	3	256	344	768	1032	CoherentMotion_C#v1	0	1000
1694	0	3	33	2	3	3	3	199	401	597	1203	CoherentMotion_C#v1	0	1000
1615	1	3	33	1	1	3	3	199	401	597	1203	CoherentMotion_C#v1	0	1000
1518	0	0	5	3	0	3	3	31	569	93	1707	CoherentMotion_C#v1	0	1000
1338	1	7	70	3	3	3	3	424	176	1272	528	CoherentMotion_C#v1	0	1000
3808	1	3	33	0	0	3	3	199	401	597	1203	CoherentMotion_C#v1	0	1000
1798	0	2	23	1	3	3	3	143	457	429	1371	CoherentMotion_C#v1	0	1000
1098	1	5	51	1	1	3	3	312	288	936	864	CoherentMotion_C#v1	0	1000
1609	1	7	70	0	0	3	3	424	176	1272	528	CoherentMotion_C#v1	0	1000
1430	1	7	70	3	3	3	3	424	176	1272	528	CoherentMotion_C#v1	0	1000
1443	1	6	61	2	2	3	3	368	232	1104	696	CoherentMotion_C#v1	0	1000
1501	1	1	14	0	0	3	3	87	513	261	1539	CoherentMotion_C#v1	0	1000
1543	1	2	23	1	1	3	3	143	457	429	1371	CoherentMotion_C#v1	0	1000
1413	1	4	42	0	0	3	3	256	344	768	1032	CoherentMotion_C#v1	0	1000
1469	1	5	51	2	2	3	3	312	288	936	864	CoherentMotion_C#v1	0	1000
1304	1	4	42	1	1	3	3	256	344	768	1032	CoherentMotion_C#v1	0	1000
1387	1	5	51	0	0	3	3	312	288	936	864	CoherentMotion_C#v1	0	1000
1543	1	3	33	2	2	3	3	199	401	597	1203	CoherentMotion_C#v1	0	1000
1412	1	0	5	3	3	3	3	31	569	93	1707	CoherentMotion_C#v1	0	1000
1448	1	6	61	1	1	3	3	368	232	1104	696	CoherentMotion_C#v1	0	1000
1382	1	4	42	3	3	3	3	256	344	768	1032	CoherentMotion_C#v1	0	1000
1455	0	1	14	3	0	3	3	87	513	261	1539	CoherentMotion_C#v1	0	1000
1449	1	5	51	1	1	3	3	312	288	936	864	CoherentMotion_C#v1	0	1000
1939	1	0	5	3	3	3	3	31	569	93	1707	CoherentMotion_C#v1	0	1000
1371	1	5	51	1	1	3	3	312	288	936	864	CoherentMotion_C#v1	0	1000
1395	1	4	42	1	1	3	3	256	344	768	1032	CoherentMotion_C#v1	0	1000
1708	0	3	33	0	2	3	3	199	401	597	1203	CoherentMotion_C#v1	0	1000
1276	1	4	42	3	3	3	3	256	344	768	1032	CoherentMotion_C#v1	0	1000
1374	0	3	33	3	0	3	3	199	401	597	1203	CoherentMotion_C#v1	0	1000
1417	1	2	23	1	1	3	3	143	457	429	1371	CoherentMotion_C#v1	0	1000
1653	0	0	5	0	2	3	3	31	569	93	1707	CoherentMotion_C#v1	0	1000
1267	1	4	42	2	2	3	3	256	344	768	1032	CoherentMotion_C#v1	0	1000
1416	1	2	23	0	0	3	3	143	457	429	1371	CoherentMotion_C#v1	0	1000
1555	0	1	14	0	3	3	3	87	513	261	1539	CoherentMotion_C#v1	0	1000
1344	1	5	51	0	0	3	3	312	288	936	864	CoherentMotion_C#v1	0	1000
1350	1	2	23	1	1	3	3	143	457	429	1371	CoherentMotion_C#v1	0	1000
1372	1	6	61	0	0	3	3	368	232	1104	696	CoherentMotion_C#v1	0	1000
1318	1	4	42	2	2	3	3	256	344	768	1032	CoherentMotion_C#v1	0	1000
1340	1	6	61	2	2	3	3	368	232	1104	696	CoherentMotion_C#v1	0	1000
1300	1	6	61	2	2	3	3	368	232	1104	696	CoherentMotion_C#v1	0	1000
1339	1	2	23	3	3	3	3	143	457	429	1371	CoherentMotion_C#v1	0	1000
1393	0	0	5	1	0	3	3	31	569	93	1707	CoherentMotion_C#v1	0	1000
1338	1	5	51	1	1	3	3	312	288	936	864	CoherentMotion_C#v1	0	1000
1709	1	4	42	0	0	3	3	256	344	768	1032	CoherentMotion_C#v1	0	1000
1249	0	0	5	0	1	3	3	31	569	93	1707	CoherentMotion_C#v1	0	1000
1319	0	4	42	0	3	3	3	256	344	768	1032	CoherentMotion_C#v1	0	1000
1326	1	6	61	2	2	3	3	368	232	1104	696	CoherentMotion_C#v1	0	1000
1365	1	6	61	2	2	3	3	368	232	1104	696	CoherentMotion_C#v1	0	1000
1289	1	6	61	2	2	3	3	368	232	1104	696	CoherentMotion_C#v1	0	1000
1279	1	7	70	1	1	3	3	424	176	1272	528	CoherentMotion_C#v1	0	1000
1257	1	2	23	3	3	3	3	143	457	429	1371	CoherentMotion_C#v1	0	1000
1369	1	4	42	0	0	3	3	256	344	768	1032	CoherentMotion_C#v1	0	1000
1300	1	4	42	0	0	3	3	256	344	768	1032	CoherentMotion_C#v1	0	1000
1258	1	5	51	1	1	3	3	312	288	936	864	CoherentMotion_C#v1	0	1000
1569	1	1	14	3	3	3	3	87	513	261	1539	CoherentMotion_C#v1	0	1000
1278	1	7	70	3	3	3	3	424	176	1272	528	CoherentMotion_C#v1	0	1000
1184	0	2	23	2	1	3	3	143	457	429	1371	CoherentMotion_C#v1	0	1000
1303	0	5	51	2	0	3	3	312	288	936	864	CoherentMotion_C#v1	0	1000
1293	1	4	42	3	3	3	3	256	344	768	1032	CoherentMotion_C#v1	0	1000
1298	1	6	61	1	1	3	3	368	232	1104	696	CoherentMotion_C#v1	0	1000
1368	1	4	42	3	3	3	3	256	344	768	1032	CoherentMotion_C#v1	0	1000
2257	1	2	23	0	0	3	3	143	457	429	1371	CoherentMotion_C#v1	0	1000
1311	0	0	5	2	3	3	3	31	569	93	1707	CoherentMotion_C#v1	0	1000
1399	0	0	5	0	1	3	3	31	569	93	1707	CoherentMotion_C#v1	0	1000
1184	0	2	23	2	0	3	3	143	457	429	1371	CoherentMotion_C#v1	0	1000
1363	1	4	42	0	0	3	3	256	344	768	1032	CoherentMotion_C#v1	0	1000
1387	1	7	70	2	2	3	3	424	176	1272	528	CoherentMotion_C#v1	0	1000
1411	0	1	14	2	3	3	3	87	513	261	1539	CoherentMotion_C#v1	0	1000
1309	1	7	70	0	0	3	3	424	176	1272	528	CoherentMotion_C#v1	0	1000
1283	0	2	23	2	3	3	3	143	457	429	1371	CoherentMotion_C#v1	0	1000
1353	1	5	51	1	1	3	3	312	288	936	864	CoherentMotion_C#v1	0	1000
1361	0	2	23	0	1	3	3	143	457	429	1371	CoherentMotion_C#v1	0	1000
1353	1	6	61	1	1	3	3	368	232	1104	696	CoherentMotion_C#v1	0	1000
1056	0	0	5	1	2	3	3	31	569	93	1707	CoherentMotion_C#v1	0	1000
1202	0	1	14	1	3	3	3	87	513	261	1539	CoherentMotion_C#v1	0	1000
1364	0	0	5	2	3	3	3	31	569	93	1707	CoherentMotion_C#v1	0	1000
1369	1	1	14	2	2	3	3	87	513	261	1539	CoherentMotion_C#v1	0	1000
1365	0	1	14	1	2	3	3	87	513	261	1539	CoherentMotion_C#v1	0	1000
1358	1	7	70	3	3	3	3	424	176	1272	528	CoherentMotion_C#v1	0	1000
1334	1	1	14	0	0	3	3	87	513	261	1539	CoherentMotion_C#v1	0	1000
985	1	6	61	1	1	3	3	368	232	1104	696	CoherentMotion_C#v1	1	500
919	1	2	23	0	0	3	3	143	457	429	1371	CoherentMotion_C#v1	1	500
996	1	7	70	3	3	3	3	424	176	1272	528	CoherentMotion_C#v1	1	500
850	1	5	51	1	1	3	3	312	288	936	864	CoherentMotion_C#v1	1	500
893	1	4	42	1	1	3	3	256	344	768	1032	CoherentMotion_C#v1	1	500
794	1	5	51	3	3	3	3	312	288	936	864	CoherentMotion_C#v1	1	500
803	1	4	42	3	3	3	3	256	344	768	1032	CoherentMotion_C#v1	1	500
861	1	4	42	2	2	3	3	256	344	768	1032	CoherentMotion_C#v1	1	500
825	1	4	42	1	1	3	3	256	344	768	1032	CoherentMotion_C#v1	1	500
1026	1	0	5	3	3	3	3	31	569	93	1707	CoherentMotion_C#v1	1	500
960	1	3	33	0	0	3	3	199	401	597	1203	CoherentMotion_C#v1	1	500
829	0	1	14	3	0	3	3	87	513	261	1539	CoherentMotion_C#v1	1	500
840	0	0	5	3	2	3	3	31	569	93	1707	CoherentMotion_C#v1	1	500
721	1	5	51	1	1	3	3	312	288	936	864	CoherentMotion_C#v1	1	500
857	1	0	5	3	3	3	3	31	569	93	1707	CoherentMotion_C#v1	1	500
710	1	7	70	1	1	3	3	424	176	1272	528	CoherentMotion_C#v1	1	500
845	1	4	42	0	0	3	3	256	344	768	1032	CoherentMotion_C#v1	1	500
807	1	0	5	3	3	3	3	31	569	93	1707	CoherentMotion_C#v1	1	500
881	1	6	61	1	1	3	3	368	232	1104	696	CoherentMotion_C#v1	1	500
763	1	1	14	3	3	3	3	87	513	261	1539	CoherentMotion_C#v1	1	500
852	1	1	14	2	2	3	3	87	513	261	1539	CoherentMotion_C#v1	1	500
1328	1	5	51	2	2	3	3	312	288	936	864	CoherentMotion_C#v1	1	500
903	1	2	23	2	2	3	3	143	457	429	1371	CoherentMotion_C#v1	1	500
867	1	0	5	2	2	3	3	31	569	93	1707	CoherentMotion_C#v1	1	500
782	1	4	42	0	0	3	3	256	344	768	1032	CoherentMotion_C#v1	1	500
759	1	3	33	2	2	3	3	199	401	597	1203	CoherentMotion_C#v1	1	500
864	0	0	5	1	0	3	3	31	569	93	1707	CoherentMotion_C#v1	1	500
631	1	2	23	3	3	3	3	143	457	429	1371	CoherentMotion_C#v1	1	500
752	1	5	51	0	0	3	3	312	288	936	864	CoherentMotion_C#v1	1	500
649	1	7	70	3	3	3	3	424	176	1272	528	CoherentMotion_C#v1	1	500
701	1	7	70	0	0	3	3	424	176	1272	528	CoherentMotion_C#v1	1	500
740	1	5	51	2	2	3	3	312	288	936	864	CoherentMotion_C#v1	1	500
780	1	4	42	3	3	3	3	256	344	768	1032	CoherentMotion_C#v1	1	500
150287	0	4	42	1	0	3	3	256	344	768	1032	CoherentMotion_C#v1	1	500
1064	0	1	14	0	2	3	3	87	513	261	1539	CoherentMotion_C#v1	1	500
821	1	2	23	1	1	3	3	143	457	429	1371	CoherentMotion_C#v1	1	500
765	1	7	70	3	3	3	3	424	176	1272	528	CoherentMotion_C#v1	1	500
842	1	6	61	2	2	3	3	368	232	1104	696	CoherentMotion_C#v1	1	500
850	0	0	5	0	3	3	3	31	569	93	1707	CoherentMotion_C#v1	1	500
783	1	3	33	3	3	3	3	199	401	597	1203	CoherentMotion_C#v1	1	500
746	1	5	51	0	0	3	3	312	288	936	864	CoherentMotion_C#v1	1	500
803	1	1	14	1	1	3	3	87	513	261	1539	CoherentMotion_C#v1	1	500
875	1	0	5	1	1	3	3	31	569	93	1707	CoherentMotion_C#v1	1	500
807	1	3	33	3	3	3	3	199	401	597	1203	CoherentMotion_C#v1	1	500
802	1	7	70	3	3	3	3	424	176	1272	528	CoherentMotion_C#v1	1	500
731	1	7	70	0	0	3	3	424	176	1272	528	CoherentMotion_C#v1	1	500
801	1	3	33	3	3	3	3	199	401	597	1203	CoherentMotion_C#v1	1	500
730	1	7	70	3	3	3	3	424	176	1272	528	CoherentMotion_C#v1	1	500
735	1	4	42	0	0	3	3	256	344	768	1032	CoherentMotion_C#v1	1	500
1111	0	4	42	0	2	3	3	256	344	768	1032	CoherentMotion_C#v1	1	500
906	0	2	23	2	1	3	3	143	457	429	1371	CoherentMotion_C#v1	1	500
778	1	5	51	3	3	3	3	312	288	936	864	CoherentMotion_C#v1	1	500
707	1	4	42	0	0	3	3	256	344	768	1032	CoherentMotion_C#v1	1	500
746	1	6	61	3	3	3	3	368	232	1104	696	CoherentMotion_C#v1	1	500
721	1	7	70	3	3	3	3	424	176	1272	528	CoherentMotion_C#v1	1	500
698	1	6	61	2	2	3	3	368	232	1104	696	CoherentMotion_C#v1	1	500
720	1	5	51	0	0	3	3	312	288	936	864	CoherentMotion_C#v1	1	500
745	1	7	70	1	1	3	3	424	176	1272	528	CoherentMotion_C#v1	1	500
911	1	1	14	0	0	3	3	87	513	261	1539	CoherentMotion_C#v1	1	500
776	1	1	14	2	2	3	3	87	513	261	1539	CoherentMotion_C#v1	1	500
804	1	3	33	1	1	3	3	199	401	597	1203	CoherentMotion_C#v1	1	500
895	0	1	14	1	0	3	3	87	513	261	1539	CoherentMotion_C#v1	1	500
699	1	4	42	1	1	3	3	256	344	768	1032	CoherentMotion_C#v1	1	500
674	1	7	70	3	3	3	3	424	176	1272	528	CoherentMotion_C#v1	1	500
793	1	2	23	0	0	3	3	143	457	429	1371	CoherentMotion_C#v1	1	500
722	1	5	51	3	3	3	3	312	288	936	864	CoherentMotion_C#v1	1	500
729	1	2	23	2	2	3	3	143	457	429	1371	CoherentMotion_C#v1	1	500
1009	0	0	5	3	0	3	3	31	569	93	1707	CoherentMotion_C#v1	1	500
877	0	0	5	3	1	3	3	31	569	93	1707	CoherentMotion_C#v1	1	500
700	1	6	61	1	1	3	3	368	232	1104	696	CoherentMotion_C#v1	1	500
721	1	5	51	1	1	3	3	312	288	936	864	CoherentMotion_C#v1	1	500
650	1	6	61	2	2	3	3	368	232	1104	696	CoherentMotion_C#v1	1	500
829	0	5	51	0	3	3	3	312	288	936	864	CoherentMotion_C#v1	1	500
681	1	6	61	1	1	3	3	368	232	1104	696	CoherentMotion_C#v1	1	500
960	0	1	14	1	0	3	3	87	513	261	1539	CoherentMotion_C#v1	1	500
829	1	2	23	2	2	3	3	143	457	429	1371	CoherentMotion_C#v1	1	500
713	1	6	61	0	0	3	3	368	232	1104	696	CoherentMotion_C#v1	1	500
732	1	1	14	2	2	3	3	87	513	261	1539	CoherentMotion_C#v1	1	500
1176	1	2	23	2	2	3	3	143	457	429	1371	CoherentMotion_C#v1	1	500
859	1	3	33	2	2	3	3	199	401	597	1203	CoherentMotion_C#v1	1	500
821	1	4	42	1	1	3	3	256	344	768	1032	CoherentMotion_C#v1	1	500
815	1	3	33	2	2	3	3	199	401	597	1203	CoherentMotion_C#v1	1	500
1001	0	0	5	2	1	3	3	31	569	93	1707	CoherentMotion_C#v1	1	500
759	1	1	14	3	3	3	3	87	513	261	1539	CoherentMotion_C#v1	1	500
732	1	7	70	3	3	3	3	424	176	1272	528	CoherentMotion_C#v1	1	500
711	1	4	42	0	0	3	3	256	344	768	1032	CoherentMotion_C#v1	1	500
686	1	7	70	3	3	3	3	424	176	1272	528	CoherentMotion_C#v1	1	500
725	1	2	23	2	2	3	3	143	457	429	1371	CoherentMotion_C#v1	1	500
685	1	7	70	1	1	3	3	424	176	1272	528	CoherentMotion_C#v1	1	500
819	1	3	33	3	3	3	3	199	401	597	1203	CoherentMotion_C#v1	1	500
732	1	5	51	1	1	3	3	312	288	936	864	CoherentMotion_C#v1	1	500
789	1	7	70	1	1	3	3	424	176	1272	528	CoherentMotion_C#v1	1	500
830	1	5	51	3	3	3	3	312	288	936	864	CoherentMotion_C#v1	1	500
760	0	3	33	3	0	3	3	199	401	597	1203	CoherentMotion_C#v1	1	500
1057	1	6	61	3	3	3	3	368	232	1104	696	CoherentMotion_C#v1	1	500
736	1	3	33	1	1	3	3	199	401	597	1203	CoherentMotion_C#v1	1	500
1000	0	2	23	1	3	3	3	143	457	429	1371	CoherentMotion_C#v1	1	500
723	1	7	70	3	3	3	3	424	176	1272	528	CoherentMotion_C#v1	1	500
735	1	5	51	3	3	3	3	312	288	936	864	CoherentMotion_C#v1	1	500
690	1	6	61	0	0	3	3	368	232	1104	696	CoherentMotion_C#v1	1	500
942	1	2	23	2	2	3	3	143	457	429	1371	CoherentMotion_C#v1	1	500
743	1	4	42	3	3	3	3	256	344	768	1032	CoherentMotion_C#v1	1	500
623	1	2	23	2	2	3	3	143	457	429	1371	CoherentMotion_C#v1	1	500
676	1	4	42	2	2	3	3	256	344	768	1032	CoherentMotion_C#v1	1	500
713	1	4	42	3	3	3	3	256	344	768	1032	CoherentMotion_C#v1	1	500
561	1	3	33	0	0	3	3	199	401	597	1203	CoherentMotion_C#v1	1	500
596	1	5	51	0	0	3	3	312	288	936	864	CoherentMotion_C#v1	1	500
852	0	0	5	1	0	3	3	31	569	93	1707	CoherentMotion_C#v1	1	500
610	1	7	70	3	3	3	3	424	176	1272	528	CoherentMotion_C#v1	1	500
615	1	6	61	2	2	3	3	368	232	1104	696	CoherentMotion_C#v1	1	500
1068	1	2	23	2	2	3	3	143	457	429	1371	CoherentMotion_C#v1	1	500
681	1	4	42	0	0	3	3	256	344	768	1032	CoherentMotion_C#v1	1	500
625	1	7	70	1	1	3	3	424	176	1272	528	CoherentMotion_C#v1	1	500
647	1	6	61	0	0	3	3	368	232	1104	696	CoherentMotion_C#v1	1	500
763	1	5	51	2	2	3	3	312	288	936	864	CoherentMotion_C#v1	1	500
884	0	1	14	1	2	3	3	87	513	261	1539	CoherentMotion_C#v1	1	500
785	1	7	70	3	3	3	3	424	176	1272	528	CoherentMotion_C#v1	1	500
714	1	5	51	3	3	3	3	312	288	936	864	CoherentMotion_C#v1	1	500
674	1	5	51	0	0	3	3	312	288	936	864	CoherentMotion_C#v1	1	500
888	1	1	14	3	3	3	3	87	513	261	1539	CoherentMotion_C#v1	1	500
691	1	7	70	1	1	3	3	424	176	1272	528	CoherentMotion_C#v1	1	500
875	0	3	33	0	2	3	3	199	401	597	1203	CoherentMotion_C#v1	1	500
743	1	7	70	3	3	3	3	424	176	1272	528	CoherentMotion_C#v1	1	500
750	0	0	5	1	0	3	3	31	569	93	1707	CoherentMotion_C#v1	1	500
934	0	2	23	3	2	3	3	143	457	429	1371	CoherentMotion_C#v1	1	500
947	1	3	33	1	1	3	3	199	401	597	1203	CoherentMotion_C#v1	1	500
815	0	0	5	0	2	3	3	31	569	93	1707	CoherentMotion_C#v1	1	500
837	1	0	5	3	3	3	3	31	569	93	1707	CoherentMotion_C#v1	1	500
803	1	3	33	3	3	3	3	199	401	597	1203	CoherentMotion_C#v1	1	500
701	1	5	51	0	0	3	3	312	288	936	864	CoherentMotion_C#v1	1	500
708	1	1	14	2	2	3	3	87	513	261	1539	CoherentMotion_C#v1	1	500
1034	0	0	5	0	1	3	3	31	569	93	1707	CoherentMotion_C#v1	1	500
794	1	6	61	0	0	3	3	368	232	1104	696	CoherentMotion_C#v1	1	500
692	1	5	51	1	1	3	3	312	288	936	864	CoherentMotion_C#v1	1	500
779	0	0	5	2	0	3	3	31	569	93	1707	CoherentMotion_C#v1	1	500
691	1	7	70	3	3	3	3	424	176	1272	528	CoherentMotion_C#v1	1	500
842	1	5	51	0	0	3	3	312	288	936	864	CoherentMotion_C#v1	1	500
852	1	3	33	2	2	3	3	199	401	597	1203	CoherentMotion_C#v1	1	500
736	1	7	70	0	0	3	3	424	176	1272	528	CoherentMotion_C#v1	1	500
630	1	2	23	2	2	3	3	143	457	429	1371	CoherentMotion_C#v1	1	500
845	1	3	33	2	2	3	3	199	401	597	1203	CoherentMotion_C#v1	1	500
678	1	6	61	2	2	3	3	368	232	1104	696	CoherentMotion_C#v1	1	500
909	0	2	23	0	1	3	3	143	457	429	1371	CoherentMotion_C#v1	1	500
730	0	4	42	0	2	3	3	256	344	768	1032	CoherentMotion_C#v1	1	500
2018	0	0	5	3	0	3	3	31	569	93	1707	CoherentMotion_C#v1	1	500
617	1	6	61	2	2	3	3	368	232	1104	696	CoherentMotion_C#v1	1	500
686	1	2	23	0	0	3	3	143	457	429	1371	CoherentMotion_C#v1	1	500
693	0	4	42	0	2	3	3	256	344	768	1032	CoherentMotion_C#v1	1	500
987	0	1	14	2	0	3	3	87	513	261	1539	CoherentMotion_C#v1	1	500
1034	0	0	5	3	0	3	3	31	569	93	1707	CoherentMotion_C#v1	1	500
728	1	1	14	2	2	3	3	87	513	261	1539	CoherentMotion_C#v1	1	500
833	0	0	5	1	2	3	3	31	569	93	1707	CoherentMotion_C#v1	1	500
764	1	7	70	3	3	3	3	424	176	1272	528	CoherentMotion_C#v1	1	500
1074	0	3	33	3	0	3	3	199	401	597	1203	CoherentMotion_C#v1	1	500
1157	0	2	23	1	2	3	3	143	457	429	1371	CoherentMotion_C#v1	1	500
775	1	3	33	2	2	3	3	199	401	597	1203	CoherentMotion_C#v1	1	500
1423	0	1	14	0	1	3	3	87	513	261	1539	CoherentMotion_C#v1	1	500
904	1	2	23	3	3	3	3	143	457	429	1371	CoherentMotion_C#v1	1	500
821	0	2	23	2	0	3	3	143	457	429	1371	CoherentMotion_C#v1	1	500
764	0	0	5	0	2	3	3	31	569	93	1707	CoherentMotion_C#v1	1	500
904	0	1	14	0	3	3	3	87	513	261	1539	CoherentMotion_C#v1	1	500
660	1	7	70	3	3	3	3	424	176	1272	528	CoherentMotion_C#v1	1	500
601	1	7	70	1	1	3	3	424	176	1272	528	CoherentMotion_C#v1	1	500
783	1	6	61	3	3	3	3	368	232	1104	696	CoherentMotion_C#v1	1	500
647	1	4	42	1	1	3	3	256	344	768	1032	CoherentMotion_C#v1	1	500
937	0	1	14	2	0	3	3	87	513	261	1539	CoherentMotion_C#v1	1	500
714	1	6	61	0	0	3	3	368	232	1104	696	CoherentMotion_C#v1	1	500
816	0	2	23	0	2	3	3	143	457	429	1371	CoherentMotion_C#v1	1	500
778	1	6	61	3	3	3	3	368	232	1104	696	CoherentMotion_C#v1	1	500
756	1	5	51	1	1	3	3	312	288	936	864	CoherentMotion_C#v1	1	500
1115	1	4	42	1	1	3	3	256	344	768	1032	CoherentMotion_C#v1	1	500
1018	0	1	14	2	0	3	3	87	513	261	1539	CoherentMotion_C#v1	1	500
1070	1	1	14	2	2	3	3	87	513	261	1539	CoherentMotion_C#v1	1	500
830	1	0	5	1	1	3	3	31	569	93	1707	CoherentMotion_C#v1	1	500
886	1	6	61	1	1	3	3	368	232	1104	696	CoherentMotion_C#v1	1	500
707	1	6	61	2	2	3	3	368	232	1104	696	CoherentMotion_C#v1	1	500
601	1	7	70	2	2	3	3	424	176	1272	528	CoherentMotion_C#v1	1	500
667	1	4	42	1	1	3	3	256	344	768	1032	CoherentMotion_C#v1	1	500
981	0	2	23	1	2	3	3	143	457	429	1371	CoherentMotion_C#v1	1	500
674	1	6	61	3	3	3	3	368	232	1104	696	CoherentMotion_C#v1	1	500
745	1	0	5	0	0	3	3	31	569	93	1707	CoherentMotion_C#v1	1	500
752	0	3	33	3	0	3	3	199	401	597	1203	CoherentMotion_C#v1	1	500
745	1	5	51	3	3	3	3	312	288	936	864	CoherentMotion_C#v1	1	500
914	0	0	5	1	2	3	3	31	569	93	1707	CoherentMotion_C#v1	1	500
735	1	4	42	1	1	3	3	256	344	768	1032	CoherentMotion_C#v1	1	500
854	1	4	42	1	1	3	3	256	344	768	1032	CoherentMotion_C#v1	1	500
705	1	6	61	1	1	3	3	368	232	1104	696	CoherentMotion_C#v1	1	500
774	0	0	5	1	3	3	3	31	569	93	1707	CoherentMotion_C#v1	1	500
783	1	2	23	0	0	3	3	143	457	429	1371	CoherentMotion_C#v1	1	500
696	1	6	61	1	1	3	3	368	232	1104	696	CoherentMotion_C#v1	1	500
1104	0	3	33	1	0	3	3	199	401	597	1203	CoherentMotion_C#v1	1	500
673	1	3	33	3	3	3	3	199	401	597	1203	CoherentMotion_C#v1	1	500
870	1	7	70	0	0	3	3	424	176	1272	528	CoherentMotion_C#v1	1	500
898	0	0	5	3	2	3	3	31	569	93	1707	CoherentMotion_C#v1	1	500
813	1	5	51	2	2	3	3	312	288	936	864	CoherentMotion_C#v1	1	500
1384	0	0	5	3	1	3	3	31	569	93	1707	CoherentMotion_C#v1	1	500
702	1	7	70	3	3	3	3	424	176	1272	528	CoherentMotion_C#v1	1	500
807	1	3	33	0	0	3	3	199	401	597	1203	CoherentMotion_C#v1	1	500
689	1	7	70	1	1	3	3	424	176	1272	528	CoherentMotion_C#v1	1	500
851	0	1	14	3	0	3	3	87	513	261	1539	CoherentMotion_C#v1	1	500
930	0	2	23	0	2	3	3	143	457	429	1371	CoherentMotion_C#v1	1	500
675	1	6	61	1	1	3	3	368	232	1104	696	CoherentMotion_C#v1	1	500
809	0	0	5	1	0	3	3	31	569	93	1707	CoherentMotion_C#v1	1	500
770	1	2	23	2	2	3	3	143	457	429	1371	CoherentMotion_C#v1	1	500
664	1	4	42	0	0	3	3	256	344	768	1032	CoherentMotion_C#v1	1	500
654	1	7	70	2	2	3	3	424	176	1272	528	CoherentMotion_C#v1	1	500
742	1	4	42	3	3	3	3	256	344	768	1032	CoherentMotion_C#v1	1	500
816	0	1	14	0	2	3	3	87	513	261	1539	CoherentMotion_C#v1	1	500
681	1	2	23	0	0	3	3	143	457	429	1371	CoherentMotion_C#v1	1	500
701	1	4	42	2	2	3	3	256	344	768	1032	CoherentMotion_C#v1	1	500
1029	1	2	23	0	0	3	3	143	457	429	1371	CoherentMotion_C#v1	1	500
852	0	6	61	2	0	3	3	368	232	1104	696	CoherentMotion_C#v1	1	500
752	1	5	51	3	3	3	3	312	288	936	864	CoherentMotion_C#v1	1	500
680	1	3	33	2	2	3	3	199	401	597	1203	CoherentMotion_C#v1	1	500
751	1	1	14	2	2	3	3	87	513	261	1539	CoherentMotion_C#v1	1	500
726	1	5	51	2	2	3	3	312	288	936	864	CoherentMotion_C#v1	1	500
751	0	4	42	0	2	3	3	256	344	768	1032	CoherentMotion_C#v1	1	500
646	1	7	70	0	0	3	3	424	176	1272	528	CoherentMotion_C#v1	1	500
780	1	3	33	2	2	3	3	199	401	597	1203	CoherentMotion_C#v1	1	500
692	1	6	61	1	1	3	3	368	232	1104	696	CoherentMotion_C#v1	1	500
678	1	6	61	1	1	3	3	368	232	1104	696	CoherentMotion_C#v1	1	500
799	1	6	61	2	2	3	3	368	232	1104	696	CoherentMotion_C#v1	1	500
681	1	4	42	1	1	3	3	256	344	768	1032	CoherentMotion_C#v1	1	500
993	0	0	5	3	1	3	3	31	569	93	1707	CoherentMotion_C#v1	1	500
687	1	4	42	0	0	3	3	256	344	768	1032	CoherentMotion_C#v1	1	500
693	1	4	42	0	0	3	3	256	344	768	1032	CoherentMotion_C#v1	1	500
828	1	3	33	3	3	3	3	199	401	597	1203	CoherentMotion_C#v1	1	500
950	1	1	14	2	2	3	3	87	513	261	1539	CoherentMotion_C#v1	1	500
676	1	5	51	0	0	3	3	312	288	936	864	CoherentMotion_C#v1	1	500
650	1	7	70	1	1	3	3	424	176	1272	528	CoherentMotion_C#v1	1	500
670	1	7	70	2	2	3	3	424	176	1272	528	CoherentMotion_C#v1	1	500
661	1	5	51	1	1	3	3	312	288	936	864	CoherentMotion_C#v1	1	500
666	1	3	33	3	3	3	3	199	401	597	1203	CoherentMotion_C#v1	1	500
672	1	6	61	3	3	3	3	368	232	1104	696	CoherentMotion_C#v1	1	500
695	1	5	51	3	3	3	3	312	288	936	864	CoherentMotion_C#v1	1	500
623	1	6	61	1	1	3	3	368	232	1104	696	CoherentMotion_C#v1	1	500
691	1	3	33	2	2	3	3	199	401	597	1203	CoherentMotion_C#v1	1	500
1209	0	2	23	2	0	3	3	143	457	429	1371	CoherentMotion_C#v1	1	500
780	1	2	23	3	3	3	3	143	457	429	1371	CoherentMotion_C#v1	1	500
758	1	0	5	1	1	3	3	31	569	93	1707	CoherentMotion_C#v1	1	500
671	1	4	42	1	1	3	3	256	344	768	1032	CoherentMotion_C#v1	1	500
661	1	2	23	2	2	3	3	143	457	429	1371	CoherentMotion_C#v1	1	500
651	1	7	70	3	3	3	3	424	176	1272	528	CoherentMotion_C#v1	1	500
720	1	6	61	2	2	3	3	368	232	1104	696	CoherentMotion_C#v1	1	500
613	1	5	51	3	3	3	3	312	288	936	864	CoherentMotion_C#v1	1	500
715	1	1	14	2	2	3	3	87	513	261	1539	CoherentMotion_C#v1	1	500
675	1	4	42	1	1	3	3	256	344	768	1032	CoherentMotion_C#v1	1	500
698	1	3	33	3	3	3	3	199	401	597	1203	CoherentMotion_C#v1	1	500
593	1	5	51	2	2	3	3	312	288	936	864	CoherentMotion_C#v1	1	500
644	1	6	61	1	1	3	3	368	232	1104	696	CoherentMotion_C#v1	1	500
650	1	6	61	1	1	3	3	368	232	1104	696	CoherentMotion_C#v1	1	500
735	0	1	14	0	2	3	3	87	513	261	1539	CoherentMotion_C#v1	1	500
584	1	3	33	1	1	3	3	199	401	597	1203	CoherentMotion_C#v1	1	500
652	0	0	5	3	2	3	3	31	569	93	1707	CoherentMotion_C#v1	1	500
704	0	0	5	2	0	3	3	31	569	93	1707	CoherentMotion_C#v1	1	500
1047	0	5	51	0	2	3	3	312	288	936	864	CoherentMotion_C#v1	1	500
985	1	1	14	1	1	3	3	87	513	261	1539	CoherentMotion_C#v1	1	500
694	1	7	70	2	2	3	3	424	176	1272	528	CoherentMotion_C#v1	1	500
718	0	1	14	3	0	3	3	87	513	261	1539	CoherentMotion_C#v1	1	500
642	1	7	70	3	3	3	3	424	176	1272	528	CoherentMotion_C#v1	1	500
810	1	3	33	0	0	3	3	199	401	597	1203	CoherentMotion_C#v1	1	500
837	0	2	23	1	2	3	3	143	457	429	1371	CoherentMotion_C#v1	1	500
796	1	6	61	2	2	3	3	368	232	1104	696	CoherentMotion_C#v1	1	500
761	0	1	14	2	0	3	3	87	513	261	1539	CoherentMotion_C#v1	1	500
738	1	5	51	2	2	3	3	312	288	936	864	CoherentMotion_C#v1	1	500
793	1	6	61	0	0	3	3	368	232	1104	696	CoherentMotion_C#v1	1	500
642	1	1	14	3	3	3	3	87	513	261	1539	CoherentMotion_C#v1	1	500
823	1	3	33	3	3	3	3	199	401	597	1203	CoherentMotion_C#v1	1	500
659	1	4	42	1	1	3	3	256	344	768	1032	CoherentMotion_C#v1	1	500
885	1	4	42	0	0	3	3	256	344	768	1032	CoherentMotion_C#v1	1	500
1014	0	6	61	2	0	3	3	368	232	1104	696	CoherentMotion_C#v1	1	500
644	1	4	42	3	3	3	3	256	344	768	1032	CoherentMotion_C#v1	1	500
710	1	5	51	1	1	3	3	312	288	936	864	CoherentMotion_C#v1	1	500
834	0	4	42	1	2	3	3	256	344	768	1032	CoherentMotion_C#v1	1	500
746	1	0	5	0	0	3	3	31	569	93	1707	CoherentMotion_C#v1	1	500
674	1	5	51	0	0	3	3	312	288	936	864	CoherentMotion_C#v1	1	500
905	1	3	33	0	0	3	3	199	401	597	1203	CoherentMotion_C#v1	1	500
630	1	6	61	1	1	3	3	368	232	1104	696	CoherentMotion_C#v1	1	500
713	1	3	33	0	0	3	3	199	401	597	1203	CoherentMotion_C#v1	1	500
674	1	4	42	3	3	3	3	256	344	768	1032	CoherentMotion_C#v1	1	500
809	1	1	14	0	0	3	3	87	513	261	1539	CoherentMotion_C#v1	1	500
769	1	5	51	0	0	3	3	312	288	936	864	CoherentMotion_C#v1	1	500
665	1	5	51	1	1	3	3	312	288	936	864	CoherentMotion_C#v1	1	500
769	1	2	23	2	2	3	3	143	457	429	1371	CoherentMotion_C#v1	1	500
630	1	4	42	3	3	3	3	256	344	768	1032	CoherentMotion_C#v1	1	500
750	1	0	5	2	2	3	3	31	569	93	1707	CoherentMotion_C#v1	1	500
887	1	3	33	2	2	3	3	199	401	597	1203	CoherentMotion_C#v1	1	500
705	1	5	51	1	1	3	3	312	288	936	864	CoherentMotion_C#v1	1	500
1177	0	3	33	1	0	3	3	199	401	597	1203	CoherentMotion_C#v1	1	500
652	1	3	33	2	2	3	3	199	401	597	1203	CoherentMotion_C#v1	1	500
658	1	2	23	1	1	3	3	143	457	429	1371	CoherentMotion_C#v1	1	500
808	0	2	23	1	2	3	3	143	457	429	1371	CoherentMotion_C#v1	1	500
722	1	2	23	0	0	3	3	143	457	429	1371	CoherentMotion_C#v1	1	500
937	0	1	14	0	2	3	3	87	513	261	1539	CoherentMotion_C#v1	1	500
694	0	0	5	3	0	3	3	31	569	93	1707	CoherentMotion_C#v1	1	500
701	1	3	33	0	0	3	3	199	401	597	1203	CoherentMotion_C#v1	1	500
676	1	3	33	3	3	3	3	199	401	597	1203	CoherentMotion_C#v1	1	500
907	1	4	42	2	2	3	3	256	344	768	1032	CoherentMotion_C#v1	1	500
820	1	2	23	3	3	3	3	143	457	429	1371	CoherentMotion_C#v1	1	500
863	1	5	51	3	3	3	3	312	288	936	864	CoherentMotion_C#v1	1	500
663	1	7	70	1	1	3	3	424	176	1272	528	CoherentMotion_C#v1	1	500
897	0	0	5	3	0	3	3	31	569	93	1707	CoherentMotion_C#v1	1	500
715	1	1	14	1	1	3	3	87	513	261	1539	CoherentMotion_C#v1	1	500
755	0	1	14	0	3	3	3	87	513	261	1539	CoherentMotion_C#v1	1	500
764	0	1	14	1	0	3	3	87	513	261	1539	CoherentMotion_C#v1	1	500
643	1	1	14	2	2	3	3	87	513	261	1539	CoherentMotion_C#v1	1	500
906	0	3	33	1	2	3	3	199	401	597	1203	CoherentMotion_C#v1	1	500
674	1	7	70	2	2	3	3	424	176	1272	528	CoherentMotion_C#v1	1	500
620	1	5	51	2	2	3	3	312	288	936	864	CoherentMotion_C#v1	1	500
673	0	1	14	3	1	3	3	87	513	261	1539	CoherentMotion_C#v1	1	500
648	1	1	14	2	2	3	3	87	513	261	1539	CoherentMotion_C#v1	1	500
633	1	2	23	0	0	3	3	143	457	429	1371	CoherentMotion_C#v1	1	500
574	1	6	61	1	1	3	3	368	232	1104	696	CoherentMotion_C#v1	1	500
613	1	6	61	1	1	3	3	368	232	1104	696	CoherentMotion_C#v1	1	500
649	0	0	5	1	3	3	3	31	569	93	1707	CoherentMotion_C#v1	1	500
2063	1	2	23	0	0	3	3	143	457	429	1371	CoherentMotion_C#v1	1	500
778	0	0	5	0	2	3	3	31	569	93	1707	CoherentMotion_C#v1	1	500
595	1	7	70	0	0	3	3	424	176	1272	528	CoherentMotion_C#v1	1	500
595	1	3	33	1	1	3	3	199	401	597	1203	CoherentMotion_C#v1	1	500
811	0	3	33	1	3	3	3	199	401	597	1203	CoherentMotion_C#v1	1	500
644	1	4	42	2	2	3	3	256	344	768	1032	CoherentMotion_C#v1	1	500
650	1	6	61	2	2	3	3	368	232	1104	696	CoherentMotion_C#v1	1	500
716	1	4	42	3	3	3	3	256	344	768	1032	CoherentMotion_C#v1	1	500
679	1	5	51	3	3	3	3	312	288	936	864	CoherentMotion_C#v1	1	500
637	1	3	33	1	1	3	3	199	401	597	1203	CoherentMotion_C#v1	1	500
610	1	5	51	1	1	3	3	312	288	936	864	CoherentMotion_C#v1	1	500
711	1	4	42	0	0	3	3	256	344	768	1032	CoherentMotion_C#v1	1	500
830	0	0	5	3	2	3	3	31	569	93	1707	CoherentMotion_C#v1	1	500
728	1	7	70	0	0	3	3	424	176	1272	528	CoherentMotion_C#v1	1	500
1120	1	0	5	2	2	3	3	31	569	93	1707	CoherentMotion_C#v1	1	500
866	1	0	5	3	3	3	3	31	569	93	1707	CoherentMotion_C#v1	1	500
825	1	2	23	1	1	3	3	143	457	429	1371	CoherentMotion_C#v1	1	500
663	1	7	70	3	3	3	3	424	176	1272	528	CoherentMotion_C#v1	1	500
745	0	1	14	0	1	3	3	87	513	261	1539	CoherentMotion_C#v1	1	500
961	1	1	14	2	2	3	3	87	513	261	1539	CoherentMotion_C#v1	1	500
576	1	6	61	0	0	3	3	368	232	1104	696	CoherentMotion_C#v1	1	500
597	1	7	70	3	3	3	3	424	176	1272	528	CoherentMotion_C#v1	1	500
540	0	3	33	2	0	3	3	199	401	597	1203	CoherentMotion_C#v1	1	500
573	1	5	51	3	3	3	3	312	288	936	864	CoherentMotion_C#v1	1	500
609	1	2	23	3	3	3	3	143	457	429	1371	CoherentMotion_C#v1	1	500
549	1	2	23	3	3	3	3	143	457	429	1371	CoherentMotion_C#v1	1	500
903	1	1	14	3	3	3	3	87	513	261	1539	CoherentMotion_C#v1	1	500
916	1	5	51	1	1	3	3	312	288	936	864	CoherentMotion_C#v1	1	500
783	0	0	5	0	3	3	3	31	569	93	1707	CoherentMotion_C#v1	1	500
543	1	4	42	0	0	3	3	256	344	768	1032	CoherentMotion_C#v1	1	500
604	1	5	51	2	2	3	3	312	288	936	864	CoherentMotion_C#v1	1	500
2383	1	2	23	1	1	3	3	143	457	429	1371	CoherentMotion_C#v1	1	500
770	1	3	33	2	2	3	3	199	401	597	1203	CoherentMotion_C#v1	1	500
1003	1	1	14	1	1	3	3	87	513	261	1539	CoherentMotion_C#v1	1	500
586	1	5	51	3	3	3	3	312	288	936	864	CoherentMotion_C#v1	1	500
589	1	3	33	1	1	3	3	199	401	597	1203	CoherentMotion_C#v1	1	500
657	0	2	23	1	3	3	3	143	457	429	1371	CoherentMotion_C#v1	1	500
584	1	1	14	3	3	3	3	87	513	261	1539	CoherentMotion_C#v1	1	500
700	0	1	14	2	3	3	3	87	513	261	1539	CoherentMotion_C#v1	1	500
787	0	1	14	2	0	3	3	87	513	261	1539	CoherentMotion_C#v1	1	500
876	0	0	5	3	2	3	3	31	569	93	1707	CoherentMotion_C#v1	1	500
1253	0	2	23	2	1	3	3	143	457	429	1371	CoherentMotion_C#v1	1	500
700	1	7	70	2	2	3	3	424	176	1272	528	CoherentMotion_C#v1	1	500
722	1	5	51	2	2	3	3	312	288	936	864	CoherentMotion_C#v1	1	500
777	0	1	14	3	0	3	3	87	513	261	1539	CoherentMotion_C#v1	1	500
549	1	4	42	1	1	3	3	256	344	768	1032	CoherentMotion_C#v1	1	500
614	1	5	51	0	0	3	3	312	288	936	864	CoherentMotion_C#v1	1	500
859	1	2	23	0	0	3	3	143	457	429	1371	CoherentMotion_C#v1	1	500
580	1	6	61	1	1	3	3	368	232	1104	696	CoherentMotion_C#v1	1	500
646	1	2	23	0	0	3	3	143	457	429	1371	CoherentMotion_C#v1	1	500
735	1	0	5	0	0	3	3	31	569	93	1707	CoherentMotion_C#v1	1	500
819	1	2	23	1	1	3	3	143	457	429	1371	CoherentMotion_C#v1	1	500
573	1	6	61	0	0	3	3	368	232	1104	696	CoherentMotion_C#v1	1	500
564	0	7	70	2	0	3	3	424	176	1272	528	CoherentMotion_C#v1	1	500
543	1	0	5	2	2	3	3	31	569	93	1707	CoherentMotion_C#v1	1	500
696	1	6	61	3	3	3	3	368	232	1104	696	CoherentMotion_C#v1	1	500
625	0	2	23	0	3	3	3	143	457	429	1371	CoherentMotion_C#v1	1	500
543	1	6	61	1	1	3	3	368	232	1104	696	CoherentMotion_C#v1	1	500
633	1	7	70	0	0	3	3	424	176	1272	528	CoherentMotion_C#v1	1	500
732	1	3	33	3	3	3	3	199	401	597	1203	CoherentMotion_C#v1	1	500
630	1	7	70	2	2	3	3	424	176	1272	528	CoherentMotion_C#v1	1	500
791	0	0	5	3	1	3	3	31	569	93	1707	CoherentMotion_C#v1	1	500
740	1	4	42	2	2	3	3	256	344	768	1032	CoherentMotion_C#v1	1	500
572	1	3	33	0	0	3	3	199	401	597	1203	CoherentMotion_C#v1	1	500
639	0	1	14	3	0	3	3	87	513	261	1539	CoherentMotion_C#v1	1	500
611	1	4	42	2	2	3	3	256	344	768	1032	CoherentMotion_C#v1	1	500
872	1	7	70	1	1	3	3	424	176	1272	528	CoherentMotion_C#v1	1	500
773	1	0	5	0	0	3	3	31	569	93	1707	CoherentMotion_C#v1	1	500
910	1	1	14	1	1	3	3	87	513	261	1539	CoherentMotion_C#v1	1	500
586	1	4	42	3	3	3	3	256	344	768	1032	CoherentMotion_C#v1	1	500
638	1	3	33	3	3	3	3	199	401	597	1203	CoherentMotion_C#v1	1	500
545	1	2	23	3	3	3	3	143	457	429	1371	CoherentMotion_C#v1	1	500
679	1	6	61	0	0	3	3	368	232	1104	696	CoherentMotion_C#v1	1	500
572	1	6	61	1	1	3	3	368	232	1104	696	CoherentMotion_C#v1	1	500
848	1	0	5	0	0	3	3	31	569	93	1707	CoherentMotion_C#v1	1	500
747	1	0	5	1	1	3	3	31	569	93	1707	CoherentMotion_C#v1	1	500
547	1	7	70	3	3	3	3	424	176	1272	528	CoherentMotion_C#v1	1	500
577	1	7	70	0	0	3	3	424	176	1272	528	CoherentMotion_C#v1	1	500
696	1	6	61	0	0	3	3	368	232	1104	696	CoherentMotion_C#v1	1	500
2686	1	6	61	1	1	3	3	368	232	1104	696	CoherentMotion_C#v1	1	500
1466	1	1	14	0	0	3	3	87	513	261	1539	CoherentMotion_C#v1	1	500
596	1	3	33	3	3	3	3	199	401	597	1203	CoherentMotion_C#v1	1	500
777	0	0	5	2	0	3	3	31	569	93	1707	CoherentMotion_C#v1	1	500
766	1	4	42	3	3	3	3	256	344	768	1032	CoherentMotion_C#v1	1	500
635	1	5	51	1	1	3	3	312	288	936	864	CoherentMotion_C#v1	1	500
