# Supplementary material for: The Leuven Embedded Figures Test (L-EFT): measuring perception, intelligence or executive function?
Source: PeerJ. 2018 Mar 26;6:e4524. doi: 10.7717/peerj.4524 (PMC5875396; doi:10.7717/peerj.4524)
Supplement: Supplemental Information 9 [file peerj-06-4524-s009.zip › Study 1/CoherentMotion/116980CoherentMotion.csv]

ReactionTime	Accuracy	CoherenceLevel	CoherenceValue	StimDirection	RespDirection	G_MeanCoherentSpeed	G_MeanRandomSpeed	TotalCoherent	TotalRandom	TotalCoherentSpeed	TotalRandomSpeed	TestID	MainPrac	MotionDuration
2126	1	7	70	0	0	3	3	424	176	1272	528	CoherentMotion_C#v1	0	1000
1344	0	0	5	0	2	3	3	31	569	93	1707	CoherentMotion_C#v1	0	1000
1144	0	2	23	0	2	3	3	143	457	429	1371	CoherentMotion_C#v1	0	1000
1293	0	0	5	2	1	3	3	31	569	93	1707	CoherentMotion_C#v1	0	1000
1291	1	4	42	1	1	3	3	256	344	768	1032	CoherentMotion_C#v1	0	1000
1281	0	0	5	2	0	3	3	31	569	93	1707	CoherentMotion_C#v1	0	1000
1271	1	2	23	3	3	3	3	143	457	429	1371	CoherentMotion_C#v1	0	1000
1284	1	2	23	1	1	3	3	143	457	429	1371	CoherentMotion_C#v1	0	1000
1226	0	1	14	1	0	3	3	87	513	261	1539	CoherentMotion_C#v1	0	1000
1262	0	1	14	2	3	3	3	87	513	261	1539	CoherentMotion_C#v1	0	1000
1292	1	5	51	0	0	3	3	312	288	936	864	CoherentMotion_C#v1	0	1000
1288	1	6	61	1	1	3	3	368	232	1104	696	CoherentMotion_C#v1	0	1000
1272	1	6	61	0	0	3	3	368	232	1104	696	CoherentMotion_C#v1	0	1000
1258	1	7	70	0	0	3	3	424	176	1272	528	CoherentMotion_C#v1	0	1000
1276	1	6	61	3	3	3	3	368	232	1104	696	CoherentMotion_C#v1	0	1000
1336	1	7	70	2	2	3	3	424	176	1272	528	CoherentMotion_C#v1	0	1000
1239	1	5	51	3	3	3	3	312	288	936	864	CoherentMotion_C#v1	0	1000
1237	1	3	33	0	0	3	3	199	401	597	1203	CoherentMotion_C#v1	0	1000
1310	1	1	14	3	3	3	3	87	513	261	1539	CoherentMotion_C#v1	0	1000
1248	1	7	70	0	0	3	3	424	176	1272	528	CoherentMotion_C#v1	0	1000
1398	1	7	70	0	0	3	3	424	176	1272	528	CoherentMotion_C#v1	0	1000
1246	0	2	23	2	1	3	3	143	457	429	1371	CoherentMotion_C#v1	0	1000
1208	1	4	42	2	2	3	3	256	344	768	1032	CoherentMotion_C#v1	0	1000
1239	1	6	61	3	3	3	3	368	232	1104	696	CoherentMotion_C#v1	0	1000
1251	0	0	5	2	0	3	3	31	569	93	1707	CoherentMotion_C#v1	0	1000
1232	1	6	61	1	1	3	3	368	232	1104	696	CoherentMotion_C#v1	0	1000
1286	0	2	23	3	2	3	3	143	457	429	1371	CoherentMotion_C#v1	0	1000
1237	1	0	5	0	0	3	3	31	569	93	1707	CoherentMotion_C#v1	0	1000
1225	0	1	14	2	1	3	3	87	513	261	1539	CoherentMotion_C#v1	0	1000
1174	1	7	70	2	2	3	3	424	176	1272	528	CoherentMotion_C#v1	0	1000
1265	1	2	23	0	0	3	3	143	457	429	1371	CoherentMotion_C#v1	0	1000
1317	1	5	51	2	2	3	3	312	288	936	864	CoherentMotion_C#v1	0	1000
1228	0	3	33	2	0	3	3	199	401	597	1203	CoherentMotion_C#v1	0	1000
1253	1	6	61	3	3	3	3	368	232	1104	696	CoherentMotion_C#v1	0	1000
1285	1	0	5	1	1	3	3	31	569	93	1707	CoherentMotion_C#v1	0	1000
1251	0	1	14	1	3	3	3	87	513	261	1539	CoherentMotion_C#v1	0	1000
1192	1	5	51	3	3	3	3	312	288	936	864	CoherentMotion_C#v1	0	1000
1156	1	4	42	2	2	3	3	256	344	768	1032	CoherentMotion_C#v1	0	1000
1070	1	1	14	0	0	3	3	87	513	261	1539	CoherentMotion_C#v1	0	1000
1149	1	1	14	2	2	3	3	87	513	261	1539	CoherentMotion_C#v1	0	1000
1145	1	1	14	0	0	3	3	87	513	261	1539	CoherentMotion_C#v1	0	1000
1022	1	2	23	1	1	3	3	143	457	429	1371	CoherentMotion_C#v1	0	1000
1042	1	7	70	1	1	3	3	424	176	1272	528	CoherentMotion_C#v1	0	1000
1246	0	0	5	3	1	3	3	31	569	93	1707	CoherentMotion_C#v1	0	1000
1126	1	1	14	1	1	3	3	87	513	261	1539	CoherentMotion_C#v1	0	1000
1193	0	1	14	2	3	3	3	87	513	261	1539	CoherentMotion_C#v1	0	1000
1101	1	3	33	2	2	3	3	199	401	597	1203	CoherentMotion_C#v1	0	1000
1213	1	6	61	0	0	3	3	368	232	1104	696	CoherentMotion_C#v1	0	1000
1073	0	0	5	2	0	3	3	31	569	93	1707	CoherentMotion_C#v1	0	1000
1024	1	6	61	0	0	3	3	368	232	1104	696	CoherentMotion_C#v1	0	1000
1128	1	7	70	0	0	3	3	424	176	1272	528	CoherentMotion_C#v1	0	1000
1162	1	0	5	3	3	3	3	31	569	93	1707	CoherentMotion_C#v1	0	1000
1189	1	5	51	3	3	3	3	312	288	936	864	CoherentMotion_C#v1	0	1000
1120	1	7	70	0	0	3	3	424	176	1272	528	CoherentMotion_C#v1	0	1000
1233	0	0	5	0	1	3	3	31	569	93	1707	CoherentMotion_C#v1	0	1000
1294	1	3	33	1	1	3	3	199	401	597	1203	CoherentMotion_C#v1	0	1000
1156	1	4	42	2	2	3	3	256	344	768	1032	CoherentMotion_C#v1	0	1000
1079	1	7	70	0	0	3	3	424	176	1272	528	CoherentMotion_C#v1	0	1000
1263	0	0	5	0	3	3	3	31	569	93	1707	CoherentMotion_C#v1	0	1000
1133	1	6	61	1	1	3	3	368	232	1104	696	CoherentMotion_C#v1	0	1000
1017	1	3	33	0	0	3	3	199	401	597	1203	CoherentMotion_C#v1	0	1000
1141	1	0	5	1	1	3	3	31	569	93	1707	CoherentMotion_C#v1	0	1000
1102	0	2	23	2	3	3	3	143	457	429	1371	CoherentMotion_C#v1	0	1000
1113	1	5	51	3	3	3	3	312	288	936	864	CoherentMotion_C#v1	0	1000
1190	1	1	14	3	3	3	3	87	513	261	1539	CoherentMotion_C#v1	0	1000
1684	1	2	23	2	2	3	3	143	457	429	1371	CoherentMotion_C#v1	0	1000
1118	0	3	33	2	3	3	3	199	401	597	1203	CoherentMotion_C#v1	0	1000
1175	1	3	33	0	0	3	3	199	401	597	1203	CoherentMotion_C#v1	0	1000
1112	1	6	61	1	1	3	3	368	232	1104	696	CoherentMotion_C#v1	0	1000
1244	1	1	14	0	0	3	3	87	513	261	1539	CoherentMotion_C#v1	0	1000
1087	0	0	5	0	3	3	3	31	569	93	1707	CoherentMotion_C#v1	0	1000
1088	1	4	42	2	2	3	3	256	344	768	1032	CoherentMotion_C#v1	0	1000
1202	1	2	23	1	1	3	3	143	457	429	1371	CoherentMotion_C#v1	0	1000
1103	0	2	23	3	0	3	3	143	457	429	1371	CoherentMotion_C#v1	0	1000
1248	1	5	51	2	2	3	3	312	288	936	864	CoherentMotion_C#v1	0	1000
1173	1	2	23	3	3	3	3	143	457	429	1371	CoherentMotion_C#v1	0	1000
1216	0	1	14	1	2	3	3	87	513	261	1539	CoherentMotion_C#v1	0	1000
1165	0	0	5	3	1	3	3	31	569	93	1707	CoherentMotion_C#v1	0	1000
1111	1	5	51	1	1	3	3	312	288	936	864	CoherentMotion_C#v1	0	1000
1025	1	6	61	2	2	3	3	368	232	1104	696	CoherentMotion_C#v1	0	1000
785	1	6	61	1	1	3	3	368	232	1104	696	CoherentMotion_C#v1	1	500
782	1	6	61	1	1	3	3	368	232	1104	696	CoherentMotion_C#v1	1	500
840	1	3	33	0	0	3	3	199	401	597	1203	CoherentMotion_C#v1	1	500
758	1	3	33	2	2	3	3	199	401	597	1203	CoherentMotion_C#v1	1	500
791	1	1	14	2	2	3	3	87	513	261	1539	CoherentMotion_C#v1	1	500
751	1	4	42	2	2	3	3	256	344	768	1032	CoherentMotion_C#v1	1	500
628	1	3	33	3	3	3	3	199	401	597	1203	CoherentMotion_C#v1	1	500
660	0	2	23	3	0	3	3	143	457	429	1371	CoherentMotion_C#v1	1	500
626	1	4	42	1	1	3	3	256	344	768	1032	CoherentMotion_C#v1	1	500
754	1	3	33	0	0	3	3	199	401	597	1203	CoherentMotion_C#v1	1	500
679	1	5	51	2	2	3	3	312	288	936	864	CoherentMotion_C#v1	1	500
634	0	1	14	1	0	3	3	87	513	261	1539	CoherentMotion_C#v1	1	500
671	1	2	23	0	0	3	3	143	457	429	1371	CoherentMotion_C#v1	1	500
1281	1	4	42	3	3	3	3	256	344	768	1032	CoherentMotion_C#v1	1	500
768	1	3	33	0	0	3	3	199	401	597	1203	CoherentMotion_C#v1	1	500
800	1	0	5	0	0	3	3	31	569	93	1707	CoherentMotion_C#v1	1	500
525	1	3	33	0	0	3	3	199	401	597	1203	CoherentMotion_C#v1	1	500
731	1	6	61	3	3	3	3	368	232	1104	696	CoherentMotion_C#v1	1	500
747	1	7	70	0	0	3	3	424	176	1272	528	CoherentMotion_C#v1	1	500
779	0	2	23	2	0	3	3	143	457	429	1371	CoherentMotion_C#v1	1	500
762	0	0	5	3	2	3	3	31	569	93	1707	CoherentMotion_C#v1	1	500
652	1	0	5	3	3	3	3	31	569	93	1707	CoherentMotion_C#v1	1	500
617	0	5	51	2	0	3	3	312	288	936	864	CoherentMotion_C#v1	1	500
639	0	0	5	3	1	3	3	31	569	93	1707	CoherentMotion_C#v1	1	500
588	1	3	33	3	3	3	3	199	401	597	1203	CoherentMotion_C#v1	1	500
672	1	7	70	1	1	3	3	424	176	1272	528	CoherentMotion_C#v1	1	500
630	0	1	14	2	0	3	3	87	513	261	1539	CoherentMotion_C#v1	1	500
568	1	5	51	1	1	3	3	312	288	936	864	CoherentMotion_C#v1	1	500
631	1	7	70	2	2	3	3	424	176	1272	528	CoherentMotion_C#v1	1	500
668	1	4	42	0	0	3	3	256	344	768	1032	CoherentMotion_C#v1	1	500
562	1	6	61	2	2	3	3	368	232	1104	696	CoherentMotion_C#v1	1	500
634	1	7	70	0	0	3	3	424	176	1272	528	CoherentMotion_C#v1	1	500
691	0	1	14	3	0	3	3	87	513	261	1539	CoherentMotion_C#v1	1	500
671	1	5	51	2	2	3	3	312	288	936	864	CoherentMotion_C#v1	1	500
640	1	5	51	0	0	3	3	312	288	936	864	CoherentMotion_C#v1	1	500
654	1	2	23	0	0	3	3	143	457	429	1371	CoherentMotion_C#v1	1	500
526	1	6	61	3	3	3	3	368	232	1104	696	CoherentMotion_C#v1	1	500
526	1	4	42	0	0	3	3	256	344	768	1032	CoherentMotion_C#v1	1	500
592	1	2	23	0	0	3	3	143	457	429	1371	CoherentMotion_C#v1	1	500
611	1	0	5	0	0	3	3	31	569	93	1707	CoherentMotion_C#v1	1	500
649	0	0	5	1	0	3	3	31	569	93	1707	CoherentMotion_C#v1	1	500
653	0	1	14	3	2	3	3	87	513	261	1539	CoherentMotion_C#v1	1	500
603	1	2	23	1	1	3	3	143	457	429	1371	CoherentMotion_C#v1	1	500
615	1	7	70	1	1	3	3	424	176	1272	528	CoherentMotion_C#v1	1	500
675	1	2	23	0	0	3	3	143	457	429	1371	CoherentMotion_C#v1	1	500
595	1	4	42	0	0	3	3	256	344	768	1032	CoherentMotion_C#v1	1	500
679	0	0	5	0	3	3	3	31	569	93	1707	CoherentMotion_C#v1	1	500
542	1	3	33	3	3	3	3	199	401	597	1203	CoherentMotion_C#v1	1	500
601	1	3	33	0	0	3	3	199	401	597	1203	CoherentMotion_C#v1	1	500
589	1	7	70	3	3	3	3	424	176	1272	528	CoherentMotion_C#v1	1	500
688	1	2	23	2	2	3	3	143	457	429	1371	CoherentMotion_C#v1	1	500
711	1	2	23	0	0	3	3	143	457	429	1371	CoherentMotion_C#v1	1	500
687	1	3	33	0	0	3	3	199	401	597	1203	CoherentMotion_C#v1	1	500
622	1	7	70	1	1	3	3	424	176	1272	528	CoherentMotion_C#v1	1	500
563	1	4	42	1	1	3	3	256	344	768	1032	CoherentMotion_C#v1	1	500
621	1	6	61	3	3	3	3	368	232	1104	696	CoherentMotion_C#v1	1	500
563	0	0	5	2	0	3	3	31	569	93	1707	CoherentMotion_C#v1	1	500
653	1	5	51	0	0	3	3	312	288	936	864	CoherentMotion_C#v1	1	500
554	1	6	61	3	3	3	3	368	232	1104	696	CoherentMotion_C#v1	1	500
575	1	1	14	0	0	3	3	87	513	261	1539	CoherentMotion_C#v1	1	500
618	1	0	5	3	3	3	3	31	569	93	1707	CoherentMotion_C#v1	1	500
521	1	4	42	3	3	3	3	256	344	768	1032	CoherentMotion_C#v1	1	500
545	1	5	51	1	1	3	3	312	288	936	864	CoherentMotion_C#v1	1	500
579	1	6	61	1	1	3	3	368	232	1104	696	CoherentMotion_C#v1	1	500
600	0	0	5	0	2	3	3	31	569	93	1707	CoherentMotion_C#v1	1	500
525	1	5	51	0	0	3	3	312	288	936	864	CoherentMotion_C#v1	1	500
575	0	0	5	1	0	3	3	31	569	93	1707	CoherentMotion_C#v1	1	500
698	1	7	70	2	2	3	3	424	176	1272	528	CoherentMotion_C#v1	1	500
649	0	1	14	1	2	3	3	87	513	261	1539	CoherentMotion_C#v1	1	500
550	0	4	42	2	0	3	3	256	344	768	1032	CoherentMotion_C#v1	1	500
524	1	7	70	3	3	3	3	424	176	1272	528	CoherentMotion_C#v1	1	500
521	0	0	5	0	1	3	3	31	569	93	1707	CoherentMotion_C#v1	1	500
549	1	2	23	1	1	3	3	143	457	429	1371	CoherentMotion_C#v1	1	500
593	0	7	70	2	0	3	3	424	176	1272	528	CoherentMotion_C#v1	1	500
581	1	6	61	0	0	3	3	368	232	1104	696	CoherentMotion_C#v1	1	500
657	1	1	14	2	2	3	3	87	513	261	1539	CoherentMotion_C#v1	1	500
575	1	5	51	3	3	3	3	312	288	936	864	CoherentMotion_C#v1	1	500
623	0	0	5	3	2	3	3	31	569	93	1707	CoherentMotion_C#v1	1	500
1328	1	7	70	3	3	3	3	424	176	1272	528	CoherentMotion_C#v1	1	500
574	1	7	70	0	0	3	3	424	176	1272	528	CoherentMotion_C#v1	1	500
585	1	3	33	2	2	3	3	199	401	597	1203	CoherentMotion_C#v1	1	500
749	1	4	42	0	0	3	3	256	344	768	1032	CoherentMotion_C#v1	1	500
676	1	2	23	1	1	3	3	143	457	429	1371	CoherentMotion_C#v1	1	500
652	1	1	14	2	2	3	3	87	513	261	1539	CoherentMotion_C#v1	1	500
526	1	6	61	3	3	3	3	368	232	1104	696	CoherentMotion_C#v1	1	500
772	1	7	70	3	3	3	3	424	176	1272	528	CoherentMotion_C#v1	1	500
732	1	7	70	0	0	3	3	424	176	1272	528	CoherentMotion_C#v1	1	500
564	1	6	61	3	3	3	3	368	232	1104	696	CoherentMotion_C#v1	1	500
585	1	7	70	3	3	3	3	424	176	1272	528	CoherentMotion_C#v1	1	500
715	1	4	42	2	2	3	3	256	344	768	1032	CoherentMotion_C#v1	1	500
643	1	3	33	3	3	3	3	199	401	597	1203	CoherentMotion_C#v1	1	500
648	0	0	5	3	0	3	3	31	569	93	1707	CoherentMotion_C#v1	1	500
543	1	7	70	3	3	3	3	424	176	1272	528	CoherentMotion_C#v1	1	500
584	0	0	5	2	1	3	3	31	569	93	1707	CoherentMotion_C#v1	1	500
612	1	5	51	2	2	3	3	312	288	936	864	CoherentMotion_C#v1	1	500
730	0	0	5	1	0	3	3	31	569	93	1707	CoherentMotion_C#v1	1	500
720	1	0	5	3	3	3	3	31	569	93	1707	CoherentMotion_C#v1	1	500
585	0	4	42	0	1	3	3	256	344	768	1032	CoherentMotion_C#v1	1	500
677	1	7	70	2	2	3	3	424	176	1272	528	CoherentMotion_C#v1	1	500
731	1	0	5	2	2	3	3	31	569	93	1707	CoherentMotion_C#v1	1	500
603	0	5	51	0	2	3	3	312	288	936	864	CoherentMotion_C#v1	1	500
682	1	1	14	3	3	3	3	87	513	261	1539	CoherentMotion_C#v1	1	500
594	1	6	61	2	2	3	3	368	232	1104	696	CoherentMotion_C#v1	1	500
532	1	7	70	1	1	3	3	424	176	1272	528	CoherentMotion_C#v1	1	500
583	1	0	5	2	2	3	3	31	569	93	1707	CoherentMotion_C#v1	1	500
875	1	4	42	2	2	3	3	256	344	768	1032	CoherentMotion_C#v1	1	500
671	1	2	23	0	0	3	3	143	457	429	1371	CoherentMotion_C#v1	1	500
567	1	5	51	1	1	3	3	312	288	936	864	CoherentMotion_C#v1	1	500
542	1	6	61	0	0	3	3	368	232	1104	696	CoherentMotion_C#v1	1	500
582	1	6	61	0	0	3	3	368	232	1104	696	CoherentMotion_C#v1	1	500
615	0	1	14	2	0	3	3	87	513	261	1539	CoherentMotion_C#v1	1	500
627	0	0	5	3	2	3	3	31	569	93	1707	CoherentMotion_C#v1	1	500
530	0	1	14	2	3	3	3	87	513	261	1539	CoherentMotion_C#v1	1	500
580	0	7	70	2	1	3	3	424	176	1272	528	CoherentMotion_C#v1	1	500
668	0	0	5	2	1	3	3	31	569	93	1707	CoherentMotion_C#v1	1	500
646	1	2	23	0	0	3	3	143	457	429	1371	CoherentMotion_C#v1	1	500
635	0	1	14	3	2	3	3	87	513	261	1539	CoherentMotion_C#v1	1	500
577	1	3	33	1	1	3	3	199	401	597	1203	CoherentMotion_C#v1	1	500
541	1	5	51	0	0	3	3	312	288	936	864	CoherentMotion_C#v1	1	500
1424	1	4	42	3	3	3	3	256	344	768	1032	CoherentMotion_C#v1	1	500
525	1	1	14	0	0	3	3	87	513	261	1539	CoherentMotion_C#v1	1	500
586	1	2	23	1	1	3	3	143	457	429	1371	CoherentMotion_C#v1	1	500
541	1	5	51	3	3	3	3	312	288	936	864	CoherentMotion_C#v1	1	500
601	1	0	5	2	2	3	3	31	569	93	1707	CoherentMotion_C#v1	1	500
590	1	1	14	1	1	3	3	87	513	261	1539	CoherentMotion_C#v1	1	500
634	1	3	33	0	0	3	3	199	401	597	1203	CoherentMotion_C#v1	1	500
1023	1	1	14	3	3	3	3	87	513	261	1539	CoherentMotion_C#v1	1	500
578	1	3	33	0	0	3	3	199	401	597	1203	CoherentMotion_C#v1	1	500
521	1	7	70	3	3	3	3	424	176	1272	528	CoherentMotion_C#v1	1	500
565	0	7	70	2	0	3	3	424	176	1272	528	CoherentMotion_C#v1	1	500
599	1	4	42	3	3	3	3	256	344	768	1032	CoherentMotion_C#v1	1	500
836	1	4	42	0	0	3	3	256	344	768	1032	CoherentMotion_C#v1	1	500
693	1	6	61	3	3	3	3	368	232	1104	696	CoherentMotion_C#v1	1	500
724	1	2	23	2	2	3	3	143	457	429	1371	CoherentMotion_C#v1	1	500
541	1	4	42	0	0	3	3	256	344	768	1032	CoherentMotion_C#v1	1	500
630	1	2	23	2	2	3	3	143	457	429	1371	CoherentMotion_C#v1	1	500
524	1	6	61	3	3	3	3	368	232	1104	696	CoherentMotion_C#v1	1	500
599	1	4	42	0	0	3	3	256	344	768	1032	CoherentMotion_C#v1	1	500
556	1	5	51	1	1	3	3	312	288	936	864	CoherentMotion_C#v1	1	500
615	1	5	51	2	2	3	3	312	288	936	864	CoherentMotion_C#v1	1	500
1010	1	7	70	3	3	3	3	424	176	1272	528	CoherentMotion_C#v1	1	500
705	0	1	14	1	2	3	3	87	513	261	1539	CoherentMotion_C#v1	1	500
569	1	6	61	0	0	3	3	368	232	1104	696	CoherentMotion_C#v1	1	500
758	0	1	14	1	2	3	3	87	513	261	1539	CoherentMotion_C#v1	1	500
709	1	6	61	1	1	3	3	368	232	1104	696	CoherentMotion_C#v1	1	500
585	1	6	61	0	0	3	3	368	232	1104	696	CoherentMotion_C#v1	1	500
645	1	3	33	2	2	3	3	199	401	597	1203	CoherentMotion_C#v1	1	500
557	1	2	23	0	0	3	3	143	457	429	1371	CoherentMotion_C#v1	1	500
674	1	7	70	0	0	3	3	424	176	1272	528	CoherentMotion_C#v1	1	500
896	1	6	61	3	3	3	3	368	232	1104	696	CoherentMotion_C#v1	1	500
620	1	7	70	2	2	3	3	424	176	1272	528	CoherentMotion_C#v1	1	500
689	0	1	14	2	1	3	3	87	513	261	1539	CoherentMotion_C#v1	1	500
662	1	1	14	2	2	3	3	87	513	261	1539	CoherentMotion_C#v1	1	500
582	1	7	70	1	1	3	3	424	176	1272	528	CoherentMotion_C#v1	1	500
591	1	7	70	1	1	3	3	424	176	1272	528	CoherentMotion_C#v1	1	500
595	1	7	70	2	2	3	3	424	176	1272	528	CoherentMotion_C#v1	1	500
640	1	5	51	0	0	3	3	312	288	936	864	CoherentMotion_C#v1	1	500
805	0	2	23	0	1	3	3	143	457	429	1371	CoherentMotion_C#v1	1	500
783	1	6	61	2	2	3	3	368	232	1104	696	CoherentMotion_C#v1	1	500
623	1	4	42	0	0	3	3	256	344	768	1032	CoherentMotion_C#v1	1	500
693	1	1	14	2	2	3	3	87	513	261	1539	CoherentMotion_C#v1	1	500
652	0	3	33	2	0	3	3	199	401	597	1203	CoherentMotion_C#v1	1	500
632	1	7	70	2	2	3	3	424	176	1272	528	CoherentMotion_C#v1	1	500
579	1	5	51	3	3	3	3	312	288	936	864	CoherentMotion_C#v1	1	500
527	1	5	51	0	0	3	3	312	288	936	864	CoherentMotion_C#v1	1	500
611	1	5	51	0	0	3	3	312	288	936	864	CoherentMotion_C#v1	1	500
634	0	1	14	0	2	3	3	87	513	261	1539	CoherentMotion_C#v1	1	500
686	1	5	51	2	2	3	3	312	288	936	864	CoherentMotion_C#v1	1	500
581	1	6	61	0	0	3	3	368	232	1104	696	CoherentMotion_C#v1	1	500
525	1	5	51	1	1	3	3	312	288	936	864	CoherentMotion_C#v1	1	500
1237	0	6	61	0	2	3	3	368	232	1104	696	CoherentMotion_C#v1	1	500
575	1	2	23	0	0	3	3	143	457	429	1371	CoherentMotion_C#v1	1	500
820	1	6	61	3	3	3	3	368	232	1104	696	CoherentMotion_C#v1	1	500
733	1	6	61	2	2	3	3	368	232	1104	696	CoherentMotion_C#v1	1	500
653	0	1	14	1	0	3	3	87	513	261	1539	CoherentMotion_C#v1	1	500
746	1	7	70	2	2	3	3	424	176	1272	528	CoherentMotion_C#v1	1	500
762	1	7	70	2	2	3	3	424	176	1272	528	CoherentMotion_C#v1	1	500
700	1	3	33	1	1	3	3	199	401	597	1203	CoherentMotion_C#v1	1	500
626	0	1	14	0	2	3	3	87	513	261	1539	CoherentMotion_C#v1	1	500
599	1	4	42	1	1	3	3	256	344	768	1032	CoherentMotion_C#v1	1	500
645	1	3	33	2	2	3	3	199	401	597	1203	CoherentMotion_C#v1	1	500
658	1	6	61	2	2	3	3	368	232	1104	696	CoherentMotion_C#v1	1	500
676	0	0	5	1	2	3	3	31	569	93	1707	CoherentMotion_C#v1	1	500
606	1	3	33	3	3	3	3	199	401	597	1203	CoherentMotion_C#v1	1	500
623	1	6	61	0	0	3	3	368	232	1104	696	CoherentMotion_C#v1	1	500
622	0	3	33	0	1	3	3	199	401	597	1203	CoherentMotion_C#v1	1	500
731	0	5	51	0	2	3	3	312	288	936	864	CoherentMotion_C#v1	1	500
643	1	7	70	2	2	3	3	424	176	1272	528	CoherentMotion_C#v1	1	500
633	1	5	51	3	3	3	3	312	288	936	864	CoherentMotion_C#v1	1	500
669	1	2	23	0	0	3	3	143	457	429	1371	CoherentMotion_C#v1	1	500
741	0	1	14	2	1	3	3	87	513	261	1539	CoherentMotion_C#v1	1	500
731	1	2	23	0	0	3	3	143	457	429	1371	CoherentMotion_C#v1	1	500
732	1	5	51	2	2	3	3	312	288	936	864	CoherentMotion_C#v1	1	500
714	1	3	33	2	2	3	3	199	401	597	1203	CoherentMotion_C#v1	1	500
520	1	6	61	3	3	3	3	368	232	1104	696	CoherentMotion_C#v1	1	500
540	1	4	42	1	1	3	3	256	344	768	1032	CoherentMotion_C#v1	1	500
686	0	1	14	0	2	3	3	87	513	261	1539	CoherentMotion_C#v1	1	500
590	1	5	51	3	3	3	3	312	288	936	864	CoherentMotion_C#v1	1	500
704	0	0	5	3	1	3	3	31	569	93	1707	CoherentMotion_C#v1	1	500
535	1	6	61	1	1	3	3	368	232	1104	696	CoherentMotion_C#v1	1	500
562	1	7	70	1	1	3	3	424	176	1272	528	CoherentMotion_C#v1	1	500
737	1	1	14	1	1	3	3	87	513	261	1539	CoherentMotion_C#v1	1	500
569	1	4	42	1	1	3	3	256	344	768	1032	CoherentMotion_C#v1	1	500
568	1	5	51	1	1	3	3	312	288	936	864	CoherentMotion_C#v1	1	500
582	0	1	14	0	1	3	3	87	513	261	1539	CoherentMotion_C#v1	1	500
625	0	1	14	0	2	3	3	87	513	261	1539	CoherentMotion_C#v1	1	500
575	1	5	51	1	1	3	3	312	288	936	864	CoherentMotion_C#v1	1	500
559	1	7	70	3	3	3	3	424	176	1272	528	CoherentMotion_C#v1	1	500
534	1	3	33	0	0	3	3	199	401	597	1203	CoherentMotion_C#v1	1	500
542	1	6	61	1	1	3	3	368	232	1104	696	CoherentMotion_C#v1	1	500
652	1	4	42	0	0	3	3	256	344	768	1032	CoherentMotion_C#v1	1	500
545	1	5	51	2	2	3	3	312	288	936	864	CoherentMotion_C#v1	1	500
604	1	4	42	2	2	3	3	256	344	768	1032	CoherentMotion_C#v1	1	500
617	1	2	23	2	2	3	3	143	457	429	1371	CoherentMotion_C#v1	1	500
861	1	3	33	1	1	3	3	199	401	597	1203	CoherentMotion_C#v1	1	500
728	1	1	14	1	1	3	3	87	513	261	1539	CoherentMotion_C#v1	1	500
640	1	5	51	2	2	3	3	312	288	936	864	CoherentMotion_C#v1	1	500
525	1	6	61	0	0	3	3	368	232	1104	696	CoherentMotion_C#v1	1	500
543	1	4	42	1	1	3	3	256	344	768	1032	CoherentMotion_C#v1	1	500
569	1	0	5	1	1	3	3	31	569	93	1707	CoherentMotion_C#v1	1	500
581	0	0	5	2	1	3	3	31	569	93	1707	CoherentMotion_C#v1	1	500
585	1	1	14	3	3	3	3	87	513	261	1539	CoherentMotion_C#v1	1	500
629	0	2	23	0	1	3	3	143	457	429	1371	CoherentMotion_C#v1	1	500
532	1	7	70	1	1	3	3	424	176	1272	528	CoherentMotion_C#v1	1	500
588	1	2	23	3	3	3	3	143	457	429	1371	CoherentMotion_C#v1	1	500
680	1	3	33	2	2	3	3	199	401	597	1203	CoherentMotion_C#v1	1	500
655	0	0	5	0	2	3	3	31	569	93	1707	CoherentMotion_C#v1	1	500
732	0	1	14	2	3	3	3	87	513	261	1539	CoherentMotion_C#v1	1	500
580	0	4	42	0	1	3	3	256	344	768	1032	CoherentMotion_C#v1	1	500
647	0	0	5	3	1	3	3	31	569	93	1707	CoherentMotion_C#v1	1	500
597	1	0	5	2	2	3	3	31	569	93	1707	CoherentMotion_C#v1	1	500
634	1	0	5	2	2	3	3	31	569	93	1707	CoherentMotion_C#v1	1	500
662	0	1	14	2	3	3	3	87	513	261	1539	CoherentMotion_C#v1	1	500
604	1	7	70	1	1	3	3	424	176	1272	528	CoherentMotion_C#v1	1	500
546	1	7	70	1	1	3	3	424	176	1272	528	CoherentMotion_C#v1	1	500
580	0	7	70	0	2	3	3	424	176	1272	528	CoherentMotion_C#v1	1	500
527	1	4	42	3	3	3	3	256	344	768	1032	CoherentMotion_C#v1	1	500
627	1	1	14	1	1	3	3	87	513	261	1539	CoherentMotion_C#v1	1	500
543	1	3	33	0	0	3	3	199	401	597	1203	CoherentMotion_C#v1	1	500
969	1	4	42	1	1	3	3	256	344	768	1032	CoherentMotion_C#v1	1	500
718	1	5	51	1	1	3	3	312	288	936	864	CoherentMotion_C#v1	1	500
574	1	7	70	0	0	3	3	424	176	1272	528	CoherentMotion_C#v1	1	500
530	1	5	51	3	3	3	3	312	288	936	864	CoherentMotion_C#v1	1	500
620	1	6	61	2	2	3	3	368	232	1104	696	CoherentMotion_C#v1	1	500
524	1	5	51	1	1	3	3	312	288	936	864	CoherentMotion_C#v1	1	500
523	1	1	14	0	0	3	3	87	513	261	1539	CoherentMotion_C#v1	1	500
701	0	2	23	1	0	3	3	143	457	429	1371	CoherentMotion_C#v1	1	500
628	1	6	61	2	2	3	3	368	232	1104	696	CoherentMotion_C#v1	1	500
741	0	0	5	3	1	3	3	31	569	93	1707	CoherentMotion_C#v1	1	500
767	1	0	5	0	0	3	3	31	569	93	1707	CoherentMotion_C#v1	1	500
586	1	4	42	1	1	3	3	256	344	768	1032	CoherentMotion_C#v1	1	500
559	1	3	33	0	0	3	3	199	401	597	1203	CoherentMotion_C#v1	1	500
617	1	4	42	2	2	3	3	256	344	768	1032	CoherentMotion_C#v1	1	500
638	0	0	5	3	0	3	3	31	569	93	1707	CoherentMotion_C#v1	1	500
595	0	0	5	2	1	3	3	31	569	93	1707	CoherentMotion_C#v1	1	500
560	1	3	33	0	0	3	3	199	401	597	1203	CoherentMotion_C#v1	1	500
900	1	6	61	3	3	3	3	368	232	1104	696	CoherentMotion_C#v1	1	500
567	1	7	70	2	2	3	3	424	176	1272	528	CoherentMotion_C#v1	1	500
615	1	3	33	2	2	3	3	199	401	597	1203	CoherentMotion_C#v1	1	500
553	1	2	23	3	3	3	3	143	457	429	1371	CoherentMotion_C#v1	1	500
748	0	2	23	2	1	3	3	143	457	429	1371	CoherentMotion_C#v1	1	500
588	0	1	14	0	2	3	3	87	513	261	1539	CoherentMotion_C#v1	1	500
671	1	1	14	0	0	3	3	87	513	261	1539	CoherentMotion_C#v1	1	500
574	1	3	33	2	2	3	3	199	401	597	1203	CoherentMotion_C#v1	1	500
547	1	6	61	1	1	3	3	368	232	1104	696	CoherentMotion_C#v1	1	500
653	1	3	33	2	2	3	3	199	401	597	1203	CoherentMotion_C#v1	1	500
612	1	6	61	2	2	3	3	368	232	1104	696	CoherentMotion_C#v1	1	500
774	1	7	70	3	3	3	3	424	176	1272	528	CoherentMotion_C#v1	1	500
625	1	4	42	1	1	3	3	256	344	768	1032	CoherentMotion_C#v1	1	500
661	1	6	61	1	1	3	3	368	232	1104	696	CoherentMotion_C#v1	1	500
608	1	6	61	2	2	3	3	368	232	1104	696	CoherentMotion_C#v1	1	500
817	1	1	14	0	0	3	3	87	513	261	1539	CoherentMotion_C#v1	1	500
656	1	7	70	0	0	3	3	424	176	1272	528	CoherentMotion_C#v1	1	500
666	0	2	23	0	3	3	3	143	457	429	1371	CoherentMotion_C#v1	1	500
600	1	5	51	3	3	3	3	312	288	936	864	CoherentMotion_C#v1	1	500
667	1	4	42	0	0	3	3	256	344	768	1032	CoherentMotion_C#v1	1	500
657	0	0	5	2	3	3	3	31	569	93	1707	CoherentMotion_C#v1	1	500
524	1	5	51	1	1	3	3	312	288	936	864	CoherentMotion_C#v1	1	500
587	1	4	42	3	3	3	3	256	344	768	1032	CoherentMotion_C#v1	1	500
661	1	3	33	2	2	3	3	199	401	597	1203	CoherentMotion_C#v1	1	500
667	0	2	23	0	1	3	3	143	457	429	1371	CoherentMotion_C#v1	1	500
640	1	7	70	2	2	3	3	424	176	1272	528	CoherentMotion_C#v1	1	500
598	0	1	14	2	3	3	3	87	513	261	1539	CoherentMotion_C#v1	1	500
625	1	3	33	2	2	3	3	199	401	597	1203	CoherentMotion_C#v1	1	500
640	1	3	33	2	2	3	3	199	401	597	1203	CoherentMotion_C#v1	1	500
685	0	0	5	1	3	3	3	31	569	93	1707	CoherentMotion_C#v1	1	500
684	1	5	51	2	2	3	3	312	288	936	864	CoherentMotion_C#v1	1	500
585	1	6	61	1	1	3	3	368	232	1104	696	CoherentMotion_C#v1	1	500
766	1	2	23	1	1	3	3	143	457	429	1371	CoherentMotion_C#v1	1	500
678	0	0	5	3	1	3	3	31	569	93	1707	CoherentMotion_C#v1	1	500
652	1	3	33	3	3	3	3	199	401	597	1203	CoherentMotion_C#v1	1	500
702	1	1	14	1	1	3	3	87	513	261	1539	CoherentMotion_C#v1	1	500
681	1	3	33	3	3	3	3	199	401	597	1203	CoherentMotion_C#v1	1	500
664	1	2	23	2	2	3	3	143	457	429	1371	CoherentMotion_C#v1	1	500
612	1	7	70	1	1	3	3	424	176	1272	528	CoherentMotion_C#v1	1	500
618	1	5	51	0	0	3	3	312	288	936	864	CoherentMotion_C#v1	1	500
623	1	1	14	3	3	3	3	87	513	261	1539	CoherentMotion_C#v1	1	500
605	0	0	5	2	0	3	3	31	569	93	1707	CoherentMotion_C#v1	1	500
665	0	1	14	2	3	3	3	87	513	261	1539	CoherentMotion_C#v1	1	500
695	1	5	51	2	2	3	3	312	288	936	864	CoherentMotion_C#v1	1	500
636	0	0	5	2	1	3	3	31	569	93	1707	CoherentMotion_C#v1	1	500
575	1	2	23	1	1	3	3	143	457	429	1371	CoherentMotion_C#v1	1	500
530	1	4	42	0	0	3	3	256	344	768	1032	CoherentMotion_C#v1	1	500
625	0	0	5	1	3	3	3	31	569	93	1707	CoherentMotion_C#v1	1	500
558	1	5	51	3	3	3	3	312	288	936	864	CoherentMotion_C#v1	1	500
550	1	5	51	0	0	3	3	312	288	936	864	CoherentMotion_C#v1	1	500
537	1	5	51	1	1	3	3	312	288	936	864	CoherentMotion_C#v1	1	500
554	1	2	23	1	1	3	3	143	457	429	1371	CoherentMotion_C#v1	1	500
566	1	1	14	0	0	3	3	87	513	261	1539	CoherentMotion_C#v1	1	500
559	1	2	23	3	3	3	3	143	457	429	1371	CoherentMotion_C#v1	1	500
634	1	3	33	1	1	3	3	199	401	597	1203	CoherentMotion_C#v1	1	500
537	1	6	61	1	1	3	3	368	232	1104	696	CoherentMotion_C#v1	1	500
908	1	7	70	0	0	3	3	424	176	1272	528	CoherentMotion_C#v1	1	500
559	1	3	33	0	0	3	3	199	401	597	1203	CoherentMotion_C#v1	1	500
674	1	0	5	0	0	3	3	31	569	93	1707	CoherentMotion_C#v1	1	500
666	1	6	61	2	2	3	3	368	232	1104	696	CoherentMotion_C#v1	1	500
644	0	1	14	2	1	3	3	87	513	261	1539	CoherentMotion_C#v1	1	500
790	0	0	5	2	3	3	3	31	569	93	1707	CoherentMotion_C#v1	1	500
703	0	2	23	3	0	3	3	143	457	429	1371	CoherentMotion_C#v1	1	500
558	1	4	42	1	1	3	3	256	344	768	1032	CoherentMotion_C#v1	1	500
639	1	2	23	1	1	3	3	143	457	429	1371	CoherentMotion_C#v1	1	500
574	1	4	42	2	2	3	3	256	344	768	1032	CoherentMotion_C#v1	1	500
569	1	4	42	1	1	3	3	256	344	768	1032	CoherentMotion_C#v1	1	500
557	1	3	33	0	0	3	3	199	401	597	1203	CoherentMotion_C#v1	1	500
575	1	5	51	1	1	3	3	312	288	936	864	CoherentMotion_C#v1	1	500
547	1	5	51	3	3	3	3	312	288	936	864	CoherentMotion_C#v1	1	500
574	1	2	23	0	0	3	3	143	457	429	1371	CoherentMotion_C#v1	1	500
682	1	4	42	2	2	3	3	256	344	768	1032	CoherentMotion_C#v1	1	500
577	1	6	61	0	0	3	3	368	232	1104	696	CoherentMotion_C#v1	1	500
653	1	4	42	2	2	3	3	256	344	768	1032	CoherentMotion_C#v1	1	500
536	1	4	42	1	1	3	3	256	344	768	1032	CoherentMotion_C#v1	1	500
916	1	3	33	3	3	3	3	199	401	597	1203	CoherentMotion_C#v1	1	500
785	1	3	33	1	1	3	3	199	401	597	1203	CoherentMotion_C#v1	1	500
681	0	3	33	2	3	3	3	199	401	597	1203	CoherentMotion_C#v1	1	500
712	0	0	5	2	1	3	3	31	569	93	1707	CoherentMotion_C#v1	1	500
638	0	0	5	0	2	3	3	31	569	93	1707	CoherentMotion_C#v1	1	500
641	1	6	61	1	1	3	3	368	232	1104	696	CoherentMotion_C#v1	1	500
626	1	2	23	2	2	3	3	143	457	429	1371	CoherentMotion_C#v1	1	500
647	1	7	70	1	1	3	3	424	176	1272	528	CoherentMotion_C#v1	1	500
613	1	4	42	1	1	3	3	256	344	768	1032	CoherentMotion_C#v1	1	500
639	1	2	23	2	2	3	3	143	457	429	1371	CoherentMotion_C#v1	1	500
670	0	0	5	1	0	3	3	31	569	93	1707	CoherentMotion_C#v1	1	500
576	1	5	51	3	3	3	3	312	288	936	864	CoherentMotion_C#v1	1	500
649	0	0	5	3	1	3	3	31	569	93	1707	CoherentMotion_C#v1	1	500
622	1	7	70	3	3	3	3	424	176	1272	528	CoherentMotion_C#v1	1	500
690	0	2	23	2	1	3	3	143	457	429	1371	CoherentMotion_C#v1	1	500
681	0	3	33	0	2	3	3	199	401	597	1203	CoherentMotion_C#v1	1	500
584	1	3	33	3	3	3	3	199	401	597	1203	CoherentMotion_C#v1	1	500
580	1	2	23	1	1	3	3	143	457	429	1371	CoherentMotion_C#v1	1	500
559	1	3	33	3	3	3	3	199	401	597	1203	CoherentMotion_C#v1	1	500
603	1	7	70	1	1	3	3	424	176	1272	528	CoherentMotion_C#v1	1	500
699	1	5	51	2	2	3	3	312	288	936	864	CoherentMotion_C#v1	1	500
612	1	7	70	3	3	3	3	424	176	1272	528	CoherentMotion_C#v1	1	500
608	1	2	23	1	1	3	3	143	457	429	1371	CoherentMotion_C#v1	1	500
630	0	1	14	0	3	3	3	87	513	261	1539	CoherentMotion_C#v1	1	500
572	1	3	33	2	2	3	3	199	401	597	1203	CoherentMotion_C#v1	1	500
632	1	2	23	0	0	3	3	143	457	429	1371	CoherentMotion_C#v1	1	500
942	1	5	51	3	3	3	3	312	288	936	864	CoherentMotion_C#v1	1	500
554	1	6	61	0	0	3	3	368	232	1104	696	CoherentMotion_C#v1	1	500
637	1	4	42	0	0	3	3	256	344	768	1032	CoherentMotion_C#v1	1	500
665	1	2	23	1	1	3	3	143	457	429	1371	CoherentMotion_C#v1	1	500
592	1	2	23	0	0	3	3	143	457	429	1371	CoherentMotion_C#v1	1	500
523	0	1	14	1	3	3	3	87	513	261	1539	CoherentMotion_C#v1	1	500
542	0	2	23	3	2	3	3	143	457	429	1371	CoherentMotion_C#v1	1	500
577	1	5	51	0	0	3	3	312	288	936	864	CoherentMotion_C#v1	1	500
524	1	4	42	1	1	3	3	256	344	768	1032	CoherentMotion_C#v1	1	500
651	1	0	5	2	2	3	3	31	569	93	1707	CoherentMotion_C#v1	1	500
564	0	1	14	2	3	3	3	87	513	261	1539	CoherentMotion_C#v1	1	500
608	1	3	33	3	3	3	3	199	401	597	1203	CoherentMotion_C#v1	1	500
652	1	4	42	1	1	3	3	256	344	768	1032	CoherentMotion_C#v1	1	500
530	1	4	42	1	1	3	3	256	344	768	1032	CoherentMotion_C#v1	1	500
605	1	6	61	3	3	3	3	368	232	1104	696	CoherentMotion_C#v1	1	500
553	1	4	42	1	1	3	3	256	344	768	1032	CoherentMotion_C#v1	1	500
628	1	6	61	3	3	3	3	368	232	1104	696	CoherentMotion_C#v1	1	500
673	1	3	33	2	2	3	3	199	401	597	1203	CoherentMotion_C#v1	1	500
622	1	7	70	0	0	3	3	424	176	1272	528	CoherentMotion_C#v1	1	500
619	0	0	5	3	1	3	3	31	569	93	1707	CoherentMotion_C#v1	1	500
672	0	4	42	0	3	3	3	256	344	768	1032	CoherentMotion_C#v1	1	500
599	1	6	61	2	2	3	3	368	232	1104	696	CoherentMotion_C#v1	1	500
675	1	4	42	0	0	3	3	256	344	768	1032	CoherentMotion_C#v1	1	500
601	1	5	51	3	3	3	3	312	288	936	864	CoherentMotion_C#v1	1	500
677	1	3	33	3	3	3	3	199	401	597	1203	CoherentMotion_C#v1	1	500
628	1	2	23	0	0	3	3	143	457	429	1371	CoherentMotion_C#v1	1	500
694	1	2	23	0	0	3	3	143	457	429	1371	CoherentMotion_C#v1	1	500
640	1	1	14	2	2	3	3	87	513	261	1539	CoherentMotion_C#v1	1	500
534	1	3	33	3	3	3	3	199	401	597	1203	CoherentMotion_C#v1	1	500
630	0	1	14	1	3	3	3	87	513	261	1539	CoherentMotion_C#v1	1	500
660	0	1	14	1	0	3	3	87	513	261	1539	CoherentMotion_C#v1	1	500
587	1	4	42	1	1	3	3	256	344	768	1032	CoherentMotion_C#v1	1	500
671	1	0	5	3	3	3	3	31	569	93	1707	CoherentMotion_C#v1	1	500
660	0	0	5	2	0	3	3	31	569	93	1707	CoherentMotion_C#v1	1	500
642	0	6	61	0	2	3	3	368	232	1104	696	CoherentMotion_C#v1	1	500
545	1	7	70	3	3	3	3	424	176	1272	528	CoherentMotion_C#v1	1	500
635	1	4	42	2	2	3	3	256	344	768	1032	CoherentMotion_C#v1	1	500
656	1	6	61	1	1	3	3	368	232	1104	696	CoherentMotion_C#v1	1	500
565	1	6	61	1	1	3	3	368	232	1104	696	CoherentMotion_C#v1	1	500
528	1	5	51	0	0	3	3	312	288	936	864	CoherentMotion_C#v1	1	500
594	1	2	23	1	1	3	3	143	457	429	1371	CoherentMotion_C#v1	1	500
607	1	5	51	1	1	3	3	312	288	936	864	CoherentMotion_C#v1	1	500
580	1	2	23	1	1	3	3	143	457	429	1371	CoherentMotion_C#v1	1	500
