# Supplementary material for: The Leuven Embedded Figures Test (L-EFT): measuring perception, intelligence or executive function?
Source: PeerJ. 2018 Mar 26;6:e4524. doi: 10.7717/peerj.4524 (PMC5875396; doi:10.7717/peerj.4524)
Supplement: Supplemental Information 9 [file peerj-06-4524-s009.zip › Study 1/CoherentMotion/117040CoherentMotion.csv]

ReactionTime	Accuracy	CoherenceLevel	CoherenceValue	StimDirection	RespDirection	G_MeanCoherentSpeed	G_MeanRandomSpeed	TotalCoherent	TotalRandom	TotalCoherentSpeed	TotalRandomSpeed	TestID	MainPrac	MotionDuration
8550	1	2	23	3	3	3	3	143	457	429	1371	CoherentMotion_C#v1	0	1000
2173	0	3	33	3	1	3	3	199	401	597	1203	CoherentMotion_C#v1	0	1000
1860	1	7	70	3	3	3	3	424	176	1272	528	CoherentMotion_C#v1	0	1000
2368	0	2	23	1	3	3	3	143	457	429	1371	CoherentMotion_C#v1	0	1000
1978	0	1	14	0	3	3	3	87	513	261	1539	CoherentMotion_C#v1	0	1000
1450	1	1	14	1	1	3	3	87	513	261	1539	CoherentMotion_C#v1	0	1000
1493	0	3	33	3	1	3	3	199	401	597	1203	CoherentMotion_C#v1	0	1000
1887	0	0	5	3	1	3	3	31	569	93	1707	CoherentMotion_C#v1	0	1000
1510	1	5	51	3	3	3	3	312	288	936	864	CoherentMotion_C#v1	0	1000
1553	0	0	5	0	1	3	3	31	569	93	1707	CoherentMotion_C#v1	0	1000
1424	0	2	23	1	3	3	3	143	457	429	1371	CoherentMotion_C#v1	0	1000
1496	1	6	61	1	1	3	3	368	232	1104	696	CoherentMotion_C#v1	0	1000
1747	1	2	23	1	1	3	3	143	457	429	1371	CoherentMotion_C#v1	0	1000
1813	0	0	5	3	1	3	3	31	569	93	1707	CoherentMotion_C#v1	0	1000
1481	0	5	51	2	3	3	3	312	288	936	864	CoherentMotion_C#v1	0	1000
1804	1	5	51	1	1	3	3	312	288	936	864	CoherentMotion_C#v1	0	1000
1712	0	3	33	2	1	3	3	199	401	597	1203	CoherentMotion_C#v1	0	1000
1528	0	0	5	2	3	3	3	31	569	93	1707	CoherentMotion_C#v1	0	1000
1341	0	7	70	0	1	3	3	424	176	1272	528	CoherentMotion_C#v1	0	1000
1339	0	1	14	0	3	3	3	87	513	261	1539	CoherentMotion_C#v1	0	1000
1331	0	6	61	0	3	3	3	368	232	1104	696	CoherentMotion_C#v1	0	1000
1363	1	2	23	3	3	3	3	143	457	429	1371	CoherentMotion_C#v1	0	1000
1367	0	3	33	2	3	3	3	199	401	597	1203	CoherentMotion_C#v1	0	1000
1996	1	4	42	1	1	3	3	256	344	768	1032	CoherentMotion_C#v1	0	1000
1378	0	5	51	3	1	3	3	312	288	936	864	CoherentMotion_C#v1	0	1000
1314	1	7	70	3	3	3	3	424	176	1272	528	CoherentMotion_C#v1	0	1000
1599	1	4	42	3	3	3	3	256	344	768	1032	CoherentMotion_C#v1	0	1000
1520	0	7	70	1	3	3	3	424	176	1272	528	CoherentMotion_C#v1	0	1000
1547	0	3	33	3	1	3	3	199	401	597	1203	CoherentMotion_C#v1	0	1000
1839	0	1	14	0	3	3	3	87	513	261	1539	CoherentMotion_C#v1	0	1000
1580	0	5	51	0	1	3	3	312	288	936	864	CoherentMotion_C#v1	0	1000
1472	0	6	61	1	3	3	3	368	232	1104	696	CoherentMotion_C#v1	0	1000
1370	0	7	70	3	1	3	3	424	176	1272	528	CoherentMotion_C#v1	0	1000
1475	0	1	14	1	3	3	3	87	513	261	1539	CoherentMotion_C#v1	0	1000
1457	1	3	33	1	1	3	3	199	401	597	1203	CoherentMotion_C#v1	0	1000
1688	0	6	61	2	3	3	3	368	232	1104	696	CoherentMotion_C#v1	0	1000
1479	0	1	14	0	1	3	3	87	513	261	1539	CoherentMotion_C#v1	0	1000
1681	0	4	42	3	1	3	3	256	344	768	1032	CoherentMotion_C#v1	0	1000
1395	0	7	70	2	3	3	3	424	176	1272	528	CoherentMotion_C#v1	0	1000
1418	1	2	23	1	1	3	3	143	457	429	1371	CoherentMotion_C#v1	0	1000
1285	0	4	42	3	1	3	3	256	344	768	1032	CoherentMotion_C#v1	0	1000
1842	0	3	33	1	3	3	3	199	401	597	1203	CoherentMotion_C#v1	0	1000
1375	0	3	33	2	3	3	3	199	401	597	1203	CoherentMotion_C#v1	0	1000
1398	0	5	51	1	3	3	3	312	288	936	864	CoherentMotion_C#v1	0	1000
2135	0	0	5	1	3	3	3	31	569	93	1707	CoherentMotion_C#v1	0	1000
1449	0	0	5	0	3	3	3	31	569	93	1707	CoherentMotion_C#v1	0	1000
1332	0	4	42	1	3	3	3	256	344	768	1032	CoherentMotion_C#v1	0	1000
1323	0	7	70	2	3	3	3	424	176	1272	528	CoherentMotion_C#v1	0	1000
1290	1	0	5	1	1	3	3	31	569	93	1707	CoherentMotion_C#v1	0	1000
1359	0	4	42	0	1	3	3	256	344	768	1032	CoherentMotion_C#v1	0	1000
1353	0	6	61	2	3	3	3	368	232	1104	696	CoherentMotion_C#v1	0	1000
1055	1	3	33	1	1	3	3	199	401	597	1203	CoherentMotion_C#v1	0	1000
1455	0	6	61	3	1	3	3	368	232	1104	696	CoherentMotion_C#v1	0	1000
1408	1	3	33	3	3	3	3	199	401	597	1203	CoherentMotion_C#v1	0	1000
1434	0	7	70	0	3	3	3	424	176	1272	528	CoherentMotion_C#v1	0	1000
1324	0	4	42	2	1	3	3	256	344	768	1032	CoherentMotion_C#v1	0	1000
1362	0	5	51	0	3	3	3	312	288	936	864	CoherentMotion_C#v1	0	1000
1362	0	1	14	2	1	3	3	87	513	261	1539	CoherentMotion_C#v1	0	1000
1497	0	1	14	1	3	3	3	87	513	261	1539	CoherentMotion_C#v1	0	1000
1717	0	7	70	2	1	3	3	424	176	1272	528	CoherentMotion_C#v1	0	1000
1430	1	0	5	3	3	3	3	31	569	93	1707	CoherentMotion_C#v1	0	1000
2046	1	1	14	3	3	3	3	87	513	261	1539	CoherentMotion_C#v1	0	1000
1433	0	5	51	0	1	3	3	312	288	936	864	CoherentMotion_C#v1	0	1000
1531	0	5	51	3	1	3	3	312	288	936	864	CoherentMotion_C#v1	0	1000
1350	0	1	14	1	3	3	3	87	513	261	1539	CoherentMotion_C#v1	0	1000
1590	0	3	33	2	3	3	3	199	401	597	1203	CoherentMotion_C#v1	0	1000
1251	0	2	23	0	1	3	3	143	457	429	1371	CoherentMotion_C#v1	0	1000
1168	1	1	14	3	3	3	3	87	513	261	1539	CoherentMotion_C#v1	0	1000
1500	1	7	70	3	3	3	3	424	176	1272	528	CoherentMotion_C#v1	0	1000
1407	0	4	42	3	1	3	3	256	344	768	1032	CoherentMotion_C#v1	0	1000
1759	0	7	70	3	1	3	3	424	176	1272	528	CoherentMotion_C#v1	0	1000
1290	0	4	42	2	3	3	3	256	344	768	1032	CoherentMotion_C#v1	0	1000
1222	1	7	70	3	3	3	3	424	176	1272	528	CoherentMotion_C#v1	0	1000
1444	0	0	5	2	1	3	3	31	569	93	1707	CoherentMotion_C#v1	0	1000
1318	0	1	14	3	1	3	3	87	513	261	1539	CoherentMotion_C#v1	0	1000
1686	1	3	33	3	3	3	3	199	401	597	1203	CoherentMotion_C#v1	0	1000
1802	1	7	70	3	3	3	3	424	176	1272	528	CoherentMotion_C#v1	0	1000
1473	0	7	70	2	1	3	3	424	176	1272	528	CoherentMotion_C#v1	0	1000
1268	1	4	42	1	1	3	3	256	344	768	1032	CoherentMotion_C#v1	0	1000
1536	0	3	33	0	3	3	3	199	401	597	1203	CoherentMotion_C#v1	0	1000
886	0	6	61	2	1	3	3	368	232	1104	696	CoherentMotion_C#v1	1	500
771	0	0	5	0	1	3	3	31	569	93	1707	CoherentMotion_C#v1	1	500
898	1	5	51	3	3	3	3	312	288	936	864	CoherentMotion_C#v1	1	500
710	1	0	5	1	1	3	3	31	569	93	1707	CoherentMotion_C#v1	1	500
765	1	0	5	1	1	3	3	31	569	93	1707	CoherentMotion_C#v1	1	500
709	0	1	14	1	3	3	3	87	513	261	1539	CoherentMotion_C#v1	1	500
1077	0	6	61	0	3	3	3	368	232	1104	696	CoherentMotion_C#v1	1	500
783	0	5	51	1	3	3	3	312	288	936	864	CoherentMotion_C#v1	1	500
1166	0	1	14	1	3	3	3	87	513	261	1539	CoherentMotion_C#v1	1	500
522	0	1	14	3	1	3	3	87	513	261	1539	CoherentMotion_C#v1	1	500
1028	1	2	23	1	1	3	3	143	457	429	1371	CoherentMotion_C#v1	1	500
836	0	7	70	3	1	3	3	424	176	1272	528	CoherentMotion_C#v1	1	500
893	0	5	51	2	1	3	3	312	288	936	864	CoherentMotion_C#v1	1	500
526	0	3	33	0	3	3	3	199	401	597	1203	CoherentMotion_C#v1	1	500
1568	1	5	51	3	3	3	3	312	288	936	864	CoherentMotion_C#v1	1	500
1032	0	5	51	1	3	3	3	312	288	936	864	CoherentMotion_C#v1	1	500
1004	0	7	70	3	1	3	3	424	176	1272	528	CoherentMotion_C#v1	1	500
975	0	3	33	3	1	3	3	199	401	597	1203	CoherentMotion_C#v1	1	500
837	0	1	14	2	1	3	3	87	513	261	1539	CoherentMotion_C#v1	1	500
879	0	4	42	3	1	3	3	256	344	768	1032	CoherentMotion_C#v1	1	500
947	0	3	33	0	1	3	3	199	401	597	1203	CoherentMotion_C#v1	1	500
951	0	3	33	1	3	3	3	199	401	597	1203	CoherentMotion_C#v1	1	500
1002	0	6	61	2	3	3	3	368	232	1104	696	CoherentMotion_C#v1	1	500
997	0	0	5	2	3	3	3	31	569	93	1707	CoherentMotion_C#v1	1	500
1036	0	2	23	2	3	3	3	143	457	429	1371	CoherentMotion_C#v1	1	500
859	0	6	61	2	3	3	3	368	232	1104	696	CoherentMotion_C#v1	1	500
820	0	4	42	0	1	3	3	256	344	768	1032	CoherentMotion_C#v1	1	500
696	0	2	23	2	1	3	3	143	457	429	1371	CoherentMotion_C#v1	1	500
771	1	0	5	1	1	3	3	31	569	93	1707	CoherentMotion_C#v1	1	500
1656	0	0	5	0	1	3	3	31	569	93	1707	CoherentMotion_C#v1	1	500
971	0	7	70	1	3	3	3	424	176	1272	528	CoherentMotion_C#v1	1	500
844	0	6	61	0	3	3	3	368	232	1104	696	CoherentMotion_C#v1	1	500
2558	0	2	23	2	3	3	3	143	457	429	1371	CoherentMotion_C#v1	1	500
908	1	3	33	3	3	3	3	199	401	597	1203	CoherentMotion_C#v1	1	500
906	0	4	42	3	1	3	3	256	344	768	1032	CoherentMotion_C#v1	1	500
1315	0	0	5	2	3	3	3	31	569	93	1707	CoherentMotion_C#v1	1	500
909	0	6	61	0	1	3	3	368	232	1104	696	CoherentMotion_C#v1	1	500
1183	0	5	51	1	3	3	3	312	288	936	864	CoherentMotion_C#v1	1	500
1115	0	2	23	0	2	3	3	143	457	429	1371	CoherentMotion_C#v1	1	500
948	1	6	61	0	0	3	3	368	232	1104	696	CoherentMotion_C#v1	1	500
1364	1	2	23	0	0	3	3	143	457	429	1371	CoherentMotion_C#v1	1	500
1095	1	3	33	0	0	3	3	199	401	597	1203	CoherentMotion_C#v1	1	500
1141	1	2	23	1	1	3	3	143	457	429	1371	CoherentMotion_C#v1	1	500
1183	0	0	5	0	1	3	3	31	569	93	1707	CoherentMotion_C#v1	1	500
954	1	3	33	0	0	3	3	199	401	597	1203	CoherentMotion_C#v1	1	500
1264	1	2	23	0	0	3	3	143	457	429	1371	CoherentMotion_C#v1	1	500
955	1	6	61	0	0	3	3	368	232	1104	696	CoherentMotion_C#v1	1	500
818	0	4	42	2	0	3	3	256	344	768	1032	CoherentMotion_C#v1	1	500
1044	0	0	5	2	1	3	3	31	569	93	1707	CoherentMotion_C#v1	1	500
803	0	7	70	1	0	3	3	424	176	1272	528	CoherentMotion_C#v1	1	500
925	1	4	42	0	0	3	3	256	344	768	1032	CoherentMotion_C#v1	1	500
1041	0	7	70	3	0	3	3	424	176	1272	528	CoherentMotion_C#v1	1	500
986	1	1	14	1	1	3	3	87	513	261	1539	CoherentMotion_C#v1	1	500
911	1	4	42	0	0	3	3	256	344	768	1032	CoherentMotion_C#v1	1	500
1109	0	0	5	0	1	3	3	31	569	93	1707	CoherentMotion_C#v1	1	500
989	0	4	42	3	0	3	3	256	344	768	1032	CoherentMotion_C#v1	1	500
1053	0	4	42	2	0	3	3	256	344	768	1032	CoherentMotion_C#v1	1	500
699	0	5	51	3	0	3	3	312	288	936	864	CoherentMotion_C#v1	1	500
1154	0	3	33	3	2	3	3	199	401	597	1203	CoherentMotion_C#v1	1	500
1261	1	1	14	2	2	3	3	87	513	261	1539	CoherentMotion_C#v1	1	500
890	0	0	5	2	1	3	3	31	569	93	1707	CoherentMotion_C#v1	1	500
1007	0	3	33	0	2	3	3	199	401	597	1203	CoherentMotion_C#v1	1	500
636	0	0	5	1	0	3	3	31	569	93	1707	CoherentMotion_C#v1	1	500
553	0	6	61	1	2	3	3	368	232	1104	696	CoherentMotion_C#v1	1	500
653	0	5	51	0	1	3	3	312	288	936	864	CoherentMotion_C#v1	1	500
1011	0	5	51	0	3	3	3	312	288	936	864	CoherentMotion_C#v1	1	500
650	1	2	23	0	0	3	3	143	457	429	1371	CoherentMotion_C#v1	1	500
798	1	0	5	0	0	3	3	31	569	93	1707	CoherentMotion_C#v1	1	500
698	0	1	14	1	0	3	3	87	513	261	1539	CoherentMotion_C#v1	1	500
1212	0	3	33	2	0	3	3	199	401	597	1203	CoherentMotion_C#v1	1	500
800	1	6	61	0	0	3	3	368	232	1104	696	CoherentMotion_C#v1	1	500
781	0	2	23	3	0	3	3	143	457	429	1371	CoherentMotion_C#v1	1	500
709	0	3	33	1	0	3	3	199	401	597	1203	CoherentMotion_C#v1	1	500
1333	0	6	61	2	0	3	3	368	232	1104	696	CoherentMotion_C#v1	1	500
860	0	6	61	2	0	3	3	368	232	1104	696	CoherentMotion_C#v1	1	500
712	1	5	51	1	1	3	3	312	288	936	864	CoherentMotion_C#v1	1	500
591	0	2	23	0	1	3	3	143	457	429	1371	CoherentMotion_C#v1	1	500
755	0	0	5	2	1	3	3	31	569	93	1707	CoherentMotion_C#v1	1	500
616	0	2	23	1	0	3	3	143	457	429	1371	CoherentMotion_C#v1	1	500
1168	0	3	33	0	3	3	3	199	401	597	1203	CoherentMotion_C#v1	1	500
956	0	1	14	1	2	3	3	87	513	261	1539	CoherentMotion_C#v1	1	500
919	0	0	5	0	1	3	3	31	569	93	1707	CoherentMotion_C#v1	1	500
624	0	7	70	2	0	3	3	424	176	1272	528	CoherentMotion_C#v1	1	500
1136	0	5	51	2	0	3	3	312	288	936	864	CoherentMotion_C#v1	1	500
852	1	4	42	0	0	3	3	256	344	768	1032	CoherentMotion_C#v1	1	500
951	1	6	61	1	1	3	3	368	232	1104	696	CoherentMotion_C#v1	1	500
805	0	5	51	2	0	3	3	312	288	936	864	CoherentMotion_C#v1	1	500
694	1	4	42	0	0	3	3	256	344	768	1032	CoherentMotion_C#v1	1	500
989	0	7	70	3	1	3	3	424	176	1272	528	CoherentMotion_C#v1	1	500
940	0	0	5	0	3	3	3	31	569	93	1707	CoherentMotion_C#v1	1	500
973	0	5	51	2	0	3	3	312	288	936	864	CoherentMotion_C#v1	1	500
1026	0	1	14	2	1	3	3	87	513	261	1539	CoherentMotion_C#v1	1	500
981	0	5	51	3	1	3	3	312	288	936	864	CoherentMotion_C#v1	1	500
827	0	0	5	1	3	3	3	31	569	93	1707	CoherentMotion_C#v1	1	500
1022	0	1	14	1	0	3	3	87	513	261	1539	CoherentMotion_C#v1	1	500
843	0	3	33	2	0	3	3	199	401	597	1203	CoherentMotion_C#v1	1	500
1007	0	6	61	0	1	3	3	368	232	1104	696	CoherentMotion_C#v1	1	500
566	0	3	33	0	2	3	3	199	401	597	1203	CoherentMotion_C#v1	1	500
953	0	7	70	1	0	3	3	424	176	1272	528	CoherentMotion_C#v1	1	500
991	0	2	23	1	0	3	3	143	457	429	1371	CoherentMotion_C#v1	1	500
796	1	4	42	1	1	3	3	256	344	768	1032	CoherentMotion_C#v1	1	500
769	1	7	70	0	0	3	3	424	176	1272	528	CoherentMotion_C#v1	1	500
934	1	5	51	0	0	3	3	312	288	936	864	CoherentMotion_C#v1	1	500
701	1	3	33	0	0	3	3	199	401	597	1203	CoherentMotion_C#v1	1	500
645	0	1	14	0	1	3	3	87	513	261	1539	CoherentMotion_C#v1	1	500
627	1	6	61	3	3	3	3	368	232	1104	696	CoherentMotion_C#v1	1	500
784	0	4	42	2	0	3	3	256	344	768	1032	CoherentMotion_C#v1	1	500
689	0	3	33	0	2	3	3	199	401	597	1203	CoherentMotion_C#v1	1	500
653	0	4	42	0	1	3	3	256	344	768	1032	CoherentMotion_C#v1	1	500
611	1	3	33	0	0	3	3	199	401	597	1203	CoherentMotion_C#v1	1	500
721	0	0	5	2	0	3	3	31	569	93	1707	CoherentMotion_C#v1	1	500
796	0	1	14	2	1	3	3	87	513	261	1539	CoherentMotion_C#v1	1	500
546	0	5	51	0	3	3	3	312	288	936	864	CoherentMotion_C#v1	1	500
1269	1	0	5	0	0	3	3	31	569	93	1707	CoherentMotion_C#v1	1	500
706	0	6	61	3	1	3	3	368	232	1104	696	CoherentMotion_C#v1	1	500
528	0	4	42	1	3	3	3	256	344	768	1032	CoherentMotion_C#v1	1	500
1218	0	0	5	3	2	3	3	31	569	93	1707	CoherentMotion_C#v1	1	500
751	1	5	51	0	0	3	3	312	288	936	864	CoherentMotion_C#v1	1	500
791	0	4	42	3	1	3	3	256	344	768	1032	CoherentMotion_C#v1	1	500
656	1	5	51	0	0	3	3	312	288	936	864	CoherentMotion_C#v1	1	500
646	0	4	42	3	0	3	3	256	344	768	1032	CoherentMotion_C#v1	1	500
995	1	0	5	1	1	3	3	31	569	93	1707	CoherentMotion_C#v1	1	500
770	0	7	70	2	0	3	3	424	176	1272	528	CoherentMotion_C#v1	1	500
706	0	4	42	2	0	3	3	256	344	768	1032	CoherentMotion_C#v1	1	500
578	0	6	61	2	0	3	3	368	232	1104	696	CoherentMotion_C#v1	1	500
766	0	6	61	3	1	3	3	368	232	1104	696	CoherentMotion_C#v1	1	500
951	0	1	14	0	1	3	3	87	513	261	1539	CoherentMotion_C#v1	1	500
914	0	4	42	2	3	3	3	256	344	768	1032	CoherentMotion_C#v1	1	500
1127	0	3	33	2	0	3	3	199	401	597	1203	CoherentMotion_C#v1	1	500
984	0	1	14	0	1	3	3	87	513	261	1539	CoherentMotion_C#v1	1	500
527	0	0	5	2	1	3	3	31	569	93	1707	CoherentMotion_C#v1	1	500
570	0	1	14	3	0	3	3	87	513	261	1539	CoherentMotion_C#v1	1	500
1014	0	2	23	0	2	3	3	143	457	429	1371	CoherentMotion_C#v1	1	500
1049	0	1	14	3	1	3	3	87	513	261	1539	CoherentMotion_C#v1	1	500
900	0	7	70	2	0	3	3	424	176	1272	528	CoherentMotion_C#v1	1	500
824	1	6	61	0	0	3	3	368	232	1104	696	CoherentMotion_C#v1	1	500
1002	0	3	33	3	2	3	3	199	401	597	1203	CoherentMotion_C#v1	1	500
872	0	6	61	3	0	3	3	368	232	1104	696	CoherentMotion_C#v1	1	500
1069	0	4	42	3	1	3	3	256	344	768	1032	CoherentMotion_C#v1	1	500
812	0	0	5	0	1	3	3	31	569	93	1707	CoherentMotion_C#v1	1	500
638	1	3	33	3	3	3	3	199	401	597	1203	CoherentMotion_C#v1	1	500
831	1	2	23	1	1	3	3	143	457	429	1371	CoherentMotion_C#v1	1	500
605	0	4	42	3	1	3	3	256	344	768	1032	CoherentMotion_C#v1	1	500
577	0	3	33	3	1	3	3	199	401	597	1203	CoherentMotion_C#v1	1	500
1262	0	5	51	1	3	3	3	312	288	936	864	CoherentMotion_C#v1	1	500
858	1	2	23	0	0	3	3	143	457	429	1371	CoherentMotion_C#v1	1	500
988	0	1	14	1	0	3	3	87	513	261	1539	CoherentMotion_C#v1	1	500
1007	0	2	23	1	0	3	3	143	457	429	1371	CoherentMotion_C#v1	1	500
545	1	7	70	1	1	3	3	424	176	1272	528	CoherentMotion_C#v1	1	500
821	0	0	5	1	3	3	3	31	569	93	1707	CoherentMotion_C#v1	1	500
649	0	6	61	3	1	3	3	368	232	1104	696	CoherentMotion_C#v1	1	500
1252	0	3	33	2	3	3	3	199	401	597	1203	CoherentMotion_C#v1	1	500
769	0	2	23	2	0	3	3	143	457	429	1371	CoherentMotion_C#v1	1	500
939	0	7	70	3	1	3	3	424	176	1272	528	CoherentMotion_C#v1	1	500
755	0	4	42	0	2	3	3	256	344	768	1032	CoherentMotion_C#v1	1	500
759	0	0	5	3	1	3	3	31	569	93	1707	CoherentMotion_C#v1	1	500
776	0	5	51	1	0	3	3	312	288	936	864	CoherentMotion_C#v1	1	500
769	0	1	14	1	3	3	3	87	513	261	1539	CoherentMotion_C#v1	1	500
946	0	3	33	2	1	3	3	199	401	597	1203	CoherentMotion_C#v1	1	500
766	0	0	5	2	3	3	3	31	569	93	1707	CoherentMotion_C#v1	1	500
521	0	7	70	0	2	3	3	424	176	1272	528	CoherentMotion_C#v1	1	500
738	1	7	70	2	2	3	3	424	176	1272	528	CoherentMotion_C#v1	1	500
1026	0	1	14	2	1	3	3	87	513	261	1539	CoherentMotion_C#v1	1	500
1889	0	5	51	0	2	3	3	312	288	936	864	CoherentMotion_C#v1	1	500
742	0	2	23	2	1	3	3	143	457	429	1371	CoherentMotion_C#v1	1	500
535	0	0	5	3	0	3	3	31	569	93	1707	CoherentMotion_C#v1	1	500
551	1	6	61	1	1	3	3	368	232	1104	696	CoherentMotion_C#v1	1	500
548	0	5	51	0	3	3	3	312	288	936	864	CoherentMotion_C#v1	1	500
550	1	6	61	0	0	3	3	368	232	1104	696	CoherentMotion_C#v1	1	500
666	0	0	5	0	1	3	3	31	569	93	1707	CoherentMotion_C#v1	1	500
1137	0	0	5	3	1	3	3	31	569	93	1707	CoherentMotion_C#v1	1	500
762	1	4	42	0	0	3	3	256	344	768	1032	CoherentMotion_C#v1	1	500
599	1	4	42	0	0	3	3	256	344	768	1032	CoherentMotion_C#v1	1	500
839	1	2	23	3	3	3	3	143	457	429	1371	CoherentMotion_C#v1	1	500
785	1	2	23	2	2	3	3	143	457	429	1371	CoherentMotion_C#v1	1	500
786	0	7	70	3	1	3	3	424	176	1272	528	CoherentMotion_C#v1	1	500
525	0	2	23	2	1	3	3	143	457	429	1371	CoherentMotion_C#v1	1	500
630	1	6	61	1	1	3	3	368	232	1104	696	CoherentMotion_C#v1	1	500
746	1	7	70	2	2	3	3	424	176	1272	528	CoherentMotion_C#v1	1	500
539	1	5	51	0	0	3	3	312	288	936	864	CoherentMotion_C#v1	1	500
1422	1	1	14	1	1	3	3	87	513	261	1539	CoherentMotion_C#v1	1	500
671	1	7	70	0	0	3	3	424	176	1272	528	CoherentMotion_C#v1	1	500
645	1	5	51	0	0	3	3	312	288	936	864	CoherentMotion_C#v1	1	500
852	1	5	51	2	2	3	3	312	288	936	864	CoherentMotion_C#v1	1	500
893	0	5	51	1	3	3	3	312	288	936	864	CoherentMotion_C#v1	1	500
1026	0	3	33	3	1	3	3	199	401	597	1203	CoherentMotion_C#v1	1	500
776	1	2	23	0	0	3	3	143	457	429	1371	CoherentMotion_C#v1	1	500
994	1	1	14	1	1	3	3	87	513	261	1539	CoherentMotion_C#v1	1	500
816	1	7	70	1	1	3	3	424	176	1272	528	CoherentMotion_C#v1	1	500
755	1	5	51	0	0	3	3	312	288	936	864	CoherentMotion_C#v1	1	500
619	0	0	5	0	2	3	3	31	569	93	1707	CoherentMotion_C#v1	1	500
1440	0	2	23	2	1	3	3	143	457	429	1371	CoherentMotion_C#v1	1	500
713	1	2	23	1	1	3	3	143	457	429	1371	CoherentMotion_C#v1	1	500
719	1	4	42	1	1	3	3	256	344	768	1032	CoherentMotion_C#v1	1	500
664	1	1	14	0	0	3	3	87	513	261	1539	CoherentMotion_C#v1	1	500
597	1	4	42	0	0	3	3	256	344	768	1032	CoherentMotion_C#v1	1	500
649	1	7	70	2	2	3	3	424	176	1272	528	CoherentMotion_C#v1	1	500
640	1	3	33	1	1	3	3	199	401	597	1203	CoherentMotion_C#v1	1	500
617	0	0	5	3	0	3	3	31	569	93	1707	CoherentMotion_C#v1	1	500
678	1	6	61	2	2	3	3	368	232	1104	696	CoherentMotion_C#v1	1	500
551	0	4	42	3	1	3	3	256	344	768	1032	CoherentMotion_C#v1	1	500
1126	0	1	14	0	1	3	3	87	513	261	1539	CoherentMotion_C#v1	1	500
583	0	3	33	2	1	3	3	199	401	597	1203	CoherentMotion_C#v1	1	500
659	0	1	14	3	2	3	3	87	513	261	1539	CoherentMotion_C#v1	1	500
560	0	5	51	3	1	3	3	312	288	936	864	CoherentMotion_C#v1	1	500
795	0	2	23	3	0	3	3	143	457	429	1371	CoherentMotion_C#v1	1	500
548	0	0	5	3	1	3	3	31	569	93	1707	CoherentMotion_C#v1	1	500
648	1	7	70	0	0	3	3	424	176	1272	528	CoherentMotion_C#v1	1	500
639	0	7	70	3	1	3	3	424	176	1272	528	CoherentMotion_C#v1	1	500
660	1	4	42	2	2	3	3	256	344	768	1032	CoherentMotion_C#v1	1	500
545	1	7	70	1	1	3	3	424	176	1272	528	CoherentMotion_C#v1	1	500
581	1	1	14	0	0	3	3	87	513	261	1539	CoherentMotion_C#v1	1	500
695	1	2	23	1	1	3	3	143	457	429	1371	CoherentMotion_C#v1	1	500
574	0	6	61	2	0	3	3	368	232	1104	696	CoherentMotion_C#v1	1	500
782	1	6	61	0	0	3	3	368	232	1104	696	CoherentMotion_C#v1	1	500
527	1	7	70	1	1	3	3	424	176	1272	528	CoherentMotion_C#v1	1	500
610	0	1	14	3	0	3	3	87	513	261	1539	CoherentMotion_C#v1	1	500
683	1	6	61	0	0	3	3	368	232	1104	696	CoherentMotion_C#v1	1	500
705	0	1	14	3	1	3	3	87	513	261	1539	CoherentMotion_C#v1	1	500
712	1	7	70	0	0	3	3	424	176	1272	528	CoherentMotion_C#v1	1	500
1111	0	0	5	1	2	3	3	31	569	93	1707	CoherentMotion_C#v1	1	500
648	0	0	5	3	0	3	3	31	569	93	1707	CoherentMotion_C#v1	1	500
1702	0	6	61	3	1	3	3	368	232	1104	696	CoherentMotion_C#v1	1	500
534	0	3	33	3	0	3	3	199	401	597	1203	CoherentMotion_C#v1	1	500
1026	0	0	5	0	2	3	3	31	569	93	1707	CoherentMotion_C#v1	1	500
743	1	6	61	2	2	3	3	368	232	1104	696	CoherentMotion_C#v1	1	500
663	1	5	51	1	1	3	3	312	288	936	864	CoherentMotion_C#v1	1	500
710	1	4	42	1	1	3	3	256	344	768	1032	CoherentMotion_C#v1	1	500
652	1	4	42	2	2	3	3	256	344	768	1032	CoherentMotion_C#v1	1	500
859	0	1	14	3	0	3	3	87	513	261	1539	CoherentMotion_C#v1	1	500
733	1	7	70	0	0	3	3	424	176	1272	528	CoherentMotion_C#v1	1	500
1190	0	1	14	2	1	3	3	87	513	261	1539	CoherentMotion_C#v1	1	500
606	1	6	61	0	0	3	3	368	232	1104	696	CoherentMotion_C#v1	1	500
564	0	6	61	1	2	3	3	368	232	1104	696	CoherentMotion_C#v1	1	500
551	0	7	70	2	0	3	3	424	176	1272	528	CoherentMotion_C#v1	1	500
1242	1	0	5	1	1	3	3	31	569	93	1707	CoherentMotion_C#v1	1	500
630	1	3	33	0	0	3	3	199	401	597	1203	CoherentMotion_C#v1	1	500
884	0	4	42	3	1	3	3	256	344	768	1032	CoherentMotion_C#v1	1	500
792	0	3	33	3	1	3	3	199	401	597	1203	CoherentMotion_C#v1	1	500
785	0	7	70	3	1	3	3	424	176	1272	528	CoherentMotion_C#v1	1	500
754	1	0	5	1	1	3	3	31	569	93	1707	CoherentMotion_C#v1	1	500
1225	0	2	23	2	0	3	3	143	457	429	1371	CoherentMotion_C#v1	1	500
630	1	6	61	0	0	3	3	368	232	1104	696	CoherentMotion_C#v1	1	500
826	1	1	14	2	2	3	3	87	513	261	1539	CoherentMotion_C#v1	1	500
612	1	7	70	1	1	3	3	424	176	1272	528	CoherentMotion_C#v1	1	500
611	1	7	70	1	1	3	3	424	176	1272	528	CoherentMotion_C#v1	1	500
624	1	7	70	1	1	3	3	424	176	1272	528	CoherentMotion_C#v1	1	500
1107	0	3	33	2	1	3	3	199	401	597	1203	CoherentMotion_C#v1	1	500
981	0	2	23	3	0	3	3	143	457	429	1371	CoherentMotion_C#v1	1	500
643	0	5	51	2	0	3	3	312	288	936	864	CoherentMotion_C#v1	1	500
569	0	2	23	1	2	3	3	143	457	429	1371	CoherentMotion_C#v1	1	500
900	1	4	42	2	2	3	3	256	344	768	1032	CoherentMotion_C#v1	1	500
640	1	4	42	1	1	3	3	256	344	768	1032	CoherentMotion_C#v1	1	500
685	1	1	14	0	0	3	3	87	513	261	1539	CoherentMotion_C#v1	1	500
628	1	4	42	2	2	3	3	256	344	768	1032	CoherentMotion_C#v1	1	500
610	1	4	42	0	0	3	3	256	344	768	1032	CoherentMotion_C#v1	1	500
567	0	0	5	1	2	3	3	31	569	93	1707	CoherentMotion_C#v1	1	500
657	1	4	42	2	2	3	3	256	344	768	1032	CoherentMotion_C#v1	1	500
801	0	3	33	3	1	3	3	199	401	597	1203	CoherentMotion_C#v1	1	500
899	0	0	5	1	0	3	3	31	569	93	1707	CoherentMotion_C#v1	1	500
591	0	6	61	3	1	3	3	368	232	1104	696	CoherentMotion_C#v1	1	500
745	0	0	5	2	0	3	3	31	569	93	1707	CoherentMotion_C#v1	1	500
1082	0	7	70	3	2	3	3	424	176	1272	528	CoherentMotion_C#v1	1	500
883	0	0	5	1	2	3	3	31	569	93	1707	CoherentMotion_C#v1	1	500
807	0	1	14	0	1	3	3	87	513	261	1539	CoherentMotion_C#v1	1	500
610	1	7	70	0	0	3	3	424	176	1272	528	CoherentMotion_C#v1	1	500
629	1	4	42	2	2	3	3	256	344	768	1032	CoherentMotion_C#v1	1	500
660	0	2	23	1	0	3	3	143	457	429	1371	CoherentMotion_C#v1	1	500
705	0	2	23	0	2	3	3	143	457	429	1371	CoherentMotion_C#v1	1	500
809	0	2	23	2	1	3	3	143	457	429	1371	CoherentMotion_C#v1	1	500
991	0	7	70	2	1	3	3	424	176	1272	528	CoherentMotion_C#v1	1	500
663	1	5	51	1	1	3	3	312	288	936	864	CoherentMotion_C#v1	1	500
742	1	1	14	3	3	3	3	87	513	261	1539	CoherentMotion_C#v1	1	500
574	1	7	70	0	0	3	3	424	176	1272	528	CoherentMotion_C#v1	1	500
545	0	1	14	2	0	3	3	87	513	261	1539	CoherentMotion_C#v1	1	500
637	0	6	61	3	2	3	3	368	232	1104	696	CoherentMotion_C#v1	1	500
1371	0	4	42	2	1	3	3	256	344	768	1032	CoherentMotion_C#v1	1	500
803	1	2	23	2	2	3	3	143	457	429	1371	CoherentMotion_C#v1	1	500
595	0	2	23	3	2	3	3	143	457	429	1371	CoherentMotion_C#v1	1	500
526	0	3	33	1	2	3	3	199	401	597	1203	CoherentMotion_C#v1	1	500
971	0	1	14	1	0	3	3	87	513	261	1539	CoherentMotion_C#v1	1	500
801	1	5	51	0	0	3	3	312	288	936	864	CoherentMotion_C#v1	1	500
712	0	4	42	3	2	3	3	256	344	768	1032	CoherentMotion_C#v1	1	500
1087	1	1	14	0	0	3	3	87	513	261	1539	CoherentMotion_C#v1	1	500
912	0	2	23	2	0	3	3	143	457	429	1371	CoherentMotion_C#v1	1	500
678	1	3	33	2	2	3	3	199	401	597	1203	CoherentMotion_C#v1	1	500
1315	1	6	61	2	2	3	3	368	232	1104	696	CoherentMotion_C#v1	1	500
561	1	5	51	2	2	3	3	312	288	936	864	CoherentMotion_C#v1	1	500
975	0	0	5	0	2	3	3	31	569	93	1707	CoherentMotion_C#v1	1	500
540	0	3	33	2	1	3	3	199	401	597	1203	CoherentMotion_C#v1	1	500
1093	0	0	5	1	3	3	3	31	569	93	1707	CoherentMotion_C#v1	1	500
806	0	5	51	2	3	3	3	312	288	936	864	CoherentMotion_C#v1	1	500
565	1	5	51	0	0	3	3	312	288	936	864	CoherentMotion_C#v1	1	500
1148	0	7	70	2	0	3	3	424	176	1272	528	CoherentMotion_C#v1	1	500
955	0	3	33	0	1	3	3	199	401	597	1203	CoherentMotion_C#v1	1	500
676	0	7	70	3	1	3	3	424	176	1272	528	CoherentMotion_C#v1	1	500
703	1	3	33	2	2	3	3	199	401	597	1203	CoherentMotion_C#v1	1	500
627	0	3	33	1	2	3	3	199	401	597	1203	CoherentMotion_C#v1	1	500
1496	1	7	70	0	0	3	3	424	176	1272	528	CoherentMotion_C#v1	1	500
1042	1	4	42	0	0	3	3	256	344	768	1032	CoherentMotion_C#v1	1	500
566	1	3	33	1	1	3	3	199	401	597	1203	CoherentMotion_C#v1	1	500
748	0	3	33	3	1	3	3	199	401	597	1203	CoherentMotion_C#v1	1	500
717	1	6	61	2	2	3	3	368	232	1104	696	CoherentMotion_C#v1	1	500
644	1	6	61	3	3	3	3	368	232	1104	696	CoherentMotion_C#v1	1	500
569	1	7	70	2	2	3	3	424	176	1272	528	CoherentMotion_C#v1	1	500
701	1	1	14	1	1	3	3	87	513	261	1539	CoherentMotion_C#v1	1	500
692	1	7	70	1	1	3	3	424	176	1272	528	CoherentMotion_C#v1	1	500
674	0	2	23	1	0	3	3	143	457	429	1371	CoherentMotion_C#v1	1	500
586	0	5	51	3	1	3	3	312	288	936	864	CoherentMotion_C#v1	1	500
596	1	7	70	2	2	3	3	424	176	1272	528	CoherentMotion_C#v1	1	500
625	1	4	42	0	0	3	3	256	344	768	1032	CoherentMotion_C#v1	1	500
627	0	6	61	3	1	3	3	368	232	1104	696	CoherentMotion_C#v1	1	500
1090	0	0	5	2	3	3	3	31	569	93	1707	CoherentMotion_C#v1	1	500
883	0	6	61	3	1	3	3	368	232	1104	696	CoherentMotion_C#v1	1	500
878	1	1	14	0	0	3	3	87	513	261	1539	CoherentMotion_C#v1	1	500
561	1	7	70	2	2	3	3	424	176	1272	528	CoherentMotion_C#v1	1	500
790	1	2	23	0	0	3	3	143	457	429	1371	CoherentMotion_C#v1	1	500
582	0	0	5	3	2	3	3	31	569	93	1707	CoherentMotion_C#v1	1	500
824	1	3	33	3	3	3	3	199	401	597	1203	CoherentMotion_C#v1	1	500
724	0	2	23	2	0	3	3	143	457	429	1371	CoherentMotion_C#v1	1	500
572	1	7	70	2	2	3	3	424	176	1272	528	CoherentMotion_C#v1	1	500
1001	0	0	5	2	0	3	3	31	569	93	1707	CoherentMotion_C#v1	1	500
567	0	5	51	3	1	3	3	312	288	936	864	CoherentMotion_C#v1	1	500
594	1	6	61	2	2	3	3	368	232	1104	696	CoherentMotion_C#v1	1	500
639	0	4	42	3	0	3	3	256	344	768	1032	CoherentMotion_C#v1	1	500
979	1	5	51	1	1	3	3	312	288	936	864	CoherentMotion_C#v1	1	500
568	1	4	42	0	0	3	3	256	344	768	1032	CoherentMotion_C#v1	1	500
733	1	6	61	0	0	3	3	368	232	1104	696	CoherentMotion_C#v1	1	500
746	1	0	5	2	2	3	3	31	569	93	1707	CoherentMotion_C#v1	1	500
596	1	5	51	1	1	3	3	312	288	936	864	CoherentMotion_C#v1	1	500
648	0	4	42	2	0	3	3	256	344	768	1032	CoherentMotion_C#v1	1	500
582	0	3	33	1	2	3	3	199	401	597	1203	CoherentMotion_C#v1	1	500
769	1	2	23	0	0	3	3	143	457	429	1371	CoherentMotion_C#v1	1	500
815	1	2	23	0	0	3	3	143	457	429	1371	CoherentMotion_C#v1	1	500
546	0	3	33	3	0	3	3	199	401	597	1203	CoherentMotion_C#v1	1	500
648	1	5	51	2	2	3	3	312	288	936	864	CoherentMotion_C#v1	1	500
557	1	7	70	0	0	3	3	424	176	1272	528	CoherentMotion_C#v1	1	500
744	1	1	14	1	1	3	3	87	513	261	1539	CoherentMotion_C#v1	1	500
632	0	1	14	2	0	3	3	87	513	261	1539	CoherentMotion_C#v1	1	500
609	1	0	5	0	0	3	3	31	569	93	1707	CoherentMotion_C#v1	1	500
594	1	7	70	2	2	3	3	424	176	1272	528	CoherentMotion_C#v1	1	500
663	0	6	61	3	1	3	3	368	232	1104	696	CoherentMotion_C#v1	1	500
980	1	3	33	1	1	3	3	199	401	597	1203	CoherentMotion_C#v1	1	500
762	0	4	42	1	0	3	3	256	344	768	1032	CoherentMotion_C#v1	1	500
680	0	5	51	3	2	3	3	312	288	936	864	CoherentMotion_C#v1	1	500
633	0	1	14	2	1	3	3	87	513	261	1539	CoherentMotion_C#v1	1	500
527	0	5	51	0	3	3	3	312	288	936	864	CoherentMotion_C#v1	1	500
536	0	6	61	3	2	3	3	368	232	1104	696	CoherentMotion_C#v1	1	500
946	1	0	5	0	0	3	3	31	569	93	1707	CoherentMotion_C#v1	1	500
647	0	6	61	3	1	3	3	368	232	1104	696	CoherentMotion_C#v1	1	500
974	0	3	33	3	2	3	3	199	401	597	1203	CoherentMotion_C#v1	1	500
876	0	5	51	0	3	3	3	312	288	936	864	CoherentMotion_C#v1	1	500
879	1	1	14	1	1	3	3	87	513	261	1539	CoherentMotion_C#v1	1	500
687	1	5	51	3	3	3	3	312	288	936	864	CoherentMotion_C#v1	1	500
634	1	5	51	2	2	3	3	312	288	936	864	CoherentMotion_C#v1	1	500
895	0	1	14	2	1	3	3	87	513	261	1539	CoherentMotion_C#v1	1	500
753	1	5	51	1	1	3	3	312	288	936	864	CoherentMotion_C#v1	1	500
874	1	7	70	2	2	3	3	424	176	1272	528	CoherentMotion_C#v1	1	500
660	1	4	42	0	0	3	3	256	344	768	1032	CoherentMotion_C#v1	1	500
1187	1	2	23	2	2	3	3	143	457	429	1371	CoherentMotion_C#v1	1	500
632	0	3	33	1	2	3	3	199	401	597	1203	CoherentMotion_C#v1	1	500
611	0	7	70	3	2	3	3	424	176	1272	528	CoherentMotion_C#v1	1	500
704	1	6	61	2	2	3	3	368	232	1104	696	CoherentMotion_C#v1	1	500
855	1	4	42	2	2	3	3	256	344	768	1032	CoherentMotion_C#v1	1	500
793	1	3	33	0	0	3	3	199	401	597	1203	CoherentMotion_C#v1	1	500
850	0	3	33	3	0	3	3	199	401	597	1203	CoherentMotion_C#v1	1	500
780	0	7	70	0	1	3	3	424	176	1272	528	CoherentMotion_C#v1	1	500
606	0	2	23	0	2	3	3	143	457	429	1371	CoherentMotion_C#v1	1	500
818	1	2	23	3	3	3	3	143	457	429	1371	CoherentMotion_C#v1	1	500
884	0	1	14	1	3	3	3	87	513	261	1539	CoherentMotion_C#v1	1	500
844	0	2	23	1	2	3	3	143	457	429	1371	CoherentMotion_C#v1	1	500
858	1	5	51	0	0	3	3	312	288	936	864	CoherentMotion_C#v1	1	500
700	1	7	70	0	0	3	3	424	176	1272	528	CoherentMotion_C#v1	1	500
1045	0	1	14	2	1	3	3	87	513	261	1539	CoherentMotion_C#v1	1	500
995	0	3	33	2	1	3	3	199	401	597	1203	CoherentMotion_C#v1	1	500
875	1	5	51	3	3	3	3	312	288	936	864	CoherentMotion_C#v1	1	500
901	1	3	33	1	1	3	3	199	401	597	1203	CoherentMotion_C#v1	1	500
610	1	5	51	0	0	3	3	312	288	936	864	CoherentMotion_C#v1	1	500
1090	0	3	33	1	3	3	3	199	401	597	1203	CoherentMotion_C#v1	1	500
1039	0	2	23	2	1	3	3	143	457	429	1371	CoherentMotion_C#v1	1	500
958	0	1	14	1	0	3	3	87	513	261	1539	CoherentMotion_C#v1	1	500
980	0	4	42	2	1	3	3	256	344	768	1032	CoherentMotion_C#v1	1	500
1017	1	6	61	1	1	3	3	368	232	1104	696	CoherentMotion_C#v1	1	500
1073	0	4	42	3	1	3	3	256	344	768	1032	CoherentMotion_C#v1	1	500
897	0	2	23	1	2	3	3	143	457	429	1371	CoherentMotion_C#v1	1	500
908	0	1	14	1	2	3	3	87	513	261	1539	CoherentMotion_C#v1	1	500
712	0	1	14	1	2	3	3	87	513	261	1539	CoherentMotion_C#v1	1	500
591	0	1	14	1	0	3	3	87	513	261	1539	CoherentMotion_C#v1	1	500
579	1	7	70	3	3	3	3	424	176	1272	528	CoherentMotion_C#v1	1	500
635	1	6	61	0	0	3	3	368	232	1104	696	CoherentMotion_C#v1	1	500
925	1	2	23	1	1	3	3	143	457	429	1371	CoherentMotion_C#v1	1	500
856	0	1	14	3	2	3	3	87	513	261	1539	CoherentMotion_C#v1	1	500
763	1	5	51	1	1	3	3	312	288	936	864	CoherentMotion_C#v1	1	500
904	0	2	23	3	0	3	3	143	457	429	1371	CoherentMotion_C#v1	1	500
843	1	4	42	2	2	3	3	256	344	768	1032	CoherentMotion_C#v1	1	500
849	0	0	5	1	3	3	3	31	569	93	1707	CoherentMotion_C#v1	1	500
893	1	2	23	0	0	3	3	143	457	429	1371	CoherentMotion_C#v1	1	500
704	1	4	42	1	1	3	3	256	344	768	1032	CoherentMotion_C#v1	1	500
655	1	6	61	2	2	3	3	368	232	1104	696	CoherentMotion_C#v1	1	500
861	1	6	61	2	2	3	3	368	232	1104	696	CoherentMotion_C#v1	1	500
