# Supplementary material for: The Leuven Embedded Figures Test (L-EFT): measuring perception, intelligence or executive function?
Source: PeerJ. 2018 Mar 26;6:e4524. doi: 10.7717/peerj.4524 (PMC5875396; doi:10.7717/peerj.4524)
Supplement: Supplemental Information 9 [file peerj-06-4524-s009.zip › Study 1/CoherentMotion/117070CoherentMotion.csv]

ReactionTime	Accuracy	CoherenceLevel	CoherenceValue	StimDirection	RespDirection	G_MeanCoherentSpeed	G_MeanRandomSpeed	TotalCoherent	TotalRandom	TotalCoherentSpeed	TotalRandomSpeed	TestID	MainPrac	MotionDuration
2623	0	5	51	1	3	3	3	312	288	936	864	CoherentMotion_C#v1	0	1000
1346	1	7	70	3	3	3	3	424	176	1272	528	CoherentMotion_C#v1	0	1000
1691	0	2	23	0	1	3	3	143	457	429	1371	CoherentMotion_C#v1	0	1000
1652	0	6	61	3	1	3	3	368	232	1104	696	CoherentMotion_C#v1	0	1000
1540	1	5	51	3	3	3	3	312	288	936	864	CoherentMotion_C#v1	0	1000
1721	1	7	70	2	2	3	3	424	176	1272	528	CoherentMotion_C#v1	0	1000
1082	1	5	51	2	2	3	3	312	288	936	864	CoherentMotion_C#v1	0	1000
1539	0	4	42	1	3	3	3	256	344	768	1032	CoherentMotion_C#v1	0	1000
1326	0	7	70	2	3	3	3	424	176	1272	528	CoherentMotion_C#v1	0	1000
1964	1	6	61	2	2	3	3	368	232	1104	696	CoherentMotion_C#v1	0	1000
1404	0	2	23	3	1	3	3	143	457	429	1371	CoherentMotion_C#v1	0	1000
1814	0	4	42	2	1	3	3	256	344	768	1032	CoherentMotion_C#v1	0	1000
2281	0	1	14	0	3	3	3	87	513	261	1539	CoherentMotion_C#v1	0	1000
1469	1	7	70	0	0	3	3	424	176	1272	528	CoherentMotion_C#v1	0	1000
1716	1	2	23	3	3	3	3	143	457	429	1371	CoherentMotion_C#v1	0	1000
1348	1	7	70	1	1	3	3	424	176	1272	528	CoherentMotion_C#v1	0	1000
1148	0	1	14	2	3	3	3	87	513	261	1539	CoherentMotion_C#v1	0	1000
4127	1	5	51	3	3	3	3	312	288	936	864	CoherentMotion_C#v1	0	1000
4949	0	5	51	1	3	3	3	312	288	936	864	CoherentMotion_C#v1	0	1000
1328	1	3	33	3	3	3	3	199	401	597	1203	CoherentMotion_C#v1	0	1000
1375	1	7	70	1	1	3	3	424	176	1272	528	CoherentMotion_C#v1	0	1000
1297	0	0	5	1	2	3	3	31	569	93	1707	CoherentMotion_C#v1	0	1000
1150	1	3	33	3	3	3	3	199	401	597	1203	CoherentMotion_C#v1	0	1000
1097	0	0	5	0	1	3	3	31	569	93	1707	CoherentMotion_C#v1	0	1000
2107	1	0	5	3	3	3	3	31	569	93	1707	CoherentMotion_C#v1	0	1000
1325	0	2	23	0	3	3	3	143	457	429	1371	CoherentMotion_C#v1	0	1000
1194	0	2	23	3	1	3	3	143	457	429	1371	CoherentMotion_C#v1	0	1000
1934	0	0	5	2	0	3	3	31	569	93	1707	CoherentMotion_C#v1	0	1000
1318	1	7	70	2	2	3	3	424	176	1272	528	CoherentMotion_C#v1	0	1000
1043	0	5	51	1	0	3	3	312	288	936	864	CoherentMotion_C#v1	0	1000
1419	1	7	70	3	3	3	3	424	176	1272	528	CoherentMotion_C#v1	0	1000
1622	0	0	5	1	3	3	3	31	569	93	1707	CoherentMotion_C#v1	0	1000
1061	0	7	70	3	1	3	3	424	176	1272	528	CoherentMotion_C#v1	0	1000
1660	0	1	14	1	3	3	3	87	513	261	1539	CoherentMotion_C#v1	0	1000
1451	0	0	5	1	0	3	3	31	569	93	1707	CoherentMotion_C#v1	0	1000
2133	0	2	23	1	2	3	3	143	457	429	1371	CoherentMotion_C#v1	0	1000
2421	0	1	14	1	0	3	3	87	513	261	1539	CoherentMotion_C#v1	0	1000
1365	1	7	70	0	0	3	3	424	176	1272	528	CoherentMotion_C#v1	0	1000
1365	0	0	5	1	3	3	3	31	569	93	1707	CoherentMotion_C#v1	0	1000
1684	0	2	23	2	1	3	3	143	457	429	1371	CoherentMotion_C#v1	0	1000
1700	1	5	51	0	0	3	3	312	288	936	864	CoherentMotion_C#v1	0	1000
1413	1	2	23	2	2	3	3	143	457	429	1371	CoherentMotion_C#v1	0	1000
1557	0	5	51	1	3	3	3	312	288	936	864	CoherentMotion_C#v1	0	1000
1963	0	3	33	1	2	3	3	199	401	597	1203	CoherentMotion_C#v1	0	1000
1794	0	4	42	2	1	3	3	256	344	768	1032	CoherentMotion_C#v1	0	1000
1574	0	6	61	2	3	3	3	368	232	1104	696	CoherentMotion_C#v1	0	1000
1111	1	4	42	0	0	3	3	256	344	768	1032	CoherentMotion_C#v1	0	1000
1045	1	2	23	0	0	3	3	143	457	429	1371	CoherentMotion_C#v1	0	1000
1076	0	1	14	1	2	3	3	87	513	261	1539	CoherentMotion_C#v1	0	1000
1117	1	6	61	3	3	3	3	368	232	1104	696	CoherentMotion_C#v1	0	1000
1165	1	6	61	0	0	3	3	368	232	1104	696	CoherentMotion_C#v1	0	1000
1121	1	2	23	2	2	3	3	143	457	429	1371	CoherentMotion_C#v1	0	1000
1524	0	3	33	0	3	3	3	199	401	597	1203	CoherentMotion_C#v1	0	1000
1463	1	1	14	1	1	3	3	87	513	261	1539	CoherentMotion_C#v1	0	1000
1280	0	3	33	2	0	3	3	199	401	597	1203	CoherentMotion_C#v1	0	1000
1477	1	4	42	2	2	3	3	256	344	768	1032	CoherentMotion_C#v1	0	1000
1458	1	3	33	2	2	3	3	199	401	597	1203	CoherentMotion_C#v1	0	1000
1314	0	2	23	2	3	3	3	143	457	429	1371	CoherentMotion_C#v1	0	1000
1210	1	1	14	1	1	3	3	87	513	261	1539	CoherentMotion_C#v1	0	1000
1311	1	0	5	1	1	3	3	31	569	93	1707	CoherentMotion_C#v1	0	1000
1332	1	7	70	2	2	3	3	424	176	1272	528	CoherentMotion_C#v1	0	1000
1141	0	0	5	1	3	3	3	31	569	93	1707	CoherentMotion_C#v1	0	1000
1363	1	2	23	3	3	3	3	143	457	429	1371	CoherentMotion_C#v1	0	1000
5703	0	3	33	2	3	3	3	199	401	597	1203	CoherentMotion_C#v1	0	1000
1538	1	7	70	2	2	3	3	424	176	1272	528	CoherentMotion_C#v1	0	1000
1306	0	0	5	0	3	3	3	31	569	93	1707	CoherentMotion_C#v1	0	1000
1116	1	7	70	1	1	3	3	424	176	1272	528	CoherentMotion_C#v1	0	1000
1097	0	1	14	0	3	3	3	87	513	261	1539	CoherentMotion_C#v1	0	1000
1123	0	6	61	1	3	3	3	368	232	1104	696	CoherentMotion_C#v1	0	1000
2428	1	2	23	2	2	3	3	143	457	429	1371	CoherentMotion_C#v1	0	1000
1745	1	3	33	3	3	3	3	199	401	597	1203	CoherentMotion_C#v1	0	1000
1066	1	2	23	3	3	3	3	143	457	429	1371	CoherentMotion_C#v1	0	1000
1024	1	4	42	0	0	3	3	256	344	768	1032	CoherentMotion_C#v1	0	1000
2561	0	5	51	3	2	3	3	312	288	936	864	CoherentMotion_C#v1	0	1000
1352	1	6	61	0	0	3	3	368	232	1104	696	CoherentMotion_C#v1	0	1000
1064	1	5	51	0	0	3	3	312	288	936	864	CoherentMotion_C#v1	0	1000
1081	0	0	5	3	2	3	3	31	569	93	1707	CoherentMotion_C#v1	0	1000
1353	1	4	42	0	0	3	3	256	344	768	1032	CoherentMotion_C#v1	0	1000
1023	0	1	14	2	3	3	3	87	513	261	1539	CoherentMotion_C#v1	0	1000
1982	0	1	14	0	3	3	3	87	513	261	1539	CoherentMotion_C#v1	0	1000
1027	1	4	42	0	0	3	3	256	344	768	1032	CoherentMotion_C#v1	1	500
1947	0	0	5	1	3	3	3	31	569	93	1707	CoherentMotion_C#v1	1	500
913	1	2	23	3	3	3	3	143	457	429	1371	CoherentMotion_C#v1	1	500
1591	0	3	33	2	1	3	3	199	401	597	1203	CoherentMotion_C#v1	1	500
1204	1	0	5	1	1	3	3	31	569	93	1707	CoherentMotion_C#v1	1	500
948	0	1	14	2	3	3	3	87	513	261	1539	CoherentMotion_C#v1	1	500
1027	0	0	5	3	1	3	3	31	569	93	1707	CoherentMotion_C#v1	1	500
810	1	1	14	2	2	3	3	87	513	261	1539	CoherentMotion_C#v1	1	500
868	1	3	33	0	0	3	3	199	401	597	1203	CoherentMotion_C#v1	1	500
840	1	7	70	0	0	3	3	424	176	1272	528	CoherentMotion_C#v1	1	500
856	1	3	33	2	2	3	3	199	401	597	1203	CoherentMotion_C#v1	1	500
810	1	6	61	2	2	3	3	368	232	1104	696	CoherentMotion_C#v1	1	500
800	1	3	33	0	0	3	3	199	401	597	1203	CoherentMotion_C#v1	1	500
881	1	7	70	1	1	3	3	424	176	1272	528	CoherentMotion_C#v1	1	500
741	1	6	61	1	1	3	3	368	232	1104	696	CoherentMotion_C#v1	1	500
915	1	3	33	1	1	3	3	199	401	597	1203	CoherentMotion_C#v1	1	500
727	0	2	23	2	3	3	3	143	457	429	1371	CoherentMotion_C#v1	1	500
863	1	7	70	0	0	3	3	424	176	1272	528	CoherentMotion_C#v1	1	500
883	1	6	61	0	0	3	3	368	232	1104	696	CoherentMotion_C#v1	1	500
1039	0	0	5	0	1	3	3	31	569	93	1707	CoherentMotion_C#v1	1	500
1047	0	1	14	0	1	3	3	87	513	261	1539	CoherentMotion_C#v1	1	500
1567	0	0	5	2	1	3	3	31	569	93	1707	CoherentMotion_C#v1	1	500
947	1	3	33	1	1	3	3	199	401	597	1203	CoherentMotion_C#v1	1	500
1208	0	4	42	1	3	3	3	256	344	768	1032	CoherentMotion_C#v1	1	500
1605	1	4	42	2	2	3	3	256	344	768	1032	CoherentMotion_C#v1	1	500
739	1	3	33	0	0	3	3	199	401	597	1203	CoherentMotion_C#v1	1	500
939	1	4	42	0	0	3	3	256	344	768	1032	CoherentMotion_C#v1	1	500
1408	0	1	14	3	0	3	3	87	513	261	1539	CoherentMotion_C#v1	1	500
880	0	0	5	2	1	3	3	31	569	93	1707	CoherentMotion_C#v1	1	500
1065	0	2	23	2	1	3	3	143	457	429	1371	CoherentMotion_C#v1	1	500
870	1	5	51	0	0	3	3	312	288	936	864	CoherentMotion_C#v1	1	500
736	1	7	70	0	0	3	3	424	176	1272	528	CoherentMotion_C#v1	1	500
1488	0	3	33	0	2	3	3	199	401	597	1203	CoherentMotion_C#v1	1	500
1675	0	0	5	2	3	3	3	31	569	93	1707	CoherentMotion_C#v1	1	500
787	1	6	61	2	2	3	3	368	232	1104	696	CoherentMotion_C#v1	1	500
644	0	0	5	0	3	3	3	31	569	93	1707	CoherentMotion_C#v1	1	500
834	0	0	5	3	1	3	3	31	569	93	1707	CoherentMotion_C#v1	1	500
717	1	2	23	0	0	3	3	143	457	429	1371	CoherentMotion_C#v1	1	500
1083	1	5	51	1	1	3	3	312	288	936	864	CoherentMotion_C#v1	1	500
828	1	6	61	3	3	3	3	368	232	1104	696	CoherentMotion_C#v1	1	500
766	1	4	42	0	0	3	3	256	344	768	1032	CoherentMotion_C#v1	1	500
822	1	6	61	2	2	3	3	368	232	1104	696	CoherentMotion_C#v1	1	500
1409	0	3	33	1	3	3	3	199	401	597	1203	CoherentMotion_C#v1	1	500
1074	1	0	5	1	1	3	3	31	569	93	1707	CoherentMotion_C#v1	1	500
1139	0	5	51	3	1	3	3	312	288	936	864	CoherentMotion_C#v1	1	500
1147	0	3	33	2	3	3	3	199	401	597	1203	CoherentMotion_C#v1	1	500
751	0	0	5	3	0	3	3	31	569	93	1707	CoherentMotion_C#v1	1	500
654	1	5	51	0	0	3	3	312	288	936	864	CoherentMotion_C#v1	1	500
549	1	4	42	0	0	3	3	256	344	768	1032	CoherentMotion_C#v1	1	500
535	1	4	42	0	0	3	3	256	344	768	1032	CoherentMotion_C#v1	1	500
802	0	0	5	0	3	3	3	31	569	93	1707	CoherentMotion_C#v1	1	500
1027	0	1	14	0	1	3	3	87	513	261	1539	CoherentMotion_C#v1	1	500
770	1	3	33	2	2	3	3	199	401	597	1203	CoherentMotion_C#v1	1	500
835	0	0	5	3	2	3	3	31	569	93	1707	CoherentMotion_C#v1	1	500
1006	1	7	70	0	0	3	3	424	176	1272	528	CoherentMotion_C#v1	1	500
652	1	5	51	1	1	3	3	312	288	936	864	CoherentMotion_C#v1	1	500
663	0	2	23	3	1	3	3	143	457	429	1371	CoherentMotion_C#v1	1	500
745	1	3	33	1	1	3	3	199	401	597	1203	CoherentMotion_C#v1	1	500
569	1	3	33	3	3	3	3	199	401	597	1203	CoherentMotion_C#v1	1	500
795	1	5	51	3	3	3	3	312	288	936	864	CoherentMotion_C#v1	1	500
821	1	4	42	2	2	3	3	256	344	768	1032	CoherentMotion_C#v1	1	500
741	0	2	23	1	2	3	3	143	457	429	1371	CoherentMotion_C#v1	1	500
704	1	4	42	0	0	3	3	256	344	768	1032	CoherentMotion_C#v1	1	500
778	0	2	23	2	0	3	3	143	457	429	1371	CoherentMotion_C#v1	1	500
656	0	7	70	1	3	3	3	424	176	1272	528	CoherentMotion_C#v1	1	500
693	1	5	51	1	1	3	3	312	288	936	864	CoherentMotion_C#v1	1	500
635	1	5	51	0	0	3	3	312	288	936	864	CoherentMotion_C#v1	1	500
617	1	5	51	3	3	3	3	312	288	936	864	CoherentMotion_C#v1	1	500
598	1	2	23	0	0	3	3	143	457	429	1371	CoherentMotion_C#v1	1	500
1174	0	1	14	2	1	3	3	87	513	261	1539	CoherentMotion_C#v1	1	500
1500	0	1	14	2	1	3	3	87	513	261	1539	CoherentMotion_C#v1	1	500
600	1	7	70	2	2	3	3	424	176	1272	528	CoherentMotion_C#v1	1	500
653	0	1	14	3	1	3	3	87	513	261	1539	CoherentMotion_C#v1	1	500
659	1	7	70	2	2	3	3	424	176	1272	528	CoherentMotion_C#v1	1	500
616	1	1	14	0	0	3	3	87	513	261	1539	CoherentMotion_C#v1	1	500
1093	0	2	23	2	3	3	3	143	457	429	1371	CoherentMotion_C#v1	1	500
835	1	5	51	1	1	3	3	312	288	936	864	CoherentMotion_C#v1	1	500
617	1	4	42	2	2	3	3	256	344	768	1032	CoherentMotion_C#v1	1	500
765	1	5	51	2	2	3	3	312	288	936	864	CoherentMotion_C#v1	1	500
718	0	1	14	2	0	3	3	87	513	261	1539	CoherentMotion_C#v1	1	500
588	1	7	70	0	0	3	3	424	176	1272	528	CoherentMotion_C#v1	1	500
680	0	1	14	2	3	3	3	87	513	261	1539	CoherentMotion_C#v1	1	500
599	1	6	61	3	3	3	3	368	232	1104	696	CoherentMotion_C#v1	1	500
2820	1	3	33	0	0	3	3	199	401	597	1203	CoherentMotion_C#v1	1	500
713	1	6	61	2	2	3	3	368	232	1104	696	CoherentMotion_C#v1	1	500
873	1	3	33	3	3	3	3	199	401	597	1203	CoherentMotion_C#v1	1	500
1532	0	1	14	1	0	3	3	87	513	261	1539	CoherentMotion_C#v1	1	500
743	1	5	51	3	3	3	3	312	288	936	864	CoherentMotion_C#v1	1	500
983	0	1	14	3	1	3	3	87	513	261	1539	CoherentMotion_C#v1	1	500
620	1	7	70	3	3	3	3	424	176	1272	528	CoherentMotion_C#v1	1	500
1035	0	2	23	1	0	3	3	143	457	429	1371	CoherentMotion_C#v1	1	500
936	1	1	14	1	1	3	3	87	513	261	1539	CoherentMotion_C#v1	1	500
678	1	6	61	2	2	3	3	368	232	1104	696	CoherentMotion_C#v1	1	500
683	0	1	14	1	3	3	3	87	513	261	1539	CoherentMotion_C#v1	1	500
764	1	6	61	1	1	3	3	368	232	1104	696	CoherentMotion_C#v1	1	500
747	1	2	23	3	3	3	3	143	457	429	1371	CoherentMotion_C#v1	1	500
996	0	0	5	1	3	3	3	31	569	93	1707	CoherentMotion_C#v1	1	500
1138	0	0	5	1	0	3	3	31	569	93	1707	CoherentMotion_C#v1	1	500
1179	0	1	14	1	2	3	3	87	513	261	1539	CoherentMotion_C#v1	1	500
751	0	2	23	3	1	3	3	143	457	429	1371	CoherentMotion_C#v1	1	500
646	0	6	61	1	3	3	3	368	232	1104	696	CoherentMotion_C#v1	1	500
626	1	4	42	3	3	3	3	256	344	768	1032	CoherentMotion_C#v1	1	500
686	1	4	42	2	2	3	3	256	344	768	1032	CoherentMotion_C#v1	1	500
774	1	3	33	0	0	3	3	199	401	597	1203	CoherentMotion_C#v1	1	500
638	1	7	70	0	0	3	3	424	176	1272	528	CoherentMotion_C#v1	1	500
572	0	2	23	2	3	3	3	143	457	429	1371	CoherentMotion_C#v1	1	500
687	1	3	33	1	1	3	3	199	401	597	1203	CoherentMotion_C#v1	1	500
525	1	5	51	0	0	3	3	312	288	936	864	CoherentMotion_C#v1	1	500
548	1	2	23	2	2	3	3	143	457	429	1371	CoherentMotion_C#v1	1	500
659	1	4	42	0	0	3	3	256	344	768	1032	CoherentMotion_C#v1	1	500
681	1	7	70	0	0	3	3	424	176	1272	528	CoherentMotion_C#v1	1	500
655	1	4	42	3	3	3	3	256	344	768	1032	CoherentMotion_C#v1	1	500
917	0	4	42	3	1	3	3	256	344	768	1032	CoherentMotion_C#v1	1	500
1232	0	0	5	1	2	3	3	31	569	93	1707	CoherentMotion_C#v1	1	500
598	1	7	70	3	3	3	3	424	176	1272	528	CoherentMotion_C#v1	1	500
593	0	0	5	1	3	3	3	31	569	93	1707	CoherentMotion_C#v1	1	500
654	1	5	51	3	3	3	3	312	288	936	864	CoherentMotion_C#v1	1	500
587	1	6	61	3	3	3	3	368	232	1104	696	CoherentMotion_C#v1	1	500
1512	1	2	23	0	0	3	3	143	457	429	1371	CoherentMotion_C#v1	1	500
858	1	1	14	0	0	3	3	87	513	261	1539	CoherentMotion_C#v1	1	500
733	0	0	5	2	0	3	3	31	569	93	1707	CoherentMotion_C#v1	1	500
674	1	4	42	2	2	3	3	256	344	768	1032	CoherentMotion_C#v1	1	500
538	1	6	61	2	2	3	3	368	232	1104	696	CoherentMotion_C#v1	1	500
2534	1	6	61	2	2	3	3	368	232	1104	696	CoherentMotion_C#v1	1	500
724	1	2	23	0	0	3	3	143	457	429	1371	CoherentMotion_C#v1	1	500
589	0	0	5	2	3	3	3	31	569	93	1707	CoherentMotion_C#v1	1	500
697	1	3	33	1	1	3	3	199	401	597	1203	CoherentMotion_C#v1	1	500
606	1	7	70	0	0	3	3	424	176	1272	528	CoherentMotion_C#v1	1	500
633	1	4	42	1	1	3	3	256	344	768	1032	CoherentMotion_C#v1	1	500
577	1	4	42	1	1	3	3	256	344	768	1032	CoherentMotion_C#v1	1	500
596	1	7	70	3	3	3	3	424	176	1272	528	CoherentMotion_C#v1	1	500
664	1	2	23	3	3	3	3	143	457	429	1371	CoherentMotion_C#v1	1	500
726	0	2	23	2	0	3	3	143	457	429	1371	CoherentMotion_C#v1	1	500
646	1	4	42	0	0	3	3	256	344	768	1032	CoherentMotion_C#v1	1	500
2463	1	7	70	2	2	3	3	424	176	1272	528	CoherentMotion_C#v1	1	500
526	1	4	42	3	3	3	3	256	344	768	1032	CoherentMotion_C#v1	1	500
546	1	6	61	1	1	3	3	368	232	1104	696	CoherentMotion_C#v1	1	500
684	0	4	42	2	0	3	3	256	344	768	1032	CoherentMotion_C#v1	1	500
667	1	2	23	1	1	3	3	143	457	429	1371	CoherentMotion_C#v1	1	500
1480	0	1	14	2	1	3	3	87	513	261	1539	CoherentMotion_C#v1	1	500
1083	0	1	14	2	3	3	3	87	513	261	1539	CoherentMotion_C#v1	1	500
668	1	6	61	3	3	3	3	368	232	1104	696	CoherentMotion_C#v1	1	500
1458	0	0	5	3	2	3	3	31	569	93	1707	CoherentMotion_C#v1	1	500
571	1	6	61	0	0	3	3	368	232	1104	696	CoherentMotion_C#v1	1	500
745	0	0	5	3	1	3	3	31	569	93	1707	CoherentMotion_C#v1	1	500
1392	1	5	51	0	0	3	3	312	288	936	864	CoherentMotion_C#v1	1	500
922	1	0	5	0	0	3	3	31	569	93	1707	CoherentMotion_C#v1	1	500
838	0	3	33	3	0	3	3	199	401	597	1203	CoherentMotion_C#v1	1	500
599	1	3	33	0	0	3	3	199	401	597	1203	CoherentMotion_C#v1	1	500
526	1	3	33	0	0	3	3	199	401	597	1203	CoherentMotion_C#v1	1	500
1342	1	5	51	0	0	3	3	312	288	936	864	CoherentMotion_C#v1	1	500
1253	0	0	5	3	2	3	3	31	569	93	1707	CoherentMotion_C#v1	1	500
610	1	5	51	0	0	3	3	312	288	936	864	CoherentMotion_C#v1	1	500
616	1	6	61	3	3	3	3	368	232	1104	696	CoherentMotion_C#v1	1	500
2560	1	7	70	1	1	3	3	424	176	1272	528	CoherentMotion_C#v1	1	500
603	1	6	61	1	1	3	3	368	232	1104	696	CoherentMotion_C#v1	1	500
527	1	3	33	1	1	3	3	199	401	597	1203	CoherentMotion_C#v1	1	500
1265	1	5	51	1	1	3	3	312	288	936	864	CoherentMotion_C#v1	1	500
606	1	0	5	1	1	3	3	31	569	93	1707	CoherentMotion_C#v1	1	500
563	0	1	14	2	3	3	3	87	513	261	1539	CoherentMotion_C#v1	1	500
901	1	4	42	1	1	3	3	256	344	768	1032	CoherentMotion_C#v1	1	500
571	1	3	33	0	0	3	3	199	401	597	1203	CoherentMotion_C#v1	1	500
758	0	2	23	0	2	3	3	143	457	429	1371	CoherentMotion_C#v1	1	500
524	1	7	70	1	1	3	3	424	176	1272	528	CoherentMotion_C#v1	1	500
784	1	1	14	0	0	3	3	87	513	261	1539	CoherentMotion_C#v1	1	500
618	1	4	42	0	0	3	3	256	344	768	1032	CoherentMotion_C#v1	1	500
600	1	5	51	3	3	3	3	312	288	936	864	CoherentMotion_C#v1	1	500
580	0	0	5	2	3	3	3	31	569	93	1707	CoherentMotion_C#v1	1	500
647	1	6	61	0	0	3	3	368	232	1104	696	CoherentMotion_C#v1	1	500
757	1	0	5	1	1	3	3	31	569	93	1707	CoherentMotion_C#v1	1	500
741	1	4	42	0	0	3	3	256	344	768	1032	CoherentMotion_C#v1	1	500
1110	1	6	61	3	3	3	3	368	232	1104	696	CoherentMotion_C#v1	1	500
630	1	3	33	0	0	3	3	199	401	597	1203	CoherentMotion_C#v1	1	500
525	1	7	70	0	0	3	3	424	176	1272	528	CoherentMotion_C#v1	1	500
798	1	2	23	1	1	3	3	143	457	429	1371	CoherentMotion_C#v1	1	500
960	1	0	5	1	1	3	3	31	569	93	1707	CoherentMotion_C#v1	1	500
974	0	1	14	2	0	3	3	87	513	261	1539	CoherentMotion_C#v1	1	500
756	1	1	14	3	3	3	3	87	513	261	1539	CoherentMotion_C#v1	1	500
988	0	0	5	3	0	3	3	31	569	93	1707	CoherentMotion_C#v1	1	500
657	1	5	51	0	0	3	3	312	288	936	864	CoherentMotion_C#v1	1	500
655	1	5	51	2	2	3	3	312	288	936	864	CoherentMotion_C#v1	1	500
1797	0	0	5	2	3	3	3	31	569	93	1707	CoherentMotion_C#v1	1	500
1280	0	0	5	3	1	3	3	31	569	93	1707	CoherentMotion_C#v1	1	500
669	1	5	51	0	0	3	3	312	288	936	864	CoherentMotion_C#v1	1	500
665	1	4	42	2	2	3	3	256	344	768	1032	CoherentMotion_C#v1	1	500
566	1	4	42	0	0	3	3	256	344	768	1032	CoherentMotion_C#v1	1	500
1526	1	6	61	2	2	3	3	368	232	1104	696	CoherentMotion_C#v1	1	500
584	1	2	23	0	0	3	3	143	457	429	1371	CoherentMotion_C#v1	1	500
524	0	7	70	1	2	3	3	424	176	1272	528	CoherentMotion_C#v1	1	500
760	0	0	5	2	3	3	3	31	569	93	1707	CoherentMotion_C#v1	1	500
1848	0	3	33	2	1	3	3	199	401	597	1203	CoherentMotion_C#v1	1	500
2220	0	1	14	3	1	3	3	87	513	261	1539	CoherentMotion_C#v1	1	500
954	1	6	61	2	2	3	3	368	232	1104	696	CoherentMotion_C#v1	1	500
640	1	2	23	0	0	3	3	143	457	429	1371	CoherentMotion_C#v1	1	500
550	1	7	70	2	2	3	3	424	176	1272	528	CoherentMotion_C#v1	1	500
1335	1	1	14	0	0	3	3	87	513	261	1539	CoherentMotion_C#v1	1	500
727	0	7	70	1	3	3	3	424	176	1272	528	CoherentMotion_C#v1	1	500
567	1	4	42	1	1	3	3	256	344	768	1032	CoherentMotion_C#v1	1	500
1018	1	4	42	1	1	3	3	256	344	768	1032	CoherentMotion_C#v1	1	500
753	1	6	61	2	2	3	3	368	232	1104	696	CoherentMotion_C#v1	1	500
962	1	2	23	1	1	3	3	143	457	429	1371	CoherentMotion_C#v1	1	500
645	1	7	70	1	1	3	3	424	176	1272	528	CoherentMotion_C#v1	1	500
659	1	5	51	3	3	3	3	312	288	936	864	CoherentMotion_C#v1	1	500
671	1	6	61	2	2	3	3	368	232	1104	696	CoherentMotion_C#v1	1	500
814	1	3	33	1	1	3	3	199	401	597	1203	CoherentMotion_C#v1	1	500
688	1	5	51	2	2	3	3	312	288	936	864	CoherentMotion_C#v1	1	500
695	0	3	33	1	3	3	3	199	401	597	1203	CoherentMotion_C#v1	1	500
660	0	1	14	1	3	3	3	87	513	261	1539	CoherentMotion_C#v1	1	500
803	1	6	61	0	0	3	3	368	232	1104	696	CoherentMotion_C#v1	1	500
595	1	6	61	0	0	3	3	368	232	1104	696	CoherentMotion_C#v1	1	500
1786	0	2	23	1	0	3	3	143	457	429	1371	CoherentMotion_C#v1	1	500
699	1	6	61	2	2	3	3	368	232	1104	696	CoherentMotion_C#v1	1	500
1186	0	2	23	0	1	3	3	143	457	429	1371	CoherentMotion_C#v1	1	500
775	1	2	23	3	3	3	3	143	457	429	1371	CoherentMotion_C#v1	1	500
604	1	3	33	2	2	3	3	199	401	597	1203	CoherentMotion_C#v1	1	500
706	1	4	42	2	2	3	3	256	344	768	1032	CoherentMotion_C#v1	1	500
1019	0	1	14	0	3	3	3	87	513	261	1539	CoherentMotion_C#v1	1	500
2068	0	4	42	3	1	3	3	256	344	768	1032	CoherentMotion_C#v1	1	500
523	1	6	61	0	0	3	3	368	232	1104	696	CoherentMotion_C#v1	1	500
565	1	4	42	0	0	3	3	256	344	768	1032	CoherentMotion_C#v1	1	500
623	1	6	61	3	3	3	3	368	232	1104	696	CoherentMotion_C#v1	1	500
589	1	7	70	1	1	3	3	424	176	1272	528	CoherentMotion_C#v1	1	500
978	1	2	23	2	2	3	3	143	457	429	1371	CoherentMotion_C#v1	1	500
710	1	3	33	0	0	3	3	199	401	597	1203	CoherentMotion_C#v1	1	500
758	1	2	23	3	3	3	3	143	457	429	1371	CoherentMotion_C#v1	1	500
640	1	6	61	2	2	3	3	368	232	1104	696	CoherentMotion_C#v1	1	500
730	0	1	14	3	0	3	3	87	513	261	1539	CoherentMotion_C#v1	1	500
1050	1	1	14	3	3	3	3	87	513	261	1539	CoherentMotion_C#v1	1	500
626	1	5	51	0	0	3	3	312	288	936	864	CoherentMotion_C#v1	1	500
1510	0	4	42	1	3	3	3	256	344	768	1032	CoherentMotion_C#v1	1	500
972	0	3	33	2	0	3	3	199	401	597	1203	CoherentMotion_C#v1	1	500
923	0	2	23	0	3	3	3	143	457	429	1371	CoherentMotion_C#v1	1	500
1277	1	5	51	2	2	3	3	312	288	936	864	CoherentMotion_C#v1	1	500
1260	0	1	14	3	1	3	3	87	513	261	1539	CoherentMotion_C#v1	1	500
577	1	6	61	1	1	3	3	368	232	1104	696	CoherentMotion_C#v1	1	500
660	1	2	23	3	3	3	3	143	457	429	1371	CoherentMotion_C#v1	1	500
529	0	0	5	0	3	3	3	31	569	93	1707	CoherentMotion_C#v1	1	500
613	1	6	61	3	3	3	3	368	232	1104	696	CoherentMotion_C#v1	1	500
704	1	6	61	2	2	3	3	368	232	1104	696	CoherentMotion_C#v1	1	500
591	1	5	51	1	1	3	3	312	288	936	864	CoherentMotion_C#v1	1	500
525	1	0	5	0	0	3	3	31	569	93	1707	CoherentMotion_C#v1	1	500
2189	0	3	33	0	3	3	3	199	401	597	1203	CoherentMotion_C#v1	1	500
812	0	4	42	1	3	3	3	256	344	768	1032	CoherentMotion_C#v1	1	500
708	1	5	51	1	1	3	3	312	288	936	864	CoherentMotion_C#v1	1	500
845	0	2	23	2	0	3	3	143	457	429	1371	CoherentMotion_C#v1	1	500
637	1	2	23	3	3	3	3	143	457	429	1371	CoherentMotion_C#v1	1	500
528	1	5	51	0	0	3	3	312	288	936	864	CoherentMotion_C#v1	1	500
1244	1	3	33	0	0	3	3	199	401	597	1203	CoherentMotion_C#v1	1	500
523	1	2	23	0	0	3	3	143	457	429	1371	CoherentMotion_C#v1	1	500
678	0	3	33	2	1	3	3	199	401	597	1203	CoherentMotion_C#v1	1	500
723	0	0	5	2	3	3	3	31	569	93	1707	CoherentMotion_C#v1	1	500
603	1	7	70	3	3	3	3	424	176	1272	528	CoherentMotion_C#v1	1	500
606	0	2	23	2	0	3	3	143	457	429	1371	CoherentMotion_C#v1	1	500
724	1	6	61	2	2	3	3	368	232	1104	696	CoherentMotion_C#v1	1	500
621	1	3	33	1	1	3	3	199	401	597	1203	CoherentMotion_C#v1	1	500
578	1	2	23	3	3	3	3	143	457	429	1371	CoherentMotion_C#v1	1	500
526	1	6	61	1	1	3	3	368	232	1104	696	CoherentMotion_C#v1	1	500
1360	1	5	51	3	3	3	3	312	288	936	864	CoherentMotion_C#v1	1	500
791	1	4	42	3	3	3	3	256	344	768	1032	CoherentMotion_C#v1	1	500
521	1	6	61	1	1	3	3	368	232	1104	696	CoherentMotion_C#v1	1	500
1460	0	0	5	3	1	3	3	31	569	93	1707	CoherentMotion_C#v1	1	500
1384	0	2	23	2	0	3	3	143	457	429	1371	CoherentMotion_C#v1	1	500
1687	1	1	14	0	0	3	3	87	513	261	1539	CoherentMotion_C#v1	1	500
625	1	7	70	0	0	3	3	424	176	1272	528	CoherentMotion_C#v1	1	500
1100	1	5	51	0	0	3	3	312	288	936	864	CoherentMotion_C#v1	1	500
766	1	0	5	1	1	3	3	31	569	93	1707	CoherentMotion_C#v1	1	500
806	1	2	23	3	3	3	3	143	457	429	1371	CoherentMotion_C#v1	1	500
810	1	0	5	0	0	3	3	31	569	93	1707	CoherentMotion_C#v1	1	500
668	1	5	51	2	2	3	3	312	288	936	864	CoherentMotion_C#v1	1	500
1058	1	1	14	1	1	3	3	87	513	261	1539	CoherentMotion_C#v1	1	500
538	1	7	70	1	1	3	3	424	176	1272	528	CoherentMotion_C#v1	1	500
1380	0	2	23	0	3	3	3	143	457	429	1371	CoherentMotion_C#v1	1	500
594	1	7	70	3	3	3	3	424	176	1272	528	CoherentMotion_C#v1	1	500
746	1	5	51	2	2	3	3	312	288	936	864	CoherentMotion_C#v1	1	500
745	1	1	14	3	3	3	3	87	513	261	1539	CoherentMotion_C#v1	1	500
626	1	1	14	2	2	3	3	87	513	261	1539	CoherentMotion_C#v1	1	500
592	1	4	42	3	3	3	3	256	344	768	1032	CoherentMotion_C#v1	1	500
610	1	5	51	3	3	3	3	312	288	936	864	CoherentMotion_C#v1	1	500
814	1	4	42	1	1	3	3	256	344	768	1032	CoherentMotion_C#v1	1	500
688	1	3	33	3	3	3	3	199	401	597	1203	CoherentMotion_C#v1	1	500
636	1	3	33	3	3	3	3	199	401	597	1203	CoherentMotion_C#v1	1	500
585	1	5	51	3	3	3	3	312	288	936	864	CoherentMotion_C#v1	1	500
605	1	7	70	3	3	3	3	424	176	1272	528	CoherentMotion_C#v1	1	500
934	0	4	42	1	3	3	3	256	344	768	1032	CoherentMotion_C#v1	1	500
1074	0	1	14	1	3	3	3	87	513	261	1539	CoherentMotion_C#v1	1	500
721	1	7	70	2	2	3	3	424	176	1272	528	CoherentMotion_C#v1	1	500
1434	1	2	23	2	2	3	3	143	457	429	1371	CoherentMotion_C#v1	1	500
595	1	4	42	2	2	3	3	256	344	768	1032	CoherentMotion_C#v1	1	500
598	1	4	42	3	3	3	3	256	344	768	1032	CoherentMotion_C#v1	1	500
834	1	5	51	0	0	3	3	312	288	936	864	CoherentMotion_C#v1	1	500
599	1	7	70	1	1	3	3	424	176	1272	528	CoherentMotion_C#v1	1	500
547	0	4	42	2	1	3	3	256	344	768	1032	CoherentMotion_C#v1	1	500
1470	0	0	5	2	0	3	3	31	569	93	1707	CoherentMotion_C#v1	1	500
574	1	7	70	1	1	3	3	424	176	1272	528	CoherentMotion_C#v1	1	500
529	1	6	61	3	3	3	3	368	232	1104	696	CoherentMotion_C#v1	1	500
831	0	0	5	1	0	3	3	31	569	93	1707	CoherentMotion_C#v1	1	500
632	1	2	23	2	2	3	3	143	457	429	1371	CoherentMotion_C#v1	1	500
748	0	1	14	2	0	3	3	87	513	261	1539	CoherentMotion_C#v1	1	500
526	0	0	5	1	3	3	3	31	569	93	1707	CoherentMotion_C#v1	1	500
887	0	0	5	3	2	3	3	31	569	93	1707	CoherentMotion_C#v1	1	500
698	1	0	5	1	1	3	3	31	569	93	1707	CoherentMotion_C#v1	1	500
727	1	2	23	1	1	3	3	143	457	429	1371	CoherentMotion_C#v1	1	500
596	1	6	61	0	0	3	3	368	232	1104	696	CoherentMotion_C#v1	1	500
858	0	1	14	1	2	3	3	87	513	261	1539	CoherentMotion_C#v1	1	500
588	0	0	5	0	3	3	3	31	569	93	1707	CoherentMotion_C#v1	1	500
641	1	5	51	0	0	3	3	312	288	936	864	CoherentMotion_C#v1	1	500
830	1	7	70	0	0	3	3	424	176	1272	528	CoherentMotion_C#v1	1	500
524	1	5	51	3	3	3	3	312	288	936	864	CoherentMotion_C#v1	1	500
905	1	3	33	1	1	3	3	199	401	597	1203	CoherentMotion_C#v1	1	500
590	0	1	14	1	3	3	3	87	513	261	1539	CoherentMotion_C#v1	1	500
618	1	5	51	1	1	3	3	312	288	936	864	CoherentMotion_C#v1	1	500
591	1	3	33	2	2	3	3	199	401	597	1203	CoherentMotion_C#v1	1	500
666	0	1	14	1	3	3	3	87	513	261	1539	CoherentMotion_C#v1	1	500
993	0	1	14	3	1	3	3	87	513	261	1539	CoherentMotion_C#v1	1	500
607	1	5	51	3	3	3	3	312	288	936	864	CoherentMotion_C#v1	1	500
675	1	4	42	1	1	3	3	256	344	768	1032	CoherentMotion_C#v1	1	500
1194	0	1	14	2	0	3	3	87	513	261	1539	CoherentMotion_C#v1	1	500
654	0	4	42	1	3	3	3	256	344	768	1032	CoherentMotion_C#v1	1	500
1252	0	0	5	2	0	3	3	31	569	93	1707	CoherentMotion_C#v1	1	500
865	1	1	14	0	0	3	3	87	513	261	1539	CoherentMotion_C#v1	1	500
580	1	2	23	2	2	3	3	143	457	429	1371	CoherentMotion_C#v1	1	500
591	1	6	61	2	2	3	3	368	232	1104	696	CoherentMotion_C#v1	1	500
1379	1	3	33	0	0	3	3	199	401	597	1203	CoherentMotion_C#v1	1	500
1121	0	0	5	1	2	3	3	31	569	93	1707	CoherentMotion_C#v1	1	500
556	1	3	33	1	1	3	3	199	401	597	1203	CoherentMotion_C#v1	1	500
593	1	6	61	1	1	3	3	368	232	1104	696	CoherentMotion_C#v1	1	500
539	1	5	51	1	1	3	3	312	288	936	864	CoherentMotion_C#v1	1	500
654	1	5	51	0	0	3	3	312	288	936	864	CoherentMotion_C#v1	1	500
588	1	7	70	2	2	3	3	424	176	1272	528	CoherentMotion_C#v1	1	500
704	0	1	14	0	1	3	3	87	513	261	1539	CoherentMotion_C#v1	1	500
744	0	0	5	1	2	3	3	31	569	93	1707	CoherentMotion_C#v1	1	500
846	1	4	42	0	0	3	3	256	344	768	1032	CoherentMotion_C#v1	1	500
706	1	3	33	0	0	3	3	199	401	597	1203	CoherentMotion_C#v1	1	500
647	0	3	33	2	0	3	3	199	401	597	1203	CoherentMotion_C#v1	1	500
730	1	6	61	2	2	3	3	368	232	1104	696	CoherentMotion_C#v1	1	500
526	1	6	61	3	3	3	3	368	232	1104	696	CoherentMotion_C#v1	1	500
884	0	1	14	3	1	3	3	87	513	261	1539	CoherentMotion_C#v1	1	500
851	0	0	5	2	0	3	3	31	569	93	1707	CoherentMotion_C#v1	1	500
686	0	1	14	1	3	3	3	87	513	261	1539	CoherentMotion_C#v1	1	500
1156	1	2	23	1	1	3	3	143	457	429	1371	CoherentMotion_C#v1	1	500
752	1	7	70	2	2	3	3	424	176	1272	528	CoherentMotion_C#v1	1	500
672	1	6	61	2	2	3	3	368	232	1104	696	CoherentMotion_C#v1	1	500
581	1	6	61	0	0	3	3	368	232	1104	696	CoherentMotion_C#v1	1	500
576	1	5	51	3	3	3	3	312	288	936	864	CoherentMotion_C#v1	1	500
572	1	5	51	1	1	3	3	312	288	936	864	CoherentMotion_C#v1	1	500
536	1	6	61	2	2	3	3	368	232	1104	696	CoherentMotion_C#v1	1	500
601	1	5	51	2	2	3	3	312	288	936	864	CoherentMotion_C#v1	1	500
798	0	0	5	3	0	3	3	31	569	93	1707	CoherentMotion_C#v1	1	500
1017	1	3	33	2	2	3	3	199	401	597	1203	CoherentMotion_C#v1	1	500
614	1	3	33	0	0	3	3	199	401	597	1203	CoherentMotion_C#v1	1	500
874	0	3	33	1	3	3	3	199	401	597	1203	CoherentMotion_C#v1	1	500
607	1	7	70	1	1	3	3	424	176	1272	528	CoherentMotion_C#v1	1	500
611	1	7	70	1	1	3	3	424	176	1272	528	CoherentMotion_C#v1	1	500
567	0	1	14	0	3	3	3	87	513	261	1539	CoherentMotion_C#v1	1	500
595	1	2	23	1	1	3	3	143	457	429	1371	CoherentMotion_C#v1	1	500
550	1	4	42	3	3	3	3	256	344	768	1032	CoherentMotion_C#v1	1	500
546	1	3	33	3	3	3	3	199	401	597	1203	CoherentMotion_C#v1	1	500
573	1	7	70	3	3	3	3	424	176	1272	528	CoherentMotion_C#v1	1	500
2472	1	1	14	3	3	3	3	87	513	261	1539	CoherentMotion_C#v1	1	500
573	1	4	42	0	0	3	3	256	344	768	1032	CoherentMotion_C#v1	1	500
2480	1	7	70	0	0	3	3	424	176	1272	528	CoherentMotion_C#v1	1	500
715	1	6	61	2	2	3	3	368	232	1104	696	CoherentMotion_C#v1	1	500
636	1	7	70	1	1	3	3	424	176	1272	528	CoherentMotion_C#v1	1	500
632	1	4	42	2	2	3	3	256	344	768	1032	CoherentMotion_C#v1	1	500
679	1	5	51	2	2	3	3	312	288	936	864	CoherentMotion_C#v1	1	500
620	1	6	61	1	1	3	3	368	232	1104	696	CoherentMotion_C#v1	1	500
585	1	6	61	3	3	3	3	368	232	1104	696	CoherentMotion_C#v1	1	500
765	0	0	5	2	0	3	3	31	569	93	1707	CoherentMotion_C#v1	1	500
598	1	7	70	2	2	3	3	424	176	1272	528	CoherentMotion_C#v1	1	500
625	1	3	33	3	3	3	3	199	401	597	1203	CoherentMotion_C#v1	1	500
600	1	7	70	0	0	3	3	424	176	1272	528	CoherentMotion_C#v1	1	500
523	1	7	70	1	1	3	3	424	176	1272	528	CoherentMotion_C#v1	1	500
588	0	0	5	0	3	3	3	31	569	93	1707	CoherentMotion_C#v1	1	500
530	1	7	70	1	1	3	3	424	176	1272	528	CoherentMotion_C#v1	1	500
700	0	1	14	3	0	3	3	87	513	261	1539	CoherentMotion_C#v1	1	500
882	0	1	14	0	3	3	3	87	513	261	1539	CoherentMotion_C#v1	1	500
651	1	2	23	2	2	3	3	143	457	429	1371	CoherentMotion_C#v1	1	500
629	1	4	42	0	0	3	3	256	344	768	1032	CoherentMotion_C#v1	1	500
945	1	3	33	0	0	3	3	199	401	597	1203	CoherentMotion_C#v1	1	500
647	1	3	33	2	2	3	3	199	401	597	1203	CoherentMotion_C#v1	1	500
605	1	5	51	3	3	3	3	312	288	936	864	CoherentMotion_C#v1	1	500
574	1	5	51	2	2	3	3	312	288	936	864	CoherentMotion_C#v1	1	500
612	1	4	42	0	0	3	3	256	344	768	1032	CoherentMotion_C#v1	1	500
792	0	5	51	1	3	3	3	312	288	936	864	CoherentMotion_C#v1	1	500
592	1	7	70	1	1	3	3	424	176	1272	528	CoherentMotion_C#v1	1	500
738	1	2	23	1	1	3	3	143	457	429	1371	CoherentMotion_C#v1	1	500
645	1	5	51	1	1	3	3	312	288	936	864	CoherentMotion_C#v1	1	500
683	1	2	23	2	2	3	3	143	457	429	1371	CoherentMotion_C#v1	1	500
542	1	4	42	1	1	3	3	256	344	768	1032	CoherentMotion_C#v1	1	500
877	1	4	42	0	0	3	3	256	344	768	1032	CoherentMotion_C#v1	1	500
652	0	2	23	3	1	3	3	143	457	429	1371	CoherentMotion_C#v1	1	500
644	0	2	23	0	3	3	3	143	457	429	1371	CoherentMotion_C#v1	1	500
1378	1	7	70	0	0	3	3	424	176	1272	528	CoherentMotion_C#v1	1	500
587	1	7	70	0	0	3	3	424	176	1272	528	CoherentMotion_C#v1	1	500
624	1	6	61	3	3	3	3	368	232	1104	696	CoherentMotion_C#v1	1	500
620	0	1	14	3	0	3	3	87	513	261	1539	CoherentMotion_C#v1	1	500
632	1	3	33	2	2	3	3	199	401	597	1203	CoherentMotion_C#v1	1	500
622	1	7	70	0	0	3	3	424	176	1272	528	CoherentMotion_C#v1	1	500
524	1	7	70	3	3	3	3	424	176	1272	528	CoherentMotion_C#v1	1	500
1548	1	7	70	1	1	3	3	424	176	1272	528	CoherentMotion_C#v1	1	500
