# Supplementary material for: The Leuven Embedded Figures Test (L-EFT): measuring perception, intelligence or executive function?
Source: PeerJ. 2018 Mar 26;6:e4524. doi: 10.7717/peerj.4524 (PMC5875396; doi:10.7717/peerj.4524)
Supplement: Supplemental Information 9 [file peerj-06-4524-s009.zip › Study 1/CoherentMotion/117130CoherentMotion.csv]

ReactionTime	Accuracy	CoherenceLevel	CoherenceValue	StimDirection	RespDirection	G_MeanCoherentSpeed	G_MeanRandomSpeed	TotalCoherent	TotalRandom	TotalCoherentSpeed	TotalRandomSpeed	TestID	MainPrac	MotionDuration
1561	0	5	51	1	3	3	3	312	288	936	864	CoherentMotion_C#v1	0	1000
1469	0	0	5	1	2	3	3	31	569	93	1707	CoherentMotion_C#v1	0	1000
1284	0	4	42	3	1	3	3	256	344	768	1032	CoherentMotion_C#v1	0	1000
1453	0	7	70	1	3	3	3	424	176	1272	528	CoherentMotion_C#v1	0	1000
1473	0	5	51	0	2	3	3	312	288	936	864	CoherentMotion_C#v1	0	1000
3936	1	3	33	2	2	3	3	199	401	597	1203	CoherentMotion_C#v1	0	1000
2142	1	3	33	2	2	3	3	199	401	597	1203	CoherentMotion_C#v1	0	1000
1600	1	6	61	2	2	3	3	368	232	1104	696	CoherentMotion_C#v1	0	1000
1315	0	0	5	0	1	3	3	31	569	93	1707	CoherentMotion_C#v1	0	1000
1647	0	0	5	1	3	3	3	31	569	93	1707	CoherentMotion_C#v1	0	1000
1821	0	5	51	1	3	3	3	312	288	936	864	CoherentMotion_C#v1	0	1000
2182	0	2	23	0	2	3	3	143	457	429	1371	CoherentMotion_C#v1	0	1000
1420	0	4	42	0	3	3	3	256	344	768	1032	CoherentMotion_C#v1	0	1000
1588	1	6	61	2	2	3	3	368	232	1104	696	CoherentMotion_C#v1	0	1000
1366	1	6	61	1	1	3	3	368	232	1104	696	CoherentMotion_C#v1	0	1000
1558	0	4	42	1	3	3	3	256	344	768	1032	CoherentMotion_C#v1	0	1000
3163	1	7	70	2	2	3	3	424	176	1272	528	CoherentMotion_C#v1	0	1000
1679	0	0	5	0	1	3	3	31	569	93	1707	CoherentMotion_C#v1	0	1000
1649	1	6	61	2	2	3	3	368	232	1104	696	CoherentMotion_C#v1	0	1000
1496	0	4	42	2	3	3	3	256	344	768	1032	CoherentMotion_C#v1	0	1000
1537	1	4	42	3	3	3	3	256	344	768	1032	CoherentMotion_C#v1	0	1000
1344	1	6	61	2	2	3	3	368	232	1104	696	CoherentMotion_C#v1	0	1000
1215	1	2	23	1	1	3	3	143	457	429	1371	CoherentMotion_C#v1	0	1000
2211	0	5	51	2	3	3	3	312	288	936	864	CoherentMotion_C#v1	0	1000
5603	0	6	61	1	3	3	3	368	232	1104	696	CoherentMotion_C#v1	0	1000
1436	1	7	70	2	2	3	3	424	176	1272	528	CoherentMotion_C#v1	0	1000
1408	0	2	23	2	1	3	3	143	457	429	1371	CoherentMotion_C#v1	0	1000
1651	0	2	23	0	1	3	3	143	457	429	1371	CoherentMotion_C#v1	0	1000
1457	1	4	42	3	3	3	3	256	344	768	1032	CoherentMotion_C#v1	0	1000
1595	0	6	61	0	3	3	3	368	232	1104	696	CoherentMotion_C#v1	0	1000
1506	0	1	14	3	1	3	3	87	513	261	1539	CoherentMotion_C#v1	0	1000
1871	0	2	23	1	3	3	3	143	457	429	1371	CoherentMotion_C#v1	0	1000
1554	0	2	23	0	3	3	3	143	457	429	1371	CoherentMotion_C#v1	0	1000
1487	0	3	33	3	2	3	3	199	401	597	1203	CoherentMotion_C#v1	0	1000
1451	0	0	5	2	3	3	3	31	569	93	1707	CoherentMotion_C#v1	0	1000
1565	1	5	51	0	0	3	3	312	288	936	864	CoherentMotion_C#v1	0	1000
1313	1	6	61	1	1	3	3	368	232	1104	696	CoherentMotion_C#v1	0	1000
1512	1	6	61	1	1	3	3	368	232	1104	696	CoherentMotion_C#v1	0	1000
1260	0	0	5	0	1	3	3	31	569	93	1707	CoherentMotion_C#v1	0	1000
1136	0	3	33	1	3	3	3	199	401	597	1203	CoherentMotion_C#v1	0	1000
1488	1	4	42	2	2	3	3	256	344	768	1032	CoherentMotion_C#v1	0	1000
1663	0	6	61	3	1	3	3	368	232	1104	696	CoherentMotion_C#v1	0	1000
1629	0	1	14	2	3	3	3	87	513	261	1539	CoherentMotion_C#v1	0	1000
1397	1	4	42	1	1	3	3	256	344	768	1032	CoherentMotion_C#v1	0	1000
1486	1	4	42	0	0	3	3	256	344	768	1032	CoherentMotion_C#v1	0	1000
1464	1	7	70	0	0	3	3	424	176	1272	528	CoherentMotion_C#v1	0	1000
1355	1	6	61	3	3	3	3	368	232	1104	696	CoherentMotion_C#v1	0	1000
1459	1	0	5	1	1	3	3	31	569	93	1707	CoherentMotion_C#v1	0	1000
1500	0	0	5	1	2	3	3	31	569	93	1707	CoherentMotion_C#v1	0	1000
1400	0	0	5	2	3	3	3	31	569	93	1707	CoherentMotion_C#v1	0	1000
1657	0	1	14	1	3	3	3	87	513	261	1539	CoherentMotion_C#v1	0	1000
1320	0	1	14	1	3	3	3	87	513	261	1539	CoherentMotion_C#v1	0	1000
1120	0	2	23	0	3	3	3	143	457	429	1371	CoherentMotion_C#v1	0	1000
1337	0	0	5	2	1	3	3	31	569	93	1707	CoherentMotion_C#v1	0	1000
1316	1	2	23	0	0	3	3	143	457	429	1371	CoherentMotion_C#v1	0	1000
1351	1	7	70	0	0	3	3	424	176	1272	528	CoherentMotion_C#v1	0	1000
1103	1	5	51	1	1	3	3	312	288	936	864	CoherentMotion_C#v1	0	1000
1448	0	3	33	0	1	3	3	199	401	597	1203	CoherentMotion_C#v1	0	1000
1435	1	1	14	3	3	3	3	87	513	261	1539	CoherentMotion_C#v1	0	1000
1636	1	2	23	3	3	3	3	143	457	429	1371	CoherentMotion_C#v1	0	1000
1248	1	6	61	3	3	3	3	368	232	1104	696	CoherentMotion_C#v1	0	1000
1054	1	7	70	0	0	3	3	424	176	1272	528	CoherentMotion_C#v1	0	1000
1024	0	6	61	2	3	3	3	368	232	1104	696	CoherentMotion_C#v1	0	1000
1023	1	7	70	3	3	3	3	424	176	1272	528	CoherentMotion_C#v1	0	1000
1311	1	3	33	3	3	3	3	199	401	597	1203	CoherentMotion_C#v1	0	1000
1385	0	3	33	2	3	3	3	199	401	597	1203	CoherentMotion_C#v1	0	1000
1269	1	5	51	3	3	3	3	312	288	936	864	CoherentMotion_C#v1	0	1000
1434	0	4	42	3	1	3	3	256	344	768	1032	CoherentMotion_C#v1	0	1000
1333	1	5	51	2	2	3	3	312	288	936	864	CoherentMotion_C#v1	0	1000
1131	1	3	33	1	1	3	3	199	401	597	1203	CoherentMotion_C#v1	0	1000
1150	0	7	70	2	3	3	3	424	176	1272	528	CoherentMotion_C#v1	0	1000
1417	1	5	51	0	0	3	3	312	288	936	864	CoherentMotion_C#v1	0	1000
1435	1	5	51	3	3	3	3	312	288	936	864	CoherentMotion_C#v1	0	1000
1572	1	2	23	3	3	3	3	143	457	429	1371	CoherentMotion_C#v1	0	1000
1609	0	2	23	2	3	3	3	143	457	429	1371	CoherentMotion_C#v1	0	1000
1641	1	2	23	3	3	3	3	143	457	429	1371	CoherentMotion_C#v1	0	1000
1382	1	7	70	0	0	3	3	424	176	1272	528	CoherentMotion_C#v1	0	1000
1137	1	7	70	3	3	3	3	424	176	1272	528	CoherentMotion_C#v1	0	1000
1410	0	2	23	0	1	3	3	143	457	429	1371	CoherentMotion_C#v1	0	1000
1097	1	1	14	1	1	3	3	87	513	261	1539	CoherentMotion_C#v1	0	1000
1221	0	1	14	1	3	3	3	87	513	261	1539	CoherentMotion_C#v1	1	500
1202	1	2	23	3	3	3	3	143	457	429	1371	CoherentMotion_C#v1	1	500
993	0	3	33	2	3	3	3	199	401	597	1203	CoherentMotion_C#v1	1	500
1019	1	5	51	0	0	3	3	312	288	936	864	CoherentMotion_C#v1	1	500
758	1	6	61	1	1	3	3	368	232	1104	696	CoherentMotion_C#v1	1	500
842	0	6	61	2	1	3	3	368	232	1104	696	CoherentMotion_C#v1	1	500
835	1	7	70	1	1	3	3	424	176	1272	528	CoherentMotion_C#v1	1	500
868	0	3	33	3	1	3	3	199	401	597	1203	CoherentMotion_C#v1	1	500
849	1	6	61	3	3	3	3	368	232	1104	696	CoherentMotion_C#v1	1	500
909	1	4	42	3	3	3	3	256	344	768	1032	CoherentMotion_C#v1	1	500
896	1	4	42	1	1	3	3	256	344	768	1032	CoherentMotion_C#v1	1	500
900	1	3	33	3	3	3	3	199	401	597	1203	CoherentMotion_C#v1	1	500
845	0	3	33	0	1	3	3	199	401	597	1203	CoherentMotion_C#v1	1	500
899	1	0	5	1	1	3	3	31	569	93	1707	CoherentMotion_C#v1	1	500
879	1	5	51	0	0	3	3	312	288	936	864	CoherentMotion_C#v1	1	500
787	1	6	61	1	1	3	3	368	232	1104	696	CoherentMotion_C#v1	1	500
803	0	2	23	3	2	3	3	143	457	429	1371	CoherentMotion_C#v1	1	500
845	1	4	42	3	3	3	3	256	344	768	1032	CoherentMotion_C#v1	1	500
912	0	1	14	2	1	3	3	87	513	261	1539	CoherentMotion_C#v1	1	500
893	1	0	5	0	0	3	3	31	569	93	1707	CoherentMotion_C#v1	1	500
887	1	2	23	2	2	3	3	143	457	429	1371	CoherentMotion_C#v1	1	500
796	1	4	42	0	0	3	3	256	344	768	1032	CoherentMotion_C#v1	1	500
693	1	5	51	1	1	3	3	312	288	936	864	CoherentMotion_C#v1	1	500
658	1	3	33	3	3	3	3	199	401	597	1203	CoherentMotion_C#v1	1	500
1193	0	0	5	0	3	3	3	31	569	93	1707	CoherentMotion_C#v1	1	500
1549	0	2	23	1	0	3	3	143	457	429	1371	CoherentMotion_C#v1	1	500
855	1	3	33	1	1	3	3	199	401	597	1203	CoherentMotion_C#v1	1	500
912	1	2	23	1	1	3	3	143	457	429	1371	CoherentMotion_C#v1	1	500
864	1	5	51	1	1	3	3	312	288	936	864	CoherentMotion_C#v1	1	500
1468	1	2	23	1	1	3	3	143	457	429	1371	CoherentMotion_C#v1	1	500
904	1	7	70	0	0	3	3	424	176	1272	528	CoherentMotion_C#v1	1	500
1182	0	4	42	0	1	3	3	256	344	768	1032	CoherentMotion_C#v1	1	500
2686	1	2	23	1	1	3	3	143	457	429	1371	CoherentMotion_C#v1	1	500
863	1	3	33	0	0	3	3	199	401	597	1203	CoherentMotion_C#v1	1	500
979	1	2	23	3	3	3	3	143	457	429	1371	CoherentMotion_C#v1	1	500
889	1	5	51	0	0	3	3	312	288	936	864	CoherentMotion_C#v1	1	500
781	1	3	33	1	1	3	3	199	401	597	1203	CoherentMotion_C#v1	1	500
782	1	3	33	3	3	3	3	199	401	597	1203	CoherentMotion_C#v1	1	500
760	0	0	5	0	1	3	3	31	569	93	1707	CoherentMotion_C#v1	1	500
752	1	7	70	0	0	3	3	424	176	1272	528	CoherentMotion_C#v1	1	500
839	1	6	61	3	3	3	3	368	232	1104	696	CoherentMotion_C#v1	1	500
793	1	5	51	0	0	3	3	312	288	936	864	CoherentMotion_C#v1	1	500
730	1	4	42	2	2	3	3	256	344	768	1032	CoherentMotion_C#v1	1	500
836	0	2	23	3	1	3	3	143	457	429	1371	CoherentMotion_C#v1	1	500
822	1	5	51	1	1	3	3	312	288	936	864	CoherentMotion_C#v1	1	500
809	0	0	5	3	2	3	3	31	569	93	1707	CoherentMotion_C#v1	1	500
754	1	4	42	3	3	3	3	256	344	768	1032	CoherentMotion_C#v1	1	500
927	1	1	14	1	1	3	3	87	513	261	1539	CoherentMotion_C#v1	1	500
808	1	5	51	1	1	3	3	312	288	936	864	CoherentMotion_C#v1	1	500
833	0	1	14	0	3	3	3	87	513	261	1539	CoherentMotion_C#v1	1	500
1027	1	3	33	3	3	3	3	199	401	597	1203	CoherentMotion_C#v1	1	500
986	0	0	5	3	0	3	3	31	569	93	1707	CoherentMotion_C#v1	1	500
896	1	4	42	3	3	3	3	256	344	768	1032	CoherentMotion_C#v1	1	500
965	0	2	23	0	2	3	3	143	457	429	1371	CoherentMotion_C#v1	1	500
955	0	5	51	3	1	3	3	312	288	936	864	CoherentMotion_C#v1	1	500
1015	1	5	51	3	3	3	3	312	288	936	864	CoherentMotion_C#v1	1	500
927	1	4	42	0	0	3	3	256	344	768	1032	CoherentMotion_C#v1	1	500
1260	0	0	5	0	1	3	3	31	569	93	1707	CoherentMotion_C#v1	1	500
1089	1	0	5	3	3	3	3	31	569	93	1707	CoherentMotion_C#v1	1	500
1066	1	3	33	1	1	3	3	199	401	597	1203	CoherentMotion_C#v1	1	500
1249	0	3	33	0	3	3	3	199	401	597	1203	CoherentMotion_C#v1	1	500
1167	0	1	14	1	3	3	3	87	513	261	1539	CoherentMotion_C#v1	1	500
2123	0	5	51	3	1	3	3	312	288	936	864	CoherentMotion_C#v1	1	500
901	1	3	33	1	1	3	3	199	401	597	1203	CoherentMotion_C#v1	1	500
902	1	7	70	1	1	3	3	424	176	1272	528	CoherentMotion_C#v1	1	500
742	1	5	51	1	1	3	3	312	288	936	864	CoherentMotion_C#v1	1	500
837	1	5	51	2	2	3	3	312	288	936	864	CoherentMotion_C#v1	1	500
1040	1	2	23	1	1	3	3	143	457	429	1371	CoherentMotion_C#v1	1	500
840	1	2	23	2	2	3	3	143	457	429	1371	CoherentMotion_C#v1	1	500
810	1	2	23	0	0	3	3	143	457	429	1371	CoherentMotion_C#v1	1	500
940	0	1	14	0	1	3	3	87	513	261	1539	CoherentMotion_C#v1	1	500
824	1	7	70	0	0	3	3	424	176	1272	528	CoherentMotion_C#v1	1	500
675	1	5	51	1	1	3	3	312	288	936	864	CoherentMotion_C#v1	1	500
1010	0	2	23	2	3	3	3	143	457	429	1371	CoherentMotion_C#v1	1	500
736	1	7	70	1	1	3	3	424	176	1272	528	CoherentMotion_C#v1	1	500
783	1	7	70	0	0	3	3	424	176	1272	528	CoherentMotion_C#v1	1	500
538	1	7	70	0	0	3	3	424	176	1272	528	CoherentMotion_C#v1	1	500
596	1	7	70	0	0	3	3	424	176	1272	528	CoherentMotion_C#v1	1	500
767	0	3	33	2	0	3	3	199	401	597	1203	CoherentMotion_C#v1	1	500
849	0	0	5	2	3	3	3	31	569	93	1707	CoherentMotion_C#v1	1	500
867	1	3	33	3	3	3	3	199	401	597	1203	CoherentMotion_C#v1	1	500
840	1	3	33	1	1	3	3	199	401	597	1203	CoherentMotion_C#v1	1	500
888	0	1	14	3	0	3	3	87	513	261	1539	CoherentMotion_C#v1	1	500
748	1	1	14	0	0	3	3	87	513	261	1539	CoherentMotion_C#v1	1	500
569	1	2	23	0	0	3	3	143	457	429	1371	CoherentMotion_C#v1	1	500
807	1	5	51	3	3	3	3	312	288	936	864	CoherentMotion_C#v1	1	500
853	1	6	61	2	2	3	3	368	232	1104	696	CoherentMotion_C#v1	1	500
702	0	2	23	0	2	3	3	143	457	429	1371	CoherentMotion_C#v1	1	500
755	1	1	14	0	0	3	3	87	513	261	1539	CoherentMotion_C#v1	1	500
949	0	4	42	3	1	3	3	256	344	768	1032	CoherentMotion_C#v1	1	500
982	1	6	61	2	2	3	3	368	232	1104	696	CoherentMotion_C#v1	1	500
1023	0	2	23	1	3	3	3	143	457	429	1371	CoherentMotion_C#v1	1	500
1087	0	0	5	1	0	3	3	31	569	93	1707	CoherentMotion_C#v1	1	500
712	1	7	70	1	1	3	3	424	176	1272	528	CoherentMotion_C#v1	1	500
918	0	3	33	2	1	3	3	199	401	597	1203	CoherentMotion_C#v1	1	500
761	1	7	70	1	1	3	3	424	176	1272	528	CoherentMotion_C#v1	1	500
631	1	6	61	3	3	3	3	368	232	1104	696	CoherentMotion_C#v1	1	500
1121	0	1	14	2	0	3	3	87	513	261	1539	CoherentMotion_C#v1	1	500
802	1	4	42	3	3	3	3	256	344	768	1032	CoherentMotion_C#v1	1	500
868	1	5	51	3	3	3	3	312	288	936	864	CoherentMotion_C#v1	1	500
774	1	7	70	2	2	3	3	424	176	1272	528	CoherentMotion_C#v1	1	500
665	1	6	61	1	1	3	3	368	232	1104	696	CoherentMotion_C#v1	1	500
630	1	4	42	2	2	3	3	256	344	768	1032	CoherentMotion_C#v1	1	500
548	0	1	14	3	2	3	3	87	513	261	1539	CoherentMotion_C#v1	1	500
613	1	5	51	1	1	3	3	312	288	936	864	CoherentMotion_C#v1	1	500
681	1	4	42	3	3	3	3	256	344	768	1032	CoherentMotion_C#v1	1	500
657	1	5	51	0	0	3	3	312	288	936	864	CoherentMotion_C#v1	1	500
663	1	5	51	2	2	3	3	312	288	936	864	CoherentMotion_C#v1	1	500
645	1	2	23	2	2	3	3	143	457	429	1371	CoherentMotion_C#v1	1	500
651	1	7	70	1	1	3	3	424	176	1272	528	CoherentMotion_C#v1	1	500
612	1	1	14	2	2	3	3	87	513	261	1539	CoherentMotion_C#v1	1	500
661	1	6	61	0	0	3	3	368	232	1104	696	CoherentMotion_C#v1	1	500
659	1	6	61	1	1	3	3	368	232	1104	696	CoherentMotion_C#v1	1	500
745	1	5	51	0	0	3	3	312	288	936	864	CoherentMotion_C#v1	1	500
704	1	3	33	1	1	3	3	199	401	597	1203	CoherentMotion_C#v1	1	500
555	1	5	51	2	2	3	3	312	288	936	864	CoherentMotion_C#v1	1	500
586	1	3	33	0	0	3	3	199	401	597	1203	CoherentMotion_C#v1	1	500
637	0	3	33	0	2	3	3	199	401	597	1203	CoherentMotion_C#v1	1	500
851	0	1	14	2	3	3	3	87	513	261	1539	CoherentMotion_C#v1	1	500
685	1	6	61	3	3	3	3	368	232	1104	696	CoherentMotion_C#v1	1	500
629	1	7	70	0	0	3	3	424	176	1272	528	CoherentMotion_C#v1	1	500
952	0	0	5	3	1	3	3	31	569	93	1707	CoherentMotion_C#v1	1	500
887	1	2	23	1	1	3	3	143	457	429	1371	CoherentMotion_C#v1	1	500
809	1	4	42	3	3	3	3	256	344	768	1032	CoherentMotion_C#v1	1	500
756	1	4	42	0	0	3	3	256	344	768	1032	CoherentMotion_C#v1	1	500
907	0	0	5	3	1	3	3	31	569	93	1707	CoherentMotion_C#v1	1	500
796	1	7	70	0	0	3	3	424	176	1272	528	CoherentMotion_C#v1	1	500
946	1	5	51	0	0	3	3	312	288	936	864	CoherentMotion_C#v1	1	500
686	1	7	70	0	0	3	3	424	176	1272	528	CoherentMotion_C#v1	1	500
661	1	4	42	1	1	3	3	256	344	768	1032	CoherentMotion_C#v1	1	500
810	1	3	33	0	0	3	3	199	401	597	1203	CoherentMotion_C#v1	1	500
525	1	5	51	3	3	3	3	312	288	936	864	CoherentMotion_C#v1	1	500
617	1	4	42	0	0	3	3	256	344	768	1032	CoherentMotion_C#v1	1	500
612	0	6	61	2	1	3	3	368	232	1104	696	CoherentMotion_C#v1	1	500
1074	1	6	61	0	0	3	3	368	232	1104	696	CoherentMotion_C#v1	1	500
1057	1	1	14	0	0	3	3	87	513	261	1539	CoherentMotion_C#v1	1	500
648	1	5	51	3	3	3	3	312	288	936	864	CoherentMotion_C#v1	1	500
583	1	6	61	2	2	3	3	368	232	1104	696	CoherentMotion_C#v1	1	500
779	0	2	23	2	0	3	3	143	457	429	1371	CoherentMotion_C#v1	1	500
2179	1	1	14	2	2	3	3	87	513	261	1539	CoherentMotion_C#v1	1	500
744	1	7	70	3	3	3	3	424	176	1272	528	CoherentMotion_C#v1	1	500
897	1	4	42	3	3	3	3	256	344	768	1032	CoherentMotion_C#v1	1	500
1037	0	1	14	0	1	3	3	87	513	261	1539	CoherentMotion_C#v1	1	500
763	1	6	61	0	0	3	3	368	232	1104	696	CoherentMotion_C#v1	1	500
835	1	6	61	2	2	3	3	368	232	1104	696	CoherentMotion_C#v1	1	500
663	0	5	51	2	0	3	3	312	288	936	864	CoherentMotion_C#v1	1	500
725	1	4	42	1	1	3	3	256	344	768	1032	CoherentMotion_C#v1	1	500
569	1	7	70	2	2	3	3	424	176	1272	528	CoherentMotion_C#v1	1	500
568	1	4	42	0	0	3	3	256	344	768	1032	CoherentMotion_C#v1	1	500
707	1	2	23	3	3	3	3	143	457	429	1371	CoherentMotion_C#v1	1	500
899	1	7	70	2	2	3	3	424	176	1272	528	CoherentMotion_C#v1	1	500
775	1	4	42	1	1	3	3	256	344	768	1032	CoherentMotion_C#v1	1	500
664	1	3	33	3	3	3	3	199	401	597	1203	CoherentMotion_C#v1	1	500
678	1	4	42	1	1	3	3	256	344	768	1032	CoherentMotion_C#v1	1	500
652	1	5	51	0	0	3	3	312	288	936	864	CoherentMotion_C#v1	1	500
784	0	0	5	2	3	3	3	31	569	93	1707	CoherentMotion_C#v1	1	500
1569	0	3	33	2	1	3	3	199	401	597	1203	CoherentMotion_C#v1	1	500
792	1	1	14	1	1	3	3	87	513	261	1539	CoherentMotion_C#v1	1	500
723	1	7	70	0	0	3	3	424	176	1272	528	CoherentMotion_C#v1	1	500
802	1	6	61	0	0	3	3	368	232	1104	696	CoherentMotion_C#v1	1	500
748	1	6	61	3	3	3	3	368	232	1104	696	CoherentMotion_C#v1	1	500
868	1	6	61	2	2	3	3	368	232	1104	696	CoherentMotion_C#v1	1	500
767	1	1	14	3	3	3	3	87	513	261	1539	CoherentMotion_C#v1	1	500
605	1	7	70	1	1	3	3	424	176	1272	528	CoherentMotion_C#v1	1	500
756	1	5	51	0	0	3	3	312	288	936	864	CoherentMotion_C#v1	1	500
588	1	6	61	2	2	3	3	368	232	1104	696	CoherentMotion_C#v1	1	500
776	1	1	14	1	1	3	3	87	513	261	1539	CoherentMotion_C#v1	1	500
1113	0	0	5	2	3	3	3	31	569	93	1707	CoherentMotion_C#v1	1	500
850	1	5	51	0	0	3	3	312	288	936	864	CoherentMotion_C#v1	1	500
947	1	4	42	3	3	3	3	256	344	768	1032	CoherentMotion_C#v1	1	500
747	1	4	42	2	2	3	3	256	344	768	1032	CoherentMotion_C#v1	1	500
1649	0	0	5	0	3	3	3	31	569	93	1707	CoherentMotion_C#v1	1	500
741	1	3	33	0	0	3	3	199	401	597	1203	CoherentMotion_C#v1	1	500
1017	1	2	23	1	1	3	3	143	457	429	1371	CoherentMotion_C#v1	1	500
1023	0	1	14	1	0	3	3	87	513	261	1539	CoherentMotion_C#v1	1	500
692	1	1	14	3	3	3	3	87	513	261	1539	CoherentMotion_C#v1	1	500
816	0	1	14	1	3	3	3	87	513	261	1539	CoherentMotion_C#v1	1	500
1353	0	0	5	1	3	3	3	31	569	93	1707	CoherentMotion_C#v1	1	500
929	1	0	5	0	0	3	3	31	569	93	1707	CoherentMotion_C#v1	1	500
670	1	7	70	2	2	3	3	424	176	1272	528	CoherentMotion_C#v1	1	500
711	0	2	23	0	2	3	3	143	457	429	1371	CoherentMotion_C#v1	1	500
538	1	2	23	1	1	3	3	143	457	429	1371	CoherentMotion_C#v1	1	500
741	1	5	51	3	3	3	3	312	288	936	864	CoherentMotion_C#v1	1	500
804	0	0	5	2	1	3	3	31	569	93	1707	CoherentMotion_C#v1	1	500
1421	1	7	70	3	3	3	3	424	176	1272	528	CoherentMotion_C#v1	1	500
774	1	1	14	3	3	3	3	87	513	261	1539	CoherentMotion_C#v1	1	500
769	1	7	70	3	3	3	3	424	176	1272	528	CoherentMotion_C#v1	1	500
2394	0	7	70	0	3	3	3	424	176	1272	528	CoherentMotion_C#v1	1	500
1100	0	3	33	0	3	3	3	199	401	597	1203	CoherentMotion_C#v1	1	500
941	1	7	70	0	0	3	3	424	176	1272	528	CoherentMotion_C#v1	1	500
912	1	3	33	3	3	3	3	199	401	597	1203	CoherentMotion_C#v1	1	500
2298	0	1	14	1	3	3	3	87	513	261	1539	CoherentMotion_C#v1	1	500
578	1	5	51	2	2	3	3	312	288	936	864	CoherentMotion_C#v1	1	500
707	0	7	70	0	2	3	3	424	176	1272	528	CoherentMotion_C#v1	1	500
778	1	6	61	3	3	3	3	368	232	1104	696	CoherentMotion_C#v1	1	500
594	1	7	70	1	1	3	3	424	176	1272	528	CoherentMotion_C#v1	1	500
719	1	6	61	1	1	3	3	368	232	1104	696	CoherentMotion_C#v1	1	500
701	1	3	33	2	2	3	3	199	401	597	1203	CoherentMotion_C#v1	1	500
587	1	0	5	2	2	3	3	31	569	93	1707	CoherentMotion_C#v1	1	500
696	1	7	70	2	2	3	3	424	176	1272	528	CoherentMotion_C#v1	1	500
574	0	2	23	0	2	3	3	143	457	429	1371	CoherentMotion_C#v1	1	500
693	1	3	33	2	2	3	3	199	401	597	1203	CoherentMotion_C#v1	1	500
2179	1	5	51	3	3	3	3	312	288	936	864	CoherentMotion_C#v1	1	500
1480	1	0	5	2	2	3	3	31	569	93	1707	CoherentMotion_C#v1	1	500
891	1	0	5	2	2	3	3	31	569	93	1707	CoherentMotion_C#v1	1	500
830	1	4	42	3	3	3	3	256	344	768	1032	CoherentMotion_C#v1	1	500
698	1	3	33	1	1	3	3	199	401	597	1203	CoherentMotion_C#v1	1	500
704	1	7	70	0	0	3	3	424	176	1272	528	CoherentMotion_C#v1	1	500
775	0	1	14	0	1	3	3	87	513	261	1539	CoherentMotion_C#v1	1	500
636	1	5	51	2	2	3	3	312	288	936	864	CoherentMotion_C#v1	1	500
604	1	4	42	1	1	3	3	256	344	768	1032	CoherentMotion_C#v1	1	500
743	0	1	14	0	1	3	3	87	513	261	1539	CoherentMotion_C#v1	1	500
634	1	7	70	1	1	3	3	424	176	1272	528	CoherentMotion_C#v1	1	500
583	1	3	33	0	0	3	3	199	401	597	1203	CoherentMotion_C#v1	1	500
825	0	1	14	1	2	3	3	87	513	261	1539	CoherentMotion_C#v1	1	500
732	1	5	51	3	3	3	3	312	288	936	864	CoherentMotion_C#v1	1	500
660	0	2	23	1	0	3	3	143	457	429	1371	CoherentMotion_C#v1	1	500
569	0	4	42	0	1	3	3	256	344	768	1032	CoherentMotion_C#v1	1	500
630	1	1	14	1	1	3	3	87	513	261	1539	CoherentMotion_C#v1	1	500
591	1	2	23	1	1	3	3	143	457	429	1371	CoherentMotion_C#v1	1	500
587	1	5	51	1	1	3	3	312	288	936	864	CoherentMotion_C#v1	1	500
711	1	6	61	2	2	3	3	368	232	1104	696	CoherentMotion_C#v1	1	500
786	1	3	33	0	0	3	3	199	401	597	1203	CoherentMotion_C#v1	1	500
579	1	7	70	1	1	3	3	424	176	1272	528	CoherentMotion_C#v1	1	500
957	0	0	5	2	1	3	3	31	569	93	1707	CoherentMotion_C#v1	1	500
740	0	1	14	1	3	3	3	87	513	261	1539	CoherentMotion_C#v1	1	500
603	1	7	70	3	3	3	3	424	176	1272	528	CoherentMotion_C#v1	1	500
905	1	1	14	3	3	3	3	87	513	261	1539	CoherentMotion_C#v1	1	500
1061	1	2	23	3	3	3	3	143	457	429	1371	CoherentMotion_C#v1	1	500
1181	0	0	5	1	3	3	3	31	569	93	1707	CoherentMotion_C#v1	1	500
856	0	1	14	2	0	3	3	87	513	261	1539	CoherentMotion_C#v1	1	500
583	1	7	70	0	0	3	3	424	176	1272	528	CoherentMotion_C#v1	1	500
708	1	1	14	2	2	3	3	87	513	261	1539	CoherentMotion_C#v1	1	500
789	1	1	14	1	1	3	3	87	513	261	1539	CoherentMotion_C#v1	1	500
1126	0	6	61	3	2	3	3	368	232	1104	696	CoherentMotion_C#v1	1	500
799	1	5	51	2	2	3	3	312	288	936	864	CoherentMotion_C#v1	1	500
698	1	6	61	3	3	3	3	368	232	1104	696	CoherentMotion_C#v1	1	500
728	0	3	33	1	0	3	3	199	401	597	1203	CoherentMotion_C#v1	1	500
617	1	6	61	0	0	3	3	368	232	1104	696	CoherentMotion_C#v1	1	500
637	1	4	42	0	0	3	3	256	344	768	1032	CoherentMotion_C#v1	1	500
569	0	0	5	3	0	3	3	31	569	93	1707	CoherentMotion_C#v1	1	500
742	0	5	51	0	2	3	3	312	288	936	864	CoherentMotion_C#v1	1	500
2229	1	5	51	1	1	3	3	312	288	936	864	CoherentMotion_C#v1	1	500
995	0	0	5	2	3	3	3	31	569	93	1707	CoherentMotion_C#v1	1	500
691	1	4	42	1	1	3	3	256	344	768	1032	CoherentMotion_C#v1	1	500
815	1	4	42	3	3	3	3	256	344	768	1032	CoherentMotion_C#v1	1	500
873	1	3	33	1	1	3	3	199	401	597	1203	CoherentMotion_C#v1	1	500
719	0	0	5	3	2	3	3	31	569	93	1707	CoherentMotion_C#v1	1	500
942	0	2	23	1	0	3	3	143	457	429	1371	CoherentMotion_C#v1	1	500
899	0	6	61	2	3	3	3	368	232	1104	696	CoherentMotion_C#v1	1	500
888	1	4	42	0	0	3	3	256	344	768	1032	CoherentMotion_C#v1	1	500
786	0	0	5	1	3	3	3	31	569	93	1707	CoherentMotion_C#v1	1	500
796	0	0	5	0	1	3	3	31	569	93	1707	CoherentMotion_C#v1	1	500
653	1	7	70	3	3	3	3	424	176	1272	528	CoherentMotion_C#v1	1	500
842	0	3	33	1	0	3	3	199	401	597	1203	CoherentMotion_C#v1	1	500
797	0	2	23	1	3	3	3	143	457	429	1371	CoherentMotion_C#v1	1	500
887	0	0	5	0	1	3	3	31	569	93	1707	CoherentMotion_C#v1	1	500
795	1	4	42	0	0	3	3	256	344	768	1032	CoherentMotion_C#v1	1	500
709	0	1	14	3	2	3	3	87	513	261	1539	CoherentMotion_C#v1	1	500
1348	1	6	61	2	2	3	3	368	232	1104	696	CoherentMotion_C#v1	1	500
1100	1	6	61	0	0	3	3	368	232	1104	696	CoherentMotion_C#v1	1	500
1173	1	6	61	1	1	3	3	368	232	1104	696	CoherentMotion_C#v1	1	500
1384	0	2	23	2	1	3	3	143	457	429	1371	CoherentMotion_C#v1	1	500
664	1	4	42	3	3	3	3	256	344	768	1032	CoherentMotion_C#v1	1	500
836	1	2	23	0	0	3	3	143	457	429	1371	CoherentMotion_C#v1	1	500
706	1	0	5	2	2	3	3	31	569	93	1707	CoherentMotion_C#v1	1	500
698	1	5	51	1	1	3	3	312	288	936	864	CoherentMotion_C#v1	1	500
968	0	1	14	1	3	3	3	87	513	261	1539	CoherentMotion_C#v1	1	500
848	0	3	33	3	1	3	3	199	401	597	1203	CoherentMotion_C#v1	1	500
730	1	5	51	0	0	3	3	312	288	936	864	CoherentMotion_C#v1	1	500
1059	0	4	42	1	2	3	3	256	344	768	1032	CoherentMotion_C#v1	1	500
961	1	0	5	1	1	3	3	31	569	93	1707	CoherentMotion_C#v1	1	500
959	0	4	42	2	3	3	3	256	344	768	1032	CoherentMotion_C#v1	1	500
683	1	2	23	0	0	3	3	143	457	429	1371	CoherentMotion_C#v1	1	500
795	1	2	23	0	0	3	3	143	457	429	1371	CoherentMotion_C#v1	1	500
875	1	2	23	0	0	3	3	143	457	429	1371	CoherentMotion_C#v1	1	500
897	0	0	5	2	1	3	3	31	569	93	1707	CoherentMotion_C#v1	1	500
885	1	5	51	1	1	3	3	312	288	936	864	CoherentMotion_C#v1	1	500
737	1	7	70	3	3	3	3	424	176	1272	528	CoherentMotion_C#v1	1	500
704	1	4	42	1	1	3	3	256	344	768	1032	CoherentMotion_C#v1	1	500
830	1	4	42	3	3	3	3	256	344	768	1032	CoherentMotion_C#v1	1	500
1217	0	0	5	3	0	3	3	31	569	93	1707	CoherentMotion_C#v1	1	500
901	1	6	61	3	3	3	3	368	232	1104	696	CoherentMotion_C#v1	1	500
669	1	7	70	3	3	3	3	424	176	1272	528	CoherentMotion_C#v1	1	500
887	1	1	14	2	2	3	3	87	513	261	1539	CoherentMotion_C#v1	1	500
827	1	6	61	0	0	3	3	368	232	1104	696	CoherentMotion_C#v1	1	500
924	1	1	14	1	1	3	3	87	513	261	1539	CoherentMotion_C#v1	1	500
880	1	5	51	3	3	3	3	312	288	936	864	CoherentMotion_C#v1	1	500
685	0	1	14	1	2	3	3	87	513	261	1539	CoherentMotion_C#v1	1	500
987	0	0	5	1	3	3	3	31	569	93	1707	CoherentMotion_C#v1	1	500
929	0	0	5	3	2	3	3	31	569	93	1707	CoherentMotion_C#v1	1	500
767	1	6	61	2	2	3	3	368	232	1104	696	CoherentMotion_C#v1	1	500
686	1	7	70	3	3	3	3	424	176	1272	528	CoherentMotion_C#v1	1	500
796	0	2	23	2	1	3	3	143	457	429	1371	CoherentMotion_C#v1	1	500
790	1	7	70	2	2	3	3	424	176	1272	528	CoherentMotion_C#v1	1	500
775	1	1	14	1	1	3	3	87	513	261	1539	CoherentMotion_C#v1	1	500
767	0	0	5	2	1	3	3	31	569	93	1707	CoherentMotion_C#v1	1	500
1056	0	0	5	0	2	3	3	31	569	93	1707	CoherentMotion_C#v1	1	500
832	0	0	5	1	3	3	3	31	569	93	1707	CoherentMotion_C#v1	1	500
795	1	6	61	1	1	3	3	368	232	1104	696	CoherentMotion_C#v1	1	500
773	1	6	61	0	0	3	3	368	232	1104	696	CoherentMotion_C#v1	1	500
775	0	4	42	1	3	3	3	256	344	768	1032	CoherentMotion_C#v1	1	500
767	1	6	61	0	0	3	3	368	232	1104	696	CoherentMotion_C#v1	1	500
724	1	3	33	0	0	3	3	199	401	597	1203	CoherentMotion_C#v1	1	500
607	1	4	42	1	1	3	3	256	344	768	1032	CoherentMotion_C#v1	1	500
605	1	7	70	1	1	3	3	424	176	1272	528	CoherentMotion_C#v1	1	500
569	1	6	61	0	0	3	3	368	232	1104	696	CoherentMotion_C#v1	1	500
596	1	5	51	3	3	3	3	312	288	936	864	CoherentMotion_C#v1	1	500
642	1	4	42	2	2	3	3	256	344	768	1032	CoherentMotion_C#v1	1	500
614	1	3	33	2	2	3	3	199	401	597	1203	CoherentMotion_C#v1	1	500
538	1	3	33	2	2	3	3	199	401	597	1203	CoherentMotion_C#v1	1	500
583	1	6	61	2	2	3	3	368	232	1104	696	CoherentMotion_C#v1	1	500
579	1	6	61	1	1	3	3	368	232	1104	696	CoherentMotion_C#v1	1	500
590	1	5	51	0	0	3	3	312	288	936	864	CoherentMotion_C#v1	1	500
809	0	0	5	2	3	3	3	31	569	93	1707	CoherentMotion_C#v1	1	500
707	1	3	33	3	3	3	3	199	401	597	1203	CoherentMotion_C#v1	1	500
793	1	2	23	3	3	3	3	143	457	429	1371	CoherentMotion_C#v1	1	500
564	1	5	51	3	3	3	3	312	288	936	864	CoherentMotion_C#v1	1	500
590	1	6	61	3	3	3	3	368	232	1104	696	CoherentMotion_C#v1	1	500
585	1	0	5	3	3	3	3	31	569	93	1707	CoherentMotion_C#v1	1	500
662	0	0	5	3	1	3	3	31	569	93	1707	CoherentMotion_C#v1	1	500
637	1	2	23	2	2	3	3	143	457	429	1371	CoherentMotion_C#v1	1	500
841	1	0	5	2	2	3	3	31	569	93	1707	CoherentMotion_C#v1	1	500
777	1	4	42	1	1	3	3	256	344	768	1032	CoherentMotion_C#v1	1	500
762	1	2	23	1	1	3	3	143	457	429	1371	CoherentMotion_C#v1	1	500
1041	0	1	14	2	0	3	3	87	513	261	1539	CoherentMotion_C#v1	1	500
877	0	3	33	2	0	3	3	199	401	597	1203	CoherentMotion_C#v1	1	500
1312	0	7	70	0	2	3	3	424	176	1272	528	CoherentMotion_C#v1	1	500
974	0	2	23	2	3	3	3	143	457	429	1371	CoherentMotion_C#v1	1	500
796	0	2	23	3	1	3	3	143	457	429	1371	CoherentMotion_C#v1	1	500
966	0	1	14	2	3	3	3	87	513	261	1539	CoherentMotion_C#v1	1	500
923	1	7	70	3	3	3	3	424	176	1272	528	CoherentMotion_C#v1	1	500
728	1	7	70	0	0	3	3	424	176	1272	528	CoherentMotion_C#v1	1	500
975	0	2	23	3	1	3	3	143	457	429	1371	CoherentMotion_C#v1	1	500
677	1	7	70	2	2	3	3	424	176	1272	528	CoherentMotion_C#v1	1	500
923	1	2	23	2	2	3	3	143	457	429	1371	CoherentMotion_C#v1	1	500
863	1	4	42	0	0	3	3	256	344	768	1032	CoherentMotion_C#v1	1	500
707	1	7	70	3	3	3	3	424	176	1272	528	CoherentMotion_C#v1	1	500
570	1	4	42	3	3	3	3	256	344	768	1032	CoherentMotion_C#v1	1	500
668	0	2	23	0	1	3	3	143	457	429	1371	CoherentMotion_C#v1	1	500
1028	1	4	42	1	1	3	3	256	344	768	1032	CoherentMotion_C#v1	1	500
876	0	2	23	3	1	3	3	143	457	429	1371	CoherentMotion_C#v1	1	500
906	0	5	51	3	2	3	3	312	288	936	864	CoherentMotion_C#v1	1	500
814	1	3	33	2	2	3	3	199	401	597	1203	CoherentMotion_C#v1	1	500
820	1	0	5	3	3	3	3	31	569	93	1707	CoherentMotion_C#v1	1	500
828	0	0	5	2	3	3	3	31	569	93	1707	CoherentMotion_C#v1	1	500
727	1	7	70	0	0	3	3	424	176	1272	528	CoherentMotion_C#v1	1	500
779	1	2	23	1	1	3	3	143	457	429	1371	CoherentMotion_C#v1	1	500
1000	1	4	42	0	0	3	3	256	344	768	1032	CoherentMotion_C#v1	1	500
1066	0	1	14	0	3	3	3	87	513	261	1539	CoherentMotion_C#v1	1	500
1007	0	0	5	0	3	3	3	31	569	93	1707	CoherentMotion_C#v1	1	500
808	1	3	33	3	3	3	3	199	401	597	1203	CoherentMotion_C#v1	1	500
910	0	1	14	2	1	3	3	87	513	261	1539	CoherentMotion_C#v1	1	500
898	0	0	5	0	3	3	3	31	569	93	1707	CoherentMotion_C#v1	1	500
598	1	5	51	0	0	3	3	312	288	936	864	CoherentMotion_C#v1	1	500
802	1	5	51	1	1	3	3	312	288	936	864	CoherentMotion_C#v1	1	500
583	1	7	70	2	2	3	3	424	176	1272	528	CoherentMotion_C#v1	1	500
675	1	2	23	3	3	3	3	143	457	429	1371	CoherentMotion_C#v1	1	500
749	1	1	14	1	1	3	3	87	513	261	1539	CoherentMotion_C#v1	1	500
753	1	5	51	2	2	3	3	312	288	936	864	CoherentMotion_C#v1	1	500
1026	0	3	33	0	2	3	3	199	401	597	1203	CoherentMotion_C#v1	1	500
635	1	6	61	2	2	3	3	368	232	1104	696	CoherentMotion_C#v1	1	500
625	1	3	33	1	1	3	3	199	401	597	1203	CoherentMotion_C#v1	1	500
702	1	4	42	3	3	3	3	256	344	768	1032	CoherentMotion_C#v1	1	500
660	1	3	33	3	3	3	3	199	401	597	1203	CoherentMotion_C#v1	1	500
538	0	5	51	1	3	3	3	312	288	936	864	CoherentMotion_C#v1	1	500
684	1	4	42	1	1	3	3	256	344	768	1032	CoherentMotion_C#v1	1	500
730	1	6	61	2	2	3	3	368	232	1104	696	CoherentMotion_C#v1	1	500
914	1	7	70	0	0	3	3	424	176	1272	528	CoherentMotion_C#v1	1	500
640	1	2	23	2	2	3	3	143	457	429	1371	CoherentMotion_C#v1	1	500
717	1	1	14	1	1	3	3	87	513	261	1539	CoherentMotion_C#v1	1	500
540	1	7	70	0	0	3	3	424	176	1272	528	CoherentMotion_C#v1	1	500
732	0	1	14	2	0	3	3	87	513	261	1539	CoherentMotion_C#v1	1	500
1737	0	0	5	1	2	3	3	31	569	93	1707	CoherentMotion_C#v1	1	500
518	1	6	61	3	3	3	3	368	232	1104	696	CoherentMotion_C#v1	1	500
561	1	6	61	1	1	3	3	368	232	1104	696	CoherentMotion_C#v1	1	500
556	1	6	61	3	3	3	3	368	232	1104	696	CoherentMotion_C#v1	1	500
720	1	3	33	3	3	3	3	199	401	597	1203	CoherentMotion_C#v1	1	500
630	1	4	42	2	2	3	3	256	344	768	1032	CoherentMotion_C#v1	1	500
771	1	2	23	2	2	3	3	143	457	429	1371	CoherentMotion_C#v1	1	500
620	1	4	42	1	1	3	3	256	344	768	1032	CoherentMotion_C#v1	1	500
944	1	3	33	2	2	3	3	199	401	597	1203	CoherentMotion_C#v1	1	500
613	1	4	42	3	3	3	3	256	344	768	1032	CoherentMotion_C#v1	1	500
1074	0	2	23	2	3	3	3	143	457	429	1371	CoherentMotion_C#v1	1	500
762	0	3	33	3	2	3	3	199	401	597	1203	CoherentMotion_C#v1	1	500
626	1	6	61	1	1	3	3	368	232	1104	696	CoherentMotion_C#v1	1	500
727	1	1	14	1	1	3	3	87	513	261	1539	CoherentMotion_C#v1	1	500
751	1	1	14	1	1	3	3	87	513	261	1539	CoherentMotion_C#v1	1	500
814	0	3	33	0	1	3	3	199	401	597	1203	CoherentMotion_C#v1	1	500
721	0	1	14	1	3	3	3	87	513	261	1539	CoherentMotion_C#v1	1	500
653	0	1	14	1	2	3	3	87	513	261	1539	CoherentMotion_C#v1	1	500
630	1	6	61	1	1	3	3	368	232	1104	696	CoherentMotion_C#v1	1	500
594	1	6	61	2	2	3	3	368	232	1104	696	CoherentMotion_C#v1	1	500
677	1	6	61	2	2	3	3	368	232	1104	696	CoherentMotion_C#v1	1	500
628	1	7	70	3	3	3	3	424	176	1272	528	CoherentMotion_C#v1	1	500
650	0	0	5	0	1	3	3	31	569	93	1707	CoherentMotion_C#v1	1	500
736	1	3	33	0	0	3	3	199	401	597	1203	CoherentMotion_C#v1	1	500
719	1	5	51	0	0	3	3	312	288	936	864	CoherentMotion_C#v1	1	500
551	0	0	5	2	0	3	3	31	569	93	1707	CoherentMotion_C#v1	1	500
2088	1	0	5	1	1	3	3	31	569	93	1707	CoherentMotion_C#v1	1	500
