# Supplementary material for: The Leuven Embedded Figures Test (L-EFT): measuring perception, intelligence or executive function?
Source: PeerJ. 2018 Mar 26;6:e4524. doi: 10.7717/peerj.4524 (PMC5875396; doi:10.7717/peerj.4524)
Supplement: Supplemental Information 9 [file peerj-06-4524-s009.zip › Study 1/CoherentMotion/117160CoherentMotion.csv]

ReactionTime	Accuracy	CoherenceLevel	CoherenceValue	StimDirection	RespDirection	G_MeanCoherentSpeed	G_MeanRandomSpeed	TotalCoherent	TotalRandom	TotalCoherentSpeed	TotalRandomSpeed	TestID	MainPrac	MotionDuration
4337	0	7	70	2	1	3	3	424	176	1272	528	CoherentMotion_C#v1	0	1000
1612	1	3	33	1	1	3	3	199	401	597	1203	CoherentMotion_C#v1	0	1000
2108	0	0	5	3	0	3	3	31	569	93	1707	CoherentMotion_C#v1	0	1000
5103	0	5	51	1	0	3	3	312	288	936	864	CoherentMotion_C#v1	0	1000
1327	1	6	61	2	2	3	3	368	232	1104	696	CoherentMotion_C#v1	0	1000
2478	1	0	5	3	3	3	3	31	569	93	1707	CoherentMotion_C#v1	0	1000
1658	1	3	33	0	0	3	3	199	401	597	1203	CoherentMotion_C#v1	0	1000
2426	0	6	61	2	0	3	3	368	232	1104	696	CoherentMotion_C#v1	0	1000
2397	1	4	42	0	0	3	3	256	344	768	1032	CoherentMotion_C#v1	0	1000
4665	0	3	33	2	1	3	3	199	401	597	1203	CoherentMotion_C#v1	0	1000
2293	1	0	5	3	3	3	3	31	569	93	1707	CoherentMotion_C#v1	0	1000
2516	0	3	33	2	1	3	3	199	401	597	1203	CoherentMotion_C#v1	0	1000
2321	0	6	61	3	0	3	3	368	232	1104	696	CoherentMotion_C#v1	0	1000
2266	0	2	23	0	3	3	3	143	457	429	1371	CoherentMotion_C#v1	0	1000
1504	0	1	14	3	0	3	3	87	513	261	1539	CoherentMotion_C#v1	0	1000
1740	1	7	70	1	1	3	3	424	176	1272	528	CoherentMotion_C#v1	0	1000
1709	1	5	51	0	0	3	3	312	288	936	864	CoherentMotion_C#v1	0	1000
1042	1	7	70	0	0	3	3	424	176	1272	528	CoherentMotion_C#v1	0	1000
1582	1	5	51	3	3	3	3	312	288	936	864	CoherentMotion_C#v1	0	1000
2706	0	1	14	0	3	3	3	87	513	261	1539	CoherentMotion_C#v1	0	1000
4262	0	0	5	2	0	3	3	31	569	93	1707	CoherentMotion_C#v1	0	1000
1869	1	2	23	0	0	3	3	143	457	429	1371	CoherentMotion_C#v1	0	1000
1533	0	7	70	2	1	3	3	424	176	1272	528	CoherentMotion_C#v1	0	1000
1921	0	4	42	1	2	3	3	256	344	768	1032	CoherentMotion_C#v1	0	1000
1320	1	5	51	0	0	3	3	312	288	936	864	CoherentMotion_C#v1	0	1000
1631	0	0	5	2	1	3	3	31	569	93	1707	CoherentMotion_C#v1	0	1000
2940	0	4	42	0	3	3	3	256	344	768	1032	CoherentMotion_C#v1	0	1000
2085	0	0	5	0	1	3	3	31	569	93	1707	CoherentMotion_C#v1	0	1000
1870	1	1	14	0	0	3	3	87	513	261	1539	CoherentMotion_C#v1	0	1000
2916	0	0	5	1	2	3	3	31	569	93	1707	CoherentMotion_C#v1	0	1000
1964	1	5	51	1	1	3	3	312	288	936	864	CoherentMotion_C#v1	0	1000
2299	0	7	70	2	1	3	3	424	176	1272	528	CoherentMotion_C#v1	0	1000
1388	1	4	42	0	0	3	3	256	344	768	1032	CoherentMotion_C#v1	0	1000
1508	0	3	33	3	0	3	3	199	401	597	1203	CoherentMotion_C#v1	0	1000
1326	1	7	70	2	2	3	3	424	176	1272	528	CoherentMotion_C#v1	0	1000
1757	0	6	61	3	0	3	3	368	232	1104	696	CoherentMotion_C#v1	0	1000
2489	0	0	5	1	2	3	3	31	569	93	1707	CoherentMotion_C#v1	0	1000
1876	0	1	14	0	2	3	3	87	513	261	1539	CoherentMotion_C#v1	0	1000
1611	1	7	70	2	2	3	3	424	176	1272	528	CoherentMotion_C#v1	0	1000
3876	1	5	51	2	2	3	3	312	288	936	864	CoherentMotion_C#v1	0	1000
1936	1	5	51	3	3	3	3	312	288	936	864	CoherentMotion_C#v1	0	1000
1607	1	7	70	0	0	3	3	424	176	1272	528	CoherentMotion_C#v1	0	1000
3965	0	1	14	3	1	3	3	87	513	261	1539	CoherentMotion_C#v1	0	1000
2190	0	0	5	3	0	3	3	31	569	93	1707	CoherentMotion_C#v1	0	1000
2307	1	6	61	2	2	3	3	368	232	1104	696	CoherentMotion_C#v1	0	1000
2956	1	1	14	3	3	3	3	87	513	261	1539	CoherentMotion_C#v1	0	1000
3366	0	4	42	1	2	3	3	256	344	768	1032	CoherentMotion_C#v1	0	1000
1889	0	5	51	3	0	3	3	312	288	936	864	CoherentMotion_C#v1	0	1000
1966	0	4	42	1	0	3	3	256	344	768	1032	CoherentMotion_C#v1	0	1000
1933	0	6	61	1	0	3	3	368	232	1104	696	CoherentMotion_C#v1	0	1000
2643	0	0	5	3	2	3	3	31	569	93	1707	CoherentMotion_C#v1	0	1000
1676	0	1	14	1	3	3	3	87	513	261	1539	CoherentMotion_C#v1	0	1000
2668	0	5	51	0	2	3	3	312	288	936	864	CoherentMotion_C#v1	0	1000
1685	1	2	23	0	0	3	3	143	457	429	1371	CoherentMotion_C#v1	0	1000
1418	1	0	5	2	2	3	3	31	569	93	1707	CoherentMotion_C#v1	0	1000
1711	1	1	14	0	0	3	3	87	513	261	1539	CoherentMotion_C#v1	0	1000
2556	0	0	5	2	3	3	3	31	569	93	1707	CoherentMotion_C#v1	0	1000
1653	1	3	33	0	0	3	3	199	401	597	1203	CoherentMotion_C#v1	0	1000
2054	0	3	33	3	0	3	3	199	401	597	1203	CoherentMotion_C#v1	0	1000
1951	0	2	23	1	0	3	3	143	457	429	1371	CoherentMotion_C#v1	0	1000
2461	0	3	33	3	2	3	3	199	401	597	1203	CoherentMotion_C#v1	0	1000
1571	0	7	70	1	3	3	3	424	176	1272	528	CoherentMotion_C#v1	0	1000
1855	0	1	14	0	3	3	3	87	513	261	1539	CoherentMotion_C#v1	0	1000
2100	1	0	5	0	0	3	3	31	569	93	1707	CoherentMotion_C#v1	0	1000
2718	0	7	70	1	0	3	3	424	176	1272	528	CoherentMotion_C#v1	0	1000
1481	0	1	14	1	3	3	3	87	513	261	1539	CoherentMotion_C#v1	0	1000
1789	0	0	5	2	3	3	3	31	569	93	1707	CoherentMotion_C#v1	0	1000
1224	0	3	33	2	0	3	3	199	401	597	1203	CoherentMotion_C#v1	0	1000
1498	1	3	33	0	0	3	3	199	401	597	1203	CoherentMotion_C#v1	0	1000
5973	1	7	70	2	2	3	3	424	176	1272	528	CoherentMotion_C#v1	0	1000
1468	1	7	70	2	2	3	3	424	176	1272	528	CoherentMotion_C#v1	0	1000
1351	1	2	23	3	3	3	3	143	457	429	1371	CoherentMotion_C#v1	0	1000
1375	1	1	14	0	0	3	3	87	513	261	1539	CoherentMotion_C#v1	0	1000
1256	0	1	14	2	0	3	3	87	513	261	1539	CoherentMotion_C#v1	0	1000
3700	1	7	70	2	2	3	3	424	176	1272	528	CoherentMotion_C#v1	0	1000
1336	1	7	70	2	2	3	3	424	176	1272	528	CoherentMotion_C#v1	0	1000
1632	0	7	70	1	0	3	3	424	176	1272	528	CoherentMotion_C#v1	0	1000
1183	0	7	70	1	3	3	3	424	176	1272	528	CoherentMotion_C#v1	0	1000
3418	0	6	61	1	3	3	3	368	232	1104	696	CoherentMotion_C#v1	0	1000
1551	0	4	42	1	3	3	3	256	344	768	1032	CoherentMotion_C#v1	0	1000
2018	1	1	14	3	3	3	3	87	513	261	1539	CoherentMotion_C#v1	1	500
1506	1	5	51	2	2	3	3	312	288	936	864	CoherentMotion_C#v1	1	500
828	0	2	23	3	0	3	3	143	457	429	1371	CoherentMotion_C#v1	1	500
1084	0	1	14	1	0	3	3	87	513	261	1539	CoherentMotion_C#v1	1	500
1351	0	7	70	1	2	3	3	424	176	1272	528	CoherentMotion_C#v1	1	500
952	0	2	23	1	0	3	3	143	457	429	1371	CoherentMotion_C#v1	1	500
773	1	6	61	0	0	3	3	368	232	1104	696	CoherentMotion_C#v1	1	500
1700	1	3	33	2	2	3	3	199	401	597	1203	CoherentMotion_C#v1	1	500
791	1	5	51	0	0	3	3	312	288	936	864	CoherentMotion_C#v1	1	500
872	0	3	33	1	0	3	3	199	401	597	1203	CoherentMotion_C#v1	1	500
819	0	3	33	3	0	3	3	199	401	597	1203	CoherentMotion_C#v1	1	500
620	1	5	51	0	0	3	3	312	288	936	864	CoherentMotion_C#v1	1	500
986	0	4	42	1	0	3	3	256	344	768	1032	CoherentMotion_C#v1	1	500
1016	1	6	61	2	2	3	3	368	232	1104	696	CoherentMotion_C#v1	1	500
687	0	5	51	3	0	3	3	312	288	936	864	CoherentMotion_C#v1	1	500
892	0	5	51	1	0	3	3	312	288	936	864	CoherentMotion_C#v1	1	500
1041	0	0	5	2	0	3	3	31	569	93	1707	CoherentMotion_C#v1	1	500
792	1	7	70	0	0	3	3	424	176	1272	528	CoherentMotion_C#v1	1	500
962	0	7	70	1	0	3	3	424	176	1272	528	CoherentMotion_C#v1	1	500
2054	0	0	5	2	0	3	3	31	569	93	1707	CoherentMotion_C#v1	1	500
1117	0	3	33	1	0	3	3	199	401	597	1203	CoherentMotion_C#v1	1	500
1657	1	6	61	3	3	3	3	368	232	1104	696	CoherentMotion_C#v1	1	500
858	0	2	23	1	0	3	3	143	457	429	1371	CoherentMotion_C#v1	1	500
1937	0	1	14	2	0	3	3	87	513	261	1539	CoherentMotion_C#v1	1	500
1312	0	0	5	0	2	3	3	31	569	93	1707	CoherentMotion_C#v1	1	500
971	0	4	42	1	0	3	3	256	344	768	1032	CoherentMotion_C#v1	1	500
1304	0	4	42	2	0	3	3	256	344	768	1032	CoherentMotion_C#v1	1	500
2055	0	0	5	2	0	3	3	31	569	93	1707	CoherentMotion_C#v1	1	500
1218	1	7	70	3	3	3	3	424	176	1272	528	CoherentMotion_C#v1	1	500
886	0	1	14	0	3	3	3	87	513	261	1539	CoherentMotion_C#v1	1	500
929	1	4	42	0	0	3	3	256	344	768	1032	CoherentMotion_C#v1	1	500
646	1	5	51	0	0	3	3	312	288	936	864	CoherentMotion_C#v1	1	500
1256	0	3	33	1	0	3	3	199	401	597	1203	CoherentMotion_C#v1	1	500
2237	0	0	5	0	2	3	3	31	569	93	1707	CoherentMotion_C#v1	1	500
903	0	1	14	3	0	3	3	87	513	261	1539	CoherentMotion_C#v1	1	500
907	0	5	51	3	0	3	3	312	288	936	864	CoherentMotion_C#v1	1	500
1362	0	1	14	3	2	3	3	87	513	261	1539	CoherentMotion_C#v1	1	500
830	1	7	70	3	3	3	3	424	176	1272	528	CoherentMotion_C#v1	1	500
937	0	1	14	2	3	3	3	87	513	261	1539	CoherentMotion_C#v1	1	500
1798	1	3	33	0	0	3	3	199	401	597	1203	CoherentMotion_C#v1	1	500
2930	0	5	51	1	2	3	3	312	288	936	864	CoherentMotion_C#v1	1	500
1241	1	0	5	0	0	3	3	31	569	93	1707	CoherentMotion_C#v1	1	500
2871	0	2	23	1	0	3	3	143	457	429	1371	CoherentMotion_C#v1	1	500
1398	0	1	14	2	3	3	3	87	513	261	1539	CoherentMotion_C#v1	1	500
1423	1	7	70	2	2	3	3	424	176	1272	528	CoherentMotion_C#v1	1	500
1785	0	5	51	2	0	3	3	312	288	936	864	CoherentMotion_C#v1	1	500
1787	0	2	23	3	0	3	3	143	457	429	1371	CoherentMotion_C#v1	1	500
1356	1	1	14	3	3	3	3	87	513	261	1539	CoherentMotion_C#v1	1	500
1025	1	6	61	3	3	3	3	368	232	1104	696	CoherentMotion_C#v1	1	500
812	0	6	61	1	3	3	3	368	232	1104	696	CoherentMotion_C#v1	1	500
1181	0	1	14	3	2	3	3	87	513	261	1539	CoherentMotion_C#v1	1	500
1106	0	1	14	3	0	3	3	87	513	261	1539	CoherentMotion_C#v1	1	500
2147	1	3	33	1	1	3	3	199	401	597	1203	CoherentMotion_C#v1	1	500
791	0	5	51	2	1	3	3	312	288	936	864	CoherentMotion_C#v1	1	500
1902	0	7	70	2	0	3	3	424	176	1272	528	CoherentMotion_C#v1	1	500
772	1	3	33	3	3	3	3	199	401	597	1203	CoherentMotion_C#v1	1	500
842	0	6	61	2	3	3	3	368	232	1104	696	CoherentMotion_C#v1	1	500
744	1	4	42	2	2	3	3	256	344	768	1032	CoherentMotion_C#v1	1	500
673	1	7	70	3	3	3	3	424	176	1272	528	CoherentMotion_C#v1	1	500
838	0	3	33	3	2	3	3	199	401	597	1203	CoherentMotion_C#v1	1	500
524	1	6	61	3	3	3	3	368	232	1104	696	CoherentMotion_C#v1	1	500
701	0	7	70	2	3	3	3	424	176	1272	528	CoherentMotion_C#v1	1	500
1179	0	1	14	3	0	3	3	87	513	261	1539	CoherentMotion_C#v1	1	500
711	0	5	51	1	2	3	3	312	288	936	864	CoherentMotion_C#v1	1	500
989	0	4	42	3	0	3	3	256	344	768	1032	CoherentMotion_C#v1	1	500
547	0	6	61	0	3	3	3	368	232	1104	696	CoherentMotion_C#v1	1	500
1286	1	7	70	2	2	3	3	424	176	1272	528	CoherentMotion_C#v1	1	500
868	1	7	70	0	0	3	3	424	176	1272	528	CoherentMotion_C#v1	1	500
1055	1	6	61	3	3	3	3	368	232	1104	696	CoherentMotion_C#v1	1	500
1415	0	0	5	0	1	3	3	31	569	93	1707	CoherentMotion_C#v1	1	500
929	1	4	42	0	0	3	3	256	344	768	1032	CoherentMotion_C#v1	1	500
798	1	4	42	3	3	3	3	256	344	768	1032	CoherentMotion_C#v1	1	500
667	0	1	14	3	2	3	3	87	513	261	1539	CoherentMotion_C#v1	1	500
612	0	4	42	1	0	3	3	256	344	768	1032	CoherentMotion_C#v1	1	500
526	0	0	5	2	3	3	3	31	569	93	1707	CoherentMotion_C#v1	1	500
677	1	1	14	0	0	3	3	87	513	261	1539	CoherentMotion_C#v1	1	500
956	1	5	51	2	2	3	3	312	288	936	864	CoherentMotion_C#v1	1	500
1039	0	4	42	2	0	3	3	256	344	768	1032	CoherentMotion_C#v1	1	500
935	1	0	5	2	2	3	3	31	569	93	1707	CoherentMotion_C#v1	1	500
1570	0	6	61	3	0	3	3	368	232	1104	696	CoherentMotion_C#v1	1	500
970	1	6	61	3	3	3	3	368	232	1104	696	CoherentMotion_C#v1	1	500
760	0	5	51	1	0	3	3	312	288	936	864	CoherentMotion_C#v1	1	500
532	0	6	61	1	3	3	3	368	232	1104	696	CoherentMotion_C#v1	1	500
985	0	2	23	1	3	3	3	143	457	429	1371	CoherentMotion_C#v1	1	500
1064	1	6	61	2	2	3	3	368	232	1104	696	CoherentMotion_C#v1	1	500
1255	1	6	61	2	2	3	3	368	232	1104	696	CoherentMotion_C#v1	1	500
1204	0	4	42	1	0	3	3	256	344	768	1032	CoherentMotion_C#v1	1	500
842	0	6	61	1	2	3	3	368	232	1104	696	CoherentMotion_C#v1	1	500
1069	0	0	5	3	1	3	3	31	569	93	1707	CoherentMotion_C#v1	1	500
589	0	6	61	1	3	3	3	368	232	1104	696	CoherentMotion_C#v1	1	500
1161	1	7	70	1	1	3	3	424	176	1272	528	CoherentMotion_C#v1	1	500
1059	1	4	42	3	3	3	3	256	344	768	1032	CoherentMotion_C#v1	1	500
754	1	6	61	0	0	3	3	368	232	1104	696	CoherentMotion_C#v1	1	500
594	0	2	23	1	2	3	3	143	457	429	1371	CoherentMotion_C#v1	1	500
558	0	4	42	0	1	3	3	256	344	768	1032	CoherentMotion_C#v1	1	500
1370	0	2	23	2	0	3	3	143	457	429	1371	CoherentMotion_C#v1	1	500
1242	0	0	5	2	1	3	3	31	569	93	1707	CoherentMotion_C#v1	1	500
525	1	0	5	2	2	3	3	31	569	93	1707	CoherentMotion_C#v1	1	500
1114	1	6	61	3	3	3	3	368	232	1104	696	CoherentMotion_C#v1	1	500
739	1	7	70	0	0	3	3	424	176	1272	528	CoherentMotion_C#v1	1	500
851	1	6	61	3	3	3	3	368	232	1104	696	CoherentMotion_C#v1	1	500
932	0	5	51	1	3	3	3	312	288	936	864	CoherentMotion_C#v1	1	500
842	0	5	51	1	0	3	3	312	288	936	864	CoherentMotion_C#v1	1	500
1230	0	2	23	3	2	3	3	143	457	429	1371	CoherentMotion_C#v1	1	500
1192	0	0	5	0	3	3	3	31	569	93	1707	CoherentMotion_C#v1	1	500
522	0	7	70	1	0	3	3	424	176	1272	528	CoherentMotion_C#v1	1	500
799	0	4	42	0	2	3	3	256	344	768	1032	CoherentMotion_C#v1	1	500
1159	1	4	42	3	3	3	3	256	344	768	1032	CoherentMotion_C#v1	1	500
986	0	0	5	1	3	3	3	31	569	93	1707	CoherentMotion_C#v1	1	500
2354	1	7	70	3	3	3	3	424	176	1272	528	CoherentMotion_C#v1	1	500
833	1	4	42	0	0	3	3	256	344	768	1032	CoherentMotion_C#v1	1	500
1044	0	1	14	1	0	3	3	87	513	261	1539	CoherentMotion_C#v1	1	500
1186	1	2	23	1	1	3	3	143	457	429	1371	CoherentMotion_C#v1	1	500
1425	1	0	5	1	1	3	3	31	569	93	1707	CoherentMotion_C#v1	1	500
873	0	1	14	3	1	3	3	87	513	261	1539	CoherentMotion_C#v1	1	500
923	1	5	51	0	0	3	3	312	288	936	864	CoherentMotion_C#v1	1	500
857	1	7	70	0	0	3	3	424	176	1272	528	CoherentMotion_C#v1	1	500
811	1	4	42	0	0	3	3	256	344	768	1032	CoherentMotion_C#v1	1	500
884	1	7	70	2	2	3	3	424	176	1272	528	CoherentMotion_C#v1	1	500
970	0	3	33	1	3	3	3	199	401	597	1203	CoherentMotion_C#v1	1	500
967	1	7	70	2	2	3	3	424	176	1272	528	CoherentMotion_C#v1	1	500
812	0	0	5	1	0	3	3	31	569	93	1707	CoherentMotion_C#v1	1	500
1154	0	1	14	1	3	3	3	87	513	261	1539	CoherentMotion_C#v1	1	500
2360	1	6	61	1	1	3	3	368	232	1104	696	CoherentMotion_C#v1	1	500
1312	0	3	33	2	1	3	3	199	401	597	1203	CoherentMotion_C#v1	1	500
856	1	7	70	3	3	3	3	424	176	1272	528	CoherentMotion_C#v1	1	500
1435	0	5	51	2	3	3	3	312	288	936	864	CoherentMotion_C#v1	1	500
1156	1	3	33	0	0	3	3	199	401	597	1203	CoherentMotion_C#v1	1	500
957	1	3	33	1	1	3	3	199	401	597	1203	CoherentMotion_C#v1	1	500
851	1	7	70	0	0	3	3	424	176	1272	528	CoherentMotion_C#v1	1	500
1558	0	1	14	2	3	3	3	87	513	261	1539	CoherentMotion_C#v1	1	500
1175	0	0	5	3	1	3	3	31	569	93	1707	CoherentMotion_C#v1	1	500
647	1	2	23	2	2	3	3	143	457	429	1371	CoherentMotion_C#v1	1	500
908	0	3	33	1	2	3	3	199	401	597	1203	CoherentMotion_C#v1	1	500
736	1	5	51	0	0	3	3	312	288	936	864	CoherentMotion_C#v1	1	500
840	1	5	51	0	0	3	3	312	288	936	864	CoherentMotion_C#v1	1	500
1096	0	0	5	1	3	3	3	31	569	93	1707	CoherentMotion_C#v1	1	500
1314	1	1	14	3	3	3	3	87	513	261	1539	CoherentMotion_C#v1	1	500
802	0	2	23	2	3	3	3	143	457	429	1371	CoherentMotion_C#v1	1	500
1091	1	6	61	1	1	3	3	368	232	1104	696	CoherentMotion_C#v1	1	500
872	1	1	14	3	3	3	3	87	513	261	1539	CoherentMotion_C#v1	1	500
807	0	3	33	3	1	3	3	199	401	597	1203	CoherentMotion_C#v1	1	500
917	1	4	42	3	3	3	3	256	344	768	1032	CoherentMotion_C#v1	1	500
564	1	0	5	3	3	3	3	31	569	93	1707	CoherentMotion_C#v1	1	500
641	0	0	5	2	3	3	3	31	569	93	1707	CoherentMotion_C#v1	1	500
1590	0	2	23	0	2	3	3	143	457	429	1371	CoherentMotion_C#v1	1	500
1266	1	3	33	2	2	3	3	199	401	597	1203	CoherentMotion_C#v1	1	500
928	1	1	14	2	2	3	3	87	513	261	1539	CoherentMotion_C#v1	1	500
1116	0	3	33	3	0	3	3	199	401	597	1203	CoherentMotion_C#v1	1	500
799	0	1	14	2	1	3	3	87	513	261	1539	CoherentMotion_C#v1	1	500
728	1	6	61	2	2	3	3	368	232	1104	696	CoherentMotion_C#v1	1	500
936	0	5	51	3	0	3	3	312	288	936	864	CoherentMotion_C#v1	1	500
884	0	2	23	0	3	3	3	143	457	429	1371	CoherentMotion_C#v1	1	500
881	0	1	14	0	1	3	3	87	513	261	1539	CoherentMotion_C#v1	1	500
1610	0	0	5	1	3	3	3	31	569	93	1707	CoherentMotion_C#v1	1	500
882	0	6	61	0	2	3	3	368	232	1104	696	CoherentMotion_C#v1	1	500
1084	0	1	14	0	2	3	3	87	513	261	1539	CoherentMotion_C#v1	1	500
1341	1	1	14	3	3	3	3	87	513	261	1539	CoherentMotion_C#v1	1	500
2012	0	0	5	0	3	3	3	31	569	93	1707	CoherentMotion_C#v1	1	500
797	1	5	51	2	2	3	3	312	288	936	864	CoherentMotion_C#v1	1	500
967	0	2	23	1	0	3	3	143	457	429	1371	CoherentMotion_C#v1	1	500
1045	1	5	51	1	1	3	3	312	288	936	864	CoherentMotion_C#v1	1	500
1004	0	5	51	2	3	3	3	312	288	936	864	CoherentMotion_C#v1	1	500
643	0	3	33	1	0	3	3	199	401	597	1203	CoherentMotion_C#v1	1	500
648	1	5	51	2	2	3	3	312	288	936	864	CoherentMotion_C#v1	1	500
1238	0	3	33	1	2	3	3	199	401	597	1203	CoherentMotion_C#v1	1	500
738	1	6	61	0	0	3	3	368	232	1104	696	CoherentMotion_C#v1	1	500
977	0	2	23	1	3	3	3	143	457	429	1371	CoherentMotion_C#v1	1	500
1127	1	6	61	0	0	3	3	368	232	1104	696	CoherentMotion_C#v1	1	500
825	1	3	33	2	2	3	3	199	401	597	1203	CoherentMotion_C#v1	1	500
716	1	7	70	0	0	3	3	424	176	1272	528	CoherentMotion_C#v1	1	500
1476	0	2	23	2	1	3	3	143	457	429	1371	CoherentMotion_C#v1	1	500
1662	0	1	14	1	3	3	3	87	513	261	1539	CoherentMotion_C#v1	1	500
796	1	2	23	1	1	3	3	143	457	429	1371	CoherentMotion_C#v1	1	500
696	1	2	23	1	1	3	3	143	457	429	1371	CoherentMotion_C#v1	1	500
772	1	5	51	3	3	3	3	312	288	936	864	CoherentMotion_C#v1	1	500
980	1	7	70	0	0	3	3	424	176	1272	528	CoherentMotion_C#v1	1	500
1085	1	2	23	2	2	3	3	143	457	429	1371	CoherentMotion_C#v1	1	500
992	1	5	51	2	2	3	3	312	288	936	864	CoherentMotion_C#v1	1	500
1058	1	3	33	2	2	3	3	199	401	597	1203	CoherentMotion_C#v1	1	500
633	1	7	70	3	3	3	3	424	176	1272	528	CoherentMotion_C#v1	1	500
855	0	0	5	0	1	3	3	31	569	93	1707	CoherentMotion_C#v1	1	500
946	1	5	51	2	2	3	3	312	288	936	864	CoherentMotion_C#v1	1	500
567	1	6	61	0	0	3	3	368	232	1104	696	CoherentMotion_C#v1	1	500
904	1	4	42	2	2	3	3	256	344	768	1032	CoherentMotion_C#v1	1	500
934	1	4	42	2	2	3	3	256	344	768	1032	CoherentMotion_C#v1	1	500
803	0	1	14	3	0	3	3	87	513	261	1539	CoherentMotion_C#v1	1	500
733	0	4	42	1	3	3	3	256	344	768	1032	CoherentMotion_C#v1	1	500
523	0	7	70	2	1	3	3	424	176	1272	528	CoherentMotion_C#v1	1	500
3007	1	6	61	3	3	3	3	368	232	1104	696	CoherentMotion_C#v1	1	500
943	0	1	14	1	2	3	3	87	513	261	1539	CoherentMotion_C#v1	1	500
709	1	7	70	2	2	3	3	424	176	1272	528	CoherentMotion_C#v1	1	500
868	1	5	51	0	0	3	3	312	288	936	864	CoherentMotion_C#v1	1	500
686	1	6	61	1	1	3	3	368	232	1104	696	CoherentMotion_C#v1	1	500
751	1	3	33	3	3	3	3	199	401	597	1203	CoherentMotion_C#v1	1	500
1238	0	2	23	1	0	3	3	143	457	429	1371	CoherentMotion_C#v1	1	500
722	1	5	51	2	2	3	3	312	288	936	864	CoherentMotion_C#v1	1	500
1721	1	0	5	2	2	3	3	31	569	93	1707	CoherentMotion_C#v1	1	500
857	0	1	14	2	0	3	3	87	513	261	1539	CoherentMotion_C#v1	1	500
664	0	1	14	3	1	3	3	87	513	261	1539	CoherentMotion_C#v1	1	500
777	0	1	14	1	3	3	3	87	513	261	1539	CoherentMotion_C#v1	1	500
741	1	6	61	3	3	3	3	368	232	1104	696	CoherentMotion_C#v1	1	500
677	0	3	33	3	0	3	3	199	401	597	1203	CoherentMotion_C#v1	1	500
972	0	5	51	1	0	3	3	312	288	936	864	CoherentMotion_C#v1	1	500
817	1	7	70	2	2	3	3	424	176	1272	528	CoherentMotion_C#v1	1	500
923	0	0	5	1	3	3	3	31	569	93	1707	CoherentMotion_C#v1	1	500
1031	1	7	70	3	3	3	3	424	176	1272	528	CoherentMotion_C#v1	1	500
1117	0	0	5	0	1	3	3	31	569	93	1707	CoherentMotion_C#v1	1	500
1159	0	2	23	1	0	3	3	143	457	429	1371	CoherentMotion_C#v1	1	500
1497	1	6	61	1	1	3	3	368	232	1104	696	CoherentMotion_C#v1	1	500
868	1	7	70	2	2	3	3	424	176	1272	528	CoherentMotion_C#v1	1	500
704	1	7	70	2	2	3	3	424	176	1272	528	CoherentMotion_C#v1	1	500
716	0	0	5	1	0	3	3	31	569	93	1707	CoherentMotion_C#v1	1	500
711	1	5	51	3	3	3	3	312	288	936	864	CoherentMotion_C#v1	1	500
1118	1	7	70	2	2	3	3	424	176	1272	528	CoherentMotion_C#v1	1	500
880	0	4	42	2	0	3	3	256	344	768	1032	CoherentMotion_C#v1	1	500
1520	1	4	42	2	2	3	3	256	344	768	1032	CoherentMotion_C#v1	1	500
940	1	3	33	3	3	3	3	199	401	597	1203	CoherentMotion_C#v1	1	500
834	1	4	42	0	0	3	3	256	344	768	1032	CoherentMotion_C#v1	1	500
769	1	5	51	2	2	3	3	312	288	936	864	CoherentMotion_C#v1	1	500
893	1	2	23	0	0	3	3	143	457	429	1371	CoherentMotion_C#v1	1	500
862	1	7	70	0	0	3	3	424	176	1272	528	CoherentMotion_C#v1	1	500
1132	0	2	23	1	3	3	3	143	457	429	1371	CoherentMotion_C#v1	1	500
791	1	7	70	0	0	3	3	424	176	1272	528	CoherentMotion_C#v1	1	500
737	1	2	23	0	0	3	3	143	457	429	1371	CoherentMotion_C#v1	1	500
856	1	4	42	2	2	3	3	256	344	768	1032	CoherentMotion_C#v1	1	500
843	0	3	33	1	0	3	3	199	401	597	1203	CoherentMotion_C#v1	1	500
921	1	1	14	0	0	3	3	87	513	261	1539	CoherentMotion_C#v1	1	500
654	0	0	5	1	0	3	3	31	569	93	1707	CoherentMotion_C#v1	1	500
1664	1	4	42	0	0	3	3	256	344	768	1032	CoherentMotion_C#v1	1	500
886	1	7	70	2	2	3	3	424	176	1272	528	CoherentMotion_C#v1	1	500
794	1	5	51	3	3	3	3	312	288	936	864	CoherentMotion_C#v1	1	500
869	1	4	42	0	0	3	3	256	344	768	1032	CoherentMotion_C#v1	1	500
1031	1	0	5	3	3	3	3	31	569	93	1707	CoherentMotion_C#v1	1	500
927	1	4	42	2	2	3	3	256	344	768	1032	CoherentMotion_C#v1	1	500
1060	0	5	51	3	0	3	3	312	288	936	864	CoherentMotion_C#v1	1	500
667	1	5	51	3	3	3	3	312	288	936	864	CoherentMotion_C#v1	1	500
800	1	2	23	3	3	3	3	143	457	429	1371	CoherentMotion_C#v1	1	500
803	1	4	42	0	0	3	3	256	344	768	1032	CoherentMotion_C#v1	1	500
803	1	6	61	3	3	3	3	368	232	1104	696	CoherentMotion_C#v1	1	500
758	1	4	42	0	0	3	3	256	344	768	1032	CoherentMotion_C#v1	1	500
639	1	2	23	0	0	3	3	143	457	429	1371	CoherentMotion_C#v1	1	500
611	0	0	5	1	0	3	3	31	569	93	1707	CoherentMotion_C#v1	1	500
1296	1	2	23	1	1	3	3	143	457	429	1371	CoherentMotion_C#v1	1	500
1230	0	0	5	3	1	3	3	31	569	93	1707	CoherentMotion_C#v1	1	500
1058	0	0	5	3	0	3	3	31	569	93	1707	CoherentMotion_C#v1	1	500
1346	1	7	70	1	1	3	3	424	176	1272	528	CoherentMotion_C#v1	1	500
882	1	5	51	1	1	3	3	312	288	936	864	CoherentMotion_C#v1	1	500
684	1	5	51	3	3	3	3	312	288	936	864	CoherentMotion_C#v1	1	500
771	1	3	33	0	0	3	3	199	401	597	1203	CoherentMotion_C#v1	1	500
643	1	7	70	0	0	3	3	424	176	1272	528	CoherentMotion_C#v1	1	500
730	0	1	14	3	0	3	3	87	513	261	1539	CoherentMotion_C#v1	1	500
655	1	1	14	2	2	3	3	87	513	261	1539	CoherentMotion_C#v1	1	500
872	0	1	14	2	0	3	3	87	513	261	1539	CoherentMotion_C#v1	1	500
1154	1	4	42	3	3	3	3	256	344	768	1032	CoherentMotion_C#v1	1	500
876	0	4	42	3	0	3	3	256	344	768	1032	CoherentMotion_C#v1	1	500
1001	0	0	5	1	0	3	3	31	569	93	1707	CoherentMotion_C#v1	1	500
1160	0	6	61	3	2	3	3	368	232	1104	696	CoherentMotion_C#v1	1	500
794	0	1	14	2	0	3	3	87	513	261	1539	CoherentMotion_C#v1	1	500
924	1	6	61	0	0	3	3	368	232	1104	696	CoherentMotion_C#v1	1	500
729	0	2	23	3	0	3	3	143	457	429	1371	CoherentMotion_C#v1	1	500
944	0	3	33	1	3	3	3	199	401	597	1203	CoherentMotion_C#v1	1	500
820	0	0	5	2	1	3	3	31	569	93	1707	CoherentMotion_C#v1	1	500
696	1	7	70	0	0	3	3	424	176	1272	528	CoherentMotion_C#v1	1	500
895	1	5	51	1	1	3	3	312	288	936	864	CoherentMotion_C#v1	1	500
868	0	0	5	3	0	3	3	31	569	93	1707	CoherentMotion_C#v1	1	500
1479	1	2	23	1	1	3	3	143	457	429	1371	CoherentMotion_C#v1	1	500
939	1	2	23	2	2	3	3	143	457	429	1371	CoherentMotion_C#v1	1	500
1000	0	2	23	1	3	3	3	143	457	429	1371	CoherentMotion_C#v1	1	500
870	1	0	5	0	0	3	3	31	569	93	1707	CoherentMotion_C#v1	1	500
1202	0	1	14	3	2	3	3	87	513	261	1539	CoherentMotion_C#v1	1	500
1100	1	4	42	2	2	3	3	256	344	768	1032	CoherentMotion_C#v1	1	500
638	1	4	42	3	3	3	3	256	344	768	1032	CoherentMotion_C#v1	1	500
788	1	6	61	3	3	3	3	368	232	1104	696	CoherentMotion_C#v1	1	500
721	1	6	61	3	3	3	3	368	232	1104	696	CoherentMotion_C#v1	1	500
684	1	6	61	1	1	3	3	368	232	1104	696	CoherentMotion_C#v1	1	500
621	1	3	33	0	0	3	3	199	401	597	1203	CoherentMotion_C#v1	1	500
832	1	5	51	0	0	3	3	312	288	936	864	CoherentMotion_C#v1	1	500
1303	1	1	14	1	1	3	3	87	513	261	1539	CoherentMotion_C#v1	1	500
801	1	2	23	1	1	3	3	143	457	429	1371	CoherentMotion_C#v1	1	500
670	0	0	5	3	1	3	3	31	569	93	1707	CoherentMotion_C#v1	1	500
1471	0	3	33	2	3	3	3	199	401	597	1203	CoherentMotion_C#v1	1	500
723	1	2	23	0	0	3	3	143	457	429	1371	CoherentMotion_C#v1	1	500
851	1	7	70	0	0	3	3	424	176	1272	528	CoherentMotion_C#v1	1	500
898	0	2	23	3	0	3	3	143	457	429	1371	CoherentMotion_C#v1	1	500
1186	1	0	5	0	0	3	3	31	569	93	1707	CoherentMotion_C#v1	1	500
725	1	6	61	0	0	3	3	368	232	1104	696	CoherentMotion_C#v1	1	500
868	0	4	42	2	0	3	3	256	344	768	1032	CoherentMotion_C#v1	1	500
911	1	0	5	2	2	3	3	31	569	93	1707	CoherentMotion_C#v1	1	500
1036	0	1	14	3	0	3	3	87	513	261	1539	CoherentMotion_C#v1	1	500
795	1	1	14	3	3	3	3	87	513	261	1539	CoherentMotion_C#v1	1	500
1020	0	3	33	3	1	3	3	199	401	597	1203	CoherentMotion_C#v1	1	500
803	1	4	42	1	1	3	3	256	344	768	1032	CoherentMotion_C#v1	1	500
692	1	2	23	0	0	3	3	143	457	429	1371	CoherentMotion_C#v1	1	500
912	1	4	42	2	2	3	3	256	344	768	1032	CoherentMotion_C#v1	1	500
911	0	7	70	1	0	3	3	424	176	1272	528	CoherentMotion_C#v1	1	500
845	0	5	51	1	3	3	3	312	288	936	864	CoherentMotion_C#v1	1	500
567	0	2	23	2	1	3	3	143	457	429	1371	CoherentMotion_C#v1	1	500
785	1	7	70	3	3	3	3	424	176	1272	528	CoherentMotion_C#v1	1	500
731	1	0	5	0	0	3	3	31	569	93	1707	CoherentMotion_C#v1	1	500
791	0	2	23	3	0	3	3	143	457	429	1371	CoherentMotion_C#v1	1	500
1040	1	2	23	0	0	3	3	143	457	429	1371	CoherentMotion_C#v1	1	500
941	1	2	23	3	3	3	3	143	457	429	1371	CoherentMotion_C#v1	1	500
882	0	3	33	2	1	3	3	199	401	597	1203	CoherentMotion_C#v1	1	500
797	0	5	51	2	3	3	3	312	288	936	864	CoherentMotion_C#v1	1	500
929	0	3	33	2	0	3	3	199	401	597	1203	CoherentMotion_C#v1	1	500
933	1	3	33	3	3	3	3	199	401	597	1203	CoherentMotion_C#v1	1	500
634	1	7	70	3	3	3	3	424	176	1272	528	CoherentMotion_C#v1	1	500
919	1	5	51	1	1	3	3	312	288	936	864	CoherentMotion_C#v1	1	500
867	1	4	42	1	1	3	3	256	344	768	1032	CoherentMotion_C#v1	1	500
791	1	7	70	3	3	3	3	424	176	1272	528	CoherentMotion_C#v1	1	500
585	1	6	61	1	1	3	3	368	232	1104	696	CoherentMotion_C#v1	1	500
548	0	4	42	1	3	3	3	256	344	768	1032	CoherentMotion_C#v1	1	500
655	0	3	33	2	1	3	3	199	401	597	1203	CoherentMotion_C#v1	1	500
1300	1	0	5	3	3	3	3	31	569	93	1707	CoherentMotion_C#v1	1	500
857	0	2	23	2	1	3	3	143	457	429	1371	CoherentMotion_C#v1	1	500
836	1	3	33	3	3	3	3	199	401	597	1203	CoherentMotion_C#v1	1	500
809	0	1	14	2	3	3	3	87	513	261	1539	CoherentMotion_C#v1	1	500
602	1	5	51	0	0	3	3	312	288	936	864	CoherentMotion_C#v1	1	500
1014	0	3	33	2	1	3	3	199	401	597	1203	CoherentMotion_C#v1	1	500
1445	0	0	5	3	1	3	3	31	569	93	1707	CoherentMotion_C#v1	1	500
879	0	2	23	0	3	3	3	143	457	429	1371	CoherentMotion_C#v1	1	500
1403	0	1	14	2	0	3	3	87	513	261	1539	CoherentMotion_C#v1	1	500
1035	1	3	33	2	2	3	3	199	401	597	1203	CoherentMotion_C#v1	1	500
791	1	0	5	3	3	3	3	31	569	93	1707	CoherentMotion_C#v1	1	500
747	1	6	61	3	3	3	3	368	232	1104	696	CoherentMotion_C#v1	1	500
1636	0	2	23	2	3	3	3	143	457	429	1371	CoherentMotion_C#v1	1	500
843	0	4	42	2	0	3	3	256	344	768	1032	CoherentMotion_C#v1	1	500
3309	0	3	33	1	3	3	3	199	401	597	1203	CoherentMotion_C#v1	1	500
807	1	4	42	0	0	3	3	256	344	768	1032	CoherentMotion_C#v1	1	500
873	1	2	23	2	2	3	3	143	457	429	1371	CoherentMotion_C#v1	1	500
835	1	6	61	2	2	3	3	368	232	1104	696	CoherentMotion_C#v1	1	500
701	1	6	61	2	2	3	3	368	232	1104	696	CoherentMotion_C#v1	1	500
869	1	3	33	0	0	3	3	199	401	597	1203	CoherentMotion_C#v1	1	500
792	1	4	42	0	0	3	3	256	344	768	1032	CoherentMotion_C#v1	1	500
690	1	6	61	1	1	3	3	368	232	1104	696	CoherentMotion_C#v1	1	500
559	0	7	70	0	3	3	3	424	176	1272	528	CoherentMotion_C#v1	1	500
786	1	4	42	0	0	3	3	256	344	768	1032	CoherentMotion_C#v1	1	500
963	1	6	61	2	2	3	3	368	232	1104	696	CoherentMotion_C#v1	1	500
982	0	0	5	2	0	3	3	31	569	93	1707	CoherentMotion_C#v1	1	500
600	1	7	70	3	3	3	3	424	176	1272	528	CoherentMotion_C#v1	1	500
571	1	6	61	1	1	3	3	368	232	1104	696	CoherentMotion_C#v1	1	500
831	0	3	33	3	0	3	3	199	401	597	1203	CoherentMotion_C#v1	1	500
721	1	3	33	0	0	3	3	199	401	597	1203	CoherentMotion_C#v1	1	500
774	1	7	70	2	2	3	3	424	176	1272	528	CoherentMotion_C#v1	1	500
684	1	3	33	0	0	3	3	199	401	597	1203	CoherentMotion_C#v1	1	500
609	1	2	23	0	0	3	3	143	457	429	1371	CoherentMotion_C#v1	1	500
1076	0	0	5	3	1	3	3	31	569	93	1707	CoherentMotion_C#v1	1	500
1332	1	1	14	3	3	3	3	87	513	261	1539	CoherentMotion_C#v1	1	500
757	0	4	42	2	1	3	3	256	344	768	1032	CoherentMotion_C#v1	1	500
1813	1	2	23	0	0	3	3	143	457	429	1371	CoherentMotion_C#v1	1	500
688	1	6	61	0	0	3	3	368	232	1104	696	CoherentMotion_C#v1	1	500
790	1	3	33	2	2	3	3	199	401	597	1203	CoherentMotion_C#v1	1	500
816	1	5	51	3	3	3	3	312	288	936	864	CoherentMotion_C#v1	1	500
889	1	5	51	3	3	3	3	312	288	936	864	CoherentMotion_C#v1	1	500
630	1	5	51	0	0	3	3	312	288	936	864	CoherentMotion_C#v1	1	500
1094	0	4	42	2	1	3	3	256	344	768	1032	CoherentMotion_C#v1	1	500
906	1	7	70	1	1	3	3	424	176	1272	528	CoherentMotion_C#v1	1	500
656	0	4	42	0	2	3	3	256	344	768	1032	CoherentMotion_C#v1	1	500
845	1	1	14	0	0	3	3	87	513	261	1539	CoherentMotion_C#v1	1	500
590	1	4	42	0	0	3	3	256	344	768	1032	CoherentMotion_C#v1	1	500
795	1	7	70	2	2	3	3	424	176	1272	528	CoherentMotion_C#v1	1	500
733	1	6	61	3	3	3	3	368	232	1104	696	CoherentMotion_C#v1	1	500
557	1	5	51	1	1	3	3	312	288	936	864	CoherentMotion_C#v1	1	500
816	1	3	33	0	0	3	3	199	401	597	1203	CoherentMotion_C#v1	1	500
858	1	3	33	2	2	3	3	199	401	597	1203	CoherentMotion_C#v1	1	500
780	1	3	33	1	1	3	3	199	401	597	1203	CoherentMotion_C#v1	1	500
869	0	3	33	2	3	3	3	199	401	597	1203	CoherentMotion_C#v1	1	500
760	1	6	61	0	0	3	3	368	232	1104	696	CoherentMotion_C#v1	1	500
1145	1	5	51	0	0	3	3	312	288	936	864	CoherentMotion_C#v1	1	500
609	1	7	70	3	3	3	3	424	176	1272	528	CoherentMotion_C#v1	1	500
728	1	0	5	0	0	3	3	31	569	93	1707	CoherentMotion_C#v1	1	500
591	0	0	5	3	0	3	3	31	569	93	1707	CoherentMotion_C#v1	1	500
1051	1	4	42	1	1	3	3	256	344	768	1032	CoherentMotion_C#v1	1	500
740	0	1	14	3	0	3	3	87	513	261	1539	CoherentMotion_C#v1	1	500
650	1	5	51	3	3	3	3	312	288	936	864	CoherentMotion_C#v1	1	500
664	0	1	14	2	0	3	3	87	513	261	1539	CoherentMotion_C#v1	1	500
630	1	5	51	2	2	3	3	312	288	936	864	CoherentMotion_C#v1	1	500
722	1	1	14	0	0	3	3	87	513	261	1539	CoherentMotion_C#v1	1	500
799	1	2	23	3	3	3	3	143	457	429	1371	CoherentMotion_C#v1	1	500
661	0	3	33	2	0	3	3	199	401	597	1203	CoherentMotion_C#v1	1	500
753	1	6	61	3	3	3	3	368	232	1104	696	CoherentMotion_C#v1	1	500
757	0	2	23	1	0	3	3	143	457	429	1371	CoherentMotion_C#v1	1	500
1668	1	1	14	1	1	3	3	87	513	261	1539	CoherentMotion_C#v1	1	500
788	1	7	70	2	2	3	3	424	176	1272	528	CoherentMotion_C#v1	1	500
672	1	1	14	0	0	3	3	87	513	261	1539	CoherentMotion_C#v1	1	500
770	0	4	42	1	3	3	3	256	344	768	1032	CoherentMotion_C#v1	1	500
763	1	4	42	3	3	3	3	256	344	768	1032	CoherentMotion_C#v1	1	500
796	0	2	23	2	1	3	3	143	457	429	1371	CoherentMotion_C#v1	1	500
561	0	0	5	3	0	3	3	31	569	93	1707	CoherentMotion_C#v1	1	500
1280	0	0	5	1	3	3	3	31	569	93	1707	CoherentMotion_C#v1	1	500
854	0	2	23	2	0	3	3	143	457	429	1371	CoherentMotion_C#v1	1	500
577	0	3	33	1	2	3	3	199	401	597	1203	CoherentMotion_C#v1	1	500
925	0	0	5	2	3	3	3	31	569	93	1707	CoherentMotion_C#v1	1	500
810	1	7	70	1	1	3	3	424	176	1272	528	CoherentMotion_C#v1	1	500
778	1	6	61	0	0	3	3	368	232	1104	696	CoherentMotion_C#v1	1	500
859	1	7	70	2	2	3	3	424	176	1272	528	CoherentMotion_C#v1	1	500
938	1	1	14	3	3	3	3	87	513	261	1539	CoherentMotion_C#v1	1	500
755	1	6	61	3	3	3	3	368	232	1104	696	CoherentMotion_C#v1	1	500
987	1	3	33	1	1	3	3	199	401	597	1203	CoherentMotion_C#v1	1	500
