# Supplementary material for: The Leuven Embedded Figures Test (L-EFT): measuring perception, intelligence or executive function?
Source: PeerJ. 2018 Mar 26;6:e4524. doi: 10.7717/peerj.4524 (PMC5875396; doi:10.7717/peerj.4524)
Supplement: Supplemental Information 9 [file peerj-06-4524-s009.zip › Study 1/CoherentMotion/117190CoherentMotion.csv]

ReactionTime	Accuracy	CoherenceLevel	CoherenceValue	StimDirection	RespDirection	G_MeanCoherentSpeed	G_MeanRandomSpeed	TotalCoherent	TotalRandom	TotalCoherentSpeed	TotalRandomSpeed	TestID	MainPrac	MotionDuration
1470	0	1	14	3	2	3	3	87	513	261	1539	CoherentMotion_C#v1	0	1000
1546	0	2	23	0	3	3	3	143	457	429	1371	CoherentMotion_C#v1	0	1000
4709	0	4	42	2	1	3	3	256	344	768	1032	CoherentMotion_C#v1	0	1000
1046	1	4	42	2	2	3	3	256	344	768	1032	CoherentMotion_C#v1	0	1000
1316	0	3	33	2	0	3	3	199	401	597	1203	CoherentMotion_C#v1	0	1000
1260	0	2	23	2	3	3	3	143	457	429	1371	CoherentMotion_C#v1	0	1000
2111	1	2	23	1	1	3	3	143	457	429	1371	CoherentMotion_C#v1	0	1000
2394	1	1	14	2	2	3	3	87	513	261	1539	CoherentMotion_C#v1	0	1000
1294	0	0	5	1	2	3	3	31	569	93	1707	CoherentMotion_C#v1	0	1000
1988	0	0	5	1	0	3	3	31	569	93	1707	CoherentMotion_C#v1	0	1000
1773	0	3	33	1	2	3	3	199	401	597	1203	CoherentMotion_C#v1	0	1000
1419	0	5	51	2	1	3	3	312	288	936	864	CoherentMotion_C#v1	0	1000
1622	0	5	51	1	3	3	3	312	288	936	864	CoherentMotion_C#v1	0	1000
1366	0	1	14	3	2	3	3	87	513	261	1539	CoherentMotion_C#v1	0	1000
1851	1	7	70	2	2	3	3	424	176	1272	528	CoherentMotion_C#v1	0	1000
2019	0	5	51	2	0	3	3	312	288	936	864	CoherentMotion_C#v1	0	1000
1371	1	7	70	0	0	3	3	424	176	1272	528	CoherentMotion_C#v1	0	1000
1540	0	0	5	2	3	3	3	31	569	93	1707	CoherentMotion_C#v1	0	1000
1692	1	6	61	0	0	3	3	368	232	1104	696	CoherentMotion_C#v1	0	1000
1584	1	4	42	2	2	3	3	256	344	768	1032	CoherentMotion_C#v1	0	1000
1421	1	7	70	1	1	3	3	424	176	1272	528	CoherentMotion_C#v1	0	1000
1430	1	5	51	3	3	3	3	312	288	936	864	CoherentMotion_C#v1	0	1000
1504	1	7	70	2	2	3	3	424	176	1272	528	CoherentMotion_C#v1	0	1000
1389	1	3	33	1	1	3	3	199	401	597	1203	CoherentMotion_C#v1	0	1000
1317	1	2	23	0	0	3	3	143	457	429	1371	CoherentMotion_C#v1	0	1000
1420	1	5	51	0	0	3	3	312	288	936	864	CoherentMotion_C#v1	0	1000
1557	0	1	14	0	2	3	3	87	513	261	1539	CoherentMotion_C#v1	0	1000
1522	1	1	14	3	3	3	3	87	513	261	1539	CoherentMotion_C#v1	0	1000
1390	1	6	61	3	3	3	3	368	232	1104	696	CoherentMotion_C#v1	0	1000
1335	1	1	14	3	3	3	3	87	513	261	1539	CoherentMotion_C#v1	0	1000
1198	0	2	23	0	3	3	3	143	457	429	1371	CoherentMotion_C#v1	0	1000
1474	1	4	42	3	3	3	3	256	344	768	1032	CoherentMotion_C#v1	0	1000
1357	0	0	5	2	1	3	3	31	569	93	1707	CoherentMotion_C#v1	0	1000
1491	1	7	70	3	3	3	3	424	176	1272	528	CoherentMotion_C#v1	0	1000
1408	0	0	5	0	3	3	3	31	569	93	1707	CoherentMotion_C#v1	0	1000
1044	1	4	42	1	1	3	3	256	344	768	1032	CoherentMotion_C#v1	0	1000
1511	1	2	23	1	1	3	3	143	457	429	1371	CoherentMotion_C#v1	0	1000
4079	0	3	33	3	1	3	3	199	401	597	1203	CoherentMotion_C#v1	0	1000
1584	1	5	51	1	1	3	3	312	288	936	864	CoherentMotion_C#v1	0	1000
1307	0	5	51	0	3	3	3	312	288	936	864	CoherentMotion_C#v1	0	1000
1461	0	1	14	3	1	3	3	87	513	261	1539	CoherentMotion_C#v1	0	1000
1056	1	5	51	3	3	3	3	312	288	936	864	CoherentMotion_C#v1	0	1000
1359	0	0	5	3	0	3	3	31	569	93	1707	CoherentMotion_C#v1	0	1000
1351	1	6	61	0	0	3	3	368	232	1104	696	CoherentMotion_C#v1	0	1000
1422	0	3	33	1	2	3	3	199	401	597	1203	CoherentMotion_C#v1	0	1000
1783	0	6	61	2	1	3	3	368	232	1104	696	CoherentMotion_C#v1	0	1000
1162	1	6	61	3	3	3	3	368	232	1104	696	CoherentMotion_C#v1	0	1000
1597	1	0	5	0	0	3	3	31	569	93	1707	CoherentMotion_C#v1	0	1000
1467	1	5	51	1	1	3	3	312	288	936	864	CoherentMotion_C#v1	0	1000
1637	1	1	14	3	3	3	3	87	513	261	1539	CoherentMotion_C#v1	0	1000
1651	0	4	42	2	3	3	3	256	344	768	1032	CoherentMotion_C#v1	0	1000
1684	0	2	23	1	2	3	3	143	457	429	1371	CoherentMotion_C#v1	0	1000
1699	0	2	23	3	0	3	3	143	457	429	1371	CoherentMotion_C#v1	0	1000
1572	0	1	14	1	3	3	3	87	513	261	1539	CoherentMotion_C#v1	0	1000
1410	0	4	42	0	1	3	3	256	344	768	1032	CoherentMotion_C#v1	0	1000
1083	0	4	42	1	0	3	3	256	344	768	1032	CoherentMotion_C#v1	0	1000
2364	0	0	5	3	0	3	3	31	569	93	1707	CoherentMotion_C#v1	0	1000
4381	1	4	42	1	1	3	3	256	344	768	1032	CoherentMotion_C#v1	0	1000
1474	1	6	61	1	1	3	3	368	232	1104	696	CoherentMotion_C#v1	0	1000
1501	0	5	51	2	0	3	3	312	288	936	864	CoherentMotion_C#v1	0	1000
1493	1	3	33	2	2	3	3	199	401	597	1203	CoherentMotion_C#v1	0	1000
1507	1	2	23	3	3	3	3	143	457	429	1371	CoherentMotion_C#v1	0	1000
1468	0	4	42	2	1	3	3	256	344	768	1032	CoherentMotion_C#v1	0	1000
1036	1	7	70	1	1	3	3	424	176	1272	528	CoherentMotion_C#v1	0	1000
1097	1	0	5	2	2	3	3	31	569	93	1707	CoherentMotion_C#v1	0	1000
1039	1	2	23	0	0	3	3	143	457	429	1371	CoherentMotion_C#v1	0	1000
1994	1	4	42	1	1	3	3	256	344	768	1032	CoherentMotion_C#v1	0	1000
1923	1	6	61	0	0	3	3	368	232	1104	696	CoherentMotion_C#v1	0	1000
1449	1	2	23	3	3	3	3	143	457	429	1371	CoherentMotion_C#v1	0	1000
2163	1	3	33	0	0	3	3	199	401	597	1203	CoherentMotion_C#v1	0	1000
1583	0	2	23	3	0	3	3	143	457	429	1371	CoherentMotion_C#v1	0	1000
2108	1	7	70	3	3	3	3	424	176	1272	528	CoherentMotion_C#v1	0	1000
1447	0	3	33	1	3	3	3	199	401	597	1203	CoherentMotion_C#v1	0	1000
1633	0	0	5	0	1	3	3	31	569	93	1707	CoherentMotion_C#v1	0	1000
1473	0	6	61	1	3	3	3	368	232	1104	696	CoherentMotion_C#v1	0	1000
1914	0	3	33	2	3	3	3	199	401	597	1203	CoherentMotion_C#v1	0	1000
1454	1	5	51	0	0	3	3	312	288	936	864	CoherentMotion_C#v1	0	1000
1755	0	3	33	1	3	3	3	199	401	597	1203	CoherentMotion_C#v1	0	1000
1518	0	0	5	1	2	3	3	31	569	93	1707	CoherentMotion_C#v1	0	1000
1705	1	4	42	1	1	3	3	256	344	768	1032	CoherentMotion_C#v1	0	1000
942	0	2	23	0	3	3	3	143	457	429	1371	CoherentMotion_C#v1	1	500
987	0	1	14	2	3	3	3	87	513	261	1539	CoherentMotion_C#v1	1	500
888	1	6	61	2	2	3	3	368	232	1104	696	CoherentMotion_C#v1	1	500
1205	0	0	5	1	2	3	3	31	569	93	1707	CoherentMotion_C#v1	1	500
952	1	6	61	1	1	3	3	368	232	1104	696	CoherentMotion_C#v1	1	500
950	0	0	5	2	3	3	3	31	569	93	1707	CoherentMotion_C#v1	1	500
915	1	5	51	3	3	3	3	312	288	936	864	CoherentMotion_C#v1	1	500
912	1	3	33	0	0	3	3	199	401	597	1203	CoherentMotion_C#v1	1	500
908	1	6	61	2	2	3	3	368	232	1104	696	CoherentMotion_C#v1	1	500
952	1	3	33	3	3	3	3	199	401	597	1203	CoherentMotion_C#v1	1	500
1025	0	4	42	0	1	3	3	256	344	768	1032	CoherentMotion_C#v1	1	500
1091	0	1	14	3	0	3	3	87	513	261	1539	CoherentMotion_C#v1	1	500
944	0	1	14	1	0	3	3	87	513	261	1539	CoherentMotion_C#v1	1	500
881	0	2	23	0	3	3	3	143	457	429	1371	CoherentMotion_C#v1	1	500
989	1	6	61	0	0	3	3	368	232	1104	696	CoherentMotion_C#v1	1	500
1035	0	0	5	0	2	3	3	31	569	93	1707	CoherentMotion_C#v1	1	500
874	1	5	51	0	0	3	3	312	288	936	864	CoherentMotion_C#v1	1	500
852	0	2	23	2	0	3	3	143	457	429	1371	CoherentMotion_C#v1	1	500
783	1	4	42	1	1	3	3	256	344	768	1032	CoherentMotion_C#v1	1	500
1064	0	6	61	0	1	3	3	368	232	1104	696	CoherentMotion_C#v1	1	500
1000	1	1	14	0	0	3	3	87	513	261	1539	CoherentMotion_C#v1	1	500
855	1	4	42	1	1	3	3	256	344	768	1032	CoherentMotion_C#v1	1	500
753	0	3	33	2	3	3	3	199	401	597	1203	CoherentMotion_C#v1	1	500
746	0	6	61	2	0	3	3	368	232	1104	696	CoherentMotion_C#v1	1	500
642	1	5	51	3	3	3	3	312	288	936	864	CoherentMotion_C#v1	1	500
1799	0	3	33	1	3	3	3	199	401	597	1203	CoherentMotion_C#v1	1	500
858	0	5	51	0	1	3	3	312	288	936	864	CoherentMotion_C#v1	1	500
549	0	5	51	2	1	3	3	312	288	936	864	CoherentMotion_C#v1	1	500
1016	1	1	14	3	3	3	3	87	513	261	1539	CoherentMotion_C#v1	1	500
1031	0	1	14	2	3	3	3	87	513	261	1539	CoherentMotion_C#v1	1	500
742	0	1	14	0	2	3	3	87	513	261	1539	CoherentMotion_C#v1	1	500
733	0	2	23	3	2	3	3	143	457	429	1371	CoherentMotion_C#v1	1	500
709	0	1	14	2	1	3	3	87	513	261	1539	CoherentMotion_C#v1	1	500
589	1	0	5	3	3	3	3	31	569	93	1707	CoherentMotion_C#v1	1	500
593	0	3	33	1	3	3	3	199	401	597	1203	CoherentMotion_C#v1	1	500
805	0	0	5	0	1	3	3	31	569	93	1707	CoherentMotion_C#v1	1	500
1614	0	2	23	1	3	3	3	143	457	429	1371	CoherentMotion_C#v1	1	500
1356	1	1	14	0	0	3	3	87	513	261	1539	CoherentMotion_C#v1	1	500
5044	0	7	70	0	1	3	3	424	176	1272	528	CoherentMotion_C#v1	1	500
697	1	7	70	1	1	3	3	424	176	1272	528	CoherentMotion_C#v1	1	500
1056	1	3	33	1	1	3	3	199	401	597	1203	CoherentMotion_C#v1	1	500
880	1	4	42	0	0	3	3	256	344	768	1032	CoherentMotion_C#v1	1	500
909	1	2	23	0	0	3	3	143	457	429	1371	CoherentMotion_C#v1	1	500
857	1	6	61	0	0	3	3	368	232	1104	696	CoherentMotion_C#v1	1	500
1091	1	4	42	2	2	3	3	256	344	768	1032	CoherentMotion_C#v1	1	500
1124	1	2	23	1	1	3	3	143	457	429	1371	CoherentMotion_C#v1	1	500
1462	0	0	5	1	0	3	3	31	569	93	1707	CoherentMotion_C#v1	1	500
928	1	7	70	0	0	3	3	424	176	1272	528	CoherentMotion_C#v1	1	500
925	1	6	61	1	1	3	3	368	232	1104	696	CoherentMotion_C#v1	1	500
1173	1	0	5	2	2	3	3	31	569	93	1707	CoherentMotion_C#v1	1	500
1931	0	4	42	0	3	3	3	256	344	768	1032	CoherentMotion_C#v1	1	500
899	0	4	42	2	0	3	3	256	344	768	1032	CoherentMotion_C#v1	1	500
975	0	1	14	2	3	3	3	87	513	261	1539	CoherentMotion_C#v1	1	500
669	1	6	61	3	3	3	3	368	232	1104	696	CoherentMotion_C#v1	1	500
1586	1	2	23	2	2	3	3	143	457	429	1371	CoherentMotion_C#v1	1	500
1585	0	3	33	2	0	3	3	199	401	597	1203	CoherentMotion_C#v1	1	500
1291	1	6	61	2	2	3	3	368	232	1104	696	CoherentMotion_C#v1	1	500
1076	1	4	42	0	0	3	3	256	344	768	1032	CoherentMotion_C#v1	1	500
865	1	7	70	1	1	3	3	424	176	1272	528	CoherentMotion_C#v1	1	500
1040	0	0	5	0	3	3	3	31	569	93	1707	CoherentMotion_C#v1	1	500
639	0	0	5	0	1	3	3	31	569	93	1707	CoherentMotion_C#v1	1	500
1813	0	3	33	2	0	3	3	199	401	597	1203	CoherentMotion_C#v1	1	500
2345	0	2	23	1	2	3	3	143	457	429	1371	CoherentMotion_C#v1	1	500
855	1	3	33	1	1	3	3	199	401	597	1203	CoherentMotion_C#v1	1	500
837	0	6	61	2	0	3	3	368	232	1104	696	CoherentMotion_C#v1	1	500
750	0	1	14	1	3	3	3	87	513	261	1539	CoherentMotion_C#v1	1	500
1220	0	2	23	0	3	3	3	143	457	429	1371	CoherentMotion_C#v1	1	500
637	0	0	5	0	3	3	3	31	569	93	1707	CoherentMotion_C#v1	1	500
1314	0	0	5	3	2	3	3	31	569	93	1707	CoherentMotion_C#v1	1	500
647	1	6	61	1	1	3	3	368	232	1104	696	CoherentMotion_C#v1	1	500
879	1	4	42	1	1	3	3	256	344	768	1032	CoherentMotion_C#v1	1	500
697	1	6	61	3	3	3	3	368	232	1104	696	CoherentMotion_C#v1	1	500
817	0	1	14	1	0	3	3	87	513	261	1539	CoherentMotion_C#v1	1	500
779	1	4	42	2	2	3	3	256	344	768	1032	CoherentMotion_C#v1	1	500
564	1	4	42	1	1	3	3	256	344	768	1032	CoherentMotion_C#v1	1	500
544	1	6	61	1	1	3	3	368	232	1104	696	CoherentMotion_C#v1	1	500
1466	0	4	42	2	1	3	3	256	344	768	1032	CoherentMotion_C#v1	1	500
658	1	3	33	0	0	3	3	199	401	597	1203	CoherentMotion_C#v1	1	500
634	0	2	23	3	0	3	3	143	457	429	1371	CoherentMotion_C#v1	1	500
540	0	1	14	2	3	3	3	87	513	261	1539	CoherentMotion_C#v1	1	500
1170	0	7	70	2	1	3	3	424	176	1272	528	CoherentMotion_C#v1	1	500
643	0	4	42	3	1	3	3	256	344	768	1032	CoherentMotion_C#v1	1	500
1275	1	3	33	1	1	3	3	199	401	597	1203	CoherentMotion_C#v1	1	500
574	1	6	61	3	3	3	3	368	232	1104	696	CoherentMotion_C#v1	1	500
832	0	5	51	0	3	3	3	312	288	936	864	CoherentMotion_C#v1	1	500
1646	0	3	33	2	1	3	3	199	401	597	1203	CoherentMotion_C#v1	1	500
797	0	7	70	1	3	3	3	424	176	1272	528	CoherentMotion_C#v1	1	500
1494	1	0	5	0	0	3	3	31	569	93	1707	CoherentMotion_C#v1	1	500
609	0	2	23	2	0	3	3	143	457	429	1371	CoherentMotion_C#v1	1	500
883	0	2	23	3	2	3	3	143	457	429	1371	CoherentMotion_C#v1	1	500
4498	1	6	61	1	1	3	3	368	232	1104	696	CoherentMotion_C#v1	1	500
984	1	0	5	3	3	3	3	31	569	93	1707	CoherentMotion_C#v1	1	500
600	1	4	42	1	1	3	3	256	344	768	1032	CoherentMotion_C#v1	1	500
668	0	2	23	2	0	3	3	143	457	429	1371	CoherentMotion_C#v1	1	500
755	0	0	5	3	0	3	3	31	569	93	1707	CoherentMotion_C#v1	1	500
1210	0	0	5	3	2	3	3	31	569	93	1707	CoherentMotion_C#v1	1	500
1327	0	5	51	0	1	3	3	312	288	936	864	CoherentMotion_C#v1	1	500
709	1	3	33	0	0	3	3	199	401	597	1203	CoherentMotion_C#v1	1	500
1469	0	0	5	1	2	3	3	31	569	93	1707	CoherentMotion_C#v1	1	500
1112	0	4	42	0	1	3	3	256	344	768	1032	CoherentMotion_C#v1	1	500
857	0	3	33	2	3	3	3	199	401	597	1203	CoherentMotion_C#v1	1	500
544	0	7	70	0	1	3	3	424	176	1272	528	CoherentMotion_C#v1	1	500
596	1	7	70	2	2	3	3	424	176	1272	528	CoherentMotion_C#v1	1	500
653	0	1	14	2	0	3	3	87	513	261	1539	CoherentMotion_C#v1	1	500
539	1	7	70	1	1	3	3	424	176	1272	528	CoherentMotion_C#v1	1	500
549	1	1	14	3	3	3	3	87	513	261	1539	CoherentMotion_C#v1	1	500
645	0	3	33	1	3	3	3	199	401	597	1203	CoherentMotion_C#v1	1	500
2317	0	4	42	3	1	3	3	256	344	768	1032	CoherentMotion_C#v1	1	500
686	0	3	33	2	0	3	3	199	401	597	1203	CoherentMotion_C#v1	1	500
629	0	2	23	0	2	3	3	143	457	429	1371	CoherentMotion_C#v1	1	500
2331	1	2	23	1	1	3	3	143	457	429	1371	CoherentMotion_C#v1	1	500
543	1	5	51	1	1	3	3	312	288	936	864	CoherentMotion_C#v1	1	500
1049	1	7	70	1	1	3	3	424	176	1272	528	CoherentMotion_C#v1	1	500
649	0	1	14	2	3	3	3	87	513	261	1539	CoherentMotion_C#v1	1	500
1953	1	0	5	1	1	3	3	31	569	93	1707	CoherentMotion_C#v1	1	500
1146	0	1	14	0	1	3	3	87	513	261	1539	CoherentMotion_C#v1	1	500
685	1	3	33	0	0	3	3	199	401	597	1203	CoherentMotion_C#v1	1	500
595	1	7	70	1	1	3	3	424	176	1272	528	CoherentMotion_C#v1	1	500
631	1	4	42	3	3	3	3	256	344	768	1032	CoherentMotion_C#v1	1	500
637	1	7	70	3	3	3	3	424	176	1272	528	CoherentMotion_C#v1	1	500
593	0	1	14	1	3	3	3	87	513	261	1539	CoherentMotion_C#v1	1	500
598	1	0	5	1	1	3	3	31	569	93	1707	CoherentMotion_C#v1	1	500
542	0	0	5	2	1	3	3	31	569	93	1707	CoherentMotion_C#v1	1	500
616	0	1	14	3	0	3	3	87	513	261	1539	CoherentMotion_C#v1	1	500
1792	1	6	61	0	0	3	3	368	232	1104	696	CoherentMotion_C#v1	1	500
994	0	5	51	0	1	3	3	312	288	936	864	CoherentMotion_C#v1	1	500
563	0	5	51	3	1	3	3	312	288	936	864	CoherentMotion_C#v1	1	500
660	0	6	61	1	3	3	3	368	232	1104	696	CoherentMotion_C#v1	1	500
545	1	1	14	1	1	3	3	87	513	261	1539	CoherentMotion_C#v1	1	500
540	1	5	51	0	0	3	3	312	288	936	864	CoherentMotion_C#v1	1	500
642	1	5	51	3	3	3	3	312	288	936	864	CoherentMotion_C#v1	1	500
547	1	7	70	1	1	3	3	424	176	1272	528	CoherentMotion_C#v1	1	500
774	1	2	23	2	2	3	3	143	457	429	1371	CoherentMotion_C#v1	1	500
642	0	0	5	2	1	3	3	31	569	93	1707	CoherentMotion_C#v1	1	500
567	1	0	5	1	1	3	3	31	569	93	1707	CoherentMotion_C#v1	1	500
598	0	2	23	2	1	3	3	143	457	429	1371	CoherentMotion_C#v1	1	500
1451	1	5	51	0	0	3	3	312	288	936	864	CoherentMotion_C#v1	1	500
618	1	6	61	3	3	3	3	368	232	1104	696	CoherentMotion_C#v1	1	500
715	1	0	5	1	1	3	3	31	569	93	1707	CoherentMotion_C#v1	1	500
546	1	4	42	1	1	3	3	256	344	768	1032	CoherentMotion_C#v1	1	500
728	1	5	51	2	2	3	3	312	288	936	864	CoherentMotion_C#v1	1	500
591	1	5	51	3	3	3	3	312	288	936	864	CoherentMotion_C#v1	1	500
707	1	4	42	1	1	3	3	256	344	768	1032	CoherentMotion_C#v1	1	500
748	1	7	70	1	1	3	3	424	176	1272	528	CoherentMotion_C#v1	1	500
1490	1	3	33	1	1	3	3	199	401	597	1203	CoherentMotion_C#v1	1	500
730	1	5	51	0	0	3	3	312	288	936	864	CoherentMotion_C#v1	1	500
710	1	5	51	2	2	3	3	312	288	936	864	CoherentMotion_C#v1	1	500
589	0	5	51	0	1	3	3	312	288	936	864	CoherentMotion_C#v1	1	500
753	1	6	61	1	1	3	3	368	232	1104	696	CoherentMotion_C#v1	1	500
1018	1	1	14	1	1	3	3	87	513	261	1539	CoherentMotion_C#v1	1	500
1289	0	7	70	0	3	3	3	424	176	1272	528	CoherentMotion_C#v1	1	500
575	1	2	23	3	3	3	3	143	457	429	1371	CoherentMotion_C#v1	1	500
611	0	0	5	2	1	3	3	31	569	93	1707	CoherentMotion_C#v1	1	500
599	1	0	5	2	2	3	3	31	569	93	1707	CoherentMotion_C#v1	1	500
683	0	1	14	3	1	3	3	87	513	261	1539	CoherentMotion_C#v1	1	500
606	0	0	5	3	2	3	3	31	569	93	1707	CoherentMotion_C#v1	1	500
662	0	3	33	2	1	3	3	199	401	597	1203	CoherentMotion_C#v1	1	500
571	1	1	14	1	1	3	3	87	513	261	1539	CoherentMotion_C#v1	1	500
538	0	4	42	3	1	3	3	256	344	768	1032	CoherentMotion_C#v1	1	500
1026	1	0	5	2	2	3	3	31	569	93	1707	CoherentMotion_C#v1	1	500
882	1	3	33	3	3	3	3	199	401	597	1203	CoherentMotion_C#v1	1	500
829	1	5	51	2	2	3	3	312	288	936	864	CoherentMotion_C#v1	1	500
663	1	7	70	1	1	3	3	424	176	1272	528	CoherentMotion_C#v1	1	500
701	0	5	51	2	1	3	3	312	288	936	864	CoherentMotion_C#v1	1	500
627	1	2	23	3	3	3	3	143	457	429	1371	CoherentMotion_C#v1	1	500
1017	1	2	23	3	3	3	3	143	457	429	1371	CoherentMotion_C#v1	1	500
857	1	3	33	3	3	3	3	199	401	597	1203	CoherentMotion_C#v1	1	500
786	1	5	51	0	0	3	3	312	288	936	864	CoherentMotion_C#v1	1	500
764	0	0	5	3	2	3	3	31	569	93	1707	CoherentMotion_C#v1	1	500
1058	1	4	42	3	3	3	3	256	344	768	1032	CoherentMotion_C#v1	1	500
755	0	7	70	0	1	3	3	424	176	1272	528	CoherentMotion_C#v1	1	500
685	1	6	61	0	0	3	3	368	232	1104	696	CoherentMotion_C#v1	1	500
963	1	2	23	0	0	3	3	143	457	429	1371	CoherentMotion_C#v1	1	500
1009	0	1	14	2	0	3	3	87	513	261	1539	CoherentMotion_C#v1	1	500
671	0	6	61	0	2	3	3	368	232	1104	696	CoherentMotion_C#v1	1	500
582	0	2	23	3	1	3	3	143	457	429	1371	CoherentMotion_C#v1	1	500
649	0	4	42	2	1	3	3	256	344	768	1032	CoherentMotion_C#v1	1	500
718	0	2	23	3	2	3	3	143	457	429	1371	CoherentMotion_C#v1	1	500
822	0	7	70	2	0	3	3	424	176	1272	528	CoherentMotion_C#v1	1	500
960	1	1	14	2	2	3	3	87	513	261	1539	CoherentMotion_C#v1	1	500
669	1	1	14	3	3	3	3	87	513	261	1539	CoherentMotion_C#v1	1	500
688	0	3	33	3	1	3	3	199	401	597	1203	CoherentMotion_C#v1	1	500
762	1	5	51	2	2	3	3	312	288	936	864	CoherentMotion_C#v1	1	500
817	1	4	42	3	3	3	3	256	344	768	1032	CoherentMotion_C#v1	1	500
717	0	7	70	2	0	3	3	424	176	1272	528	CoherentMotion_C#v1	1	500
579	1	7	70	1	1	3	3	424	176	1272	528	CoherentMotion_C#v1	1	500
551	1	7	70	3	3	3	3	424	176	1272	528	CoherentMotion_C#v1	1	500
570	1	2	23	1	1	3	3	143	457	429	1371	CoherentMotion_C#v1	1	500
638	1	7	70	3	3	3	3	424	176	1272	528	CoherentMotion_C#v1	1	500
786	0	2	23	2	1	3	3	143	457	429	1371	CoherentMotion_C#v1	1	500
1820	0	6	61	3	1	3	3	368	232	1104	696	CoherentMotion_C#v1	1	500
545	0	3	33	1	3	3	3	199	401	597	1203	CoherentMotion_C#v1	1	500
740	1	7	70	1	1	3	3	424	176	1272	528	CoherentMotion_C#v1	1	500
1484	1	0	5	0	0	3	3	31	569	93	1707	CoherentMotion_C#v1	1	500
1078	1	7	70	2	2	3	3	424	176	1272	528	CoherentMotion_C#v1	1	500
837	0	7	70	0	2	3	3	424	176	1272	528	CoherentMotion_C#v1	1	500
2065	0	3	33	0	1	3	3	199	401	597	1203	CoherentMotion_C#v1	1	500
615	1	7	70	3	3	3	3	424	176	1272	528	CoherentMotion_C#v1	1	500
799	1	4	42	3	3	3	3	256	344	768	1032	CoherentMotion_C#v1	1	500
568	1	5	51	3	3	3	3	312	288	936	864	CoherentMotion_C#v1	1	500
540	0	5	51	2	3	3	3	312	288	936	864	CoherentMotion_C#v1	1	500
616	0	6	61	2	1	3	3	368	232	1104	696	CoherentMotion_C#v1	1	500
572	1	5	51	0	0	3	3	312	288	936	864	CoherentMotion_C#v1	1	500
539	1	4	42	0	0	3	3	256	344	768	1032	CoherentMotion_C#v1	1	500
595	0	2	23	2	0	3	3	143	457	429	1371	CoherentMotion_C#v1	1	500
791	0	5	51	0	2	3	3	312	288	936	864	CoherentMotion_C#v1	1	500
543	0	1	14	0	1	3	3	87	513	261	1539	CoherentMotion_C#v1	1	500
1730	0	5	51	2	0	3	3	312	288	936	864	CoherentMotion_C#v1	1	500
979	1	2	23	0	0	3	3	143	457	429	1371	CoherentMotion_C#v1	1	500
770	1	2	23	1	1	3	3	143	457	429	1371	CoherentMotion_C#v1	1	500
547	0	1	14	2	1	3	3	87	513	261	1539	CoherentMotion_C#v1	1	500
556	0	6	61	0	1	3	3	368	232	1104	696	CoherentMotion_C#v1	1	500
624	1	5	51	3	3	3	3	312	288	936	864	CoherentMotion_C#v1	1	500
547	1	6	61	3	3	3	3	368	232	1104	696	CoherentMotion_C#v1	1	500
759	0	1	14	1	0	3	3	87	513	261	1539	CoherentMotion_C#v1	1	500
541	1	6	61	3	3	3	3	368	232	1104	696	CoherentMotion_C#v1	1	500
1348	1	7	70	2	2	3	3	424	176	1272	528	CoherentMotion_C#v1	1	500
810	0	0	5	1	2	3	3	31	569	93	1707	CoherentMotion_C#v1	1	500
755	1	5	51	0	0	3	3	312	288	936	864	CoherentMotion_C#v1	1	500
716	0	0	5	3	1	3	3	31	569	93	1707	CoherentMotion_C#v1	1	500
643	0	4	42	0	1	3	3	256	344	768	1032	CoherentMotion_C#v1	1	500
710	0	2	23	3	2	3	3	143	457	429	1371	CoherentMotion_C#v1	1	500
801	0	6	61	1	3	3	3	368	232	1104	696	CoherentMotion_C#v1	1	500
715	0	5	51	0	2	3	3	312	288	936	864	CoherentMotion_C#v1	1	500
1502	0	5	51	0	2	3	3	312	288	936	864	CoherentMotion_C#v1	1	500
621	0	1	14	0	1	3	3	87	513	261	1539	CoherentMotion_C#v1	1	500
543	0	3	33	1	3	3	3	199	401	597	1203	CoherentMotion_C#v1	1	500
692	0	5	51	2	1	3	3	312	288	936	864	CoherentMotion_C#v1	1	500
1579	0	4	42	3	0	3	3	256	344	768	1032	CoherentMotion_C#v1	1	500
648	1	7	70	3	3	3	3	424	176	1272	528	CoherentMotion_C#v1	1	500
1262	0	1	14	3	0	3	3	87	513	261	1539	CoherentMotion_C#v1	1	500
946	0	5	51	2	3	3	3	312	288	936	864	CoherentMotion_C#v1	1	500
961	1	2	23	2	2	3	3	143	457	429	1371	CoherentMotion_C#v1	1	500
1038	0	1	14	3	1	3	3	87	513	261	1539	CoherentMotion_C#v1	1	500
543	0	4	42	2	3	3	3	256	344	768	1032	CoherentMotion_C#v1	1	500
2385	1	6	61	3	3	3	3	368	232	1104	696	CoherentMotion_C#v1	1	500
1044	1	5	51	0	0	3	3	312	288	936	864	CoherentMotion_C#v1	1	500
1122	0	2	23	2	0	3	3	143	457	429	1371	CoherentMotion_C#v1	1	500
868	1	3	33	3	3	3	3	199	401	597	1203	CoherentMotion_C#v1	1	500
959	1	4	42	0	0	3	3	256	344	768	1032	CoherentMotion_C#v1	1	500
1213	0	1	14	3	0	3	3	87	513	261	1539	CoherentMotion_C#v1	1	500
737	1	7	70	0	0	3	3	424	176	1272	528	CoherentMotion_C#v1	1	500
665	0	0	5	1	0	3	3	31	569	93	1707	CoherentMotion_C#v1	1	500
1230	0	1	14	0	3	3	3	87	513	261	1539	CoherentMotion_C#v1	1	500
692	0	3	33	0	1	3	3	199	401	597	1203	CoherentMotion_C#v1	1	500
825	0	1	14	1	2	3	3	87	513	261	1539	CoherentMotion_C#v1	1	500
1348	0	2	23	2	0	3	3	143	457	429	1371	CoherentMotion_C#v1	1	500
697	1	6	61	2	2	3	3	368	232	1104	696	CoherentMotion_C#v1	1	500
577	0	6	61	0	1	3	3	368	232	1104	696	CoherentMotion_C#v1	1	500
541	1	3	33	0	0	3	3	199	401	597	1203	CoherentMotion_C#v1	1	500
542	0	3	33	3	0	3	3	199	401	597	1203	CoherentMotion_C#v1	1	500
1452	0	5	51	2	3	3	3	312	288	936	864	CoherentMotion_C#v1	1	500
629	0	5	51	0	2	3	3	312	288	936	864	CoherentMotion_C#v1	1	500
683	1	0	5	0	0	3	3	31	569	93	1707	CoherentMotion_C#v1	1	500
818	0	1	14	3	1	3	3	87	513	261	1539	CoherentMotion_C#v1	1	500
764	0	0	5	2	1	3	3	31	569	93	1707	CoherentMotion_C#v1	1	500
1141	0	3	33	2	3	3	3	199	401	597	1203	CoherentMotion_C#v1	1	500
759	0	4	42	1	2	3	3	256	344	768	1032	CoherentMotion_C#v1	1	500
623	0	5	51	1	0	3	3	312	288	936	864	CoherentMotion_C#v1	1	500
2356	0	3	33	2	3	3	3	199	401	597	1203	CoherentMotion_C#v1	1	500
2117	0	2	23	0	1	3	3	143	457	429	1371	CoherentMotion_C#v1	1	500
1138	0	0	5	0	1	3	3	31	569	93	1707	CoherentMotion_C#v1	1	500
820	1	6	61	2	2	3	3	368	232	1104	696	CoherentMotion_C#v1	1	500
926	0	3	33	2	0	3	3	199	401	597	1203	CoherentMotion_C#v1	1	500
695	0	3	33	0	2	3	3	199	401	597	1203	CoherentMotion_C#v1	1	500
1330	0	4	42	1	2	3	3	256	344	768	1032	CoherentMotion_C#v1	1	500
905	1	5	51	3	3	3	3	312	288	936	864	CoherentMotion_C#v1	1	500
1092	0	6	61	2	0	3	3	368	232	1104	696	CoherentMotion_C#v1	1	500
806	0	0	5	2	1	3	3	31	569	93	1707	CoherentMotion_C#v1	1	500
702	1	4	42	1	1	3	3	256	344	768	1032	CoherentMotion_C#v1	1	500
835	0	5	51	2	1	3	3	312	288	936	864	CoherentMotion_C#v1	1	500
672	1	3	33	1	1	3	3	199	401	597	1203	CoherentMotion_C#v1	1	500
839	0	1	14	0	1	3	3	87	513	261	1539	CoherentMotion_C#v1	1	500
930	1	7	70	0	0	3	3	424	176	1272	528	CoherentMotion_C#v1	1	500
813	0	4	42	3	0	3	3	256	344	768	1032	CoherentMotion_C#v1	1	500
541	1	3	33	2	2	3	3	199	401	597	1203	CoherentMotion_C#v1	1	500
651	0	6	61	0	2	3	3	368	232	1104	696	CoherentMotion_C#v1	1	500
943	1	6	61	3	3	3	3	368	232	1104	696	CoherentMotion_C#v1	1	500
1401	1	1	14	1	1	3	3	87	513	261	1539	CoherentMotion_C#v1	1	500
579	0	0	5	3	1	3	3	31	569	93	1707	CoherentMotion_C#v1	1	500
1242	0	1	14	1	3	3	3	87	513	261	1539	CoherentMotion_C#v1	1	500
1038	0	6	61	2	1	3	3	368	232	1104	696	CoherentMotion_C#v1	1	500
2255	0	3	33	1	2	3	3	199	401	597	1203	CoherentMotion_C#v1	1	500
1740	1	3	33	0	0	3	3	199	401	597	1203	CoherentMotion_C#v1	1	500
863	1	3	33	0	0	3	3	199	401	597	1203	CoherentMotion_C#v1	1	500
986	1	4	42	2	2	3	3	256	344	768	1032	CoherentMotion_C#v1	1	500
743	0	7	70	2	0	3	3	424	176	1272	528	CoherentMotion_C#v1	1	500
688	1	3	33	2	2	3	3	199	401	597	1203	CoherentMotion_C#v1	1	500
582	0	6	61	3	1	3	3	368	232	1104	696	CoherentMotion_C#v1	1	500
601	0	4	42	2	1	3	3	256	344	768	1032	CoherentMotion_C#v1	1	500
574	1	5	51	1	1	3	3	312	288	936	864	CoherentMotion_C#v1	1	500
755	0	7	70	2	1	3	3	424	176	1272	528	CoherentMotion_C#v1	1	500
587	0	6	61	2	1	3	3	368	232	1104	696	CoherentMotion_C#v1	1	500
766	0	3	33	1	3	3	3	199	401	597	1203	CoherentMotion_C#v1	1	500
544	0	0	5	0	3	3	3	31	569	93	1707	CoherentMotion_C#v1	1	500
890	0	7	70	0	3	3	3	424	176	1272	528	CoherentMotion_C#v1	1	500
866	1	2	23	3	3	3	3	143	457	429	1371	CoherentMotion_C#v1	1	500
813	1	7	70	0	0	3	3	424	176	1272	528	CoherentMotion_C#v1	1	500
634	1	1	14	0	0	3	3	87	513	261	1539	CoherentMotion_C#v1	1	500
542	1	4	42	0	0	3	3	256	344	768	1032	CoherentMotion_C#v1	1	500
1123	1	4	42	0	0	3	3	256	344	768	1032	CoherentMotion_C#v1	1	500
746	1	6	61	3	3	3	3	368	232	1104	696	CoherentMotion_C#v1	1	500
658	1	3	33	1	1	3	3	199	401	597	1203	CoherentMotion_C#v1	1	500
564	1	2	23	3	3	3	3	143	457	429	1371	CoherentMotion_C#v1	1	500
634	1	1	14	1	1	3	3	87	513	261	1539	CoherentMotion_C#v1	1	500
656	0	0	5	1	3	3	3	31	569	93	1707	CoherentMotion_C#v1	1	500
549	1	3	33	1	1	3	3	199	401	597	1203	CoherentMotion_C#v1	1	500
632	0	7	70	2	0	3	3	424	176	1272	528	CoherentMotion_C#v1	1	500
1341	0	3	33	1	3	3	3	199	401	597	1203	CoherentMotion_C#v1	1	500
1029	0	1	14	0	2	3	3	87	513	261	1539	CoherentMotion_C#v1	1	500
980	0	0	5	0	2	3	3	31	569	93	1707	CoherentMotion_C#v1	1	500
705	1	2	23	0	0	3	3	143	457	429	1371	CoherentMotion_C#v1	1	500
873	0	0	5	1	0	3	3	31	569	93	1707	CoherentMotion_C#v1	1	500
645	1	7	70	3	3	3	3	424	176	1272	528	CoherentMotion_C#v1	1	500
774	1	4	42	3	3	3	3	256	344	768	1032	CoherentMotion_C#v1	1	500
627	1	6	61	3	3	3	3	368	232	1104	696	CoherentMotion_C#v1	1	500
648	1	5	51	3	3	3	3	312	288	936	864	CoherentMotion_C#v1	1	500
573	1	2	23	3	3	3	3	143	457	429	1371	CoherentMotion_C#v1	1	500
1264	1	5	51	0	0	3	3	312	288	936	864	CoherentMotion_C#v1	1	500
929	1	2	23	2	2	3	3	143	457	429	1371	CoherentMotion_C#v1	1	500
1088	0	1	14	2	0	3	3	87	513	261	1539	CoherentMotion_C#v1	1	500
899	0	1	14	3	1	3	3	87	513	261	1539	CoherentMotion_C#v1	1	500
558	1	2	23	1	1	3	3	143	457	429	1371	CoherentMotion_C#v1	1	500
770	0	0	5	0	3	3	3	31	569	93	1707	CoherentMotion_C#v1	1	500
795	0	1	14	0	2	3	3	87	513	261	1539	CoherentMotion_C#v1	1	500
1698	1	2	23	1	1	3	3	143	457	429	1371	CoherentMotion_C#v1	1	500
705	1	3	33	2	2	3	3	199	401	597	1203	CoherentMotion_C#v1	1	500
636	0	0	5	1	0	3	3	31	569	93	1707	CoherentMotion_C#v1	1	500
577	0	7	70	0	2	3	3	424	176	1272	528	CoherentMotion_C#v1	1	500
772	0	2	23	3	1	3	3	143	457	429	1371	CoherentMotion_C#v1	1	500
733	1	0	5	3	3	3	3	31	569	93	1707	CoherentMotion_C#v1	1	500
1076	1	2	23	3	3	3	3	143	457	429	1371	CoherentMotion_C#v1	1	500
692	0	4	42	0	2	3	3	256	344	768	1032	CoherentMotion_C#v1	1	500
668	1	4	42	1	1	3	3	256	344	768	1032	CoherentMotion_C#v1	1	500
674	0	5	51	3	1	3	3	312	288	936	864	CoherentMotion_C#v1	1	500
1416	0	4	42	1	3	3	3	256	344	768	1032	CoherentMotion_C#v1	1	500
624	1	6	61	3	3	3	3	368	232	1104	696	CoherentMotion_C#v1	1	500
599	1	7	70	1	1	3	3	424	176	1272	528	CoherentMotion_C#v1	1	500
635	1	6	61	1	1	3	3	368	232	1104	696	CoherentMotion_C#v1	1	500
638	1	2	23	3	3	3	3	143	457	429	1371	CoherentMotion_C#v1	1	500
659	1	5	51	2	2	3	3	312	288	936	864	CoherentMotion_C#v1	1	500
827	1	6	61	3	3	3	3	368	232	1104	696	CoherentMotion_C#v1	1	500
597	1	4	42	3	3	3	3	256	344	768	1032	CoherentMotion_C#v1	1	500
758	0	1	14	2	3	3	3	87	513	261	1539	CoherentMotion_C#v1	1	500
690	0	2	23	1	2	3	3	143	457	429	1371	CoherentMotion_C#v1	1	500
903	1	1	14	3	3	3	3	87	513	261	1539	CoherentMotion_C#v1	1	500
546	1	6	61	3	3	3	3	368	232	1104	696	CoherentMotion_C#v1	1	500
692	1	7	70	0	0	3	3	424	176	1272	528	CoherentMotion_C#v1	1	500
591	1	6	61	3	3	3	3	368	232	1104	696	CoherentMotion_C#v1	1	500
592	1	7	70	3	3	3	3	424	176	1272	528	CoherentMotion_C#v1	1	500
1202	0	3	33	1	3	3	3	199	401	597	1203	CoherentMotion_C#v1	1	500
874	1	7	70	2	2	3	3	424	176	1272	528	CoherentMotion_C#v1	1	500
772	1	4	42	3	3	3	3	256	344	768	1032	CoherentMotion_C#v1	1	500
781	1	5	51	0	0	3	3	312	288	936	864	CoherentMotion_C#v1	1	500
823	0	6	61	0	3	3	3	368	232	1104	696	CoherentMotion_C#v1	1	500
881	1	7	70	2	2	3	3	424	176	1272	528	CoherentMotion_C#v1	1	500
637	1	5	51	1	1	3	3	312	288	936	864	CoherentMotion_C#v1	1	500
690	1	0	5	3	3	3	3	31	569	93	1707	CoherentMotion_C#v1	1	500
709	1	1	14	3	3	3	3	87	513	261	1539	CoherentMotion_C#v1	1	500
687	1	0	5	3	3	3	3	31	569	93	1707	CoherentMotion_C#v1	1	500
550	0	7	70	2	3	3	3	424	176	1272	528	CoherentMotion_C#v1	1	500
840	1	7	70	3	3	3	3	424	176	1272	528	CoherentMotion_C#v1	1	500
690	1	4	42	0	0	3	3	256	344	768	1032	CoherentMotion_C#v1	1	500
554	1	3	33	2	2	3	3	199	401	597	1203	CoherentMotion_C#v1	1	500
540	1	4	42	1	1	3	3	256	344	768	1032	CoherentMotion_C#v1	1	500
672	1	2	23	3	3	3	3	143	457	429	1371	CoherentMotion_C#v1	1	500
870	0	3	33	3	1	3	3	199	401	597	1203	CoherentMotion_C#v1	1	500
930	0	0	5	2	0	3	3	31	569	93	1707	CoherentMotion_C#v1	1	500
558	1	7	70	3	3	3	3	424	176	1272	528	CoherentMotion_C#v1	1	500
722	1	2	23	1	1	3	3	143	457	429	1371	CoherentMotion_C#v1	1	500
553	1	6	61	3	3	3	3	368	232	1104	696	CoherentMotion_C#v1	1	500
619	1	7	70	0	0	3	3	424	176	1272	528	CoherentMotion_C#v1	1	500
2444	0	4	42	3	1	3	3	256	344	768	1032	CoherentMotion_C#v1	1	500
676	1	4	42	0	0	3	3	256	344	768	1032	CoherentMotion_C#v1	1	500
553	1	3	33	0	0	3	3	199	401	597	1203	CoherentMotion_C#v1	1	500
684	1	2	23	3	3	3	3	143	457	429	1371	CoherentMotion_C#v1	1	500
579	1	6	61	1	1	3	3	368	232	1104	696	CoherentMotion_C#v1	1	500
616	1	4	42	2	2	3	3	256	344	768	1032	CoherentMotion_C#v1	1	500
585	1	0	5	1	1	3	3	31	569	93	1707	CoherentMotion_C#v1	1	500
689	0	7	70	2	1	3	3	424	176	1272	528	CoherentMotion_C#v1	1	500
680	0	0	5	3	1	3	3	31	569	93	1707	CoherentMotion_C#v1	1	500
621	0	5	51	2	1	3	3	312	288	936	864	CoherentMotion_C#v1	1	500
1074	0	2	23	0	3	3	3	143	457	429	1371	CoherentMotion_C#v1	1	500
628	1	5	51	3	3	3	3	312	288	936	864	CoherentMotion_C#v1	1	500
1175	0	1	14	1	3	3	3	87	513	261	1539	CoherentMotion_C#v1	1	500
601	1	6	61	1	1	3	3	368	232	1104	696	CoherentMotion_C#v1	1	500
1728	1	4	42	3	3	3	3	256	344	768	1032	CoherentMotion_C#v1	1	500
657	0	1	14	3	1	3	3	87	513	261	1539	CoherentMotion_C#v1	1	500
550	1	7	70	0	0	3	3	424	176	1272	528	CoherentMotion_C#v1	1	500
713	1	6	61	1	1	3	3	368	232	1104	696	CoherentMotion_C#v1	1	500
641	0	0	5	2	1	3	3	31	569	93	1707	CoherentMotion_C#v1	1	500
610	1	7	70	1	1	3	3	424	176	1272	528	CoherentMotion_C#v1	1	500
746	1	3	33	1	1	3	3	199	401	597	1203	CoherentMotion_C#v1	1	500
818	0	2	23	0	1	3	3	143	457	429	1371	CoherentMotion_C#v1	1	500
589	1	5	51	3	3	3	3	312	288	936	864	CoherentMotion_C#v1	1	500
703	0	5	51	2	1	3	3	312	288	936	864	CoherentMotion_C#v1	1	500
807	0	0	5	1	2	3	3	31	569	93	1707	CoherentMotion_C#v1	1	500
608	1	7	70	1	1	3	3	424	176	1272	528	CoherentMotion_C#v1	1	500
582	1	3	33	1	1	3	3	199	401	597	1203	CoherentMotion_C#v1	1	500
746	1	4	42	0	0	3	3	256	344	768	1032	CoherentMotion_C#v1	1	500
