# Supplementary material for: The Leuven Embedded Figures Test (L-EFT): measuring perception, intelligence or executive function?
Source: PeerJ. 2018 Mar 26;6:e4524. doi: 10.7717/peerj.4524 (PMC5875396; doi:10.7717/peerj.4524)
Supplement: Supplemental Information 9 [file peerj-06-4524-s009.zip › Study 1/CoherentMotion/117220CoherentMotion.csv]

ReactionTime	Accuracy	CoherenceLevel	CoherenceValue	StimDirection	RespDirection	G_MeanCoherentSpeed	G_MeanRandomSpeed	TotalCoherent	TotalRandom	TotalCoherentSpeed	TotalRandomSpeed	TestID	MainPrac	MotionDuration
1790	1	1	14	0	0	3	3	87	513	261	1539	CoherentMotion_C#v1	0	1000
1383	1	7	70	3	3	3	3	424	176	1272	528	CoherentMotion_C#v1	0	1000
1567	1	4	42	3	3	3	3	256	344	768	1032	CoherentMotion_C#v1	0	1000
1582	1	2	23	1	1	3	3	143	457	429	1371	CoherentMotion_C#v1	0	1000
1540	0	2	23	0	3	3	3	143	457	429	1371	CoherentMotion_C#v1	0	1000
1345	1	4	42	0	0	3	3	256	344	768	1032	CoherentMotion_C#v1	0	1000
1336	1	3	33	3	3	3	3	199	401	597	1203	CoherentMotion_C#v1	0	1000
1512	0	3	33	0	3	3	3	199	401	597	1203	CoherentMotion_C#v1	0	1000
1468	1	4	42	1	1	3	3	256	344	768	1032	CoherentMotion_C#v1	0	1000
1349	1	3	33	2	2	3	3	199	401	597	1203	CoherentMotion_C#v1	0	1000
1373	0	4	42	1	3	3	3	256	344	768	1032	CoherentMotion_C#v1	0	1000
1468	0	3	33	2	1	3	3	199	401	597	1203	CoherentMotion_C#v1	0	1000
1393	1	6	61	2	2	3	3	368	232	1104	696	CoherentMotion_C#v1	0	1000
1537	1	3	33	2	2	3	3	199	401	597	1203	CoherentMotion_C#v1	0	1000
1254	1	1	14	1	1	3	3	87	513	261	1539	CoherentMotion_C#v1	0	1000
1122	0	1	14	0	1	3	3	87	513	261	1539	CoherentMotion_C#v1	0	1000
1636	0	4	42	0	2	3	3	256	344	768	1032	CoherentMotion_C#v1	0	1000
1555	0	0	5	0	3	3	3	31	569	93	1707	CoherentMotion_C#v1	0	1000
1431	0	5	51	2	3	3	3	312	288	936	864	CoherentMotion_C#v1	0	1000
1334	1	6	61	1	1	3	3	368	232	1104	696	CoherentMotion_C#v1	0	1000
1530	1	3	33	3	3	3	3	199	401	597	1203	CoherentMotion_C#v1	0	1000
1178	1	6	61	2	2	3	3	368	232	1104	696	CoherentMotion_C#v1	0	1000
1457	1	5	51	3	3	3	3	312	288	936	864	CoherentMotion_C#v1	0	1000
1610	0	1	14	3	1	3	3	87	513	261	1539	CoherentMotion_C#v1	0	1000
1505	1	1	14	3	3	3	3	87	513	261	1539	CoherentMotion_C#v1	0	1000
1292	0	3	33	0	1	3	3	199	401	597	1203	CoherentMotion_C#v1	0	1000
1499	1	7	70	2	2	3	3	424	176	1272	528	CoherentMotion_C#v1	0	1000
1294	1	7	70	2	2	3	3	424	176	1272	528	CoherentMotion_C#v1	0	1000
1284	1	4	42	1	1	3	3	256	344	768	1032	CoherentMotion_C#v1	0	1000
1442	1	0	5	1	1	3	3	31	569	93	1707	CoherentMotion_C#v1	0	1000
1411	0	1	14	2	0	3	3	87	513	261	1539	CoherentMotion_C#v1	0	1000
1853	0	2	23	0	1	3	3	143	457	429	1371	CoherentMotion_C#v1	0	1000
1982	0	0	5	1	0	3	3	31	569	93	1707	CoherentMotion_C#v1	0	1000
1514	0	2	23	1	3	3	3	143	457	429	1371	CoherentMotion_C#v1	0	1000
1279	1	6	61	2	2	3	3	368	232	1104	696	CoherentMotion_C#v1	0	1000
2316	1	5	51	1	1	3	3	312	288	936	864	CoherentMotion_C#v1	0	1000
1435	0	2	23	0	3	3	3	143	457	429	1371	CoherentMotion_C#v1	0	1000
1694	1	0	5	2	2	3	3	31	569	93	1707	CoherentMotion_C#v1	0	1000
1226	0	5	51	0	1	3	3	312	288	936	864	CoherentMotion_C#v1	0	1000
1274	1	3	33	2	2	3	3	199	401	597	1203	CoherentMotion_C#v1	0	1000
1527	0	0	5	0	3	3	3	31	569	93	1707	CoherentMotion_C#v1	0	1000
1419	0	1	14	1	2	3	3	87	513	261	1539	CoherentMotion_C#v1	0	1000
1478	0	1	14	2	1	3	3	87	513	261	1539	CoherentMotion_C#v1	0	1000
1271	1	7	70	0	0	3	3	424	176	1272	528	CoherentMotion_C#v1	0	1000
1276	0	0	5	0	1	3	3	31	569	93	1707	CoherentMotion_C#v1	0	1000
1507	1	7	70	2	2	3	3	424	176	1272	528	CoherentMotion_C#v1	0	1000
1220	0	5	51	3	2	3	3	312	288	936	864	CoherentMotion_C#v1	0	1000
1963	1	1	14	2	2	3	3	87	513	261	1539	CoherentMotion_C#v1	0	1000
1474	1	4	42	3	3	3	3	256	344	768	1032	CoherentMotion_C#v1	0	1000
1606	0	1	14	0	1	3	3	87	513	261	1539	CoherentMotion_C#v1	0	1000
1259	1	6	61	1	1	3	3	368	232	1104	696	CoherentMotion_C#v1	0	1000
1280	1	5	51	0	0	3	3	312	288	936	864	CoherentMotion_C#v1	0	1000
1455	1	2	23	2	2	3	3	143	457	429	1371	CoherentMotion_C#v1	0	1000
1272	1	6	61	2	2	3	3	368	232	1104	696	CoherentMotion_C#v1	0	1000
1285	0	0	5	0	1	3	3	31	569	93	1707	CoherentMotion_C#v1	0	1000
1300	0	4	42	2	1	3	3	256	344	768	1032	CoherentMotion_C#v1	0	1000
1499	1	6	61	1	1	3	3	368	232	1104	696	CoherentMotion_C#v1	0	1000
1235	1	2	23	3	3	3	3	143	457	429	1371	CoherentMotion_C#v1	0	1000
1329	1	4	42	3	3	3	3	256	344	768	1032	CoherentMotion_C#v1	0	1000
1200	1	3	33	1	1	3	3	199	401	597	1203	CoherentMotion_C#v1	0	1000
1216	1	1	14	3	3	3	3	87	513	261	1539	CoherentMotion_C#v1	0	1000
1223	1	6	61	0	0	3	3	368	232	1104	696	CoherentMotion_C#v1	0	1000
1028	1	6	61	3	3	3	3	368	232	1104	696	CoherentMotion_C#v1	0	1000
1100	0	0	5	2	3	3	3	31	569	93	1707	CoherentMotion_C#v1	0	1000
1026	1	4	42	1	1	3	3	256	344	768	1032	CoherentMotion_C#v1	0	1000
1031	0	1	14	0	1	3	3	87	513	261	1539	CoherentMotion_C#v1	0	1000
1594	1	7	70	2	2	3	3	424	176	1272	528	CoherentMotion_C#v1	0	1000
1223	1	4	42	2	2	3	3	256	344	768	1032	CoherentMotion_C#v1	0	1000
1189	1	6	61	3	3	3	3	368	232	1104	696	CoherentMotion_C#v1	0	1000
1511	0	1	14	2	0	3	3	87	513	261	1539	CoherentMotion_C#v1	0	1000
1260	1	7	70	3	3	3	3	424	176	1272	528	CoherentMotion_C#v1	0	1000
1297	0	5	51	0	1	3	3	312	288	936	864	CoherentMotion_C#v1	0	1000
1254	1	4	42	3	3	3	3	256	344	768	1032	CoherentMotion_C#v1	0	1000
1212	0	0	5	0	3	3	3	31	569	93	1707	CoherentMotion_C#v1	0	1000
1189	1	6	61	3	3	3	3	368	232	1104	696	CoherentMotion_C#v1	0	1000
1188	0	2	23	2	3	3	3	143	457	429	1371	CoherentMotion_C#v1	0	1000
1488	1	0	5	1	1	3	3	31	569	93	1707	CoherentMotion_C#v1	0	1000
1604	0	1	14	0	1	3	3	87	513	261	1539	CoherentMotion_C#v1	0	1000
1265	0	4	42	3	0	3	3	256	344	768	1032	CoherentMotion_C#v1	0	1000
1295	0	1	14	0	3	3	3	87	513	261	1539	CoherentMotion_C#v1	0	1000
1002	0	0	5	0	3	3	3	31	569	93	1707	CoherentMotion_C#v1	1	500
1121	0	1	14	3	1	3	3	87	513	261	1539	CoherentMotion_C#v1	1	500
865	1	6	61	0	0	3	3	368	232	1104	696	CoherentMotion_C#v1	1	500
923	1	3	33	1	1	3	3	199	401	597	1203	CoherentMotion_C#v1	1	500
797	1	7	70	0	0	3	3	424	176	1272	528	CoherentMotion_C#v1	1	500
859	1	6	61	2	2	3	3	368	232	1104	696	CoherentMotion_C#v1	1	500
814	1	5	51	1	1	3	3	312	288	936	864	CoherentMotion_C#v1	1	500
1175	0	4	42	0	3	3	3	256	344	768	1032	CoherentMotion_C#v1	1	500
786	1	3	33	0	0	3	3	199	401	597	1203	CoherentMotion_C#v1	1	500
859	1	6	61	2	2	3	3	368	232	1104	696	CoherentMotion_C#v1	1	500
871	1	0	5	1	1	3	3	31	569	93	1707	CoherentMotion_C#v1	1	500
1041	1	0	5	1	1	3	3	31	569	93	1707	CoherentMotion_C#v1	1	500
949	1	0	5	3	3	3	3	31	569	93	1707	CoherentMotion_C#v1	1	500
1050	0	4	42	2	1	3	3	256	344	768	1032	CoherentMotion_C#v1	1	500
1138	1	0	5	1	1	3	3	31	569	93	1707	CoherentMotion_C#v1	1	500
840	1	7	70	3	3	3	3	424	176	1272	528	CoherentMotion_C#v1	1	500
843	1	1	14	1	1	3	3	87	513	261	1539	CoherentMotion_C#v1	1	500
1012	0	0	5	1	2	3	3	31	569	93	1707	CoherentMotion_C#v1	1	500
893	1	0	5	1	1	3	3	31	569	93	1707	CoherentMotion_C#v1	1	500
815	0	2	23	3	1	3	3	143	457	429	1371	CoherentMotion_C#v1	1	500
840	1	3	33	3	3	3	3	199	401	597	1203	CoherentMotion_C#v1	1	500
907	0	3	33	0	2	3	3	199	401	597	1203	CoherentMotion_C#v1	1	500
1000	0	5	51	0	3	3	3	312	288	936	864	CoherentMotion_C#v1	1	500
1085	0	4	42	0	2	3	3	256	344	768	1032	CoherentMotion_C#v1	1	500
687	1	6	61	3	3	3	3	368	232	1104	696	CoherentMotion_C#v1	1	500
1197	0	3	33	0	1	3	3	199	401	597	1203	CoherentMotion_C#v1	1	500
738	1	7	70	1	1	3	3	424	176	1272	528	CoherentMotion_C#v1	1	500
650	1	3	33	1	1	3	3	199	401	597	1203	CoherentMotion_C#v1	1	500
806	1	6	61	0	0	3	3	368	232	1104	696	CoherentMotion_C#v1	1	500
856	0	2	23	2	1	3	3	143	457	429	1371	CoherentMotion_C#v1	1	500
787	1	4	42	3	3	3	3	256	344	768	1032	CoherentMotion_C#v1	1	500
1052	1	2	23	1	1	3	3	143	457	429	1371	CoherentMotion_C#v1	1	500
804	1	7	70	1	1	3	3	424	176	1272	528	CoherentMotion_C#v1	1	500
694	1	0	5	3	3	3	3	31	569	93	1707	CoherentMotion_C#v1	1	500
685	1	5	51	2	2	3	3	312	288	936	864	CoherentMotion_C#v1	1	500
858	1	0	5	3	3	3	3	31	569	93	1707	CoherentMotion_C#v1	1	500
703	0	2	23	3	1	3	3	143	457	429	1371	CoherentMotion_C#v1	1	500
814	0	4	42	0	3	3	3	256	344	768	1032	CoherentMotion_C#v1	1	500
1807	0	0	5	1	0	3	3	31	569	93	1707	CoherentMotion_C#v1	1	500
806	1	4	42	2	2	3	3	256	344	768	1032	CoherentMotion_C#v1	1	500
780	1	5	51	2	2	3	3	312	288	936	864	CoherentMotion_C#v1	1	500
1428	0	6	61	0	2	3	3	368	232	1104	696	CoherentMotion_C#v1	1	500
645	1	1	14	1	1	3	3	87	513	261	1539	CoherentMotion_C#v1	1	500
684	1	3	33	2	2	3	3	199	401	597	1203	CoherentMotion_C#v1	1	500
778	0	3	33	3	1	3	3	199	401	597	1203	CoherentMotion_C#v1	1	500
531	1	6	61	2	2	3	3	368	232	1104	696	CoherentMotion_C#v1	1	500
774	1	1	14	1	1	3	3	87	513	261	1539	CoherentMotion_C#v1	1	500
694	1	6	61	3	3	3	3	368	232	1104	696	CoherentMotion_C#v1	1	500
613	1	5	51	3	3	3	3	312	288	936	864	CoherentMotion_C#v1	1	500
1114	1	4	42	0	0	3	3	256	344	768	1032	CoherentMotion_C#v1	1	500
667	1	3	33	1	1	3	3	199	401	597	1203	CoherentMotion_C#v1	1	500
665	1	1	14	2	2	3	3	87	513	261	1539	CoherentMotion_C#v1	1	500
552	1	6	61	3	3	3	3	368	232	1104	696	CoherentMotion_C#v1	1	500
1051	0	4	42	0	2	3	3	256	344	768	1032	CoherentMotion_C#v1	1	500
1354	1	5	51	2	2	3	3	312	288	936	864	CoherentMotion_C#v1	1	500
854	1	5	51	0	0	3	3	312	288	936	864	CoherentMotion_C#v1	1	500
565	1	3	33	3	3	3	3	199	401	597	1203	CoherentMotion_C#v1	1	500
1390	1	4	42	2	2	3	3	256	344	768	1032	CoherentMotion_C#v1	1	500
744	1	7	70	3	3	3	3	424	176	1272	528	CoherentMotion_C#v1	1	500
893	1	5	51	2	2	3	3	312	288	936	864	CoherentMotion_C#v1	1	500
1028	1	0	5	1	1	3	3	31	569	93	1707	CoherentMotion_C#v1	1	500
716	0	2	23	0	1	3	3	143	457	429	1371	CoherentMotion_C#v1	1	500
908	0	0	5	0	2	3	3	31	569	93	1707	CoherentMotion_C#v1	1	500
695	1	0	5	1	1	3	3	31	569	93	1707	CoherentMotion_C#v1	1	500
630	1	6	61	3	3	3	3	368	232	1104	696	CoherentMotion_C#v1	1	500
1008	1	7	70	0	0	3	3	424	176	1272	528	CoherentMotion_C#v1	1	500
617	1	7	70	2	2	3	3	424	176	1272	528	CoherentMotion_C#v1	1	500
590	1	5	51	2	2	3	3	312	288	936	864	CoherentMotion_C#v1	1	500
579	1	5	51	2	2	3	3	312	288	936	864	CoherentMotion_C#v1	1	500
766	1	2	23	3	3	3	3	143	457	429	1371	CoherentMotion_C#v1	1	500
3168	1	7	70	1	1	3	3	424	176	1272	528	CoherentMotion_C#v1	1	500
941	1	3	33	2	2	3	3	199	401	597	1203	CoherentMotion_C#v1	1	500
602	1	5	51	0	0	3	3	312	288	936	864	CoherentMotion_C#v1	1	500
584	1	6	61	1	1	3	3	368	232	1104	696	CoherentMotion_C#v1	1	500
868	1	2	23	3	3	3	3	143	457	429	1371	CoherentMotion_C#v1	1	500
597	1	3	33	2	2	3	3	199	401	597	1203	CoherentMotion_C#v1	1	500
1650	1	7	70	1	1	3	3	424	176	1272	528	CoherentMotion_C#v1	1	500
641	1	2	23	2	2	3	3	143	457	429	1371	CoherentMotion_C#v1	1	500
527	1	4	42	1	1	3	3	256	344	768	1032	CoherentMotion_C#v1	1	500
586	1	6	61	3	3	3	3	368	232	1104	696	CoherentMotion_C#v1	1	500
582	1	2	23	1	1	3	3	143	457	429	1371	CoherentMotion_C#v1	1	500
2193	1	4	42	0	0	3	3	256	344	768	1032	CoherentMotion_C#v1	1	500
750	1	0	5	3	3	3	3	31	569	93	1707	CoherentMotion_C#v1	1	500
638	0	0	5	1	3	3	3	31	569	93	1707	CoherentMotion_C#v1	1	500
714	0	1	14	2	3	3	3	87	513	261	1539	CoherentMotion_C#v1	1	500
1058	0	1	14	1	2	3	3	87	513	261	1539	CoherentMotion_C#v1	1	500
769	0	3	33	3	1	3	3	199	401	597	1203	CoherentMotion_C#v1	1	500
704	1	3	33	2	2	3	3	199	401	597	1203	CoherentMotion_C#v1	1	500
873	1	3	33	2	2	3	3	199	401	597	1203	CoherentMotion_C#v1	1	500
527	1	6	61	1	1	3	3	368	232	1104	696	CoherentMotion_C#v1	1	500
1209	0	2	23	1	3	3	3	143	457	429	1371	CoherentMotion_C#v1	1	500
1244	1	2	23	1	1	3	3	143	457	429	1371	CoherentMotion_C#v1	1	500
744	1	0	5	1	1	3	3	31	569	93	1707	CoherentMotion_C#v1	1	500
854	1	3	33	1	1	3	3	199	401	597	1203	CoherentMotion_C#v1	1	500
923	1	3	33	0	0	3	3	199	401	597	1203	CoherentMotion_C#v1	1	500
609	1	2	23	1	1	3	3	143	457	429	1371	CoherentMotion_C#v1	1	500
645	0	5	51	2	1	3	3	312	288	936	864	CoherentMotion_C#v1	1	500
699	1	5	51	2	2	3	3	312	288	936	864	CoherentMotion_C#v1	1	500
721	1	2	23	2	2	3	3	143	457	429	1371	CoherentMotion_C#v1	1	500
561	0	0	5	3	2	3	3	31	569	93	1707	CoherentMotion_C#v1	1	500
933	1	2	23	3	3	3	3	143	457	429	1371	CoherentMotion_C#v1	1	500
1087	1	3	33	1	1	3	3	199	401	597	1203	CoherentMotion_C#v1	1	500
526	0	6	61	2	1	3	3	368	232	1104	696	CoherentMotion_C#v1	1	500
636	1	2	23	3	3	3	3	143	457	429	1371	CoherentMotion_C#v1	1	500
616	0	0	5	0	3	3	3	31	569	93	1707	CoherentMotion_C#v1	1	500
638	1	3	33	3	3	3	3	199	401	597	1203	CoherentMotion_C#v1	1	500
763	1	3	33	3	3	3	3	199	401	597	1203	CoherentMotion_C#v1	1	500
2634	1	6	61	2	2	3	3	368	232	1104	696	CoherentMotion_C#v1	1	500
803	0	0	5	3	2	3	3	31	569	93	1707	CoherentMotion_C#v1	1	500
601	1	6	61	1	1	3	3	368	232	1104	696	CoherentMotion_C#v1	1	500
730	1	1	14	1	1	3	3	87	513	261	1539	CoherentMotion_C#v1	1	500
610	1	7	70	3	3	3	3	424	176	1272	528	CoherentMotion_C#v1	1	500
894	0	1	14	0	2	3	3	87	513	261	1539	CoherentMotion_C#v1	1	500
665	1	3	33	2	2	3	3	199	401	597	1203	CoherentMotion_C#v1	1	500
696	1	1	14	2	2	3	3	87	513	261	1539	CoherentMotion_C#v1	1	500
576	1	3	33	3	3	3	3	199	401	597	1203	CoherentMotion_C#v1	1	500
754	0	2	23	3	1	3	3	143	457	429	1371	CoherentMotion_C#v1	1	500
643	1	5	51	3	3	3	3	312	288	936	864	CoherentMotion_C#v1	1	500
646	1	5	51	2	2	3	3	312	288	936	864	CoherentMotion_C#v1	1	500
837	1	7	70	3	3	3	3	424	176	1272	528	CoherentMotion_C#v1	1	500
543	1	5	51	1	1	3	3	312	288	936	864	CoherentMotion_C#v1	1	500
943	0	3	33	2	1	3	3	199	401	597	1203	CoherentMotion_C#v1	1	500
801	1	1	14	1	1	3	3	87	513	261	1539	CoherentMotion_C#v1	1	500
944	0	0	5	1	2	3	3	31	569	93	1707	CoherentMotion_C#v1	1	500
807	1	2	23	0	0	3	3	143	457	429	1371	CoherentMotion_C#v1	1	500
813	1	5	51	1	1	3	3	312	288	936	864	CoherentMotion_C#v1	1	500
833	0	0	5	2	3	3	3	31	569	93	1707	CoherentMotion_C#v1	1	500
1116	0	1	14	3	2	3	3	87	513	261	1539	CoherentMotion_C#v1	1	500
778	1	4	42	0	0	3	3	256	344	768	1032	CoherentMotion_C#v1	1	500
1123	0	1	14	3	0	3	3	87	513	261	1539	CoherentMotion_C#v1	1	500
584	1	7	70	1	1	3	3	424	176	1272	528	CoherentMotion_C#v1	1	500
772	1	7	70	0	0	3	3	424	176	1272	528	CoherentMotion_C#v1	1	500
678	1	5	51	3	3	3	3	312	288	936	864	CoherentMotion_C#v1	1	500
595	1	6	61	3	3	3	3	368	232	1104	696	CoherentMotion_C#v1	1	500
993	1	3	33	0	0	3	3	199	401	597	1203	CoherentMotion_C#v1	1	500
1549	0	0	5	1	0	3	3	31	569	93	1707	CoherentMotion_C#v1	1	500
715	1	1	14	3	3	3	3	87	513	261	1539	CoherentMotion_C#v1	1	500
563	1	4	42	0	0	3	3	256	344	768	1032	CoherentMotion_C#v1	1	500
1014	0	1	14	2	1	3	3	87	513	261	1539	CoherentMotion_C#v1	1	500
621	1	6	61	3	3	3	3	368	232	1104	696	CoherentMotion_C#v1	1	500
657	1	7	70	3	3	3	3	424	176	1272	528	CoherentMotion_C#v1	1	500
1494	0	0	5	1	2	3	3	31	569	93	1707	CoherentMotion_C#v1	1	500
1058	0	0	5	3	2	3	3	31	569	93	1707	CoherentMotion_C#v1	1	500
594	1	7	70	2	2	3	3	424	176	1272	528	CoherentMotion_C#v1	1	500
702	1	7	70	0	0	3	3	424	176	1272	528	CoherentMotion_C#v1	1	500
540	1	7	70	0	0	3	3	424	176	1272	528	CoherentMotion_C#v1	1	500
664	1	6	61	1	1	3	3	368	232	1104	696	CoherentMotion_C#v1	1	500
702	0	1	14	2	3	3	3	87	513	261	1539	CoherentMotion_C#v1	1	500
526	1	7	70	2	2	3	3	424	176	1272	528	CoherentMotion_C#v1	1	500
606	0	1	14	2	1	3	3	87	513	261	1539	CoherentMotion_C#v1	1	500
1795	1	6	61	0	0	3	3	368	232	1104	696	CoherentMotion_C#v1	1	500
574	1	4	42	1	1	3	3	256	344	768	1032	CoherentMotion_C#v1	1	500
528	1	7	70	1	1	3	3	424	176	1272	528	CoherentMotion_C#v1	1	500
596	1	1	14	3	3	3	3	87	513	261	1539	CoherentMotion_C#v1	1	500
559	1	5	51	1	1	3	3	312	288	936	864	CoherentMotion_C#v1	1	500
1482	1	1	14	0	0	3	3	87	513	261	1539	CoherentMotion_C#v1	1	500
1236	0	0	5	2	0	3	3	31	569	93	1707	CoherentMotion_C#v1	1	500
1843	0	4	42	3	0	3	3	256	344	768	1032	CoherentMotion_C#v1	1	500
943	0	1	14	2	3	3	3	87	513	261	1539	CoherentMotion_C#v1	1	500
571	1	2	23	1	1	3	3	143	457	429	1371	CoherentMotion_C#v1	1	500
591	1	5	51	3	3	3	3	312	288	936	864	CoherentMotion_C#v1	1	500
690	1	2	23	0	0	3	3	143	457	429	1371	CoherentMotion_C#v1	1	500
682	1	6	61	2	2	3	3	368	232	1104	696	CoherentMotion_C#v1	1	500
544	1	7	70	3	3	3	3	424	176	1272	528	CoherentMotion_C#v1	1	500
547	0	0	5	2	3	3	3	31	569	93	1707	CoherentMotion_C#v1	1	500
1438	1	0	5	2	2	3	3	31	569	93	1707	CoherentMotion_C#v1	1	500
815	1	5	51	0	0	3	3	312	288	936	864	CoherentMotion_C#v1	1	500
585	1	3	33	3	3	3	3	199	401	597	1203	CoherentMotion_C#v1	1	500
1262	0	3	33	0	1	3	3	199	401	597	1203	CoherentMotion_C#v1	1	500
650	1	2	23	1	1	3	3	143	457	429	1371	CoherentMotion_C#v1	1	500
689	1	5	51	2	2	3	3	312	288	936	864	CoherentMotion_C#v1	1	500
552	1	3	33	2	2	3	3	199	401	597	1203	CoherentMotion_C#v1	1	500
1513	1	5	51	2	2	3	3	312	288	936	864	CoherentMotion_C#v1	1	500
573	1	7	70	1	1	3	3	424	176	1272	528	CoherentMotion_C#v1	1	500
528	1	5	51	1	1	3	3	312	288	936	864	CoherentMotion_C#v1	1	500
562	1	6	61	3	3	3	3	368	232	1104	696	CoherentMotion_C#v1	1	500
1878	0	2	23	1	3	3	3	143	457	429	1371	CoherentMotion_C#v1	1	500
691	1	6	61	1	1	3	3	368	232	1104	696	CoherentMotion_C#v1	1	500
659	1	6	61	2	2	3	3	368	232	1104	696	CoherentMotion_C#v1	1	500
1255	0	4	42	1	0	3	3	256	344	768	1032	CoherentMotion_C#v1	1	500
886	1	4	42	0	0	3	3	256	344	768	1032	CoherentMotion_C#v1	1	500
650	1	1	14	3	3	3	3	87	513	261	1539	CoherentMotion_C#v1	1	500
1603	1	0	5	1	1	3	3	31	569	93	1707	CoherentMotion_C#v1	1	500
797	0	3	33	0	1	3	3	199	401	597	1203	CoherentMotion_C#v1	1	500
730	0	6	61	0	1	3	3	368	232	1104	696	CoherentMotion_C#v1	1	500
1589	1	2	23	3	3	3	3	143	457	429	1371	CoherentMotion_C#v1	1	500
817	0	2	23	1	3	3	3	143	457	429	1371	CoherentMotion_C#v1	1	500
557	1	5	51	1	1	3	3	312	288	936	864	CoherentMotion_C#v1	1	500
737	0	4	42	2	1	3	3	256	344	768	1032	CoherentMotion_C#v1	1	500
792	1	3	33	2	2	3	3	199	401	597	1203	CoherentMotion_C#v1	1	500
602	1	7	70	1	1	3	3	424	176	1272	528	CoherentMotion_C#v1	1	500
1501	0	1	14	1	0	3	3	87	513	261	1539	CoherentMotion_C#v1	1	500
2081	0	6	61	3	1	3	3	368	232	1104	696	CoherentMotion_C#v1	1	500
915	1	5	51	2	2	3	3	312	288	936	864	CoherentMotion_C#v1	1	500
640	1	5	51	1	1	3	3	312	288	936	864	CoherentMotion_C#v1	1	500
3101	1	2	23	3	3	3	3	143	457	429	1371	CoherentMotion_C#v1	1	500
970	1	2	23	0	0	3	3	143	457	429	1371	CoherentMotion_C#v1	1	500
790	1	2	23	3	3	3	3	143	457	429	1371	CoherentMotion_C#v1	1	500
1016	1	7	70	0	0	3	3	424	176	1272	528	CoherentMotion_C#v1	1	500
1239	1	2	23	0	0	3	3	143	457	429	1371	CoherentMotion_C#v1	1	500
739	1	4	42	2	2	3	3	256	344	768	1032	CoherentMotion_C#v1	1	500
1172	0	6	61	2	0	3	3	368	232	1104	696	CoherentMotion_C#v1	1	500
1103	0	2	23	0	3	3	3	143	457	429	1371	CoherentMotion_C#v1	1	500
624	0	0	5	0	2	3	3	31	569	93	1707	CoherentMotion_C#v1	1	500
859	1	2	23	1	1	3	3	143	457	429	1371	CoherentMotion_C#v1	1	500
532	1	6	61	1	1	3	3	368	232	1104	696	CoherentMotion_C#v1	1	500
657	1	7	70	2	2	3	3	424	176	1272	528	CoherentMotion_C#v1	1	500
647	1	6	61	0	0	3	3	368	232	1104	696	CoherentMotion_C#v1	1	500
844	1	1	14	2	2	3	3	87	513	261	1539	CoherentMotion_C#v1	1	500
591	1	5	51	2	2	3	3	312	288	936	864	CoherentMotion_C#v1	1	500
1475	1	7	70	0	0	3	3	424	176	1272	528	CoherentMotion_C#v1	1	500
850	1	4	42	2	2	3	3	256	344	768	1032	CoherentMotion_C#v1	1	500
1448	1	7	70	2	2	3	3	424	176	1272	528	CoherentMotion_C#v1	1	500
571	1	3	33	3	3	3	3	199	401	597	1203	CoherentMotion_C#v1	1	500
670	1	4	42	3	3	3	3	256	344	768	1032	CoherentMotion_C#v1	1	500
707	0	1	14	3	1	3	3	87	513	261	1539	CoherentMotion_C#v1	1	500
526	1	5	51	0	0	3	3	312	288	936	864	CoherentMotion_C#v1	1	500
1342	1	2	23	1	1	3	3	143	457	429	1371	CoherentMotion_C#v1	1	500
852	1	5	51	3	3	3	3	312	288	936	864	CoherentMotion_C#v1	1	500
583	1	4	42	2	2	3	3	256	344	768	1032	CoherentMotion_C#v1	1	500
595	1	4	42	0	0	3	3	256	344	768	1032	CoherentMotion_C#v1	1	500
1287	1	0	5	1	1	3	3	31	569	93	1707	CoherentMotion_C#v1	1	500
1102	1	0	5	1	1	3	3	31	569	93	1707	CoherentMotion_C#v1	1	500
734	0	1	14	0	1	3	3	87	513	261	1539	CoherentMotion_C#v1	1	500
740	1	6	61	1	1	3	3	368	232	1104	696	CoherentMotion_C#v1	1	500
582	1	3	33	3	3	3	3	199	401	597	1203	CoherentMotion_C#v1	1	500
658	0	2	23	0	1	3	3	143	457	429	1371	CoherentMotion_C#v1	1	500
1208	0	1	14	1	0	3	3	87	513	261	1539	CoherentMotion_C#v1	1	500
588	1	5	51	3	3	3	3	312	288	936	864	CoherentMotion_C#v1	1	500
567	1	7	70	2	2	3	3	424	176	1272	528	CoherentMotion_C#v1	1	500
571	0	2	23	0	1	3	3	143	457	429	1371	CoherentMotion_C#v1	1	500
1472	1	2	23	2	2	3	3	143	457	429	1371	CoherentMotion_C#v1	1	500
1161	0	2	23	3	2	3	3	143	457	429	1371	CoherentMotion_C#v1	1	500
1472	0	0	5	1	3	3	3	31	569	93	1707	CoherentMotion_C#v1	1	500
1107	0	2	23	2	0	3	3	143	457	429	1371	CoherentMotion_C#v1	1	500
961	1	1	14	3	3	3	3	87	513	261	1539	CoherentMotion_C#v1	1	500
1014	1	0	5	1	1	3	3	31	569	93	1707	CoherentMotion_C#v1	1	500
957	1	3	33	2	2	3	3	199	401	597	1203	CoherentMotion_C#v1	1	500
1474	0	0	5	2	3	3	3	31	569	93	1707	CoherentMotion_C#v1	1	500
1228	0	5	51	2	3	3	3	312	288	936	864	CoherentMotion_C#v1	1	500
816	1	7	70	3	3	3	3	424	176	1272	528	CoherentMotion_C#v1	1	500
659	1	6	61	1	1	3	3	368	232	1104	696	CoherentMotion_C#v1	1	500
1217	0	1	14	3	2	3	3	87	513	261	1539	CoherentMotion_C#v1	1	500
573	1	4	42	3	3	3	3	256	344	768	1032	CoherentMotion_C#v1	1	500
663	0	0	5	0	1	3	3	31	569	93	1707	CoherentMotion_C#v1	1	500
2047	0	1	14	2	3	3	3	87	513	261	1539	CoherentMotion_C#v1	1	500
673	1	4	42	1	1	3	3	256	344	768	1032	CoherentMotion_C#v1	1	500
566	1	2	23	2	2	3	3	143	457	429	1371	CoherentMotion_C#v1	1	500
694	1	3	33	0	0	3	3	199	401	597	1203	CoherentMotion_C#v1	1	500
577	0	2	23	3	1	3	3	143	457	429	1371	CoherentMotion_C#v1	1	500
525	1	6	61	1	1	3	3	368	232	1104	696	CoherentMotion_C#v1	1	500
789	0	2	23	2	3	3	3	143	457	429	1371	CoherentMotion_C#v1	1	500
555	1	5	51	3	3	3	3	312	288	936	864	CoherentMotion_C#v1	1	500
1303	0	1	14	2	3	3	3	87	513	261	1539	CoherentMotion_C#v1	1	500
785	1	4	42	0	0	3	3	256	344	768	1032	CoherentMotion_C#v1	1	500
556	1	5	51	0	0	3	3	312	288	936	864	CoherentMotion_C#v1	1	500
533	1	4	42	3	3	3	3	256	344	768	1032	CoherentMotion_C#v1	1	500
1264	1	7	70	3	3	3	3	424	176	1272	528	CoherentMotion_C#v1	1	500
766	1	6	61	3	3	3	3	368	232	1104	696	CoherentMotion_C#v1	1	500
527	1	4	42	2	2	3	3	256	344	768	1032	CoherentMotion_C#v1	1	500
878	1	1	14	1	1	3	3	87	513	261	1539	CoherentMotion_C#v1	1	500
756	1	1	14	3	3	3	3	87	513	261	1539	CoherentMotion_C#v1	1	500
778	1	1	14	3	3	3	3	87	513	261	1539	CoherentMotion_C#v1	1	500
1416	0	3	33	2	0	3	3	199	401	597	1203	CoherentMotion_C#v1	1	500
761	1	4	42	1	1	3	3	256	344	768	1032	CoherentMotion_C#v1	1	500
873	0	0	5	0	3	3	3	31	569	93	1707	CoherentMotion_C#v1	1	500
919	1	7	70	3	3	3	3	424	176	1272	528	CoherentMotion_C#v1	1	500
979	0	1	14	3	1	3	3	87	513	261	1539	CoherentMotion_C#v1	1	500
673	1	7	70	3	3	3	3	424	176	1272	528	CoherentMotion_C#v1	1	500
983	0	3	33	2	3	3	3	199	401	597	1203	CoherentMotion_C#v1	1	500
814	1	0	5	0	0	3	3	31	569	93	1707	CoherentMotion_C#v1	1	500
663	1	7	70	0	0	3	3	424	176	1272	528	CoherentMotion_C#v1	1	500
948	1	6	61	2	2	3	3	368	232	1104	696	CoherentMotion_C#v1	1	500
602	1	4	42	1	1	3	3	256	344	768	1032	CoherentMotion_C#v1	1	500
726	1	5	51	0	0	3	3	312	288	936	864	CoherentMotion_C#v1	1	500
533	1	6	61	3	3	3	3	368	232	1104	696	CoherentMotion_C#v1	1	500
601	0	6	61	2	0	3	3	368	232	1104	696	CoherentMotion_C#v1	1	500
542	1	3	33	3	3	3	3	199	401	597	1203	CoherentMotion_C#v1	1	500
600	0	2	23	0	3	3	3	143	457	429	1371	CoherentMotion_C#v1	1	500
562	1	5	51	1	1	3	3	312	288	936	864	CoherentMotion_C#v1	1	500
711	1	4	42	0	0	3	3	256	344	768	1032	CoherentMotion_C#v1	1	500
525	1	4	42	3	3	3	3	256	344	768	1032	CoherentMotion_C#v1	1	500
521	1	7	70	0	0	3	3	424	176	1272	528	CoherentMotion_C#v1	1	500
526	1	7	70	3	3	3	3	424	176	1272	528	CoherentMotion_C#v1	1	500
610	1	4	42	2	2	3	3	256	344	768	1032	CoherentMotion_C#v1	1	500
610	1	3	33	0	0	3	3	199	401	597	1203	CoherentMotion_C#v1	1	500
1015	1	1	14	2	2	3	3	87	513	261	1539	CoherentMotion_C#v1	1	500
1046	0	2	23	0	2	3	3	143	457	429	1371	CoherentMotion_C#v1	1	500
582	1	3	33	3	3	3	3	199	401	597	1203	CoherentMotion_C#v1	1	500
666	1	6	61	2	2	3	3	368	232	1104	696	CoherentMotion_C#v1	1	500
687	0	1	14	3	1	3	3	87	513	261	1539	CoherentMotion_C#v1	1	500
526	1	4	42	2	2	3	3	256	344	768	1032	CoherentMotion_C#v1	1	500
631	1	1	14	1	1	3	3	87	513	261	1539	CoherentMotion_C#v1	1	500
585	1	5	51	0	0	3	3	312	288	936	864	CoherentMotion_C#v1	1	500
1253	1	6	61	3	3	3	3	368	232	1104	696	CoherentMotion_C#v1	1	500
549	1	7	70	0	0	3	3	424	176	1272	528	CoherentMotion_C#v1	1	500
526	1	7	70	1	1	3	3	424	176	1272	528	CoherentMotion_C#v1	1	500
562	1	6	61	3	3	3	3	368	232	1104	696	CoherentMotion_C#v1	1	500
582	1	5	51	1	1	3	3	312	288	936	864	CoherentMotion_C#v1	1	500
546	1	7	70	3	3	3	3	424	176	1272	528	CoherentMotion_C#v1	1	500
1276	1	4	42	0	0	3	3	256	344	768	1032	CoherentMotion_C#v1	1	500
898	1	3	33	2	2	3	3	199	401	597	1203	CoherentMotion_C#v1	1	500
590	1	7	70	0	0	3	3	424	176	1272	528	CoherentMotion_C#v1	1	500
679	0	3	33	0	1	3	3	199	401	597	1203	CoherentMotion_C#v1	1	500
592	0	0	5	0	1	3	3	31	569	93	1707	CoherentMotion_C#v1	1	500
1077	0	2	23	0	1	3	3	143	457	429	1371	CoherentMotion_C#v1	1	500
692	1	6	61	0	0	3	3	368	232	1104	696	CoherentMotion_C#v1	1	500
539	1	4	42	3	3	3	3	256	344	768	1032	CoherentMotion_C#v1	1	500
1143	0	2	23	2	1	3	3	143	457	429	1371	CoherentMotion_C#v1	1	500
848	0	0	5	2	1	3	3	31	569	93	1707	CoherentMotion_C#v1	1	500
628	1	5	51	3	3	3	3	312	288	936	864	CoherentMotion_C#v1	1	500
865	1	1	14	1	1	3	3	87	513	261	1539	CoherentMotion_C#v1	1	500
948	0	4	42	2	0	3	3	256	344	768	1032	CoherentMotion_C#v1	1	500
1336	1	5	51	0	0	3	3	312	288	936	864	CoherentMotion_C#v1	1	500
1201	0	0	5	3	1	3	3	31	569	93	1707	CoherentMotion_C#v1	1	500
1076	0	1	14	3	2	3	3	87	513	261	1539	CoherentMotion_C#v1	1	500
995	1	0	5	2	2	3	3	31	569	93	1707	CoherentMotion_C#v1	1	500
570	1	7	70	3	3	3	3	424	176	1272	528	CoherentMotion_C#v1	1	500
804	0	2	23	0	2	3	3	143	457	429	1371	CoherentMotion_C#v1	1	500
671	1	7	70	0	0	3	3	424	176	1272	528	CoherentMotion_C#v1	1	500
645	0	2	23	2	0	3	3	143	457	429	1371	CoherentMotion_C#v1	1	500
604	1	2	23	1	1	3	3	143	457	429	1371	CoherentMotion_C#v1	1	500
928	1	3	33	1	1	3	3	199	401	597	1203	CoherentMotion_C#v1	1	500
548	0	7	70	0	3	3	3	424	176	1272	528	CoherentMotion_C#v1	1	500
888	0	0	5	1	3	3	3	31	569	93	1707	CoherentMotion_C#v1	1	500
1346	1	2	23	0	0	3	3	143	457	429	1371	CoherentMotion_C#v1	1	500
1336	0	3	33	1	0	3	3	199	401	597	1203	CoherentMotion_C#v1	1	500
673	1	4	42	3	3	3	3	256	344	768	1032	CoherentMotion_C#v1	1	500
663	1	4	42	3	3	3	3	256	344	768	1032	CoherentMotion_C#v1	1	500
549	1	5	51	1	1	3	3	312	288	936	864	CoherentMotion_C#v1	1	500
1784	1	7	70	3	3	3	3	424	176	1272	528	CoherentMotion_C#v1	1	500
683	1	4	42	2	2	3	3	256	344	768	1032	CoherentMotion_C#v1	1	500
534	1	3	33	1	1	3	3	199	401	597	1203	CoherentMotion_C#v1	1	500
547	1	5	51	2	2	3	3	312	288	936	864	CoherentMotion_C#v1	1	500
1390	1	4	42	0	0	3	3	256	344	768	1032	CoherentMotion_C#v1	1	500
1214	1	6	61	1	1	3	3	368	232	1104	696	CoherentMotion_C#v1	1	500
849	1	4	42	0	0	3	3	256	344	768	1032	CoherentMotion_C#v1	1	500
636	1	5	51	2	2	3	3	312	288	936	864	CoherentMotion_C#v1	1	500
795	0	1	14	0	2	3	3	87	513	261	1539	CoherentMotion_C#v1	1	500
580	1	3	33	1	1	3	3	199	401	597	1203	CoherentMotion_C#v1	1	500
743	1	1	14	2	2	3	3	87	513	261	1539	CoherentMotion_C#v1	1	500
559	1	6	61	3	3	3	3	368	232	1104	696	CoherentMotion_C#v1	1	500
971	1	0	5	0	0	3	3	31	569	93	1707	CoherentMotion_C#v1	1	500
1329	1	4	42	0	0	3	3	256	344	768	1032	CoherentMotion_C#v1	1	500
526	1	7	70	3	3	3	3	424	176	1272	528	CoherentMotion_C#v1	1	500
626	1	6	61	2	2	3	3	368	232	1104	696	CoherentMotion_C#v1	1	500
1190	1	3	33	3	3	3	3	199	401	597	1203	CoherentMotion_C#v1	1	500
570	1	5	51	3	3	3	3	312	288	936	864	CoherentMotion_C#v1	1	500
1206	0	0	5	0	1	3	3	31	569	93	1707	CoherentMotion_C#v1	1	500
1090	0	2	23	1	0	3	3	143	457	429	1371	CoherentMotion_C#v1	1	500
667	0	5	51	3	1	3	3	312	288	936	864	CoherentMotion_C#v1	1	500
834	1	4	42	1	1	3	3	256	344	768	1032	CoherentMotion_C#v1	1	500
668	1	6	61	2	2	3	3	368	232	1104	696	CoherentMotion_C#v1	1	500
576	1	1	14	1	1	3	3	87	513	261	1539	CoherentMotion_C#v1	1	500
529	1	7	70	3	3	3	3	424	176	1272	528	CoherentMotion_C#v1	1	500
566	1	6	61	0	0	3	3	368	232	1104	696	CoherentMotion_C#v1	1	500
526	1	5	51	3	3	3	3	312	288	936	864	CoherentMotion_C#v1	1	500
528	0	0	5	1	0	3	3	31	569	93	1707	CoherentMotion_C#v1	1	500
551	0	3	33	0	3	3	3	199	401	597	1203	CoherentMotion_C#v1	1	500
625	1	5	51	0	0	3	3	312	288	936	864	CoherentMotion_C#v1	1	500
839	0	1	14	2	0	3	3	87	513	261	1539	CoherentMotion_C#v1	1	500
525	1	6	61	2	2	3	3	368	232	1104	696	CoherentMotion_C#v1	1	500
773	1	2	23	1	1	3	3	143	457	429	1371	CoherentMotion_C#v1	1	500
989	0	1	14	2	0	3	3	87	513	261	1539	CoherentMotion_C#v1	1	500
525	1	6	61	3	3	3	3	368	232	1104	696	CoherentMotion_C#v1	1	500
621	1	4	42	2	2	3	3	256	344	768	1032	CoherentMotion_C#v1	1	500
1026	0	4	42	3	2	3	3	256	344	768	1032	CoherentMotion_C#v1	1	500
545	1	6	61	1	1	3	3	368	232	1104	696	CoherentMotion_C#v1	1	500
707	1	7	70	0	0	3	3	424	176	1272	528	CoherentMotion_C#v1	1	500
676	1	4	42	3	3	3	3	256	344	768	1032	CoherentMotion_C#v1	1	500
793	1	0	5	1	1	3	3	31	569	93	1707	CoherentMotion_C#v1	1	500
620	1	7	70	1	1	3	3	424	176	1272	528	CoherentMotion_C#v1	1	500
591	1	7	70	0	0	3	3	424	176	1272	528	CoherentMotion_C#v1	1	500
675	1	0	5	2	2	3	3	31	569	93	1707	CoherentMotion_C#v1	1	500
1282	1	5	51	1	1	3	3	312	288	936	864	CoherentMotion_C#v1	1	500
700	1	6	61	2	2	3	3	368	232	1104	696	CoherentMotion_C#v1	1	500
583	0	1	14	2	1	3	3	87	513	261	1539	CoherentMotion_C#v1	1	500
579	1	4	42	2	2	3	3	256	344	768	1032	CoherentMotion_C#v1	1	500
558	1	6	61	3	3	3	3	368	232	1104	696	CoherentMotion_C#v1	1	500
602	1	1	14	1	1	3	3	87	513	261	1539	CoherentMotion_C#v1	1	500
618	1	3	33	1	1	3	3	199	401	597	1203	CoherentMotion_C#v1	1	500
795	0	0	5	2	0	3	3	31	569	93	1707	CoherentMotion_C#v1	1	500
624	1	3	33	2	2	3	3	199	401	597	1203	CoherentMotion_C#v1	1	500
669	1	2	23	3	3	3	3	143	457	429	1371	CoherentMotion_C#v1	1	500
648	0	2	23	0	1	3	3	143	457	429	1371	CoherentMotion_C#v1	1	500
604	1	7	70	1	1	3	3	424	176	1272	528	CoherentMotion_C#v1	1	500
584	1	3	33	3	3	3	3	199	401	597	1203	CoherentMotion_C#v1	1	500
1101	0	0	5	0	3	3	3	31	569	93	1707	CoherentMotion_C#v1	1	500
693	0	1	14	2	0	3	3	87	513	261	1539	CoherentMotion_C#v1	1	500
628	1	4	42	3	3	3	3	256	344	768	1032	CoherentMotion_C#v1	1	500
682	1	5	51	0	0	3	3	312	288	936	864	CoherentMotion_C#v1	1	500
632	0	1	14	0	1	3	3	87	513	261	1539	CoherentMotion_C#v1	1	500
758	1	3	33	0	0	3	3	199	401	597	1203	CoherentMotion_C#v1	1	500
674	1	7	70	2	2	3	3	424	176	1272	528	CoherentMotion_C#v1	1	500
700	0	1	14	2	0	3	3	87	513	261	1539	CoherentMotion_C#v1	1	500
612	1	1	14	3	3	3	3	87	513	261	1539	CoherentMotion_C#v1	1	500
655	0	4	42	0	1	3	3	256	344	768	1032	CoherentMotion_C#v1	1	500
595	1	5	51	0	0	3	3	312	288	936	864	CoherentMotion_C#v1	1	500
649	1	7	70	2	2	3	3	424	176	1272	528	CoherentMotion_C#v1	1	500
630	0	0	5	2	0	3	3	31	569	93	1707	CoherentMotion_C#v1	1	500
