# Supplementary material for: The Leuven Embedded Figures Test (L-EFT): measuring perception, intelligence or executive function?
Source: PeerJ. 2018 Mar 26;6:e4524. doi: 10.7717/peerj.4524 (PMC5875396; doi:10.7717/peerj.4524)
Supplement: Supplemental Information 9 [file peerj-06-4524-s009.zip › Study 1/CoherentMotion/117280CoherentMotion.csv]

ReactionTime	Accuracy	CoherenceLevel	CoherenceValue	StimDirection	RespDirection	G_MeanCoherentSpeed	G_MeanRandomSpeed	TotalCoherent	TotalRandom	TotalCoherentSpeed	TotalRandomSpeed	TestID	MainPrac	MotionDuration
1228	1	2	23	3	3	3	3	143	457	429	1371	CoherentMotion_C#v1	0	1000
1368	0	2	23	0	1	3	3	143	457	429	1371	CoherentMotion_C#v1	0	1000
3090	1	4	42	0	0	3	3	256	344	768	1032	CoherentMotion_C#v1	0	1000
1070	1	4	42	1	1	3	3	256	344	768	1032	CoherentMotion_C#v1	0	1000
1078	0	0	5	0	3	3	3	31	569	93	1707	CoherentMotion_C#v1	0	1000
2023	0	1	14	2	1	3	3	87	513	261	1539	CoherentMotion_C#v1	0	1000
1215	0	2	23	3	1	3	3	143	457	429	1371	CoherentMotion_C#v1	0	1000
1467	1	5	51	1	1	3	3	312	288	936	864	CoherentMotion_C#v1	0	1000
1327	1	6	61	0	0	3	3	368	232	1104	696	CoherentMotion_C#v1	0	1000
1025	1	2	23	1	1	3	3	143	457	429	1371	CoherentMotion_C#v1	0	1000
1353	0	2	23	2	0	3	3	143	457	429	1371	CoherentMotion_C#v1	0	1000
1628	1	4	42	3	3	3	3	256	344	768	1032	CoherentMotion_C#v1	0	1000
1059	0	0	5	2	0	3	3	31	569	93	1707	CoherentMotion_C#v1	0	1000
1028	0	3	33	2	0	3	3	199	401	597	1203	CoherentMotion_C#v1	0	1000
1255	1	0	5	1	1	3	3	31	569	93	1707	CoherentMotion_C#v1	0	1000
1223	1	0	5	1	1	3	3	31	569	93	1707	CoherentMotion_C#v1	0	1000
1037	1	3	33	2	2	3	3	199	401	597	1203	CoherentMotion_C#v1	0	1000
1091	0	1	14	3	1	3	3	87	513	261	1539	CoherentMotion_C#v1	0	1000
1340	1	7	70	1	1	3	3	424	176	1272	528	CoherentMotion_C#v1	0	1000
1269	0	1	14	2	1	3	3	87	513	261	1539	CoherentMotion_C#v1	0	1000
1377	0	0	5	0	1	3	3	31	569	93	1707	CoherentMotion_C#v1	0	1000
1217	0	1	14	3	1	3	3	87	513	261	1539	CoherentMotion_C#v1	0	1000
1318	1	3	33	0	0	3	3	199	401	597	1203	CoherentMotion_C#v1	0	1000
1148	1	5	51	3	3	3	3	312	288	936	864	CoherentMotion_C#v1	0	1000
1224	1	7	70	0	0	3	3	424	176	1272	528	CoherentMotion_C#v1	0	1000
1276	1	6	61	3	3	3	3	368	232	1104	696	CoherentMotion_C#v1	0	1000
1274	1	3	33	0	0	3	3	199	401	597	1203	CoherentMotion_C#v1	0	1000
1254	0	7	70	0	1	3	3	424	176	1272	528	CoherentMotion_C#v1	0	1000
1293	0	4	42	3	1	3	3	256	344	768	1032	CoherentMotion_C#v1	0	1000
1270	1	2	23	3	3	3	3	143	457	429	1371	CoherentMotion_C#v1	0	1000
1318	1	7	70	3	3	3	3	424	176	1272	528	CoherentMotion_C#v1	0	1000
1158	1	6	61	3	3	3	3	368	232	1104	696	CoherentMotion_C#v1	0	1000
1265	0	4	42	3	1	3	3	256	344	768	1032	CoherentMotion_C#v1	0	1000
1021	1	3	33	2	2	3	3	199	401	597	1203	CoherentMotion_C#v1	0	1000
1950	0	6	61	3	2	3	3	368	232	1104	696	CoherentMotion_C#v1	0	1000
1244	1	3	33	2	2	3	3	199	401	597	1203	CoherentMotion_C#v1	0	1000
1288	0	0	5	2	1	3	3	31	569	93	1707	CoherentMotion_C#v1	0	1000
1102	0	3	33	2	3	3	3	199	401	597	1203	CoherentMotion_C#v1	0	1000
1377	1	2	23	1	1	3	3	143	457	429	1371	CoherentMotion_C#v1	0	1000
1062	0	0	5	2	1	3	3	31	569	93	1707	CoherentMotion_C#v1	0	1000
1209	1	7	70	2	2	3	3	424	176	1272	528	CoherentMotion_C#v1	0	1000
1316	0	1	14	1	2	3	3	87	513	261	1539	CoherentMotion_C#v1	0	1000
1243	1	4	42	1	1	3	3	256	344	768	1032	CoherentMotion_C#v1	0	1000
1287	1	2	23	0	0	3	3	143	457	429	1371	CoherentMotion_C#v1	0	1000
1085	1	4	42	1	1	3	3	256	344	768	1032	CoherentMotion_C#v1	0	1000
1086	0	0	5	3	1	3	3	31	569	93	1707	CoherentMotion_C#v1	0	1000
1095	1	5	51	1	1	3	3	312	288	936	864	CoherentMotion_C#v1	0	1000
1120	0	1	14	2	0	3	3	87	513	261	1539	CoherentMotion_C#v1	0	1000
1079	1	4	42	1	1	3	3	256	344	768	1032	CoherentMotion_C#v1	0	1000
1154	1	1	14	2	2	3	3	87	513	261	1539	CoherentMotion_C#v1	0	1000
1049	1	5	51	1	1	3	3	312	288	936	864	CoherentMotion_C#v1	0	1000
1098	1	7	70	0	0	3	3	424	176	1272	528	CoherentMotion_C#v1	0	1000
1221	1	6	61	2	2	3	3	368	232	1104	696	CoherentMotion_C#v1	0	1000
1523	0	4	42	2	1	3	3	256	344	768	1032	CoherentMotion_C#v1	0	1000
1149	0	3	33	3	1	3	3	199	401	597	1203	CoherentMotion_C#v1	0	1000
1176	1	4	42	2	2	3	3	256	344	768	1032	CoherentMotion_C#v1	0	1000
1155	1	4	42	2	2	3	3	256	344	768	1032	CoherentMotion_C#v1	0	1000
1270	1	5	51	0	0	3	3	312	288	936	864	CoherentMotion_C#v1	0	1000
1186	0	0	5	0	3	3	3	31	569	93	1707	CoherentMotion_C#v1	0	1000
1231	0	3	33	0	3	3	3	199	401	597	1203	CoherentMotion_C#v1	0	1000
1291	1	2	23	1	1	3	3	143	457	429	1371	CoherentMotion_C#v1	0	1000
1216	1	4	42	2	2	3	3	256	344	768	1032	CoherentMotion_C#v1	0	1000
1181	0	7	70	3	1	3	3	424	176	1272	528	CoherentMotion_C#v1	0	1000
1020	1	2	23	2	2	3	3	143	457	429	1371	CoherentMotion_C#v1	0	1000
1264	1	1	14	0	0	3	3	87	513	261	1539	CoherentMotion_C#v1	0	1000
1094	1	6	61	1	1	3	3	368	232	1104	696	CoherentMotion_C#v1	0	1000
1085	1	6	61	1	1	3	3	368	232	1104	696	CoherentMotion_C#v1	0	1000
1106	1	6	61	3	3	3	3	368	232	1104	696	CoherentMotion_C#v1	0	1000
1024	1	6	61	2	2	3	3	368	232	1104	696	CoherentMotion_C#v1	0	1000
1143	1	4	42	3	3	3	3	256	344	768	1032	CoherentMotion_C#v1	0	1000
1088	0	1	14	0	2	3	3	87	513	261	1539	CoherentMotion_C#v1	0	1000
1265	0	1	14	1	3	3	3	87	513	261	1539	CoherentMotion_C#v1	0	1000
1104	0	4	42	2	0	3	3	256	344	768	1032	CoherentMotion_C#v1	0	1000
1281	1	3	33	0	0	3	3	199	401	597	1203	CoherentMotion_C#v1	0	1000
1035	1	2	23	2	2	3	3	143	457	429	1371	CoherentMotion_C#v1	0	1000
1781	1	4	42	2	2	3	3	256	344	768	1032	CoherentMotion_C#v1	0	1000
1128	1	4	42	2	2	3	3	256	344	768	1032	CoherentMotion_C#v1	0	1000
1163	1	5	51	2	2	3	3	312	288	936	864	CoherentMotion_C#v1	0	1000
1382	0	1	14	3	1	3	3	87	513	261	1539	CoherentMotion_C#v1	0	1000
1326	1	7	70	2	2	3	3	424	176	1272	528	CoherentMotion_C#v1	0	1000
1042	0	3	33	3	2	3	3	199	401	597	1203	CoherentMotion_C#v1	1	500
650	1	6	61	3	3	3	3	368	232	1104	696	CoherentMotion_C#v1	1	500
727	0	2	23	0	1	3	3	143	457	429	1371	CoherentMotion_C#v1	1	500
647	1	7	70	1	1	3	3	424	176	1272	528	CoherentMotion_C#v1	1	500
667	1	3	33	1	1	3	3	199	401	597	1203	CoherentMotion_C#v1	1	500
700	1	5	51	2	2	3	3	312	288	936	864	CoherentMotion_C#v1	1	500
619	0	5	51	2	1	3	3	312	288	936	864	CoherentMotion_C#v1	1	500
702	1	2	23	3	3	3	3	143	457	429	1371	CoherentMotion_C#v1	1	500
741	0	1	14	1	0	3	3	87	513	261	1539	CoherentMotion_C#v1	1	500
693	1	7	70	3	3	3	3	424	176	1272	528	CoherentMotion_C#v1	1	500
608	1	4	42	3	3	3	3	256	344	768	1032	CoherentMotion_C#v1	1	500
632	1	7	70	1	1	3	3	424	176	1272	528	CoherentMotion_C#v1	1	500
639	1	0	5	2	2	3	3	31	569	93	1707	CoherentMotion_C#v1	1	500
659	1	6	61	3	3	3	3	368	232	1104	696	CoherentMotion_C#v1	1	500
1186	1	7	70	2	2	3	3	424	176	1272	528	CoherentMotion_C#v1	1	500
740	1	1	14	1	1	3	3	87	513	261	1539	CoherentMotion_C#v1	1	500
653	0	3	33	2	3	3	3	199	401	597	1203	CoherentMotion_C#v1	1	500
787	0	6	61	3	1	3	3	368	232	1104	696	CoherentMotion_C#v1	1	500
751	0	2	23	0	2	3	3	143	457	429	1371	CoherentMotion_C#v1	1	500
763	1	7	70	2	2	3	3	424	176	1272	528	CoherentMotion_C#v1	1	500
804	1	1	14	0	0	3	3	87	513	261	1539	CoherentMotion_C#v1	1	500
630	0	0	5	3	0	3	3	31	569	93	1707	CoherentMotion_C#v1	1	500
740	1	5	51	2	2	3	3	312	288	936	864	CoherentMotion_C#v1	1	500
828	0	5	51	2	0	3	3	312	288	936	864	CoherentMotion_C#v1	1	500
693	1	0	5	2	2	3	3	31	569	93	1707	CoherentMotion_C#v1	1	500
749	1	7	70	3	3	3	3	424	176	1272	528	CoherentMotion_C#v1	1	500
636	1	2	23	1	1	3	3	143	457	429	1371	CoherentMotion_C#v1	1	500
569	0	7	70	2	3	3	3	424	176	1272	528	CoherentMotion_C#v1	1	500
725	0	3	33	1	2	3	3	199	401	597	1203	CoherentMotion_C#v1	1	500
933	1	1	14	2	2	3	3	87	513	261	1539	CoherentMotion_C#v1	1	500
753	0	1	14	0	2	3	3	87	513	261	1539	CoherentMotion_C#v1	1	500
594	0	1	14	2	1	3	3	87	513	261	1539	CoherentMotion_C#v1	1	500
565	0	7	70	1	0	3	3	424	176	1272	528	CoherentMotion_C#v1	1	500
561	1	5	51	1	1	3	3	312	288	936	864	CoherentMotion_C#v1	1	500
691	0	1	14	1	2	3	3	87	513	261	1539	CoherentMotion_C#v1	1	500
596	1	2	23	2	2	3	3	143	457	429	1371	CoherentMotion_C#v1	1	500
609	1	3	33	2	2	3	3	199	401	597	1203	CoherentMotion_C#v1	1	500
645	1	7	70	3	3	3	3	424	176	1272	528	CoherentMotion_C#v1	1	500
554	0	5	51	0	2	3	3	312	288	936	864	CoherentMotion_C#v1	1	500
861	0	5	51	3	1	3	3	312	288	936	864	CoherentMotion_C#v1	1	500
676	1	6	61	0	0	3	3	368	232	1104	696	CoherentMotion_C#v1	1	500
725	1	6	61	2	2	3	3	368	232	1104	696	CoherentMotion_C#v1	1	500
626	1	7	70	0	0	3	3	424	176	1272	528	CoherentMotion_C#v1	1	500
595	0	2	23	2	0	3	3	143	457	429	1371	CoherentMotion_C#v1	1	500
725	1	5	51	3	3	3	3	312	288	936	864	CoherentMotion_C#v1	1	500
831	0	2	23	0	1	3	3	143	457	429	1371	CoherentMotion_C#v1	1	500
674	1	6	61	1	1	3	3	368	232	1104	696	CoherentMotion_C#v1	1	500
553	1	4	42	1	1	3	3	256	344	768	1032	CoherentMotion_C#v1	1	500
636	1	4	42	1	1	3	3	256	344	768	1032	CoherentMotion_C#v1	1	500
815	0	0	5	2	3	3	3	31	569	93	1707	CoherentMotion_C#v1	1	500
819	0	4	42	3	1	3	3	256	344	768	1032	CoherentMotion_C#v1	1	500
643	0	2	23	3	2	3	3	143	457	429	1371	CoherentMotion_C#v1	1	500
617	1	5	51	0	0	3	3	312	288	936	864	CoherentMotion_C#v1	1	500
702	1	6	61	2	2	3	3	368	232	1104	696	CoherentMotion_C#v1	1	500
852	0	5	51	3	1	3	3	312	288	936	864	CoherentMotion_C#v1	1	500
712	0	0	5	3	1	3	3	31	569	93	1707	CoherentMotion_C#v1	1	500
679	1	0	5	3	3	3	3	31	569	93	1707	CoherentMotion_C#v1	1	500
621	0	0	5	1	0	3	3	31	569	93	1707	CoherentMotion_C#v1	1	500
675	0	5	51	0	2	3	3	312	288	936	864	CoherentMotion_C#v1	1	500
559	1	7	70	1	1	3	3	424	176	1272	528	CoherentMotion_C#v1	1	500
572	1	5	51	1	1	3	3	312	288	936	864	CoherentMotion_C#v1	1	500
583	1	5	51	1	1	3	3	312	288	936	864	CoherentMotion_C#v1	1	500
524	1	3	33	1	1	3	3	199	401	597	1203	CoherentMotion_C#v1	1	500
750	1	6	61	0	0	3	3	368	232	1104	696	CoherentMotion_C#v1	1	500
558	1	6	61	0	0	3	3	368	232	1104	696	CoherentMotion_C#v1	1	500
666	1	7	70	2	2	3	3	424	176	1272	528	CoherentMotion_C#v1	1	500
558	0	5	51	1	0	3	3	312	288	936	864	CoherentMotion_C#v1	1	500
2259	1	5	51	1	1	3	3	312	288	936	864	CoherentMotion_C#v1	1	500
570	0	3	33	3	1	3	3	199	401	597	1203	CoherentMotion_C#v1	1	500
693	1	4	42	0	0	3	3	256	344	768	1032	CoherentMotion_C#v1	1	500
579	1	6	61	1	1	3	3	368	232	1104	696	CoherentMotion_C#v1	1	500
704	1	1	14	3	3	3	3	87	513	261	1539	CoherentMotion_C#v1	1	500
599	1	5	51	2	2	3	3	312	288	936	864	CoherentMotion_C#v1	1	500
563	0	5	51	0	1	3	3	312	288	936	864	CoherentMotion_C#v1	1	500
703	0	3	33	0	2	3	3	199	401	597	1203	CoherentMotion_C#v1	1	500
596	1	7	70	3	3	3	3	424	176	1272	528	CoherentMotion_C#v1	1	500
566	1	6	61	0	0	3	3	368	232	1104	696	CoherentMotion_C#v1	1	500
620	1	3	33	0	0	3	3	199	401	597	1203	CoherentMotion_C#v1	1	500
690	1	5	51	3	3	3	3	312	288	936	864	CoherentMotion_C#v1	1	500
720	1	2	23	0	0	3	3	143	457	429	1371	CoherentMotion_C#v1	1	500
606	0	1	14	1	3	3	3	87	513	261	1539	CoherentMotion_C#v1	1	500
660	1	3	33	2	2	3	3	199	401	597	1203	CoherentMotion_C#v1	1	500
625	1	3	33	2	2	3	3	199	401	597	1203	CoherentMotion_C#v1	1	500
551	1	6	61	2	2	3	3	368	232	1104	696	CoherentMotion_C#v1	1	500
673	1	7	70	3	3	3	3	424	176	1272	528	CoherentMotion_C#v1	1	500
607	0	0	5	0	2	3	3	31	569	93	1707	CoherentMotion_C#v1	1	500
668	1	4	42	1	1	3	3	256	344	768	1032	CoherentMotion_C#v1	1	500
594	1	4	42	0	0	3	3	256	344	768	1032	CoherentMotion_C#v1	1	500
589	1	0	5	3	3	3	3	31	569	93	1707	CoherentMotion_C#v1	1	500
1394	0	6	61	0	1	3	3	368	232	1104	696	CoherentMotion_C#v1	1	500
674	1	6	61	1	1	3	3	368	232	1104	696	CoherentMotion_C#v1	1	500
536	1	3	33	1	1	3	3	199	401	597	1203	CoherentMotion_C#v1	1	500
634	1	2	23	2	2	3	3	143	457	429	1371	CoherentMotion_C#v1	1	500
640	0	1	14	0	3	3	3	87	513	261	1539	CoherentMotion_C#v1	1	500
557	0	2	23	0	1	3	3	143	457	429	1371	CoherentMotion_C#v1	1	500
1297	1	6	61	2	2	3	3	368	232	1104	696	CoherentMotion_C#v1	1	500
703	1	7	70	1	1	3	3	424	176	1272	528	CoherentMotion_C#v1	1	500
621	1	4	42	0	0	3	3	256	344	768	1032	CoherentMotion_C#v1	1	500
674	0	3	33	3	1	3	3	199	401	597	1203	CoherentMotion_C#v1	1	500
576	1	3	33	2	2	3	3	199	401	597	1203	CoherentMotion_C#v1	1	500
563	1	5	51	2	2	3	3	312	288	936	864	CoherentMotion_C#v1	1	500
716	1	2	23	1	1	3	3	143	457	429	1371	CoherentMotion_C#v1	1	500
595	1	0	5	1	1	3	3	31	569	93	1707	CoherentMotion_C#v1	1	500
567	0	7	70	3	1	3	3	424	176	1272	528	CoherentMotion_C#v1	1	500
702	1	1	14	2	2	3	3	87	513	261	1539	CoherentMotion_C#v1	1	500
617	1	6	61	3	3	3	3	368	232	1104	696	CoherentMotion_C#v1	1	500
578	1	2	23	3	3	3	3	143	457	429	1371	CoherentMotion_C#v1	1	500
706	1	1	14	0	0	3	3	87	513	261	1539	CoherentMotion_C#v1	1	500
601	1	7	70	1	1	3	3	424	176	1272	528	CoherentMotion_C#v1	1	500
700	0	5	51	1	0	3	3	312	288	936	864	CoherentMotion_C#v1	1	500
564	1	5	51	3	3	3	3	312	288	936	864	CoherentMotion_C#v1	1	500
616	1	4	42	0	0	3	3	256	344	768	1032	CoherentMotion_C#v1	1	500
765	0	1	14	0	2	3	3	87	513	261	1539	CoherentMotion_C#v1	1	500
580	1	5	51	3	3	3	3	312	288	936	864	CoherentMotion_C#v1	1	500
617	1	3	33	3	3	3	3	199	401	597	1203	CoherentMotion_C#v1	1	500
859	0	1	14	0	2	3	3	87	513	261	1539	CoherentMotion_C#v1	1	500
655	0	1	14	0	3	3	3	87	513	261	1539	CoherentMotion_C#v1	1	500
547	0	1	14	3	1	3	3	87	513	261	1539	CoherentMotion_C#v1	1	500
1271	1	3	33	0	0	3	3	199	401	597	1203	CoherentMotion_C#v1	1	500
686	1	4	42	1	1	3	3	256	344	768	1032	CoherentMotion_C#v1	1	500
656	1	4	42	2	2	3	3	256	344	768	1032	CoherentMotion_C#v1	1	500
723	0	3	33	1	3	3	3	199	401	597	1203	CoherentMotion_C#v1	1	500
622	1	7	70	0	0	3	3	424	176	1272	528	CoherentMotion_C#v1	1	500
567	0	6	61	3	1	3	3	368	232	1104	696	CoherentMotion_C#v1	1	500
710	1	3	33	2	2	3	3	199	401	597	1203	CoherentMotion_C#v1	1	500
616	0	1	14	3	1	3	3	87	513	261	1539	CoherentMotion_C#v1	1	500
676	1	4	42	3	3	3	3	256	344	768	1032	CoherentMotion_C#v1	1	500
596	0	2	23	1	2	3	3	143	457	429	1371	CoherentMotion_C#v1	1	500
815	1	7	70	2	2	3	3	424	176	1272	528	CoherentMotion_C#v1	1	500
590	1	2	23	3	3	3	3	143	457	429	1371	CoherentMotion_C#v1	1	500
539	0	0	5	0	2	3	3	31	569	93	1707	CoherentMotion_C#v1	1	500
567	0	3	33	2	3	3	3	199	401	597	1203	CoherentMotion_C#v1	1	500
707	1	4	42	3	3	3	3	256	344	768	1032	CoherentMotion_C#v1	1	500
619	0	1	14	0	3	3	3	87	513	261	1539	CoherentMotion_C#v1	1	500
606	0	4	42	1	2	3	3	256	344	768	1032	CoherentMotion_C#v1	1	500
660	0	0	5	1	2	3	3	31	569	93	1707	CoherentMotion_C#v1	1	500
577	1	6	61	3	3	3	3	368	232	1104	696	CoherentMotion_C#v1	1	500
1125	1	5	51	1	1	3	3	312	288	936	864	CoherentMotion_C#v1	1	500
663	0	0	5	3	1	3	3	31	569	93	1707	CoherentMotion_C#v1	1	500
717	0	4	42	0	2	3	3	256	344	768	1032	CoherentMotion_C#v1	1	500
668	0	2	23	3	0	3	3	143	457	429	1371	CoherentMotion_C#v1	1	500
746	0	0	5	1	2	3	3	31	569	93	1707	CoherentMotion_C#v1	1	500
1915	0	3	33	0	2	3	3	199	401	597	1203	CoherentMotion_C#v1	1	500
681	1	2	23	3	3	3	3	143	457	429	1371	CoherentMotion_C#v1	1	500
759	1	2	23	1	1	3	3	143	457	429	1371	CoherentMotion_C#v1	1	500
775	0	5	51	3	1	3	3	312	288	936	864	CoherentMotion_C#v1	1	500
800	1	5	51	0	0	3	3	312	288	936	864	CoherentMotion_C#v1	1	500
802	1	2	23	3	3	3	3	143	457	429	1371	CoherentMotion_C#v1	1	500
705	1	1	14	2	2	3	3	87	513	261	1539	CoherentMotion_C#v1	1	500
937	1	6	61	2	2	3	3	368	232	1104	696	CoherentMotion_C#v1	1	500
861	0	2	23	1	2	3	3	143	457	429	1371	CoherentMotion_C#v1	1	500
1130	0	1	14	1	0	3	3	87	513	261	1539	CoherentMotion_C#v1	1	500
1108	1	1	14	2	2	3	3	87	513	261	1539	CoherentMotion_C#v1	1	500
765	1	6	61	0	0	3	3	368	232	1104	696	CoherentMotion_C#v1	1	500
790	1	3	33	1	1	3	3	199	401	597	1203	CoherentMotion_C#v1	1	500
895	1	4	42	3	3	3	3	256	344	768	1032	CoherentMotion_C#v1	1	500
779	0	0	5	3	2	3	3	31	569	93	1707	CoherentMotion_C#v1	1	500
892	0	6	61	3	1	3	3	368	232	1104	696	CoherentMotion_C#v1	1	500
752	0	0	5	1	2	3	3	31	569	93	1707	CoherentMotion_C#v1	1	500
679	1	6	61	0	0	3	3	368	232	1104	696	CoherentMotion_C#v1	1	500
690	1	0	5	1	1	3	3	31	569	93	1707	CoherentMotion_C#v1	1	500
685	1	2	23	1	1	3	3	143	457	429	1371	CoherentMotion_C#v1	1	500
659	1	4	42	3	3	3	3	256	344	768	1032	CoherentMotion_C#v1	1	500
616	1	7	70	0	0	3	3	424	176	1272	528	CoherentMotion_C#v1	1	500
677	1	3	33	1	1	3	3	199	401	597	1203	CoherentMotion_C#v1	1	500
635	0	0	5	2	0	3	3	31	569	93	1707	CoherentMotion_C#v1	1	500
529	1	7	70	3	3	3	3	424	176	1272	528	CoherentMotion_C#v1	1	500
547	1	7	70	1	1	3	3	424	176	1272	528	CoherentMotion_C#v1	1	500
654	1	2	23	2	2	3	3	143	457	429	1371	CoherentMotion_C#v1	1	500
684	1	2	23	2	2	3	3	143	457	429	1371	CoherentMotion_C#v1	1	500
523	1	6	61	1	1	3	3	368	232	1104	696	CoherentMotion_C#v1	1	500
604	1	1	14	3	3	3	3	87	513	261	1539	CoherentMotion_C#v1	1	500
576	1	7	70	3	3	3	3	424	176	1272	528	CoherentMotion_C#v1	1	500
532	1	7	70	3	3	3	3	424	176	1272	528	CoherentMotion_C#v1	1	500
521	1	6	61	3	3	3	3	368	232	1104	696	CoherentMotion_C#v1	1	500
617	0	0	5	3	0	3	3	31	569	93	1707	CoherentMotion_C#v1	1	500
674	0	0	5	2	1	3	3	31	569	93	1707	CoherentMotion_C#v1	1	500
579	0	2	23	1	2	3	3	143	457	429	1371	CoherentMotion_C#v1	1	500
1480	0	5	51	0	3	3	3	312	288	936	864	CoherentMotion_C#v1	1	500
699	1	6	61	1	1	3	3	368	232	1104	696	CoherentMotion_C#v1	1	500
760	1	2	23	2	2	3	3	143	457	429	1371	CoherentMotion_C#v1	1	500
650	1	3	33	2	2	3	3	199	401	597	1203	CoherentMotion_C#v1	1	500
719	1	0	5	1	1	3	3	31	569	93	1707	CoherentMotion_C#v1	1	500
599	0	3	33	1	2	3	3	199	401	597	1203	CoherentMotion_C#v1	1	500
604	0	2	23	0	1	3	3	143	457	429	1371	CoherentMotion_C#v1	1	500
555	1	7	70	3	3	3	3	424	176	1272	528	CoherentMotion_C#v1	1	500
658	0	1	14	2	1	3	3	87	513	261	1539	CoherentMotion_C#v1	1	500
680	0	5	51	2	1	3	3	312	288	936	864	CoherentMotion_C#v1	1	500
839	0	1	14	0	2	3	3	87	513	261	1539	CoherentMotion_C#v1	1	500
1184	0	3	33	3	0	3	3	199	401	597	1203	CoherentMotion_C#v1	1	500
789	0	3	33	0	3	3	3	199	401	597	1203	CoherentMotion_C#v1	1	500
590	1	6	61	1	1	3	3	368	232	1104	696	CoherentMotion_C#v1	1	500
518	1	7	70	1	1	3	3	424	176	1272	528	CoherentMotion_C#v1	1	500
2124	1	2	23	1	1	3	3	143	457	429	1371	CoherentMotion_C#v1	1	500
546	0	3	33	0	1	3	3	199	401	597	1203	CoherentMotion_C#v1	1	500
721	0	1	14	0	3	3	3	87	513	261	1539	CoherentMotion_C#v1	1	500
672	0	3	33	3	0	3	3	199	401	597	1203	CoherentMotion_C#v1	1	500
983	0	4	42	3	1	3	3	256	344	768	1032	CoherentMotion_C#v1	1	500
636	1	4	42	2	2	3	3	256	344	768	1032	CoherentMotion_C#v1	1	500
618	1	4	42	1	1	3	3	256	344	768	1032	CoherentMotion_C#v1	1	500
623	1	7	70	2	2	3	3	424	176	1272	528	CoherentMotion_C#v1	1	500
775	1	4	42	0	0	3	3	256	344	768	1032	CoherentMotion_C#v1	1	500
522	0	0	5	3	1	3	3	31	569	93	1707	CoherentMotion_C#v1	1	500
603	1	1	14	3	3	3	3	87	513	261	1539	CoherentMotion_C#v1	1	500
575	1	6	61	0	0	3	3	368	232	1104	696	CoherentMotion_C#v1	1	500
563	0	2	23	3	1	3	3	143	457	429	1371	CoherentMotion_C#v1	1	500
526	0	1	14	0	3	3	3	87	513	261	1539	CoherentMotion_C#v1	1	500
1352	0	3	33	2	0	3	3	199	401	597	1203	CoherentMotion_C#v1	1	500
1271	0	1	14	3	2	3	3	87	513	261	1539	CoherentMotion_C#v1	1	500
1158	1	7	70	1	1	3	3	424	176	1272	528	CoherentMotion_C#v1	1	500
583	1	5	51	1	1	3	3	312	288	936	864	CoherentMotion_C#v1	1	500
1155	1	7	70	1	1	3	3	424	176	1272	528	CoherentMotion_C#v1	1	500
797	1	5	51	1	1	3	3	312	288	936	864	CoherentMotion_C#v1	1	500
651	0	1	14	0	1	3	3	87	513	261	1539	CoherentMotion_C#v1	1	500
802	1	6	61	0	0	3	3	368	232	1104	696	CoherentMotion_C#v1	1	500
645	1	7	70	1	1	3	3	424	176	1272	528	CoherentMotion_C#v1	1	500
699	0	3	33	0	1	3	3	199	401	597	1203	CoherentMotion_C#v1	1	500
635	1	3	33	2	2	3	3	199	401	597	1203	CoherentMotion_C#v1	1	500
585	1	4	42	3	3	3	3	256	344	768	1032	CoherentMotion_C#v1	1	500
668	1	4	42	3	3	3	3	256	344	768	1032	CoherentMotion_C#v1	1	500
617	0	2	23	1	3	3	3	143	457	429	1371	CoherentMotion_C#v1	1	500
685	1	4	42	2	2	3	3	256	344	768	1032	CoherentMotion_C#v1	1	500
609	1	6	61	1	1	3	3	368	232	1104	696	CoherentMotion_C#v1	1	500
601	0	0	5	3	2	3	3	31	569	93	1707	CoherentMotion_C#v1	1	500
573	1	0	5	1	1	3	3	31	569	93	1707	CoherentMotion_C#v1	1	500
561	0	4	42	3	0	3	3	256	344	768	1032	CoherentMotion_C#v1	1	500
772	1	5	51	2	2	3	3	312	288	936	864	CoherentMotion_C#v1	1	500
662	1	3	33	2	2	3	3	199	401	597	1203	CoherentMotion_C#v1	1	500
580	1	4	42	1	1	3	3	256	344	768	1032	CoherentMotion_C#v1	1	500
680	1	0	5	2	2	3	3	31	569	93	1707	CoherentMotion_C#v1	1	500
749	1	6	61	0	0	3	3	368	232	1104	696	CoherentMotion_C#v1	1	500
630	0	2	23	0	2	3	3	143	457	429	1371	CoherentMotion_C#v1	1	500
530	0	5	51	3	1	3	3	312	288	936	864	CoherentMotion_C#v1	1	500
548	1	6	61	3	3	3	3	368	232	1104	696	CoherentMotion_C#v1	1	500
776	1	5	51	0	0	3	3	312	288	936	864	CoherentMotion_C#v1	1	500
600	1	6	61	1	1	3	3	368	232	1104	696	CoherentMotion_C#v1	1	500
573	1	3	33	1	1	3	3	199	401	597	1203	CoherentMotion_C#v1	1	500
593	1	7	70	0	0	3	3	424	176	1272	528	CoherentMotion_C#v1	1	500
526	0	5	51	0	1	3	3	312	288	936	864	CoherentMotion_C#v1	1	500
575	1	1	14	0	0	3	3	87	513	261	1539	CoherentMotion_C#v1	1	500
714	1	7	70	1	1	3	3	424	176	1272	528	CoherentMotion_C#v1	1	500
794	0	2	23	1	3	3	3	143	457	429	1371	CoherentMotion_C#v1	1	500
723	1	1	14	0	0	3	3	87	513	261	1539	CoherentMotion_C#v1	1	500
578	1	2	23	1	1	3	3	143	457	429	1371	CoherentMotion_C#v1	1	500
558	1	7	70	0	0	3	3	424	176	1272	528	CoherentMotion_C#v1	1	500
586	1	1	14	1	1	3	3	87	513	261	1539	CoherentMotion_C#v1	1	500
590	1	4	42	1	1	3	3	256	344	768	1032	CoherentMotion_C#v1	1	500
546	1	6	61	2	2	3	3	368	232	1104	696	CoherentMotion_C#v1	1	500
529	1	3	33	2	2	3	3	199	401	597	1203	CoherentMotion_C#v1	1	500
575	0	7	70	1	0	3	3	424	176	1272	528	CoherentMotion_C#v1	1	500
570	1	0	5	1	1	3	3	31	569	93	1707	CoherentMotion_C#v1	1	500
557	0	1	14	3	1	3	3	87	513	261	1539	CoherentMotion_C#v1	1	500
1032	0	1	14	3	2	3	3	87	513	261	1539	CoherentMotion_C#v1	1	500
608	1	3	33	3	3	3	3	199	401	597	1203	CoherentMotion_C#v1	1	500
749	1	3	33	2	2	3	3	199	401	597	1203	CoherentMotion_C#v1	1	500
766	1	5	51	1	1	3	3	312	288	936	864	CoherentMotion_C#v1	1	500
782	0	3	33	0	3	3	3	199	401	597	1203	CoherentMotion_C#v1	1	500
607	1	1	14	1	1	3	3	87	513	261	1539	CoherentMotion_C#v1	1	500
724	1	2	23	2	2	3	3	143	457	429	1371	CoherentMotion_C#v1	1	500
595	0	0	5	3	1	3	3	31	569	93	1707	CoherentMotion_C#v1	1	500
703	1	6	61	1	1	3	3	368	232	1104	696	CoherentMotion_C#v1	1	500
680	0	1	14	1	3	3	3	87	513	261	1539	CoherentMotion_C#v1	1	500
733	1	2	23	3	3	3	3	143	457	429	1371	CoherentMotion_C#v1	1	500
677	1	4	42	2	2	3	3	256	344	768	1032	CoherentMotion_C#v1	1	500
706	1	4	42	3	3	3	3	256	344	768	1032	CoherentMotion_C#v1	1	500
615	1	5	51	2	2	3	3	312	288	936	864	CoherentMotion_C#v1	1	500
689	1	7	70	0	0	3	3	424	176	1272	528	CoherentMotion_C#v1	1	500
576	1	5	51	2	2	3	3	312	288	936	864	CoherentMotion_C#v1	1	500
667	0	3	33	0	3	3	3	199	401	597	1203	CoherentMotion_C#v1	1	500
650	0	2	23	3	1	3	3	143	457	429	1371	CoherentMotion_C#v1	1	500
647	1	7	70	3	3	3	3	424	176	1272	528	CoherentMotion_C#v1	1	500
734	1	1	14	2	2	3	3	87	513	261	1539	CoherentMotion_C#v1	1	500
614	1	7	70	3	3	3	3	424	176	1272	528	CoherentMotion_C#v1	1	500
585	1	4	42	1	1	3	3	256	344	768	1032	CoherentMotion_C#v1	1	500
621	1	6	61	2	2	3	3	368	232	1104	696	CoherentMotion_C#v1	1	500
601	0	1	14	2	1	3	3	87	513	261	1539	CoherentMotion_C#v1	1	500
710	1	5	51	0	0	3	3	312	288	936	864	CoherentMotion_C#v1	1	500
759	1	3	33	2	2	3	3	199	401	597	1203	CoherentMotion_C#v1	1	500
678	1	5	51	3	3	3	3	312	288	936	864	CoherentMotion_C#v1	1	500
710	0	0	5	2	3	3	3	31	569	93	1707	CoherentMotion_C#v1	1	500
561	0	0	5	0	2	3	3	31	569	93	1707	CoherentMotion_C#v1	1	500
599	0	3	33	3	1	3	3	199	401	597	1203	CoherentMotion_C#v1	1	500
564	1	6	61	1	1	3	3	368	232	1104	696	CoherentMotion_C#v1	1	500
646	1	0	5	0	0	3	3	31	569	93	1707	CoherentMotion_C#v1	1	500
972	1	5	51	0	0	3	3	312	288	936	864	CoherentMotion_C#v1	1	500
554	1	5	51	2	2	3	3	312	288	936	864	CoherentMotion_C#v1	1	500
637	1	5	51	0	0	3	3	312	288	936	864	CoherentMotion_C#v1	1	500
526	1	7	70	2	2	3	3	424	176	1272	528	CoherentMotion_C#v1	1	500
614	0	2	23	0	1	3	3	143	457	429	1371	CoherentMotion_C#v1	1	500
674	0	4	42	1	3	3	3	256	344	768	1032	CoherentMotion_C#v1	1	500
737	1	7	70	2	2	3	3	424	176	1272	528	CoherentMotion_C#v1	1	500
736	0	2	23	3	1	3	3	143	457	429	1371	CoherentMotion_C#v1	1	500
726	0	4	42	1	3	3	3	256	344	768	1032	CoherentMotion_C#v1	1	500
686	1	2	23	2	2	3	3	143	457	429	1371	CoherentMotion_C#v1	1	500
572	0	0	5	1	2	3	3	31	569	93	1707	CoherentMotion_C#v1	1	500
672	0	4	42	1	0	3	3	256	344	768	1032	CoherentMotion_C#v1	1	500
766	1	3	33	0	0	3	3	199	401	597	1203	CoherentMotion_C#v1	1	500
579	1	4	42	0	0	3	3	256	344	768	1032	CoherentMotion_C#v1	1	500
752	1	5	51	1	1	3	3	312	288	936	864	CoherentMotion_C#v1	1	500
682	1	7	70	2	2	3	3	424	176	1272	528	CoherentMotion_C#v1	1	500
666	1	5	51	1	1	3	3	312	288	936	864	CoherentMotion_C#v1	1	500
581	1	7	70	1	1	3	3	424	176	1272	528	CoherentMotion_C#v1	1	500
602	1	1	14	2	2	3	3	87	513	261	1539	CoherentMotion_C#v1	1	500
531	0	3	33	3	1	3	3	199	401	597	1203	CoherentMotion_C#v1	1	500
720	1	7	70	0	0	3	3	424	176	1272	528	CoherentMotion_C#v1	1	500
629	0	5	51	3	1	3	3	312	288	936	864	CoherentMotion_C#v1	1	500
525	1	4	42	3	3	3	3	256	344	768	1032	CoherentMotion_C#v1	1	500
559	0	0	5	2	1	3	3	31	569	93	1707	CoherentMotion_C#v1	1	500
562	0	4	42	0	3	3	3	256	344	768	1032	CoherentMotion_C#v1	1	500
543	1	4	42	1	1	3	3	256	344	768	1032	CoherentMotion_C#v1	1	500
577	1	2	23	1	1	3	3	143	457	429	1371	CoherentMotion_C#v1	1	500
641	1	3	33	0	0	3	3	199	401	597	1203	CoherentMotion_C#v1	1	500
526	0	0	5	3	1	3	3	31	569	93	1707	CoherentMotion_C#v1	1	500
537	1	2	23	3	3	3	3	143	457	429	1371	CoherentMotion_C#v1	1	500
716	1	3	33	2	2	3	3	199	401	597	1203	CoherentMotion_C#v1	1	500
615	1	6	61	3	3	3	3	368	232	1104	696	CoherentMotion_C#v1	1	500
576	1	1	14	1	1	3	3	87	513	261	1539	CoherentMotion_C#v1	1	500
1183	1	6	61	3	3	3	3	368	232	1104	696	CoherentMotion_C#v1	1	500
650	1	5	51	0	0	3	3	312	288	936	864	CoherentMotion_C#v1	1	500
544	0	6	61	0	1	3	3	368	232	1104	696	CoherentMotion_C#v1	1	500
551	1	4	42	2	2	3	3	256	344	768	1032	CoherentMotion_C#v1	1	500
702	0	0	5	1	3	3	3	31	569	93	1707	CoherentMotion_C#v1	1	500
605	1	6	61	2	2	3	3	368	232	1104	696	CoherentMotion_C#v1	1	500
697	0	2	23	0	1	3	3	143	457	429	1371	CoherentMotion_C#v1	1	500
727	1	1	14	3	3	3	3	87	513	261	1539	CoherentMotion_C#v1	1	500
528	0	3	33	3	1	3	3	199	401	597	1203	CoherentMotion_C#v1	1	500
586	0	1	14	3	0	3	3	87	513	261	1539	CoherentMotion_C#v1	1	500
645	0	1	14	1	2	3	3	87	513	261	1539	CoherentMotion_C#v1	1	500
764	1	6	61	3	3	3	3	368	232	1104	696	CoherentMotion_C#v1	1	500
572	0	3	33	1	3	3	3	199	401	597	1203	CoherentMotion_C#v1	1	500
679	1	2	23	1	1	3	3	143	457	429	1371	CoherentMotion_C#v1	1	500
782	1	4	42	2	2	3	3	256	344	768	1032	CoherentMotion_C#v1	1	500
798	1	1	14	3	3	3	3	87	513	261	1539	CoherentMotion_C#v1	1	500
522	0	4	42	2	1	3	3	256	344	768	1032	CoherentMotion_C#v1	1	500
754	0	7	70	0	2	3	3	424	176	1272	528	CoherentMotion_C#v1	1	500
802	0	2	23	1	3	3	3	143	457	429	1371	CoherentMotion_C#v1	1	500
595	0	4	42	0	1	3	3	256	344	768	1032	CoherentMotion_C#v1	1	500
576	1	1	14	0	0	3	3	87	513	261	1539	CoherentMotion_C#v1	1	500
892	1	0	5	2	2	3	3	31	569	93	1707	CoherentMotion_C#v1	1	500
766	0	0	5	0	3	3	3	31	569	93	1707	CoherentMotion_C#v1	1	500
759	0	0	5	0	3	3	3	31	569	93	1707	CoherentMotion_C#v1	1	500
784	1	0	5	0	0	3	3	31	569	93	1707	CoherentMotion_C#v1	1	500
833	0	4	42	3	0	3	3	256	344	768	1032	CoherentMotion_C#v1	1	500
928	1	0	5	0	0	3	3	31	569	93	1707	CoherentMotion_C#v1	1	500
733	0	4	42	3	0	3	3	256	344	768	1032	CoherentMotion_C#v1	1	500
752	0	0	5	0	1	3	3	31	569	93	1707	CoherentMotion_C#v1	1	500
800	0	0	5	2	3	3	3	31	569	93	1707	CoherentMotion_C#v1	1	500
721	1	2	23	1	1	3	3	143	457	429	1371	CoherentMotion_C#v1	1	500
570	0	1	14	0	1	3	3	87	513	261	1539	CoherentMotion_C#v1	1	500
725	0	4	42	1	0	3	3	256	344	768	1032	CoherentMotion_C#v1	1	500
707	1	1	14	3	3	3	3	87	513	261	1539	CoherentMotion_C#v1	1	500
588	0	6	61	0	3	3	3	368	232	1104	696	CoherentMotion_C#v1	1	500
527	0	4	42	3	1	3	3	256	344	768	1032	CoherentMotion_C#v1	1	500
1857	1	2	23	1	1	3	3	143	457	429	1371	CoherentMotion_C#v1	1	500
565	0	5	51	2	1	3	3	312	288	936	864	CoherentMotion_C#v1	1	500
609	1	6	61	3	3	3	3	368	232	1104	696	CoherentMotion_C#v1	1	500
686	1	6	61	3	3	3	3	368	232	1104	696	CoherentMotion_C#v1	1	500
684	0	3	33	0	1	3	3	199	401	597	1203	CoherentMotion_C#v1	1	500
563	0	0	5	2	3	3	3	31	569	93	1707	CoherentMotion_C#v1	1	500
694	0	1	14	0	2	3	3	87	513	261	1539	CoherentMotion_C#v1	1	500
540	0	0	5	3	0	3	3	31	569	93	1707	CoherentMotion_C#v1	1	500
702	1	7	70	2	2	3	3	424	176	1272	528	CoherentMotion_C#v1	1	500
727	1	7	70	0	0	3	3	424	176	1272	528	CoherentMotion_C#v1	1	500
525	1	6	61	3	3	3	3	368	232	1104	696	CoherentMotion_C#v1	1	500
713	1	6	61	1	1	3	3	368	232	1104	696	CoherentMotion_C#v1	1	500
1328	1	2	23	1	1	3	3	143	457	429	1371	CoherentMotion_C#v1	1	500
723	1	2	23	0	0	3	3	143	457	429	1371	CoherentMotion_C#v1	1	500
605	1	3	33	1	1	3	3	199	401	597	1203	CoherentMotion_C#v1	1	500
643	1	4	42	1	1	3	3	256	344	768	1032	CoherentMotion_C#v1	1	500
582	0	4	42	3	1	3	3	256	344	768	1032	CoherentMotion_C#v1	1	500
634	1	5	51	0	0	3	3	312	288	936	864	CoherentMotion_C#v1	1	500
649	0	0	5	2	3	3	3	31	569	93	1707	CoherentMotion_C#v1	1	500
594	0	1	14	3	1	3	3	87	513	261	1539	CoherentMotion_C#v1	1	500
2002	1	3	33	3	3	3	3	199	401	597	1203	CoherentMotion_C#v1	1	500
691	1	7	70	2	2	3	3	424	176	1272	528	CoherentMotion_C#v1	1	500
738	0	0	5	1	3	3	3	31	569	93	1707	CoherentMotion_C#v1	1	500
1098	1	6	61	2	2	3	3	368	232	1104	696	CoherentMotion_C#v1	1	500
571	1	6	61	2	2	3	3	368	232	1104	696	CoherentMotion_C#v1	1	500
677	0	0	5	3	1	3	3	31	569	93	1707	CoherentMotion_C#v1	1	500
796	0	0	5	1	2	3	3	31	569	93	1707	CoherentMotion_C#v1	1	500
626	1	5	51	1	1	3	3	312	288	936	864	CoherentMotion_C#v1	1	500
715	0	7	70	1	0	3	3	424	176	1272	528	CoherentMotion_C#v1	1	500
658	1	0	5	1	1	3	3	31	569	93	1707	CoherentMotion_C#v1	1	500
552	1	4	42	1	1	3	3	256	344	768	1032	CoherentMotion_C#v1	1	500
577	1	3	33	1	1	3	3	199	401	597	1203	CoherentMotion_C#v1	1	500
662	1	2	23	3	3	3	3	143	457	429	1371	CoherentMotion_C#v1	1	500
917	1	5	51	1	1	3	3	312	288	936	864	CoherentMotion_C#v1	1	500
697	0	1	14	0	1	3	3	87	513	261	1539	CoherentMotion_C#v1	1	500
600	1	7	70	3	3	3	3	424	176	1272	528	CoherentMotion_C#v1	1	500
587	1	7	70	1	1	3	3	424	176	1272	528	CoherentMotion_C#v1	1	500
694	1	4	42	2	2	3	3	256	344	768	1032	CoherentMotion_C#v1	1	500
559	1	6	61	0	0	3	3	368	232	1104	696	CoherentMotion_C#v1	1	500
673	1	2	23	2	2	3	3	143	457	429	1371	CoherentMotion_C#v1	1	500
616	1	7	70	3	3	3	3	424	176	1272	528	CoherentMotion_C#v1	1	500
836	0	0	5	0	1	3	3	31	569	93	1707	CoherentMotion_C#v1	1	500
646	1	5	51	1	1	3	3	312	288	936	864	CoherentMotion_C#v1	1	500
685	1	4	42	2	2	3	3	256	344	768	1032	CoherentMotion_C#v1	1	500
915	0	2	23	0	3	3	3	143	457	429	1371	CoherentMotion_C#v1	1	500
672	1	6	61	0	0	3	3	368	232	1104	696	CoherentMotion_C#v1	1	500
635	0	0	5	3	1	3	3	31	569	93	1707	CoherentMotion_C#v1	1	500
