# Supplementary material for: The Leuven Embedded Figures Test (L-EFT): measuring perception, intelligence or executive function?
Source: PeerJ. 2018 Mar 26;6:e4524. doi: 10.7717/peerj.4524 (PMC5875396; doi:10.7717/peerj.4524)
Supplement: Supplemental Information 9 [file peerj-06-4524-s009.zip › Study 1/CoherentMotion/117371CoherentMotion.csv]

ReactionTime	Accuracy	CoherenceLevel	CoherenceValue	StimDirection	RespDirection	G_MeanCoherentSpeed	G_MeanRandomSpeed	TotalCoherent	TotalRandom	TotalCoherentSpeed	TotalRandomSpeed	TestID	MainPrac	MotionDuration
1591	1	6	61	2	2	3	3	368	232	1104	696	CoherentMotion_C#v1	0	1000
1668	1	4	42	2	2	3	3	256	344	768	1032	CoherentMotion_C#v1	0	1000
1403	0	1	14	1	0	3	3	87	513	261	1539	CoherentMotion_C#v1	0	1000
5114	1	7	70	2	2	3	3	424	176	1272	528	CoherentMotion_C#v1	0	1000
2133	1	1	14	0	0	3	3	87	513	261	1539	CoherentMotion_C#v1	0	1000
2904	0	1	14	3	0	3	3	87	513	261	1539	CoherentMotion_C#v1	0	1000
1480	1	6	61	2	2	3	3	368	232	1104	696	CoherentMotion_C#v1	0	1000
1419	0	0	5	1	0	3	3	31	569	93	1707	CoherentMotion_C#v1	0	1000
2027	0	3	33	1	2	3	3	199	401	597	1203	CoherentMotion_C#v1	0	1000
2306	0	3	33	1	2	3	3	199	401	597	1203	CoherentMotion_C#v1	0	1000
1170	0	3	33	0	3	3	3	199	401	597	1203	CoherentMotion_C#v1	0	1000
1680	0	3	33	3	1	3	3	199	401	597	1203	CoherentMotion_C#v1	0	1000
1895	0	4	42	3	0	3	3	256	344	768	1032	CoherentMotion_C#v1	0	1000
1590	1	3	33	2	2	3	3	199	401	597	1203	CoherentMotion_C#v1	0	1000
1571	0	1	14	3	0	3	3	87	513	261	1539	CoherentMotion_C#v1	0	1000
1706	1	4	42	0	0	3	3	256	344	768	1032	CoherentMotion_C#v1	0	1000
1593	1	6	61	3	3	3	3	368	232	1104	696	CoherentMotion_C#v1	0	1000
1094	0	4	42	3	0	3	3	256	344	768	1032	CoherentMotion_C#v1	0	1000
2103	0	0	5	0	1	3	3	31	569	93	1707	CoherentMotion_C#v1	0	1000
1851	0	4	42	1	0	3	3	256	344	768	1032	CoherentMotion_C#v1	0	1000
1694	1	6	61	0	0	3	3	368	232	1104	696	CoherentMotion_C#v1	0	1000
1491	1	1	14	2	2	3	3	87	513	261	1539	CoherentMotion_C#v1	0	1000
1661	1	1	14	0	0	3	3	87	513	261	1539	CoherentMotion_C#v1	0	1000
1625	1	3	33	0	0	3	3	199	401	597	1203	CoherentMotion_C#v1	0	1000
1491	1	6	61	3	3	3	3	368	232	1104	696	CoherentMotion_C#v1	0	1000
1771	0	1	14	3	0	3	3	87	513	261	1539	CoherentMotion_C#v1	0	1000
1201	1	6	61	3	3	3	3	368	232	1104	696	CoherentMotion_C#v1	0	1000
1859	1	2	23	3	3	3	3	143	457	429	1371	CoherentMotion_C#v1	0	1000
1480	1	7	70	0	0	3	3	424	176	1272	528	CoherentMotion_C#v1	0	1000
2108	0	0	5	1	3	3	3	31	569	93	1707	CoherentMotion_C#v1	0	1000
1416	0	6	61	0	2	3	3	368	232	1104	696	CoherentMotion_C#v1	0	1000
1528	0	7	70	3	1	3	3	424	176	1272	528	CoherentMotion_C#v1	0	1000
1053	1	6	61	2	2	3	3	368	232	1104	696	CoherentMotion_C#v1	0	1000
1538	1	7	70	2	2	3	3	424	176	1272	528	CoherentMotion_C#v1	0	1000
1520	1	2	23	3	3	3	3	143	457	429	1371	CoherentMotion_C#v1	0	1000
1428	0	4	42	0	2	3	3	256	344	768	1032	CoherentMotion_C#v1	0	1000
2648	0	1	14	1	3	3	3	87	513	261	1539	CoherentMotion_C#v1	0	1000
1592	0	3	33	3	1	3	3	199	401	597	1203	CoherentMotion_C#v1	0	1000
1453	1	7	70	2	2	3	3	424	176	1272	528	CoherentMotion_C#v1	0	1000
1376	1	6	61	2	2	3	3	368	232	1104	696	CoherentMotion_C#v1	0	1000
1416	1	5	51	0	0	3	3	312	288	936	864	CoherentMotion_C#v1	0	1000
1376	1	4	42	2	2	3	3	256	344	768	1032	CoherentMotion_C#v1	0	1000
1712	0	1	14	1	0	3	3	87	513	261	1539	CoherentMotion_C#v1	0	1000
1338	1	6	61	3	3	3	3	368	232	1104	696	CoherentMotion_C#v1	0	1000
1304	0	1	14	0	1	3	3	87	513	261	1539	CoherentMotion_C#v1	0	1000
1327	1	5	51	2	2	3	3	312	288	936	864	CoherentMotion_C#v1	0	1000
1446	1	6	61	0	0	3	3	368	232	1104	696	CoherentMotion_C#v1	0	1000
1327	1	7	70	2	2	3	3	424	176	1272	528	CoherentMotion_C#v1	0	1000
1415	1	4	42	3	3	3	3	256	344	768	1032	CoherentMotion_C#v1	0	1000
1639	0	3	33	0	1	3	3	199	401	597	1203	CoherentMotion_C#v1	0	1000
1822	0	0	5	1	2	3	3	31	569	93	1707	CoherentMotion_C#v1	0	1000
1678	0	2	23	3	1	3	3	143	457	429	1371	CoherentMotion_C#v1	0	1000
1363	0	2	23	0	3	3	3	143	457	429	1371	CoherentMotion_C#v1	0	1000
1579	0	0	5	0	3	3	3	31	569	93	1707	CoherentMotion_C#v1	0	1000
1560	1	0	5	2	2	3	3	31	569	93	1707	CoherentMotion_C#v1	0	1000
1460	1	4	42	0	0	3	3	256	344	768	1032	CoherentMotion_C#v1	0	1000
1131	0	6	61	3	1	3	3	368	232	1104	696	CoherentMotion_C#v1	0	1000
2009	0	2	23	0	3	3	3	143	457	429	1371	CoherentMotion_C#v1	0	1000
1760	1	5	51	0	0	3	3	312	288	936	864	CoherentMotion_C#v1	0	1000
1547	1	6	61	0	0	3	3	368	232	1104	696	CoherentMotion_C#v1	0	1000
1751	1	4	42	0	0	3	3	256	344	768	1032	CoherentMotion_C#v1	0	1000
1488	1	5	51	0	0	3	3	312	288	936	864	CoherentMotion_C#v1	0	1000
1477	1	1	14	3	3	3	3	87	513	261	1539	CoherentMotion_C#v1	0	1000
1468	1	6	61	1	1	3	3	368	232	1104	696	CoherentMotion_C#v1	0	1000
1354	0	1	14	0	3	3	3	87	513	261	1539	CoherentMotion_C#v1	0	1000
1495	0	7	70	1	3	3	3	424	176	1272	528	CoherentMotion_C#v1	0	1000
1924	0	6	61	0	1	3	3	368	232	1104	696	CoherentMotion_C#v1	0	1000
1322	1	0	5	3	3	3	3	31	569	93	1707	CoherentMotion_C#v1	0	1000
1434	0	3	33	1	3	3	3	199	401	597	1203	CoherentMotion_C#v1	0	1000
1765	1	0	5	3	3	3	3	31	569	93	1707	CoherentMotion_C#v1	0	1000
1461	0	2	23	3	1	3	3	143	457	429	1371	CoherentMotion_C#v1	0	1000
1616	0	1	14	1	3	3	3	87	513	261	1539	CoherentMotion_C#v1	0	1000
1462	0	4	42	1	3	3	3	256	344	768	1032	CoherentMotion_C#v1	0	1000
1553	1	6	61	0	0	3	3	368	232	1104	696	CoherentMotion_C#v1	0	1000
1117	1	6	61	3	3	3	3	368	232	1104	696	CoherentMotion_C#v1	0	1000
1128	1	6	61	2	2	3	3	368	232	1104	696	CoherentMotion_C#v1	0	1000
1243	1	6	61	0	0	3	3	368	232	1104	696	CoherentMotion_C#v1	0	1000
1488	1	4	42	0	0	3	3	256	344	768	1032	CoherentMotion_C#v1	0	1000
1684	0	7	70	0	2	3	3	424	176	1272	528	CoherentMotion_C#v1	0	1000
1866	1	1	14	1	1	3	3	87	513	261	1539	CoherentMotion_C#v1	0	1000
960	1	6	61	2	2	3	3	368	232	1104	696	CoherentMotion_C#v1	1	500
1054	0	4	42	1	3	3	3	256	344	768	1032	CoherentMotion_C#v1	1	500
967	1	2	23	1	1	3	3	143	457	429	1371	CoherentMotion_C#v1	1	500
1042	1	5	51	3	3	3	3	312	288	936	864	CoherentMotion_C#v1	1	500
1065	1	3	33	3	3	3	3	199	401	597	1203	CoherentMotion_C#v1	1	500
891	1	1	14	3	3	3	3	87	513	261	1539	CoherentMotion_C#v1	1	500
823	1	2	23	3	3	3	3	143	457	429	1371	CoherentMotion_C#v1	1	500
834	0	0	5	0	3	3	3	31	569	93	1707	CoherentMotion_C#v1	1	500
763	1	6	61	2	2	3	3	368	232	1104	696	CoherentMotion_C#v1	1	500
868	0	1	14	0	3	3	3	87	513	261	1539	CoherentMotion_C#v1	1	500
1279	0	1	14	2	3	3	3	87	513	261	1539	CoherentMotion_C#v1	1	500
956	1	2	23	3	3	3	3	143	457	429	1371	CoherentMotion_C#v1	1	500
1002	1	6	61	1	1	3	3	368	232	1104	696	CoherentMotion_C#v1	1	500
1442	1	2	23	2	2	3	3	143	457	429	1371	CoherentMotion_C#v1	1	500
914	1	6	61	2	2	3	3	368	232	1104	696	CoherentMotion_C#v1	1	500
888	1	5	51	2	2	3	3	312	288	936	864	CoherentMotion_C#v1	1	500
1050	0	0	5	0	3	3	3	31	569	93	1707	CoherentMotion_C#v1	1	500
811	1	7	70	2	2	3	3	424	176	1272	528	CoherentMotion_C#v1	1	500
925	1	2	23	3	3	3	3	143	457	429	1371	CoherentMotion_C#v1	1	500
889	1	7	70	1	1	3	3	424	176	1272	528	CoherentMotion_C#v1	1	500
860	1	4	42	2	2	3	3	256	344	768	1032	CoherentMotion_C#v1	1	500
1119	1	6	61	2	2	3	3	368	232	1104	696	CoherentMotion_C#v1	1	500
832	0	5	51	1	3	3	3	312	288	936	864	CoherentMotion_C#v1	1	500
714	0	1	14	3	1	3	3	87	513	261	1539	CoherentMotion_C#v1	1	500
810	0	2	23	0	3	3	3	143	457	429	1371	CoherentMotion_C#v1	1	500
835	0	2	23	1	3	3	3	143	457	429	1371	CoherentMotion_C#v1	1	500
862	1	0	5	2	2	3	3	31	569	93	1707	CoherentMotion_C#v1	1	500
786	1	2	23	3	3	3	3	143	457	429	1371	CoherentMotion_C#v1	1	500
747	1	7	70	2	2	3	3	424	176	1272	528	CoherentMotion_C#v1	1	500
859	0	2	23	0	3	3	3	143	457	429	1371	CoherentMotion_C#v1	1	500
2343	0	1	14	1	2	3	3	87	513	261	1539	CoherentMotion_C#v1	1	500
984	0	7	70	1	3	3	3	424	176	1272	528	CoherentMotion_C#v1	1	500
963	1	4	42	2	2	3	3	256	344	768	1032	CoherentMotion_C#v1	1	500
1044	0	1	14	0	1	3	3	87	513	261	1539	CoherentMotion_C#v1	1	500
1757	1	2	23	2	2	3	3	143	457	429	1371	CoherentMotion_C#v1	1	500
904	1	3	33	2	2	3	3	199	401	597	1203	CoherentMotion_C#v1	1	500
883	1	2	23	2	2	3	3	143	457	429	1371	CoherentMotion_C#v1	1	500
757	1	5	51	3	3	3	3	312	288	936	864	CoherentMotion_C#v1	1	500
798	1	5	51	2	2	3	3	312	288	936	864	CoherentMotion_C#v1	1	500
880	0	2	23	0	3	3	3	143	457	429	1371	CoherentMotion_C#v1	1	500
1028	1	3	33	1	1	3	3	199	401	597	1203	CoherentMotion_C#v1	1	500
776	1	6	61	3	3	3	3	368	232	1104	696	CoherentMotion_C#v1	1	500
1192	0	2	23	0	1	3	3	143	457	429	1371	CoherentMotion_C#v1	1	500
2102	0	0	5	3	2	3	3	31	569	93	1707	CoherentMotion_C#v1	1	500
954	1	4	42	2	2	3	3	256	344	768	1032	CoherentMotion_C#v1	1	500
1252	1	3	33	3	3	3	3	199	401	597	1203	CoherentMotion_C#v1	1	500
1084	1	2	23	3	3	3	3	143	457	429	1371	CoherentMotion_C#v1	1	500
1364	0	0	5	0	2	3	3	31	569	93	1707	CoherentMotion_C#v1	1	500
852	0	0	5	1	3	3	3	31	569	93	1707	CoherentMotion_C#v1	1	500
1137	1	4	42	2	2	3	3	256	344	768	1032	CoherentMotion_C#v1	1	500
1931	0	3	33	1	2	3	3	199	401	597	1203	CoherentMotion_C#v1	1	500
857	1	2	23	3	3	3	3	143	457	429	1371	CoherentMotion_C#v1	1	500
1005	0	1	14	2	3	3	3	87	513	261	1539	CoherentMotion_C#v1	1	500
723	1	7	70	2	2	3	3	424	176	1272	528	CoherentMotion_C#v1	1	500
833	0	1	14	1	3	3	3	87	513	261	1539	CoherentMotion_C#v1	1	500
852	1	5	51	1	1	3	3	312	288	936	864	CoherentMotion_C#v1	1	500
887	0	5	51	0	2	3	3	312	288	936	864	CoherentMotion_C#v1	1	500
1112	0	7	70	1	3	3	3	424	176	1272	528	CoherentMotion_C#v1	1	500
909	0	7	70	1	3	3	3	424	176	1272	528	CoherentMotion_C#v1	1	500
638	1	4	42	2	2	3	3	256	344	768	1032	CoherentMotion_C#v1	1	500
896	0	6	61	1	3	3	3	368	232	1104	696	CoherentMotion_C#v1	1	500
907	1	4	42	0	0	3	3	256	344	768	1032	CoherentMotion_C#v1	1	500
1168	0	0	5	1	2	3	3	31	569	93	1707	CoherentMotion_C#v1	1	500
946	1	4	42	2	2	3	3	256	344	768	1032	CoherentMotion_C#v1	1	500
671	1	7	70	3	3	3	3	424	176	1272	528	CoherentMotion_C#v1	1	500
1007	0	0	5	3	1	3	3	31	569	93	1707	CoherentMotion_C#v1	1	500
1437	0	0	5	3	0	3	3	31	569	93	1707	CoherentMotion_C#v1	1	500
910	1	7	70	3	3	3	3	424	176	1272	528	CoherentMotion_C#v1	1	500
1460	1	2	23	0	0	3	3	143	457	429	1371	CoherentMotion_C#v1	1	500
1294	1	4	42	0	0	3	3	256	344	768	1032	CoherentMotion_C#v1	1	500
1012	0	5	51	1	3	3	3	312	288	936	864	CoherentMotion_C#v1	1	500
1195	0	0	5	0	2	3	3	31	569	93	1707	CoherentMotion_C#v1	1	500
830	1	7	70	3	3	3	3	424	176	1272	528	CoherentMotion_C#v1	1	500
786	1	7	70	1	1	3	3	424	176	1272	528	CoherentMotion_C#v1	1	500
690	1	6	61	3	3	3	3	368	232	1104	696	CoherentMotion_C#v1	1	500
961	1	6	61	1	1	3	3	368	232	1104	696	CoherentMotion_C#v1	1	500
839	1	0	5	3	3	3	3	31	569	93	1707	CoherentMotion_C#v1	1	500
1002	0	0	5	3	1	3	3	31	569	93	1707	CoherentMotion_C#v1	1	500
885	1	0	5	2	2	3	3	31	569	93	1707	CoherentMotion_C#v1	1	500
642	1	6	61	3	3	3	3	368	232	1104	696	CoherentMotion_C#v1	1	500
953	1	6	61	0	0	3	3	368	232	1104	696	CoherentMotion_C#v1	1	500
821	0	6	61	1	3	3	3	368	232	1104	696	CoherentMotion_C#v1	1	500
969	0	2	23	0	2	3	3	143	457	429	1371	CoherentMotion_C#v1	1	500
1815	1	2	23	0	0	3	3	143	457	429	1371	CoherentMotion_C#v1	1	500
962	1	3	33	0	0	3	3	199	401	597	1203	CoherentMotion_C#v1	1	500
2823	0	0	5	2	1	3	3	31	569	93	1707	CoherentMotion_C#v1	1	500
850	1	3	33	3	3	3	3	199	401	597	1203	CoherentMotion_C#v1	1	500
1255	1	1	14	0	0	3	3	87	513	261	1539	CoherentMotion_C#v1	1	500
1390	0	1	14	3	2	3	3	87	513	261	1539	CoherentMotion_C#v1	1	500
871	1	3	33	2	2	3	3	199	401	597	1203	CoherentMotion_C#v1	1	500
2042	0	1	14	2	0	3	3	87	513	261	1539	CoherentMotion_C#v1	1	500
1116	1	3	33	0	0	3	3	199	401	597	1203	CoherentMotion_C#v1	1	500
1381	1	3	33	0	0	3	3	199	401	597	1203	CoherentMotion_C#v1	1	500
846	1	6	61	0	0	3	3	368	232	1104	696	CoherentMotion_C#v1	1	500
928	1	3	33	0	0	3	3	199	401	597	1203	CoherentMotion_C#v1	1	500
844	1	2	23	2	2	3	3	143	457	429	1371	CoherentMotion_C#v1	1	500
799	1	0	5	0	0	3	3	31	569	93	1707	CoherentMotion_C#v1	1	500
777	1	5	51	3	3	3	3	312	288	936	864	CoherentMotion_C#v1	1	500
721	1	4	42	2	2	3	3	256	344	768	1032	CoherentMotion_C#v1	1	500
833	1	4	42	0	0	3	3	256	344	768	1032	CoherentMotion_C#v1	1	500
787	1	6	61	0	0	3	3	368	232	1104	696	CoherentMotion_C#v1	1	500
1569	1	3	33	3	3	3	3	199	401	597	1203	CoherentMotion_C#v1	1	500
722	1	6	61	1	1	3	3	368	232	1104	696	CoherentMotion_C#v1	1	500
610	1	2	23	2	2	3	3	143	457	429	1371	CoherentMotion_C#v1	1	500
762	1	5	51	1	1	3	3	312	288	936	864	CoherentMotion_C#v1	1	500
638	1	3	33	2	2	3	3	199	401	597	1203	CoherentMotion_C#v1	1	500
852	0	0	5	2	0	3	3	31	569	93	1707	CoherentMotion_C#v1	1	500
654	1	7	70	2	2	3	3	424	176	1272	528	CoherentMotion_C#v1	1	500
709	1	2	23	2	2	3	3	143	457	429	1371	CoherentMotion_C#v1	1	500
707	1	2	23	3	3	3	3	143	457	429	1371	CoherentMotion_C#v1	1	500
594	1	3	33	1	1	3	3	199	401	597	1203	CoherentMotion_C#v1	1	500
725	1	7	70	0	0	3	3	424	176	1272	528	CoherentMotion_C#v1	1	500
1134	0	1	14	1	3	3	3	87	513	261	1539	CoherentMotion_C#v1	1	500
951	1	2	23	3	3	3	3	143	457	429	1371	CoherentMotion_C#v1	1	500
745	1	0	5	0	0	3	3	31	569	93	1707	CoherentMotion_C#v1	1	500
868	1	6	61	0	0	3	3	368	232	1104	696	CoherentMotion_C#v1	1	500
1016	1	0	5	3	3	3	3	31	569	93	1707	CoherentMotion_C#v1	1	500
791	1	7	70	3	3	3	3	424	176	1272	528	CoherentMotion_C#v1	1	500
694	1	7	70	0	0	3	3	424	176	1272	528	CoherentMotion_C#v1	1	500
1022	0	0	5	1	0	3	3	31	569	93	1707	CoherentMotion_C#v1	1	500
861	1	3	33	3	3	3	3	199	401	597	1203	CoherentMotion_C#v1	1	500
934	1	2	23	3	3	3	3	143	457	429	1371	CoherentMotion_C#v1	1	500
726	1	7	70	0	0	3	3	424	176	1272	528	CoherentMotion_C#v1	1	500
716	1	6	61	3	3	3	3	368	232	1104	696	CoherentMotion_C#v1	1	500
876	1	4	42	0	0	3	3	256	344	768	1032	CoherentMotion_C#v1	1	500
2774	0	1	14	1	3	3	3	87	513	261	1539	CoherentMotion_C#v1	1	500
699	1	6	61	0	0	3	3	368	232	1104	696	CoherentMotion_C#v1	1	500
801	1	4	42	3	3	3	3	256	344	768	1032	CoherentMotion_C#v1	1	500
852	1	7	70	0	0	3	3	424	176	1272	528	CoherentMotion_C#v1	1	500
862	1	0	5	0	0	3	3	31	569	93	1707	CoherentMotion_C#v1	1	500
1257	0	0	5	1	3	3	3	31	569	93	1707	CoherentMotion_C#v1	1	500
622	1	6	61	0	0	3	3	368	232	1104	696	CoherentMotion_C#v1	1	500
804	1	4	42	1	1	3	3	256	344	768	1032	CoherentMotion_C#v1	1	500
909	1	1	14	2	2	3	3	87	513	261	1539	CoherentMotion_C#v1	1	500
1169	0	3	33	2	0	3	3	199	401	597	1203	CoherentMotion_C#v1	1	500
923	1	1	14	0	0	3	3	87	513	261	1539	CoherentMotion_C#v1	1	500
940	0	0	5	0	3	3	3	31	569	93	1707	CoherentMotion_C#v1	1	500
797	1	4	42	0	0	3	3	256	344	768	1032	CoherentMotion_C#v1	1	500
860	1	6	61	1	1	3	3	368	232	1104	696	CoherentMotion_C#v1	1	500
1056	0	2	23	0	2	3	3	143	457	429	1371	CoherentMotion_C#v1	1	500
858	1	5	51	0	0	3	3	312	288	936	864	CoherentMotion_C#v1	1	500
669	1	5	51	3	3	3	3	312	288	936	864	CoherentMotion_C#v1	1	500
738	0	4	42	3	1	3	3	256	344	768	1032	CoherentMotion_C#v1	1	500
1787	1	7	70	1	1	3	3	424	176	1272	528	CoherentMotion_C#v1	1	500
804	1	5	51	1	1	3	3	312	288	936	864	CoherentMotion_C#v1	1	500
774	1	7	70	1	1	3	3	424	176	1272	528	CoherentMotion_C#v1	1	500
735	1	6	61	3	3	3	3	368	232	1104	696	CoherentMotion_C#v1	1	500
700	1	5	51	3	3	3	3	312	288	936	864	CoherentMotion_C#v1	1	500
702	1	5	51	1	1	3	3	312	288	936	864	CoherentMotion_C#v1	1	500
724	1	3	33	3	3	3	3	199	401	597	1203	CoherentMotion_C#v1	1	500
590	1	4	42	1	1	3	3	256	344	768	1032	CoherentMotion_C#v1	1	500
549	0	1	14	0	3	3	3	87	513	261	1539	CoherentMotion_C#v1	1	500
772	1	3	33	1	1	3	3	199	401	597	1203	CoherentMotion_C#v1	1	500
763	0	4	42	0	3	3	3	256	344	768	1032	CoherentMotion_C#v1	1	500
1043	0	0	5	3	0	3	3	31	569	93	1707	CoherentMotion_C#v1	1	500
539	0	0	5	2	3	3	3	31	569	93	1707	CoherentMotion_C#v1	1	500
854	1	6	61	3	3	3	3	368	232	1104	696	CoherentMotion_C#v1	1	500
769	0	2	23	0	2	3	3	143	457	429	1371	CoherentMotion_C#v1	1	500
674	1	2	23	3	3	3	3	143	457	429	1371	CoherentMotion_C#v1	1	500
849	0	0	5	1	3	3	3	31	569	93	1707	CoherentMotion_C#v1	1	500
795	1	5	51	0	0	3	3	312	288	936	864	CoherentMotion_C#v1	1	500
1548	1	2	23	3	3	3	3	143	457	429	1371	CoherentMotion_C#v1	1	500
848	1	4	42	3	3	3	3	256	344	768	1032	CoherentMotion_C#v1	1	500
828	1	0	5	3	3	3	3	31	569	93	1707	CoherentMotion_C#v1	1	500
1236	1	0	5	3	3	3	3	31	569	93	1707	CoherentMotion_C#v1	1	500
866	0	0	5	0	3	3	3	31	569	93	1707	CoherentMotion_C#v1	1	500
836	1	6	61	3	3	3	3	368	232	1104	696	CoherentMotion_C#v1	1	500
1070	0	1	14	2	3	3	3	87	513	261	1539	CoherentMotion_C#v1	1	500
1281	1	1	14	0	0	3	3	87	513	261	1539	CoherentMotion_C#v1	1	500
702	1	6	61	1	1	3	3	368	232	1104	696	CoherentMotion_C#v1	1	500
797	0	3	33	1	3	3	3	199	401	597	1203	CoherentMotion_C#v1	1	500
878	1	7	70	3	3	3	3	424	176	1272	528	CoherentMotion_C#v1	1	500
610	0	5	51	3	0	3	3	312	288	936	864	CoherentMotion_C#v1	1	500
673	1	2	23	2	2	3	3	143	457	429	1371	CoherentMotion_C#v1	1	500
611	0	1	14	0	3	3	3	87	513	261	1539	CoherentMotion_C#v1	1	500
742	0	5	51	2	1	3	3	312	288	936	864	CoherentMotion_C#v1	1	500
832	0	2	23	3	1	3	3	143	457	429	1371	CoherentMotion_C#v1	1	500
675	1	5	51	3	3	3	3	312	288	936	864	CoherentMotion_C#v1	1	500
776	1	6	61	0	0	3	3	368	232	1104	696	CoherentMotion_C#v1	1	500
712	1	6	61	2	2	3	3	368	232	1104	696	CoherentMotion_C#v1	1	500
717	0	1	14	2	3	3	3	87	513	261	1539	CoherentMotion_C#v1	1	500
984	0	5	51	1	3	3	3	312	288	936	864	CoherentMotion_C#v1	1	500
1005	1	1	14	0	0	3	3	87	513	261	1539	CoherentMotion_C#v1	1	500
804	0	0	5	1	0	3	3	31	569	93	1707	CoherentMotion_C#v1	1	500
965	0	4	42	3	2	3	3	256	344	768	1032	CoherentMotion_C#v1	1	500
2099	0	4	42	2	3	3	3	256	344	768	1032	CoherentMotion_C#v1	1	500
707	1	7	70	2	2	3	3	424	176	1272	528	CoherentMotion_C#v1	1	500
597	1	3	33	2	2	3	3	199	401	597	1203	CoherentMotion_C#v1	1	500
865	0	3	33	1	3	3	3	199	401	597	1203	CoherentMotion_C#v1	1	500
1006	0	1	14	3	1	3	3	87	513	261	1539	CoherentMotion_C#v1	1	500
669	1	6	61	2	2	3	3	368	232	1104	696	CoherentMotion_C#v1	1	500
841	1	4	42	3	3	3	3	256	344	768	1032	CoherentMotion_C#v1	1	500
822	1	4	42	1	1	3	3	256	344	768	1032	CoherentMotion_C#v1	1	500
846	1	6	61	0	0	3	3	368	232	1104	696	CoherentMotion_C#v1	1	500
705	0	5	51	0	2	3	3	312	288	936	864	CoherentMotion_C#v1	1	500
656	1	6	61	2	2	3	3	368	232	1104	696	CoherentMotion_C#v1	1	500
773	0	0	5	2	3	3	3	31	569	93	1707	CoherentMotion_C#v1	1	500
773	0	6	61	3	1	3	3	368	232	1104	696	CoherentMotion_C#v1	1	500
687	1	4	42	2	2	3	3	256	344	768	1032	CoherentMotion_C#v1	1	500
942	0	5	51	0	2	3	3	312	288	936	864	CoherentMotion_C#v1	1	500
1236	0	1	14	2	0	3	3	87	513	261	1539	CoherentMotion_C#v1	1	500
1239	0	1	14	1	3	3	3	87	513	261	1539	CoherentMotion_C#v1	1	500
772	0	4	42	0	2	3	3	256	344	768	1032	CoherentMotion_C#v1	1	500
652	1	7	70	1	1	3	3	424	176	1272	528	CoherentMotion_C#v1	1	500
810	0	3	33	1	3	3	3	199	401	597	1203	CoherentMotion_C#v1	1	500
1236	0	3	33	3	0	3	3	199	401	597	1203	CoherentMotion_C#v1	1	500
1007	0	1	14	3	0	3	3	87	513	261	1539	CoherentMotion_C#v1	1	500
917	1	1	14	2	2	3	3	87	513	261	1539	CoherentMotion_C#v1	1	500
1019	0	0	5	3	0	3	3	31	569	93	1707	CoherentMotion_C#v1	1	500
772	1	6	61	3	3	3	3	368	232	1104	696	CoherentMotion_C#v1	1	500
675	1	4	42	3	3	3	3	256	344	768	1032	CoherentMotion_C#v1	1	500
710	1	5	51	3	3	3	3	312	288	936	864	CoherentMotion_C#v1	1	500
688	1	6	61	3	3	3	3	368	232	1104	696	CoherentMotion_C#v1	1	500
798	1	5	51	2	2	3	3	312	288	936	864	CoherentMotion_C#v1	1	500
992	1	2	23	2	2	3	3	143	457	429	1371	CoherentMotion_C#v1	1	500
759	1	3	33	1	1	3	3	199	401	597	1203	CoherentMotion_C#v1	1	500
695	1	7	70	0	0	3	3	424	176	1272	528	CoherentMotion_C#v1	1	500
1660	1	7	70	1	1	3	3	424	176	1272	528	CoherentMotion_C#v1	1	500
878	1	4	42	0	0	3	3	256	344	768	1032	CoherentMotion_C#v1	1	500
937	1	3	33	0	0	3	3	199	401	597	1203	CoherentMotion_C#v1	1	500
683	1	5	51	2	2	3	3	312	288	936	864	CoherentMotion_C#v1	1	500
1516	0	0	5	3	0	3	3	31	569	93	1707	CoherentMotion_C#v1	1	500
1935	0	0	5	1	2	3	3	31	569	93	1707	CoherentMotion_C#v1	1	500
829	1	3	33	3	3	3	3	199	401	597	1203	CoherentMotion_C#v1	1	500
1223	1	2	23	3	3	3	3	143	457	429	1371	CoherentMotion_C#v1	1	500
762	1	5	51	2	2	3	3	312	288	936	864	CoherentMotion_C#v1	1	500
1360	0	0	5	0	1	3	3	31	569	93	1707	CoherentMotion_C#v1	1	500
1405	1	4	42	0	0	3	3	256	344	768	1032	CoherentMotion_C#v1	1	500
926	1	4	42	3	3	3	3	256	344	768	1032	CoherentMotion_C#v1	1	500
921	1	4	42	1	1	3	3	256	344	768	1032	CoherentMotion_C#v1	1	500
1470	1	4	42	0	0	3	3	256	344	768	1032	CoherentMotion_C#v1	1	500
1184	0	2	23	1	2	3	3	143	457	429	1371	CoherentMotion_C#v1	1	500
812	1	5	51	3	3	3	3	312	288	936	864	CoherentMotion_C#v1	1	500
732	1	4	42	0	0	3	3	256	344	768	1032	CoherentMotion_C#v1	1	500
940	0	0	5	3	0	3	3	31	569	93	1707	CoherentMotion_C#v1	1	500
1681	0	3	33	0	3	3	3	199	401	597	1203	CoherentMotion_C#v1	1	500
907	1	7	70	2	2	3	3	424	176	1272	528	CoherentMotion_C#v1	1	500
974	1	6	61	2	2	3	3	368	232	1104	696	CoherentMotion_C#v1	1	500
937	1	2	23	0	0	3	3	143	457	429	1371	CoherentMotion_C#v1	1	500
706	1	3	33	2	2	3	3	199	401	597	1203	CoherentMotion_C#v1	1	500
735	1	6	61	0	0	3	3	368	232	1104	696	CoherentMotion_C#v1	1	500
891	1	6	61	2	2	3	3	368	232	1104	696	CoherentMotion_C#v1	1	500
771	0	3	33	2	0	3	3	199	401	597	1203	CoherentMotion_C#v1	1	500
1027	1	0	5	0	0	3	3	31	569	93	1707	CoherentMotion_C#v1	1	500
575	1	5	51	3	3	3	3	312	288	936	864	CoherentMotion_C#v1	1	500
667	1	3	33	1	1	3	3	199	401	597	1203	CoherentMotion_C#v1	1	500
621	1	4	42	2	2	3	3	256	344	768	1032	CoherentMotion_C#v1	1	500
547	1	4	42	2	2	3	3	256	344	768	1032	CoherentMotion_C#v1	1	500
733	1	6	61	0	0	3	3	368	232	1104	696	CoherentMotion_C#v1	1	500
677	0	5	51	0	2	3	3	312	288	936	864	CoherentMotion_C#v1	1	500
1092	1	3	33	1	1	3	3	199	401	597	1203	CoherentMotion_C#v1	1	500
521	0	7	70	1	3	3	3	424	176	1272	528	CoherentMotion_C#v1	1	500
766	1	5	51	3	3	3	3	312	288	936	864	CoherentMotion_C#v1	1	500
695	1	1	14	1	1	3	3	87	513	261	1539	CoherentMotion_C#v1	1	500
1054	0	1	14	1	0	3	3	87	513	261	1539	CoherentMotion_C#v1	1	500
741	0	4	42	1	3	3	3	256	344	768	1032	CoherentMotion_C#v1	1	500
742	1	5	51	0	0	3	3	312	288	936	864	CoherentMotion_C#v1	1	500
720	1	6	61	1	1	3	3	368	232	1104	696	CoherentMotion_C#v1	1	500
700	1	7	70	2	2	3	3	424	176	1272	528	CoherentMotion_C#v1	1	500
743	1	5	51	0	0	3	3	312	288	936	864	CoherentMotion_C#v1	1	500
682	1	3	33	2	2	3	3	199	401	597	1203	CoherentMotion_C#v1	1	500
548	0	4	42	1	3	3	3	256	344	768	1032	CoherentMotion_C#v1	1	500
752	1	7	70	1	1	3	3	424	176	1272	528	CoherentMotion_C#v1	1	500
703	1	5	51	2	2	3	3	312	288	936	864	CoherentMotion_C#v1	1	500
599	0	1	14	3	2	3	3	87	513	261	1539	CoherentMotion_C#v1	1	500
661	1	5	51	3	3	3	3	312	288	936	864	CoherentMotion_C#v1	1	500
1531	1	2	23	0	0	3	3	143	457	429	1371	CoherentMotion_C#v1	1	500
976	0	2	23	1	0	3	3	143	457	429	1371	CoherentMotion_C#v1	1	500
766	1	7	70	1	1	3	3	424	176	1272	528	CoherentMotion_C#v1	1	500
1534	0	4	42	0	3	3	3	256	344	768	1032	CoherentMotion_C#v1	1	500
899	0	4	42	3	2	3	3	256	344	768	1032	CoherentMotion_C#v1	1	500
1958	0	5	51	2	1	3	3	312	288	936	864	CoherentMotion_C#v1	1	500
1475	1	5	51	1	1	3	3	312	288	936	864	CoherentMotion_C#v1	1	500
839	0	3	33	0	2	3	3	199	401	597	1203	CoherentMotion_C#v1	1	500
706	1	6	61	3	3	3	3	368	232	1104	696	CoherentMotion_C#v1	1	500
634	1	7	70	2	2	3	3	424	176	1272	528	CoherentMotion_C#v1	1	500
739	1	4	42	1	1	3	3	256	344	768	1032	CoherentMotion_C#v1	1	500
687	0	0	5	1	2	3	3	31	569	93	1707	CoherentMotion_C#v1	1	500
1150	0	0	5	1	2	3	3	31	569	93	1707	CoherentMotion_C#v1	1	500
743	1	3	33	3	3	3	3	199	401	597	1203	CoherentMotion_C#v1	1	500
736	1	7	70	1	1	3	3	424	176	1272	528	CoherentMotion_C#v1	1	500
886	1	1	14	3	3	3	3	87	513	261	1539	CoherentMotion_C#v1	1	500
847	1	2	23	1	1	3	3	143	457	429	1371	CoherentMotion_C#v1	1	500
1501	1	1	14	0	0	3	3	87	513	261	1539	CoherentMotion_C#v1	1	500
905	0	1	14	3	2	3	3	87	513	261	1539	CoherentMotion_C#v1	1	500
1667	1	1	14	0	0	3	3	87	513	261	1539	CoherentMotion_C#v1	1	500
946	0	1	14	1	0	3	3	87	513	261	1539	CoherentMotion_C#v1	1	500
1031	1	1	14	0	0	3	3	87	513	261	1539	CoherentMotion_C#v1	1	500
808	1	7	70	2	2	3	3	424	176	1272	528	CoherentMotion_C#v1	1	500
787	1	7	70	3	3	3	3	424	176	1272	528	CoherentMotion_C#v1	1	500
714	1	2	23	1	1	3	3	143	457	429	1371	CoherentMotion_C#v1	1	500
745	1	1	14	3	3	3	3	87	513	261	1539	CoherentMotion_C#v1	1	500
726	0	7	70	3	1	3	3	424	176	1272	528	CoherentMotion_C#v1	1	500
993	0	7	70	1	3	3	3	424	176	1272	528	CoherentMotion_C#v1	1	500
1623	1	7	70	0	0	3	3	424	176	1272	528	CoherentMotion_C#v1	1	500
743	1	2	23	3	3	3	3	143	457	429	1371	CoherentMotion_C#v1	1	500
996	1	1	14	1	1	3	3	87	513	261	1539	CoherentMotion_C#v1	1	500
788	0	6	61	0	2	3	3	368	232	1104	696	CoherentMotion_C#v1	1	500
2212	0	2	23	1	3	3	3	143	457	429	1371	CoherentMotion_C#v1	1	500
674	1	5	51	2	2	3	3	312	288	936	864	CoherentMotion_C#v1	1	500
954	1	2	23	1	1	3	3	143	457	429	1371	CoherentMotion_C#v1	1	500
988	1	3	33	3	3	3	3	199	401	597	1203	CoherentMotion_C#v1	1	500
803	0	0	5	1	2	3	3	31	569	93	1707	CoherentMotion_C#v1	1	500
572	1	5	51	0	0	3	3	312	288	936	864	CoherentMotion_C#v1	1	500
729	0	0	5	3	2	3	3	31	569	93	1707	CoherentMotion_C#v1	1	500
736	1	4	42	0	0	3	3	256	344	768	1032	CoherentMotion_C#v1	1	500
624	0	0	5	3	0	3	3	31	569	93	1707	CoherentMotion_C#v1	1	500
701	1	7	70	2	2	3	3	424	176	1272	528	CoherentMotion_C#v1	1	500
580	0	4	42	1	3	3	3	256	344	768	1032	CoherentMotion_C#v1	1	500
2774	0	2	23	3	1	3	3	143	457	429	1371	CoherentMotion_C#v1	1	500
651	1	0	5	2	2	3	3	31	569	93	1707	CoherentMotion_C#v1	1	500
796	1	7	70	0	0	3	3	424	176	1272	528	CoherentMotion_C#v1	1	500
842	1	7	70	2	2	3	3	424	176	1272	528	CoherentMotion_C#v1	1	500
808	0	1	14	1	3	3	3	87	513	261	1539	CoherentMotion_C#v1	1	500
1022	1	6	61	0	0	3	3	368	232	1104	696	CoherentMotion_C#v1	1	500
677	1	2	23	2	2	3	3	143	457	429	1371	CoherentMotion_C#v1	1	500
868	0	2	23	1	3	3	3	143	457	429	1371	CoherentMotion_C#v1	1	500
678	1	3	33	1	1	3	3	199	401	597	1203	CoherentMotion_C#v1	1	500
676	0	5	51	1	3	3	3	312	288	936	864	CoherentMotion_C#v1	1	500
759	1	3	33	0	0	3	3	199	401	597	1203	CoherentMotion_C#v1	1	500
636	1	2	23	2	2	3	3	143	457	429	1371	CoherentMotion_C#v1	1	500
1153	1	1	14	2	2	3	3	87	513	261	1539	CoherentMotion_C#v1	1	500
1018	1	0	5	1	1	3	3	31	569	93	1707	CoherentMotion_C#v1	1	500
802	0	0	5	1	3	3	3	31	569	93	1707	CoherentMotion_C#v1	1	500
699	1	2	23	2	2	3	3	143	457	429	1371	CoherentMotion_C#v1	1	500
915	1	3	33	0	0	3	3	199	401	597	1203	CoherentMotion_C#v1	1	500
791	1	2	23	3	3	3	3	143	457	429	1371	CoherentMotion_C#v1	1	500
896	1	0	5	0	0	3	3	31	569	93	1707	CoherentMotion_C#v1	1	500
796	1	3	33	3	3	3	3	199	401	597	1203	CoherentMotion_C#v1	1	500
1126	1	1	14	1	1	3	3	87	513	261	1539	CoherentMotion_C#v1	1	500
750	1	6	61	1	1	3	3	368	232	1104	696	CoherentMotion_C#v1	1	500
870	1	5	51	1	1	3	3	312	288	936	864	CoherentMotion_C#v1	1	500
1250	1	6	61	1	1	3	3	368	232	1104	696	CoherentMotion_C#v1	1	500
1119	1	5	51	1	1	3	3	312	288	936	864	CoherentMotion_C#v1	1	500
832	1	7	70	3	3	3	3	424	176	1272	528	CoherentMotion_C#v1	1	500
770	1	7	70	3	3	3	3	424	176	1272	528	CoherentMotion_C#v1	1	500
684	1	3	33	1	1	3	3	199	401	597	1203	CoherentMotion_C#v1	1	500
762	0	6	61	0	3	3	3	368	232	1104	696	CoherentMotion_C#v1	1	500
1571	0	4	42	0	1	3	3	256	344	768	1032	CoherentMotion_C#v1	1	500
657	1	3	33	3	3	3	3	199	401	597	1203	CoherentMotion_C#v1	1	500
621	1	6	61	3	3	3	3	368	232	1104	696	CoherentMotion_C#v1	1	500
715	1	1	14	1	1	3	3	87	513	261	1539	CoherentMotion_C#v1	1	500
761	0	4	42	1	3	3	3	256	344	768	1032	CoherentMotion_C#v1	1	500
1218	0	4	42	1	3	3	3	256	344	768	1032	CoherentMotion_C#v1	1	500
855	1	7	70	2	2	3	3	424	176	1272	528	CoherentMotion_C#v1	1	500
1065	0	0	5	2	3	3	3	31	569	93	1707	CoherentMotion_C#v1	1	500
800	1	7	70	3	3	3	3	424	176	1272	528	CoherentMotion_C#v1	1	500
1809	1	6	61	0	0	3	3	368	232	1104	696	CoherentMotion_C#v1	1	500
1565	0	3	33	3	2	3	3	199	401	597	1203	CoherentMotion_C#v1	1	500
887	1	1	14	2	2	3	3	87	513	261	1539	CoherentMotion_C#v1	1	500
919	0	6	61	1	0	3	3	368	232	1104	696	CoherentMotion_C#v1	1	500
823	1	3	33	2	2	3	3	199	401	597	1203	CoherentMotion_C#v1	1	500
733	1	1	14	3	3	3	3	87	513	261	1539	CoherentMotion_C#v1	1	500
1562	1	4	42	0	0	3	3	256	344	768	1032	CoherentMotion_C#v1	1	500
849	0	5	51	0	3	3	3	312	288	936	864	CoherentMotion_C#v1	1	500
884	1	5	51	3	3	3	3	312	288	936	864	CoherentMotion_C#v1	1	500
1152	1	7	70	3	3	3	3	424	176	1272	528	CoherentMotion_C#v1	1	500
769	1	3	33	3	3	3	3	199	401	597	1203	CoherentMotion_C#v1	1	500
955	1	7	70	1	1	3	3	424	176	1272	528	CoherentMotion_C#v1	1	500
729	0	2	23	1	3	3	3	143	457	429	1371	CoherentMotion_C#v1	1	500
1352	0	0	5	2	0	3	3	31	569	93	1707	CoherentMotion_C#v1	1	500
1173	1	1	14	3	3	3	3	87	513	261	1539	CoherentMotion_C#v1	1	500
702	1	3	33	3	3	3	3	199	401	597	1203	CoherentMotion_C#v1	1	500
641	1	5	51	1	1	3	3	312	288	936	864	CoherentMotion_C#v1	1	500
543	0	5	51	1	3	3	3	312	288	936	864	CoherentMotion_C#v1	1	500
738	1	2	23	3	3	3	3	143	457	429	1371	CoherentMotion_C#v1	1	500
1074	0	6	61	3	1	3	3	368	232	1104	696	CoherentMotion_C#v1	1	500
931	0	4	42	1	3	3	3	256	344	768	1032	CoherentMotion_C#v1	1	500
1087	1	3	33	2	2	3	3	199	401	597	1203	CoherentMotion_C#v1	1	500
1024	0	1	14	0	3	3	3	87	513	261	1539	CoherentMotion_C#v1	1	500
1207	0	0	5	1	3	3	3	31	569	93	1707	CoherentMotion_C#v1	1	500
1114	1	7	70	0	0	3	3	424	176	1272	528	CoherentMotion_C#v1	1	500
851	1	0	5	3	3	3	3	31	569	93	1707	CoherentMotion_C#v1	1	500
623	1	5	51	2	2	3	3	312	288	936	864	CoherentMotion_C#v1	1	500
572	1	5	51	3	3	3	3	312	288	936	864	CoherentMotion_C#v1	1	500
559	1	5	51	2	2	3	3	312	288	936	864	CoherentMotion_C#v1	1	500
619	1	7	70	2	2	3	3	424	176	1272	528	CoherentMotion_C#v1	1	500
1000	1	7	70	0	0	3	3	424	176	1272	528	CoherentMotion_C#v1	1	500
789	0	4	42	0	3	3	3	256	344	768	1032	CoherentMotion_C#v1	1	500
560	1	4	42	2	2	3	3	256	344	768	1032	CoherentMotion_C#v1	1	500
547	1	2	23	2	2	3	3	143	457	429	1371	CoherentMotion_C#v1	1	500
717	1	6	61	1	1	3	3	368	232	1104	696	CoherentMotion_C#v1	1	500
771	0	1	14	0	3	3	3	87	513	261	1539	CoherentMotion_C#v1	1	500
732	0	1	14	0	2	3	3	87	513	261	1539	CoherentMotion_C#v1	1	500
689	1	5	51	0	0	3	3	312	288	936	864	CoherentMotion_C#v1	1	500
594	1	6	61	3	3	3	3	368	232	1104	696	CoherentMotion_C#v1	1	500
585	0	7	70	0	2	3	3	424	176	1272	528	CoherentMotion_C#v1	1	500
556	1	5	51	3	3	3	3	312	288	936	864	CoherentMotion_C#v1	1	500
647	1	3	33	3	3	3	3	199	401	597	1203	CoherentMotion_C#v1	1	500
668	1	7	70	0	0	3	3	424	176	1272	528	CoherentMotion_C#v1	1	500
586	1	6	61	3	3	3	3	368	232	1104	696	CoherentMotion_C#v1	1	500
566	1	4	42	3	3	3	3	256	344	768	1032	CoherentMotion_C#v1	1	500
786	1	4	42	2	2	3	3	256	344	768	1032	CoherentMotion_C#v1	1	500
964	0	3	33	1	3	3	3	199	401	597	1203	CoherentMotion_C#v1	1	500
1241	0	1	14	0	1	3	3	87	513	261	1539	CoherentMotion_C#v1	1	500
1706	1	3	33	0	0	3	3	199	401	597	1203	CoherentMotion_C#v1	1	500
1115	0	1	14	3	0	3	3	87	513	261	1539	CoherentMotion_C#v1	1	500
832	0	1	14	3	2	3	3	87	513	261	1539	CoherentMotion_C#v1	1	500
1013	0	3	33	0	3	3	3	199	401	597	1203	CoherentMotion_C#v1	1	500
1170	0	0	5	1	3	3	3	31	569	93	1707	CoherentMotion_C#v1	1	500
