# Supplementary material for: The Leuven Embedded Figures Test (L-EFT): measuring perception, intelligence or executive function?
Source: PeerJ. 2018 Mar 26;6:e4524. doi: 10.7717/peerj.4524 (PMC5875396; doi:10.7717/peerj.4524)
Supplement: Supplemental Information 9 [file peerj-06-4524-s009.zip › Study 1/CoherentMotion/117400CoherentMotion.csv]

ReactionTime	Accuracy	CoherenceLevel	CoherenceValue	StimDirection	RespDirection	G_MeanCoherentSpeed	G_MeanRandomSpeed	TotalCoherent	TotalRandom	TotalCoherentSpeed	TotalRandomSpeed	TestID	MainPrac	MotionDuration
3747	0	0	5	2	1	3	3	31	569	93	1707	CoherentMotion_C#v1	0	1000
2090	1	5	51	3	3	3	3	312	288	936	864	CoherentMotion_C#v1	0	1000
1384	1	7	70	1	1	3	3	424	176	1272	528	CoherentMotion_C#v1	0	1000
1772	1	5	51	0	0	3	3	312	288	936	864	CoherentMotion_C#v1	0	1000
1582	0	2	23	1	2	3	3	143	457	429	1371	CoherentMotion_C#v1	0	1000
1870	1	0	5	0	0	3	3	31	569	93	1707	CoherentMotion_C#v1	0	1000
1603	1	0	5	0	0	3	3	31	569	93	1707	CoherentMotion_C#v1	0	1000
1129	1	6	61	3	3	3	3	368	232	1104	696	CoherentMotion_C#v1	0	1000
1145	1	2	23	0	0	3	3	143	457	429	1371	CoherentMotion_C#v1	0	1000
2364	1	5	51	1	1	3	3	312	288	936	864	CoherentMotion_C#v1	0	1000
1101	1	7	70	0	0	3	3	424	176	1272	528	CoherentMotion_C#v1	0	1000
1179	1	1	14	2	2	3	3	87	513	261	1539	CoherentMotion_C#v1	0	1000
1154	1	4	42	0	0	3	3	256	344	768	1032	CoherentMotion_C#v1	0	1000
1989	0	0	5	3	2	3	3	31	569	93	1707	CoherentMotion_C#v1	0	1000
1487	1	6	61	3	3	3	3	368	232	1104	696	CoherentMotion_C#v1	0	1000
1446	1	5	51	2	2	3	3	312	288	936	864	CoherentMotion_C#v1	0	1000
1393	0	0	5	3	1	3	3	31	569	93	1707	CoherentMotion_C#v1	0	1000
1257	1	2	23	1	1	3	3	143	457	429	1371	CoherentMotion_C#v1	0	1000
1189	1	2	23	0	0	3	3	143	457	429	1371	CoherentMotion_C#v1	0	1000
1135	1	5	51	3	3	3	3	312	288	936	864	CoherentMotion_C#v1	0	1000
1301	1	1	14	2	2	3	3	87	513	261	1539	CoherentMotion_C#v1	0	1000
1052	1	0	5	0	0	3	3	31	569	93	1707	CoherentMotion_C#v1	0	1000
1684	1	3	33	3	3	3	3	199	401	597	1203	CoherentMotion_C#v1	0	1000
1612	1	6	61	1	1	3	3	368	232	1104	696	CoherentMotion_C#v1	0	1000
1296	1	7	70	3	3	3	3	424	176	1272	528	CoherentMotion_C#v1	0	1000
1247	1	5	51	0	0	3	3	312	288	936	864	CoherentMotion_C#v1	0	1000
1024	1	7	70	2	2	3	3	424	176	1272	528	CoherentMotion_C#v1	0	1000
1635	1	7	70	3	3	3	3	424	176	1272	528	CoherentMotion_C#v1	0	1000
1164	1	6	61	1	1	3	3	368	232	1104	696	CoherentMotion_C#v1	0	1000
1109	1	7	70	2	2	3	3	424	176	1272	528	CoherentMotion_C#v1	0	1000
1030	1	7	70	0	0	3	3	424	176	1272	528	CoherentMotion_C#v1	0	1000
1483	1	2	23	1	1	3	3	143	457	429	1371	CoherentMotion_C#v1	0	1000
1464	0	2	23	1	3	3	3	143	457	429	1371	CoherentMotion_C#v1	0	1000
1386	1	0	5	0	0	3	3	31	569	93	1707	CoherentMotion_C#v1	0	1000
1467	0	1	14	3	0	3	3	87	513	261	1539	CoherentMotion_C#v1	0	1000
1373	0	0	5	2	3	3	3	31	569	93	1707	CoherentMotion_C#v1	0	1000
1354	1	7	70	0	0	3	3	424	176	1272	528	CoherentMotion_C#v1	0	1000
1172	1	5	51	0	0	3	3	312	288	936	864	CoherentMotion_C#v1	0	1000
1167	0	1	14	1	0	3	3	87	513	261	1539	CoherentMotion_C#v1	0	1000
1410	1	7	70	2	2	3	3	424	176	1272	528	CoherentMotion_C#v1	0	1000
1314	1	5	51	2	2	3	3	312	288	936	864	CoherentMotion_C#v1	0	1000
1186	1	5	51	1	1	3	3	312	288	936	864	CoherentMotion_C#v1	0	1000
1073	1	4	42	0	0	3	3	256	344	768	1032	CoherentMotion_C#v1	0	1000
1573	1	7	70	1	1	3	3	424	176	1272	528	CoherentMotion_C#v1	0	1000
1424	1	5	51	0	0	3	3	312	288	936	864	CoherentMotion_C#v1	0	1000
1347	1	3	33	1	1	3	3	199	401	597	1203	CoherentMotion_C#v1	0	1000
1226	1	5	51	2	2	3	3	312	288	936	864	CoherentMotion_C#v1	0	1000
1295	0	1	14	2	1	3	3	87	513	261	1539	CoherentMotion_C#v1	0	1000
1190	1	5	51	0	0	3	3	312	288	936	864	CoherentMotion_C#v1	0	1000
1217	1	6	61	1	1	3	3	368	232	1104	696	CoherentMotion_C#v1	0	1000
1629	0	1	14	3	0	3	3	87	513	261	1539	CoherentMotion_C#v1	0	1000
1139	1	1	14	2	2	3	3	87	513	261	1539	CoherentMotion_C#v1	0	1000
1118	0	1	14	0	2	3	3	87	513	261	1539	CoherentMotion_C#v1	0	1000
1743	1	4	42	1	1	3	3	256	344	768	1032	CoherentMotion_C#v1	0	1000
1417	1	6	61	0	0	3	3	368	232	1104	696	CoherentMotion_C#v1	0	1000
1305	1	6	61	1	1	3	3	368	232	1104	696	CoherentMotion_C#v1	0	1000
1434	1	1	14	2	2	3	3	87	513	261	1539	CoherentMotion_C#v1	0	1000
1488	1	6	61	0	0	3	3	368	232	1104	696	CoherentMotion_C#v1	0	1000
1413	0	3	33	0	2	3	3	199	401	597	1203	CoherentMotion_C#v1	0	1000
1405	1	7	70	0	0	3	3	424	176	1272	528	CoherentMotion_C#v1	0	1000
1501	0	1	14	1	2	3	3	87	513	261	1539	CoherentMotion_C#v1	0	1000
1210	1	5	51	0	0	3	3	312	288	936	864	CoherentMotion_C#v1	0	1000
1206	1	5	51	0	0	3	3	312	288	936	864	CoherentMotion_C#v1	0	1000
1162	0	3	33	2	0	3	3	199	401	597	1203	CoherentMotion_C#v1	0	1000
1036	1	4	42	3	3	3	3	256	344	768	1032	CoherentMotion_C#v1	0	1000
1219	0	2	23	3	1	3	3	143	457	429	1371	CoherentMotion_C#v1	0	1000
1072	1	2	23	2	2	3	3	143	457	429	1371	CoherentMotion_C#v1	0	1000
1024	1	3	33	2	2	3	3	199	401	597	1203	CoherentMotion_C#v1	0	1000
1030	1	2	23	3	3	3	3	143	457	429	1371	CoherentMotion_C#v1	0	1000
1125	1	6	61	0	0	3	3	368	232	1104	696	CoherentMotion_C#v1	0	1000
1753	0	0	5	2	1	3	3	31	569	93	1707	CoherentMotion_C#v1	0	1000
1186	1	7	70	0	0	3	3	424	176	1272	528	CoherentMotion_C#v1	0	1000
1422	0	1	14	0	2	3	3	87	513	261	1539	CoherentMotion_C#v1	0	1000
1383	1	5	51	2	2	3	3	312	288	936	864	CoherentMotion_C#v1	0	1000
1294	1	6	61	2	2	3	3	368	232	1104	696	CoherentMotion_C#v1	0	1000
1130	0	3	33	2	1	3	3	199	401	597	1203	CoherentMotion_C#v1	0	1000
1136	0	4	42	2	0	3	3	256	344	768	1032	CoherentMotion_C#v1	0	1000
1931	0	4	42	0	1	3	3	256	344	768	1032	CoherentMotion_C#v1	0	1000
1064	1	7	70	2	2	3	3	424	176	1272	528	CoherentMotion_C#v1	0	1000
1066	1	6	61	2	2	3	3	368	232	1104	696	CoherentMotion_C#v1	0	1000
963	0	2	23	0	2	3	3	143	457	429	1371	CoherentMotion_C#v1	1	500
897	1	1	14	3	3	3	3	87	513	261	1539	CoherentMotion_C#v1	1	500
831	0	1	14	3	2	3	3	87	513	261	1539	CoherentMotion_C#v1	1	500
831	1	4	42	2	2	3	3	256	344	768	1032	CoherentMotion_C#v1	1	500
737	1	3	33	0	0	3	3	199	401	597	1203	CoherentMotion_C#v1	1	500
706	1	7	70	1	1	3	3	424	176	1272	528	CoherentMotion_C#v1	1	500
818	1	7	70	3	3	3	3	424	176	1272	528	CoherentMotion_C#v1	1	500
779	1	4	42	0	0	3	3	256	344	768	1032	CoherentMotion_C#v1	1	500
721	1	2	23	1	1	3	3	143	457	429	1371	CoherentMotion_C#v1	1	500
812	1	0	5	0	0	3	3	31	569	93	1707	CoherentMotion_C#v1	1	500
677	1	3	33	3	3	3	3	199	401	597	1203	CoherentMotion_C#v1	1	500
765	0	2	23	1	2	3	3	143	457	429	1371	CoherentMotion_C#v1	1	500
604	1	3	33	0	0	3	3	199	401	597	1203	CoherentMotion_C#v1	1	500
833	1	1	14	3	3	3	3	87	513	261	1539	CoherentMotion_C#v1	1	500
767	1	5	51	2	2	3	3	312	288	936	864	CoherentMotion_C#v1	1	500
612	1	3	33	0	0	3	3	199	401	597	1203	CoherentMotion_C#v1	1	500
585	1	6	61	1	1	3	3	368	232	1104	696	CoherentMotion_C#v1	1	500
605	1	5	51	2	2	3	3	312	288	936	864	CoherentMotion_C#v1	1	500
571	1	5	51	0	0	3	3	312	288	936	864	CoherentMotion_C#v1	1	500
709	1	1	14	3	3	3	3	87	513	261	1539	CoherentMotion_C#v1	1	500
730	1	2	23	2	2	3	3	143	457	429	1371	CoherentMotion_C#v1	1	500
652	1	1	14	1	1	3	3	87	513	261	1539	CoherentMotion_C#v1	1	500
593	1	4	42	3	3	3	3	256	344	768	1032	CoherentMotion_C#v1	1	500
533	1	7	70	3	3	3	3	424	176	1272	528	CoherentMotion_C#v1	1	500
1465	1	7	70	0	0	3	3	424	176	1272	528	CoherentMotion_C#v1	1	500
642	1	4	42	3	3	3	3	256	344	768	1032	CoherentMotion_C#v1	1	500
935	0	0	5	0	2	3	3	31	569	93	1707	CoherentMotion_C#v1	1	500
652	1	3	33	0	0	3	3	199	401	597	1203	CoherentMotion_C#v1	1	500
610	1	5	51	1	1	3	3	312	288	936	864	CoherentMotion_C#v1	1	500
631	1	7	70	2	2	3	3	424	176	1272	528	CoherentMotion_C#v1	1	500
811	0	1	14	2	0	3	3	87	513	261	1539	CoherentMotion_C#v1	1	500
709	1	2	23	3	3	3	3	143	457	429	1371	CoherentMotion_C#v1	1	500
724	0	0	5	3	0	3	3	31	569	93	1707	CoherentMotion_C#v1	1	500
708	0	3	33	3	1	3	3	199	401	597	1203	CoherentMotion_C#v1	1	500
730	1	3	33	2	2	3	3	199	401	597	1203	CoherentMotion_C#v1	1	500
607	1	3	33	2	2	3	3	199	401	597	1203	CoherentMotion_C#v1	1	500
528	1	2	23	0	0	3	3	143	457	429	1371	CoherentMotion_C#v1	1	500
577	1	3	33	0	0	3	3	199	401	597	1203	CoherentMotion_C#v1	1	500
1278	1	5	51	2	2	3	3	312	288	936	864	CoherentMotion_C#v1	1	500
526	1	4	42	0	0	3	3	256	344	768	1032	CoherentMotion_C#v1	1	500
638	1	4	42	3	3	3	3	256	344	768	1032	CoherentMotion_C#v1	1	500
657	1	0	5	0	0	3	3	31	569	93	1707	CoherentMotion_C#v1	1	500
541	1	5	51	2	2	3	3	312	288	936	864	CoherentMotion_C#v1	1	500
532	0	1	14	1	0	3	3	87	513	261	1539	CoherentMotion_C#v1	1	500
719	0	0	5	2	1	3	3	31	569	93	1707	CoherentMotion_C#v1	1	500
669	1	5	51	2	2	3	3	312	288	936	864	CoherentMotion_C#v1	1	500
530	1	6	61	3	3	3	3	368	232	1104	696	CoherentMotion_C#v1	1	500
558	1	5	51	0	0	3	3	312	288	936	864	CoherentMotion_C#v1	1	500
721	1	1	14	2	2	3	3	87	513	261	1539	CoherentMotion_C#v1	1	500
1329	1	3	33	3	3	3	3	199	401	597	1203	CoherentMotion_C#v1	1	500
728	1	3	33	3	3	3	3	199	401	597	1203	CoherentMotion_C#v1	1	500
734	1	3	33	2	2	3	3	199	401	597	1203	CoherentMotion_C#v1	1	500
767	1	3	33	2	2	3	3	199	401	597	1203	CoherentMotion_C#v1	1	500
767	1	1	14	2	2	3	3	87	513	261	1539	CoherentMotion_C#v1	1	500
535	1	7	70	3	3	3	3	424	176	1272	528	CoherentMotion_C#v1	1	500
643	1	2	23	0	0	3	3	143	457	429	1371	CoherentMotion_C#v1	1	500
553	1	3	33	2	2	3	3	199	401	597	1203	CoherentMotion_C#v1	1	500
835	1	0	5	3	3	3	3	31	569	93	1707	CoherentMotion_C#v1	1	500
878	0	0	5	0	2	3	3	31	569	93	1707	CoherentMotion_C#v1	1	500
561	1	6	61	3	3	3	3	368	232	1104	696	CoherentMotion_C#v1	1	500
573	0	0	5	0	2	3	3	31	569	93	1707	CoherentMotion_C#v1	1	500
615	1	5	51	1	1	3	3	312	288	936	864	CoherentMotion_C#v1	1	500
589	1	4	42	3	3	3	3	256	344	768	1032	CoherentMotion_C#v1	1	500
529	1	2	23	0	0	3	3	143	457	429	1371	CoherentMotion_C#v1	1	500
526	1	7	70	0	0	3	3	424	176	1272	528	CoherentMotion_C#v1	1	500
598	1	3	33	0	0	3	3	199	401	597	1203	CoherentMotion_C#v1	1	500
722	1	1	14	2	2	3	3	87	513	261	1539	CoherentMotion_C#v1	1	500
570	1	1	14	3	3	3	3	87	513	261	1539	CoherentMotion_C#v1	1	500
658	0	0	5	1	3	3	3	31	569	93	1707	CoherentMotion_C#v1	1	500
629	1	6	61	2	2	3	3	368	232	1104	696	CoherentMotion_C#v1	1	500
713	0	0	5	3	1	3	3	31	569	93	1707	CoherentMotion_C#v1	1	500
729	1	6	61	1	1	3	3	368	232	1104	696	CoherentMotion_C#v1	1	500
694	1	7	70	2	2	3	3	424	176	1272	528	CoherentMotion_C#v1	1	500
983	0	2	23	2	0	3	3	143	457	429	1371	CoherentMotion_C#v1	1	500
621	1	4	42	1	1	3	3	256	344	768	1032	CoherentMotion_C#v1	1	500
970	0	3	33	2	3	3	3	199	401	597	1203	CoherentMotion_C#v1	1	500
863	0	2	23	0	2	3	3	143	457	429	1371	CoherentMotion_C#v1	1	500
643	1	2	23	1	1	3	3	143	457	429	1371	CoherentMotion_C#v1	1	500
681	1	3	33	2	2	3	3	199	401	597	1203	CoherentMotion_C#v1	1	500
575	1	4	42	3	3	3	3	256	344	768	1032	CoherentMotion_C#v1	1	500
779	1	1	14	1	1	3	3	87	513	261	1539	CoherentMotion_C#v1	1	500
548	0	1	14	0	2	3	3	87	513	261	1539	CoherentMotion_C#v1	1	500
614	1	7	70	0	0	3	3	424	176	1272	528	CoherentMotion_C#v1	1	500
563	1	5	51	3	3	3	3	312	288	936	864	CoherentMotion_C#v1	1	500
640	1	2	23	1	1	3	3	143	457	429	1371	CoherentMotion_C#v1	1	500
693	1	6	61	1	1	3	3	368	232	1104	696	CoherentMotion_C#v1	1	500
563	0	3	33	1	3	3	3	199	401	597	1203	CoherentMotion_C#v1	1	500
726	1	2	23	2	2	3	3	143	457	429	1371	CoherentMotion_C#v1	1	500
822	0	6	61	2	1	3	3	368	232	1104	696	CoherentMotion_C#v1	1	500
609	1	7	70	0	0	3	3	424	176	1272	528	CoherentMotion_C#v1	1	500
573	1	4	42	2	2	3	3	256	344	768	1032	CoherentMotion_C#v1	1	500
809	0	0	5	2	1	3	3	31	569	93	1707	CoherentMotion_C#v1	1	500
601	0	2	23	0	3	3	3	143	457	429	1371	CoherentMotion_C#v1	1	500
634	0	0	5	0	3	3	3	31	569	93	1707	CoherentMotion_C#v1	1	500
1412	1	3	33	0	0	3	3	199	401	597	1203	CoherentMotion_C#v1	1	500
716	1	7	70	1	1	3	3	424	176	1272	528	CoherentMotion_C#v1	1	500
556	0	1	14	0	2	3	3	87	513	261	1539	CoherentMotion_C#v1	1	500
1200	0	0	5	1	0	3	3	31	569	93	1707	CoherentMotion_C#v1	1	500
563	1	7	70	1	1	3	3	424	176	1272	528	CoherentMotion_C#v1	1	500
813	0	0	5	0	1	3	3	31	569	93	1707	CoherentMotion_C#v1	1	500
1159	0	0	5	1	3	3	3	31	569	93	1707	CoherentMotion_C#v1	1	500
792	1	4	42	2	2	3	3	256	344	768	1032	CoherentMotion_C#v1	1	500
653	1	6	61	2	2	3	3	368	232	1104	696	CoherentMotion_C#v1	1	500
567	1	5	51	2	2	3	3	312	288	936	864	CoherentMotion_C#v1	1	500
526	1	3	33	2	2	3	3	199	401	597	1203	CoherentMotion_C#v1	1	500
1189	1	7	70	0	0	3	3	424	176	1272	528	CoherentMotion_C#v1	1	500
857	0	1	14	3	2	3	3	87	513	261	1539	CoherentMotion_C#v1	1	500
714	1	1	14	1	1	3	3	87	513	261	1539	CoherentMotion_C#v1	1	500
705	1	6	61	0	0	3	3	368	232	1104	696	CoherentMotion_C#v1	1	500
623	0	0	5	2	3	3	3	31	569	93	1707	CoherentMotion_C#v1	1	500
526	0	6	61	3	1	3	3	368	232	1104	696	CoherentMotion_C#v1	1	500
655	1	7	70	0	0	3	3	424	176	1272	528	CoherentMotion_C#v1	1	500
869	0	0	5	3	0	3	3	31	569	93	1707	CoherentMotion_C#v1	1	500
717	1	2	23	3	3	3	3	143	457	429	1371	CoherentMotion_C#v1	1	500
577	1	7	70	2	2	3	3	424	176	1272	528	CoherentMotion_C#v1	1	500
628	1	5	51	2	2	3	3	312	288	936	864	CoherentMotion_C#v1	1	500
751	0	4	42	0	2	3	3	256	344	768	1032	CoherentMotion_C#v1	1	500
803	0	2	23	0	1	3	3	143	457	429	1371	CoherentMotion_C#v1	1	500
628	1	5	51	0	0	3	3	312	288	936	864	CoherentMotion_C#v1	1	500
697	0	2	23	0	2	3	3	143	457	429	1371	CoherentMotion_C#v1	1	500
1096	0	0	5	2	0	3	3	31	569	93	1707	CoherentMotion_C#v1	1	500
662	0	0	5	1	3	3	3	31	569	93	1707	CoherentMotion_C#v1	1	500
3301	1	6	61	0	0	3	3	368	232	1104	696	CoherentMotion_C#v1	1	500
664	1	6	61	0	0	3	3	368	232	1104	696	CoherentMotion_C#v1	1	500
808	1	1	14	1	1	3	3	87	513	261	1539	CoherentMotion_C#v1	1	500
710	1	0	5	2	2	3	3	31	569	93	1707	CoherentMotion_C#v1	1	500
711	0	0	5	0	2	3	3	31	569	93	1707	CoherentMotion_C#v1	1	500
845	0	1	14	3	2	3	3	87	513	261	1539	CoherentMotion_C#v1	1	500
1223	1	6	61	1	1	3	3	368	232	1104	696	CoherentMotion_C#v1	1	500
869	1	2	23	0	0	3	3	143	457	429	1371	CoherentMotion_C#v1	1	500
639	1	6	61	2	2	3	3	368	232	1104	696	CoherentMotion_C#v1	1	500
605	1	7	70	2	2	3	3	424	176	1272	528	CoherentMotion_C#v1	1	500
800	1	3	33	0	0	3	3	199	401	597	1203	CoherentMotion_C#v1	1	500
691	0	2	23	1	2	3	3	143	457	429	1371	CoherentMotion_C#v1	1	500
602	1	3	33	3	3	3	3	199	401	597	1203	CoherentMotion_C#v1	1	500
520	1	6	61	1	1	3	3	368	232	1104	696	CoherentMotion_C#v1	1	500
737	1	5	51	0	0	3	3	312	288	936	864	CoherentMotion_C#v1	1	500
960	1	3	33	2	2	3	3	199	401	597	1203	CoherentMotion_C#v1	1	500
677	0	3	33	3	1	3	3	199	401	597	1203	CoherentMotion_C#v1	1	500
1131	1	4	42	2	2	3	3	256	344	768	1032	CoherentMotion_C#v1	1	500
670	1	2	23	2	2	3	3	143	457	429	1371	CoherentMotion_C#v1	1	500
643	1	7	70	1	1	3	3	424	176	1272	528	CoherentMotion_C#v1	1	500
621	1	7	70	3	3	3	3	424	176	1272	528	CoherentMotion_C#v1	1	500
527	1	6	61	2	2	3	3	368	232	1104	696	CoherentMotion_C#v1	1	500
523	1	3	33	0	0	3	3	199	401	597	1203	CoherentMotion_C#v1	1	500
586	1	1	14	2	2	3	3	87	513	261	1539	CoherentMotion_C#v1	1	500
550	1	4	42	1	1	3	3	256	344	768	1032	CoherentMotion_C#v1	1	500
530	0	3	33	1	3	3	3	199	401	597	1203	CoherentMotion_C#v1	1	500
787	1	0	5	1	1	3	3	31	569	93	1707	CoherentMotion_C#v1	1	500
853	1	4	42	1	1	3	3	256	344	768	1032	CoherentMotion_C#v1	1	500
648	1	5	51	1	1	3	3	312	288	936	864	CoherentMotion_C#v1	1	500
526	1	7	70	2	2	3	3	424	176	1272	528	CoherentMotion_C#v1	1	500
708	0	1	14	1	0	3	3	87	513	261	1539	CoherentMotion_C#v1	1	500
583	1	7	70	2	2	3	3	424	176	1272	528	CoherentMotion_C#v1	1	500
527	1	3	33	2	2	3	3	199	401	597	1203	CoherentMotion_C#v1	1	500
597	1	6	61	3	3	3	3	368	232	1104	696	CoherentMotion_C#v1	1	500
529	1	6	61	1	1	3	3	368	232	1104	696	CoherentMotion_C#v1	1	500
709	0	4	42	0	2	3	3	256	344	768	1032	CoherentMotion_C#v1	1	500
563	0	0	5	3	1	3	3	31	569	93	1707	CoherentMotion_C#v1	1	500
543	1	5	51	2	2	3	3	312	288	936	864	CoherentMotion_C#v1	1	500
523	1	7	70	1	1	3	3	424	176	1272	528	CoherentMotion_C#v1	1	500
532	1	7	70	1	1	3	3	424	176	1272	528	CoherentMotion_C#v1	1	500
526	1	4	42	1	1	3	3	256	344	768	1032	CoherentMotion_C#v1	1	500
597	1	5	51	2	2	3	3	312	288	936	864	CoherentMotion_C#v1	1	500
527	1	5	51	1	1	3	3	312	288	936	864	CoherentMotion_C#v1	1	500
1383	1	5	51	1	1	3	3	312	288	936	864	CoherentMotion_C#v1	1	500
640	1	4	42	2	2	3	3	256	344	768	1032	CoherentMotion_C#v1	1	500
541	1	5	51	1	1	3	3	312	288	936	864	CoherentMotion_C#v1	1	500
604	1	5	51	2	2	3	3	312	288	936	864	CoherentMotion_C#v1	1	500
700	1	6	61	0	0	3	3	368	232	1104	696	CoherentMotion_C#v1	1	500
675	1	5	51	0	0	3	3	312	288	936	864	CoherentMotion_C#v1	1	500
524	1	7	70	2	2	3	3	424	176	1272	528	CoherentMotion_C#v1	1	500
619	1	6	61	1	1	3	3	368	232	1104	696	CoherentMotion_C#v1	1	500
768	1	0	5	2	2	3	3	31	569	93	1707	CoherentMotion_C#v1	1	500
539	0	2	23	3	1	3	3	143	457	429	1371	CoherentMotion_C#v1	1	500
555	1	4	42	3	3	3	3	256	344	768	1032	CoherentMotion_C#v1	1	500
542	1	6	61	1	1	3	3	368	232	1104	696	CoherentMotion_C#v1	1	500
537	1	6	61	2	2	3	3	368	232	1104	696	CoherentMotion_C#v1	1	500
644	1	6	61	2	2	3	3	368	232	1104	696	CoherentMotion_C#v1	1	500
584	1	5	51	1	1	3	3	312	288	936	864	CoherentMotion_C#v1	1	500
571	1	5	51	2	2	3	3	312	288	936	864	CoherentMotion_C#v1	1	500
575	1	1	14	3	3	3	3	87	513	261	1539	CoherentMotion_C#v1	1	500
571	1	7	70	2	2	3	3	424	176	1272	528	CoherentMotion_C#v1	1	500
646	1	2	23	2	2	3	3	143	457	429	1371	CoherentMotion_C#v1	1	500
733	0	2	23	1	2	3	3	143	457	429	1371	CoherentMotion_C#v1	1	500
589	1	3	33	2	2	3	3	199	401	597	1203	CoherentMotion_C#v1	1	500
616	1	7	70	2	2	3	3	424	176	1272	528	CoherentMotion_C#v1	1	500
790	0	0	5	3	1	3	3	31	569	93	1707	CoherentMotion_C#v1	1	500
727	1	4	42	0	0	3	3	256	344	768	1032	CoherentMotion_C#v1	1	500
573	1	7	70	2	2	3	3	424	176	1272	528	CoherentMotion_C#v1	1	500
728	1	1	14	1	1	3	3	87	513	261	1539	CoherentMotion_C#v1	1	500
665	1	6	61	3	3	3	3	368	232	1104	696	CoherentMotion_C#v1	1	500
660	1	4	42	0	0	3	3	256	344	768	1032	CoherentMotion_C#v1	1	500
812	0	1	14	0	1	3	3	87	513	261	1539	CoherentMotion_C#v1	1	500
583	1	4	42	2	2	3	3	256	344	768	1032	CoherentMotion_C#v1	1	500
595	1	7	70	3	3	3	3	424	176	1272	528	CoherentMotion_C#v1	1	500
654	1	0	5	2	2	3	3	31	569	93	1707	CoherentMotion_C#v1	1	500
556	1	4	42	3	3	3	3	256	344	768	1032	CoherentMotion_C#v1	1	500
640	1	6	61	0	0	3	3	368	232	1104	696	CoherentMotion_C#v1	1	500
659	0	5	51	2	0	3	3	312	288	936	864	CoherentMotion_C#v1	1	500
739	0	4	42	0	1	3	3	256	344	768	1032	CoherentMotion_C#v1	1	500
759	1	7	70	1	1	3	3	424	176	1272	528	CoherentMotion_C#v1	1	500
703	0	1	14	0	2	3	3	87	513	261	1539	CoherentMotion_C#v1	1	500
600	1	3	33	1	1	3	3	199	401	597	1203	CoherentMotion_C#v1	1	500
536	1	3	33	0	0	3	3	199	401	597	1203	CoherentMotion_C#v1	1	500
574	1	6	61	2	2	3	3	368	232	1104	696	CoherentMotion_C#v1	1	500
618	0	3	33	3	0	3	3	199	401	597	1203	CoherentMotion_C#v1	1	500
525	0	1	14	2	1	3	3	87	513	261	1539	CoherentMotion_C#v1	1	500
698	1	3	33	1	1	3	3	199	401	597	1203	CoherentMotion_C#v1	1	500
628	1	4	42	1	1	3	3	256	344	768	1032	CoherentMotion_C#v1	1	500
621	0	2	23	0	3	3	3	143	457	429	1371	CoherentMotion_C#v1	1	500
566	1	7	70	0	0	3	3	424	176	1272	528	CoherentMotion_C#v1	1	500
734	0	1	14	0	2	3	3	87	513	261	1539	CoherentMotion_C#v1	1	500
717	1	4	42	1	1	3	3	256	344	768	1032	CoherentMotion_C#v1	1	500
2932	0	1	14	0	2	3	3	87	513	261	1539	CoherentMotion_C#v1	1	500
868	0	6	61	3	1	3	3	368	232	1104	696	CoherentMotion_C#v1	1	500
585	0	3	33	3	1	3	3	199	401	597	1203	CoherentMotion_C#v1	1	500
628	1	5	51	0	0	3	3	312	288	936	864	CoherentMotion_C#v1	1	500
549	1	7	70	2	2	3	3	424	176	1272	528	CoherentMotion_C#v1	1	500
778	1	1	14	1	1	3	3	87	513	261	1539	CoherentMotion_C#v1	1	500
780	0	2	23	1	3	3	3	143	457	429	1371	CoherentMotion_C#v1	1	500
789	0	1	14	2	3	3	3	87	513	261	1539	CoherentMotion_C#v1	1	500
766	1	1	14	2	2	3	3	87	513	261	1539	CoherentMotion_C#v1	1	500
662	1	5	51	3	3	3	3	312	288	936	864	CoherentMotion_C#v1	1	500
1309	1	6	61	0	0	3	3	368	232	1104	696	CoherentMotion_C#v1	1	500
736	1	7	70	3	3	3	3	424	176	1272	528	CoherentMotion_C#v1	1	500
756	0	2	23	0	2	3	3	143	457	429	1371	CoherentMotion_C#v1	1	500
1164	0	0	5	2	1	3	3	31	569	93	1707	CoherentMotion_C#v1	1	500
557	1	5	51	3	3	3	3	312	288	936	864	CoherentMotion_C#v1	1	500
800	1	6	61	2	2	3	3	368	232	1104	696	CoherentMotion_C#v1	1	500
634	1	7	70	1	1	3	3	424	176	1272	528	CoherentMotion_C#v1	1	500
976	0	1	14	1	0	3	3	87	513	261	1539	CoherentMotion_C#v1	1	500
829	1	4	42	2	2	3	3	256	344	768	1032	CoherentMotion_C#v1	1	500
536	1	6	61	3	3	3	3	368	232	1104	696	CoherentMotion_C#v1	1	500
819	1	5	51	0	0	3	3	312	288	936	864	CoherentMotion_C#v1	1	500
1197	1	2	23	2	2	3	3	143	457	429	1371	CoherentMotion_C#v1	1	500
808	0	0	5	2	1	3	3	31	569	93	1707	CoherentMotion_C#v1	1	500
833	1	0	5	2	2	3	3	31	569	93	1707	CoherentMotion_C#v1	1	500
732	1	6	61	0	0	3	3	368	232	1104	696	CoherentMotion_C#v1	1	500
668	1	6	61	1	1	3	3	368	232	1104	696	CoherentMotion_C#v1	1	500
705	1	5	51	2	2	3	3	312	288	936	864	CoherentMotion_C#v1	1	500
1153	1	7	70	0	0	3	3	424	176	1272	528	CoherentMotion_C#v1	1	500
850	0	3	33	0	1	3	3	199	401	597	1203	CoherentMotion_C#v1	1	500
756	1	5	51	0	0	3	3	312	288	936	864	CoherentMotion_C#v1	1	500
634	1	1	14	2	2	3	3	87	513	261	1539	CoherentMotion_C#v1	1	500
1027	1	2	23	1	1	3	3	143	457	429	1371	CoherentMotion_C#v1	1	500
970	0	0	5	1	2	3	3	31	569	93	1707	CoherentMotion_C#v1	1	500
752	1	4	42	2	2	3	3	256	344	768	1032	CoherentMotion_C#v1	1	500
767	1	4	42	1	1	3	3	256	344	768	1032	CoherentMotion_C#v1	1	500
671	1	7	70	1	1	3	3	424	176	1272	528	CoherentMotion_C#v1	1	500
878	0	0	5	0	2	3	3	31	569	93	1707	CoherentMotion_C#v1	1	500
1050	1	2	23	0	0	3	3	143	457	429	1371	CoherentMotion_C#v1	1	500
1062	0	0	5	2	1	3	3	31	569	93	1707	CoherentMotion_C#v1	1	500
594	1	7	70	2	2	3	3	424	176	1272	528	CoherentMotion_C#v1	1	500
951	0	4	42	3	0	3	3	256	344	768	1032	CoherentMotion_C#v1	1	500
820	1	2	23	1	1	3	3	143	457	429	1371	CoherentMotion_C#v1	1	500
662	1	7	70	2	2	3	3	424	176	1272	528	CoherentMotion_C#v1	1	500
1052	0	0	5	1	3	3	3	31	569	93	1707	CoherentMotion_C#v1	1	500
739	1	3	33	2	2	3	3	199	401	597	1203	CoherentMotion_C#v1	1	500
629	1	6	61	3	3	3	3	368	232	1104	696	CoherentMotion_C#v1	1	500
819	1	7	70	3	3	3	3	424	176	1272	528	CoherentMotion_C#v1	1	500
644	1	7	70	2	2	3	3	424	176	1272	528	CoherentMotion_C#v1	1	500
667	1	6	61	2	2	3	3	368	232	1104	696	CoherentMotion_C#v1	1	500
640	1	6	61	0	0	3	3	368	232	1104	696	CoherentMotion_C#v1	1	500
649	1	5	51	3	3	3	3	312	288	936	864	CoherentMotion_C#v1	1	500
593	1	7	70	3	3	3	3	424	176	1272	528	CoherentMotion_C#v1	1	500
833	1	3	33	1	1	3	3	199	401	597	1203	CoherentMotion_C#v1	1	500
1002	0	0	5	1	0	3	3	31	569	93	1707	CoherentMotion_C#v1	1	500
1210	1	0	5	1	1	3	3	31	569	93	1707	CoherentMotion_C#v1	1	500
647	1	7	70	0	0	3	3	424	176	1272	528	CoherentMotion_C#v1	1	500
766	1	6	61	0	0	3	3	368	232	1104	696	CoherentMotion_C#v1	1	500
894	0	3	33	2	1	3	3	199	401	597	1203	CoherentMotion_C#v1	1	500
729	1	2	23	3	3	3	3	143	457	429	1371	CoherentMotion_C#v1	1	500
929	1	2	23	0	0	3	3	143	457	429	1371	CoherentMotion_C#v1	1	500
757	1	4	42	0	0	3	3	256	344	768	1032	CoherentMotion_C#v1	1	500
846	0	2	23	0	1	3	3	143	457	429	1371	CoherentMotion_C#v1	1	500
676	1	2	23	0	0	3	3	143	457	429	1371	CoherentMotion_C#v1	1	500
837	0	5	51	0	2	3	3	312	288	936	864	CoherentMotion_C#v1	1	500
777	0	3	33	2	0	3	3	199	401	597	1203	CoherentMotion_C#v1	1	500
713	1	4	42	2	2	3	3	256	344	768	1032	CoherentMotion_C#v1	1	500
637	1	4	42	3	3	3	3	256	344	768	1032	CoherentMotion_C#v1	1	500
647	1	5	51	3	3	3	3	312	288	936	864	CoherentMotion_C#v1	1	500
988	0	0	5	2	0	3	3	31	569	93	1707	CoherentMotion_C#v1	1	500
866	0	1	14	3	1	3	3	87	513	261	1539	CoherentMotion_C#v1	1	500
602	1	6	61	1	1	3	3	368	232	1104	696	CoherentMotion_C#v1	1	500
753	1	1	14	3	3	3	3	87	513	261	1539	CoherentMotion_C#v1	1	500
614	1	2	23	1	1	3	3	143	457	429	1371	CoherentMotion_C#v1	1	500
631	1	2	23	3	3	3	3	143	457	429	1371	CoherentMotion_C#v1	1	500
636	1	0	5	1	1	3	3	31	569	93	1707	CoherentMotion_C#v1	1	500
672	1	2	23	2	2	3	3	143	457	429	1371	CoherentMotion_C#v1	1	500
756	0	1	14	0	2	3	3	87	513	261	1539	CoherentMotion_C#v1	1	500
728	1	2	23	3	3	3	3	143	457	429	1371	CoherentMotion_C#v1	1	500
792	1	5	51	0	0	3	3	312	288	936	864	CoherentMotion_C#v1	1	500
889	1	3	33	2	2	3	3	199	401	597	1203	CoherentMotion_C#v1	1	500
837	1	4	42	0	0	3	3	256	344	768	1032	CoherentMotion_C#v1	1	500
877	1	7	70	2	2	3	3	424	176	1272	528	CoherentMotion_C#v1	1	500
977	1	5	51	2	2	3	3	312	288	936	864	CoherentMotion_C#v1	1	500
664	1	5	51	1	1	3	3	312	288	936	864	CoherentMotion_C#v1	1	500
757	1	5	51	2	2	3	3	312	288	936	864	CoherentMotion_C#v1	1	500
807	1	4	42	0	0	3	3	256	344	768	1032	CoherentMotion_C#v1	1	500
712	1	5	51	3	3	3	3	312	288	936	864	CoherentMotion_C#v1	1	500
836	1	1	14	0	0	3	3	87	513	261	1539	CoherentMotion_C#v1	1	500
727	1	4	42	1	1	3	3	256	344	768	1032	CoherentMotion_C#v1	1	500
669	1	2	23	1	1	3	3	143	457	429	1371	CoherentMotion_C#v1	1	500
892	0	1	14	3	0	3	3	87	513	261	1539	CoherentMotion_C#v1	1	500
767	1	4	42	3	3	3	3	256	344	768	1032	CoherentMotion_C#v1	1	500
600	1	5	51	0	0	3	3	312	288	936	864	CoherentMotion_C#v1	1	500
652	1	4	42	1	1	3	3	256	344	768	1032	CoherentMotion_C#v1	1	500
696	1	5	51	1	1	3	3	312	288	936	864	CoherentMotion_C#v1	1	500
617	1	5	51	3	3	3	3	312	288	936	864	CoherentMotion_C#v1	1	500
693	1	3	33	0	0	3	3	199	401	597	1203	CoherentMotion_C#v1	1	500
876	1	2	23	0	0	3	3	143	457	429	1371	CoherentMotion_C#v1	1	500
664	1	7	70	3	3	3	3	424	176	1272	528	CoherentMotion_C#v1	1	500
820	0	0	5	2	1	3	3	31	569	93	1707	CoherentMotion_C#v1	1	500
703	1	7	70	3	3	3	3	424	176	1272	528	CoherentMotion_C#v1	1	500
701	1	7	70	2	2	3	3	424	176	1272	528	CoherentMotion_C#v1	1	500
716	1	5	51	1	1	3	3	312	288	936	864	CoherentMotion_C#v1	1	500
731	1	6	61	3	3	3	3	368	232	1104	696	CoherentMotion_C#v1	1	500
660	1	5	51	1	1	3	3	312	288	936	864	CoherentMotion_C#v1	1	500
616	1	5	51	3	3	3	3	312	288	936	864	CoherentMotion_C#v1	1	500
606	1	4	42	1	1	3	3	256	344	768	1032	CoherentMotion_C#v1	1	500
721	1	2	23	2	2	3	3	143	457	429	1371	CoherentMotion_C#v1	1	500
762	1	6	61	0	0	3	3	368	232	1104	696	CoherentMotion_C#v1	1	500
1090	0	3	33	0	2	3	3	199	401	597	1203	CoherentMotion_C#v1	1	500
818	0	1	14	2	1	3	3	87	513	261	1539	CoherentMotion_C#v1	1	500
685	1	4	42	2	2	3	3	256	344	768	1032	CoherentMotion_C#v1	1	500
660	1	4	42	0	0	3	3	256	344	768	1032	CoherentMotion_C#v1	1	500
671	1	5	51	0	0	3	3	312	288	936	864	CoherentMotion_C#v1	1	500
788	1	3	33	1	1	3	3	199	401	597	1203	CoherentMotion_C#v1	1	500
925	1	1	14	1	1	3	3	87	513	261	1539	CoherentMotion_C#v1	1	500
758	1	5	51	3	3	3	3	312	288	936	864	CoherentMotion_C#v1	1	500
838	0	0	5	2	0	3	3	31	569	93	1707	CoherentMotion_C#v1	1	500
994	0	2	23	0	2	3	3	143	457	429	1371	CoherentMotion_C#v1	1	500
743	1	6	61	3	3	3	3	368	232	1104	696	CoherentMotion_C#v1	1	500
798	1	2	23	0	0	3	3	143	457	429	1371	CoherentMotion_C#v1	1	500
640	1	6	61	3	3	3	3	368	232	1104	696	CoherentMotion_C#v1	1	500
852	0	0	5	1	0	3	3	31	569	93	1707	CoherentMotion_C#v1	1	500
808	0	0	5	0	2	3	3	31	569	93	1707	CoherentMotion_C#v1	1	500
598	0	3	33	2	1	3	3	199	401	597	1203	CoherentMotion_C#v1	1	500
638	0	1	14	2	3	3	3	87	513	261	1539	CoherentMotion_C#v1	1	500
707	1	3	33	0	0	3	3	199	401	597	1203	CoherentMotion_C#v1	1	500
650	1	6	61	2	2	3	3	368	232	1104	696	CoherentMotion_C#v1	1	500
560	1	4	42	2	2	3	3	256	344	768	1032	CoherentMotion_C#v1	1	500
913	1	4	42	2	2	3	3	256	344	768	1032	CoherentMotion_C#v1	1	500
878	0	3	33	3	0	3	3	199	401	597	1203	CoherentMotion_C#v1	1	500
586	1	2	23	1	1	3	3	143	457	429	1371	CoherentMotion_C#v1	1	500
653	1	1	14	1	1	3	3	87	513	261	1539	CoherentMotion_C#v1	1	500
1189	0	2	23	3	1	3	3	143	457	429	1371	CoherentMotion_C#v1	1	500
1016	0	1	14	1	3	3	3	87	513	261	1539	CoherentMotion_C#v1	1	500
591	1	7	70	0	0	3	3	424	176	1272	528	CoherentMotion_C#v1	1	500
731	0	0	5	0	2	3	3	31	569	93	1707	CoherentMotion_C#v1	1	500
859	0	1	14	2	1	3	3	87	513	261	1539	CoherentMotion_C#v1	1	500
652	1	2	23	3	3	3	3	143	457	429	1371	CoherentMotion_C#v1	1	500
818	0	0	5	2	3	3	3	31	569	93	1707	CoherentMotion_C#v1	1	500
620	1	6	61	0	0	3	3	368	232	1104	696	CoherentMotion_C#v1	1	500
672	1	5	51	0	0	3	3	312	288	936	864	CoherentMotion_C#v1	1	500
551	1	1	14	2	2	3	3	87	513	261	1539	CoherentMotion_C#v1	1	500
905	1	0	5	1	1	3	3	31	569	93	1707	CoherentMotion_C#v1	1	500
791	0	0	5	2	1	3	3	31	569	93	1707	CoherentMotion_C#v1	1	500
721	0	0	5	3	1	3	3	31	569	93	1707	CoherentMotion_C#v1	1	500
560	0	1	14	3	0	3	3	87	513	261	1539	CoherentMotion_C#v1	1	500
571	1	5	51	2	2	3	3	312	288	936	864	CoherentMotion_C#v1	1	500
565	1	6	61	1	1	3	3	368	232	1104	696	CoherentMotion_C#v1	1	500
640	1	0	5	2	2	3	3	31	569	93	1707	CoherentMotion_C#v1	1	500
581	1	1	14	0	0	3	3	87	513	261	1539	CoherentMotion_C#v1	1	500
602	1	5	51	1	1	3	3	312	288	936	864	CoherentMotion_C#v1	1	500
723	0	1	14	3	0	3	3	87	513	261	1539	CoherentMotion_C#v1	1	500
526	1	3	33	3	3	3	3	199	401	597	1203	CoherentMotion_C#v1	1	500
637	1	4	42	2	2	3	3	256	344	768	1032	CoherentMotion_C#v1	1	500
599	1	7	70	2	2	3	3	424	176	1272	528	CoherentMotion_C#v1	1	500
859	0	1	14	2	1	3	3	87	513	261	1539	CoherentMotion_C#v1	1	500
542	1	6	61	3	3	3	3	368	232	1104	696	CoherentMotion_C#v1	1	500
749	1	7	70	0	0	3	3	424	176	1272	528	CoherentMotion_C#v1	1	500
632	1	4	42	2	2	3	3	256	344	768	1032	CoherentMotion_C#v1	1	500
645	1	4	42	0	0	3	3	256	344	768	1032	CoherentMotion_C#v1	1	500
691	1	0	5	2	2	3	3	31	569	93	1707	CoherentMotion_C#v1	1	500
728	1	6	61	2	2	3	3	368	232	1104	696	CoherentMotion_C#v1	1	500
624	1	6	61	2	2	3	3	368	232	1104	696	CoherentMotion_C#v1	1	500
718	1	7	70	0	0	3	3	424	176	1272	528	CoherentMotion_C#v1	1	500
781	1	4	42	2	2	3	3	256	344	768	1032	CoherentMotion_C#v1	1	500
723	1	3	33	3	3	3	3	199	401	597	1203	CoherentMotion_C#v1	1	500
702	0	0	5	1	3	3	3	31	569	93	1707	CoherentMotion_C#v1	1	500
620	1	4	42	0	0	3	3	256	344	768	1032	CoherentMotion_C#v1	1	500
624	1	6	61	1	1	3	3	368	232	1104	696	CoherentMotion_C#v1	1	500
558	1	7	70	1	1	3	3	424	176	1272	528	CoherentMotion_C#v1	1	500
710	1	2	23	2	2	3	3	143	457	429	1371	CoherentMotion_C#v1	1	500
743	0	1	14	2	0	3	3	87	513	261	1539	CoherentMotion_C#v1	1	500
679	1	7	70	0	0	3	3	424	176	1272	528	CoherentMotion_C#v1	1	500
630	1	2	23	2	2	3	3	143	457	429	1371	CoherentMotion_C#v1	1	500
643	0	2	23	0	2	3	3	143	457	429	1371	CoherentMotion_C#v1	1	500
682	1	1	14	2	2	3	3	87	513	261	1539	CoherentMotion_C#v1	1	500
576	1	3	33	2	2	3	3	199	401	597	1203	CoherentMotion_C#v1	1	500
795	1	2	23	3	3	3	3	143	457	429	1371	CoherentMotion_C#v1	1	500
717	1	3	33	1	1	3	3	199	401	597	1203	CoherentMotion_C#v1	1	500
716	0	3	33	2	0	3	3	199	401	597	1203	CoherentMotion_C#v1	1	500
615	1	6	61	1	1	3	3	368	232	1104	696	CoherentMotion_C#v1	1	500
751	1	4	42	2	2	3	3	256	344	768	1032	CoherentMotion_C#v1	1	500
1207	0	4	42	0	1	3	3	256	344	768	1032	CoherentMotion_C#v1	1	500
651	1	6	61	1	1	3	3	368	232	1104	696	CoherentMotion_C#v1	1	500
641	0	0	5	2	1	3	3	31	569	93	1707	CoherentMotion_C#v1	1	500
