# Supplementary material for: The Leuven Embedded Figures Test (L-EFT): measuring perception, intelligence or executive function?
Source: PeerJ. 2018 Mar 26;6:e4524. doi: 10.7717/peerj.4524 (PMC5875396; doi:10.7717/peerj.4524)
Supplement: Supplemental Information 9 [file peerj-06-4524-s009.zip › Study 1/CoherentMotion/117431CoherentMotion.csv]

ReactionTime	Accuracy	CoherenceLevel	CoherenceValue	StimDirection	RespDirection	G_MeanCoherentSpeed	G_MeanRandomSpeed	TotalCoherent	TotalRandom	TotalCoherentSpeed	TotalRandomSpeed	TestID	MainPrac	MotionDuration
1158	1	7	70	3	3	3	3	424	176	1272	528	CoherentMotion_C#v1	0	1000
2575	0	4	42	3	0	3	3	256	344	768	1032	CoherentMotion_C#v1	0	1000
2565	0	3	33	1	2	3	3	199	401	597	1203	CoherentMotion_C#v1	0	1000
2036	0	1	14	1	3	3	3	87	513	261	1539	CoherentMotion_C#v1	0	1000
1886	1	1	14	3	3	3	3	87	513	261	1539	CoherentMotion_C#v1	0	1000
2123	0	4	42	1	0	3	3	256	344	768	1032	CoherentMotion_C#v1	0	1000
1496	1	5	51	3	3	3	3	312	288	936	864	CoherentMotion_C#v1	0	1000
1825	0	6	61	3	1	3	3	368	232	1104	696	CoherentMotion_C#v1	0	1000
1749	1	5	51	0	0	3	3	312	288	936	864	CoherentMotion_C#v1	0	1000
1368	0	6	61	1	3	3	3	368	232	1104	696	CoherentMotion_C#v1	0	1000
1577	0	6	61	1	0	3	3	368	232	1104	696	CoherentMotion_C#v1	0	1000
1422	1	1	14	2	2	3	3	87	513	261	1539	CoherentMotion_C#v1	0	1000
1111	0	1	14	1	2	3	3	87	513	261	1539	CoherentMotion_C#v1	0	1000
2159	0	5	51	0	3	3	3	312	288	936	864	CoherentMotion_C#v1	0	1000
1389	1	5	51	3	3	3	3	312	288	936	864	CoherentMotion_C#v1	0	1000
1389	1	2	23	0	0	3	3	143	457	429	1371	CoherentMotion_C#v1	0	1000
1533	0	0	5	1	0	3	3	31	569	93	1707	CoherentMotion_C#v1	0	1000
1522	1	0	5	0	0	3	3	31	569	93	1707	CoherentMotion_C#v1	0	1000
1382	1	6	61	3	3	3	3	368	232	1104	696	CoherentMotion_C#v1	0	1000
1390	0	1	14	2	1	3	3	87	513	261	1539	CoherentMotion_C#v1	0	1000
1246	0	7	70	0	2	3	3	424	176	1272	528	CoherentMotion_C#v1	0	1000
1675	1	2	23	0	0	3	3	143	457	429	1371	CoherentMotion_C#v1	0	1000
1531	1	4	42	2	2	3	3	256	344	768	1032	CoherentMotion_C#v1	0	1000
1424	0	1	14	1	0	3	3	87	513	261	1539	CoherentMotion_C#v1	0	1000
1256	1	7	70	3	3	3	3	424	176	1272	528	CoherentMotion_C#v1	0	1000
4030	1	7	70	2	2	3	3	424	176	1272	528	CoherentMotion_C#v1	0	1000
1540	0	2	23	1	3	3	3	143	457	429	1371	CoherentMotion_C#v1	0	1000
1672	0	0	5	2	3	3	3	31	569	93	1707	CoherentMotion_C#v1	0	1000
1463	0	5	51	3	0	3	3	312	288	936	864	CoherentMotion_C#v1	0	1000
1679	1	6	61	2	2	3	3	368	232	1104	696	CoherentMotion_C#v1	0	1000
1538	0	6	61	0	2	3	3	368	232	1104	696	CoherentMotion_C#v1	0	1000
1062	1	5	51	2	2	3	3	312	288	936	864	CoherentMotion_C#v1	0	1000
1526	1	3	33	3	3	3	3	199	401	597	1203	CoherentMotion_C#v1	0	1000
1344	1	6	61	1	1	3	3	368	232	1104	696	CoherentMotion_C#v1	0	1000
1561	1	1	14	3	3	3	3	87	513	261	1539	CoherentMotion_C#v1	0	1000
1414	0	3	33	3	1	3	3	199	401	597	1203	CoherentMotion_C#v1	0	1000
1536	0	2	23	2	0	3	3	143	457	429	1371	CoherentMotion_C#v1	0	1000
1380	0	1	14	1	3	3	3	87	513	261	1539	CoherentMotion_C#v1	0	1000
1515	0	1	14	0	3	3	3	87	513	261	1539	CoherentMotion_C#v1	0	1000
1216	1	6	61	1	1	3	3	368	232	1104	696	CoherentMotion_C#v1	0	1000
1620	1	4	42	1	1	3	3	256	344	768	1032	CoherentMotion_C#v1	0	1000
1338	0	6	61	0	2	3	3	368	232	1104	696	CoherentMotion_C#v1	0	1000
1858	1	3	33	0	0	3	3	199	401	597	1203	CoherentMotion_C#v1	0	1000
1134	0	6	61	1	3	3	3	368	232	1104	696	CoherentMotion_C#v1	0	1000
1553	0	0	5	2	1	3	3	31	569	93	1707	CoherentMotion_C#v1	0	1000
2084	1	3	33	3	3	3	3	199	401	597	1203	CoherentMotion_C#v1	0	1000
1839	1	3	33	3	3	3	3	199	401	597	1203	CoherentMotion_C#v1	0	1000
1531	0	0	5	1	3	3	3	31	569	93	1707	CoherentMotion_C#v1	0	1000
1904	1	5	51	0	0	3	3	312	288	936	864	CoherentMotion_C#v1	0	1000
1749	0	0	5	1	0	3	3	31	569	93	1707	CoherentMotion_C#v1	0	1000
1435	1	6	61	1	1	3	3	368	232	1104	696	CoherentMotion_C#v1	0	1000
1879	0	3	33	2	0	3	3	199	401	597	1203	CoherentMotion_C#v1	0	1000
1109	1	6	61	2	2	3	3	368	232	1104	696	CoherentMotion_C#v1	0	1000
1682	0	0	5	1	0	3	3	31	569	93	1707	CoherentMotion_C#v1	0	1000
1195	1	5	51	3	3	3	3	312	288	936	864	CoherentMotion_C#v1	0	1000
1242	0	6	61	3	1	3	3	368	232	1104	696	CoherentMotion_C#v1	0	1000
1656	1	5	51	2	2	3	3	312	288	936	864	CoherentMotion_C#v1	0	1000
1573	1	4	42	3	3	3	3	256	344	768	1032	CoherentMotion_C#v1	0	1000
1642	1	6	61	1	1	3	3	368	232	1104	696	CoherentMotion_C#v1	0	1000
1473	1	4	42	0	0	3	3	256	344	768	1032	CoherentMotion_C#v1	0	1000
1445	1	3	33	3	3	3	3	199	401	597	1203	CoherentMotion_C#v1	0	1000
1542	1	4	42	3	3	3	3	256	344	768	1032	CoherentMotion_C#v1	0	1000
1499	0	1	14	3	0	3	3	87	513	261	1539	CoherentMotion_C#v1	0	1000
1398	1	7	70	3	3	3	3	424	176	1272	528	CoherentMotion_C#v1	0	1000
1511	0	1	14	3	1	3	3	87	513	261	1539	CoherentMotion_C#v1	0	1000
2601	0	3	33	1	2	3	3	199	401	597	1203	CoherentMotion_C#v1	0	1000
1681	0	0	5	3	1	3	3	31	569	93	1707	CoherentMotion_C#v1	0	1000
1170	0	2	23	2	3	3	3	143	457	429	1371	CoherentMotion_C#v1	0	1000
1318	1	5	51	1	1	3	3	312	288	936	864	CoherentMotion_C#v1	0	1000
1865	1	4	42	2	2	3	3	256	344	768	1032	CoherentMotion_C#v1	0	1000
1473	1	6	61	3	3	3	3	368	232	1104	696	CoherentMotion_C#v1	0	1000
1500	1	5	51	1	1	3	3	312	288	936	864	CoherentMotion_C#v1	0	1000
1235	1	4	42	2	2	3	3	256	344	768	1032	CoherentMotion_C#v1	0	1000
1509	1	5	51	1	1	3	3	312	288	936	864	CoherentMotion_C#v1	0	1000
1734	0	2	23	1	2	3	3	143	457	429	1371	CoherentMotion_C#v1	0	1000
1345	1	6	61	0	0	3	3	368	232	1104	696	CoherentMotion_C#v1	0	1000
1433	1	3	33	0	0	3	3	199	401	597	1203	CoherentMotion_C#v1	0	1000
1475	1	2	23	0	0	3	3	143	457	429	1371	CoherentMotion_C#v1	0	1000
1486	0	0	5	3	1	3	3	31	569	93	1707	CoherentMotion_C#v1	0	1000
1888	1	0	5	0	0	3	3	31	569	93	1707	CoherentMotion_C#v1	0	1000
1243	1	5	51	3	3	3	3	312	288	936	864	CoherentMotion_C#v1	1	500
1137	1	0	5	2	2	3	3	31	569	93	1707	CoherentMotion_C#v1	1	500
955	1	6	61	2	2	3	3	368	232	1104	696	CoherentMotion_C#v1	1	500
905	1	6	61	1	1	3	3	368	232	1104	696	CoherentMotion_C#v1	1	500
932	1	3	33	2	2	3	3	199	401	597	1203	CoherentMotion_C#v1	1	500
993	0	6	61	1	3	3	3	368	232	1104	696	CoherentMotion_C#v1	1	500
795	1	3	33	1	1	3	3	199	401	597	1203	CoherentMotion_C#v1	1	500
917	1	5	51	3	3	3	3	312	288	936	864	CoherentMotion_C#v1	1	500
756	1	5	51	2	2	3	3	312	288	936	864	CoherentMotion_C#v1	1	500
871	1	7	70	2	2	3	3	424	176	1272	528	CoherentMotion_C#v1	1	500
930	1	3	33	3	3	3	3	199	401	597	1203	CoherentMotion_C#v1	1	500
986	0	1	14	1	2	3	3	87	513	261	1539	CoherentMotion_C#v1	1	500
1125	0	0	5	3	2	3	3	31	569	93	1707	CoherentMotion_C#v1	1	500
855	1	3	33	3	3	3	3	199	401	597	1203	CoherentMotion_C#v1	1	500
1082	0	1	14	3	1	3	3	87	513	261	1539	CoherentMotion_C#v1	1	500
773	1	7	70	0	0	3	3	424	176	1272	528	CoherentMotion_C#v1	1	500
970	1	7	70	2	2	3	3	424	176	1272	528	CoherentMotion_C#v1	1	500
831	1	6	61	3	3	3	3	368	232	1104	696	CoherentMotion_C#v1	1	500
1074	0	0	5	1	0	3	3	31	569	93	1707	CoherentMotion_C#v1	1	500
898	1	6	61	3	3	3	3	368	232	1104	696	CoherentMotion_C#v1	1	500
943	1	5	51	0	0	3	3	312	288	936	864	CoherentMotion_C#v1	1	500
1196	0	1	14	0	2	3	3	87	513	261	1539	CoherentMotion_C#v1	1	500
1166	0	1	14	1	3	3	3	87	513	261	1539	CoherentMotion_C#v1	1	500
850	1	5	51	0	0	3	3	312	288	936	864	CoherentMotion_C#v1	1	500
852	1	4	42	0	0	3	3	256	344	768	1032	CoherentMotion_C#v1	1	500
984	0	1	14	3	2	3	3	87	513	261	1539	CoherentMotion_C#v1	1	500
798	1	6	61	0	0	3	3	368	232	1104	696	CoherentMotion_C#v1	1	500
943	0	4	42	3	0	3	3	256	344	768	1032	CoherentMotion_C#v1	1	500
1397	0	0	5	2	0	3	3	31	569	93	1707	CoherentMotion_C#v1	1	500
860	1	5	51	1	1	3	3	312	288	936	864	CoherentMotion_C#v1	1	500
1629	0	6	61	0	2	3	3	368	232	1104	696	CoherentMotion_C#v1	1	500
945	1	1	14	0	0	3	3	87	513	261	1539	CoherentMotion_C#v1	1	500
773	1	6	61	3	3	3	3	368	232	1104	696	CoherentMotion_C#v1	1	500
877	1	6	61	0	0	3	3	368	232	1104	696	CoherentMotion_C#v1	1	500
697	1	6	61	3	3	3	3	368	232	1104	696	CoherentMotion_C#v1	1	500
800	1	7	70	0	0	3	3	424	176	1272	528	CoherentMotion_C#v1	1	500
1070	1	2	23	2	2	3	3	143	457	429	1371	CoherentMotion_C#v1	1	500
1003	1	3	33	2	2	3	3	199	401	597	1203	CoherentMotion_C#v1	1	500
849	1	5	51	0	0	3	3	312	288	936	864	CoherentMotion_C#v1	1	500
752	1	5	51	1	1	3	3	312	288	936	864	CoherentMotion_C#v1	1	500
773	1	4	42	1	1	3	3	256	344	768	1032	CoherentMotion_C#v1	1	500
796	1	5	51	0	0	3	3	312	288	936	864	CoherentMotion_C#v1	1	500
918	1	0	5	2	2	3	3	31	569	93	1707	CoherentMotion_C#v1	1	500
915	1	4	42	1	1	3	3	256	344	768	1032	CoherentMotion_C#v1	1	500
1011	0	3	33	3	1	3	3	199	401	597	1203	CoherentMotion_C#v1	1	500
870	1	5	51	3	3	3	3	312	288	936	864	CoherentMotion_C#v1	1	500
1277	0	2	23	3	2	3	3	143	457	429	1371	CoherentMotion_C#v1	1	500
783	1	7	70	3	3	3	3	424	176	1272	528	CoherentMotion_C#v1	1	500
984	0	0	5	2	1	3	3	31	569	93	1707	CoherentMotion_C#v1	1	500
861	1	5	51	1	1	3	3	312	288	936	864	CoherentMotion_C#v1	1	500
1176	0	2	23	2	0	3	3	143	457	429	1371	CoherentMotion_C#v1	1	500
955	1	1	14	3	3	3	3	87	513	261	1539	CoherentMotion_C#v1	1	500
904	1	3	33	2	2	3	3	199	401	597	1203	CoherentMotion_C#v1	1	500
846	1	7	70	2	2	3	3	424	176	1272	528	CoherentMotion_C#v1	1	500
1089	1	1	14	2	2	3	3	87	513	261	1539	CoherentMotion_C#v1	1	500
849	1	4	42	3	3	3	3	256	344	768	1032	CoherentMotion_C#v1	1	500
1004	1	1	14	0	0	3	3	87	513	261	1539	CoherentMotion_C#v1	1	500
731	1	6	61	1	1	3	3	368	232	1104	696	CoherentMotion_C#v1	1	500
827	1	6	61	3	3	3	3	368	232	1104	696	CoherentMotion_C#v1	1	500
804	1	7	70	0	0	3	3	424	176	1272	528	CoherentMotion_C#v1	1	500
903	0	2	23	1	0	3	3	143	457	429	1371	CoherentMotion_C#v1	1	500
746	1	3	33	2	2	3	3	199	401	597	1203	CoherentMotion_C#v1	1	500
1226	1	5	51	3	3	3	3	312	288	936	864	CoherentMotion_C#v1	1	500
947	1	3	33	0	0	3	3	199	401	597	1203	CoherentMotion_C#v1	1	500
1104	1	6	61	0	0	3	3	368	232	1104	696	CoherentMotion_C#v1	1	500
900	1	7	70	2	2	3	3	424	176	1272	528	CoherentMotion_C#v1	1	500
921	1	7	70	2	2	3	3	424	176	1272	528	CoherentMotion_C#v1	1	500
1557	1	3	33	0	0	3	3	199	401	597	1203	CoherentMotion_C#v1	1	500
961	0	0	5	2	3	3	3	31	569	93	1707	CoherentMotion_C#v1	1	500
1240	1	1	14	3	3	3	3	87	513	261	1539	CoherentMotion_C#v1	1	500
1020	1	0	5	3	3	3	3	31	569	93	1707	CoherentMotion_C#v1	1	500
924	0	5	51	3	1	3	3	312	288	936	864	CoherentMotion_C#v1	1	500
912	0	2	23	0	1	3	3	143	457	429	1371	CoherentMotion_C#v1	1	500
1437	0	5	51	3	0	3	3	312	288	936	864	CoherentMotion_C#v1	1	500
958	1	6	61	2	2	3	3	368	232	1104	696	CoherentMotion_C#v1	1	500
891	1	5	51	0	0	3	3	312	288	936	864	CoherentMotion_C#v1	1	500
936	1	7	70	2	2	3	3	424	176	1272	528	CoherentMotion_C#v1	1	500
1000	1	5	51	0	0	3	3	312	288	936	864	CoherentMotion_C#v1	1	500
939	0	3	33	0	2	3	3	199	401	597	1203	CoherentMotion_C#v1	1	500
1135	1	6	61	2	2	3	3	368	232	1104	696	CoherentMotion_C#v1	1	500
818	1	5	51	0	0	3	3	312	288	936	864	CoherentMotion_C#v1	1	500
1404	0	0	5	2	3	3	3	31	569	93	1707	CoherentMotion_C#v1	1	500
845	1	7	70	0	0	3	3	424	176	1272	528	CoherentMotion_C#v1	1	500
1007	1	6	61	3	3	3	3	368	232	1104	696	CoherentMotion_C#v1	1	500
862	1	3	33	1	1	3	3	199	401	597	1203	CoherentMotion_C#v1	1	500
1064	0	0	5	1	2	3	3	31	569	93	1707	CoherentMotion_C#v1	1	500
1048	1	0	5	0	0	3	3	31	569	93	1707	CoherentMotion_C#v1	1	500
933	0	0	5	0	3	3	3	31	569	93	1707	CoherentMotion_C#v1	1	500
961	0	0	5	1	3	3	3	31	569	93	1707	CoherentMotion_C#v1	1	500
898	1	4	42	1	1	3	3	256	344	768	1032	CoherentMotion_C#v1	1	500
1063	0	3	33	3	1	3	3	199	401	597	1203	CoherentMotion_C#v1	1	500
1166	0	2	23	3	1	3	3	143	457	429	1371	CoherentMotion_C#v1	1	500
914	0	1	14	1	3	3	3	87	513	261	1539	CoherentMotion_C#v1	1	500
1044	1	5	51	0	0	3	3	312	288	936	864	CoherentMotion_C#v1	1	500
897	1	1	14	0	0	3	3	87	513	261	1539	CoherentMotion_C#v1	1	500
1016	1	1	14	0	0	3	3	87	513	261	1539	CoherentMotion_C#v1	1	500
848	0	5	51	2	0	3	3	312	288	936	864	CoherentMotion_C#v1	1	500
841	0	2	23	1	0	3	3	143	457	429	1371	CoherentMotion_C#v1	1	500
1101	1	1	14	1	1	3	3	87	513	261	1539	CoherentMotion_C#v1	1	500
959	1	4	42	0	0	3	3	256	344	768	1032	CoherentMotion_C#v1	1	500
781	1	3	33	0	0	3	3	199	401	597	1203	CoherentMotion_C#v1	1	500
1429	1	3	33	0	0	3	3	199	401	597	1203	CoherentMotion_C#v1	1	500
838	0	3	33	2	0	3	3	199	401	597	1203	CoherentMotion_C#v1	1	500
857	0	2	23	3	0	3	3	143	457	429	1371	CoherentMotion_C#v1	1	500
924	1	3	33	1	1	3	3	199	401	597	1203	CoherentMotion_C#v1	1	500
831	1	4	42	1	1	3	3	256	344	768	1032	CoherentMotion_C#v1	1	500
822	1	3	33	1	1	3	3	199	401	597	1203	CoherentMotion_C#v1	1	500
1056	1	2	23	0	0	3	3	143	457	429	1371	CoherentMotion_C#v1	1	500
920	1	3	33	0	0	3	3	199	401	597	1203	CoherentMotion_C#v1	1	500
832	1	4	42	0	0	3	3	256	344	768	1032	CoherentMotion_C#v1	1	500
739	0	2	23	3	0	3	3	143	457	429	1371	CoherentMotion_C#v1	1	500
995	0	4	42	2	0	3	3	256	344	768	1032	CoherentMotion_C#v1	1	500
690	1	6	61	1	1	3	3	368	232	1104	696	CoherentMotion_C#v1	1	500
889	1	6	61	0	0	3	3	368	232	1104	696	CoherentMotion_C#v1	1	500
963	1	2	23	0	0	3	3	143	457	429	1371	CoherentMotion_C#v1	1	500
1104	0	0	5	1	2	3	3	31	569	93	1707	CoherentMotion_C#v1	1	500
699	1	6	61	0	0	3	3	368	232	1104	696	CoherentMotion_C#v1	1	500
711	1	5	51	1	1	3	3	312	288	936	864	CoherentMotion_C#v1	1	500
887	1	5	51	0	0	3	3	312	288	936	864	CoherentMotion_C#v1	1	500
652	1	5	51	0	0	3	3	312	288	936	864	CoherentMotion_C#v1	1	500
1058	0	0	5	3	0	3	3	31	569	93	1707	CoherentMotion_C#v1	1	500
762	1	0	5	1	1	3	3	31	569	93	1707	CoherentMotion_C#v1	1	500
623	1	2	23	1	1	3	3	143	457	429	1371	CoherentMotion_C#v1	1	500
847	1	2	23	3	3	3	3	143	457	429	1371	CoherentMotion_C#v1	1	500
817	1	7	70	0	0	3	3	424	176	1272	528	CoherentMotion_C#v1	1	500
802	1	7	70	0	0	3	3	424	176	1272	528	CoherentMotion_C#v1	1	500
891	0	0	5	3	0	3	3	31	569	93	1707	CoherentMotion_C#v1	1	500
1017	0	6	61	3	1	3	3	368	232	1104	696	CoherentMotion_C#v1	1	500
862	0	6	61	0	2	3	3	368	232	1104	696	CoherentMotion_C#v1	1	500
963	1	7	70	1	1	3	3	424	176	1272	528	CoherentMotion_C#v1	1	500
848	1	5	51	3	3	3	3	312	288	936	864	CoherentMotion_C#v1	1	500
931	0	1	14	3	1	3	3	87	513	261	1539	CoherentMotion_C#v1	1	500
759	1	7	70	0	0	3	3	424	176	1272	528	CoherentMotion_C#v1	1	500
815	1	4	42	0	0	3	3	256	344	768	1032	CoherentMotion_C#v1	1	500
1014	1	2	23	2	2	3	3	143	457	429	1371	CoherentMotion_C#v1	1	500
1096	1	4	42	3	3	3	3	256	344	768	1032	CoherentMotion_C#v1	1	500
1202	0	4	42	0	3	3	3	256	344	768	1032	CoherentMotion_C#v1	1	500
957	0	1	14	3	1	3	3	87	513	261	1539	CoherentMotion_C#v1	1	500
911	1	3	33	2	2	3	3	199	401	597	1203	CoherentMotion_C#v1	1	500
862	1	6	61	2	2	3	3	368	232	1104	696	CoherentMotion_C#v1	1	500
1138	0	0	5	2	0	3	3	31	569	93	1707	CoherentMotion_C#v1	1	500
900	0	1	14	2	1	3	3	87	513	261	1539	CoherentMotion_C#v1	1	500
871	1	5	51	2	2	3	3	312	288	936	864	CoherentMotion_C#v1	1	500
1161	0	0	5	3	1	3	3	31	569	93	1707	CoherentMotion_C#v1	1	500
942	1	2	23	2	2	3	3	143	457	429	1371	CoherentMotion_C#v1	1	500
844	1	3	33	0	0	3	3	199	401	597	1203	CoherentMotion_C#v1	1	500
885	0	4	42	0	2	3	3	256	344	768	1032	CoherentMotion_C#v1	1	500
761	0	2	23	3	0	3	3	143	457	429	1371	CoherentMotion_C#v1	1	500
1097	1	3	33	3	3	3	3	199	401	597	1203	CoherentMotion_C#v1	1	500
938	1	4	42	0	0	3	3	256	344	768	1032	CoherentMotion_C#v1	1	500
971	0	0	5	3	0	3	3	31	569	93	1707	CoherentMotion_C#v1	1	500
1134	0	1	14	1	0	3	3	87	513	261	1539	CoherentMotion_C#v1	1	500
771	1	7	70	3	3	3	3	424	176	1272	528	CoherentMotion_C#v1	1	500
892	1	0	5	0	0	3	3	31	569	93	1707	CoherentMotion_C#v1	1	500
851	1	7	70	2	2	3	3	424	176	1272	528	CoherentMotion_C#v1	1	500
917	1	3	33	3	3	3	3	199	401	597	1203	CoherentMotion_C#v1	1	500
1316	0	1	14	3	0	3	3	87	513	261	1539	CoherentMotion_C#v1	1	500
859	0	5	51	0	2	3	3	312	288	936	864	CoherentMotion_C#v1	1	500
1214	1	4	42	1	1	3	3	256	344	768	1032	CoherentMotion_C#v1	1	500
935	1	7	70	1	1	3	3	424	176	1272	528	CoherentMotion_C#v1	1	500
892	1	2	23	2	2	3	3	143	457	429	1371	CoherentMotion_C#v1	1	500
1048	0	4	42	0	2	3	3	256	344	768	1032	CoherentMotion_C#v1	1	500
873	1	3	33	0	0	3	3	199	401	597	1203	CoherentMotion_C#v1	1	500
1012	0	0	5	2	1	3	3	31	569	93	1707	CoherentMotion_C#v1	1	500
922	1	4	42	3	3	3	3	256	344	768	1032	CoherentMotion_C#v1	1	500
1225	0	0	5	1	3	3	3	31	569	93	1707	CoherentMotion_C#v1	1	500
844	1	6	61	1	1	3	3	368	232	1104	696	CoherentMotion_C#v1	1	500
752	1	7	70	1	1	3	3	424	176	1272	528	CoherentMotion_C#v1	1	500
920	0	5	51	1	3	3	3	312	288	936	864	CoherentMotion_C#v1	1	500
675	1	7	70	1	1	3	3	424	176	1272	528	CoherentMotion_C#v1	1	500
970	1	3	33	1	1	3	3	199	401	597	1203	CoherentMotion_C#v1	1	500
871	0	2	23	3	1	3	3	143	457	429	1371	CoherentMotion_C#v1	1	500
890	0	5	51	0	2	3	3	312	288	936	864	CoherentMotion_C#v1	1	500
906	1	1	14	1	1	3	3	87	513	261	1539	CoherentMotion_C#v1	1	500
1019	0	7	70	0	2	3	3	424	176	1272	528	CoherentMotion_C#v1	1	500
928	0	0	5	3	1	3	3	31	569	93	1707	CoherentMotion_C#v1	1	500
1147	0	2	23	0	3	3	3	143	457	429	1371	CoherentMotion_C#v1	1	500
1296	0	2	23	3	1	3	3	143	457	429	1371	CoherentMotion_C#v1	1	500
981	0	0	5	3	1	3	3	31	569	93	1707	CoherentMotion_C#v1	1	500
901	1	7	70	1	1	3	3	424	176	1272	528	CoherentMotion_C#v1	1	500
855	1	4	42	2	2	3	3	256	344	768	1032	CoherentMotion_C#v1	1	500
839	1	7	70	2	2	3	3	424	176	1272	528	CoherentMotion_C#v1	1	500
957	1	5	51	0	0	3	3	312	288	936	864	CoherentMotion_C#v1	1	500
779	0	6	61	3	1	3	3	368	232	1104	696	CoherentMotion_C#v1	1	500
884	0	4	42	0	2	3	3	256	344	768	1032	CoherentMotion_C#v1	1	500
1048	1	3	33	0	0	3	3	199	401	597	1203	CoherentMotion_C#v1	1	500
855	1	7	70	3	3	3	3	424	176	1272	528	CoherentMotion_C#v1	1	500
978	1	4	42	2	2	3	3	256	344	768	1032	CoherentMotion_C#v1	1	500
1247	0	3	33	3	2	3	3	199	401	597	1203	CoherentMotion_C#v1	1	500
1412	0	0	5	1	3	3	3	31	569	93	1707	CoherentMotion_C#v1	1	500
1399	1	0	5	0	0	3	3	31	569	93	1707	CoherentMotion_C#v1	1	500
1342	1	5	51	0	0	3	3	312	288	936	864	CoherentMotion_C#v1	1	500
1026	1	4	42	3	3	3	3	256	344	768	1032	CoherentMotion_C#v1	1	500
926	1	5	51	0	0	3	3	312	288	936	864	CoherentMotion_C#v1	1	500
1521	1	7	70	1	1	3	3	424	176	1272	528	CoherentMotion_C#v1	1	500
1038	0	4	42	0	2	3	3	256	344	768	1032	CoherentMotion_C#v1	1	500
868	1	5	51	1	1	3	3	312	288	936	864	CoherentMotion_C#v1	1	500
856	0	3	33	3	1	3	3	199	401	597	1203	CoherentMotion_C#v1	1	500
898	0	7	70	0	2	3	3	424	176	1272	528	CoherentMotion_C#v1	1	500
862	0	1	14	0	2	3	3	87	513	261	1539	CoherentMotion_C#v1	1	500
825	0	1	14	0	1	3	3	87	513	261	1539	CoherentMotion_C#v1	1	500
1248	0	1	14	2	0	3	3	87	513	261	1539	CoherentMotion_C#v1	1	500
901	0	3	33	3	0	3	3	199	401	597	1203	CoherentMotion_C#v1	1	500
906	1	2	23	0	0	3	3	143	457	429	1371	CoherentMotion_C#v1	1	500
780	1	3	33	3	3	3	3	199	401	597	1203	CoherentMotion_C#v1	1	500
701	1	4	42	3	3	3	3	256	344	768	1032	CoherentMotion_C#v1	1	500
581	0	1	14	0	3	3	3	87	513	261	1539	CoherentMotion_C#v1	1	500
768	1	2	23	2	2	3	3	143	457	429	1371	CoherentMotion_C#v1	1	500
958	0	1	14	2	0	3	3	87	513	261	1539	CoherentMotion_C#v1	1	500
739	1	6	61	2	2	3	3	368	232	1104	696	CoherentMotion_C#v1	1	500
894	0	0	5	3	2	3	3	31	569	93	1707	CoherentMotion_C#v1	1	500
818	1	3	33	3	3	3	3	199	401	597	1203	CoherentMotion_C#v1	1	500
1029	0	1	14	0	3	3	3	87	513	261	1539	CoherentMotion_C#v1	1	500
1052	0	3	33	0	3	3	3	199	401	597	1203	CoherentMotion_C#v1	1	500
1188	0	3	33	2	3	3	3	199	401	597	1203	CoherentMotion_C#v1	1	500
855	1	4	42	2	2	3	3	256	344	768	1032	CoherentMotion_C#v1	1	500
954	0	0	5	3	2	3	3	31	569	93	1707	CoherentMotion_C#v1	1	500
1194	0	5	51	0	3	3	3	312	288	936	864	CoherentMotion_C#v1	1	500
737	0	2	23	2	0	3	3	143	457	429	1371	CoherentMotion_C#v1	1	500
984	0	4	42	1	2	3	3	256	344	768	1032	CoherentMotion_C#v1	1	500
768	1	5	51	1	1	3	3	312	288	936	864	CoherentMotion_C#v1	1	500
825	1	6	61	1	1	3	3	368	232	1104	696	CoherentMotion_C#v1	1	500
983	0	6	61	0	2	3	3	368	232	1104	696	CoherentMotion_C#v1	1	500
1456	0	6	61	2	0	3	3	368	232	1104	696	CoherentMotion_C#v1	1	500
1355	1	3	33	2	2	3	3	199	401	597	1203	CoherentMotion_C#v1	1	500
819	1	5	51	2	2	3	3	312	288	936	864	CoherentMotion_C#v1	1	500
788	1	4	42	2	2	3	3	256	344	768	1032	CoherentMotion_C#v1	1	500
553	0	2	23	0	2	3	3	143	457	429	1371	CoherentMotion_C#v1	1	500
983	1	1	14	0	0	3	3	87	513	261	1539	CoherentMotion_C#v1	1	500
990	1	1	14	0	0	3	3	87	513	261	1539	CoherentMotion_C#v1	1	500
861	0	1	14	2	0	3	3	87	513	261	1539	CoherentMotion_C#v1	1	500
943	1	6	61	2	2	3	3	368	232	1104	696	CoherentMotion_C#v1	1	500
991	0	0	5	1	2	3	3	31	569	93	1707	CoherentMotion_C#v1	1	500
860	1	6	61	3	3	3	3	368	232	1104	696	CoherentMotion_C#v1	1	500
983	0	0	5	2	1	3	3	31	569	93	1707	CoherentMotion_C#v1	1	500
795	1	3	33	0	0	3	3	199	401	597	1203	CoherentMotion_C#v1	1	500
1084	0	4	42	2	0	3	3	256	344	768	1032	CoherentMotion_C#v1	1	500
898	1	7	70	3	3	3	3	424	176	1272	528	CoherentMotion_C#v1	1	500
927	0	2	23	3	1	3	3	143	457	429	1371	CoherentMotion_C#v1	1	500
853	0	2	23	3	1	3	3	143	457	429	1371	CoherentMotion_C#v1	1	500
825	0	6	61	0	2	3	3	368	232	1104	696	CoherentMotion_C#v1	1	500
979	0	3	33	0	2	3	3	199	401	597	1203	CoherentMotion_C#v1	1	500
778	1	6	61	2	2	3	3	368	232	1104	696	CoherentMotion_C#v1	1	500
1010	1	3	33	1	1	3	3	199	401	597	1203	CoherentMotion_C#v1	1	500
849	0	2	23	3	1	3	3	143	457	429	1371	CoherentMotion_C#v1	1	500
1880	1	1	14	2	2	3	3	87	513	261	1539	CoherentMotion_C#v1	1	500
1025	1	7	70	3	3	3	3	424	176	1272	528	CoherentMotion_C#v1	1	500
1321	1	3	33	3	3	3	3	199	401	597	1203	CoherentMotion_C#v1	1	500
814	1	4	42	1	1	3	3	256	344	768	1032	CoherentMotion_C#v1	1	500
992	1	1	14	2	2	3	3	87	513	261	1539	CoherentMotion_C#v1	1	500
832	1	7	70	2	2	3	3	424	176	1272	528	CoherentMotion_C#v1	1	500
1331	0	0	5	3	0	3	3	31	569	93	1707	CoherentMotion_C#v1	1	500
897	0	6	61	3	1	3	3	368	232	1104	696	CoherentMotion_C#v1	1	500
946	0	4	42	0	2	3	3	256	344	768	1032	CoherentMotion_C#v1	1	500
674	1	5	51	1	1	3	3	312	288	936	864	CoherentMotion_C#v1	1	500
870	1	7	70	0	0	3	3	424	176	1272	528	CoherentMotion_C#v1	1	500
1404	0	3	33	3	0	3	3	199	401	597	1203	CoherentMotion_C#v1	1	500
859	0	1	14	1	0	3	3	87	513	261	1539	CoherentMotion_C#v1	1	500
937	0	0	5	1	3	3	3	31	569	93	1707	CoherentMotion_C#v1	1	500
903	1	1	14	0	0	3	3	87	513	261	1539	CoherentMotion_C#v1	1	500
772	1	7	70	2	2	3	3	424	176	1272	528	CoherentMotion_C#v1	1	500
1011	1	4	42	0	0	3	3	256	344	768	1032	CoherentMotion_C#v1	1	500
921	1	1	14	3	3	3	3	87	513	261	1539	CoherentMotion_C#v1	1	500
830	1	5	51	2	2	3	3	312	288	936	864	CoherentMotion_C#v1	1	500
896	1	5	51	3	3	3	3	312	288	936	864	CoherentMotion_C#v1	1	500
710	1	5	51	0	0	3	3	312	288	936	864	CoherentMotion_C#v1	1	500
1021	0	1	14	1	0	3	3	87	513	261	1539	CoherentMotion_C#v1	1	500
1156	0	2	23	0	2	3	3	143	457	429	1371	CoherentMotion_C#v1	1	500
800	0	2	23	0	3	3	3	143	457	429	1371	CoherentMotion_C#v1	1	500
1090	1	4	42	3	3	3	3	256	344	768	1032	CoherentMotion_C#v1	1	500
1136	0	5	51	0	1	3	3	312	288	936	864	CoherentMotion_C#v1	1	500
845	1	7	70	3	3	3	3	424	176	1272	528	CoherentMotion_C#v1	1	500
1382	0	2	23	1	0	3	3	143	457	429	1371	CoherentMotion_C#v1	1	500
1315	0	4	42	3	1	3	3	256	344	768	1032	CoherentMotion_C#v1	1	500
1174	1	7	70	2	2	3	3	424	176	1272	528	CoherentMotion_C#v1	1	500
1231	1	0	5	0	0	3	3	31	569	93	1707	CoherentMotion_C#v1	1	500
1122	0	2	23	2	0	3	3	143	457	429	1371	CoherentMotion_C#v1	1	500
798	0	2	23	2	1	3	3	143	457	429	1371	CoherentMotion_C#v1	1	500
951	0	3	33	1	3	3	3	199	401	597	1203	CoherentMotion_C#v1	1	500
1564	0	0	5	1	3	3	3	31	569	93	1707	CoherentMotion_C#v1	1	500
950	0	4	42	1	3	3	3	256	344	768	1032	CoherentMotion_C#v1	1	500
855	1	2	23	1	1	3	3	143	457	429	1371	CoherentMotion_C#v1	1	500
889	1	7	70	3	3	3	3	424	176	1272	528	CoherentMotion_C#v1	1	500
1037	1	4	42	2	2	3	3	256	344	768	1032	CoherentMotion_C#v1	1	500
1109	0	0	5	1	0	3	3	31	569	93	1707	CoherentMotion_C#v1	1	500
1038	1	2	23	2	2	3	3	143	457	429	1371	CoherentMotion_C#v1	1	500
843	1	6	61	0	0	3	3	368	232	1104	696	CoherentMotion_C#v1	1	500
744	1	7	70	0	0	3	3	424	176	1272	528	CoherentMotion_C#v1	1	500
823	1	5	51	0	0	3	3	312	288	936	864	CoherentMotion_C#v1	1	500
1066	1	0	5	3	3	3	3	31	569	93	1707	CoherentMotion_C#v1	1	500
727	1	7	70	0	0	3	3	424	176	1272	528	CoherentMotion_C#v1	1	500
1018	1	0	5	0	0	3	3	31	569	93	1707	CoherentMotion_C#v1	1	500
818	1	4	42	3	3	3	3	256	344	768	1032	CoherentMotion_C#v1	1	500
813	1	7	70	1	1	3	3	424	176	1272	528	CoherentMotion_C#v1	1	500
885	0	2	23	2	3	3	3	143	457	429	1371	CoherentMotion_C#v1	1	500
1160	0	1	14	2	0	3	3	87	513	261	1539	CoherentMotion_C#v1	1	500
778	0	0	5	1	3	3	3	31	569	93	1707	CoherentMotion_C#v1	1	500
1178	1	0	5	3	3	3	3	31	569	93	1707	CoherentMotion_C#v1	1	500
854	0	3	33	1	3	3	3	199	401	597	1203	CoherentMotion_C#v1	1	500
922	1	4	42	0	0	3	3	256	344	768	1032	CoherentMotion_C#v1	1	500
885	1	5	51	3	3	3	3	312	288	936	864	CoherentMotion_C#v1	1	500
907	1	1	14	0	0	3	3	87	513	261	1539	CoherentMotion_C#v1	1	500
902	1	6	61	2	2	3	3	368	232	1104	696	CoherentMotion_C#v1	1	500
1323	0	0	5	3	2	3	3	31	569	93	1707	CoherentMotion_C#v1	1	500
1054	0	5	51	1	3	3	3	312	288	936	864	CoherentMotion_C#v1	1	500
1019	1	5	51	0	0	3	3	312	288	936	864	CoherentMotion_C#v1	1	500
882	1	4	42	2	2	3	3	256	344	768	1032	CoherentMotion_C#v1	1	500
702	1	6	61	1	1	3	3	368	232	1104	696	CoherentMotion_C#v1	1	500
1021	0	1	14	0	1	3	3	87	513	261	1539	CoherentMotion_C#v1	1	500
932	0	1	14	2	0	3	3	87	513	261	1539	CoherentMotion_C#v1	1	500
752	1	4	42	3	3	3	3	256	344	768	1032	CoherentMotion_C#v1	1	500
855	1	4	42	0	0	3	3	256	344	768	1032	CoherentMotion_C#v1	1	500
969	1	5	51	1	1	3	3	312	288	936	864	CoherentMotion_C#v1	1	500
1248	0	0	5	0	1	3	3	31	569	93	1707	CoherentMotion_C#v1	1	500
645	1	4	42	3	3	3	3	256	344	768	1032	CoherentMotion_C#v1	1	500
938	0	6	61	1	3	3	3	368	232	1104	696	CoherentMotion_C#v1	1	500
832	1	3	33	2	2	3	3	199	401	597	1203	CoherentMotion_C#v1	1	500
905	0	2	23	0	2	3	3	143	457	429	1371	CoherentMotion_C#v1	1	500
805	1	7	70	0	0	3	3	424	176	1272	528	CoherentMotion_C#v1	1	500
822	1	6	61	2	2	3	3	368	232	1104	696	CoherentMotion_C#v1	1	500
761	1	4	42	3	3	3	3	256	344	768	1032	CoherentMotion_C#v1	1	500
608	0	4	42	2	1	3	3	256	344	768	1032	CoherentMotion_C#v1	1	500
806	1	0	5	2	2	3	3	31	569	93	1707	CoherentMotion_C#v1	1	500
1030	1	1	14	0	0	3	3	87	513	261	1539	CoherentMotion_C#v1	1	500
917	0	7	70	3	1	3	3	424	176	1272	528	CoherentMotion_C#v1	1	500
833	1	7	70	0	0	3	3	424	176	1272	528	CoherentMotion_C#v1	1	500
837	0	1	14	0	2	3	3	87	513	261	1539	CoherentMotion_C#v1	1	500
1020	0	2	23	3	0	3	3	143	457	429	1371	CoherentMotion_C#v1	1	500
916	1	2	23	0	0	3	3	143	457	429	1371	CoherentMotion_C#v1	1	500
1003	0	4	42	3	0	3	3	256	344	768	1032	CoherentMotion_C#v1	1	500
878	0	2	23	1	2	3	3	143	457	429	1371	CoherentMotion_C#v1	1	500
1111	0	4	42	3	1	3	3	256	344	768	1032	CoherentMotion_C#v1	1	500
855	1	7	70	2	2	3	3	424	176	1272	528	CoherentMotion_C#v1	1	500
840	0	5	51	1	3	3	3	312	288	936	864	CoherentMotion_C#v1	1	500
851	1	3	33	2	2	3	3	199	401	597	1203	CoherentMotion_C#v1	1	500
4221	0	7	70	0	2	3	3	424	176	1272	528	CoherentMotion_C#v1	1	500
1000	1	2	23	2	2	3	3	143	457	429	1371	CoherentMotion_C#v1	1	500
798	0	2	23	0	2	3	3	143	457	429	1371	CoherentMotion_C#v1	1	500
951	0	3	33	0	2	3	3	199	401	597	1203	CoherentMotion_C#v1	1	500
3197	1	6	61	2	2	3	3	368	232	1104	696	CoherentMotion_C#v1	1	500
859	1	0	5	2	2	3	3	31	569	93	1707	CoherentMotion_C#v1	1	500
782	0	3	33	1	2	3	3	199	401	597	1203	CoherentMotion_C#v1	1	500
695	0	0	5	2	0	3	3	31	569	93	1707	CoherentMotion_C#v1	1	500
855	1	5	51	2	2	3	3	312	288	936	864	CoherentMotion_C#v1	1	500
680	1	2	23	1	1	3	3	143	457	429	1371	CoherentMotion_C#v1	1	500
955	1	0	5	1	1	3	3	31	569	93	1707	CoherentMotion_C#v1	1	500
653	1	3	33	1	1	3	3	199	401	597	1203	CoherentMotion_C#v1	1	500
802	1	6	61	3	3	3	3	368	232	1104	696	CoherentMotion_C#v1	1	500
812	0	5	51	3	1	3	3	312	288	936	864	CoherentMotion_C#v1	1	500
805	1	7	70	2	2	3	3	424	176	1272	528	CoherentMotion_C#v1	1	500
1215	0	5	51	2	0	3	3	312	288	936	864	CoherentMotion_C#v1	1	500
995	0	0	5	0	1	3	3	31	569	93	1707	CoherentMotion_C#v1	1	500
1235	1	2	23	3	3	3	3	143	457	429	1371	CoherentMotion_C#v1	1	500
737	1	1	14	1	1	3	3	87	513	261	1539	CoherentMotion_C#v1	1	500
956	1	6	61	0	0	3	3	368	232	1104	696	CoherentMotion_C#v1	1	500
1266	0	1	14	3	2	3	3	87	513	261	1539	CoherentMotion_C#v1	1	500
768	1	7	70	2	2	3	3	424	176	1272	528	CoherentMotion_C#v1	1	500
985	0	6	61	1	3	3	3	368	232	1104	696	CoherentMotion_C#v1	1	500
894	0	2	23	0	2	3	3	143	457	429	1371	CoherentMotion_C#v1	1	500
867	1	1	14	0	0	3	3	87	513	261	1539	CoherentMotion_C#v1	1	500
839	1	7	70	2	2	3	3	424	176	1272	528	CoherentMotion_C#v1	1	500
957	1	4	42	3	3	3	3	256	344	768	1032	CoherentMotion_C#v1	1	500
1069	1	1	14	0	0	3	3	87	513	261	1539	CoherentMotion_C#v1	1	500
983	0	6	61	1	3	3	3	368	232	1104	696	CoherentMotion_C#v1	1	500
805	1	4	42	1	1	3	3	256	344	768	1032	CoherentMotion_C#v1	1	500
1237	0	0	5	1	0	3	3	31	569	93	1707	CoherentMotion_C#v1	1	500
690	1	6	61	1	1	3	3	368	232	1104	696	CoherentMotion_C#v1	1	500
961	0	0	5	1	3	3	3	31	569	93	1707	CoherentMotion_C#v1	1	500
792	1	7	70	0	0	3	3	424	176	1272	528	CoherentMotion_C#v1	1	500
754	1	5	51	1	1	3	3	312	288	936	864	CoherentMotion_C#v1	1	500
1001	0	1	14	1	3	3	3	87	513	261	1539	CoherentMotion_C#v1	1	500
1149	1	7	70	3	3	3	3	424	176	1272	528	CoherentMotion_C#v1	1	500
1017	1	2	23	1	1	3	3	143	457	429	1371	CoherentMotion_C#v1	1	500
796	1	6	61	0	0	3	3	368	232	1104	696	CoherentMotion_C#v1	1	500
778	1	6	61	2	2	3	3	368	232	1104	696	CoherentMotion_C#v1	1	500
1026	0	4	42	2	0	3	3	256	344	768	1032	CoherentMotion_C#v1	1	500
1025	0	2	23	0	2	3	3	143	457	429	1371	CoherentMotion_C#v1	1	500
722	0	3	33	3	1	3	3	199	401	597	1203	CoherentMotion_C#v1	1	500
998	0	2	23	2	3	3	3	143	457	429	1371	CoherentMotion_C#v1	1	500
783	0	1	14	3	1	3	3	87	513	261	1539	CoherentMotion_C#v1	1	500
1071	0	3	33	1	2	3	3	199	401	597	1203	CoherentMotion_C#v1	1	500
2038	0	2	23	1	0	3	3	143	457	429	1371	CoherentMotion_C#v1	1	500
1416	0	5	51	2	3	3	3	312	288	936	864	CoherentMotion_C#v1	1	500
857	0	6	61	0	2	3	3	368	232	1104	696	CoherentMotion_C#v1	1	500
892	0	0	5	3	0	3	3	31	569	93	1707	CoherentMotion_C#v1	1	500
902	0	6	61	3	1	3	3	368	232	1104	696	CoherentMotion_C#v1	1	500
964	0	3	33	0	2	3	3	199	401	597	1203	CoherentMotion_C#v1	1	500
2266	0	4	42	1	2	3	3	256	344	768	1032	CoherentMotion_C#v1	1	500
1183	1	6	61	1	1	3	3	368	232	1104	696	CoherentMotion_C#v1	1	500
868	1	1	14	3	3	3	3	87	513	261	1539	CoherentMotion_C#v1	1	500
848	1	4	42	0	0	3	3	256	344	768	1032	CoherentMotion_C#v1	1	500
1170	0	7	70	1	3	3	3	424	176	1272	528	CoherentMotion_C#v1	1	500
716	1	6	61	2	2	3	3	368	232	1104	696	CoherentMotion_C#v1	1	500
916	1	1	14	2	2	3	3	87	513	261	1539	CoherentMotion_C#v1	1	500
960	1	7	70	1	1	3	3	424	176	1272	528	CoherentMotion_C#v1	1	500
790	0	2	23	0	2	3	3	143	457	429	1371	CoherentMotion_C#v1	1	500
703	0	2	23	1	2	3	3	143	457	429	1371	CoherentMotion_C#v1	1	500
997	0	1	14	1	0	3	3	87	513	261	1539	CoherentMotion_C#v1	1	500
1280	0	3	33	3	1	3	3	199	401	597	1203	CoherentMotion_C#v1	1	500
890	1	7	70	1	1	3	3	424	176	1272	528	CoherentMotion_C#v1	1	500
