# Supplementary material for: The Leuven Embedded Figures Test (L-EFT): measuring perception, intelligence or executive function?
Source: PeerJ. 2018 Mar 26;6:e4524. doi: 10.7717/peerj.4524 (PMC5875396; doi:10.7717/peerj.4524)
Supplement: Supplemental Information 9 [file peerj-06-4524-s009.zip › Study 1/CoherentMotion/117460CoherentMotion.csv]

ReactionTime	Accuracy	CoherenceLevel	CoherenceValue	StimDirection	RespDirection	G_MeanCoherentSpeed	G_MeanRandomSpeed	TotalCoherent	TotalRandom	TotalCoherentSpeed	TotalRandomSpeed	TestID	MainPrac	MotionDuration
1068	1	5	51	2	2	3	3	312	288	936	864	CoherentMotion_C#v1	0	1000
1642	0	0	5	1	3	3	3	31	569	93	1707	CoherentMotion_C#v1	0	1000
5737	0	2	23	3	0	3	3	143	457	429	1371	CoherentMotion_C#v1	0	1000
1890	1	4	42	3	3	3	3	256	344	768	1032	CoherentMotion_C#v1	0	1000
1559	0	5	51	2	1	3	3	312	288	936	864	CoherentMotion_C#v1	0	1000
1476	1	5	51	2	2	3	3	312	288	936	864	CoherentMotion_C#v1	0	1000
1415	0	0	5	2	3	3	3	31	569	93	1707	CoherentMotion_C#v1	0	1000
1601	1	6	61	1	1	3	3	368	232	1104	696	CoherentMotion_C#v1	0	1000
1670	0	4	42	2	0	3	3	256	344	768	1032	CoherentMotion_C#v1	0	1000
1596	1	7	70	3	3	3	3	424	176	1272	528	CoherentMotion_C#v1	0	1000
1324	1	5	51	0	0	3	3	312	288	936	864	CoherentMotion_C#v1	0	1000
4635	0	2	23	3	1	3	3	143	457	429	1371	CoherentMotion_C#v1	0	1000
1571	1	3	33	0	0	3	3	199	401	597	1203	CoherentMotion_C#v1	0	1000
1492	1	1	14	3	3	3	3	87	513	261	1539	CoherentMotion_C#v1	0	1000
1695	1	3	33	1	1	3	3	199	401	597	1203	CoherentMotion_C#v1	0	1000
1503	1	5	51	1	1	3	3	312	288	936	864	CoherentMotion_C#v1	0	1000
1595	1	0	5	2	2	3	3	31	569	93	1707	CoherentMotion_C#v1	0	1000
1632	1	3	33	0	0	3	3	199	401	597	1203	CoherentMotion_C#v1	0	1000
1583	1	4	42	2	2	3	3	256	344	768	1032	CoherentMotion_C#v1	0	1000
1428	1	3	33	0	0	3	3	199	401	597	1203	CoherentMotion_C#v1	0	1000
1406	1	4	42	1	1	3	3	256	344	768	1032	CoherentMotion_C#v1	0	1000
1816	1	6	61	0	0	3	3	368	232	1104	696	CoherentMotion_C#v1	0	1000
1772	1	0	5	2	2	3	3	31	569	93	1707	CoherentMotion_C#v1	0	1000
1917	1	0	5	3	3	3	3	31	569	93	1707	CoherentMotion_C#v1	0	1000
1524	1	4	42	3	3	3	3	256	344	768	1032	CoherentMotion_C#v1	0	1000
1401	1	0	5	1	1	3	3	31	569	93	1707	CoherentMotion_C#v1	0	1000
1639	0	0	5	1	0	3	3	31	569	93	1707	CoherentMotion_C#v1	0	1000
1353	1	6	61	1	1	3	3	368	232	1104	696	CoherentMotion_C#v1	0	1000
1320	1	7	70	0	0	3	3	424	176	1272	528	CoherentMotion_C#v1	0	1000
1517	0	1	14	0	3	3	3	87	513	261	1539	CoherentMotion_C#v1	0	1000
3681	0	0	5	0	2	3	3	31	569	93	1707	CoherentMotion_C#v1	0	1000
1597	1	4	42	3	3	3	3	256	344	768	1032	CoherentMotion_C#v1	0	1000
1660	1	1	14	1	1	3	3	87	513	261	1539	CoherentMotion_C#v1	0	1000
2083	0	0	5	2	3	3	3	31	569	93	1707	CoherentMotion_C#v1	0	1000
1573	1	1	14	0	0	3	3	87	513	261	1539	CoherentMotion_C#v1	0	1000
1914	0	2	23	1	2	3	3	143	457	429	1371	CoherentMotion_C#v1	0	1000
1368	0	1	14	2	1	3	3	87	513	261	1539	CoherentMotion_C#v1	0	1000
1472	1	1	14	3	3	3	3	87	513	261	1539	CoherentMotion_C#v1	0	1000
1460	1	3	33	2	2	3	3	199	401	597	1203	CoherentMotion_C#v1	0	1000
1558	1	6	61	1	1	3	3	368	232	1104	696	CoherentMotion_C#v1	0	1000
1619	1	1	14	0	0	3	3	87	513	261	1539	CoherentMotion_C#v1	0	1000
1392	1	3	33	1	1	3	3	199	401	597	1203	CoherentMotion_C#v1	0	1000
1888	0	0	5	0	1	3	3	31	569	93	1707	CoherentMotion_C#v1	0	1000
1359	1	6	61	1	1	3	3	368	232	1104	696	CoherentMotion_C#v1	0	1000
1359	1	5	51	0	0	3	3	312	288	936	864	CoherentMotion_C#v1	0	1000
1359	1	2	23	0	0	3	3	143	457	429	1371	CoherentMotion_C#v1	0	1000
1366	1	6	61	2	2	3	3	368	232	1104	696	CoherentMotion_C#v1	0	1000
1334	1	1	14	3	3	3	3	87	513	261	1539	CoherentMotion_C#v1	0	1000
1353	0	1	14	2	1	3	3	87	513	261	1539	CoherentMotion_C#v1	0	1000
1342	1	3	33	2	2	3	3	199	401	597	1203	CoherentMotion_C#v1	0	1000
1426	0	0	5	2	0	3	3	31	569	93	1707	CoherentMotion_C#v1	0	1000
1382	1	7	70	3	3	3	3	424	176	1272	528	CoherentMotion_C#v1	0	1000
1376	1	4	42	1	1	3	3	256	344	768	1032	CoherentMotion_C#v1	0	1000
1543	0	0	5	1	2	3	3	31	569	93	1707	CoherentMotion_C#v1	0	1000
1402	1	3	33	2	2	3	3	199	401	597	1203	CoherentMotion_C#v1	0	1000
2044	0	0	5	1	3	3	3	31	569	93	1707	CoherentMotion_C#v1	0	1000
1741	0	0	5	1	0	3	3	31	569	93	1707	CoherentMotion_C#v1	0	1000
6463	1	3	33	0	0	3	3	199	401	597	1203	CoherentMotion_C#v1	0	1000
1473	1	7	70	3	3	3	3	424	176	1272	528	CoherentMotion_C#v1	0	1000
1155	1	7	70	3	3	3	3	424	176	1272	528	CoherentMotion_C#v1	0	1000
1286	1	1	14	0	0	3	3	87	513	261	1539	CoherentMotion_C#v1	0	1000
1308	1	7	70	2	2	3	3	424	176	1272	528	CoherentMotion_C#v1	0	1000
1055	1	2	23	3	3	3	3	143	457	429	1371	CoherentMotion_C#v1	0	1000
1379	1	2	23	3	3	3	3	143	457	429	1371	CoherentMotion_C#v1	0	1000
1210	0	1	14	2	3	3	3	87	513	261	1539	CoherentMotion_C#v1	0	1000
1173	1	4	42	2	2	3	3	256	344	768	1032	CoherentMotion_C#v1	0	1000
1297	1	6	61	3	3	3	3	368	232	1104	696	CoherentMotion_C#v1	0	1000
1528	1	7	70	0	0	3	3	424	176	1272	528	CoherentMotion_C#v1	0	1000
1196	1	4	42	3	3	3	3	256	344	768	1032	CoherentMotion_C#v1	0	1000
1352	0	1	14	2	0	3	3	87	513	261	1539	CoherentMotion_C#v1	0	1000
1027	1	3	33	3	3	3	3	199	401	597	1203	CoherentMotion_C#v1	0	1000
1043	1	6	61	0	0	3	3	368	232	1104	696	CoherentMotion_C#v1	0	1000
1135	1	1	14	3	3	3	3	87	513	261	1539	CoherentMotion_C#v1	0	1000
1425	1	4	42	2	2	3	3	256	344	768	1032	CoherentMotion_C#v1	0	1000
1802	1	0	5	1	1	3	3	31	569	93	1707	CoherentMotion_C#v1	0	1000
1151	1	6	61	1	1	3	3	368	232	1104	696	CoherentMotion_C#v1	0	1000
1425	1	7	70	3	3	3	3	424	176	1272	528	CoherentMotion_C#v1	0	1000
1298	1	3	33	3	3	3	3	199	401	597	1203	CoherentMotion_C#v1	0	1000
1169	1	6	61	0	0	3	3	368	232	1104	696	CoherentMotion_C#v1	0	1000
1141	1	4	42	0	0	3	3	256	344	768	1032	CoherentMotion_C#v1	0	1000
899	1	6	61	2	2	3	3	368	232	1104	696	CoherentMotion_C#v1	1	500
1063	1	7	70	3	3	3	3	424	176	1272	528	CoherentMotion_C#v1	1	500
911	1	7	70	3	3	3	3	424	176	1272	528	CoherentMotion_C#v1	1	500
882	1	7	70	1	1	3	3	424	176	1272	528	CoherentMotion_C#v1	1	500
1078	0	0	5	1	0	3	3	31	569	93	1707	CoherentMotion_C#v1	1	500
934	1	7	70	1	1	3	3	424	176	1272	528	CoherentMotion_C#v1	1	500
1035	1	6	61	1	1	3	3	368	232	1104	696	CoherentMotion_C#v1	1	500
884	1	7	70	2	2	3	3	424	176	1272	528	CoherentMotion_C#v1	1	500
1143	0	1	14	1	0	3	3	87	513	261	1539	CoherentMotion_C#v1	1	500
922	1	5	51	2	2	3	3	312	288	936	864	CoherentMotion_C#v1	1	500
1118	0	0	5	1	0	3	3	31	569	93	1707	CoherentMotion_C#v1	1	500
903	1	5	51	2	2	3	3	312	288	936	864	CoherentMotion_C#v1	1	500
723	1	3	33	1	1	3	3	199	401	597	1203	CoherentMotion_C#v1	1	500
1042	1	3	33	1	1	3	3	199	401	597	1203	CoherentMotion_C#v1	1	500
763	1	4	42	2	2	3	3	256	344	768	1032	CoherentMotion_C#v1	1	500
882	1	0	5	3	3	3	3	31	569	93	1707	CoherentMotion_C#v1	1	500
911	0	1	14	0	1	3	3	87	513	261	1539	CoherentMotion_C#v1	1	500
746	1	7	70	1	1	3	3	424	176	1272	528	CoherentMotion_C#v1	1	500
850	1	5	51	1	1	3	3	312	288	936	864	CoherentMotion_C#v1	1	500
918	0	0	5	2	3	3	3	31	569	93	1707	CoherentMotion_C#v1	1	500
738	1	5	51	3	3	3	3	312	288	936	864	CoherentMotion_C#v1	1	500
690	1	4	42	1	1	3	3	256	344	768	1032	CoherentMotion_C#v1	1	500
736	1	5	51	1	1	3	3	312	288	936	864	CoherentMotion_C#v1	1	500
798	1	6	61	2	2	3	3	368	232	1104	696	CoherentMotion_C#v1	1	500
808	1	4	42	1	1	3	3	256	344	768	1032	CoherentMotion_C#v1	1	500
718	1	4	42	1	1	3	3	256	344	768	1032	CoherentMotion_C#v1	1	500
537	1	6	61	2	2	3	3	368	232	1104	696	CoherentMotion_C#v1	1	500
797	1	5	51	0	0	3	3	312	288	936	864	CoherentMotion_C#v1	1	500
677	1	5	51	2	2	3	3	312	288	936	864	CoherentMotion_C#v1	1	500
538	1	6	61	1	1	3	3	368	232	1104	696	CoherentMotion_C#v1	1	500
591	1	5	51	3	3	3	3	312	288	936	864	CoherentMotion_C#v1	1	500
666	1	7	70	0	0	3	3	424	176	1272	528	CoherentMotion_C#v1	1	500
657	1	5	51	2	2	3	3	312	288	936	864	CoherentMotion_C#v1	1	500
661	1	5	51	3	3	3	3	312	288	936	864	CoherentMotion_C#v1	1	500
900	0	2	23	3	1	3	3	143	457	429	1371	CoherentMotion_C#v1	1	500
896	0	0	5	0	3	3	3	31	569	93	1707	CoherentMotion_C#v1	1	500
620	1	3	33	1	1	3	3	199	401	597	1203	CoherentMotion_C#v1	1	500
754	1	0	5	2	2	3	3	31	569	93	1707	CoherentMotion_C#v1	1	500
778	0	2	23	2	0	3	3	143	457	429	1371	CoherentMotion_C#v1	1	500
787	1	5	51	0	0	3	3	312	288	936	864	CoherentMotion_C#v1	1	500
644	1	4	42	2	2	3	3	256	344	768	1032	CoherentMotion_C#v1	1	500
746	1	4	42	2	2	3	3	256	344	768	1032	CoherentMotion_C#v1	1	500
625	1	6	61	1	1	3	3	368	232	1104	696	CoherentMotion_C#v1	1	500
629	1	6	61	1	1	3	3	368	232	1104	696	CoherentMotion_C#v1	1	500
695	1	5	51	2	2	3	3	312	288	936	864	CoherentMotion_C#v1	1	500
882	0	0	5	1	3	3	3	31	569	93	1707	CoherentMotion_C#v1	1	500
788	1	2	23	0	0	3	3	143	457	429	1371	CoherentMotion_C#v1	1	500
598	0	5	51	3	2	3	3	312	288	936	864	CoherentMotion_C#v1	1	500
674	1	6	61	0	0	3	3	368	232	1104	696	CoherentMotion_C#v1	1	500
649	1	6	61	3	3	3	3	368	232	1104	696	CoherentMotion_C#v1	1	500
1024	1	2	23	2	2	3	3	143	457	429	1371	CoherentMotion_C#v1	1	500
803	0	2	23	0	2	3	3	143	457	429	1371	CoherentMotion_C#v1	1	500
1127	0	3	33	2	0	3	3	199	401	597	1203	CoherentMotion_C#v1	1	500
1122	0	1	14	2	1	3	3	87	513	261	1539	CoherentMotion_C#v1	1	500
723	1	4	42	2	2	3	3	256	344	768	1032	CoherentMotion_C#v1	1	500
891	1	6	61	0	0	3	3	368	232	1104	696	CoherentMotion_C#v1	1	500
903	1	4	42	0	0	3	3	256	344	768	1032	CoherentMotion_C#v1	1	500
867	0	2	23	0	1	3	3	143	457	429	1371	CoherentMotion_C#v1	1	500
651	1	5	51	2	2	3	3	312	288	936	864	CoherentMotion_C#v1	1	500
628	1	3	33	2	2	3	3	199	401	597	1203	CoherentMotion_C#v1	1	500
842	0	1	14	1	3	3	3	87	513	261	1539	CoherentMotion_C#v1	1	500
965	0	0	5	2	1	3	3	31	569	93	1707	CoherentMotion_C#v1	1	500
930	1	3	33	1	1	3	3	199	401	597	1203	CoherentMotion_C#v1	1	500
639	1	7	70	3	3	3	3	424	176	1272	528	CoherentMotion_C#v1	1	500
667	1	4	42	1	1	3	3	256	344	768	1032	CoherentMotion_C#v1	1	500
938	0	2	23	1	0	3	3	143	457	429	1371	CoherentMotion_C#v1	1	500
791	0	0	5	2	0	3	3	31	569	93	1707	CoherentMotion_C#v1	1	500
696	1	5	51	1	1	3	3	312	288	936	864	CoherentMotion_C#v1	1	500
624	1	6	61	1	1	3	3	368	232	1104	696	CoherentMotion_C#v1	1	500
708	1	2	23	3	3	3	3	143	457	429	1371	CoherentMotion_C#v1	1	500
587	1	6	61	2	2	3	3	368	232	1104	696	CoherentMotion_C#v1	1	500
663	1	5	51	2	2	3	3	312	288	936	864	CoherentMotion_C#v1	1	500
741	1	2	23	1	1	3	3	143	457	429	1371	CoherentMotion_C#v1	1	500
710	0	0	5	0	2	3	3	31	569	93	1707	CoherentMotion_C#v1	1	500
609	1	7	70	3	3	3	3	424	176	1272	528	CoherentMotion_C#v1	1	500
674	1	6	61	1	1	3	3	368	232	1104	696	CoherentMotion_C#v1	1	500
524	1	3	33	1	1	3	3	199	401	597	1203	CoherentMotion_C#v1	1	500
545	1	4	42	1	1	3	3	256	344	768	1032	CoherentMotion_C#v1	1	500
661	0	2	23	0	2	3	3	143	457	429	1371	CoherentMotion_C#v1	1	500
714	1	3	33	2	2	3	3	199	401	597	1203	CoherentMotion_C#v1	1	500
635	1	3	33	1	1	3	3	199	401	597	1203	CoherentMotion_C#v1	1	500
535	1	3	33	1	1	3	3	199	401	597	1203	CoherentMotion_C#v1	1	500
674	1	6	61	3	3	3	3	368	232	1104	696	CoherentMotion_C#v1	1	500
558	1	6	61	3	3	3	3	368	232	1104	696	CoherentMotion_C#v1	1	500
593	0	1	14	1	3	3	3	87	513	261	1539	CoherentMotion_C#v1	1	500
710	1	2	23	2	2	3	3	143	457	429	1371	CoherentMotion_C#v1	1	500
646	0	0	5	0	2	3	3	31	569	93	1707	CoherentMotion_C#v1	1	500
643	1	5	51	1	1	3	3	312	288	936	864	CoherentMotion_C#v1	1	500
777	1	1	14	3	3	3	3	87	513	261	1539	CoherentMotion_C#v1	1	500
594	1	2	23	3	3	3	3	143	457	429	1371	CoherentMotion_C#v1	1	500
582	0	2	23	2	3	3	3	143	457	429	1371	CoherentMotion_C#v1	1	500
594	1	5	51	2	2	3	3	312	288	936	864	CoherentMotion_C#v1	1	500
1246	0	0	5	3	2	3	3	31	569	93	1707	CoherentMotion_C#v1	1	500
562	1	6	61	3	3	3	3	368	232	1104	696	CoherentMotion_C#v1	1	500
766	1	0	5	3	3	3	3	31	569	93	1707	CoherentMotion_C#v1	1	500
527	0	4	42	2	3	3	3	256	344	768	1032	CoherentMotion_C#v1	1	500
617	1	1	14	3	3	3	3	87	513	261	1539	CoherentMotion_C#v1	1	500
527	1	5	51	2	2	3	3	312	288	936	864	CoherentMotion_C#v1	1	500
522	0	1	14	1	3	3	3	87	513	261	1539	CoherentMotion_C#v1	1	500
1922	1	5	51	2	2	3	3	312	288	936	864	CoherentMotion_C#v1	1	500
808	0	1	14	0	2	3	3	87	513	261	1539	CoherentMotion_C#v1	1	500
824	1	4	42	1	1	3	3	256	344	768	1032	CoherentMotion_C#v1	1	500
570	1	4	42	3	3	3	3	256	344	768	1032	CoherentMotion_C#v1	1	500
605	1	7	70	1	1	3	3	424	176	1272	528	CoherentMotion_C#v1	1	500
666	1	4	42	0	0	3	3	256	344	768	1032	CoherentMotion_C#v1	1	500
525	1	7	70	3	3	3	3	424	176	1272	528	CoherentMotion_C#v1	1	500
826	1	2	23	0	0	3	3	143	457	429	1371	CoherentMotion_C#v1	1	500
765	0	0	5	0	2	3	3	31	569	93	1707	CoherentMotion_C#v1	1	500
733	1	4	42	0	0	3	3	256	344	768	1032	CoherentMotion_C#v1	1	500
610	1	7	70	0	0	3	3	424	176	1272	528	CoherentMotion_C#v1	1	500
671	1	7	70	1	1	3	3	424	176	1272	528	CoherentMotion_C#v1	1	500
534	1	7	70	2	2	3	3	424	176	1272	528	CoherentMotion_C#v1	1	500
665	1	4	42	2	2	3	3	256	344	768	1032	CoherentMotion_C#v1	1	500
627	1	7	70	1	1	3	3	424	176	1272	528	CoherentMotion_C#v1	1	500
1013	0	1	14	1	0	3	3	87	513	261	1539	CoherentMotion_C#v1	1	500
604	1	3	33	3	3	3	3	199	401	597	1203	CoherentMotion_C#v1	1	500
720	1	7	70	2	2	3	3	424	176	1272	528	CoherentMotion_C#v1	1	500
894	0	0	5	2	1	3	3	31	569	93	1707	CoherentMotion_C#v1	1	500
699	1	6	61	0	0	3	3	368	232	1104	696	CoherentMotion_C#v1	1	500
625	1	0	5	3	3	3	3	31	569	93	1707	CoherentMotion_C#v1	1	500
678	1	3	33	1	1	3	3	199	401	597	1203	CoherentMotion_C#v1	1	500
877	1	1	14	1	1	3	3	87	513	261	1539	CoherentMotion_C#v1	1	500
664	1	7	70	2	2	3	3	424	176	1272	528	CoherentMotion_C#v1	1	500
644	1	7	70	0	0	3	3	424	176	1272	528	CoherentMotion_C#v1	1	500
828	1	6	61	0	0	3	3	368	232	1104	696	CoherentMotion_C#v1	1	500
574	1	7	70	3	3	3	3	424	176	1272	528	CoherentMotion_C#v1	1	500
626	1	2	23	2	2	3	3	143	457	429	1371	CoherentMotion_C#v1	1	500
631	0	0	5	0	1	3	3	31	569	93	1707	CoherentMotion_C#v1	1	500
755	0	1	14	1	2	3	3	87	513	261	1539	CoherentMotion_C#v1	1	500
570	1	7	70	0	0	3	3	424	176	1272	528	CoherentMotion_C#v1	1	500
686	1	2	23	1	1	3	3	143	457	429	1371	CoherentMotion_C#v1	1	500
900	1	5	51	3	3	3	3	312	288	936	864	CoherentMotion_C#v1	1	500
1329	1	1	14	2	2	3	3	87	513	261	1539	CoherentMotion_C#v1	1	500
703	1	4	42	2	2	3	3	256	344	768	1032	CoherentMotion_C#v1	1	500
790	1	0	5	0	0	3	3	31	569	93	1707	CoherentMotion_C#v1	1	500
639	1	5	51	2	2	3	3	312	288	936	864	CoherentMotion_C#v1	1	500
1189	1	1	14	0	0	3	3	87	513	261	1539	CoherentMotion_C#v1	1	500
969	1	3	33	0	0	3	3	199	401	597	1203	CoherentMotion_C#v1	1	500
661	1	1	14	0	0	3	3	87	513	261	1539	CoherentMotion_C#v1	1	500
735	1	6	61	1	1	3	3	368	232	1104	696	CoherentMotion_C#v1	1	500
610	1	5	51	1	1	3	3	312	288	936	864	CoherentMotion_C#v1	1	500
566	1	6	61	3	3	3	3	368	232	1104	696	CoherentMotion_C#v1	1	500
530	0	5	51	2	3	3	3	312	288	936	864	CoherentMotion_C#v1	1	500
1883	0	0	5	0	3	3	3	31	569	93	1707	CoherentMotion_C#v1	1	500
942	0	0	5	0	1	3	3	31	569	93	1707	CoherentMotion_C#v1	1	500
598	1	1	14	3	3	3	3	87	513	261	1539	CoherentMotion_C#v1	1	500
828	1	1	14	3	3	3	3	87	513	261	1539	CoherentMotion_C#v1	1	500
750	1	1	14	3	3	3	3	87	513	261	1539	CoherentMotion_C#v1	1	500
565	1	1	14	3	3	3	3	87	513	261	1539	CoherentMotion_C#v1	1	500
1060	0	0	5	1	0	3	3	31	569	93	1707	CoherentMotion_C#v1	1	500
668	1	7	70	1	1	3	3	424	176	1272	528	CoherentMotion_C#v1	1	500
1050	1	0	5	2	2	3	3	31	569	93	1707	CoherentMotion_C#v1	1	500
1126	1	6	61	0	0	3	3	368	232	1104	696	CoherentMotion_C#v1	1	500
790	0	1	14	2	3	3	3	87	513	261	1539	CoherentMotion_C#v1	1	500
584	1	6	61	0	0	3	3	368	232	1104	696	CoherentMotion_C#v1	1	500
784	1	2	23	0	0	3	3	143	457	429	1371	CoherentMotion_C#v1	1	500
657	1	3	33	2	2	3	3	199	401	597	1203	CoherentMotion_C#v1	1	500
625	1	6	61	0	0	3	3	368	232	1104	696	CoherentMotion_C#v1	1	500
622	1	6	61	1	1	3	3	368	232	1104	696	CoherentMotion_C#v1	1	500
772	1	3	33	2	2	3	3	199	401	597	1203	CoherentMotion_C#v1	1	500
588	1	6	61	0	0	3	3	368	232	1104	696	CoherentMotion_C#v1	1	500
1264	0	1	14	0	2	3	3	87	513	261	1539	CoherentMotion_C#v1	1	500
894	1	0	5	0	0	3	3	31	569	93	1707	CoherentMotion_C#v1	1	500
737	1	7	70	3	3	3	3	424	176	1272	528	CoherentMotion_C#v1	1	500
872	0	2	23	3	0	3	3	143	457	429	1371	CoherentMotion_C#v1	1	500
724	1	5	51	2	2	3	3	312	288	936	864	CoherentMotion_C#v1	1	500
564	1	3	33	3	3	3	3	199	401	597	1203	CoherentMotion_C#v1	1	500
588	1	0	5	1	1	3	3	31	569	93	1707	CoherentMotion_C#v1	1	500
721	1	6	61	0	0	3	3	368	232	1104	696	CoherentMotion_C#v1	1	500
649	1	7	70	1	1	3	3	424	176	1272	528	CoherentMotion_C#v1	1	500
559	1	2	23	0	0	3	3	143	457	429	1371	CoherentMotion_C#v1	1	500
571	1	6	61	0	0	3	3	368	232	1104	696	CoherentMotion_C#v1	1	500
612	1	7	70	0	0	3	3	424	176	1272	528	CoherentMotion_C#v1	1	500
831	1	3	33	1	1	3	3	199	401	597	1203	CoherentMotion_C#v1	1	500
661	1	4	42	0	0	3	3	256	344	768	1032	CoherentMotion_C#v1	1	500
538	1	3	33	3	3	3	3	199	401	597	1203	CoherentMotion_C#v1	1	500
581	0	2	23	3	2	3	3	143	457	429	1371	CoherentMotion_C#v1	1	500
570	1	6	61	0	0	3	3	368	232	1104	696	CoherentMotion_C#v1	1	500
549	1	7	70	2	2	3	3	424	176	1272	528	CoherentMotion_C#v1	1	500
529	1	3	33	0	0	3	3	199	401	597	1203	CoherentMotion_C#v1	1	500
1039	0	0	5	2	1	3	3	31	569	93	1707	CoherentMotion_C#v1	1	500
626	1	4	42	1	1	3	3	256	344	768	1032	CoherentMotion_C#v1	1	500
872	0	0	5	0	3	3	3	31	569	93	1707	CoherentMotion_C#v1	1	500
1763	1	0	5	0	0	3	3	31	569	93	1707	CoherentMotion_C#v1	1	500
729	1	6	61	2	2	3	3	368	232	1104	696	CoherentMotion_C#v1	1	500
708	1	3	33	0	0	3	3	199	401	597	1203	CoherentMotion_C#v1	1	500
1148	0	2	23	0	3	3	3	143	457	429	1371	CoherentMotion_C#v1	1	500
677	1	7	70	1	1	3	3	424	176	1272	528	CoherentMotion_C#v1	1	500
620	1	7	70	1	1	3	3	424	176	1272	528	CoherentMotion_C#v1	1	500
687	1	4	42	3	3	3	3	256	344	768	1032	CoherentMotion_C#v1	1	500
757	1	4	42	2	2	3	3	256	344	768	1032	CoherentMotion_C#v1	1	500
600	1	6	61	1	1	3	3	368	232	1104	696	CoherentMotion_C#v1	1	500
771	1	5	51	2	2	3	3	312	288	936	864	CoherentMotion_C#v1	1	500
595	1	4	42	1	1	3	3	256	344	768	1032	CoherentMotion_C#v1	1	500
722	1	7	70	2	2	3	3	424	176	1272	528	CoherentMotion_C#v1	1	500
1001	1	3	33	2	2	3	3	199	401	597	1203	CoherentMotion_C#v1	1	500
887	0	0	5	2	0	3	3	31	569	93	1707	CoherentMotion_C#v1	1	500
871	1	2	23	0	0	3	3	143	457	429	1371	CoherentMotion_C#v1	1	500
657	1	2	23	1	1	3	3	143	457	429	1371	CoherentMotion_C#v1	1	500
663	1	3	33	0	0	3	3	199	401	597	1203	CoherentMotion_C#v1	1	500
624	1	2	23	0	0	3	3	143	457	429	1371	CoherentMotion_C#v1	1	500
782	1	1	14	0	0	3	3	87	513	261	1539	CoherentMotion_C#v1	1	500
623	1	2	23	3	3	3	3	143	457	429	1371	CoherentMotion_C#v1	1	500
555	1	4	42	0	0	3	3	256	344	768	1032	CoherentMotion_C#v1	1	500
775	1	7	70	2	2	3	3	424	176	1272	528	CoherentMotion_C#v1	1	500
577	1	5	51	1	1	3	3	312	288	936	864	CoherentMotion_C#v1	1	500
540	1	6	61	3	3	3	3	368	232	1104	696	CoherentMotion_C#v1	1	500
558	1	6	61	3	3	3	3	368	232	1104	696	CoherentMotion_C#v1	1	500
753	1	5	51	2	2	3	3	312	288	936	864	CoherentMotion_C#v1	1	500
1095	1	0	5	2	2	3	3	31	569	93	1707	CoherentMotion_C#v1	1	500
1071	0	0	5	2	0	3	3	31	569	93	1707	CoherentMotion_C#v1	1	500
875	0	1	14	3	1	3	3	87	513	261	1539	CoherentMotion_C#v1	1	500
750	1	3	33	0	0	3	3	199	401	597	1203	CoherentMotion_C#v1	1	500
607	1	7	70	2	2	3	3	424	176	1272	528	CoherentMotion_C#v1	1	500
835	0	1	14	2	3	3	3	87	513	261	1539	CoherentMotion_C#v1	1	500
782	1	4	42	1	1	3	3	256	344	768	1032	CoherentMotion_C#v1	1	500
645	1	7	70	3	3	3	3	424	176	1272	528	CoherentMotion_C#v1	1	500
675	1	2	23	3	3	3	3	143	457	429	1371	CoherentMotion_C#v1	1	500
630	1	5	51	2	2	3	3	312	288	936	864	CoherentMotion_C#v1	1	500
782	0	0	5	3	0	3	3	31	569	93	1707	CoherentMotion_C#v1	1	500
628	1	7	70	1	1	3	3	424	176	1272	528	CoherentMotion_C#v1	1	500
605	1	7	70	1	1	3	3	424	176	1272	528	CoherentMotion_C#v1	1	500
608	1	5	51	0	0	3	3	312	288	936	864	CoherentMotion_C#v1	1	500
582	1	4	42	3	3	3	3	256	344	768	1032	CoherentMotion_C#v1	1	500
547	1	5	51	0	0	3	3	312	288	936	864	CoherentMotion_C#v1	1	500
566	1	4	42	3	3	3	3	256	344	768	1032	CoherentMotion_C#v1	1	500
777	0	0	5	1	3	3	3	31	569	93	1707	CoherentMotion_C#v1	1	500
624	1	3	33	3	3	3	3	199	401	597	1203	CoherentMotion_C#v1	1	500
534	1	3	33	0	0	3	3	199	401	597	1203	CoherentMotion_C#v1	1	500
640	1	6	61	1	1	3	3	368	232	1104	696	CoherentMotion_C#v1	1	500
2269	0	0	5	1	3	3	3	31	569	93	1707	CoherentMotion_C#v1	1	500
596	1	5	51	0	0	3	3	312	288	936	864	CoherentMotion_C#v1	1	500
600	1	3	33	0	0	3	3	199	401	597	1203	CoherentMotion_C#v1	1	500
621	0	0	5	3	0	3	3	31	569	93	1707	CoherentMotion_C#v1	1	500
664	1	3	33	1	1	3	3	199	401	597	1203	CoherentMotion_C#v1	1	500
752	1	6	61	0	0	3	3	368	232	1104	696	CoherentMotion_C#v1	1	500
583	1	5	51	3	3	3	3	312	288	936	864	CoherentMotion_C#v1	1	500
659	1	2	23	0	0	3	3	143	457	429	1371	CoherentMotion_C#v1	1	500
560	0	2	23	3	0	3	3	143	457	429	1371	CoherentMotion_C#v1	1	500
748	1	7	70	2	2	3	3	424	176	1272	528	CoherentMotion_C#v1	1	500
629	1	5	51	2	2	3	3	312	288	936	864	CoherentMotion_C#v1	1	500
649	1	1	14	3	3	3	3	87	513	261	1539	CoherentMotion_C#v1	1	500
1086	0	0	5	0	1	3	3	31	569	93	1707	CoherentMotion_C#v1	1	500
752	1	6	61	2	2	3	3	368	232	1104	696	CoherentMotion_C#v1	1	500
737	1	7	70	3	3	3	3	424	176	1272	528	CoherentMotion_C#v1	1	500
560	0	2	23	3	2	3	3	143	457	429	1371	CoherentMotion_C#v1	1	500
995	1	2	23	2	2	3	3	143	457	429	1371	CoherentMotion_C#v1	1	500
801	1	1	14	1	1	3	3	87	513	261	1539	CoherentMotion_C#v1	1	500
595	1	3	33	1	1	3	3	199	401	597	1203	CoherentMotion_C#v1	1	500
975	0	2	23	0	3	3	3	143	457	429	1371	CoherentMotion_C#v1	1	500
2397	1	2	23	2	2	3	3	143	457	429	1371	CoherentMotion_C#v1	1	500
695	1	5	51	0	0	3	3	312	288	936	864	CoherentMotion_C#v1	1	500
946	1	1	14	1	1	3	3	87	513	261	1539	CoherentMotion_C#v1	1	500
875	0	1	14	0	3	3	3	87	513	261	1539	CoherentMotion_C#v1	1	500
651	1	7	70	3	3	3	3	424	176	1272	528	CoherentMotion_C#v1	1	500
723	0	1	14	3	0	3	3	87	513	261	1539	CoherentMotion_C#v1	1	500
612	1	7	70	3	3	3	3	424	176	1272	528	CoherentMotion_C#v1	1	500
594	1	7	70	3	3	3	3	424	176	1272	528	CoherentMotion_C#v1	1	500
1014	0	1	14	0	2	3	3	87	513	261	1539	CoherentMotion_C#v1	1	500
598	1	2	23	3	3	3	3	143	457	429	1371	CoherentMotion_C#v1	1	500
606	1	5	51	0	0	3	3	312	288	936	864	CoherentMotion_C#v1	1	500
567	1	2	23	1	1	3	3	143	457	429	1371	CoherentMotion_C#v1	1	500
738	1	3	33	0	0	3	3	199	401	597	1203	CoherentMotion_C#v1	1	500
619	1	4	42	0	0	3	3	256	344	768	1032	CoherentMotion_C#v1	1	500
544	0	3	33	1	0	3	3	199	401	597	1203	CoherentMotion_C#v1	1	500
635	0	0	5	0	3	3	3	31	569	93	1707	CoherentMotion_C#v1	1	500
862	1	3	33	3	3	3	3	199	401	597	1203	CoherentMotion_C#v1	1	500
890	0	1	14	2	3	3	3	87	513	261	1539	CoherentMotion_C#v1	1	500
734	1	4	42	0	0	3	3	256	344	768	1032	CoherentMotion_C#v1	1	500
559	1	3	33	0	0	3	3	199	401	597	1203	CoherentMotion_C#v1	1	500
527	1	5	51	0	0	3	3	312	288	936	864	CoherentMotion_C#v1	1	500
622	0	3	33	2	0	3	3	199	401	597	1203	CoherentMotion_C#v1	1	500
595	1	3	33	2	2	3	3	199	401	597	1203	CoherentMotion_C#v1	1	500
631	1	1	14	1	1	3	3	87	513	261	1539	CoherentMotion_C#v1	1	500
771	1	3	33	2	2	3	3	199	401	597	1203	CoherentMotion_C#v1	1	500
653	0	4	42	0	2	3	3	256	344	768	1032	CoherentMotion_C#v1	1	500
1041	1	1	14	0	0	3	3	87	513	261	1539	CoherentMotion_C#v1	1	500
536	1	5	51	3	3	3	3	312	288	936	864	CoherentMotion_C#v1	1	500
1010	0	1	14	3	0	3	3	87	513	261	1539	CoherentMotion_C#v1	1	500
666	1	4	42	2	2	3	3	256	344	768	1032	CoherentMotion_C#v1	1	500
921	0	0	5	3	1	3	3	31	569	93	1707	CoherentMotion_C#v1	1	500
556	0	2	23	1	3	3	3	143	457	429	1371	CoherentMotion_C#v1	1	500
641	1	7	70	1	1	3	3	424	176	1272	528	CoherentMotion_C#v1	1	500
701	1	2	23	0	0	3	3	143	457	429	1371	CoherentMotion_C#v1	1	500
652	1	5	51	3	3	3	3	312	288	936	864	CoherentMotion_C#v1	1	500
662	1	4	42	1	1	3	3	256	344	768	1032	CoherentMotion_C#v1	1	500
654	1	4	42	3	3	3	3	256	344	768	1032	CoherentMotion_C#v1	1	500
604	1	5	51	1	1	3	3	312	288	936	864	CoherentMotion_C#v1	1	500
802	1	1	14	3	3	3	3	87	513	261	1539	CoherentMotion_C#v1	1	500
526	1	5	51	1	1	3	3	312	288	936	864	CoherentMotion_C#v1	1	500
621	1	7	70	2	2	3	3	424	176	1272	528	CoherentMotion_C#v1	1	500
563	1	5	51	0	0	3	3	312	288	936	864	CoherentMotion_C#v1	1	500
1021	1	1	14	3	3	3	3	87	513	261	1539	CoherentMotion_C#v1	1	500
797	1	4	42	3	3	3	3	256	344	768	1032	CoherentMotion_C#v1	1	500
758	1	4	42	2	2	3	3	256	344	768	1032	CoherentMotion_C#v1	1	500
727	1	2	23	2	2	3	3	143	457	429	1371	CoherentMotion_C#v1	1	500
596	1	1	14	1	1	3	3	87	513	261	1539	CoherentMotion_C#v1	1	500
713	1	7	70	2	2	3	3	424	176	1272	528	CoherentMotion_C#v1	1	500
1045	0	1	14	0	3	3	3	87	513	261	1539	CoherentMotion_C#v1	1	500
661	1	5	51	3	3	3	3	312	288	936	864	CoherentMotion_C#v1	1	500
688	1	4	42	2	2	3	3	256	344	768	1032	CoherentMotion_C#v1	1	500
591	1	5	51	2	2	3	3	312	288	936	864	CoherentMotion_C#v1	1	500
763	1	4	42	0	0	3	3	256	344	768	1032	CoherentMotion_C#v1	1	500
580	0	1	14	3	2	3	3	87	513	261	1539	CoherentMotion_C#v1	1	500
702	1	0	5	3	3	3	3	31	569	93	1707	CoherentMotion_C#v1	1	500
676	1	6	61	0	0	3	3	368	232	1104	696	CoherentMotion_C#v1	1	500
609	1	6	61	0	0	3	3	368	232	1104	696	CoherentMotion_C#v1	1	500
575	0	1	14	3	2	3	3	87	513	261	1539	CoherentMotion_C#v1	1	500
547	1	4	42	0	0	3	3	256	344	768	1032	CoherentMotion_C#v1	1	500
711	0	2	23	2	3	3	3	143	457	429	1371	CoherentMotion_C#v1	1	500
566	1	6	61	1	1	3	3	368	232	1104	696	CoherentMotion_C#v1	1	500
649	1	3	33	3	3	3	3	199	401	597	1203	CoherentMotion_C#v1	1	500
840	0	0	5	2	0	3	3	31	569	93	1707	CoherentMotion_C#v1	1	500
656	1	3	33	2	2	3	3	199	401	597	1203	CoherentMotion_C#v1	1	500
560	1	4	42	2	2	3	3	256	344	768	1032	CoherentMotion_C#v1	1	500
582	1	4	42	2	2	3	3	256	344	768	1032	CoherentMotion_C#v1	1	500
642	1	2	23	1	1	3	3	143	457	429	1371	CoherentMotion_C#v1	1	500
715	0	4	42	2	3	3	3	256	344	768	1032	CoherentMotion_C#v1	1	500
707	1	2	23	0	0	3	3	143	457	429	1371	CoherentMotion_C#v1	1	500
625	1	7	70	3	3	3	3	424	176	1272	528	CoherentMotion_C#v1	1	500
683	1	7	70	0	0	3	3	424	176	1272	528	CoherentMotion_C#v1	1	500
605	1	5	51	3	3	3	3	312	288	936	864	CoherentMotion_C#v1	1	500
626	1	0	5	3	3	3	3	31	569	93	1707	CoherentMotion_C#v1	1	500
558	1	6	61	1	1	3	3	368	232	1104	696	CoherentMotion_C#v1	1	500
578	1	4	42	1	1	3	3	256	344	768	1032	CoherentMotion_C#v1	1	500
524	1	4	42	1	1	3	3	256	344	768	1032	CoherentMotion_C#v1	1	500
550	1	6	61	3	3	3	3	368	232	1104	696	CoherentMotion_C#v1	1	500
539	0	0	5	2	1	3	3	31	569	93	1707	CoherentMotion_C#v1	1	500
549	1	6	61	0	0	3	3	368	232	1104	696	CoherentMotion_C#v1	1	500
576	1	7	70	1	1	3	3	424	176	1272	528	CoherentMotion_C#v1	1	500
808	1	7	70	2	2	3	3	424	176	1272	528	CoherentMotion_C#v1	1	500
629	1	3	33	1	1	3	3	199	401	597	1203	CoherentMotion_C#v1	1	500
931	1	6	61	2	2	3	3	368	232	1104	696	CoherentMotion_C#v1	1	500
575	1	6	61	3	3	3	3	368	232	1104	696	CoherentMotion_C#v1	1	500
635	1	7	70	2	2	3	3	424	176	1272	528	CoherentMotion_C#v1	1	500
633	1	6	61	3	3	3	3	368	232	1104	696	CoherentMotion_C#v1	1	500
662	1	3	33	1	1	3	3	199	401	597	1203	CoherentMotion_C#v1	1	500
530	1	6	61	3	3	3	3	368	232	1104	696	CoherentMotion_C#v1	1	500
654	1	3	33	3	3	3	3	199	401	597	1203	CoherentMotion_C#v1	1	500
526	1	5	51	1	1	3	3	312	288	936	864	CoherentMotion_C#v1	1	500
541	1	3	33	3	3	3	3	199	401	597	1203	CoherentMotion_C#v1	1	500
1520	0	0	5	0	1	3	3	31	569	93	1707	CoherentMotion_C#v1	1	500
740	1	1	14	3	3	3	3	87	513	261	1539	CoherentMotion_C#v1	1	500
619	1	5	51	2	2	3	3	312	288	936	864	CoherentMotion_C#v1	1	500
522	1	2	23	0	0	3	3	143	457	429	1371	CoherentMotion_C#v1	1	500
612	1	4	42	0	0	3	3	256	344	768	1032	CoherentMotion_C#v1	1	500
593	1	3	33	0	0	3	3	199	401	597	1203	CoherentMotion_C#v1	1	500
756	1	1	14	3	3	3	3	87	513	261	1539	CoherentMotion_C#v1	1	500
628	0	0	5	0	3	3	3	31	569	93	1707	CoherentMotion_C#v1	1	500
577	1	2	23	0	0	3	3	143	457	429	1371	CoherentMotion_C#v1	1	500
629	1	6	61	3	3	3	3	368	232	1104	696	CoherentMotion_C#v1	1	500
578	1	3	33	3	3	3	3	199	401	597	1203	CoherentMotion_C#v1	1	500
810	0	1	14	0	3	3	3	87	513	261	1539	CoherentMotion_C#v1	1	500
648	1	4	42	0	0	3	3	256	344	768	1032	CoherentMotion_C#v1	1	500
605	1	6	61	3	3	3	3	368	232	1104	696	CoherentMotion_C#v1	1	500
785	0	1	14	3	0	3	3	87	513	261	1539	CoherentMotion_C#v1	1	500
682	1	2	23	1	1	3	3	143	457	429	1371	CoherentMotion_C#v1	1	500
545	1	3	33	1	1	3	3	199	401	597	1203	CoherentMotion_C#v1	1	500
612	1	7	70	2	2	3	3	424	176	1272	528	CoherentMotion_C#v1	1	500
632	1	4	42	0	0	3	3	256	344	768	1032	CoherentMotion_C#v1	1	500
709	0	0	5	1	2	3	3	31	569	93	1707	CoherentMotion_C#v1	1	500
581	1	2	23	0	0	3	3	143	457	429	1371	CoherentMotion_C#v1	1	500
528	1	5	51	3	3	3	3	312	288	936	864	CoherentMotion_C#v1	1	500
579	1	1	14	1	1	3	3	87	513	261	1539	CoherentMotion_C#v1	1	500
685	1	5	51	3	3	3	3	312	288	936	864	CoherentMotion_C#v1	1	500
524	1	3	33	1	1	3	3	199	401	597	1203	CoherentMotion_C#v1	1	500
627	1	3	33	1	1	3	3	199	401	597	1203	CoherentMotion_C#v1	1	500
532	1	7	70	0	0	3	3	424	176	1272	528	CoherentMotion_C#v1	1	500
719	1	3	33	0	0	3	3	199	401	597	1203	CoherentMotion_C#v1	1	500
932	0	1	14	1	3	3	3	87	513	261	1539	CoherentMotion_C#v1	1	500
745	1	2	23	2	2	3	3	143	457	429	1371	CoherentMotion_C#v1	1	500
706	1	3	33	2	2	3	3	199	401	597	1203	CoherentMotion_C#v1	1	500
665	1	2	23	0	0	3	3	143	457	429	1371	CoherentMotion_C#v1	1	500
569	1	6	61	1	1	3	3	368	232	1104	696	CoherentMotion_C#v1	1	500
667	0	0	5	1	0	3	3	31	569	93	1707	CoherentMotion_C#v1	1	500
664	1	7	70	2	2	3	3	424	176	1272	528	CoherentMotion_C#v1	1	500
599	1	7	70	2	2	3	3	424	176	1272	528	CoherentMotion_C#v1	1	500
660	1	1	14	1	1	3	3	87	513	261	1539	CoherentMotion_C#v1	1	500
569	0	0	5	2	3	3	3	31	569	93	1707	CoherentMotion_C#v1	1	500
595	1	2	23	0	0	3	3	143	457	429	1371	CoherentMotion_C#v1	1	500
665	1	6	61	3	3	3	3	368	232	1104	696	CoherentMotion_C#v1	1	500
647	1	2	23	2	2	3	3	143	457	429	1371	CoherentMotion_C#v1	1	500
557	1	2	23	1	1	3	3	143	457	429	1371	CoherentMotion_C#v1	1	500
1215	0	2	23	1	2	3	3	143	457	429	1371	CoherentMotion_C#v1	1	500
676	1	3	33	1	1	3	3	199	401	597	1203	CoherentMotion_C#v1	1	500
707	1	3	33	1	1	3	3	199	401	597	1203	CoherentMotion_C#v1	1	500
642	1	1	14	0	0	3	3	87	513	261	1539	CoherentMotion_C#v1	1	500
623	1	6	61	0	0	3	3	368	232	1104	696	CoherentMotion_C#v1	1	500
531	1	4	42	0	0	3	3	256	344	768	1032	CoherentMotion_C#v1	1	500
1341	0	1	14	2	0	3	3	87	513	261	1539	CoherentMotion_C#v1	1	500
843	0	0	5	0	3	3	3	31	569	93	1707	CoherentMotion_C#v1	1	500
679	0	0	5	3	0	3	3	31	569	93	1707	CoherentMotion_C#v1	1	500
694	0	0	5	3	0	3	3	31	569	93	1707	CoherentMotion_C#v1	1	500
595	1	4	42	1	1	3	3	256	344	768	1032	CoherentMotion_C#v1	1	500
1015	1	4	42	1	1	3	3	256	344	768	1032	CoherentMotion_C#v1	1	500
552	1	4	42	2	2	3	3	256	344	768	1032	CoherentMotion_C#v1	1	500
1075	0	1	14	0	2	3	3	87	513	261	1539	CoherentMotion_C#v1	1	500
835	1	0	5	1	1	3	3	31	569	93	1707	CoherentMotion_C#v1	1	500
646	1	5	51	0	0	3	3	312	288	936	864	CoherentMotion_C#v1	1	500
527	1	4	42	3	3	3	3	256	344	768	1032	CoherentMotion_C#v1	1	500
