# Supplementary material for: The Leuven Embedded Figures Test (L-EFT): measuring perception, intelligence or executive function?
Source: PeerJ. 2018 Mar 26;6:e4524. doi: 10.7717/peerj.4524 (PMC5875396; doi:10.7717/peerj.4524)
Supplement: Supplemental Information 9 [file peerj-06-4524-s009.zip › Study 1/CoherentMotion/11749 0CoherentMotion.csv]

ReactionTime	Accuracy	CoherenceLevel	CoherenceValue	StimDirection	RespDirection	G_MeanCoherentSpeed	G_MeanRandomSpeed	TotalCoherent	TotalRandom	TotalCoherentSpeed	TotalRandomSpeed	TestID	MainPrac	MotionDuration
2753	1	7	70	3	3	3	3	424	176	1272	528	CoherentMotion_C#v1	0	1000
1656	1	5	51	0	0	3	3	312	288	936	864	CoherentMotion_C#v1	0	1000
2012	1	5	51	0	0	3	3	312	288	936	864	CoherentMotion_C#v1	0	1000
1309	1	5	51	3	3	3	3	312	288	936	864	CoherentMotion_C#v1	0	1000
1892	1	7	70	1	1	3	3	424	176	1272	528	CoherentMotion_C#v1	0	1000
1650	0	5	51	3	0	3	3	312	288	936	864	CoherentMotion_C#v1	0	1000
1538	1	4	42	2	2	3	3	256	344	768	1032	CoherentMotion_C#v1	0	1000
1373	1	5	51	3	3	3	3	312	288	936	864	CoherentMotion_C#v1	0	1000
1135	1	7	70	3	3	3	3	424	176	1272	528	CoherentMotion_C#v1	0	1000
1393	1	5	51	0	0	3	3	312	288	936	864	CoherentMotion_C#v1	0	1000
1321	1	5	51	0	0	3	3	312	288	936	864	CoherentMotion_C#v1	0	1000
1327	0	0	5	2	3	3	3	31	569	93	1707	CoherentMotion_C#v1	0	1000
1895	1	6	61	1	1	3	3	368	232	1104	696	CoherentMotion_C#v1	0	1000
1419	1	7	70	3	3	3	3	424	176	1272	528	CoherentMotion_C#v1	0	1000
1389	1	5	51	0	0	3	3	312	288	936	864	CoherentMotion_C#v1	0	1000
1334	0	2	23	0	1	3	3	143	457	429	1371	CoherentMotion_C#v1	0	1000
1524	0	5	51	0	3	3	3	312	288	936	864	CoherentMotion_C#v1	0	1000
1513	0	2	23	1	0	3	3	143	457	429	1371	CoherentMotion_C#v1	0	1000
1524	1	2	23	3	3	3	3	143	457	429	1371	CoherentMotion_C#v1	0	1000
1362	1	6	61	3	3	3	3	368	232	1104	696	CoherentMotion_C#v1	0	1000
1393	1	3	33	3	3	3	3	199	401	597	1203	CoherentMotion_C#v1	0	1000
1385	1	4	42	0	0	3	3	256	344	768	1032	CoherentMotion_C#v1	0	1000
1354	1	7	70	1	1	3	3	424	176	1272	528	CoherentMotion_C#v1	0	1000
1580	0	4	42	2	0	3	3	256	344	768	1032	CoherentMotion_C#v1	0	1000
1480	0	1	14	2	3	3	3	87	513	261	1539	CoherentMotion_C#v1	0	1000
1306	0	5	51	2	1	3	3	312	288	936	864	CoherentMotion_C#v1	0	1000
1265	1	6	61	3	3	3	3	368	232	1104	696	CoherentMotion_C#v1	0	1000
1755	0	4	42	0	3	3	3	256	344	768	1032	CoherentMotion_C#v1	0	1000
1449	1	2	23	1	1	3	3	143	457	429	1371	CoherentMotion_C#v1	0	1000
1123	0	4	42	1	0	3	3	256	344	768	1032	CoherentMotion_C#v1	0	1000
1605	1	2	23	3	3	3	3	143	457	429	1371	CoherentMotion_C#v1	0	1000
1482	1	6	61	0	0	3	3	368	232	1104	696	CoherentMotion_C#v1	0	1000
1341	1	6	61	3	3	3	3	368	232	1104	696	CoherentMotion_C#v1	0	1000
1325	1	3	33	1	1	3	3	199	401	597	1203	CoherentMotion_C#v1	0	1000
1363	1	7	70	2	2	3	3	424	176	1272	528	CoherentMotion_C#v1	0	1000
1504	0	0	5	3	1	3	3	31	569	93	1707	CoherentMotion_C#v1	0	1000
1895	1	3	33	0	0	3	3	199	401	597	1203	CoherentMotion_C#v1	0	1000
1369	1	5	51	1	1	3	3	312	288	936	864	CoherentMotion_C#v1	0	1000
1356	1	1	14	1	1	3	3	87	513	261	1539	CoherentMotion_C#v1	0	1000
3275	0	1	14	2	3	3	3	87	513	261	1539	CoherentMotion_C#v1	0	1000
1452	0	6	61	0	3	3	3	368	232	1104	696	CoherentMotion_C#v1	0	1000
1303	0	0	5	0	1	3	3	31	569	93	1707	CoherentMotion_C#v1	0	1000
1309	1	5	51	3	3	3	3	312	288	936	864	CoherentMotion_C#v1	0	1000
1384	1	7	70	3	3	3	3	424	176	1272	528	CoherentMotion_C#v1	0	1000
1411	1	2	23	1	1	3	3	143	457	429	1371	CoherentMotion_C#v1	0	1000
1307	0	0	5	3	0	3	3	31	569	93	1707	CoherentMotion_C#v1	0	1000
1499	0	0	5	2	1	3	3	31	569	93	1707	CoherentMotion_C#v1	0	1000
2142	0	1	14	1	0	3	3	87	513	261	1539	CoherentMotion_C#v1	0	1000
1329	1	2	23	0	0	3	3	143	457	429	1371	CoherentMotion_C#v1	0	1000
1481	1	1	14	1	1	3	3	87	513	261	1539	CoherentMotion_C#v1	0	1000
1393	1	6	61	3	3	3	3	368	232	1104	696	CoherentMotion_C#v1	0	1000
1419	1	2	23	0	0	3	3	143	457	429	1371	CoherentMotion_C#v1	0	1000
1377	1	1	14	3	3	3	3	87	513	261	1539	CoherentMotion_C#v1	0	1000
1479	1	7	70	3	3	3	3	424	176	1272	528	CoherentMotion_C#v1	0	1000
1377	0	4	42	3	0	3	3	256	344	768	1032	CoherentMotion_C#v1	0	1000
1338	1	3	33	3	3	3	3	199	401	597	1203	CoherentMotion_C#v1	0	1000
1409	0	6	61	2	1	3	3	368	232	1104	696	CoherentMotion_C#v1	0	1000
2072	0	5	51	2	0	3	3	312	288	936	864	CoherentMotion_C#v1	0	1000
1339	1	3	33	3	3	3	3	199	401	597	1203	CoherentMotion_C#v1	0	1000
1595	0	0	5	1	3	3	3	31	569	93	1707	CoherentMotion_C#v1	0	1000
1328	1	5	51	1	1	3	3	312	288	936	864	CoherentMotion_C#v1	0	1000
1590	1	7	70	3	3	3	3	424	176	1272	528	CoherentMotion_C#v1	0	1000
1403	0	3	33	3	0	3	3	199	401	597	1203	CoherentMotion_C#v1	0	1000
1413	0	1	14	1	3	3	3	87	513	261	1539	CoherentMotion_C#v1	0	1000
1342	1	7	70	2	2	3	3	424	176	1272	528	CoherentMotion_C#v1	0	1000
1349	1	7	70	0	0	3	3	424	176	1272	528	CoherentMotion_C#v1	0	1000
1398	1	6	61	1	1	3	3	368	232	1104	696	CoherentMotion_C#v1	0	1000
1365	1	5	51	2	2	3	3	312	288	936	864	CoherentMotion_C#v1	0	1000
1319	1	5	51	1	1	3	3	312	288	936	864	CoherentMotion_C#v1	0	1000
1341	1	6	61	2	2	3	3	368	232	1104	696	CoherentMotion_C#v1	0	1000
1365	1	1	14	0	0	3	3	87	513	261	1539	CoherentMotion_C#v1	0	1000
1372	0	0	5	2	1	3	3	31	569	93	1707	CoherentMotion_C#v1	0	1000
1308	1	3	33	0	0	3	3	199	401	597	1203	CoherentMotion_C#v1	0	1000
1098	0	2	23	2	3	3	3	143	457	429	1371	CoherentMotion_C#v1	0	1000
2045	1	6	61	0	0	3	3	368	232	1104	696	CoherentMotion_C#v1	0	1000
1405	1	3	33	0	0	3	3	199	401	597	1203	CoherentMotion_C#v1	0	1000
1303	1	1	14	0	0	3	3	87	513	261	1539	CoherentMotion_C#v1	0	1000
1350	1	3	33	0	0	3	3	199	401	597	1203	CoherentMotion_C#v1	0	1000
1315	1	3	33	3	3	3	3	199	401	597	1203	CoherentMotion_C#v1	0	1000
1344	1	0	5	2	2	3	3	31	569	93	1707	CoherentMotion_C#v1	0	1000
978	1	3	33	3	3	3	3	199	401	597	1203	CoherentMotion_C#v1	1	500
872	1	7	70	0	0	3	3	424	176	1272	528	CoherentMotion_C#v1	1	500
859	1	6	61	2	2	3	3	368	232	1104	696	CoherentMotion_C#v1	1	500
806	1	0	5	1	1	3	3	31	569	93	1707	CoherentMotion_C#v1	1	500
791	1	6	61	1	1	3	3	368	232	1104	696	CoherentMotion_C#v1	1	500
648	1	4	42	2	2	3	3	256	344	768	1032	CoherentMotion_C#v1	1	500
599	1	5	51	3	3	3	3	312	288	936	864	CoherentMotion_C#v1	1	500
697	1	6	61	1	1	3	3	368	232	1104	696	CoherentMotion_C#v1	1	500
690	1	4	42	0	0	3	3	256	344	768	1032	CoherentMotion_C#v1	1	500
716	0	3	33	2	1	3	3	199	401	597	1203	CoherentMotion_C#v1	1	500
624	1	7	70	0	0	3	3	424	176	1272	528	CoherentMotion_C#v1	1	500
653	1	7	70	0	0	3	3	424	176	1272	528	CoherentMotion_C#v1	1	500
683	1	6	61	3	3	3	3	368	232	1104	696	CoherentMotion_C#v1	1	500
634	1	0	5	1	1	3	3	31	569	93	1707	CoherentMotion_C#v1	1	500
698	0	5	51	2	3	3	3	312	288	936	864	CoherentMotion_C#v1	1	500
604	0	4	42	2	1	3	3	256	344	768	1032	CoherentMotion_C#v1	1	500
698	1	2	23	3	3	3	3	143	457	429	1371	CoherentMotion_C#v1	1	500
582	1	5	51	3	3	3	3	312	288	936	864	CoherentMotion_C#v1	1	500
1122	1	7	70	2	2	3	3	424	176	1272	528	CoherentMotion_C#v1	1	500
839	1	2	23	3	3	3	3	143	457	429	1371	CoherentMotion_C#v1	1	500
849	0	4	42	0	1	3	3	256	344	768	1032	CoherentMotion_C#v1	1	500
804	1	6	61	1	1	3	3	368	232	1104	696	CoherentMotion_C#v1	1	500
774	1	7	70	2	2	3	3	424	176	1272	528	CoherentMotion_C#v1	1	500
821	0	3	33	2	1	3	3	199	401	597	1203	CoherentMotion_C#v1	1	500
832	1	4	42	1	1	3	3	256	344	768	1032	CoherentMotion_C#v1	1	500
953	1	0	5	0	0	3	3	31	569	93	1707	CoherentMotion_C#v1	1	500
790	1	1	14	3	3	3	3	87	513	261	1539	CoherentMotion_C#v1	1	500
681	1	6	61	0	0	3	3	368	232	1104	696	CoherentMotion_C#v1	1	500
775	1	4	42	0	0	3	3	256	344	768	1032	CoherentMotion_C#v1	1	500
736	1	5	51	1	1	3	3	312	288	936	864	CoherentMotion_C#v1	1	500
783	0	0	5	1	0	3	3	31	569	93	1707	CoherentMotion_C#v1	1	500
649	1	2	23	3	3	3	3	143	457	429	1371	CoherentMotion_C#v1	1	500
855	1	5	51	0	0	3	3	312	288	936	864	CoherentMotion_C#v1	1	500
786	0	1	14	2	3	3	3	87	513	261	1539	CoherentMotion_C#v1	1	500
737	0	2	23	3	0	3	3	143	457	429	1371	CoherentMotion_C#v1	1	500
850	1	3	33	3	3	3	3	199	401	597	1203	CoherentMotion_C#v1	1	500
836	1	0	5	1	1	3	3	31	569	93	1707	CoherentMotion_C#v1	1	500
694	0	3	33	2	0	3	3	199	401	597	1203	CoherentMotion_C#v1	1	500
646	1	5	51	3	3	3	3	312	288	936	864	CoherentMotion_C#v1	1	500
755	0	1	14	3	0	3	3	87	513	261	1539	CoherentMotion_C#v1	1	500
940	0	0	5	1	0	3	3	31	569	93	1707	CoherentMotion_C#v1	1	500
617	1	6	61	1	1	3	3	368	232	1104	696	CoherentMotion_C#v1	1	500
815	1	3	33	0	0	3	3	199	401	597	1203	CoherentMotion_C#v1	1	500
672	1	5	51	1	1	3	3	312	288	936	864	CoherentMotion_C#v1	1	500
646	1	3	33	3	3	3	3	199	401	597	1203	CoherentMotion_C#v1	1	500
740	0	3	33	3	0	3	3	199	401	597	1203	CoherentMotion_C#v1	1	500
804	0	1	14	1	3	3	3	87	513	261	1539	CoherentMotion_C#v1	1	500
693	0	0	5	2	0	3	3	31	569	93	1707	CoherentMotion_C#v1	1	500
803	1	4	42	3	3	3	3	256	344	768	1032	CoherentMotion_C#v1	1	500
654	0	3	33	3	1	3	3	199	401	597	1203	CoherentMotion_C#v1	1	500
754	0	1	14	3	0	3	3	87	513	261	1539	CoherentMotion_C#v1	1	500
700	1	2	23	0	0	3	3	143	457	429	1371	CoherentMotion_C#v1	1	500
562	1	5	51	1	1	3	3	312	288	936	864	CoherentMotion_C#v1	1	500
756	0	4	42	2	0	3	3	256	344	768	1032	CoherentMotion_C#v1	1	500
670	1	5	51	0	0	3	3	312	288	936	864	CoherentMotion_C#v1	1	500
610	1	4	42	3	3	3	3	256	344	768	1032	CoherentMotion_C#v1	1	500
648	0	1	14	2	1	3	3	87	513	261	1539	CoherentMotion_C#v1	1	500
686	1	7	70	3	3	3	3	424	176	1272	528	CoherentMotion_C#v1	1	500
653	1	7	70	0	0	3	3	424	176	1272	528	CoherentMotion_C#v1	1	500
587	1	7	70	1	1	3	3	424	176	1272	528	CoherentMotion_C#v1	1	500
710	1	5	51	0	0	3	3	312	288	936	864	CoherentMotion_C#v1	1	500
626	0	0	5	3	1	3	3	31	569	93	1707	CoherentMotion_C#v1	1	500
603	1	6	61	0	0	3	3	368	232	1104	696	CoherentMotion_C#v1	1	500
673	0	3	33	2	1	3	3	199	401	597	1203	CoherentMotion_C#v1	1	500
595	1	2	23	3	3	3	3	143	457	429	1371	CoherentMotion_C#v1	1	500
730	1	3	33	1	1	3	3	199	401	597	1203	CoherentMotion_C#v1	1	500
691	0	2	23	2	0	3	3	143	457	429	1371	CoherentMotion_C#v1	1	500
777	0	5	51	2	0	3	3	312	288	936	864	CoherentMotion_C#v1	1	500
577	1	7	70	1	1	3	3	424	176	1272	528	CoherentMotion_C#v1	1	500
726	1	6	61	0	0	3	3	368	232	1104	696	CoherentMotion_C#v1	1	500
675	1	5	51	1	1	3	3	312	288	936	864	CoherentMotion_C#v1	1	500
753	0	4	42	2	3	3	3	256	344	768	1032	CoherentMotion_C#v1	1	500
595	1	7	70	1	1	3	3	424	176	1272	528	CoherentMotion_C#v1	1	500
616	0	1	14	2	0	3	3	87	513	261	1539	CoherentMotion_C#v1	1	500
606	1	7	70	0	0	3	3	424	176	1272	528	CoherentMotion_C#v1	1	500
701	1	3	33	3	3	3	3	199	401	597	1203	CoherentMotion_C#v1	1	500
737	1	0	5	0	0	3	3	31	569	93	1707	CoherentMotion_C#v1	1	500
568	0	2	23	3	1	3	3	143	457	429	1371	CoherentMotion_C#v1	1	500
596	1	7	70	3	3	3	3	424	176	1272	528	CoherentMotion_C#v1	1	500
799	1	1	14	1	1	3	3	87	513	261	1539	CoherentMotion_C#v1	1	500
649	1	0	5	0	0	3	3	31	569	93	1707	CoherentMotion_C#v1	1	500
644	0	1	14	3	1	3	3	87	513	261	1539	CoherentMotion_C#v1	1	500
1629	1	4	42	0	0	3	3	256	344	768	1032	CoherentMotion_C#v1	1	500
819	0	0	5	0	1	3	3	31	569	93	1707	CoherentMotion_C#v1	1	500
524	1	7	70	1	1	3	3	424	176	1272	528	CoherentMotion_C#v1	1	500
821	0	6	61	2	0	3	3	368	232	1104	696	CoherentMotion_C#v1	1	500
824	0	2	23	2	1	3	3	143	457	429	1371	CoherentMotion_C#v1	1	500
619	1	4	42	3	3	3	3	256	344	768	1032	CoherentMotion_C#v1	1	500
640	1	3	33	2	2	3	3	199	401	597	1203	CoherentMotion_C#v1	1	500
718	0	5	51	2	1	3	3	312	288	936	864	CoherentMotion_C#v1	1	500
628	1	2	23	3	3	3	3	143	457	429	1371	CoherentMotion_C#v1	1	500
527	1	7	70	3	3	3	3	424	176	1272	528	CoherentMotion_C#v1	1	500
609	1	4	42	1	1	3	3	256	344	768	1032	CoherentMotion_C#v1	1	500
840	1	1	14	2	2	3	3	87	513	261	1539	CoherentMotion_C#v1	1	500
788	1	6	61	0	0	3	3	368	232	1104	696	CoherentMotion_C#v1	1	500
580	1	5	51	3	3	3	3	312	288	936	864	CoherentMotion_C#v1	1	500
695	0	4	42	2	1	3	3	256	344	768	1032	CoherentMotion_C#v1	1	500
1510	0	1	14	2	0	3	3	87	513	261	1539	CoherentMotion_C#v1	1	500
817	0	0	5	2	3	3	3	31	569	93	1707	CoherentMotion_C#v1	1	500
797	0	2	23	2	0	3	3	143	457	429	1371	CoherentMotion_C#v1	1	500
822	1	7	70	2	2	3	3	424	176	1272	528	CoherentMotion_C#v1	1	500
693	1	3	33	1	1	3	3	199	401	597	1203	CoherentMotion_C#v1	1	500
528	1	6	61	2	2	3	3	368	232	1104	696	CoherentMotion_C#v1	1	500
671	1	3	33	3	3	3	3	199	401	597	1203	CoherentMotion_C#v1	1	500
685	1	3	33	0	0	3	3	199	401	597	1203	CoherentMotion_C#v1	1	500
708	1	7	70	2	2	3	3	424	176	1272	528	CoherentMotion_C#v1	1	500
771	0	0	5	1	3	3	3	31	569	93	1707	CoherentMotion_C#v1	1	500
580	1	6	61	1	1	3	3	368	232	1104	696	CoherentMotion_C#v1	1	500
720	1	4	42	3	3	3	3	256	344	768	1032	CoherentMotion_C#v1	1	500
635	1	7	70	3	3	3	3	424	176	1272	528	CoherentMotion_C#v1	1	500
675	1	4	42	1	1	3	3	256	344	768	1032	CoherentMotion_C#v1	1	500
642	1	6	61	0	0	3	3	368	232	1104	696	CoherentMotion_C#v1	1	500
630	1	7	70	0	0	3	3	424	176	1272	528	CoherentMotion_C#v1	1	500
804	1	0	5	1	1	3	3	31	569	93	1707	CoherentMotion_C#v1	1	500
650	1	4	42	2	2	3	3	256	344	768	1032	CoherentMotion_C#v1	1	500
826	0	1	14	2	1	3	3	87	513	261	1539	CoherentMotion_C#v1	1	500
582	1	6	61	0	0	3	3	368	232	1104	696	CoherentMotion_C#v1	1	500
1338	0	4	42	2	0	3	3	256	344	768	1032	CoherentMotion_C#v1	1	500
752	1	3	33	2	2	3	3	199	401	597	1203	CoherentMotion_C#v1	1	500
641	1	2	23	0	0	3	3	143	457	429	1371	CoherentMotion_C#v1	1	500
716	1	7	70	2	2	3	3	424	176	1272	528	CoherentMotion_C#v1	1	500
621	1	5	51	3	3	3	3	312	288	936	864	CoherentMotion_C#v1	1	500
578	0	0	5	3	1	3	3	31	569	93	1707	CoherentMotion_C#v1	1	500
637	1	6	61	0	0	3	3	368	232	1104	696	CoherentMotion_C#v1	1	500
666	1	6	61	2	2	3	3	368	232	1104	696	CoherentMotion_C#v1	1	500
592	1	3	33	1	1	3	3	199	401	597	1203	CoherentMotion_C#v1	1	500
579	1	5	51	3	3	3	3	312	288	936	864	CoherentMotion_C#v1	1	500
551	1	5	51	1	1	3	3	312	288	936	864	CoherentMotion_C#v1	1	500
587	1	3	33	3	3	3	3	199	401	597	1203	CoherentMotion_C#v1	1	500
616	1	6	61	1	1	3	3	368	232	1104	696	CoherentMotion_C#v1	1	500
724	1	7	70	1	1	3	3	424	176	1272	528	CoherentMotion_C#v1	1	500
811	1	3	33	3	3	3	3	199	401	597	1203	CoherentMotion_C#v1	1	500
797	0	1	14	0	1	3	3	87	513	261	1539	CoherentMotion_C#v1	1	500
821	1	4	42	0	0	3	3	256	344	768	1032	CoherentMotion_C#v1	1	500
808	1	2	23	3	3	3	3	143	457	429	1371	CoherentMotion_C#v1	1	500
714	1	2	23	2	2	3	3	143	457	429	1371	CoherentMotion_C#v1	1	500
713	1	6	61	1	1	3	3	368	232	1104	696	CoherentMotion_C#v1	1	500
664	1	4	42	0	0	3	3	256	344	768	1032	CoherentMotion_C#v1	1	500
735	1	6	61	3	3	3	3	368	232	1104	696	CoherentMotion_C#v1	1	500
838	1	0	5	1	1	3	3	31	569	93	1707	CoherentMotion_C#v1	1	500
528	1	3	33	2	2	3	3	199	401	597	1203	CoherentMotion_C#v1	1	500
586	1	6	61	1	1	3	3	368	232	1104	696	CoherentMotion_C#v1	1	500
646	0	2	23	3	0	3	3	143	457	429	1371	CoherentMotion_C#v1	1	500
620	1	6	61	2	2	3	3	368	232	1104	696	CoherentMotion_C#v1	1	500
680	0	1	14	1	3	3	3	87	513	261	1539	CoherentMotion_C#v1	1	500
559	1	7	70	3	3	3	3	424	176	1272	528	CoherentMotion_C#v1	1	500
703	1	3	33	3	3	3	3	199	401	597	1203	CoherentMotion_C#v1	1	500
737	1	1	14	3	3	3	3	87	513	261	1539	CoherentMotion_C#v1	1	500
681	1	3	33	2	2	3	3	199	401	597	1203	CoherentMotion_C#v1	1	500
601	1	0	5	1	1	3	3	31	569	93	1707	CoherentMotion_C#v1	1	500
697	1	5	51	2	2	3	3	312	288	936	864	CoherentMotion_C#v1	1	500
707	1	6	61	1	1	3	3	368	232	1104	696	CoherentMotion_C#v1	1	500
731	1	5	51	0	0	3	3	312	288	936	864	CoherentMotion_C#v1	1	500
618	1	5	51	3	3	3	3	312	288	936	864	CoherentMotion_C#v1	1	500
654	1	0	5	1	1	3	3	31	569	93	1707	CoherentMotion_C#v1	1	500
549	0	4	42	1	2	3	3	256	344	768	1032	CoherentMotion_C#v1	1	500
671	1	1	14	3	3	3	3	87	513	261	1539	CoherentMotion_C#v1	1	500
770	1	2	23	3	3	3	3	143	457	429	1371	CoherentMotion_C#v1	1	500
740	0	1	14	1	3	3	3	87	513	261	1539	CoherentMotion_C#v1	1	500
702	0	1	14	1	0	3	3	87	513	261	1539	CoherentMotion_C#v1	1	500
670	0	3	33	2	0	3	3	199	401	597	1203	CoherentMotion_C#v1	1	500
540	1	6	61	3	3	3	3	368	232	1104	696	CoherentMotion_C#v1	1	500
814	0	0	5	0	3	3	3	31	569	93	1707	CoherentMotion_C#v1	1	500
767	0	1	14	0	2	3	3	87	513	261	1539	CoherentMotion_C#v1	1	500
774	0	0	5	3	1	3	3	31	569	93	1707	CoherentMotion_C#v1	1	500
649	0	3	33	0	2	3	3	199	401	597	1203	CoherentMotion_C#v1	1	500
527	1	6	61	3	3	3	3	368	232	1104	696	CoherentMotion_C#v1	1	500
1320	0	2	23	2	0	3	3	143	457	429	1371	CoherentMotion_C#v1	1	500
1351	0	3	33	0	3	3	3	199	401	597	1203	CoherentMotion_C#v1	1	500
623	1	4	42	1	1	3	3	256	344	768	1032	CoherentMotion_C#v1	1	500
780	0	0	5	1	3	3	3	31	569	93	1707	CoherentMotion_C#v1	1	500
604	1	6	61	0	0	3	3	368	232	1104	696	CoherentMotion_C#v1	1	500
806	1	3	33	0	0	3	3	199	401	597	1203	CoherentMotion_C#v1	1	500
706	0	1	14	2	3	3	3	87	513	261	1539	CoherentMotion_C#v1	1	500
866	1	3	33	0	0	3	3	199	401	597	1203	CoherentMotion_C#v1	1	500
614	0	1	14	0	2	3	3	87	513	261	1539	CoherentMotion_C#v1	1	500
585	1	7	70	3	3	3	3	424	176	1272	528	CoherentMotion_C#v1	1	500
527	1	5	51	3	3	3	3	312	288	936	864	CoherentMotion_C#v1	1	500
741	1	0	5	3	3	3	3	31	569	93	1707	CoherentMotion_C#v1	1	500
721	1	6	61	2	2	3	3	368	232	1104	696	CoherentMotion_C#v1	1	500
792	0	0	5	1	3	3	3	31	569	93	1707	CoherentMotion_C#v1	1	500
593	1	6	61	2	2	3	3	368	232	1104	696	CoherentMotion_C#v1	1	500
804	1	6	61	0	0	3	3	368	232	1104	696	CoherentMotion_C#v1	1	500
646	1	7	70	2	2	3	3	424	176	1272	528	CoherentMotion_C#v1	1	500
613	1	1	14	3	3	3	3	87	513	261	1539	CoherentMotion_C#v1	1	500
641	1	7	70	0	0	3	3	424	176	1272	528	CoherentMotion_C#v1	1	500
599	1	5	51	2	2	3	3	312	288	936	864	CoherentMotion_C#v1	1	500
620	1	2	23	0	0	3	3	143	457	429	1371	CoherentMotion_C#v1	1	500
664	1	7	70	2	2	3	3	424	176	1272	528	CoherentMotion_C#v1	1	500
612	0	0	5	0	2	3	3	31	569	93	1707	CoherentMotion_C#v1	1	500
682	1	2	23	2	2	3	3	143	457	429	1371	CoherentMotion_C#v1	1	500
713	0	7	70	2	1	3	3	424	176	1272	528	CoherentMotion_C#v1	1	500
632	0	1	14	0	3	3	3	87	513	261	1539	CoherentMotion_C#v1	1	500
581	1	5	51	2	2	3	3	312	288	936	864	CoherentMotion_C#v1	1	500
568	0	5	51	1	2	3	3	312	288	936	864	CoherentMotion_C#v1	1	500
898	0	4	42	0	2	3	3	256	344	768	1032	CoherentMotion_C#v1	1	500
624	0	0	5	0	3	3	3	31	569	93	1707	CoherentMotion_C#v1	1	500
789	0	0	5	3	2	3	3	31	569	93	1707	CoherentMotion_C#v1	1	500
654	0	6	61	0	2	3	3	368	232	1104	696	CoherentMotion_C#v1	1	500
757	0	3	33	0	2	3	3	199	401	597	1203	CoherentMotion_C#v1	1	500
1317	0	0	5	1	2	3	3	31	569	93	1707	CoherentMotion_C#v1	1	500
821	0	0	5	0	3	3	3	31	569	93	1707	CoherentMotion_C#v1	1	500
551	1	6	61	1	1	3	3	368	232	1104	696	CoherentMotion_C#v1	1	500
642	1	3	33	2	2	3	3	199	401	597	1203	CoherentMotion_C#v1	1	500
583	1	5	51	3	3	3	3	312	288	936	864	CoherentMotion_C#v1	1	500
579	0	2	23	3	1	3	3	143	457	429	1371	CoherentMotion_C#v1	1	500
574	1	5	51	2	2	3	3	312	288	936	864	CoherentMotion_C#v1	1	500
650	1	5	51	2	2	3	3	312	288	936	864	CoherentMotion_C#v1	1	500
584	0	1	14	2	1	3	3	87	513	261	1539	CoherentMotion_C#v1	1	500
619	1	2	23	2	2	3	3	143	457	429	1371	CoherentMotion_C#v1	1	500
732	1	4	42	0	0	3	3	256	344	768	1032	CoherentMotion_C#v1	1	500
695	0	0	5	1	2	3	3	31	569	93	1707	CoherentMotion_C#v1	1	500
566	1	3	33	3	3	3	3	199	401	597	1203	CoherentMotion_C#v1	1	500
1118	0	0	5	0	3	3	3	31	569	93	1707	CoherentMotion_C#v1	1	500
668	0	2	23	0	2	3	3	143	457	429	1371	CoherentMotion_C#v1	1	500
529	0	1	14	0	3	3	3	87	513	261	1539	CoherentMotion_C#v1	1	500
1677	0	2	23	2	1	3	3	143	457	429	1371	CoherentMotion_C#v1	1	500
821	1	6	61	3	3	3	3	368	232	1104	696	CoherentMotion_C#v1	1	500
766	1	5	51	2	2	3	3	312	288	936	864	CoherentMotion_C#v1	1	500
685	1	0	5	3	3	3	3	31	569	93	1707	CoherentMotion_C#v1	1	500
588	0	4	42	0	2	3	3	256	344	768	1032	CoherentMotion_C#v1	1	500
1808	0	6	61	0	3	3	3	368	232	1104	696	CoherentMotion_C#v1	1	500
628	1	5	51	1	1	3	3	312	288	936	864	CoherentMotion_C#v1	1	500
529	1	5	51	2	2	3	3	312	288	936	864	CoherentMotion_C#v1	1	500
698	1	3	33	3	3	3	3	199	401	597	1203	CoherentMotion_C#v1	1	500
524	1	3	33	3	3	3	3	199	401	597	1203	CoherentMotion_C#v1	1	500
526	0	3	33	0	2	3	3	199	401	597	1203	CoherentMotion_C#v1	1	500
536	1	3	33	1	1	3	3	199	401	597	1203	CoherentMotion_C#v1	1	500
776	0	3	33	2	3	3	3	199	401	597	1203	CoherentMotion_C#v1	1	500
921	1	1	14	1	1	3	3	87	513	261	1539	CoherentMotion_C#v1	1	500
671	1	2	23	2	2	3	3	143	457	429	1371	CoherentMotion_C#v1	1	500
1307	1	1	14	3	3	3	3	87	513	261	1539	CoherentMotion_C#v1	1	500
611	1	6	61	1	1	3	3	368	232	1104	696	CoherentMotion_C#v1	1	500
526	1	5	51	3	3	3	3	312	288	936	864	CoherentMotion_C#v1	1	500
1658	0	2	23	3	1	3	3	143	457	429	1371	CoherentMotion_C#v1	1	500
634	1	1	14	2	2	3	3	87	513	261	1539	CoherentMotion_C#v1	1	500
551	1	3	33	3	3	3	3	199	401	597	1203	CoherentMotion_C#v1	1	500
650	1	2	23	2	2	3	3	143	457	429	1371	CoherentMotion_C#v1	1	500
582	1	6	61	1	1	3	3	368	232	1104	696	CoherentMotion_C#v1	1	500
577	0	0	5	1	3	3	3	31	569	93	1707	CoherentMotion_C#v1	1	500
2655	1	6	61	3	3	3	3	368	232	1104	696	CoherentMotion_C#v1	1	500
575	1	2	23	3	3	3	3	143	457	429	1371	CoherentMotion_C#v1	1	500
571	1	4	42	1	1	3	3	256	344	768	1032	CoherentMotion_C#v1	1	500
662	1	0	5	3	3	3	3	31	569	93	1707	CoherentMotion_C#v1	1	500
697	1	2	23	2	2	3	3	143	457	429	1371	CoherentMotion_C#v1	1	500
659	1	6	61	3	3	3	3	368	232	1104	696	CoherentMotion_C#v1	1	500
524	0	4	42	3	1	3	3	256	344	768	1032	CoherentMotion_C#v1	1	500
2258	0	2	23	0	3	3	3	143	457	429	1371	CoherentMotion_C#v1	1	500
586	1	2	23	2	2	3	3	143	457	429	1371	CoherentMotion_C#v1	1	500
526	1	5	51	3	3	3	3	312	288	936	864	CoherentMotion_C#v1	1	500
713	0	4	42	0	3	3	3	256	344	768	1032	CoherentMotion_C#v1	1	500
532	1	5	51	3	3	3	3	312	288	936	864	CoherentMotion_C#v1	1	500
3306	1	5	51	3	3	3	3	312	288	936	864	CoherentMotion_C#v1	1	500
800	0	1	14	1	3	3	3	87	513	261	1539	CoherentMotion_C#v1	1	500
562	1	5	51	1	1	3	3	312	288	936	864	CoherentMotion_C#v1	1	500
526	1	3	33	3	3	3	3	199	401	597	1203	CoherentMotion_C#v1	1	500
652	0	1	14	3	1	3	3	87	513	261	1539	CoherentMotion_C#v1	1	500
538	1	7	70	2	2	3	3	424	176	1272	528	CoherentMotion_C#v1	1	500
624	1	4	42	0	0	3	3	256	344	768	1032	CoherentMotion_C#v1	1	500
618	1	0	5	3	3	3	3	31	569	93	1707	CoherentMotion_C#v1	1	500
543	1	6	61	1	1	3	3	368	232	1104	696	CoherentMotion_C#v1	1	500
552	1	4	42	1	1	3	3	256	344	768	1032	CoherentMotion_C#v1	1	500
526	0	7	70	1	3	3	3	424	176	1272	528	CoherentMotion_C#v1	1	500
3064	0	4	42	1	2	3	3	256	344	768	1032	CoherentMotion_C#v1	1	500
527	1	4	42	2	2	3	3	256	344	768	1032	CoherentMotion_C#v1	1	500
586	0	0	5	0	3	3	3	31	569	93	1707	CoherentMotion_C#v1	1	500
883	0	3	33	0	3	3	3	199	401	597	1203	CoherentMotion_C#v1	1	500
526	1	5	51	2	2	3	3	312	288	936	864	CoherentMotion_C#v1	1	500
525	1	7	70	2	2	3	3	424	176	1272	528	CoherentMotion_C#v1	1	500
540	1	4	42	3	3	3	3	256	344	768	1032	CoherentMotion_C#v1	1	500
542	1	3	33	2	2	3	3	199	401	597	1203	CoherentMotion_C#v1	1	500
793	1	7	70	0	0	3	3	424	176	1272	528	CoherentMotion_C#v1	1	500
525	1	0	5	1	1	3	3	31	569	93	1707	CoherentMotion_C#v1	1	500
665	0	1	14	0	2	3	3	87	513	261	1539	CoherentMotion_C#v1	1	500
682	1	3	33	0	0	3	3	199	401	597	1203	CoherentMotion_C#v1	1	500
793	1	7	70	0	0	3	3	424	176	1272	528	CoherentMotion_C#v1	1	500
649	1	7	70	2	2	3	3	424	176	1272	528	CoherentMotion_C#v1	1	500
599	0	3	33	0	3	3	3	199	401	597	1203	CoherentMotion_C#v1	1	500
619	0	0	5	1	3	3	3	31	569	93	1707	CoherentMotion_C#v1	1	500
604	1	0	5	3	3	3	3	31	569	93	1707	CoherentMotion_C#v1	1	500
541	1	6	61	3	3	3	3	368	232	1104	696	CoherentMotion_C#v1	1	500
639	1	1	14	0	0	3	3	87	513	261	1539	CoherentMotion_C#v1	1	500
700	1	1	14	3	3	3	3	87	513	261	1539	CoherentMotion_C#v1	1	500
547	1	6	61	1	1	3	3	368	232	1104	696	CoherentMotion_C#v1	1	500
542	1	2	23	3	3	3	3	143	457	429	1371	CoherentMotion_C#v1	1	500
1345	1	7	70	1	1	3	3	424	176	1272	528	CoherentMotion_C#v1	1	500
656	0	1	14	2	3	3	3	87	513	261	1539	CoherentMotion_C#v1	1	500
549	1	5	51	3	3	3	3	312	288	936	864	CoherentMotion_C#v1	1	500
679	1	5	51	0	0	3	3	312	288	936	864	CoherentMotion_C#v1	1	500
566	0	0	5	2	3	3	3	31	569	93	1707	CoherentMotion_C#v1	1	500
571	1	7	70	0	0	3	3	424	176	1272	528	CoherentMotion_C#v1	1	500
611	0	2	23	1	3	3	3	143	457	429	1371	CoherentMotion_C#v1	1	500
525	1	5	51	3	3	3	3	312	288	936	864	CoherentMotion_C#v1	1	500
685	1	7	70	3	3	3	3	424	176	1272	528	CoherentMotion_C#v1	1	500
548	1	7	70	1	1	3	3	424	176	1272	528	CoherentMotion_C#v1	1	500
679	1	4	42	1	1	3	3	256	344	768	1032	CoherentMotion_C#v1	1	500
665	0	2	23	2	3	3	3	143	457	429	1371	CoherentMotion_C#v1	1	500
746	0	0	5	1	0	3	3	31	569	93	1707	CoherentMotion_C#v1	1	500
1127	0	1	14	0	3	3	3	87	513	261	1539	CoherentMotion_C#v1	1	500
636	1	7	70	0	0	3	3	424	176	1272	528	CoherentMotion_C#v1	1	500
569	1	0	5	3	3	3	3	31	569	93	1707	CoherentMotion_C#v1	1	500
722	1	7	70	2	2	3	3	424	176	1272	528	CoherentMotion_C#v1	1	500
533	1	5	51	3	3	3	3	312	288	936	864	CoherentMotion_C#v1	1	500
535	1	4	42	1	1	3	3	256	344	768	1032	CoherentMotion_C#v1	1	500
657	0	2	23	1	3	3	3	143	457	429	1371	CoherentMotion_C#v1	1	500
620	1	1	14	0	0	3	3	87	513	261	1539	CoherentMotion_C#v1	1	500
597	0	0	5	3	1	3	3	31	569	93	1707	CoherentMotion_C#v1	1	500
551	0	2	23	1	3	3	3	143	457	429	1371	CoherentMotion_C#v1	1	500
737	0	2	23	1	0	3	3	143	457	429	1371	CoherentMotion_C#v1	1	500
589	1	5	51	1	1	3	3	312	288	936	864	CoherentMotion_C#v1	1	500
632	1	6	61	0	0	3	3	368	232	1104	696	CoherentMotion_C#v1	1	500
614	1	5	51	1	1	3	3	312	288	936	864	CoherentMotion_C#v1	1	500
584	0	6	61	2	0	3	3	368	232	1104	696	CoherentMotion_C#v1	1	500
2550	1	7	70	0	0	3	3	424	176	1272	528	CoherentMotion_C#v1	1	500
708	1	1	14	3	3	3	3	87	513	261	1539	CoherentMotion_C#v1	1	500
691	1	2	23	3	3	3	3	143	457	429	1371	CoherentMotion_C#v1	1	500
689	0	1	14	0	1	3	3	87	513	261	1539	CoherentMotion_C#v1	1	500
791	0	2	23	1	3	3	3	143	457	429	1371	CoherentMotion_C#v1	1	500
626	0	3	33	2	0	3	3	199	401	597	1203	CoherentMotion_C#v1	1	500
639	0	5	51	1	0	3	3	312	288	936	864	CoherentMotion_C#v1	1	500
548	0	2	23	3	0	3	3	143	457	429	1371	CoherentMotion_C#v1	1	500
526	1	7	70	1	1	3	3	424	176	1272	528	CoherentMotion_C#v1	1	500
673	0	4	42	2	0	3	3	256	344	768	1032	CoherentMotion_C#v1	1	500
662	0	7	70	2	1	3	3	424	176	1272	528	CoherentMotion_C#v1	1	500
737	0	2	23	0	1	3	3	143	457	429	1371	CoherentMotion_C#v1	1	500
605	0	4	42	3	0	3	3	256	344	768	1032	CoherentMotion_C#v1	1	500
1344	1	0	5	0	0	3	3	31	569	93	1707	CoherentMotion_C#v1	1	500
631	0	2	23	3	0	3	3	143	457	429	1371	CoherentMotion_C#v1	1	500
634	1	3	33	1	1	3	3	199	401	597	1203	CoherentMotion_C#v1	1	500
1495	1	7	70	3	3	3	3	424	176	1272	528	CoherentMotion_C#v1	1	500
575	1	4	42	3	3	3	3	256	344	768	1032	CoherentMotion_C#v1	1	500
557	1	4	42	0	0	3	3	256	344	768	1032	CoherentMotion_C#v1	1	500
637	1	7	70	1	1	3	3	424	176	1272	528	CoherentMotion_C#v1	1	500
640	1	3	33	1	1	3	3	199	401	597	1203	CoherentMotion_C#v1	1	500
591	0	6	61	2	0	3	3	368	232	1104	696	CoherentMotion_C#v1	1	500
579	0	0	5	0	3	3	3	31	569	93	1707	CoherentMotion_C#v1	1	500
522	1	5	51	3	3	3	3	312	288	936	864	CoherentMotion_C#v1	1	500
736	0	1	14	3	0	3	3	87	513	261	1539	CoherentMotion_C#v1	1	500
545	0	1	14	0	1	3	3	87	513	261	1539	CoherentMotion_C#v1	1	500
611	1	3	33	3	3	3	3	199	401	597	1203	CoherentMotion_C#v1	1	500
528	1	2	23	1	1	3	3	143	457	429	1371	CoherentMotion_C#v1	1	500
547	0	6	61	2	0	3	3	368	232	1104	696	CoherentMotion_C#v1	1	500
526	1	6	61	3	3	3	3	368	232	1104	696	CoherentMotion_C#v1	1	500
527	1	3	33	1	1	3	3	199	401	597	1203	CoherentMotion_C#v1	1	500
618	1	4	42	2	2	3	3	256	344	768	1032	CoherentMotion_C#v1	1	500
590	0	1	14	2	1	3	3	87	513	261	1539	CoherentMotion_C#v1	1	500
2851	0	1	14	1	3	3	3	87	513	261	1539	CoherentMotion_C#v1	1	500
559	1	6	61	3	3	3	3	368	232	1104	696	CoherentMotion_C#v1	1	500
747	0	0	5	2	0	3	3	31	569	93	1707	CoherentMotion_C#v1	1	500
521	1	1	14	1	1	3	3	87	513	261	1539	CoherentMotion_C#v1	1	500
679	0	3	33	2	3	3	3	199	401	597	1203	CoherentMotion_C#v1	1	500
644	0	0	5	3	0	3	3	31	569	93	1707	CoherentMotion_C#v1	1	500
553	1	4	42	1	1	3	3	256	344	768	1032	CoherentMotion_C#v1	1	500
685	1	7	70	1	1	3	3	424	176	1272	528	CoherentMotion_C#v1	1	500
563	1	4	42	1	1	3	3	256	344	768	1032	CoherentMotion_C#v1	1	500
638	1	6	61	0	0	3	3	368	232	1104	696	CoherentMotion_C#v1	1	500
746	0	3	33	0	3	3	3	199	401	597	1203	CoherentMotion_C#v1	1	500
612	1	2	23	1	1	3	3	143	457	429	1371	CoherentMotion_C#v1	1	500
633	1	7	70	0	0	3	3	424	176	1272	528	CoherentMotion_C#v1	1	500
558	1	5	51	1	1	3	3	312	288	936	864	CoherentMotion_C#v1	1	500
631	0	2	23	2	0	3	3	143	457	429	1371	CoherentMotion_C#v1	1	500
570	1	5	51	3	3	3	3	312	288	936	864	CoherentMotion_C#v1	1	500
674	0	1	14	2	1	3	3	87	513	261	1539	CoherentMotion_C#v1	1	500
543	1	7	70	0	0	3	3	424	176	1272	528	CoherentMotion_C#v1	1	500
538	0	1	14	2	1	3	3	87	513	261	1539	CoherentMotion_C#v1	1	500
1171	1	4	42	0	0	3	3	256	344	768	1032	CoherentMotion_C#v1	1	500
976	0	5	51	3	1	3	3	312	288	936	864	CoherentMotion_C#v1	1	500
1517	1	1	14	3	3	3	3	87	513	261	1539	CoherentMotion_C#v1	1	500
603	1	6	61	3	3	3	3	368	232	1104	696	CoherentMotion_C#v1	1	500
1023	1	4	42	3	3	3	3	256	344	768	1032	CoherentMotion_C#v1	1	500
591	1	0	5	0	0	3	3	31	569	93	1707	CoherentMotion_C#v1	1	500
763	0	1	14	2	0	3	3	87	513	261	1539	CoherentMotion_C#v1	1	500
682	0	2	23	2	1	3	3	143	457	429	1371	CoherentMotion_C#v1	1	500
560	1	2	23	3	3	3	3	143	457	429	1371	CoherentMotion_C#v1	1	500
572	1	4	42	0	0	3	3	256	344	768	1032	CoherentMotion_C#v1	1	500
606	1	5	51	3	3	3	3	312	288	936	864	CoherentMotion_C#v1	1	500
716	1	1	14	3	3	3	3	87	513	261	1539	CoherentMotion_C#v1	1	500
567	1	4	42	1	1	3	3	256	344	768	1032	CoherentMotion_C#v1	1	500
525	1	7	70	0	0	3	3	424	176	1272	528	CoherentMotion_C#v1	1	500
641	0	1	14	0	1	3	3	87	513	261	1539	CoherentMotion_C#v1	1	500
575	1	3	33	3	3	3	3	199	401	597	1203	CoherentMotion_C#v1	1	500
673	0	0	5	1	0	3	3	31	569	93	1707	CoherentMotion_C#v1	1	500
526	1	2	23	1	1	3	3	143	457	429	1371	CoherentMotion_C#v1	1	500
545	1	4	42	3	3	3	3	256	344	768	1032	CoherentMotion_C#v1	1	500
526	1	7	70	0	0	3	3	424	176	1272	528	CoherentMotion_C#v1	1	500
534	0	4	42	2	1	3	3	256	344	768	1032	CoherentMotion_C#v1	1	500
536	1	7	70	3	3	3	3	424	176	1272	528	CoherentMotion_C#v1	1	500
1115	1	2	23	0	0	3	3	143	457	429	1371	CoherentMotion_C#v1	1	500
638	1	0	5	3	3	3	3	31	569	93	1707	CoherentMotion_C#v1	1	500
596	1	7	70	1	1	3	3	424	176	1272	528	CoherentMotion_C#v1	1	500
604	1	6	61	1	1	3	3	368	232	1104	696	CoherentMotion_C#v1	1	500
572	0	4	42	2	0	3	3	256	344	768	1032	CoherentMotion_C#v1	1	500
1268	0	0	5	1	0	3	3	31	569	93	1707	CoherentMotion_C#v1	1	500
700	0	2	23	0	3	3	3	143	457	429	1371	CoherentMotion_C#v1	1	500
875	1	2	23	1	1	3	3	143	457	429	1371	CoherentMotion_C#v1	1	500
524	1	4	42	3	3	3	3	256	344	768	1032	CoherentMotion_C#v1	1	500
653	0	1	14	0	1	3	3	87	513	261	1539	CoherentMotion_C#v1	1	500
661	0	6	61	2	1	3	3	368	232	1104	696	CoherentMotion_C#v1	1	500
540	0	5	51	2	3	3	3	312	288	936	864	CoherentMotion_C#v1	1	500
566	1	5	51	3	3	3	3	312	288	936	864	CoherentMotion_C#v1	1	500
