# Supplementary material for: The Leuven Embedded Figures Test (L-EFT): measuring perception, intelligence or executive function?
Source: PeerJ. 2018 Mar 26;6:e4524. doi: 10.7717/peerj.4524 (PMC5875396; doi:10.7717/peerj.4524)
Supplement: Supplemental Information 9 [file peerj-06-4524-s009.zip › Study 1/CoherentMotion/117520CoherentMotion.csv]

ReactionTime	Accuracy	CoherenceLevel	CoherenceValue	StimDirection	RespDirection	G_MeanCoherentSpeed	G_MeanRandomSpeed	TotalCoherent	TotalRandom	TotalCoherentSpeed	TotalRandomSpeed	TestID	MainPrac	MotionDuration
6348	1	7	70	3	3	3	3	424	176	1272	528	CoherentMotion_C#v1	0	1000
1316	1	2	23	3	3	3	3	143	457	429	1371	CoherentMotion_C#v1	0	1000
1415	1	0	5	3	3	3	3	31	569	93	1707	CoherentMotion_C#v1	0	1000
1439	0	2	23	3	0	3	3	143	457	429	1371	CoherentMotion_C#v1	0	1000
1054	0	1	14	3	1	3	3	87	513	261	1539	CoherentMotion_C#v1	0	1000
4114	1	3	33	3	3	3	3	199	401	597	1203	CoherentMotion_C#v1	0	1000
1057	1	6	61	2	2	3	3	368	232	1104	696	CoherentMotion_C#v1	0	1000
3416	0	2	23	1	3	3	3	143	457	429	1371	CoherentMotion_C#v1	0	1000
4501	0	3	33	2	3	3	3	199	401	597	1203	CoherentMotion_C#v1	0	1000
1518	1	1	14	1	1	3	3	87	513	261	1539	CoherentMotion_C#v1	0	1000
1209	1	3	33	0	0	3	3	199	401	597	1203	CoherentMotion_C#v1	0	1000
1139	1	2	23	0	0	3	3	143	457	429	1371	CoherentMotion_C#v1	0	1000
1028	0	0	5	1	3	3	3	31	569	93	1707	CoherentMotion_C#v1	0	1000
3223	0	4	42	3	0	3	3	256	344	768	1032	CoherentMotion_C#v1	0	1000
1797	1	2	23	0	0	3	3	143	457	429	1371	CoherentMotion_C#v1	0	1000
1417	1	4	42	1	1	3	3	256	344	768	1032	CoherentMotion_C#v1	0	1000
1468	1	6	61	1	1	3	3	368	232	1104	696	CoherentMotion_C#v1	0	1000
1981	1	4	42	0	0	3	3	256	344	768	1032	CoherentMotion_C#v1	0	1000
1142	0	7	70	1	3	3	3	424	176	1272	528	CoherentMotion_C#v1	0	1000
3519	1	3	33	0	0	3	3	199	401	597	1203	CoherentMotion_C#v1	0	1000
1054	0	0	5	1	3	3	3	31	569	93	1707	CoherentMotion_C#v1	0	1000
1758	1	1	14	0	0	3	3	87	513	261	1539	CoherentMotion_C#v1	0	1000
1279	1	4	42	0	0	3	3	256	344	768	1032	CoherentMotion_C#v1	0	1000
1327	1	1	14	0	0	3	3	87	513	261	1539	CoherentMotion_C#v1	0	1000
1677	1	1	14	0	0	3	3	87	513	261	1539	CoherentMotion_C#v1	0	1000
1391	1	5	51	0	0	3	3	312	288	936	864	CoherentMotion_C#v1	0	1000
1563	0	3	33	2	0	3	3	199	401	597	1203	CoherentMotion_C#v1	0	1000
1660	0	2	23	0	3	3	3	143	457	429	1371	CoherentMotion_C#v1	0	1000
1541	1	7	70	3	3	3	3	424	176	1272	528	CoherentMotion_C#v1	0	1000
1661	0	0	5	1	3	3	3	31	569	93	1707	CoherentMotion_C#v1	0	1000
1023	1	4	42	1	1	3	3	256	344	768	1032	CoherentMotion_C#v1	0	1000
1664	0	3	33	3	0	3	3	199	401	597	1203	CoherentMotion_C#v1	0	1000
1333	1	4	42	3	3	3	3	256	344	768	1032	CoherentMotion_C#v1	0	1000
1381	1	3	33	1	1	3	3	199	401	597	1203	CoherentMotion_C#v1	0	1000
1376	1	6	61	3	3	3	3	368	232	1104	696	CoherentMotion_C#v1	0	1000
1331	1	0	5	1	1	3	3	31	569	93	1707	CoherentMotion_C#v1	0	1000
1670	1	4	42	3	3	3	3	256	344	768	1032	CoherentMotion_C#v1	0	1000
1591	0	1	14	2	1	3	3	87	513	261	1539	CoherentMotion_C#v1	0	1000
1884	1	5	51	3	3	3	3	312	288	936	864	CoherentMotion_C#v1	0	1000
1642	1	6	61	3	3	3	3	368	232	1104	696	CoherentMotion_C#v1	0	1000
1632	0	0	5	2	0	3	3	31	569	93	1707	CoherentMotion_C#v1	0	1000
1464	0	2	23	1	3	3	3	143	457	429	1371	CoherentMotion_C#v1	0	1000
1282	0	0	5	2	1	3	3	31	569	93	1707	CoherentMotion_C#v1	0	1000
1024	0	0	5	0	3	3	3	31	569	93	1707	CoherentMotion_C#v1	0	1000
1511	1	7	70	2	2	3	3	424	176	1272	528	CoherentMotion_C#v1	0	1000
1444	1	6	61	0	0	3	3	368	232	1104	696	CoherentMotion_C#v1	0	1000
1420	1	3	33	3	3	3	3	199	401	597	1203	CoherentMotion_C#v1	0	1000
1254	1	6	61	0	0	3	3	368	232	1104	696	CoherentMotion_C#v1	0	1000
1403	1	7	70	2	2	3	3	424	176	1272	528	CoherentMotion_C#v1	0	1000
1627	0	1	14	2	3	3	3	87	513	261	1539	CoherentMotion_C#v1	0	1000
1395	1	6	61	0	0	3	3	368	232	1104	696	CoherentMotion_C#v1	0	1000
1530	1	2	23	3	3	3	3	143	457	429	1371	CoherentMotion_C#v1	0	1000
1742	0	4	42	1	3	3	3	256	344	768	1032	CoherentMotion_C#v1	0	1000
1784	1	6	61	3	3	3	3	368	232	1104	696	CoherentMotion_C#v1	0	1000
1523	1	5	51	2	2	3	3	312	288	936	864	CoherentMotion_C#v1	0	1000
1662	0	0	5	2	0	3	3	31	569	93	1707	CoherentMotion_C#v1	0	1000
1462	1	6	61	2	2	3	3	368	232	1104	696	CoherentMotion_C#v1	0	1000
2633	1	5	51	0	0	3	3	312	288	936	864	CoherentMotion_C#v1	0	1000
1689	1	0	5	2	2	3	3	31	569	93	1707	CoherentMotion_C#v1	0	1000
1314	1	7	70	1	1	3	3	424	176	1272	528	CoherentMotion_C#v1	0	1000
1616	0	2	23	2	0	3	3	143	457	429	1371	CoherentMotion_C#v1	0	1000
1390	1	6	61	0	0	3	3	368	232	1104	696	CoherentMotion_C#v1	0	1000
1301	1	2	23	1	1	3	3	143	457	429	1371	CoherentMotion_C#v1	0	1000
2370	1	1	14	1	1	3	3	87	513	261	1539	CoherentMotion_C#v1	0	1000
4054	1	5	51	2	2	3	3	312	288	936	864	CoherentMotion_C#v1	0	1000
1667	0	0	5	2	3	3	3	31	569	93	1707	CoherentMotion_C#v1	0	1000
1140	1	4	42	0	0	3	3	256	344	768	1032	CoherentMotion_C#v1	0	1000
1023	1	7	70	0	0	3	3	424	176	1272	528	CoherentMotion_C#v1	0	1000
1117	1	5	51	0	0	3	3	312	288	936	864	CoherentMotion_C#v1	0	1000
1367	1	0	5	2	2	3	3	31	569	93	1707	CoherentMotion_C#v1	0	1000
1143	1	5	51	3	3	3	3	312	288	936	864	CoherentMotion_C#v1	0	1000
1048	1	5	51	1	1	3	3	312	288	936	864	CoherentMotion_C#v1	0	1000
1023	0	1	14	2	0	3	3	87	513	261	1539	CoherentMotion_C#v1	0	1000
3752	0	0	5	0	2	3	3	31	569	93	1707	CoherentMotion_C#v1	0	1000
1790	0	1	14	1	2	3	3	87	513	261	1539	CoherentMotion_C#v1	0	1000
1409	0	1	14	1	0	3	3	87	513	261	1539	CoherentMotion_C#v1	0	1000
1023	1	7	70	2	2	3	3	424	176	1272	528	CoherentMotion_C#v1	0	1000
1042	1	4	42	0	0	3	3	256	344	768	1032	CoherentMotion_C#v1	0	1000
2084	1	4	42	0	0	3	3	256	344	768	1032	CoherentMotion_C#v1	0	1000
1635	1	5	51	2	2	3	3	312	288	936	864	CoherentMotion_C#v1	0	1000
1669	1	7	70	3	3	3	3	424	176	1272	528	CoherentMotion_C#v1	1	500
1187	1	3	33	2	2	3	3	199	401	597	1203	CoherentMotion_C#v1	1	500
1071	0	0	5	1	3	3	3	31	569	93	1707	CoherentMotion_C#v1	1	500
1263	1	6	61	0	0	3	3	368	232	1104	696	CoherentMotion_C#v1	1	500
1141	1	5	51	3	3	3	3	312	288	936	864	CoherentMotion_C#v1	1	500
1199	1	2	23	0	0	3	3	143	457	429	1371	CoherentMotion_C#v1	1	500
1434	0	0	5	1	3	3	3	31	569	93	1707	CoherentMotion_C#v1	1	500
1076	0	0	5	0	1	3	3	31	569	93	1707	CoherentMotion_C#v1	1	500
1116	1	5	51	1	1	3	3	312	288	936	864	CoherentMotion_C#v1	1	500
1517	0	1	14	2	0	3	3	87	513	261	1539	CoherentMotion_C#v1	1	500
1049	1	5	51	2	2	3	3	312	288	936	864	CoherentMotion_C#v1	1	500
977	1	4	42	1	1	3	3	256	344	768	1032	CoherentMotion_C#v1	1	500
1437	1	5	51	3	3	3	3	312	288	936	864	CoherentMotion_C#v1	1	500
1221	1	2	23	1	1	3	3	143	457	429	1371	CoherentMotion_C#v1	1	500
1060	0	0	5	2	0	3	3	31	569	93	1707	CoherentMotion_C#v1	1	500
1166	0	1	14	3	1	3	3	87	513	261	1539	CoherentMotion_C#v1	1	500
1193	0	2	23	1	3	3	3	143	457	429	1371	CoherentMotion_C#v1	1	500
708	1	7	70	2	2	3	3	424	176	1272	528	CoherentMotion_C#v1	1	500
1020	1	3	33	0	0	3	3	199	401	597	1203	CoherentMotion_C#v1	1	500
1082	1	7	70	2	2	3	3	424	176	1272	528	CoherentMotion_C#v1	1	500
1195	0	0	5	0	1	3	3	31	569	93	1707	CoherentMotion_C#v1	1	500
1103	1	1	14	3	3	3	3	87	513	261	1539	CoherentMotion_C#v1	1	500
961	0	0	5	0	2	3	3	31	569	93	1707	CoherentMotion_C#v1	1	500
1382	0	2	23	1	0	3	3	143	457	429	1371	CoherentMotion_C#v1	1	500
1142	1	4	42	0	0	3	3	256	344	768	1032	CoherentMotion_C#v1	1	500
1064	1	2	23	1	1	3	3	143	457	429	1371	CoherentMotion_C#v1	1	500
1017	1	7	70	1	1	3	3	424	176	1272	528	CoherentMotion_C#v1	1	500
992	1	6	61	0	0	3	3	368	232	1104	696	CoherentMotion_C#v1	1	500
1125	1	6	61	0	0	3	3	368	232	1104	696	CoherentMotion_C#v1	1	500
968	1	6	61	0	0	3	3	368	232	1104	696	CoherentMotion_C#v1	1	500
782	1	5	51	0	0	3	3	312	288	936	864	CoherentMotion_C#v1	1	500
902	1	7	70	2	2	3	3	424	176	1272	528	CoherentMotion_C#v1	1	500
786	1	3	33	1	1	3	3	199	401	597	1203	CoherentMotion_C#v1	1	500
1068	1	3	33	1	1	3	3	199	401	597	1203	CoherentMotion_C#v1	1	500
1131	1	1	14	1	1	3	3	87	513	261	1539	CoherentMotion_C#v1	1	500
950	1	1	14	0	0	3	3	87	513	261	1539	CoherentMotion_C#v1	1	500
891	1	5	51	2	2	3	3	312	288	936	864	CoherentMotion_C#v1	1	500
751	1	5	51	0	0	3	3	312	288	936	864	CoherentMotion_C#v1	1	500
823	1	4	42	1	1	3	3	256	344	768	1032	CoherentMotion_C#v1	1	500
969	1	3	33	0	0	3	3	199	401	597	1203	CoherentMotion_C#v1	1	500
1016	1	2	23	1	1	3	3	143	457	429	1371	CoherentMotion_C#v1	1	500
926	1	6	61	3	3	3	3	368	232	1104	696	CoherentMotion_C#v1	1	500
1841	0	1	14	1	2	3	3	87	513	261	1539	CoherentMotion_C#v1	1	500
1191	0	1	14	1	3	3	3	87	513	261	1539	CoherentMotion_C#v1	1	500
850	1	7	70	3	3	3	3	424	176	1272	528	CoherentMotion_C#v1	1	500
957	1	3	33	1	1	3	3	199	401	597	1203	CoherentMotion_C#v1	1	500
971	1	5	51	2	2	3	3	312	288	936	864	CoherentMotion_C#v1	1	500
737	1	4	42	3	3	3	3	256	344	768	1032	CoherentMotion_C#v1	1	500
985	1	7	70	2	2	3	3	424	176	1272	528	CoherentMotion_C#v1	1	500
807	1	7	70	2	2	3	3	424	176	1272	528	CoherentMotion_C#v1	1	500
1020	0	0	5	2	0	3	3	31	569	93	1707	CoherentMotion_C#v1	1	500
751	1	3	33	1	1	3	3	199	401	597	1203	CoherentMotion_C#v1	1	500
734	1	3	33	2	2	3	3	199	401	597	1203	CoherentMotion_C#v1	1	500
664	1	7	70	1	1	3	3	424	176	1272	528	CoherentMotion_C#v1	1	500
646	1	4	42	0	0	3	3	256	344	768	1032	CoherentMotion_C#v1	1	500
892	1	3	33	3	3	3	3	199	401	597	1203	CoherentMotion_C#v1	1	500
1006	0	1	14	0	1	3	3	87	513	261	1539	CoherentMotion_C#v1	1	500
807	1	2	23	2	2	3	3	143	457	429	1371	CoherentMotion_C#v1	1	500
1368	0	1	14	1	3	3	3	87	513	261	1539	CoherentMotion_C#v1	1	500
1039	0	1	14	2	0	3	3	87	513	261	1539	CoherentMotion_C#v1	1	500
1454	0	0	5	2	1	3	3	31	569	93	1707	CoherentMotion_C#v1	1	500
881	1	4	42	3	3	3	3	256	344	768	1032	CoherentMotion_C#v1	1	500
965	1	3	33	1	1	3	3	199	401	597	1203	CoherentMotion_C#v1	1	500
1139	1	1	14	0	0	3	3	87	513	261	1539	CoherentMotion_C#v1	1	500
966	1	4	42	3	3	3	3	256	344	768	1032	CoherentMotion_C#v1	1	500
738	1	6	61	0	0	3	3	368	232	1104	696	CoherentMotion_C#v1	1	500
1002	1	6	61	3	3	3	3	368	232	1104	696	CoherentMotion_C#v1	1	500
883	1	4	42	0	0	3	3	256	344	768	1032	CoherentMotion_C#v1	1	500
932	1	4	42	2	2	3	3	256	344	768	1032	CoherentMotion_C#v1	1	500
969	1	4	42	3	3	3	3	256	344	768	1032	CoherentMotion_C#v1	1	500
920	1	4	42	3	3	3	3	256	344	768	1032	CoherentMotion_C#v1	1	500
948	1	5	51	2	2	3	3	312	288	936	864	CoherentMotion_C#v1	1	500
1001	0	0	5	2	0	3	3	31	569	93	1707	CoherentMotion_C#v1	1	500
866	1	5	51	3	3	3	3	312	288	936	864	CoherentMotion_C#v1	1	500
1045	1	2	23	3	3	3	3	143	457	429	1371	CoherentMotion_C#v1	1	500
1092	1	5	51	3	3	3	3	312	288	936	864	CoherentMotion_C#v1	1	500
989	1	3	33	3	3	3	3	199	401	597	1203	CoherentMotion_C#v1	1	500
996	1	4	42	3	3	3	3	256	344	768	1032	CoherentMotion_C#v1	1	500
1090	1	3	33	3	3	3	3	199	401	597	1203	CoherentMotion_C#v1	1	500
863	1	7	70	2	2	3	3	424	176	1272	528	CoherentMotion_C#v1	1	500
1005	1	3	33	0	0	3	3	199	401	597	1203	CoherentMotion_C#v1	1	500
854	1	3	33	3	3	3	3	199	401	597	1203	CoherentMotion_C#v1	1	500
912	1	1	14	1	1	3	3	87	513	261	1539	CoherentMotion_C#v1	1	500
949	1	5	51	3	3	3	3	312	288	936	864	CoherentMotion_C#v1	1	500
880	1	5	51	2	2	3	3	312	288	936	864	CoherentMotion_C#v1	1	500
782	1	5	51	1	1	3	3	312	288	936	864	CoherentMotion_C#v1	1	500
702	1	5	51	0	0	3	3	312	288	936	864	CoherentMotion_C#v1	1	500
878	1	2	23	1	1	3	3	143	457	429	1371	CoherentMotion_C#v1	1	500
885	1	4	42	2	2	3	3	256	344	768	1032	CoherentMotion_C#v1	1	500
748	1	3	33	3	3	3	3	199	401	597	1203	CoherentMotion_C#v1	1	500
765	1	4	42	3	3	3	3	256	344	768	1032	CoherentMotion_C#v1	1	500
1165	1	1	14	2	2	3	3	87	513	261	1539	CoherentMotion_C#v1	1	500
752	1	3	33	0	0	3	3	199	401	597	1203	CoherentMotion_C#v1	1	500
807	1	3	33	3	3	3	3	199	401	597	1203	CoherentMotion_C#v1	1	500
970	0	0	5	2	1	3	3	31	569	93	1707	CoherentMotion_C#v1	1	500
863	1	6	61	0	0	3	3	368	232	1104	696	CoherentMotion_C#v1	1	500
937	1	7	70	0	0	3	3	424	176	1272	528	CoherentMotion_C#v1	1	500
1111	0	0	5	3	2	3	3	31	569	93	1707	CoherentMotion_C#v1	1	500
1148	1	0	5	3	3	3	3	31	569	93	1707	CoherentMotion_C#v1	1	500
866	1	5	51	0	0	3	3	312	288	936	864	CoherentMotion_C#v1	1	500
1093	1	4	42	1	1	3	3	256	344	768	1032	CoherentMotion_C#v1	1	500
1283	1	5	51	1	1	3	3	312	288	936	864	CoherentMotion_C#v1	1	500
1233	1	3	33	2	2	3	3	199	401	597	1203	CoherentMotion_C#v1	1	500
589	1	6	61	0	0	3	3	368	232	1104	696	CoherentMotion_C#v1	1	500
677	1	7	70	3	3	3	3	424	176	1272	528	CoherentMotion_C#v1	1	500
782	1	6	61	2	2	3	3	368	232	1104	696	CoherentMotion_C#v1	1	500
792	1	2	23	0	0	3	3	143	457	429	1371	CoherentMotion_C#v1	1	500
673	1	3	33	1	1	3	3	199	401	597	1203	CoherentMotion_C#v1	1	500
695	1	4	42	2	2	3	3	256	344	768	1032	CoherentMotion_C#v1	1	500
631	1	6	61	1	1	3	3	368	232	1104	696	CoherentMotion_C#v1	1	500
788	1	7	70	2	2	3	3	424	176	1272	528	CoherentMotion_C#v1	1	500
709	1	7	70	3	3	3	3	424	176	1272	528	CoherentMotion_C#v1	1	500
691	1	6	61	2	2	3	3	368	232	1104	696	CoherentMotion_C#v1	1	500
691	1	5	51	3	3	3	3	312	288	936	864	CoherentMotion_C#v1	1	500
782	1	7	70	1	1	3	3	424	176	1272	528	CoherentMotion_C#v1	1	500
1226	0	1	14	3	2	3	3	87	513	261	1539	CoherentMotion_C#v1	1	500
662	0	0	5	1	0	3	3	31	569	93	1707	CoherentMotion_C#v1	1	500
796	0	4	42	1	3	3	3	256	344	768	1032	CoherentMotion_C#v1	1	500
655	1	5	51	2	2	3	3	312	288	936	864	CoherentMotion_C#v1	1	500
685	1	6	61	2	2	3	3	368	232	1104	696	CoherentMotion_C#v1	1	500
1015	1	1	14	0	0	3	3	87	513	261	1539	CoherentMotion_C#v1	1	500
777	1	7	70	0	0	3	3	424	176	1272	528	CoherentMotion_C#v1	1	500
682	1	5	51	1	1	3	3	312	288	936	864	CoherentMotion_C#v1	1	500
1065	0	1	14	3	1	3	3	87	513	261	1539	CoherentMotion_C#v1	1	500
810	1	2	23	3	3	3	3	143	457	429	1371	CoherentMotion_C#v1	1	500
786	1	4	42	3	3	3	3	256	344	768	1032	CoherentMotion_C#v1	1	500
1276	1	0	5	3	3	3	3	31	569	93	1707	CoherentMotion_C#v1	1	500
994	1	0	5	3	3	3	3	31	569	93	1707	CoherentMotion_C#v1	1	500
815	1	2	23	3	3	3	3	143	457	429	1371	CoherentMotion_C#v1	1	500
1321	1	3	33	2	2	3	3	199	401	597	1203	CoherentMotion_C#v1	1	500
889	1	1	14	3	3	3	3	87	513	261	1539	CoherentMotion_C#v1	1	500
1132	1	3	33	1	1	3	3	199	401	597	1203	CoherentMotion_C#v1	1	500
837	1	4	42	1	1	3	3	256	344	768	1032	CoherentMotion_C#v1	1	500
1264	0	1	14	3	1	3	3	87	513	261	1539	CoherentMotion_C#v1	1	500
767	1	7	70	3	3	3	3	424	176	1272	528	CoherentMotion_C#v1	1	500
935	1	0	5	3	3	3	3	31	569	93	1707	CoherentMotion_C#v1	1	500
828	1	4	42	3	3	3	3	256	344	768	1032	CoherentMotion_C#v1	1	500
781	1	7	70	0	0	3	3	424	176	1272	528	CoherentMotion_C#v1	1	500
861	0	3	33	1	3	3	3	199	401	597	1203	CoherentMotion_C#v1	1	500
840	1	3	33	3	3	3	3	199	401	597	1203	CoherentMotion_C#v1	1	500
723	1	5	51	2	2	3	3	312	288	936	864	CoherentMotion_C#v1	1	500
831	1	2	23	0	0	3	3	143	457	429	1371	CoherentMotion_C#v1	1	500
604	1	4	42	1	1	3	3	256	344	768	1032	CoherentMotion_C#v1	1	500
698	1	5	51	2	2	3	3	312	288	936	864	CoherentMotion_C#v1	1	500
928	1	1	14	1	1	3	3	87	513	261	1539	CoherentMotion_C#v1	1	500
844	0	2	23	3	1	3	3	143	457	429	1371	CoherentMotion_C#v1	1	500
1185	0	2	23	0	1	3	3	143	457	429	1371	CoherentMotion_C#v1	1	500
820	0	0	5	2	3	3	3	31	569	93	1707	CoherentMotion_C#v1	1	500
1117	1	3	33	0	0	3	3	199	401	597	1203	CoherentMotion_C#v1	1	500
822	1	6	61	0	0	3	3	368	232	1104	696	CoherentMotion_C#v1	1	500
993	0	1	14	0	2	3	3	87	513	261	1539	CoherentMotion_C#v1	1	500
1085	0	0	5	1	3	3	3	31	569	93	1707	CoherentMotion_C#v1	1	500
759	1	6	61	2	2	3	3	368	232	1104	696	CoherentMotion_C#v1	1	500
648	1	7	70	1	1	3	3	424	176	1272	528	CoherentMotion_C#v1	1	500
829	0	0	5	2	0	3	3	31	569	93	1707	CoherentMotion_C#v1	1	500
840	1	7	70	0	0	3	3	424	176	1272	528	CoherentMotion_C#v1	1	500
739	1	4	42	0	0	3	3	256	344	768	1032	CoherentMotion_C#v1	1	500
697	1	5	51	2	2	3	3	312	288	936	864	CoherentMotion_C#v1	1	500
904	1	2	23	0	0	3	3	143	457	429	1371	CoherentMotion_C#v1	1	500
604	1	5	51	2	2	3	3	312	288	936	864	CoherentMotion_C#v1	1	500
729	1	6	61	2	2	3	3	368	232	1104	696	CoherentMotion_C#v1	1	500
1152	1	1	14	1	1	3	3	87	513	261	1539	CoherentMotion_C#v1	1	500
676	1	6	61	0	0	3	3	368	232	1104	696	CoherentMotion_C#v1	1	500
753	1	5	51	3	3	3	3	312	288	936	864	CoherentMotion_C#v1	1	500
524	1	3	33	0	0	3	3	199	401	597	1203	CoherentMotion_C#v1	1	500
667	1	7	70	3	3	3	3	424	176	1272	528	CoherentMotion_C#v1	1	500
738	1	3	33	3	3	3	3	199	401	597	1203	CoherentMotion_C#v1	1	500
569	1	3	33	0	0	3	3	199	401	597	1203	CoherentMotion_C#v1	1	500
717	1	3	33	0	0	3	3	199	401	597	1203	CoherentMotion_C#v1	1	500
883	1	0	5	3	3	3	3	31	569	93	1707	CoherentMotion_C#v1	1	500
720	1	7	70	2	2	3	3	424	176	1272	528	CoherentMotion_C#v1	1	500
587	1	7	70	1	1	3	3	424	176	1272	528	CoherentMotion_C#v1	1	500
623	1	7	70	3	3	3	3	424	176	1272	528	CoherentMotion_C#v1	1	500
615	1	3	33	0	0	3	3	199	401	597	1203	CoherentMotion_C#v1	1	500
531	1	5	51	2	2	3	3	312	288	936	864	CoherentMotion_C#v1	1	500
616	1	7	70	1	1	3	3	424	176	1272	528	CoherentMotion_C#v1	1	500
771	1	3	33	1	1	3	3	199	401	597	1203	CoherentMotion_C#v1	1	500
709	1	7	70	3	3	3	3	424	176	1272	528	CoherentMotion_C#v1	1	500
675	1	7	70	2	2	3	3	424	176	1272	528	CoherentMotion_C#v1	1	500
754	1	1	14	3	3	3	3	87	513	261	1539	CoherentMotion_C#v1	1	500
610	1	4	42	0	0	3	3	256	344	768	1032	CoherentMotion_C#v1	1	500
807	0	1	14	1	2	3	3	87	513	261	1539	CoherentMotion_C#v1	1	500
583	1	5	51	3	3	3	3	312	288	936	864	CoherentMotion_C#v1	1	500
628	1	5	51	3	3	3	3	312	288	936	864	CoherentMotion_C#v1	1	500
849	0	1	14	0	1	3	3	87	513	261	1539	CoherentMotion_C#v1	1	500
621	1	4	42	3	3	3	3	256	344	768	1032	CoherentMotion_C#v1	1	500
905	0	0	5	0	2	3	3	31	569	93	1707	CoherentMotion_C#v1	1	500
701	1	6	61	1	1	3	3	368	232	1104	696	CoherentMotion_C#v1	1	500
730	1	3	33	3	3	3	3	199	401	597	1203	CoherentMotion_C#v1	1	500
875	0	0	5	3	2	3	3	31	569	93	1707	CoherentMotion_C#v1	1	500
790	1	6	61	2	2	3	3	368	232	1104	696	CoherentMotion_C#v1	1	500
680	1	2	23	0	0	3	3	143	457	429	1371	CoherentMotion_C#v1	1	500
646	1	3	33	2	2	3	3	199	401	597	1203	CoherentMotion_C#v1	1	500
832	0	3	33	2	0	3	3	199	401	597	1203	CoherentMotion_C#v1	1	500
926	0	0	5	3	2	3	3	31	569	93	1707	CoherentMotion_C#v1	1	500
787	1	5	51	0	0	3	3	312	288	936	864	CoherentMotion_C#v1	1	500
715	1	4	42	3	3	3	3	256	344	768	1032	CoherentMotion_C#v1	1	500
1027	1	2	23	0	0	3	3	143	457	429	1371	CoherentMotion_C#v1	1	500
1174	0	2	23	1	2	3	3	143	457	429	1371	CoherentMotion_C#v1	1	500
686	1	7	70	1	1	3	3	424	176	1272	528	CoherentMotion_C#v1	1	500
539	1	6	61	1	1	3	3	368	232	1104	696	CoherentMotion_C#v1	1	500
907	0	2	23	3	2	3	3	143	457	429	1371	CoherentMotion_C#v1	1	500
726	1	2	23	2	2	3	3	143	457	429	1371	CoherentMotion_C#v1	1	500
895	0	3	33	3	2	3	3	199	401	597	1203	CoherentMotion_C#v1	1	500
843	1	1	14	1	1	3	3	87	513	261	1539	CoherentMotion_C#v1	1	500
596	1	5	51	1	1	3	3	312	288	936	864	CoherentMotion_C#v1	1	500
633	1	4	42	0	0	3	3	256	344	768	1032	CoherentMotion_C#v1	1	500
635	1	3	33	0	0	3	3	199	401	597	1203	CoherentMotion_C#v1	1	500
604	1	6	61	1	1	3	3	368	232	1104	696	CoherentMotion_C#v1	1	500
649	1	3	33	0	0	3	3	199	401	597	1203	CoherentMotion_C#v1	1	500
830	0	5	51	3	1	3	3	312	288	936	864	CoherentMotion_C#v1	1	500
624	1	3	33	0	0	3	3	199	401	597	1203	CoherentMotion_C#v1	1	500
604	1	3	33	0	0	3	3	199	401	597	1203	CoherentMotion_C#v1	1	500
697	1	4	42	1	1	3	3	256	344	768	1032	CoherentMotion_C#v1	1	500
671	1	7	70	0	0	3	3	424	176	1272	528	CoherentMotion_C#v1	1	500
764	0	1	14	2	0	3	3	87	513	261	1539	CoherentMotion_C#v1	1	500
638	1	2	23	0	0	3	3	143	457	429	1371	CoherentMotion_C#v1	1	500
859	1	1	14	2	2	3	3	87	513	261	1539	CoherentMotion_C#v1	1	500
806	1	3	33	1	1	3	3	199	401	597	1203	CoherentMotion_C#v1	1	500
780	1	2	23	1	1	3	3	143	457	429	1371	CoherentMotion_C#v1	1	500
744	1	7	70	1	1	3	3	424	176	1272	528	CoherentMotion_C#v1	1	500
840	0	0	5	1	3	3	3	31	569	93	1707	CoherentMotion_C#v1	1	500
947	1	4	42	2	2	3	3	256	344	768	1032	CoherentMotion_C#v1	1	500
1909	0	3	33	1	0	3	3	199	401	597	1203	CoherentMotion_C#v1	1	500
877	0	2	23	1	3	3	3	143	457	429	1371	CoherentMotion_C#v1	1	500
818	1	4	42	2	2	3	3	256	344	768	1032	CoherentMotion_C#v1	1	500
1180	0	0	5	0	3	3	3	31	569	93	1707	CoherentMotion_C#v1	1	500
855	1	6	61	0	0	3	3	368	232	1104	696	CoherentMotion_C#v1	1	500
848	0	0	5	1	2	3	3	31	569	93	1707	CoherentMotion_C#v1	1	500
844	1	4	42	3	3	3	3	256	344	768	1032	CoherentMotion_C#v1	1	500
895	0	0	5	1	3	3	3	31	569	93	1707	CoherentMotion_C#v1	1	500
1354	1	1	14	0	0	3	3	87	513	261	1539	CoherentMotion_C#v1	1	500
1215	0	2	23	1	2	3	3	143	457	429	1371	CoherentMotion_C#v1	1	500
718	1	3	33	3	3	3	3	199	401	597	1203	CoherentMotion_C#v1	1	500
681	1	3	33	1	1	3	3	199	401	597	1203	CoherentMotion_C#v1	1	500
778	1	4	42	1	1	3	3	256	344	768	1032	CoherentMotion_C#v1	1	500
665	1	7	70	2	2	3	3	424	176	1272	528	CoherentMotion_C#v1	1	500
667	0	0	5	2	0	3	3	31	569	93	1707	CoherentMotion_C#v1	1	500
1016	0	4	42	0	3	3	3	256	344	768	1032	CoherentMotion_C#v1	1	500
751	1	2	23	3	3	3	3	143	457	429	1371	CoherentMotion_C#v1	1	500
599	1	6	61	3	3	3	3	368	232	1104	696	CoherentMotion_C#v1	1	500
682	1	6	61	1	1	3	3	368	232	1104	696	CoherentMotion_C#v1	1	500
817	1	4	42	3	3	3	3	256	344	768	1032	CoherentMotion_C#v1	1	500
851	1	2	23	3	3	3	3	143	457	429	1371	CoherentMotion_C#v1	1	500
717	0	1	14	1	3	3	3	87	513	261	1539	CoherentMotion_C#v1	1	500
718	1	6	61	1	1	3	3	368	232	1104	696	CoherentMotion_C#v1	1	500
1028	1	1	14	2	2	3	3	87	513	261	1539	CoherentMotion_C#v1	1	500
596	1	1	14	0	0	3	3	87	513	261	1539	CoherentMotion_C#v1	1	500
721	0	1	14	2	3	3	3	87	513	261	1539	CoherentMotion_C#v1	1	500
1078	1	2	23	0	0	3	3	143	457	429	1371	CoherentMotion_C#v1	1	500
864	0	1	14	2	0	3	3	87	513	261	1539	CoherentMotion_C#v1	1	500
1059	1	1	14	2	2	3	3	87	513	261	1539	CoherentMotion_C#v1	1	500
1162	0	2	23	1	3	3	3	143	457	429	1371	CoherentMotion_C#v1	1	500
894	1	3	33	3	3	3	3	199	401	597	1203	CoherentMotion_C#v1	1	500
682	1	6	61	2	2	3	3	368	232	1104	696	CoherentMotion_C#v1	1	500
952	1	1	14	3	3	3	3	87	513	261	1539	CoherentMotion_C#v1	1	500
871	0	1	14	0	3	3	3	87	513	261	1539	CoherentMotion_C#v1	1	500
1049	0	0	5	2	3	3	3	31	569	93	1707	CoherentMotion_C#v1	1	500
1290	1	0	5	1	1	3	3	31	569	93	1707	CoherentMotion_C#v1	1	500
777	1	6	61	3	3	3	3	368	232	1104	696	CoherentMotion_C#v1	1	500
1081	1	0	5	3	3	3	3	31	569	93	1707	CoherentMotion_C#v1	1	500
664	1	7	70	2	2	3	3	424	176	1272	528	CoherentMotion_C#v1	1	500
1371	1	3	33	0	0	3	3	199	401	597	1203	CoherentMotion_C#v1	1	500
787	1	6	61	1	1	3	3	368	232	1104	696	CoherentMotion_C#v1	1	500
620	1	7	70	1	1	3	3	424	176	1272	528	CoherentMotion_C#v1	1	500
571	1	7	70	1	1	3	3	424	176	1272	528	CoherentMotion_C#v1	1	500
1110	1	2	23	2	2	3	3	143	457	429	1371	CoherentMotion_C#v1	1	500
692	1	2	23	0	0	3	3	143	457	429	1371	CoherentMotion_C#v1	1	500
936	0	2	23	1	3	3	3	143	457	429	1371	CoherentMotion_C#v1	1	500
740	1	7	70	2	2	3	3	424	176	1272	528	CoherentMotion_C#v1	1	500
605	1	6	61	1	1	3	3	368	232	1104	696	CoherentMotion_C#v1	1	500
680	1	5	51	1	1	3	3	312	288	936	864	CoherentMotion_C#v1	1	500
696	0	2	23	0	2	3	3	143	457	429	1371	CoherentMotion_C#v1	1	500
806	1	3	33	3	3	3	3	199	401	597	1203	CoherentMotion_C#v1	1	500
687	1	5	51	2	2	3	3	312	288	936	864	CoherentMotion_C#v1	1	500
903	0	2	23	1	0	3	3	143	457	429	1371	CoherentMotion_C#v1	1	500
834	1	2	23	3	3	3	3	143	457	429	1371	CoherentMotion_C#v1	1	500
701	1	6	61	2	2	3	3	368	232	1104	696	CoherentMotion_C#v1	1	500
652	1	7	70	2	2	3	3	424	176	1272	528	CoherentMotion_C#v1	1	500
871	0	1	14	0	3	3	3	87	513	261	1539	CoherentMotion_C#v1	1	500
1019	1	0	5	3	3	3	3	31	569	93	1707	CoherentMotion_C#v1	1	500
700	1	7	70	3	3	3	3	424	176	1272	528	CoherentMotion_C#v1	1	500
1129	0	0	5	2	3	3	3	31	569	93	1707	CoherentMotion_C#v1	1	500
635	1	3	33	0	0	3	3	199	401	597	1203	CoherentMotion_C#v1	1	500
754	1	6	61	1	1	3	3	368	232	1104	696	CoherentMotion_C#v1	1	500
618	1	6	61	1	1	3	3	368	232	1104	696	CoherentMotion_C#v1	1	500
711	1	3	33	3	3	3	3	199	401	597	1203	CoherentMotion_C#v1	1	500
1549	1	0	5	3	3	3	3	31	569	93	1707	CoherentMotion_C#v1	1	500
706	1	4	42	0	0	3	3	256	344	768	1032	CoherentMotion_C#v1	1	500
744	1	6	61	0	0	3	3	368	232	1104	696	CoherentMotion_C#v1	1	500
865	1	6	61	0	0	3	3	368	232	1104	696	CoherentMotion_C#v1	1	500
844	1	2	23	3	3	3	3	143	457	429	1371	CoherentMotion_C#v1	1	500
1190	1	2	23	2	2	3	3	143	457	429	1371	CoherentMotion_C#v1	1	500
874	0	0	5	1	3	3	3	31	569	93	1707	CoherentMotion_C#v1	1	500
1254	1	5	51	3	3	3	3	312	288	936	864	CoherentMotion_C#v1	1	500
882	1	6	61	2	2	3	3	368	232	1104	696	CoherentMotion_C#v1	1	500
831	1	7	70	2	2	3	3	424	176	1272	528	CoherentMotion_C#v1	1	500
832	1	5	51	1	1	3	3	312	288	936	864	CoherentMotion_C#v1	1	500
815	1	5	51	2	2	3	3	312	288	936	864	CoherentMotion_C#v1	1	500
1077	0	0	5	2	3	3	3	31	569	93	1707	CoherentMotion_C#v1	1	500
886	1	6	61	1	1	3	3	368	232	1104	696	CoherentMotion_C#v1	1	500
1203	0	1	14	1	2	3	3	87	513	261	1539	CoherentMotion_C#v1	1	500
775	1	4	42	0	0	3	3	256	344	768	1032	CoherentMotion_C#v1	1	500
671	1	3	33	1	1	3	3	199	401	597	1203	CoherentMotion_C#v1	1	500
773	1	6	61	2	2	3	3	368	232	1104	696	CoherentMotion_C#v1	1	500
773	0	0	5	2	3	3	3	31	569	93	1707	CoherentMotion_C#v1	1	500
951	0	0	5	3	0	3	3	31	569	93	1707	CoherentMotion_C#v1	1	500
701	1	4	42	1	1	3	3	256	344	768	1032	CoherentMotion_C#v1	1	500
1220	1	1	14	0	0	3	3	87	513	261	1539	CoherentMotion_C#v1	1	500
1176	0	2	23	1	3	3	3	143	457	429	1371	CoherentMotion_C#v1	1	500
754	1	4	42	1	1	3	3	256	344	768	1032	CoherentMotion_C#v1	1	500
660	1	4	42	0	0	3	3	256	344	768	1032	CoherentMotion_C#v1	1	500
1305	1	2	23	0	0	3	3	143	457	429	1371	CoherentMotion_C#v1	1	500
1071	0	2	23	1	3	3	3	143	457	429	1371	CoherentMotion_C#v1	1	500
695	1	3	33	0	0	3	3	199	401	597	1203	CoherentMotion_C#v1	1	500
814	1	6	61	3	3	3	3	368	232	1104	696	CoherentMotion_C#v1	1	500
844	1	6	61	2	2	3	3	368	232	1104	696	CoherentMotion_C#v1	1	500
907	1	7	70	2	2	3	3	424	176	1272	528	CoherentMotion_C#v1	1	500
1389	0	0	5	1	3	3	3	31	569	93	1707	CoherentMotion_C#v1	1	500
862	1	5	51	2	2	3	3	312	288	936	864	CoherentMotion_C#v1	1	500
849	1	0	5	3	3	3	3	31	569	93	1707	CoherentMotion_C#v1	1	500
674	1	7	70	0	0	3	3	424	176	1272	528	CoherentMotion_C#v1	1	500
755	1	6	61	3	3	3	3	368	232	1104	696	CoherentMotion_C#v1	1	500
948	1	4	42	1	1	3	3	256	344	768	1032	CoherentMotion_C#v1	1	500
625	1	6	61	0	0	3	3	368	232	1104	696	CoherentMotion_C#v1	1	500
877	0	1	14	0	2	3	3	87	513	261	1539	CoherentMotion_C#v1	1	500
801	1	5	51	1	1	3	3	312	288	936	864	CoherentMotion_C#v1	1	500
667	1	4	42	1	1	3	3	256	344	768	1032	CoherentMotion_C#v1	1	500
641	1	7	70	3	3	3	3	424	176	1272	528	CoherentMotion_C#v1	1	500
1079	0	0	5	2	3	3	3	31	569	93	1707	CoherentMotion_C#v1	1	500
814	1	6	61	2	2	3	3	368	232	1104	696	CoherentMotion_C#v1	1	500
864	1	0	5	1	1	3	3	31	569	93	1707	CoherentMotion_C#v1	1	500
611	1	5	51	0	0	3	3	312	288	936	864	CoherentMotion_C#v1	1	500
720	1	6	61	0	0	3	3	368	232	1104	696	CoherentMotion_C#v1	1	500
830	1	2	23	3	3	3	3	143	457	429	1371	CoherentMotion_C#v1	1	500
776	1	2	23	2	2	3	3	143	457	429	1371	CoherentMotion_C#v1	1	500
746	1	7	70	1	1	3	3	424	176	1272	528	CoherentMotion_C#v1	1	500
714	1	4	42	1	1	3	3	256	344	768	1032	CoherentMotion_C#v1	1	500
920	1	0	5	0	0	3	3	31	569	93	1707	CoherentMotion_C#v1	1	500
645	1	6	61	1	1	3	3	368	232	1104	696	CoherentMotion_C#v1	1	500
972	0	1	14	1	3	3	3	87	513	261	1539	CoherentMotion_C#v1	1	500
729	1	5	51	1	1	3	3	312	288	936	864	CoherentMotion_C#v1	1	500
529	1	6	61	0	0	3	3	368	232	1104	696	CoherentMotion_C#v1	1	500
696	1	7	70	1	1	3	3	424	176	1272	528	CoherentMotion_C#v1	1	500
777	0	0	5	2	0	3	3	31	569	93	1707	CoherentMotion_C#v1	1	500
587	1	7	70	1	1	3	3	424	176	1272	528	CoherentMotion_C#v1	1	500
671	1	4	42	1	1	3	3	256	344	768	1032	CoherentMotion_C#v1	1	500
948	1	1	14	0	0	3	3	87	513	261	1539	CoherentMotion_C#v1	1	500
1243	1	2	23	2	2	3	3	143	457	429	1371	CoherentMotion_C#v1	1	500
1032	0	1	14	2	0	3	3	87	513	261	1539	CoherentMotion_C#v1	1	500
711	1	4	42	1	1	3	3	256	344	768	1032	CoherentMotion_C#v1	1	500
974	1	7	70	3	3	3	3	424	176	1272	528	CoherentMotion_C#v1	1	500
875	0	1	14	1	0	3	3	87	513	261	1539	CoherentMotion_C#v1	1	500
843	0	0	5	1	3	3	3	31	569	93	1707	CoherentMotion_C#v1	1	500
921	1	2	23	3	3	3	3	143	457	429	1371	CoherentMotion_C#v1	1	500
677	1	4	42	1	1	3	3	256	344	768	1032	CoherentMotion_C#v1	1	500
781	1	4	42	3	3	3	3	256	344	768	1032	CoherentMotion_C#v1	1	500
733	1	5	51	2	2	3	3	312	288	936	864	CoherentMotion_C#v1	1	500
621	1	6	61	1	1	3	3	368	232	1104	696	CoherentMotion_C#v1	1	500
634	0	5	51	2	0	3	3	312	288	936	864	CoherentMotion_C#v1	1	500
1191	1	4	42	3	3	3	3	256	344	768	1032	CoherentMotion_C#v1	1	500
849	1	1	14	3	3	3	3	87	513	261	1539	CoherentMotion_C#v1	1	500
652	1	7	70	1	1	3	3	424	176	1272	528	CoherentMotion_C#v1	1	500
819	0	1	14	0	2	3	3	87	513	261	1539	CoherentMotion_C#v1	1	500
1089	1	5	51	1	1	3	3	312	288	936	864	CoherentMotion_C#v1	1	500
901	1	4	42	2	2	3	3	256	344	768	1032	CoherentMotion_C#v1	1	500
746	1	5	51	1	1	3	3	312	288	936	864	CoherentMotion_C#v1	1	500
929	1	6	61	3	3	3	3	368	232	1104	696	CoherentMotion_C#v1	1	500
1206	0	0	5	3	0	3	3	31	569	93	1707	CoherentMotion_C#v1	1	500
899	1	5	51	3	3	3	3	312	288	936	864	CoherentMotion_C#v1	1	500
1102	0	1	14	2	0	3	3	87	513	261	1539	CoherentMotion_C#v1	1	500
942	0	1	14	0	3	3	3	87	513	261	1539	CoherentMotion_C#v1	1	500
1316	0	1	14	1	3	3	3	87	513	261	1539	CoherentMotion_C#v1	1	500
971	1	2	23	1	1	3	3	143	457	429	1371	CoherentMotion_C#v1	1	500
1047	0	0	5	2	3	3	3	31	569	93	1707	CoherentMotion_C#v1	1	500
823	1	6	61	0	0	3	3	368	232	1104	696	CoherentMotion_C#v1	1	500
817	1	5	51	0	0	3	3	312	288	936	864	CoherentMotion_C#v1	1	500
747	1	5	51	1	1	3	3	312	288	936	864	CoherentMotion_C#v1	1	500
1115	0	4	42	3	2	3	3	256	344	768	1032	CoherentMotion_C#v1	1	500
1644	1	0	5	2	2	3	3	31	569	93	1707	CoherentMotion_C#v1	1	500
860	0	0	5	1	3	3	3	31	569	93	1707	CoherentMotion_C#v1	1	500
648	1	6	61	0	0	3	3	368	232	1104	696	CoherentMotion_C#v1	1	500
709	1	5	51	1	1	3	3	312	288	936	864	CoherentMotion_C#v1	1	500
765	1	4	42	1	1	3	3	256	344	768	1032	CoherentMotion_C#v1	1	500
708	1	7	70	0	0	3	3	424	176	1272	528	CoherentMotion_C#v1	1	500
853	1	1	14	0	0	3	3	87	513	261	1539	CoherentMotion_C#v1	1	500
935	0	2	23	1	3	3	3	143	457	429	1371	CoherentMotion_C#v1	1	500
763	1	7	70	3	3	3	3	424	176	1272	528	CoherentMotion_C#v1	1	500
627	0	5	51	2	0	3	3	312	288	936	864	CoherentMotion_C#v1	1	500
1183	0	2	23	0	1	3	3	143	457	429	1371	CoherentMotion_C#v1	1	500
828	1	3	33	1	1	3	3	199	401	597	1203	CoherentMotion_C#v1	1	500
662	1	6	61	2	2	3	3	368	232	1104	696	CoherentMotion_C#v1	1	500
844	1	2	23	0	0	3	3	143	457	429	1371	CoherentMotion_C#v1	1	500
654	1	4	42	3	3	3	3	256	344	768	1032	CoherentMotion_C#v1	1	500
764	0	0	5	2	3	3	3	31	569	93	1707	CoherentMotion_C#v1	1	500
748	1	7	70	3	3	3	3	424	176	1272	528	CoherentMotion_C#v1	1	500
729	1	2	23	3	3	3	3	143	457	429	1371	CoherentMotion_C#v1	1	500
523	1	5	51	0	0	3	3	312	288	936	864	CoherentMotion_C#v1	1	500
734	1	7	70	2	2	3	3	424	176	1272	528	CoherentMotion_C#v1	1	500
894	1	2	23	0	0	3	3	143	457	429	1371	CoherentMotion_C#v1	1	500
