# Supplementary material for: The Leuven Embedded Figures Test (L-EFT): measuring perception, intelligence or executive function?
Source: PeerJ. 2018 Mar 26;6:e4524. doi: 10.7717/peerj.4524 (PMC5875396; doi:10.7717/peerj.4524)
Supplement: Supplemental Information 9 [file peerj-06-4524-s009.zip › Study 1/CoherentMotion/117580CoherentMotion.csv]

ReactionTime	Accuracy	CoherenceLevel	CoherenceValue	StimDirection	RespDirection	G_MeanCoherentSpeed	G_MeanRandomSpeed	TotalCoherent	TotalRandom	TotalCoherentSpeed	TotalRandomSpeed	TestID	MainPrac	MotionDuration
2406	1	2	23	3	3	3	3	143	457	429	1371	CoherentMotion_C#v1	0	1000
1343	1	5	51	1	1	3	3	312	288	936	864	CoherentMotion_C#v1	0	1000
1093	1	2	23	3	3	3	3	143	457	429	1371	CoherentMotion_C#v1	0	1000
1394	1	7	70	3	3	3	3	424	176	1272	528	CoherentMotion_C#v1	0	1000
1980	0	0	5	1	3	3	3	31	569	93	1707	CoherentMotion_C#v1	0	1000
1697	0	3	33	0	3	3	3	199	401	597	1203	CoherentMotion_C#v1	0	1000
10244	0	1	14	0	3	3	3	87	513	261	1539	CoherentMotion_C#v1	0	1000
1277	0	1	14	0	1	3	3	87	513	261	1539	CoherentMotion_C#v1	0	1000
1924	0	6	61	0	2	3	3	368	232	1104	696	CoherentMotion_C#v1	0	1000
1606	0	5	51	3	2	3	3	312	288	936	864	CoherentMotion_C#v1	0	1000
4156	1	7	70	2	2	3	3	424	176	1272	528	CoherentMotion_C#v1	0	1000
1711	0	4	42	1	2	3	3	256	344	768	1032	CoherentMotion_C#v1	0	1000
6071	1	5	51	0	0	3	3	312	288	936	864	CoherentMotion_C#v1	0	1000
1377	0	0	5	3	2	3	3	31	569	93	1707	CoherentMotion_C#v1	0	1000
1312	1	2	23	2	2	3	3	143	457	429	1371	CoherentMotion_C#v1	0	1000
4304	1	5	51	0	0	3	3	312	288	936	864	CoherentMotion_C#v1	0	1000
1619	1	2	23	2	2	3	3	143	457	429	1371	CoherentMotion_C#v1	0	1000
1417	0	3	33	0	3	3	3	199	401	597	1203	CoherentMotion_C#v1	0	1000
2210	0	3	33	1	2	3	3	199	401	597	1203	CoherentMotion_C#v1	0	1000
1263	1	1	14	2	2	3	3	87	513	261	1539	CoherentMotion_C#v1	0	1000
1300	0	1	14	3	2	3	3	87	513	261	1539	CoherentMotion_C#v1	0	1000
1482	0	2	23	1	3	3	3	143	457	429	1371	CoherentMotion_C#v1	0	1000
1246	0	2	23	0	2	3	3	143	457	429	1371	CoherentMotion_C#v1	0	1000
1147	0	4	42	2	1	3	3	256	344	768	1032	CoherentMotion_C#v1	0	1000
3097	0	7	70	0	2	3	3	424	176	1272	528	CoherentMotion_C#v1	0	1000
1386	0	2	23	1	0	3	3	143	457	429	1371	CoherentMotion_C#v1	0	1000
1410	1	1	14	2	2	3	3	87	513	261	1539	CoherentMotion_C#v1	0	1000
2588	1	6	61	1	1	3	3	368	232	1104	696	CoherentMotion_C#v1	0	1000
1963	1	6	61	3	3	3	3	368	232	1104	696	CoherentMotion_C#v1	0	1000
1388	0	4	42	1	2	3	3	256	344	768	1032	CoherentMotion_C#v1	0	1000
1380	1	5	51	3	3	3	3	312	288	936	864	CoherentMotion_C#v1	0	1000
1509	1	4	42	2	2	3	3	256	344	768	1032	CoherentMotion_C#v1	0	1000
1271	1	6	61	3	3	3	3	368	232	1104	696	CoherentMotion_C#v1	0	1000
1053	1	6	61	0	0	3	3	368	232	1104	696	CoherentMotion_C#v1	0	1000
1087	1	3	33	2	2	3	3	199	401	597	1203	CoherentMotion_C#v1	0	1000
1126	1	4	42	2	2	3	3	256	344	768	1032	CoherentMotion_C#v1	0	1000
1080	1	5	51	0	0	3	3	312	288	936	864	CoherentMotion_C#v1	0	1000
1080	0	1	14	0	3	3	3	87	513	261	1539	CoherentMotion_C#v1	0	1000
1425	1	5	51	3	3	3	3	312	288	936	864	CoherentMotion_C#v1	0	1000
1031	1	6	61	0	0	3	3	368	232	1104	696	CoherentMotion_C#v1	0	1000
1178	1	4	42	1	1	3	3	256	344	768	1032	CoherentMotion_C#v1	0	1000
1269	1	3	33	0	0	3	3	199	401	597	1203	CoherentMotion_C#v1	0	1000
2147	0	0	5	3	2	3	3	31	569	93	1707	CoherentMotion_C#v1	0	1000
1832	1	6	61	0	0	3	3	368	232	1104	696	CoherentMotion_C#v1	0	1000
1066	1	5	51	1	1	3	3	312	288	936	864	CoherentMotion_C#v1	0	1000
1110	0	0	5	1	2	3	3	31	569	93	1707	CoherentMotion_C#v1	0	1000
1028	1	1	14	0	0	3	3	87	513	261	1539	CoherentMotion_C#v1	0	1000
1147	1	4	42	2	2	3	3	256	344	768	1032	CoherentMotion_C#v1	0	1000
1782	1	4	42	1	1	3	3	256	344	768	1032	CoherentMotion_C#v1	0	1000
1048	1	6	61	3	3	3	3	368	232	1104	696	CoherentMotion_C#v1	0	1000
1328	1	2	23	3	3	3	3	143	457	429	1371	CoherentMotion_C#v1	0	1000
1088	0	1	14	3	2	3	3	87	513	261	1539	CoherentMotion_C#v1	0	1000
1311	0	0	5	3	1	3	3	31	569	93	1707	CoherentMotion_C#v1	0	1000
1431	1	4	42	0	0	3	3	256	344	768	1032	CoherentMotion_C#v1	0	1000
1503	1	3	33	0	0	3	3	199	401	597	1203	CoherentMotion_C#v1	0	1000
1022	1	5	51	1	1	3	3	312	288	936	864	CoherentMotion_C#v1	0	1000
1138	0	1	14	0	3	3	3	87	513	261	1539	CoherentMotion_C#v1	0	1000
1125	1	3	33	2	2	3	3	199	401	597	1203	CoherentMotion_C#v1	0	1000
1545	1	2	23	0	0	3	3	143	457	429	1371	CoherentMotion_C#v1	0	1000
1195	1	4	42	1	1	3	3	256	344	768	1032	CoherentMotion_C#v1	0	1000
1038	0	0	5	1	3	3	3	31	569	93	1707	CoherentMotion_C#v1	0	1000
1190	0	2	23	1	2	3	3	143	457	429	1371	CoherentMotion_C#v1	0	1000
1981	1	6	61	1	1	3	3	368	232	1104	696	CoherentMotion_C#v1	0	1000
1048	0	0	5	3	2	3	3	31	569	93	1707	CoherentMotion_C#v1	0	1000
1136	0	0	5	0	3	3	3	31	569	93	1707	CoherentMotion_C#v1	0	1000
1931	0	3	33	0	2	3	3	199	401	597	1203	CoherentMotion_C#v1	0	1000
1026	1	5	51	1	1	3	3	312	288	936	864	CoherentMotion_C#v1	0	1000
1089	1	3	33	3	3	3	3	199	401	597	1203	CoherentMotion_C#v1	0	1000
1101	1	6	61	3	3	3	3	368	232	1104	696	CoherentMotion_C#v1	0	1000
1066	0	2	23	1	3	3	3	143	457	429	1371	CoherentMotion_C#v1	0	1000
1650	1	7	70	0	0	3	3	424	176	1272	528	CoherentMotion_C#v1	0	1000
1073	0	1	14	0	3	3	3	87	513	261	1539	CoherentMotion_C#v1	0	1000
1796	0	0	5	3	1	3	3	31	569	93	1707	CoherentMotion_C#v1	0	1000
1023	1	7	70	1	1	3	3	424	176	1272	528	CoherentMotion_C#v1	0	1000
1123	0	0	5	2	3	3	3	31	569	93	1707	CoherentMotion_C#v1	0	1000
1157	1	6	61	3	3	3	3	368	232	1104	696	CoherentMotion_C#v1	0	1000
1025	0	1	14	0	2	3	3	87	513	261	1539	CoherentMotion_C#v1	0	1000
1145	0	0	5	1	2	3	3	31	569	93	1707	CoherentMotion_C#v1	0	1000
1507	1	7	70	0	0	3	3	424	176	1272	528	CoherentMotion_C#v1	0	1000
1942	1	3	33	0	0	3	3	199	401	597	1203	CoherentMotion_C#v1	0	1000
862	1	7	70	3	3	3	3	424	176	1272	528	CoherentMotion_C#v1	1	500
841	0	2	23	0	2	3	3	143	457	429	1371	CoherentMotion_C#v1	1	500
852	1	7	70	2	2	3	3	424	176	1272	528	CoherentMotion_C#v1	1	500
806	1	3	33	2	2	3	3	199	401	597	1203	CoherentMotion_C#v1	1	500
760	1	6	61	1	1	3	3	368	232	1104	696	CoherentMotion_C#v1	1	500
608	1	7	70	0	0	3	3	424	176	1272	528	CoherentMotion_C#v1	1	500
787	1	6	61	0	0	3	3	368	232	1104	696	CoherentMotion_C#v1	1	500
916	0	2	23	1	3	3	3	143	457	429	1371	CoherentMotion_C#v1	1	500
702	1	7	70	2	2	3	3	424	176	1272	528	CoherentMotion_C#v1	1	500
864	0	1	14	0	1	3	3	87	513	261	1539	CoherentMotion_C#v1	1	500
676	1	4	42	3	3	3	3	256	344	768	1032	CoherentMotion_C#v1	1	500
723	1	4	42	0	0	3	3	256	344	768	1032	CoherentMotion_C#v1	1	500
721	1	1	14	3	3	3	3	87	513	261	1539	CoherentMotion_C#v1	1	500
666	1	4	42	3	3	3	3	256	344	768	1032	CoherentMotion_C#v1	1	500
775	1	0	5	0	0	3	3	31	569	93	1707	CoherentMotion_C#v1	1	500
680	1	5	51	3	3	3	3	312	288	936	864	CoherentMotion_C#v1	1	500
646	1	5	51	0	0	3	3	312	288	936	864	CoherentMotion_C#v1	1	500
1024	1	0	5	2	2	3	3	31	569	93	1707	CoherentMotion_C#v1	1	500
843	1	2	23	2	2	3	3	143	457	429	1371	CoherentMotion_C#v1	1	500
798	1	5	51	1	1	3	3	312	288	936	864	CoherentMotion_C#v1	1	500
743	0	1	14	1	0	3	3	87	513	261	1539	CoherentMotion_C#v1	1	500
632	1	6	61	2	2	3	3	368	232	1104	696	CoherentMotion_C#v1	1	500
796	1	2	23	1	1	3	3	143	457	429	1371	CoherentMotion_C#v1	1	500
693	1	7	70	2	2	3	3	424	176	1272	528	CoherentMotion_C#v1	1	500
692	1	5	51	1	1	3	3	312	288	936	864	CoherentMotion_C#v1	1	500
827	1	0	5	2	2	3	3	31	569	93	1707	CoherentMotion_C#v1	1	500
748	1	3	33	3	3	3	3	199	401	597	1203	CoherentMotion_C#v1	1	500
893	0	3	33	3	1	3	3	199	401	597	1203	CoherentMotion_C#v1	1	500
648	1	3	33	2	2	3	3	199	401	597	1203	CoherentMotion_C#v1	1	500
918	0	0	5	0	2	3	3	31	569	93	1707	CoherentMotion_C#v1	1	500
787	1	3	33	3	3	3	3	199	401	597	1203	CoherentMotion_C#v1	1	500
817	0	1	14	0	2	3	3	87	513	261	1539	CoherentMotion_C#v1	1	500
967	0	4	42	0	2	3	3	256	344	768	1032	CoherentMotion_C#v1	1	500
884	0	1	14	2	1	3	3	87	513	261	1539	CoherentMotion_C#v1	1	500
664	0	3	33	3	2	3	3	199	401	597	1203	CoherentMotion_C#v1	1	500
749	0	3	33	1	0	3	3	199	401	597	1203	CoherentMotion_C#v1	1	500
589	1	4	42	2	2	3	3	256	344	768	1032	CoherentMotion_C#v1	1	500
657	0	0	5	3	2	3	3	31	569	93	1707	CoherentMotion_C#v1	1	500
1094	0	1	14	1	3	3	3	87	513	261	1539	CoherentMotion_C#v1	1	500
688	1	7	70	2	2	3	3	424	176	1272	528	CoherentMotion_C#v1	1	500
648	1	7	70	3	3	3	3	424	176	1272	528	CoherentMotion_C#v1	1	500
673	1	0	5	2	2	3	3	31	569	93	1707	CoherentMotion_C#v1	1	500
682	1	5	51	0	0	3	3	312	288	936	864	CoherentMotion_C#v1	1	500
634	1	7	70	2	2	3	3	424	176	1272	528	CoherentMotion_C#v1	1	500
624	1	4	42	3	3	3	3	256	344	768	1032	CoherentMotion_C#v1	1	500
620	1	6	61	3	3	3	3	368	232	1104	696	CoherentMotion_C#v1	1	500
784	0	1	14	1	2	3	3	87	513	261	1539	CoherentMotion_C#v1	1	500
642	1	5	51	3	3	3	3	312	288	936	864	CoherentMotion_C#v1	1	500
863	0	2	23	3	1	3	3	143	457	429	1371	CoherentMotion_C#v1	1	500
641	0	1	14	0	2	3	3	87	513	261	1539	CoherentMotion_C#v1	1	500
638	1	5	51	3	3	3	3	312	288	936	864	CoherentMotion_C#v1	1	500
676	1	0	5	1	1	3	3	31	569	93	1707	CoherentMotion_C#v1	1	500
732	1	6	61	1	1	3	3	368	232	1104	696	CoherentMotion_C#v1	1	500
827	0	0	5	3	2	3	3	31	569	93	1707	CoherentMotion_C#v1	1	500
557	1	2	23	3	3	3	3	143	457	429	1371	CoherentMotion_C#v1	1	500
545	1	5	51	2	2	3	3	312	288	936	864	CoherentMotion_C#v1	1	500
527	0	2	23	3	1	3	3	143	457	429	1371	CoherentMotion_C#v1	1	500
601	1	3	33	2	2	3	3	199	401	597	1203	CoherentMotion_C#v1	1	500
537	1	6	61	3	3	3	3	368	232	1104	696	CoherentMotion_C#v1	1	500
860	1	1	14	3	3	3	3	87	513	261	1539	CoherentMotion_C#v1	1	500
656	0	4	42	1	2	3	3	256	344	768	1032	CoherentMotion_C#v1	1	500
869	1	1	14	2	2	3	3	87	513	261	1539	CoherentMotion_C#v1	1	500
592	1	5	51	1	1	3	3	312	288	936	864	CoherentMotion_C#v1	1	500
756	1	1	14	3	3	3	3	87	513	261	1539	CoherentMotion_C#v1	1	500
716	1	7	70	3	3	3	3	424	176	1272	528	CoherentMotion_C#v1	1	500
568	1	2	23	3	3	3	3	143	457	429	1371	CoherentMotion_C#v1	1	500
671	1	7	70	2	2	3	3	424	176	1272	528	CoherentMotion_C#v1	1	500
643	1	2	23	2	2	3	3	143	457	429	1371	CoherentMotion_C#v1	1	500
603	1	7	70	1	1	3	3	424	176	1272	528	CoherentMotion_C#v1	1	500
695	1	3	33	2	2	3	3	199	401	597	1203	CoherentMotion_C#v1	1	500
586	1	6	61	3	3	3	3	368	232	1104	696	CoherentMotion_C#v1	1	500
846	1	2	23	0	0	3	3	143	457	429	1371	CoherentMotion_C#v1	1	500
793	0	0	5	2	3	3	3	31	569	93	1707	CoherentMotion_C#v1	1	500
1235	0	1	14	0	2	3	3	87	513	261	1539	CoherentMotion_C#v1	1	500
751	1	2	23	3	3	3	3	143	457	429	1371	CoherentMotion_C#v1	1	500
908	1	0	5	1	1	3	3	31	569	93	1707	CoherentMotion_C#v1	1	500
727	1	3	33	3	3	3	3	199	401	597	1203	CoherentMotion_C#v1	1	500
557	0	4	42	0	2	3	3	256	344	768	1032	CoherentMotion_C#v1	1	500
890	0	5	51	0	3	3	3	312	288	936	864	CoherentMotion_C#v1	1	500
693	1	3	33	3	3	3	3	199	401	597	1203	CoherentMotion_C#v1	1	500
750	1	4	42	2	2	3	3	256	344	768	1032	CoherentMotion_C#v1	1	500
581	1	6	61	0	0	3	3	368	232	1104	696	CoherentMotion_C#v1	1	500
633	1	6	61	1	1	3	3	368	232	1104	696	CoherentMotion_C#v1	1	500
678	0	0	5	1	2	3	3	31	569	93	1707	CoherentMotion_C#v1	1	500
997	0	3	33	0	3	3	3	199	401	597	1203	CoherentMotion_C#v1	1	500
667	1	6	61	2	2	3	3	368	232	1104	696	CoherentMotion_C#v1	1	500
673	1	4	42	1	1	3	3	256	344	768	1032	CoherentMotion_C#v1	1	500
790	0	2	23	1	0	3	3	143	457	429	1371	CoherentMotion_C#v1	1	500
536	1	5	51	3	3	3	3	312	288	936	864	CoherentMotion_C#v1	1	500
571	1	6	61	2	2	3	3	368	232	1104	696	CoherentMotion_C#v1	1	500
678	1	7	70	3	3	3	3	424	176	1272	528	CoherentMotion_C#v1	1	500
1060	1	7	70	2	2	3	3	424	176	1272	528	CoherentMotion_C#v1	1	500
781	1	1	14	2	2	3	3	87	513	261	1539	CoherentMotion_C#v1	1	500
742	1	7	70	2	2	3	3	424	176	1272	528	CoherentMotion_C#v1	1	500
554	1	6	61	3	3	3	3	368	232	1104	696	CoherentMotion_C#v1	1	500
727	1	2	23	3	3	3	3	143	457	429	1371	CoherentMotion_C#v1	1	500
798	1	1	14	2	2	3	3	87	513	261	1539	CoherentMotion_C#v1	1	500
769	1	5	51	2	2	3	3	312	288	936	864	CoherentMotion_C#v1	1	500
651	1	6	61	0	0	3	3	368	232	1104	696	CoherentMotion_C#v1	1	500
607	1	4	42	1	1	3	3	256	344	768	1032	CoherentMotion_C#v1	1	500
612	1	4	42	0	0	3	3	256	344	768	1032	CoherentMotion_C#v1	1	500
954	1	4	42	1	1	3	3	256	344	768	1032	CoherentMotion_C#v1	1	500
904	1	7	70	0	0	3	3	424	176	1272	528	CoherentMotion_C#v1	1	500
664	1	7	70	2	2	3	3	424	176	1272	528	CoherentMotion_C#v1	1	500
729	1	7	70	0	0	3	3	424	176	1272	528	CoherentMotion_C#v1	1	500
730	1	2	23	3	3	3	3	143	457	429	1371	CoherentMotion_C#v1	1	500
737	0	2	23	1	0	3	3	143	457	429	1371	CoherentMotion_C#v1	1	500
603	0	2	23	3	2	3	3	143	457	429	1371	CoherentMotion_C#v1	1	500
526	1	6	61	3	3	3	3	368	232	1104	696	CoherentMotion_C#v1	1	500
954	1	5	51	3	3	3	3	312	288	936	864	CoherentMotion_C#v1	1	500
566	1	6	61	1	1	3	3	368	232	1104	696	CoherentMotion_C#v1	1	500
793	0	4	42	2	0	3	3	256	344	768	1032	CoherentMotion_C#v1	1	500
842	0	5	51	1	2	3	3	312	288	936	864	CoherentMotion_C#v1	1	500
773	1	6	61	2	2	3	3	368	232	1104	696	CoherentMotion_C#v1	1	500
1284	0	2	23	3	0	3	3	143	457	429	1371	CoherentMotion_C#v1	1	500
755	1	3	33	2	2	3	3	199	401	597	1203	CoherentMotion_C#v1	1	500
656	1	5	51	3	3	3	3	312	288	936	864	CoherentMotion_C#v1	1	500
729	0	2	23	3	2	3	3	143	457	429	1371	CoherentMotion_C#v1	1	500
657	1	0	5	3	3	3	3	31	569	93	1707	CoherentMotion_C#v1	1	500
584	1	2	23	0	0	3	3	143	457	429	1371	CoherentMotion_C#v1	1	500
636	1	1	14	3	3	3	3	87	513	261	1539	CoherentMotion_C#v1	1	500
784	0	1	14	0	2	3	3	87	513	261	1539	CoherentMotion_C#v1	1	500
689	1	5	51	2	2	3	3	312	288	936	864	CoherentMotion_C#v1	1	500
679	0	0	5	1	2	3	3	31	569	93	1707	CoherentMotion_C#v1	1	500
635	0	3	33	1	2	3	3	199	401	597	1203	CoherentMotion_C#v1	1	500
571	1	7	70	3	3	3	3	424	176	1272	528	CoherentMotion_C#v1	1	500
716	1	4	42	0	0	3	3	256	344	768	1032	CoherentMotion_C#v1	1	500
871	1	4	42	0	0	3	3	256	344	768	1032	CoherentMotion_C#v1	1	500
730	1	6	61	2	2	3	3	368	232	1104	696	CoherentMotion_C#v1	1	500
666	1	5	51	1	1	3	3	312	288	936	864	CoherentMotion_C#v1	1	500
768	1	4	42	2	2	3	3	256	344	768	1032	CoherentMotion_C#v1	1	500
1079	0	2	23	1	2	3	3	143	457	429	1371	CoherentMotion_C#v1	1	500
664	1	7	70	1	1	3	3	424	176	1272	528	CoherentMotion_C#v1	1	500
658	0	3	33	0	2	3	3	199	401	597	1203	CoherentMotion_C#v1	1	500
808	1	0	5	2	2	3	3	31	569	93	1707	CoherentMotion_C#v1	1	500
798	1	2	23	2	2	3	3	143	457	429	1371	CoherentMotion_C#v1	1	500
643	0	0	5	0	2	3	3	31	569	93	1707	CoherentMotion_C#v1	1	500
660	1	5	51	2	2	3	3	312	288	936	864	CoherentMotion_C#v1	1	500
817	1	5	51	1	1	3	3	312	288	936	864	CoherentMotion_C#v1	1	500
726	1	3	33	2	2	3	3	199	401	597	1203	CoherentMotion_C#v1	1	500
620	1	7	70	3	3	3	3	424	176	1272	528	CoherentMotion_C#v1	1	500
632	0	1	14	0	2	3	3	87	513	261	1539	CoherentMotion_C#v1	1	500
845	1	1	14	2	2	3	3	87	513	261	1539	CoherentMotion_C#v1	1	500
591	1	6	61	1	1	3	3	368	232	1104	696	CoherentMotion_C#v1	1	500
748	1	6	61	0	0	3	3	368	232	1104	696	CoherentMotion_C#v1	1	500
873	0	0	5	3	1	3	3	31	569	93	1707	CoherentMotion_C#v1	1	500
839	0	0	5	0	2	3	3	31	569	93	1707	CoherentMotion_C#v1	1	500
610	1	7	70	0	0	3	3	424	176	1272	528	CoherentMotion_C#v1	1	500
766	1	6	61	2	2	3	3	368	232	1104	696	CoherentMotion_C#v1	1	500
830	0	2	23	1	0	3	3	143	457	429	1371	CoherentMotion_C#v1	1	500
793	1	6	61	0	0	3	3	368	232	1104	696	CoherentMotion_C#v1	1	500
1372	0	3	33	1	0	3	3	199	401	597	1203	CoherentMotion_C#v1	1	500
1531	0	1	14	0	2	3	3	87	513	261	1539	CoherentMotion_C#v1	1	500
895	0	2	23	0	2	3	3	143	457	429	1371	CoherentMotion_C#v1	1	500
811	1	5	51	2	2	3	3	312	288	936	864	CoherentMotion_C#v1	1	500
598	1	3	33	3	3	3	3	199	401	597	1203	CoherentMotion_C#v1	1	500
530	1	6	61	1	1	3	3	368	232	1104	696	CoherentMotion_C#v1	1	500
580	1	5	51	0	0	3	3	312	288	936	864	CoherentMotion_C#v1	1	500
2072	1	4	42	2	2	3	3	256	344	768	1032	CoherentMotion_C#v1	1	500
526	1	6	61	1	1	3	3	368	232	1104	696	CoherentMotion_C#v1	1	500
1563	0	0	5	3	0	3	3	31	569	93	1707	CoherentMotion_C#v1	1	500
657	1	6	61	1	1	3	3	368	232	1104	696	CoherentMotion_C#v1	1	500
1327	0	1	14	3	2	3	3	87	513	261	1539	CoherentMotion_C#v1	1	500
714	1	4	42	3	3	3	3	256	344	768	1032	CoherentMotion_C#v1	1	500
653	1	4	42	2	2	3	3	256	344	768	1032	CoherentMotion_C#v1	1	500
647	0	0	5	1	0	3	3	31	569	93	1707	CoherentMotion_C#v1	1	500
592	1	4	42	1	1	3	3	256	344	768	1032	CoherentMotion_C#v1	1	500
884	1	2	23	0	0	3	3	143	457	429	1371	CoherentMotion_C#v1	1	500
695	1	5	51	1	1	3	3	312	288	936	864	CoherentMotion_C#v1	1	500
674	1	6	61	2	2	3	3	368	232	1104	696	CoherentMotion_C#v1	1	500
931	0	3	33	2	0	3	3	199	401	597	1203	CoherentMotion_C#v1	1	500
1289	0	2	23	0	2	3	3	143	457	429	1371	CoherentMotion_C#v1	1	500
854	0	4	42	1	3	3	3	256	344	768	1032	CoherentMotion_C#v1	1	500
690	0	0	5	1	2	3	3	31	569	93	1707	CoherentMotion_C#v1	1	500
585	1	3	33	1	1	3	3	199	401	597	1203	CoherentMotion_C#v1	1	500
766	1	6	61	0	0	3	3	368	232	1104	696	CoherentMotion_C#v1	1	500
694	1	7	70	0	0	3	3	424	176	1272	528	CoherentMotion_C#v1	1	500
604	1	5	51	0	0	3	3	312	288	936	864	CoherentMotion_C#v1	1	500
969	1	5	51	1	1	3	3	312	288	936	864	CoherentMotion_C#v1	1	500
725	0	2	23	1	0	3	3	143	457	429	1371	CoherentMotion_C#v1	1	500
733	0	0	5	3	2	3	3	31	569	93	1707	CoherentMotion_C#v1	1	500
1085	0	3	33	2	1	3	3	199	401	597	1203	CoherentMotion_C#v1	1	500
982	0	1	14	1	0	3	3	87	513	261	1539	CoherentMotion_C#v1	1	500
580	0	1	14	3	2	3	3	87	513	261	1539	CoherentMotion_C#v1	1	500
903	1	2	23	2	2	3	3	143	457	429	1371	CoherentMotion_C#v1	1	500
723	1	4	42	2	2	3	3	256	344	768	1032	CoherentMotion_C#v1	1	500
1115	1	3	33	3	3	3	3	199	401	597	1203	CoherentMotion_C#v1	1	500
730	1	0	5	2	2	3	3	31	569	93	1707	CoherentMotion_C#v1	1	500
899	0	4	42	0	2	3	3	256	344	768	1032	CoherentMotion_C#v1	1	500
848	1	1	14	2	2	3	3	87	513	261	1539	CoherentMotion_C#v1	1	500
1018	0	2	23	1	2	3	3	143	457	429	1371	CoherentMotion_C#v1	1	500
850	1	5	51	3	3	3	3	312	288	936	864	CoherentMotion_C#v1	1	500
788	1	4	42	0	0	3	3	256	344	768	1032	CoherentMotion_C#v1	1	500
1135	1	6	61	2	2	3	3	368	232	1104	696	CoherentMotion_C#v1	1	500
664	1	2	23	0	0	3	3	143	457	429	1371	CoherentMotion_C#v1	1	500
598	0	5	51	0	2	3	3	312	288	936	864	CoherentMotion_C#v1	1	500
751	1	7	70	1	1	3	3	424	176	1272	528	CoherentMotion_C#v1	1	500
683	1	1	14	2	2	3	3	87	513	261	1539	CoherentMotion_C#v1	1	500
615	1	5	51	3	3	3	3	312	288	936	864	CoherentMotion_C#v1	1	500
613	1	5	51	1	1	3	3	312	288	936	864	CoherentMotion_C#v1	1	500
722	1	4	42	2	2	3	3	256	344	768	1032	CoherentMotion_C#v1	1	500
755	1	7	70	1	1	3	3	424	176	1272	528	CoherentMotion_C#v1	1	500
828	0	3	33	1	2	3	3	199	401	597	1203	CoherentMotion_C#v1	1	500
575	1	5	51	3	3	3	3	312	288	936	864	CoherentMotion_C#v1	1	500
794	1	3	33	1	1	3	3	199	401	597	1203	CoherentMotion_C#v1	1	500
642	0	4	42	3	2	3	3	256	344	768	1032	CoherentMotion_C#v1	1	500
828	0	1	14	1	2	3	3	87	513	261	1539	CoherentMotion_C#v1	1	500
594	1	6	61	0	0	3	3	368	232	1104	696	CoherentMotion_C#v1	1	500
670	1	3	33	2	2	3	3	199	401	597	1203	CoherentMotion_C#v1	1	500
747	1	7	70	0	0	3	3	424	176	1272	528	CoherentMotion_C#v1	1	500
868	0	4	42	0	2	3	3	256	344	768	1032	CoherentMotion_C#v1	1	500
783	1	5	51	2	2	3	3	312	288	936	864	CoherentMotion_C#v1	1	500
592	1	6	61	3	3	3	3	368	232	1104	696	CoherentMotion_C#v1	1	500
653	1	6	61	0	0	3	3	368	232	1104	696	CoherentMotion_C#v1	1	500
531	1	6	61	1	1	3	3	368	232	1104	696	CoherentMotion_C#v1	1	500
770	0	1	14	0	3	3	3	87	513	261	1539	CoherentMotion_C#v1	1	500
570	1	4	42	0	0	3	3	256	344	768	1032	CoherentMotion_C#v1	1	500
524	1	4	42	2	2	3	3	256	344	768	1032	CoherentMotion_C#v1	1	500
2506	1	1	14	2	2	3	3	87	513	261	1539	CoherentMotion_C#v1	1	500
599	1	1	14	0	0	3	3	87	513	261	1539	CoherentMotion_C#v1	1	500
716	1	4	42	2	2	3	3	256	344	768	1032	CoherentMotion_C#v1	1	500
692	1	2	23	2	2	3	3	143	457	429	1371	CoherentMotion_C#v1	1	500
667	1	1	14	2	2	3	3	87	513	261	1539	CoherentMotion_C#v1	1	500
689	0	3	33	0	2	3	3	199	401	597	1203	CoherentMotion_C#v1	1	500
655	1	7	70	2	2	3	3	424	176	1272	528	CoherentMotion_C#v1	1	500
659	0	4	42	0	2	3	3	256	344	768	1032	CoherentMotion_C#v1	1	500
609	0	0	5	0	2	3	3	31	569	93	1707	CoherentMotion_C#v1	1	500
934	1	6	61	1	1	3	3	368	232	1104	696	CoherentMotion_C#v1	1	500
787	0	3	33	1	2	3	3	199	401	597	1203	CoherentMotion_C#v1	1	500
1269	1	5	51	2	2	3	3	312	288	936	864	CoherentMotion_C#v1	1	500
794	1	5	51	0	0	3	3	312	288	936	864	CoherentMotion_C#v1	1	500
716	1	2	23	0	0	3	3	143	457	429	1371	CoherentMotion_C#v1	1	500
714	1	4	42	2	2	3	3	256	344	768	1032	CoherentMotion_C#v1	1	500
1107	1	3	33	0	0	3	3	199	401	597	1203	CoherentMotion_C#v1	1	500
1522	0	3	33	1	3	3	3	199	401	597	1203	CoherentMotion_C#v1	1	500
885	1	3	33	2	2	3	3	199	401	597	1203	CoherentMotion_C#v1	1	500
777	1	3	33	3	3	3	3	199	401	597	1203	CoherentMotion_C#v1	1	500
747	0	2	23	3	2	3	3	143	457	429	1371	CoherentMotion_C#v1	1	500
835	1	6	61	2	2	3	3	368	232	1104	696	CoherentMotion_C#v1	1	500
706	1	7	70	1	1	3	3	424	176	1272	528	CoherentMotion_C#v1	1	500
684	1	7	70	3	3	3	3	424	176	1272	528	CoherentMotion_C#v1	1	500
651	1	5	51	2	2	3	3	312	288	936	864	CoherentMotion_C#v1	1	500
578	1	7	70	3	3	3	3	424	176	1272	528	CoherentMotion_C#v1	1	500
549	1	7	70	1	1	3	3	424	176	1272	528	CoherentMotion_C#v1	1	500
579	1	2	23	3	3	3	3	143	457	429	1371	CoherentMotion_C#v1	1	500
652	1	7	70	1	1	3	3	424	176	1272	528	CoherentMotion_C#v1	1	500
552	1	1	14	3	3	3	3	87	513	261	1539	CoherentMotion_C#v1	1	500
668	1	3	33	3	3	3	3	199	401	597	1203	CoherentMotion_C#v1	1	500
897	0	0	5	2	0	3	3	31	569	93	1707	CoherentMotion_C#v1	1	500
686	1	3	33	3	3	3	3	199	401	597	1203	CoherentMotion_C#v1	1	500
725	1	7	70	0	0	3	3	424	176	1272	528	CoherentMotion_C#v1	1	500
580	1	6	61	1	1	3	3	368	232	1104	696	CoherentMotion_C#v1	1	500
757	0	0	5	0	3	3	3	31	569	93	1707	CoherentMotion_C#v1	1	500
536	1	6	61	0	0	3	3	368	232	1104	696	CoherentMotion_C#v1	1	500
827	0	2	23	1	0	3	3	143	457	429	1371	CoherentMotion_C#v1	1	500
597	1	1	14	3	3	3	3	87	513	261	1539	CoherentMotion_C#v1	1	500
970	1	3	33	1	1	3	3	199	401	597	1203	CoherentMotion_C#v1	1	500
688	1	6	61	3	3	3	3	368	232	1104	696	CoherentMotion_C#v1	1	500
670	1	6	61	0	0	3	3	368	232	1104	696	CoherentMotion_C#v1	1	500
731	1	2	23	0	0	3	3	143	457	429	1371	CoherentMotion_C#v1	1	500
692	1	4	42	2	2	3	3	256	344	768	1032	CoherentMotion_C#v1	1	500
803	0	1	14	1	3	3	3	87	513	261	1539	CoherentMotion_C#v1	1	500
669	1	5	51	0	0	3	3	312	288	936	864	CoherentMotion_C#v1	1	500
772	1	7	70	1	1	3	3	424	176	1272	528	CoherentMotion_C#v1	1	500
608	1	2	23	3	3	3	3	143	457	429	1371	CoherentMotion_C#v1	1	500
730	0	0	5	1	3	3	3	31	569	93	1707	CoherentMotion_C#v1	1	500
2890	0	4	42	1	2	3	3	256	344	768	1032	CoherentMotion_C#v1	1	500
695	1	6	61	0	0	3	3	368	232	1104	696	CoherentMotion_C#v1	1	500
1959	1	5	51	0	0	3	3	312	288	936	864	CoherentMotion_C#v1	1	500
638	1	5	51	1	1	3	3	312	288	936	864	CoherentMotion_C#v1	1	500
688	0	1	14	2	3	3	3	87	513	261	1539	CoherentMotion_C#v1	1	500
735	1	3	33	1	1	3	3	199	401	597	1203	CoherentMotion_C#v1	1	500
682	1	0	5	0	0	3	3	31	569	93	1707	CoherentMotion_C#v1	1	500
887	1	7	70	2	2	3	3	424	176	1272	528	CoherentMotion_C#v1	1	500
716	1	3	33	3	3	3	3	199	401	597	1203	CoherentMotion_C#v1	1	500
618	1	6	61	3	3	3	3	368	232	1104	696	CoherentMotion_C#v1	1	500
624	1	7	70	3	3	3	3	424	176	1272	528	CoherentMotion_C#v1	1	500
540	1	7	70	3	3	3	3	424	176	1272	528	CoherentMotion_C#v1	1	500
832	0	0	5	1	3	3	3	31	569	93	1707	CoherentMotion_C#v1	1	500
874	0	0	5	3	0	3	3	31	569	93	1707	CoherentMotion_C#v1	1	500
910	1	6	61	0	0	3	3	368	232	1104	696	CoherentMotion_C#v1	1	500
626	1	7	70	0	0	3	3	424	176	1272	528	CoherentMotion_C#v1	1	500
602	1	6	61	1	1	3	3	368	232	1104	696	CoherentMotion_C#v1	1	500
834	1	2	23	3	3	3	3	143	457	429	1371	CoherentMotion_C#v1	1	500
925	1	5	51	1	1	3	3	312	288	936	864	CoherentMotion_C#v1	1	500
746	1	7	70	3	3	3	3	424	176	1272	528	CoherentMotion_C#v1	1	500
728	1	4	42	1	1	3	3	256	344	768	1032	CoherentMotion_C#v1	1	500
801	1	2	23	3	3	3	3	143	457	429	1371	CoherentMotion_C#v1	1	500
639	1	5	51	1	1	3	3	312	288	936	864	CoherentMotion_C#v1	1	500
817	1	5	51	0	0	3	3	312	288	936	864	CoherentMotion_C#v1	1	500
6187	0	0	5	1	2	3	3	31	569	93	1707	CoherentMotion_C#v1	1	500
822	1	1	14	2	2	3	3	87	513	261	1539	CoherentMotion_C#v1	1	500
855	0	0	5	2	3	3	3	31	569	93	1707	CoherentMotion_C#v1	1	500
3498	1	4	42	3	3	3	3	256	344	768	1032	CoherentMotion_C#v1	1	500
1041	0	3	33	1	2	3	3	199	401	597	1203	CoherentMotion_C#v1	1	500
793	1	5	51	2	2	3	3	312	288	936	864	CoherentMotion_C#v1	1	500
817	1	3	33	1	1	3	3	199	401	597	1203	CoherentMotion_C#v1	1	500
829	1	7	70	1	1	3	3	424	176	1272	528	CoherentMotion_C#v1	1	500
789	0	0	5	1	2	3	3	31	569	93	1707	CoherentMotion_C#v1	1	500
643	1	7	70	0	0	3	3	424	176	1272	528	CoherentMotion_C#v1	1	500
852	1	7	70	0	0	3	3	424	176	1272	528	CoherentMotion_C#v1	1	500
1925	0	1	14	1	2	3	3	87	513	261	1539	CoherentMotion_C#v1	1	500
644	1	6	61	1	1	3	3	368	232	1104	696	CoherentMotion_C#v1	1	500
595	1	5	51	0	0	3	3	312	288	936	864	CoherentMotion_C#v1	1	500
815	0	1	14	1	2	3	3	87	513	261	1539	CoherentMotion_C#v1	1	500
1601	0	1	14	0	2	3	3	87	513	261	1539	CoherentMotion_C#v1	1	500
686	1	3	33	2	2	3	3	199	401	597	1203	CoherentMotion_C#v1	1	500
793	1	1	14	2	2	3	3	87	513	261	1539	CoherentMotion_C#v1	1	500
591	1	0	5	2	2	3	3	31	569	93	1707	CoherentMotion_C#v1	1	500
569	1	3	33	2	2	3	3	199	401	597	1203	CoherentMotion_C#v1	1	500
733	1	6	61	3	3	3	3	368	232	1104	696	CoherentMotion_C#v1	1	500
877	1	3	33	0	0	3	3	199	401	597	1203	CoherentMotion_C#v1	1	500
607	0	2	23	1	2	3	3	143	457	429	1371	CoherentMotion_C#v1	1	500
652	1	3	33	2	2	3	3	199	401	597	1203	CoherentMotion_C#v1	1	500
538	1	5	51	3	3	3	3	312	288	936	864	CoherentMotion_C#v1	1	500
620	0	0	5	3	2	3	3	31	569	93	1707	CoherentMotion_C#v1	1	500
649	1	1	14	1	1	3	3	87	513	261	1539	CoherentMotion_C#v1	1	500
663	1	7	70	1	1	3	3	424	176	1272	528	CoherentMotion_C#v1	1	500
564	1	2	23	0	0	3	3	143	457	429	1371	CoherentMotion_C#v1	1	500
656	0	3	33	1	2	3	3	199	401	597	1203	CoherentMotion_C#v1	1	500
829	0	1	14	0	3	3	3	87	513	261	1539	CoherentMotion_C#v1	1	500
695	0	1	14	3	0	3	3	87	513	261	1539	CoherentMotion_C#v1	1	500
690	1	7	70	0	0	3	3	424	176	1272	528	CoherentMotion_C#v1	1	500
709	1	7	70	0	0	3	3	424	176	1272	528	CoherentMotion_C#v1	1	500
1187	1	4	42	2	2	3	3	256	344	768	1032	CoherentMotion_C#v1	1	500
752	1	0	5	3	3	3	3	31	569	93	1707	CoherentMotion_C#v1	1	500
711	0	1	14	2	0	3	3	87	513	261	1539	CoherentMotion_C#v1	1	500
647	1	7	70	2	2	3	3	424	176	1272	528	CoherentMotion_C#v1	1	500
788	1	4	42	2	2	3	3	256	344	768	1032	CoherentMotion_C#v1	1	500
902	1	4	42	2	2	3	3	256	344	768	1032	CoherentMotion_C#v1	1	500
626	1	7	70	3	3	3	3	424	176	1272	528	CoherentMotion_C#v1	1	500
856	1	3	33	0	0	3	3	199	401	597	1203	CoherentMotion_C#v1	1	500
729	1	6	61	0	0	3	3	368	232	1104	696	CoherentMotion_C#v1	1	500
1213	0	0	5	3	2	3	3	31	569	93	1707	CoherentMotion_C#v1	1	500
965	0	4	42	1	0	3	3	256	344	768	1032	CoherentMotion_C#v1	1	500
834	0	4	42	1	3	3	3	256	344	768	1032	CoherentMotion_C#v1	1	500
641	1	0	5	1	1	3	3	31	569	93	1707	CoherentMotion_C#v1	1	500
675	0	0	5	3	0	3	3	31	569	93	1707	CoherentMotion_C#v1	1	500
632	0	0	5	0	2	3	3	31	569	93	1707	CoherentMotion_C#v1	1	500
654	1	2	23	3	3	3	3	143	457	429	1371	CoherentMotion_C#v1	1	500
659	1	0	5	2	2	3	3	31	569	93	1707	CoherentMotion_C#v1	1	500
593	1	7	70	1	1	3	3	424	176	1272	528	CoherentMotion_C#v1	1	500
971	0	0	5	3	0	3	3	31	569	93	1707	CoherentMotion_C#v1	1	500
665	0	0	5	0	2	3	3	31	569	93	1707	CoherentMotion_C#v1	1	500
569	1	7	70	3	3	3	3	424	176	1272	528	CoherentMotion_C#v1	1	500
628	1	3	33	2	2	3	3	199	401	597	1203	CoherentMotion_C#v1	1	500
937	0	2	23	0	2	3	3	143	457	429	1371	CoherentMotion_C#v1	1	500
910	1	1	14	3	3	3	3	87	513	261	1539	CoherentMotion_C#v1	1	500
626	1	4	42	3	3	3	3	256	344	768	1032	CoherentMotion_C#v1	1	500
648	1	4	42	0	0	3	3	256	344	768	1032	CoherentMotion_C#v1	1	500
710	1	4	42	0	0	3	3	256	344	768	1032	CoherentMotion_C#v1	1	500
573	1	6	61	0	0	3	3	368	232	1104	696	CoherentMotion_C#v1	1	500
711	1	7	70	2	2	3	3	424	176	1272	528	CoherentMotion_C#v1	1	500
702	1	6	61	3	3	3	3	368	232	1104	696	CoherentMotion_C#v1	1	500
636	1	2	23	1	1	3	3	143	457	429	1371	CoherentMotion_C#v1	1	500
713	0	0	5	1	2	3	3	31	569	93	1707	CoherentMotion_C#v1	1	500
786	1	3	33	3	3	3	3	199	401	597	1203	CoherentMotion_C#v1	1	500
795	1	1	14	0	0	3	3	87	513	261	1539	CoherentMotion_C#v1	1	500
981	0	0	5	0	1	3	3	31	569	93	1707	CoherentMotion_C#v1	1	500
986	1	5	51	2	2	3	3	312	288	936	864	CoherentMotion_C#v1	1	500
898	1	1	14	3	3	3	3	87	513	261	1539	CoherentMotion_C#v1	1	500
588	1	4	42	0	0	3	3	256	344	768	1032	CoherentMotion_C#v1	1	500
759	0	0	5	0	3	3	3	31	569	93	1707	CoherentMotion_C#v1	1	500
738	1	2	23	3	3	3	3	143	457	429	1371	CoherentMotion_C#v1	1	500
696	1	3	33	3	3	3	3	199	401	597	1203	CoherentMotion_C#v1	1	500
623	1	2	23	0	0	3	3	143	457	429	1371	CoherentMotion_C#v1	1	500
773	0	0	5	1	2	3	3	31	569	93	1707	CoherentMotion_C#v1	1	500
645	0	1	14	0	3	3	3	87	513	261	1539	CoherentMotion_C#v1	1	500
707	0	2	23	0	2	3	3	143	457	429	1371	CoherentMotion_C#v1	1	500
777	1	3	33	0	0	3	3	199	401	597	1203	CoherentMotion_C#v1	1	500
762	1	4	42	1	1	3	3	256	344	768	1032	CoherentMotion_C#v1	1	500
691	0	0	5	2	0	3	3	31	569	93	1707	CoherentMotion_C#v1	1	500
561	0	4	42	0	2	3	3	256	344	768	1032	CoherentMotion_C#v1	1	500
699	1	6	61	0	0	3	3	368	232	1104	696	CoherentMotion_C#v1	1	500
571	0	2	23	2	0	3	3	143	457	429	1371	CoherentMotion_C#v1	1	500
687	1	0	5	3	3	3	3	31	569	93	1707	CoherentMotion_C#v1	1	500
596	1	5	51	1	1	3	3	312	288	936	864	CoherentMotion_C#v1	1	500
737	0	2	23	0	2	3	3	143	457	429	1371	CoherentMotion_C#v1	1	500
610	1	5	51	0	0	3	3	312	288	936	864	CoherentMotion_C#v1	1	500
575	1	5	51	3	3	3	3	312	288	936	864	CoherentMotion_C#v1	1	500
526	1	1	14	2	2	3	3	87	513	261	1539	CoherentMotion_C#v1	1	500
534	1	6	61	1	1	3	3	368	232	1104	696	CoherentMotion_C#v1	1	500
691	0	0	5	0	2	3	3	31	569	93	1707	CoherentMotion_C#v1	1	500
582	1	2	23	0	0	3	3	143	457	429	1371	CoherentMotion_C#v1	1	500
649	1	1	14	0	0	3	3	87	513	261	1539	CoherentMotion_C#v1	1	500
707	1	2	23	2	2	3	3	143	457	429	1371	CoherentMotion_C#v1	1	500
1662	1	5	51	2	2	3	3	312	288	936	864	CoherentMotion_C#v1	1	500
717	1	5	51	2	2	3	3	312	288	936	864	CoherentMotion_C#v1	1	500
724	1	6	61	0	0	3	3	368	232	1104	696	CoherentMotion_C#v1	1	500
547	1	5	51	1	1	3	3	312	288	936	864	CoherentMotion_C#v1	1	500
679	1	6	61	0	0	3	3	368	232	1104	696	CoherentMotion_C#v1	1	500
679	0	1	14	0	2	3	3	87	513	261	1539	CoherentMotion_C#v1	1	500
1052	0	0	5	0	3	3	3	31	569	93	1707	CoherentMotion_C#v1	1	500
626	1	7	70	0	0	3	3	424	176	1272	528	CoherentMotion_C#v1	1	500
745	1	3	33	2	2	3	3	199	401	597	1203	CoherentMotion_C#v1	1	500
801	1	4	42	2	2	3	3	256	344	768	1032	CoherentMotion_C#v1	1	500
803	1	3	33	2	2	3	3	199	401	597	1203	CoherentMotion_C#v1	1	500
964	0	1	14	1	3	3	3	87	513	261	1539	CoherentMotion_C#v1	1	500
626	1	5	51	1	1	3	3	312	288	936	864	CoherentMotion_C#v1	1	500
798	1	4	42	0	0	3	3	256	344	768	1032	CoherentMotion_C#v1	1	500
