# Supplementary material for: The Leuven Embedded Figures Test (L-EFT): measuring perception, intelligence or executive function?
Source: PeerJ. 2018 Mar 26;6:e4524. doi: 10.7717/peerj.4524 (PMC5875396; doi:10.7717/peerj.4524)
Supplement: Supplemental Information 9 [file peerj-06-4524-s009.zip › Study 1/CoherentMotion/117670CoherentMotion.csv]

ReactionTime	Accuracy	CoherenceLevel	CoherenceValue	StimDirection	RespDirection	G_MeanCoherentSpeed	G_MeanRandomSpeed	TotalCoherent	TotalRandom	TotalCoherentSpeed	TotalRandomSpeed	TestID	MainPrac	MotionDuration
2255	1	2	23	0	0	3	3	143	457	429	1371	CoherentMotion_C#v1	0	1000
1884	0	3	33	2	3	3	3	199	401	597	1203	CoherentMotion_C#v1	0	1000
1298	0	0	5	1	0	3	3	31	569	93	1707	CoherentMotion_C#v1	0	1000
1385	0	3	33	3	0	3	3	199	401	597	1203	CoherentMotion_C#v1	0	1000
1329	0	1	14	3	2	3	3	87	513	261	1539	CoherentMotion_C#v1	0	1000
1191	0	1	14	2	0	3	3	87	513	261	1539	CoherentMotion_C#v1	0	1000
6761	0	2	23	3	0	3	3	143	457	429	1371	CoherentMotion_C#v1	0	1000
1469	0	2	23	1	3	3	3	143	457	429	1371	CoherentMotion_C#v1	0	1000
1850	0	1	14	0	1	3	3	87	513	261	1539	CoherentMotion_C#v1	0	1000
1790	0	4	42	1	3	3	3	256	344	768	1032	CoherentMotion_C#v1	0	1000
1472	0	1	14	2	0	3	3	87	513	261	1539	CoherentMotion_C#v1	0	1000
1578	0	3	33	2	0	3	3	199	401	597	1203	CoherentMotion_C#v1	0	1000
1797	0	1	14	0	2	3	3	87	513	261	1539	CoherentMotion_C#v1	0	1000
4589	0	2	23	1	0	3	3	143	457	429	1371	CoherentMotion_C#v1	0	1000
1576	0	4	42	2	0	3	3	256	344	768	1032	CoherentMotion_C#v1	0	1000
2581	0	0	5	3	2	3	3	31	569	93	1707	CoherentMotion_C#v1	0	1000
1370	0	1	14	0	3	3	3	87	513	261	1539	CoherentMotion_C#v1	0	1000
2819	1	5	51	1	1	3	3	312	288	936	864	CoherentMotion_C#v1	0	1000
1789	1	2	23	1	1	3	3	143	457	429	1371	CoherentMotion_C#v1	0	1000
1413	0	4	42	1	0	3	3	256	344	768	1032	CoherentMotion_C#v1	0	1000
1821	0	6	61	0	3	3	3	368	232	1104	696	CoherentMotion_C#v1	0	1000
1760	0	2	23	1	2	3	3	143	457	429	1371	CoherentMotion_C#v1	0	1000
1538	0	5	51	1	0	3	3	312	288	936	864	CoherentMotion_C#v1	0	1000
4816	1	6	61	3	3	3	3	368	232	1104	696	CoherentMotion_C#v1	0	1000
1936	1	0	5	1	1	3	3	31	569	93	1707	CoherentMotion_C#v1	0	1000
1302	0	3	33	0	3	3	3	199	401	597	1203	CoherentMotion_C#v1	0	1000
2138	1	7	70	1	1	3	3	424	176	1272	528	CoherentMotion_C#v1	0	1000
1897	1	4	42	1	1	3	3	256	344	768	1032	CoherentMotion_C#v1	0	1000
1662	1	6	61	1	1	3	3	368	232	1104	696	CoherentMotion_C#v1	0	1000
2174	1	0	5	1	1	3	3	31	569	93	1707	CoherentMotion_C#v1	0	1000
2311	0	3	33	2	1	3	3	199	401	597	1203	CoherentMotion_C#v1	0	1000
1339	1	4	42	3	3	3	3	256	344	768	1032	CoherentMotion_C#v1	0	1000
1651	0	7	70	0	3	3	3	424	176	1272	528	CoherentMotion_C#v1	0	1000
2500	0	0	5	2	1	3	3	31	569	93	1707	CoherentMotion_C#v1	0	1000
2389	0	3	33	3	0	3	3	199	401	597	1203	CoherentMotion_C#v1	0	1000
1673	0	4	42	1	0	3	3	256	344	768	1032	CoherentMotion_C#v1	0	1000
1496	0	3	33	1	3	3	3	199	401	597	1203	CoherentMotion_C#v1	0	1000
1618	1	4	42	1	1	3	3	256	344	768	1032	CoherentMotion_C#v1	0	1000
1666	1	6	61	1	1	3	3	368	232	1104	696	CoherentMotion_C#v1	0	1000
1634	0	4	42	2	1	3	3	256	344	768	1032	CoherentMotion_C#v1	0	1000
1617	1	1	14	1	1	3	3	87	513	261	1539	CoherentMotion_C#v1	0	1000
1503	0	6	61	0	1	3	3	368	232	1104	696	CoherentMotion_C#v1	0	1000
2506	1	6	61	1	1	3	3	368	232	1104	696	CoherentMotion_C#v1	0	1000
2477	1	2	23	3	3	3	3	143	457	429	1371	CoherentMotion_C#v1	0	1000
2213	0	6	61	2	1	3	3	368	232	1104	696	CoherentMotion_C#v1	0	1000
1570	0	5	51	2	0	3	3	312	288	936	864	CoherentMotion_C#v1	0	1000
1488	0	6	61	3	2	3	3	368	232	1104	696	CoherentMotion_C#v1	0	1000
1242	0	7	70	2	1	3	3	424	176	1272	528	CoherentMotion_C#v1	0	1000
1056	1	1	14	0	0	3	3	87	513	261	1539	CoherentMotion_C#v1	0	1000
1631	1	4	42	0	0	3	3	256	344	768	1032	CoherentMotion_C#v1	0	1000
1066	1	7	70	0	0	3	3	424	176	1272	528	CoherentMotion_C#v1	0	1000
2575	1	7	70	0	0	3	3	424	176	1272	528	CoherentMotion_C#v1	0	1000
1092	0	3	33	0	3	3	3	199	401	597	1203	CoherentMotion_C#v1	0	1000
1431	0	2	23	2	3	3	3	143	457	429	1371	CoherentMotion_C#v1	0	1000
1536	0	6	61	3	1	3	3	368	232	1104	696	CoherentMotion_C#v1	0	1000
1146	1	5	51	1	1	3	3	312	288	936	864	CoherentMotion_C#v1	0	1000
1566	1	4	42	3	3	3	3	256	344	768	1032	CoherentMotion_C#v1	0	1000
1468	1	3	33	3	3	3	3	199	401	597	1203	CoherentMotion_C#v1	0	1000
1174	0	1	14	2	3	3	3	87	513	261	1539	CoherentMotion_C#v1	0	1000
4233	0	3	33	0	3	3	3	199	401	597	1203	CoherentMotion_C#v1	0	1000
1099	0	1	14	1	0	3	3	87	513	261	1539	CoherentMotion_C#v1	0	1000
1628	1	6	61	3	3	3	3	368	232	1104	696	CoherentMotion_C#v1	0	1000
1335	1	2	23	1	1	3	3	143	457	429	1371	CoherentMotion_C#v1	0	1000
1474	0	6	61	1	3	3	3	368	232	1104	696	CoherentMotion_C#v1	0	1000
1193	0	0	5	1	0	3	3	31	569	93	1707	CoherentMotion_C#v1	0	1000
1105	0	1	14	3	1	3	3	87	513	261	1539	CoherentMotion_C#v1	0	1000
1586	1	5	51	2	2	3	3	312	288	936	864	CoherentMotion_C#v1	0	1000
1047	1	4	42	0	0	3	3	256	344	768	1032	CoherentMotion_C#v1	0	1000
1566	0	6	61	1	3	3	3	368	232	1104	696	CoherentMotion_C#v1	0	1000
1806	0	7	70	2	0	3	3	424	176	1272	528	CoherentMotion_C#v1	0	1000
1088	0	6	61	0	1	3	3	368	232	1104	696	CoherentMotion_C#v1	0	1000
1198	0	6	61	1	3	3	3	368	232	1104	696	CoherentMotion_C#v1	0	1000
1076	0	4	42	0	3	3	3	256	344	768	1032	CoherentMotion_C#v1	0	1000
2021	1	2	23	2	2	3	3	143	457	429	1371	CoherentMotion_C#v1	0	1000
2942	1	6	61	1	1	3	3	368	232	1104	696	CoherentMotion_C#v1	0	1000
1502	0	0	5	3	2	3	3	31	569	93	1707	CoherentMotion_C#v1	0	1000
1337	0	0	5	0	1	3	3	31	569	93	1707	CoherentMotion_C#v1	0	1000
1393	0	1	14	1	0	3	3	87	513	261	1539	CoherentMotion_C#v1	0	1000
2298	1	0	5	3	3	3	3	31	569	93	1707	CoherentMotion_C#v1	0	1000
1161	0	0	5	1	3	3	3	31	569	93	1707	CoherentMotion_C#v1	0	1000
1137	1	2	23	0	0	3	3	143	457	429	1371	CoherentMotion_C#v1	1	500
819	1	4	42	3	3	3	3	256	344	768	1032	CoherentMotion_C#v1	1	500
1180	0	4	42	3	1	3	3	256	344	768	1032	CoherentMotion_C#v1	1	500
635	1	6	61	3	3	3	3	368	232	1104	696	CoherentMotion_C#v1	1	500
996	0	3	33	2	1	3	3	199	401	597	1203	CoherentMotion_C#v1	1	500
626	1	3	33	3	3	3	3	199	401	597	1203	CoherentMotion_C#v1	1	500
839	0	0	5	2	0	3	3	31	569	93	1707	CoherentMotion_C#v1	1	500
814	1	7	70	3	3	3	3	424	176	1272	528	CoherentMotion_C#v1	1	500
1004	1	6	61	0	0	3	3	368	232	1104	696	CoherentMotion_C#v1	1	500
952	1	4	42	1	1	3	3	256	344	768	1032	CoherentMotion_C#v1	1	500
759	1	5	51	0	0	3	3	312	288	936	864	CoherentMotion_C#v1	1	500
1089	1	3	33	1	1	3	3	199	401	597	1203	CoherentMotion_C#v1	1	500
960	1	7	70	3	3	3	3	424	176	1272	528	CoherentMotion_C#v1	1	500
1099	0	1	14	2	1	3	3	87	513	261	1539	CoherentMotion_C#v1	1	500
992	1	5	51	2	2	3	3	312	288	936	864	CoherentMotion_C#v1	1	500
1118	0	5	51	2	0	3	3	312	288	936	864	CoherentMotion_C#v1	1	500
801	1	5	51	0	0	3	3	312	288	936	864	CoherentMotion_C#v1	1	500
873	1	5	51	3	3	3	3	312	288	936	864	CoherentMotion_C#v1	1	500
849	1	3	33	3	3	3	3	199	401	597	1203	CoherentMotion_C#v1	1	500
928	1	4	42	3	3	3	3	256	344	768	1032	CoherentMotion_C#v1	1	500
700	1	5	51	1	1	3	3	312	288	936	864	CoherentMotion_C#v1	1	500
868	0	3	33	1	3	3	3	199	401	597	1203	CoherentMotion_C#v1	1	500
1583	0	1	14	3	2	3	3	87	513	261	1539	CoherentMotion_C#v1	1	500
875	1	0	5	0	0	3	3	31	569	93	1707	CoherentMotion_C#v1	1	500
2038	0	1	14	1	3	3	3	87	513	261	1539	CoherentMotion_C#v1	1	500
849	1	1	14	0	0	3	3	87	513	261	1539	CoherentMotion_C#v1	1	500
699	1	4	42	3	3	3	3	256	344	768	1032	CoherentMotion_C#v1	1	500
1106	1	6	61	2	2	3	3	368	232	1104	696	CoherentMotion_C#v1	1	500
627	1	5	51	1	1	3	3	312	288	936	864	CoherentMotion_C#v1	1	500
601	0	3	33	2	3	3	3	199	401	597	1203	CoherentMotion_C#v1	1	500
1053	0	0	5	3	0	3	3	31	569	93	1707	CoherentMotion_C#v1	1	500
702	0	5	51	2	1	3	3	312	288	936	864	CoherentMotion_C#v1	1	500
883	1	5	51	1	1	3	3	312	288	936	864	CoherentMotion_C#v1	1	500
736	1	1	14	3	3	3	3	87	513	261	1539	CoherentMotion_C#v1	1	500
695	1	1	14	3	3	3	3	87	513	261	1539	CoherentMotion_C#v1	1	500
653	0	0	5	2	3	3	3	31	569	93	1707	CoherentMotion_C#v1	1	500
2528	0	7	70	2	3	3	3	424	176	1272	528	CoherentMotion_C#v1	1	500
553	1	4	42	3	3	3	3	256	344	768	1032	CoherentMotion_C#v1	1	500
1134	1	7	70	3	3	3	3	424	176	1272	528	CoherentMotion_C#v1	1	500
895	1	6	61	0	0	3	3	368	232	1104	696	CoherentMotion_C#v1	1	500
876	0	1	14	0	1	3	3	87	513	261	1539	CoherentMotion_C#v1	1	500
966	1	6	61	3	3	3	3	368	232	1104	696	CoherentMotion_C#v1	1	500
660	1	7	70	1	1	3	3	424	176	1272	528	CoherentMotion_C#v1	1	500
906	1	0	5	3	3	3	3	31	569	93	1707	CoherentMotion_C#v1	1	500
870	1	6	61	3	3	3	3	368	232	1104	696	CoherentMotion_C#v1	1	500
882	0	5	51	2	1	3	3	312	288	936	864	CoherentMotion_C#v1	1	500
1021	1	4	42	3	3	3	3	256	344	768	1032	CoherentMotion_C#v1	1	500
1068	1	4	42	3	3	3	3	256	344	768	1032	CoherentMotion_C#v1	1	500
4154	1	2	23	3	3	3	3	143	457	429	1371	CoherentMotion_C#v1	1	500
717	1	7	70	0	0	3	3	424	176	1272	528	CoherentMotion_C#v1	1	500
995	1	7	70	0	0	3	3	424	176	1272	528	CoherentMotion_C#v1	1	500
1150	1	7	70	2	2	3	3	424	176	1272	528	CoherentMotion_C#v1	1	500
899	1	6	61	0	0	3	3	368	232	1104	696	CoherentMotion_C#v1	1	500
1040	0	2	23	1	3	3	3	143	457	429	1371	CoherentMotion_C#v1	1	500
1084	1	1	14	1	1	3	3	87	513	261	1539	CoherentMotion_C#v1	1	500
945	1	4	42	3	3	3	3	256	344	768	1032	CoherentMotion_C#v1	1	500
1246	0	0	5	0	3	3	3	31	569	93	1707	CoherentMotion_C#v1	1	500
899	0	3	33	2	0	3	3	199	401	597	1203	CoherentMotion_C#v1	1	500
1023	0	7	70	2	0	3	3	424	176	1272	528	CoherentMotion_C#v1	1	500
862	0	0	5	2	1	3	3	31	569	93	1707	CoherentMotion_C#v1	1	500
696	1	7	70	3	3	3	3	424	176	1272	528	CoherentMotion_C#v1	1	500
940	1	3	33	3	3	3	3	199	401	597	1203	CoherentMotion_C#v1	1	500
828	1	1	14	1	1	3	3	87	513	261	1539	CoherentMotion_C#v1	1	500
1079	0	4	42	1	3	3	3	256	344	768	1032	CoherentMotion_C#v1	1	500
984	1	6	61	2	2	3	3	368	232	1104	696	CoherentMotion_C#v1	1	500
678	1	0	5	1	1	3	3	31	569	93	1707	CoherentMotion_C#v1	1	500
1038	1	7	70	2	2	3	3	424	176	1272	528	CoherentMotion_C#v1	1	500
957	1	3	33	2	2	3	3	199	401	597	1203	CoherentMotion_C#v1	1	500
778	1	3	33	3	3	3	3	199	401	597	1203	CoherentMotion_C#v1	1	500
895	1	7	70	1	1	3	3	424	176	1272	528	CoherentMotion_C#v1	1	500
1039	1	0	5	2	2	3	3	31	569	93	1707	CoherentMotion_C#v1	1	500
2478	1	3	33	3	3	3	3	199	401	597	1203	CoherentMotion_C#v1	1	500
674	1	1	14	2	2	3	3	87	513	261	1539	CoherentMotion_C#v1	1	500
874	1	4	42	1	1	3	3	256	344	768	1032	CoherentMotion_C#v1	1	500
785	1	5	51	1	1	3	3	312	288	936	864	CoherentMotion_C#v1	1	500
766	1	5	51	1	1	3	3	312	288	936	864	CoherentMotion_C#v1	1	500
825	1	7	70	0	0	3	3	424	176	1272	528	CoherentMotion_C#v1	1	500
609	1	7	70	3	3	3	3	424	176	1272	528	CoherentMotion_C#v1	1	500
629	1	7	70	1	1	3	3	424	176	1272	528	CoherentMotion_C#v1	1	500
666	0	2	23	1	3	3	3	143	457	429	1371	CoherentMotion_C#v1	1	500
1184	0	0	5	3	0	3	3	31	569	93	1707	CoherentMotion_C#v1	1	500
948	1	2	23	0	0	3	3	143	457	429	1371	CoherentMotion_C#v1	1	500
689	1	7	70	0	0	3	3	424	176	1272	528	CoherentMotion_C#v1	1	500
935	0	3	33	2	0	3	3	199	401	597	1203	CoherentMotion_C#v1	1	500
1412	0	2	23	1	3	3	3	143	457	429	1371	CoherentMotion_C#v1	1	500
926	0	1	14	2	1	3	3	87	513	261	1539	CoherentMotion_C#v1	1	500
987	0	6	61	1	3	3	3	368	232	1104	696	CoherentMotion_C#v1	1	500
2313	0	6	61	3	0	3	3	368	232	1104	696	CoherentMotion_C#v1	1	500
542	0	0	5	2	0	3	3	31	569	93	1707	CoherentMotion_C#v1	1	500
572	0	3	33	3	0	3	3	199	401	597	1203	CoherentMotion_C#v1	1	500
588	0	6	61	1	3	3	3	368	232	1104	696	CoherentMotion_C#v1	1	500
2736	1	4	42	3	3	3	3	256	344	768	1032	CoherentMotion_C#v1	1	500
848	1	1	14	0	0	3	3	87	513	261	1539	CoherentMotion_C#v1	1	500
2745	0	2	23	2	1	3	3	143	457	429	1371	CoherentMotion_C#v1	1	500
2870	0	7	70	0	2	3	3	424	176	1272	528	CoherentMotion_C#v1	1	500
980	0	2	23	2	3	3	3	143	457	429	1371	CoherentMotion_C#v1	1	500
913	0	2	23	1	3	3	3	143	457	429	1371	CoherentMotion_C#v1	1	500
1022	0	4	42	2	3	3	3	256	344	768	1032	CoherentMotion_C#v1	1	500
889	0	4	42	0	2	3	3	256	344	768	1032	CoherentMotion_C#v1	1	500
904	0	5	51	1	0	3	3	312	288	936	864	CoherentMotion_C#v1	1	500
659	1	2	23	1	1	3	3	143	457	429	1371	CoherentMotion_C#v1	1	500
2250	0	5	51	2	3	3	3	312	288	936	864	CoherentMotion_C#v1	1	500
615	0	0	5	1	3	3	3	31	569	93	1707	CoherentMotion_C#v1	1	500
875	0	3	33	2	3	3	3	199	401	597	1203	CoherentMotion_C#v1	1	500
2055	1	2	23	0	0	3	3	143	457	429	1371	CoherentMotion_C#v1	1	500
941	1	2	23	3	3	3	3	143	457	429	1371	CoherentMotion_C#v1	1	500
1054	1	5	51	1	1	3	3	312	288	936	864	CoherentMotion_C#v1	1	500
1006	0	3	33	1	3	3	3	199	401	597	1203	CoherentMotion_C#v1	1	500
745	1	3	33	3	3	3	3	199	401	597	1203	CoherentMotion_C#v1	1	500
983	1	5	51	1	1	3	3	312	288	936	864	CoherentMotion_C#v1	1	500
723	1	6	61	3	3	3	3	368	232	1104	696	CoherentMotion_C#v1	1	500
763	1	7	70	2	2	3	3	424	176	1272	528	CoherentMotion_C#v1	1	500
834	1	1	14	1	1	3	3	87	513	261	1539	CoherentMotion_C#v1	1	500
733	1	3	33	0	0	3	3	199	401	597	1203	CoherentMotion_C#v1	1	500
541	1	3	33	3	3	3	3	199	401	597	1203	CoherentMotion_C#v1	1	500
596	1	6	61	0	0	3	3	368	232	1104	696	CoherentMotion_C#v1	1	500
732	1	3	33	3	3	3	3	199	401	597	1203	CoherentMotion_C#v1	1	500
820	1	4	42	1	1	3	3	256	344	768	1032	CoherentMotion_C#v1	1	500
1007	0	0	5	1	3	3	3	31	569	93	1707	CoherentMotion_C#v1	1	500
830	1	3	33	3	3	3	3	199	401	597	1203	CoherentMotion_C#v1	1	500
904	1	2	23	3	3	3	3	143	457	429	1371	CoherentMotion_C#v1	1	500
1107	0	2	23	2	3	3	3	143	457	429	1371	CoherentMotion_C#v1	1	500
869	0	7	70	1	3	3	3	424	176	1272	528	CoherentMotion_C#v1	1	500
894	1	6	61	1	1	3	3	368	232	1104	696	CoherentMotion_C#v1	1	500
970	0	6	61	2	0	3	3	368	232	1104	696	CoherentMotion_C#v1	1	500
904	0	5	51	2	0	3	3	312	288	936	864	CoherentMotion_C#v1	1	500
2085	0	3	33	3	2	3	3	199	401	597	1203	CoherentMotion_C#v1	1	500
956	1	0	5	0	0	3	3	31	569	93	1707	CoherentMotion_C#v1	1	500
1261	1	6	61	2	2	3	3	368	232	1104	696	CoherentMotion_C#v1	1	500
931	1	0	5	1	1	3	3	31	569	93	1707	CoherentMotion_C#v1	1	500
1168	0	5	51	1	3	3	3	312	288	936	864	CoherentMotion_C#v1	1	500
1122	0	0	5	0	3	3	3	31	569	93	1707	CoherentMotion_C#v1	1	500
608	0	1	14	3	1	3	3	87	513	261	1539	CoherentMotion_C#v1	1	500
664	1	7	70	2	2	3	3	424	176	1272	528	CoherentMotion_C#v1	1	500
879	1	5	51	3	3	3	3	312	288	936	864	CoherentMotion_C#v1	1	500
729	1	7	70	0	0	3	3	424	176	1272	528	CoherentMotion_C#v1	1	500
814	0	0	5	3	1	3	3	31	569	93	1707	CoherentMotion_C#v1	1	500
3869	0	3	33	2	3	3	3	199	401	597	1203	CoherentMotion_C#v1	1	500
720	1	1	14	0	0	3	3	87	513	261	1539	CoherentMotion_C#v1	1	500
796	1	4	42	1	1	3	3	256	344	768	1032	CoherentMotion_C#v1	1	500
851	0	7	70	0	3	3	3	424	176	1272	528	CoherentMotion_C#v1	1	500
863	0	4	42	1	2	3	3	256	344	768	1032	CoherentMotion_C#v1	1	500
714	0	1	14	3	1	3	3	87	513	261	1539	CoherentMotion_C#v1	1	500
543	1	0	5	0	0	3	3	31	569	93	1707	CoherentMotion_C#v1	1	500
757	0	6	61	0	3	3	3	368	232	1104	696	CoherentMotion_C#v1	1	500
989	1	2	23	0	0	3	3	143	457	429	1371	CoherentMotion_C#v1	1	500
762	1	5	51	2	2	3	3	312	288	936	864	CoherentMotion_C#v1	1	500
596	1	5	51	1	1	3	3	312	288	936	864	CoherentMotion_C#v1	1	500
808	0	2	23	1	3	3	3	143	457	429	1371	CoherentMotion_C#v1	1	500
658	0	5	51	3	1	3	3	312	288	936	864	CoherentMotion_C#v1	1	500
936	1	7	70	1	1	3	3	424	176	1272	528	CoherentMotion_C#v1	1	500
884	1	4	42	3	3	3	3	256	344	768	1032	CoherentMotion_C#v1	1	500
815	0	6	61	3	1	3	3	368	232	1104	696	CoherentMotion_C#v1	1	500
760	0	0	5	3	0	3	3	31	569	93	1707	CoherentMotion_C#v1	1	500
2338	0	6	61	3	1	3	3	368	232	1104	696	CoherentMotion_C#v1	1	500
930	1	4	42	3	3	3	3	256	344	768	1032	CoherentMotion_C#v1	1	500
815	1	7	70	2	2	3	3	424	176	1272	528	CoherentMotion_C#v1	1	500
969	1	0	5	1	1	3	3	31	569	93	1707	CoherentMotion_C#v1	1	500
806	1	3	33	2	2	3	3	199	401	597	1203	CoherentMotion_C#v1	1	500
736	1	5	51	1	1	3	3	312	288	936	864	CoherentMotion_C#v1	1	500
683	1	4	42	3	3	3	3	256	344	768	1032	CoherentMotion_C#v1	1	500
576	1	7	70	1	1	3	3	424	176	1272	528	CoherentMotion_C#v1	1	500
883	1	2	23	0	0	3	3	143	457	429	1371	CoherentMotion_C#v1	1	500
990	1	1	14	1	1	3	3	87	513	261	1539	CoherentMotion_C#v1	1	500
973	0	3	33	0	3	3	3	199	401	597	1203	CoherentMotion_C#v1	1	500
1034	0	0	5	3	1	3	3	31	569	93	1707	CoherentMotion_C#v1	1	500
828	1	5	51	3	3	3	3	312	288	936	864	CoherentMotion_C#v1	1	500
965	0	0	5	0	1	3	3	31	569	93	1707	CoherentMotion_C#v1	1	500
1089	0	2	23	2	0	3	3	143	457	429	1371	CoherentMotion_C#v1	1	500
611	1	5	51	3	3	3	3	312	288	936	864	CoherentMotion_C#v1	1	500
983	0	0	5	1	3	3	3	31	569	93	1707	CoherentMotion_C#v1	1	500
726	1	2	23	1	1	3	3	143	457	429	1371	CoherentMotion_C#v1	1	500
2109	1	4	42	1	1	3	3	256	344	768	1032	CoherentMotion_C#v1	1	500
775	1	6	61	2	2	3	3	368	232	1104	696	CoherentMotion_C#v1	1	500
848	1	4	42	0	0	3	3	256	344	768	1032	CoherentMotion_C#v1	1	500
599	1	3	33	1	1	3	3	199	401	597	1203	CoherentMotion_C#v1	1	500
622	1	4	42	3	3	3	3	256	344	768	1032	CoherentMotion_C#v1	1	500
899	1	7	70	2	2	3	3	424	176	1272	528	CoherentMotion_C#v1	1	500
977	0	0	5	3	1	3	3	31	569	93	1707	CoherentMotion_C#v1	1	500
540	0	4	42	3	2	3	3	256	344	768	1032	CoherentMotion_C#v1	1	500
818	0	4	42	3	1	3	3	256	344	768	1032	CoherentMotion_C#v1	1	500
748	0	2	23	2	3	3	3	143	457	429	1371	CoherentMotion_C#v1	1	500
978	0	3	33	1	3	3	3	199	401	597	1203	CoherentMotion_C#v1	1	500
817	1	4	42	2	2	3	3	256	344	768	1032	CoherentMotion_C#v1	1	500
634	1	6	61	2	2	3	3	368	232	1104	696	CoherentMotion_C#v1	1	500
879	0	1	14	1	3	3	3	87	513	261	1539	CoherentMotion_C#v1	1	500
1035	0	3	33	2	1	3	3	199	401	597	1203	CoherentMotion_C#v1	1	500
859	0	2	23	1	2	3	3	143	457	429	1371	CoherentMotion_C#v1	1	500
854	0	1	14	1	3	3	3	87	513	261	1539	CoherentMotion_C#v1	1	500
545	0	5	51	1	2	3	3	312	288	936	864	CoherentMotion_C#v1	1	500
1669	0	2	23	2	3	3	3	143	457	429	1371	CoherentMotion_C#v1	1	500
1268	0	0	5	1	3	3	3	31	569	93	1707	CoherentMotion_C#v1	1	500
1272	1	1	14	3	3	3	3	87	513	261	1539	CoherentMotion_C#v1	1	500
846	0	1	14	0	3	3	3	87	513	261	1539	CoherentMotion_C#v1	1	500
745	0	3	33	2	3	3	3	199	401	597	1203	CoherentMotion_C#v1	1	500
802	0	5	51	0	3	3	3	312	288	936	864	CoherentMotion_C#v1	1	500
1066	0	6	61	2	0	3	3	368	232	1104	696	CoherentMotion_C#v1	1	500
544	0	5	51	3	1	3	3	312	288	936	864	CoherentMotion_C#v1	1	500
701	0	7	70	0	1	3	3	424	176	1272	528	CoherentMotion_C#v1	1	500
645	0	1	14	1	2	3	3	87	513	261	1539	CoherentMotion_C#v1	1	500
696	0	1	14	2	3	3	3	87	513	261	1539	CoherentMotion_C#v1	1	500
788	1	6	61	2	2	3	3	368	232	1104	696	CoherentMotion_C#v1	1	500
1949	0	2	23	3	2	3	3	143	457	429	1371	CoherentMotion_C#v1	1	500
579	0	7	70	0	2	3	3	424	176	1272	528	CoherentMotion_C#v1	1	500
2343	0	3	33	0	2	3	3	199	401	597	1203	CoherentMotion_C#v1	1	500
570	0	2	23	0	2	3	3	143	457	429	1371	CoherentMotion_C#v1	1	500
1005	0	1	14	2	0	3	3	87	513	261	1539	CoherentMotion_C#v1	1	500
1210	0	1	14	3	2	3	3	87	513	261	1539	CoherentMotion_C#v1	1	500
847	0	5	51	3	1	3	3	312	288	936	864	CoherentMotion_C#v1	1	500
545	0	6	61	1	0	3	3	368	232	1104	696	CoherentMotion_C#v1	1	500
1641	1	1	14	2	2	3	3	87	513	261	1539	CoherentMotion_C#v1	1	500
860	0	1	14	1	3	3	3	87	513	261	1539	CoherentMotion_C#v1	1	500
983	0	3	33	0	2	3	3	199	401	597	1203	CoherentMotion_C#v1	1	500
1028	0	2	23	2	3	3	3	143	457	429	1371	CoherentMotion_C#v1	1	500
1253	0	5	51	0	1	3	3	312	288	936	864	CoherentMotion_C#v1	1	500
1193	1	1	14	0	0	3	3	87	513	261	1539	CoherentMotion_C#v1	1	500
829	0	2	23	0	2	3	3	143	457	429	1371	CoherentMotion_C#v1	1	500
791	0	0	5	1	3	3	3	31	569	93	1707	CoherentMotion_C#v1	1	500
976	1	4	42	1	1	3	3	256	344	768	1032	CoherentMotion_C#v1	1	500
1066	0	0	5	0	2	3	3	31	569	93	1707	CoherentMotion_C#v1	1	500
958	0	2	23	0	3	3	3	143	457	429	1371	CoherentMotion_C#v1	1	500
1256	1	6	61	0	0	3	3	368	232	1104	696	CoherentMotion_C#v1	1	500
898	0	4	42	0	2	3	3	256	344	768	1032	CoherentMotion_C#v1	1	500
1022	0	1	14	1	3	3	3	87	513	261	1539	CoherentMotion_C#v1	1	500
860	1	5	51	1	1	3	3	312	288	936	864	CoherentMotion_C#v1	1	500
840	0	3	33	2	3	3	3	199	401	597	1203	CoherentMotion_C#v1	1	500
721	1	5	51	0	0	3	3	312	288	936	864	CoherentMotion_C#v1	1	500
1064	1	7	70	3	3	3	3	424	176	1272	528	CoherentMotion_C#v1	1	500
1033	0	0	5	0	3	3	3	31	569	93	1707	CoherentMotion_C#v1	1	500
682	1	7	70	3	3	3	3	424	176	1272	528	CoherentMotion_C#v1	1	500
811	0	1	14	0	3	3	3	87	513	261	1539	CoherentMotion_C#v1	1	500
726	0	3	33	3	1	3	3	199	401	597	1203	CoherentMotion_C#v1	1	500
545	0	4	42	3	2	3	3	256	344	768	1032	CoherentMotion_C#v1	1	500
660	1	5	51	3	3	3	3	312	288	936	864	CoherentMotion_C#v1	1	500
543	1	6	61	3	3	3	3	368	232	1104	696	CoherentMotion_C#v1	1	500
813	1	3	33	1	1	3	3	199	401	597	1203	CoherentMotion_C#v1	1	500
743	0	2	23	1	3	3	3	143	457	429	1371	CoherentMotion_C#v1	1	500
574	0	2	23	1	2	3	3	143	457	429	1371	CoherentMotion_C#v1	1	500
1378	0	6	61	2	1	3	3	368	232	1104	696	CoherentMotion_C#v1	1	500
729	1	2	23	0	0	3	3	143	457	429	1371	CoherentMotion_C#v1	1	500
738	0	1	14	3	2	3	3	87	513	261	1539	CoherentMotion_C#v1	1	500
541	1	6	61	3	3	3	3	368	232	1104	696	CoherentMotion_C#v1	1	500
1499	0	4	42	0	1	3	3	256	344	768	1032	CoherentMotion_C#v1	1	500
872	1	0	5	3	3	3	3	31	569	93	1707	CoherentMotion_C#v1	1	500
771	1	5	51	2	2	3	3	312	288	936	864	CoherentMotion_C#v1	1	500
748	1	5	51	3	3	3	3	312	288	936	864	CoherentMotion_C#v1	1	500
707	1	5	51	0	0	3	3	312	288	936	864	CoherentMotion_C#v1	1	500
987	1	2	23	3	3	3	3	143	457	429	1371	CoherentMotion_C#v1	1	500
778	1	5	51	2	2	3	3	312	288	936	864	CoherentMotion_C#v1	1	500
803	0	0	5	2	0	3	3	31	569	93	1707	CoherentMotion_C#v1	1	500
1144	1	5	51	0	0	3	3	312	288	936	864	CoherentMotion_C#v1	1	500
814	1	2	23	1	1	3	3	143	457	429	1371	CoherentMotion_C#v1	1	500
616	1	4	42	3	3	3	3	256	344	768	1032	CoherentMotion_C#v1	1	500
765	1	4	42	0	0	3	3	256	344	768	1032	CoherentMotion_C#v1	1	500
758	1	6	61	2	2	3	3	368	232	1104	696	CoherentMotion_C#v1	1	500
703	1	5	51	1	1	3	3	312	288	936	864	CoherentMotion_C#v1	1	500
544	0	0	5	1	3	3	3	31	569	93	1707	CoherentMotion_C#v1	1	500
794	0	1	14	3	2	3	3	87	513	261	1539	CoherentMotion_C#v1	1	500
563	1	6	61	2	2	3	3	368	232	1104	696	CoherentMotion_C#v1	1	500
540	0	3	33	3	2	3	3	199	401	597	1203	CoherentMotion_C#v1	1	500
542	0	6	61	0	2	3	3	368	232	1104	696	CoherentMotion_C#v1	1	500
539	1	1	14	2	2	3	3	87	513	261	1539	CoherentMotion_C#v1	1	500
766	0	0	5	1	2	3	3	31	569	93	1707	CoherentMotion_C#v1	1	500
696	1	1	14	2	2	3	3	87	513	261	1539	CoherentMotion_C#v1	1	500
651	0	5	51	1	2	3	3	312	288	936	864	CoherentMotion_C#v1	1	500
901	1	2	23	2	2	3	3	143	457	429	1371	CoherentMotion_C#v1	1	500
749	0	1	14	1	2	3	3	87	513	261	1539	CoherentMotion_C#v1	1	500
777	0	1	14	3	2	3	3	87	513	261	1539	CoherentMotion_C#v1	1	500
722	0	5	51	0	2	3	3	312	288	936	864	CoherentMotion_C#v1	1	500
859	0	7	70	1	2	3	3	424	176	1272	528	CoherentMotion_C#v1	1	500
821	0	7	70	1	0	3	3	424	176	1272	528	CoherentMotion_C#v1	1	500
704	0	7	70	3	0	3	3	424	176	1272	528	CoherentMotion_C#v1	1	500
821	1	7	70	0	0	3	3	424	176	1272	528	CoherentMotion_C#v1	1	500
977	1	3	33	2	2	3	3	199	401	597	1203	CoherentMotion_C#v1	1	500
845	1	7	70	2	2	3	3	424	176	1272	528	CoherentMotion_C#v1	1	500
789	1	4	42	0	0	3	3	256	344	768	1032	CoherentMotion_C#v1	1	500
786	1	6	61	3	3	3	3	368	232	1104	696	CoherentMotion_C#v1	1	500
668	1	7	70	0	0	3	3	424	176	1272	528	CoherentMotion_C#v1	1	500
1297	0	0	5	2	0	3	3	31	569	93	1707	CoherentMotion_C#v1	1	500
841	0	2	23	0	3	3	3	143	457	429	1371	CoherentMotion_C#v1	1	500
882	1	0	5	2	2	3	3	31	569	93	1707	CoherentMotion_C#v1	1	500
685	1	5	51	3	3	3	3	312	288	936	864	CoherentMotion_C#v1	1	500
788	0	3	33	2	0	3	3	199	401	597	1203	CoherentMotion_C#v1	1	500
2765	0	6	61	3	2	3	3	368	232	1104	696	CoherentMotion_C#v1	1	500
1126	0	0	5	3	2	3	3	31	569	93	1707	CoherentMotion_C#v1	1	500
859	0	2	23	0	3	3	3	143	457	429	1371	CoherentMotion_C#v1	1	500
544	1	6	61	0	0	3	3	368	232	1104	696	CoherentMotion_C#v1	1	500
698	0	3	33	0	1	3	3	199	401	597	1203	CoherentMotion_C#v1	1	500
672	0	2	23	0	2	3	3	143	457	429	1371	CoherentMotion_C#v1	1	500
855	0	5	51	3	0	3	3	312	288	936	864	CoherentMotion_C#v1	1	500
833	0	0	5	1	3	3	3	31	569	93	1707	CoherentMotion_C#v1	1	500
635	0	6	61	0	1	3	3	368	232	1104	696	CoherentMotion_C#v1	1	500
719	0	1	14	1	0	3	3	87	513	261	1539	CoherentMotion_C#v1	1	500
2231	0	6	61	3	1	3	3	368	232	1104	696	CoherentMotion_C#v1	1	500
693	1	4	42	2	2	3	3	256	344	768	1032	CoherentMotion_C#v1	1	500
908	0	1	14	2	0	3	3	87	513	261	1539	CoherentMotion_C#v1	1	500
984	1	2	23	1	1	3	3	143	457	429	1371	CoherentMotion_C#v1	1	500
822	1	4	42	3	3	3	3	256	344	768	1032	CoherentMotion_C#v1	1	500
768	1	4	42	3	3	3	3	256	344	768	1032	CoherentMotion_C#v1	1	500
681	1	3	33	3	3	3	3	199	401	597	1203	CoherentMotion_C#v1	1	500
751	0	0	5	0	1	3	3	31	569	93	1707	CoherentMotion_C#v1	1	500
874	0	7	70	2	3	3	3	424	176	1272	528	CoherentMotion_C#v1	1	500
1672	0	6	61	1	2	3	3	368	232	1104	696	CoherentMotion_C#v1	1	500
922	1	6	61	3	3	3	3	368	232	1104	696	CoherentMotion_C#v1	1	500
631	0	4	42	0	1	3	3	256	344	768	1032	CoherentMotion_C#v1	1	500
843	1	5	51	2	2	3	3	312	288	936	864	CoherentMotion_C#v1	1	500
542	0	1	14	3	1	3	3	87	513	261	1539	CoherentMotion_C#v1	1	500
696	1	3	33	3	3	3	3	199	401	597	1203	CoherentMotion_C#v1	1	500
815	0	6	61	3	1	3	3	368	232	1104	696	CoherentMotion_C#v1	1	500
805	0	0	5	0	3	3	3	31	569	93	1707	CoherentMotion_C#v1	1	500
850	0	0	5	2	0	3	3	31	569	93	1707	CoherentMotion_C#v1	1	500
545	0	1	14	2	1	3	3	87	513	261	1539	CoherentMotion_C#v1	1	500
2592	0	3	33	2	1	3	3	199	401	597	1203	CoherentMotion_C#v1	1	500
855	0	6	61	3	2	3	3	368	232	1104	696	CoherentMotion_C#v1	1	500
865	1	2	23	1	1	3	3	143	457	429	1371	CoherentMotion_C#v1	1	500
894	0	0	5	0	3	3	3	31	569	93	1707	CoherentMotion_C#v1	1	500
555	1	6	61	0	0	3	3	368	232	1104	696	CoherentMotion_C#v1	1	500
893	1	3	33	2	2	3	3	199	401	597	1203	CoherentMotion_C#v1	1	500
793	1	2	23	1	1	3	3	143	457	429	1371	CoherentMotion_C#v1	1	500
1074	0	3	33	2	1	3	3	199	401	597	1203	CoherentMotion_C#v1	1	500
817	0	1	14	0	3	3	3	87	513	261	1539	CoherentMotion_C#v1	1	500
1034	1	5	51	0	0	3	3	312	288	936	864	CoherentMotion_C#v1	1	500
669	1	7	70	3	3	3	3	424	176	1272	528	CoherentMotion_C#v1	1	500
658	1	7	70	3	3	3	3	424	176	1272	528	CoherentMotion_C#v1	1	500
614	1	6	61	1	1	3	3	368	232	1104	696	CoherentMotion_C#v1	1	500
941	1	3	33	1	1	3	3	199	401	597	1203	CoherentMotion_C#v1	1	500
810	0	0	5	1	3	3	3	31	569	93	1707	CoherentMotion_C#v1	1	500
548	1	7	70	0	0	3	3	424	176	1272	528	CoherentMotion_C#v1	1	500
789	1	4	42	0	0	3	3	256	344	768	1032	CoherentMotion_C#v1	1	500
718	1	0	5	3	3	3	3	31	569	93	1707	CoherentMotion_C#v1	1	500
706	1	6	61	2	2	3	3	368	232	1104	696	CoherentMotion_C#v1	1	500
605	1	0	5	1	1	3	3	31	569	93	1707	CoherentMotion_C#v1	1	500
608	1	4	42	3	3	3	3	256	344	768	1032	CoherentMotion_C#v1	1	500
646	1	6	61	0	0	3	3	368	232	1104	696	CoherentMotion_C#v1	1	500
700	1	6	61	3	3	3	3	368	232	1104	696	CoherentMotion_C#v1	1	500
691	1	7	70	0	0	3	3	424	176	1272	528	CoherentMotion_C#v1	1	500
617	1	7	70	3	3	3	3	424	176	1272	528	CoherentMotion_C#v1	1	500
831	0	0	5	0	3	3	3	31	569	93	1707	CoherentMotion_C#v1	1	500
1033	0	2	23	3	0	3	3	143	457	429	1371	CoherentMotion_C#v1	1	500
1224	1	7	70	3	3	3	3	424	176	1272	528	CoherentMotion_C#v1	1	500
904	1	1	14	0	0	3	3	87	513	261	1539	CoherentMotion_C#v1	1	500
1241	0	6	61	2	0	3	3	368	232	1104	696	CoherentMotion_C#v1	1	500
733	1	6	61	1	1	3	3	368	232	1104	696	CoherentMotion_C#v1	1	500
1844	0	0	5	2	3	3	3	31	569	93	1707	CoherentMotion_C#v1	1	500
2074	1	7	70	3	3	3	3	424	176	1272	528	CoherentMotion_C#v1	1	500
740	1	5	51	0	0	3	3	312	288	936	864	CoherentMotion_C#v1	1	500
600	1	3	33	1	1	3	3	199	401	597	1203	CoherentMotion_C#v1	1	500
720	1	7	70	3	3	3	3	424	176	1272	528	CoherentMotion_C#v1	1	500
807	0	2	23	2	3	3	3	143	457	429	1371	CoherentMotion_C#v1	1	500
543	0	7	70	3	1	3	3	424	176	1272	528	CoherentMotion_C#v1	1	500
3808	0	3	33	1	3	3	3	199	401	597	1203	CoherentMotion_C#v1	1	500
598	1	5	51	0	0	3	3	312	288	936	864	CoherentMotion_C#v1	1	500
556	1	2	23	3	3	3	3	143	457	429	1371	CoherentMotion_C#v1	1	500
881	0	1	14	2	0	3	3	87	513	261	1539	CoherentMotion_C#v1	1	500
538	1	4	42	3	3	3	3	256	344	768	1032	CoherentMotion_C#v1	1	500
540	1	7	70	1	1	3	3	424	176	1272	528	CoherentMotion_C#v1	1	500
770	1	2	23	0	0	3	3	143	457	429	1371	CoherentMotion_C#v1	1	500
733	1	3	33	0	0	3	3	199	401	597	1203	CoherentMotion_C#v1	1	500
547	1	6	61	0	0	3	3	368	232	1104	696	CoherentMotion_C#v1	1	500
597	0	2	23	1	0	3	3	143	457	429	1371	CoherentMotion_C#v1	1	500
666	0	1	14	0	3	3	3	87	513	261	1539	CoherentMotion_C#v1	1	500
2316	0	4	42	3	1	3	3	256	344	768	1032	CoherentMotion_C#v1	1	500
1039	0	4	42	2	1	3	3	256	344	768	1032	CoherentMotion_C#v1	1	500
880	0	2	23	3	1	3	3	143	457	429	1371	CoherentMotion_C#v1	1	500
636	1	1	14	3	3	3	3	87	513	261	1539	CoherentMotion_C#v1	1	500
877	1	0	5	1	1	3	3	31	569	93	1707	CoherentMotion_C#v1	1	500
684	0	2	23	0	1	3	3	143	457	429	1371	CoherentMotion_C#v1	1	500
542	0	4	42	1	3	3	3	256	344	768	1032	CoherentMotion_C#v1	1	500
646	0	3	33	0	2	3	3	199	401	597	1203	CoherentMotion_C#v1	1	500
652	0	3	33	2	0	3	3	199	401	597	1203	CoherentMotion_C#v1	1	500
545	0	1	14	0	1	3	3	87	513	261	1539	CoherentMotion_C#v1	1	500
690	1	4	42	3	3	3	3	256	344	768	1032	CoherentMotion_C#v1	1	500
650	1	1	14	2	2	3	3	87	513	261	1539	CoherentMotion_C#v1	1	500
687	0	0	5	1	0	3	3	31	569	93	1707	CoherentMotion_C#v1	1	500
1286	0	7	70	2	1	3	3	424	176	1272	528	CoherentMotion_C#v1	1	500
1373	0	3	33	0	2	3	3	199	401	597	1203	CoherentMotion_C#v1	1	500
691	0	4	42	0	3	3	3	256	344	768	1032	CoherentMotion_C#v1	1	500
828	0	7	70	0	1	3	3	424	176	1272	528	CoherentMotion_C#v1	1	500
886	1	5	51	3	3	3	3	312	288	936	864	CoherentMotion_C#v1	1	500
864	0	1	14	0	1	3	3	87	513	261	1539	CoherentMotion_C#v1	1	500
795	1	5	51	0	0	3	3	312	288	936	864	CoherentMotion_C#v1	1	500
774	1	0	5	3	3	3	3	31	569	93	1707	CoherentMotion_C#v1	1	500
782	1	2	23	1	1	3	3	143	457	429	1371	CoherentMotion_C#v1	1	500
805	0	3	33	0	3	3	3	199	401	597	1203	CoherentMotion_C#v1	1	500
959	1	0	5	0	0	3	3	31	569	93	1707	CoherentMotion_C#v1	1	500
538	1	4	42	1	1	3	3	256	344	768	1032	CoherentMotion_C#v1	1	500
1441	0	4	42	1	3	3	3	256	344	768	1032	CoherentMotion_C#v1	1	500
906	0	2	23	2	1	3	3	143	457	429	1371	CoherentMotion_C#v1	1	500
935	1	0	5	2	2	3	3	31	569	93	1707	CoherentMotion_C#v1	1	500
867	0	1	14	0	3	3	3	87	513	261	1539	CoherentMotion_C#v1	1	500
544	0	5	51	3	1	3	3	312	288	936	864	CoherentMotion_C#v1	1	500
737	0	2	23	2	0	3	3	143	457	429	1371	CoherentMotion_C#v1	1	500
541	0	4	42	2	1	3	3	256	344	768	1032	CoherentMotion_C#v1	1	500
545	0	6	61	2	3	3	3	368	232	1104	696	CoherentMotion_C#v1	1	500
1982	0	2	23	3	1	3	3	143	457	429	1371	CoherentMotion_C#v1	1	500
544	0	7	70	1	2	3	3	424	176	1272	528	CoherentMotion_C#v1	1	500
542	0	6	61	1	2	3	3	368	232	1104	696	CoherentMotion_C#v1	1	500
761	0	4	42	2	1	3	3	256	344	768	1032	CoherentMotion_C#v1	1	500
820	0	1	14	0	1	3	3	87	513	261	1539	CoherentMotion_C#v1	1	500
782	0	4	42	0	1	3	3	256	344	768	1032	CoherentMotion_C#v1	1	500
