# Supplementary material for: The Leuven Embedded Figures Test (L-EFT): measuring perception, intelligence or executive function?
Source: PeerJ. 2018 Mar 26;6:e4524. doi: 10.7717/peerj.4524 (PMC5875396; doi:10.7717/peerj.4524)
Supplement: Supplemental Information 9 [file peerj-06-4524-s009.zip › Study 1/CoherentMotion/117700CoherentMotion.csv]

ReactionTime	Accuracy	CoherenceLevel	CoherenceValue	StimDirection	RespDirection	G_MeanCoherentSpeed	G_MeanRandomSpeed	TotalCoherent	TotalRandom	TotalCoherentSpeed	TotalRandomSpeed	TestID	MainPrac	MotionDuration
3333	1	5	51	3	3	3	3	312	288	936	864	CoherentMotion_C#v1	0	1000
2056	1	3	33	0	0	3	3	199	401	597	1203	CoherentMotion_C#v1	0	1000
1667	0	4	42	0	1	3	3	256	344	768	1032	CoherentMotion_C#v1	0	1000
1890	0	1	14	2	0	3	3	87	513	261	1539	CoherentMotion_C#v1	0	1000
1153	1	2	23	3	3	3	3	143	457	429	1371	CoherentMotion_C#v1	0	1000
1936	0	0	5	0	2	3	3	31	569	93	1707	CoherentMotion_C#v1	0	1000
2444	1	6	61	3	3	3	3	368	232	1104	696	CoherentMotion_C#v1	0	1000
1142	1	6	61	3	3	3	3	368	232	1104	696	CoherentMotion_C#v1	0	1000
2384	0	5	51	2	0	3	3	312	288	936	864	CoherentMotion_C#v1	0	1000
1923	1	4	42	2	2	3	3	256	344	768	1032	CoherentMotion_C#v1	0	1000
1736	1	2	23	3	3	3	3	143	457	429	1371	CoherentMotion_C#v1	0	1000
1663	0	1	14	0	1	3	3	87	513	261	1539	CoherentMotion_C#v1	0	1000
1522	1	4	42	1	1	3	3	256	344	768	1032	CoherentMotion_C#v1	0	1000
1670	1	6	61	2	2	3	3	368	232	1104	696	CoherentMotion_C#v1	0	1000
1573	0	0	5	2	1	3	3	31	569	93	1707	CoherentMotion_C#v1	0	1000
1082	1	5	51	3	3	3	3	312	288	936	864	CoherentMotion_C#v1	0	1000
1154	1	6	61	2	2	3	3	368	232	1104	696	CoherentMotion_C#v1	0	1000
1489	1	3	33	1	1	3	3	199	401	597	1203	CoherentMotion_C#v1	0	1000
1889	1	3	33	3	3	3	3	199	401	597	1203	CoherentMotion_C#v1	0	1000
1965	1	7	70	1	1	3	3	424	176	1272	528	CoherentMotion_C#v1	0	1000
1557	1	6	61	3	3	3	3	368	232	1104	696	CoherentMotion_C#v1	0	1000
1560	0	4	42	2	1	3	3	256	344	768	1032	CoherentMotion_C#v1	0	1000
1641	0	2	23	0	2	3	3	143	457	429	1371	CoherentMotion_C#v1	0	1000
2335	0	2	23	2	1	3	3	143	457	429	1371	CoherentMotion_C#v1	0	1000
1640	1	3	33	3	3	3	3	199	401	597	1203	CoherentMotion_C#v1	0	1000
1726	1	1	14	1	1	3	3	87	513	261	1539	CoherentMotion_C#v1	0	1000
1454	1	3	33	3	3	3	3	199	401	597	1203	CoherentMotion_C#v1	0	1000
1514	1	3	33	3	3	3	3	199	401	597	1203	CoherentMotion_C#v1	0	1000
1838	0	0	5	0	2	3	3	31	569	93	1707	CoherentMotion_C#v1	0	1000
1523	0	2	23	2	1	3	3	143	457	429	1371	CoherentMotion_C#v1	0	1000
1735	1	6	61	2	2	3	3	368	232	1104	696	CoherentMotion_C#v1	0	1000
1713	1	1	14	1	1	3	3	87	513	261	1539	CoherentMotion_C#v1	0	1000
1461	0	0	5	0	1	3	3	31	569	93	1707	CoherentMotion_C#v1	0	1000
1491	1	3	33	3	3	3	3	199	401	597	1203	CoherentMotion_C#v1	0	1000
1495	1	7	70	2	2	3	3	424	176	1272	528	CoherentMotion_C#v1	0	1000
1528	1	6	61	1	1	3	3	368	232	1104	696	CoherentMotion_C#v1	0	1000
1406	1	7	70	2	2	3	3	424	176	1272	528	CoherentMotion_C#v1	0	1000
1446	1	4	42	3	3	3	3	256	344	768	1032	CoherentMotion_C#v1	0	1000
1577	1	7	70	0	0	3	3	424	176	1272	528	CoherentMotion_C#v1	0	1000
1406	1	5	51	3	3	3	3	312	288	936	864	CoherentMotion_C#v1	0	1000
1590	1	3	33	1	1	3	3	199	401	597	1203	CoherentMotion_C#v1	0	1000
1356	1	7	70	2	2	3	3	424	176	1272	528	CoherentMotion_C#v1	0	1000
1500	1	5	51	1	1	3	3	312	288	936	864	CoherentMotion_C#v1	0	1000
1456	1	4	42	3	3	3	3	256	344	768	1032	CoherentMotion_C#v1	0	1000
1610	1	1	14	2	2	3	3	87	513	261	1539	CoherentMotion_C#v1	0	1000
1958	0	2	23	0	1	3	3	143	457	429	1371	CoherentMotion_C#v1	0	1000
1389	1	4	42	1	1	3	3	256	344	768	1032	CoherentMotion_C#v1	0	1000
1424	1	3	33	1	1	3	3	199	401	597	1203	CoherentMotion_C#v1	0	1000
1528	1	2	23	1	1	3	3	143	457	429	1371	CoherentMotion_C#v1	0	1000
1692	1	4	42	2	2	3	3	256	344	768	1032	CoherentMotion_C#v1	0	1000
1429	1	4	42	1	1	3	3	256	344	768	1032	CoherentMotion_C#v1	0	1000
1631	1	1	14	1	1	3	3	87	513	261	1539	CoherentMotion_C#v1	0	1000
1460	1	5	51	1	1	3	3	312	288	936	864	CoherentMotion_C#v1	0	1000
1422	0	0	5	3	1	3	3	31	569	93	1707	CoherentMotion_C#v1	0	1000
1745	0	2	23	0	1	3	3	143	457	429	1371	CoherentMotion_C#v1	0	1000
1666	1	7	70	3	3	3	3	424	176	1272	528	CoherentMotion_C#v1	0	1000
1902	1	5	51	0	0	3	3	312	288	936	864	CoherentMotion_C#v1	0	1000
1471	1	2	23	1	1	3	3	143	457	429	1371	CoherentMotion_C#v1	0	1000
1646	0	2	23	3	1	3	3	143	457	429	1371	CoherentMotion_C#v1	0	1000
1754	1	7	70	0	0	3	3	424	176	1272	528	CoherentMotion_C#v1	0	1000
1450	1	4	42	0	0	3	3	256	344	768	1032	CoherentMotion_C#v1	0	1000
1381	1	6	61	1	1	3	3	368	232	1104	696	CoherentMotion_C#v1	0	1000
2013	1	2	23	3	3	3	3	143	457	429	1371	CoherentMotion_C#v1	0	1000
1636	1	1	14	0	0	3	3	87	513	261	1539	CoherentMotion_C#v1	0	1000
1414	0	0	5	2	1	3	3	31	569	93	1707	CoherentMotion_C#v1	0	1000
1466	1	6	61	3	3	3	3	368	232	1104	696	CoherentMotion_C#v1	0	1000
1511	0	3	33	3	1	3	3	199	401	597	1203	CoherentMotion_C#v1	0	1000
1804	0	0	5	3	1	3	3	31	569	93	1707	CoherentMotion_C#v1	0	1000
1639	1	2	23	0	0	3	3	143	457	429	1371	CoherentMotion_C#v1	0	1000
1838	0	0	5	1	3	3	3	31	569	93	1707	CoherentMotion_C#v1	0	1000
1434	1	3	33	1	1	3	3	199	401	597	1203	CoherentMotion_C#v1	0	1000
1531	0	0	5	0	1	3	3	31	569	93	1707	CoherentMotion_C#v1	0	1000
1473	1	6	61	2	2	3	3	368	232	1104	696	CoherentMotion_C#v1	0	1000
1395	1	4	42	3	3	3	3	256	344	768	1032	CoherentMotion_C#v1	0	1000
1453	1	3	33	0	0	3	3	199	401	597	1203	CoherentMotion_C#v1	0	1000
1438	1	5	51	3	3	3	3	312	288	936	864	CoherentMotion_C#v1	0	1000
1082	1	2	23	0	0	3	3	143	457	429	1371	CoherentMotion_C#v1	0	1000
1530	0	0	5	1	2	3	3	31	569	93	1707	CoherentMotion_C#v1	0	1000
1567	1	5	51	0	0	3	3	312	288	936	864	CoherentMotion_C#v1	0	1000
1516	0	2	23	2	3	3	3	143	457	429	1371	CoherentMotion_C#v1	0	1000
1302	0	0	5	1	2	3	3	31	569	93	1707	CoherentMotion_C#v1	1	500
1284	0	1	14	2	3	3	3	87	513	261	1539	CoherentMotion_C#v1	1	500
1114	0	4	42	2	1	3	3	256	344	768	1032	CoherentMotion_C#v1	1	500
1011	0	1	14	2	1	3	3	87	513	261	1539	CoherentMotion_C#v1	1	500
889	1	7	70	2	2	3	3	424	176	1272	528	CoherentMotion_C#v1	1	500
830	1	6	61	1	1	3	3	368	232	1104	696	CoherentMotion_C#v1	1	500
768	1	4	42	1	1	3	3	256	344	768	1032	CoherentMotion_C#v1	1	500
1953	0	0	5	1	2	3	3	31	569	93	1707	CoherentMotion_C#v1	1	500
959	1	7	70	3	3	3	3	424	176	1272	528	CoherentMotion_C#v1	1	500
916	1	5	51	0	0	3	3	312	288	936	864	CoherentMotion_C#v1	1	500
937	1	7	70	3	3	3	3	424	176	1272	528	CoherentMotion_C#v1	1	500
894	1	6	61	1	1	3	3	368	232	1104	696	CoherentMotion_C#v1	1	500
906	1	7	70	2	2	3	3	424	176	1272	528	CoherentMotion_C#v1	1	500
1022	1	0	5	1	1	3	3	31	569	93	1707	CoherentMotion_C#v1	1	500
1053	0	0	5	3	0	3	3	31	569	93	1707	CoherentMotion_C#v1	1	500
941	0	2	23	2	3	3	3	143	457	429	1371	CoherentMotion_C#v1	1	500
977	1	4	42	3	3	3	3	256	344	768	1032	CoherentMotion_C#v1	1	500
1032	1	3	33	2	2	3	3	199	401	597	1203	CoherentMotion_C#v1	1	500
1011	1	5	51	1	1	3	3	312	288	936	864	CoherentMotion_C#v1	1	500
950	1	7	70	2	2	3	3	424	176	1272	528	CoherentMotion_C#v1	1	500
1124	0	1	14	0	1	3	3	87	513	261	1539	CoherentMotion_C#v1	1	500
1076	1	6	61	0	0	3	3	368	232	1104	696	CoherentMotion_C#v1	1	500
1053	0	0	5	2	3	3	3	31	569	93	1707	CoherentMotion_C#v1	1	500
894	1	3	33	1	1	3	3	199	401	597	1203	CoherentMotion_C#v1	1	500
1090	1	2	23	0	0	3	3	143	457	429	1371	CoherentMotion_C#v1	1	500
930	1	7	70	3	3	3	3	424	176	1272	528	CoherentMotion_C#v1	1	500
1174	1	3	33	0	0	3	3	199	401	597	1203	CoherentMotion_C#v1	1	500
1051	1	1	14	1	1	3	3	87	513	261	1539	CoherentMotion_C#v1	1	500
1394	1	0	5	0	0	3	3	31	569	93	1707	CoherentMotion_C#v1	1	500
867	1	6	61	3	3	3	3	368	232	1104	696	CoherentMotion_C#v1	1	500
902	1	5	51	3	3	3	3	312	288	936	864	CoherentMotion_C#v1	1	500
874	1	6	61	1	1	3	3	368	232	1104	696	CoherentMotion_C#v1	1	500
959	1	4	42	2	2	3	3	256	344	768	1032	CoherentMotion_C#v1	1	500
1121	0	1	14	1	0	3	3	87	513	261	1539	CoherentMotion_C#v1	1	500
824	1	6	61	3	3	3	3	368	232	1104	696	CoherentMotion_C#v1	1	500
862	1	3	33	1	1	3	3	199	401	597	1203	CoherentMotion_C#v1	1	500
953	1	7	70	0	0	3	3	424	176	1272	528	CoherentMotion_C#v1	1	500
895	1	5	51	2	2	3	3	312	288	936	864	CoherentMotion_C#v1	1	500
757	1	6	61	1	1	3	3	368	232	1104	696	CoherentMotion_C#v1	1	500
860	1	6	61	0	0	3	3	368	232	1104	696	CoherentMotion_C#v1	1	500
879	1	2	23	1	1	3	3	143	457	429	1371	CoherentMotion_C#v1	1	500
835	1	6	61	1	1	3	3	368	232	1104	696	CoherentMotion_C#v1	1	500
1083	1	2	23	0	0	3	3	143	457	429	1371	CoherentMotion_C#v1	1	500
788	1	3	33	1	1	3	3	199	401	597	1203	CoherentMotion_C#v1	1	500
1166	0	0	5	1	3	3	3	31	569	93	1707	CoherentMotion_C#v1	1	500
633	1	7	70	1	1	3	3	424	176	1272	528	CoherentMotion_C#v1	1	500
663	1	7	70	1	1	3	3	424	176	1272	528	CoherentMotion_C#v1	1	500
611	1	5	51	0	0	3	3	312	288	936	864	CoherentMotion_C#v1	1	500
944	0	1	14	2	0	3	3	87	513	261	1539	CoherentMotion_C#v1	1	500
943	0	1	14	0	1	3	3	87	513	261	1539	CoherentMotion_C#v1	1	500
821	1	4	42	0	0	3	3	256	344	768	1032	CoherentMotion_C#v1	1	500
854	1	6	61	1	1	3	3	368	232	1104	696	CoherentMotion_C#v1	1	500
601	1	4	42	3	3	3	3	256	344	768	1032	CoherentMotion_C#v1	1	500
621	1	5	51	3	3	3	3	312	288	936	864	CoherentMotion_C#v1	1	500
867	1	7	70	0	0	3	3	424	176	1272	528	CoherentMotion_C#v1	1	500
710	1	5	51	1	1	3	3	312	288	936	864	CoherentMotion_C#v1	1	500
1194	0	0	5	2	0	3	3	31	569	93	1707	CoherentMotion_C#v1	1	500
752	1	0	5	1	1	3	3	31	569	93	1707	CoherentMotion_C#v1	1	500
689	1	5	51	2	2	3	3	312	288	936	864	CoherentMotion_C#v1	1	500
664	1	5	51	1	1	3	3	312	288	936	864	CoherentMotion_C#v1	1	500
758	1	4	42	2	2	3	3	256	344	768	1032	CoherentMotion_C#v1	1	500
535	1	7	70	1	1	3	3	424	176	1272	528	CoherentMotion_C#v1	1	500
536	1	6	61	1	1	3	3	368	232	1104	696	CoherentMotion_C#v1	1	500
1491	1	1	14	1	1	3	3	87	513	261	1539	CoherentMotion_C#v1	1	500
862	1	2	23	2	2	3	3	143	457	429	1371	CoherentMotion_C#v1	1	500
774	1	6	61	2	2	3	3	368	232	1104	696	CoherentMotion_C#v1	1	500
991	1	1	14	0	0	3	3	87	513	261	1539	CoherentMotion_C#v1	1	500
985	0	0	5	0	2	3	3	31	569	93	1707	CoherentMotion_C#v1	1	500
935	1	3	33	2	2	3	3	199	401	597	1203	CoherentMotion_C#v1	1	500
604	1	6	61	3	3	3	3	368	232	1104	696	CoherentMotion_C#v1	1	500
984	1	7	70	0	0	3	3	424	176	1272	528	CoherentMotion_C#v1	1	500
686	1	3	33	1	1	3	3	199	401	597	1203	CoherentMotion_C#v1	1	500
677	1	5	51	1	1	3	3	312	288	936	864	CoherentMotion_C#v1	1	500
620	1	7	70	1	1	3	3	424	176	1272	528	CoherentMotion_C#v1	1	500
1953	0	1	14	3	2	3	3	87	513	261	1539	CoherentMotion_C#v1	1	500
1344	0	0	5	0	3	3	3	31	569	93	1707	CoherentMotion_C#v1	1	500
831	1	6	61	2	2	3	3	368	232	1104	696	CoherentMotion_C#v1	1	500
792	0	1	14	0	2	3	3	87	513	261	1539	CoherentMotion_C#v1	1	500
801	1	5	51	3	3	3	3	312	288	936	864	CoherentMotion_C#v1	1	500
715	1	2	23	1	1	3	3	143	457	429	1371	CoherentMotion_C#v1	1	500
860	0	2	23	0	2	3	3	143	457	429	1371	CoherentMotion_C#v1	1	500
988	1	2	23	0	0	3	3	143	457	429	1371	CoherentMotion_C#v1	1	500
780	1	3	33	3	3	3	3	199	401	597	1203	CoherentMotion_C#v1	1	500
756	1	7	70	3	3	3	3	424	176	1272	528	CoherentMotion_C#v1	1	500
814	1	6	61	1	1	3	3	368	232	1104	696	CoherentMotion_C#v1	1	500
1183	0	4	42	1	2	3	3	256	344	768	1032	CoherentMotion_C#v1	1	500
1138	0	0	5	1	2	3	3	31	569	93	1707	CoherentMotion_C#v1	1	500
1185	1	2	23	2	2	3	3	143	457	429	1371	CoherentMotion_C#v1	1	500
823	1	7	70	3	3	3	3	424	176	1272	528	CoherentMotion_C#v1	1	500
681	1	5	51	3	3	3	3	312	288	936	864	CoherentMotion_C#v1	1	500
600	1	5	51	3	3	3	3	312	288	936	864	CoherentMotion_C#v1	1	500
756	1	6	61	1	1	3	3	368	232	1104	696	CoherentMotion_C#v1	1	500
1005	1	7	70	0	0	3	3	424	176	1272	528	CoherentMotion_C#v1	1	500
1131	1	0	5	2	2	3	3	31	569	93	1707	CoherentMotion_C#v1	1	500
806	1	6	61	2	2	3	3	368	232	1104	696	CoherentMotion_C#v1	1	500
600	1	4	42	3	3	3	3	256	344	768	1032	CoherentMotion_C#v1	1	500
773	1	0	5	3	3	3	3	31	569	93	1707	CoherentMotion_C#v1	1	500
669	1	5	51	2	2	3	3	312	288	936	864	CoherentMotion_C#v1	1	500
1403	0	1	14	1	2	3	3	87	513	261	1539	CoherentMotion_C#v1	1	500
706	1	7	70	3	3	3	3	424	176	1272	528	CoherentMotion_C#v1	1	500
675	1	6	61	2	2	3	3	368	232	1104	696	CoherentMotion_C#v1	1	500
1119	1	2	23	3	3	3	3	143	457	429	1371	CoherentMotion_C#v1	1	500
684	1	3	33	2	2	3	3	199	401	597	1203	CoherentMotion_C#v1	1	500
636	1	4	42	2	2	3	3	256	344	768	1032	CoherentMotion_C#v1	1	500
705	0	1	14	3	2	3	3	87	513	261	1539	CoherentMotion_C#v1	1	500
766	1	7	70	0	0	3	3	424	176	1272	528	CoherentMotion_C#v1	1	500
608	1	3	33	3	3	3	3	199	401	597	1203	CoherentMotion_C#v1	1	500
1421	0	3	33	0	3	3	3	199	401	597	1203	CoherentMotion_C#v1	1	500
718	1	4	42	3	3	3	3	256	344	768	1032	CoherentMotion_C#v1	1	500
1125	0	0	5	1	3	3	3	31	569	93	1707	CoherentMotion_C#v1	1	500
557	1	7	70	1	1	3	3	424	176	1272	528	CoherentMotion_C#v1	1	500
728	1	5	51	2	2	3	3	312	288	936	864	CoherentMotion_C#v1	1	500
1153	0	1	14	3	0	3	3	87	513	261	1539	CoherentMotion_C#v1	1	500
763	1	5	51	3	3	3	3	312	288	936	864	CoherentMotion_C#v1	1	500
1052	0	1	14	3	2	3	3	87	513	261	1539	CoherentMotion_C#v1	1	500
796	1	1	14	0	0	3	3	87	513	261	1539	CoherentMotion_C#v1	1	500
609	1	2	23	2	2	3	3	143	457	429	1371	CoherentMotion_C#v1	1	500
705	1	3	33	0	0	3	3	199	401	597	1203	CoherentMotion_C#v1	1	500
760	0	1	14	0	1	3	3	87	513	261	1539	CoherentMotion_C#v1	1	500
527	1	4	42	2	2	3	3	256	344	768	1032	CoherentMotion_C#v1	1	500
634	1	5	51	1	1	3	3	312	288	936	864	CoherentMotion_C#v1	1	500
696	1	2	23	2	2	3	3	143	457	429	1371	CoherentMotion_C#v1	1	500
662	1	2	23	2	2	3	3	143	457	429	1371	CoherentMotion_C#v1	1	500
788	1	4	42	1	1	3	3	256	344	768	1032	CoherentMotion_C#v1	1	500
806	1	6	61	0	0	3	3	368	232	1104	696	CoherentMotion_C#v1	1	500
696	0	1	14	1	2	3	3	87	513	261	1539	CoherentMotion_C#v1	1	500
766	1	6	61	2	2	3	3	368	232	1104	696	CoherentMotion_C#v1	1	500
703	0	6	61	0	2	3	3	368	232	1104	696	CoherentMotion_C#v1	1	500
757	1	3	33	0	0	3	3	199	401	597	1203	CoherentMotion_C#v1	1	500
662	0	2	23	2	0	3	3	143	457	429	1371	CoherentMotion_C#v1	1	500
612	1	7	70	3	3	3	3	424	176	1272	528	CoherentMotion_C#v1	1	500
537	1	7	70	1	1	3	3	424	176	1272	528	CoherentMotion_C#v1	1	500
675	1	3	33	0	0	3	3	199	401	597	1203	CoherentMotion_C#v1	1	500
721	1	7	70	1	1	3	3	424	176	1272	528	CoherentMotion_C#v1	1	500
864	1	3	33	0	0	3	3	199	401	597	1203	CoherentMotion_C#v1	1	500
540	1	4	42	0	0	3	3	256	344	768	1032	CoherentMotion_C#v1	1	500
735	1	4	42	2	2	3	3	256	344	768	1032	CoherentMotion_C#v1	1	500
533	1	5	51	3	3	3	3	312	288	936	864	CoherentMotion_C#v1	1	500
1696	1	1	14	2	2	3	3	87	513	261	1539	CoherentMotion_C#v1	1	500
642	1	4	42	2	2	3	3	256	344	768	1032	CoherentMotion_C#v1	1	500
583	1	1	14	2	2	3	3	87	513	261	1539	CoherentMotion_C#v1	1	500
1403	1	0	5	0	0	3	3	31	569	93	1707	CoherentMotion_C#v1	1	500
827	1	2	23	2	2	3	3	143	457	429	1371	CoherentMotion_C#v1	1	500
1317	1	2	23	1	1	3	3	143	457	429	1371	CoherentMotion_C#v1	1	500
732	1	2	23	2	2	3	3	143	457	429	1371	CoherentMotion_C#v1	1	500
708	1	4	42	0	0	3	3	256	344	768	1032	CoherentMotion_C#v1	1	500
692	1	6	61	0	0	3	3	368	232	1104	696	CoherentMotion_C#v1	1	500
595	1	7	70	3	3	3	3	424	176	1272	528	CoherentMotion_C#v1	1	500
1399	0	2	23	3	0	3	3	143	457	429	1371	CoherentMotion_C#v1	1	500
826	1	2	23	0	0	3	3	143	457	429	1371	CoherentMotion_C#v1	1	500
640	1	4	42	2	2	3	3	256	344	768	1032	CoherentMotion_C#v1	1	500
862	0	2	23	3	1	3	3	143	457	429	1371	CoherentMotion_C#v1	1	500
746	1	3	33	1	1	3	3	199	401	597	1203	CoherentMotion_C#v1	1	500
681	1	7	70	0	0	3	3	424	176	1272	528	CoherentMotion_C#v1	1	500
958	0	0	5	1	0	3	3	31	569	93	1707	CoherentMotion_C#v1	1	500
545	1	2	23	0	0	3	3	143	457	429	1371	CoherentMotion_C#v1	1	500
655	1	4	42	0	0	3	3	256	344	768	1032	CoherentMotion_C#v1	1	500
926	0	1	14	2	1	3	3	87	513	261	1539	CoherentMotion_C#v1	1	500
753	1	3	33	3	3	3	3	199	401	597	1203	CoherentMotion_C#v1	1	500
737	1	4	42	0	0	3	3	256	344	768	1032	CoherentMotion_C#v1	1	500
570	1	7	70	0	0	3	3	424	176	1272	528	CoherentMotion_C#v1	1	500
610	1	6	61	2	2	3	3	368	232	1104	696	CoherentMotion_C#v1	1	500
642	1	4	42	2	2	3	3	256	344	768	1032	CoherentMotion_C#v1	1	500
784	0	0	5	3	2	3	3	31	569	93	1707	CoherentMotion_C#v1	1	500
616	1	3	33	2	2	3	3	199	401	597	1203	CoherentMotion_C#v1	1	500
661	1	1	14	3	3	3	3	87	513	261	1539	CoherentMotion_C#v1	1	500
539	0	6	61	0	2	3	3	368	232	1104	696	CoherentMotion_C#v1	1	500
534	1	4	42	1	1	3	3	256	344	768	1032	CoherentMotion_C#v1	1	500
813	0	3	33	3	0	3	3	199	401	597	1203	CoherentMotion_C#v1	1	500
2578	1	7	70	3	3	3	3	424	176	1272	528	CoherentMotion_C#v1	1	500
992	1	1	14	2	2	3	3	87	513	261	1539	CoherentMotion_C#v1	1	500
648	1	3	33	2	2	3	3	199	401	597	1203	CoherentMotion_C#v1	1	500
662	1	2	23	0	0	3	3	143	457	429	1371	CoherentMotion_C#v1	1	500
620	0	1	14	1	3	3	3	87	513	261	1539	CoherentMotion_C#v1	1	500
607	1	4	42	1	1	3	3	256	344	768	1032	CoherentMotion_C#v1	1	500
829	1	3	33	1	1	3	3	199	401	597	1203	CoherentMotion_C#v1	1	500
1375	1	2	23	2	2	3	3	143	457	429	1371	CoherentMotion_C#v1	1	500
1141	0	2	23	1	0	3	3	143	457	429	1371	CoherentMotion_C#v1	1	500
552	1	4	42	3	3	3	3	256	344	768	1032	CoherentMotion_C#v1	1	500
732	1	6	61	1	1	3	3	368	232	1104	696	CoherentMotion_C#v1	1	500
900	1	3	33	2	2	3	3	199	401	597	1203	CoherentMotion_C#v1	1	500
856	1	3	33	1	1	3	3	199	401	597	1203	CoherentMotion_C#v1	1	500
971	1	7	70	0	0	3	3	424	176	1272	528	CoherentMotion_C#v1	1	500
817	1	7	70	2	2	3	3	424	176	1272	528	CoherentMotion_C#v1	1	500
834	1	0	5	0	0	3	3	31	569	93	1707	CoherentMotion_C#v1	1	500
709	1	2	23	0	0	3	3	143	457	429	1371	CoherentMotion_C#v1	1	500
619	1	7	70	3	3	3	3	424	176	1272	528	CoherentMotion_C#v1	1	500
564	1	5	51	1	1	3	3	312	288	936	864	CoherentMotion_C#v1	1	500
577	1	2	23	3	3	3	3	143	457	429	1371	CoherentMotion_C#v1	1	500
1134	1	5	51	1	1	3	3	312	288	936	864	CoherentMotion_C#v1	1	500
688	1	5	51	2	2	3	3	312	288	936	864	CoherentMotion_C#v1	1	500
536	1	6	61	3	3	3	3	368	232	1104	696	CoherentMotion_C#v1	1	500
761	0	0	5	3	1	3	3	31	569	93	1707	CoherentMotion_C#v1	1	500
638	1	3	33	1	1	3	3	199	401	597	1203	CoherentMotion_C#v1	1	500
598	1	7	70	0	0	3	3	424	176	1272	528	CoherentMotion_C#v1	1	500
697	1	3	33	0	0	3	3	199	401	597	1203	CoherentMotion_C#v1	1	500
588	0	3	33	2	0	3	3	199	401	597	1203	CoherentMotion_C#v1	1	500
621	1	3	33	1	1	3	3	199	401	597	1203	CoherentMotion_C#v1	1	500
1038	1	6	61	1	1	3	3	368	232	1104	696	CoherentMotion_C#v1	1	500
1002	1	5	51	2	2	3	3	312	288	936	864	CoherentMotion_C#v1	1	500
632	1	5	51	2	2	3	3	312	288	936	864	CoherentMotion_C#v1	1	500
767	1	4	42	0	0	3	3	256	344	768	1032	CoherentMotion_C#v1	1	500
521	1	1	14	0	0	3	3	87	513	261	1539	CoherentMotion_C#v1	1	500
1494	1	6	61	2	2	3	3	368	232	1104	696	CoherentMotion_C#v1	1	500
660	1	6	61	0	0	3	3	368	232	1104	696	CoherentMotion_C#v1	1	500
555	1	3	33	1	1	3	3	199	401	597	1203	CoherentMotion_C#v1	1	500
570	1	7	70	0	0	3	3	424	176	1272	528	CoherentMotion_C#v1	1	500
1138	1	7	70	1	1	3	3	424	176	1272	528	CoherentMotion_C#v1	1	500
636	1	4	42	2	2	3	3	256	344	768	1032	CoherentMotion_C#v1	1	500
520	1	5	51	1	1	3	3	312	288	936	864	CoherentMotion_C#v1	1	500
1227	1	6	61	2	2	3	3	368	232	1104	696	CoherentMotion_C#v1	1	500
543	1	2	23	1	1	3	3	143	457	429	1371	CoherentMotion_C#v1	1	500
522	1	5	51	2	2	3	3	312	288	936	864	CoherentMotion_C#v1	1	500
707	1	3	33	0	0	3	3	199	401	597	1203	CoherentMotion_C#v1	1	500
522	1	4	42	1	1	3	3	256	344	768	1032	CoherentMotion_C#v1	1	500
542	1	6	61	1	1	3	3	368	232	1104	696	CoherentMotion_C#v1	1	500
544	1	3	33	2	2	3	3	199	401	597	1203	CoherentMotion_C#v1	1	500
747	1	0	5	1	1	3	3	31	569	93	1707	CoherentMotion_C#v1	1	500
691	1	4	42	3	3	3	3	256	344	768	1032	CoherentMotion_C#v1	1	500
970	1	2	23	1	1	3	3	143	457	429	1371	CoherentMotion_C#v1	1	500
758	1	4	42	1	1	3	3	256	344	768	1032	CoherentMotion_C#v1	1	500
726	0	6	61	0	2	3	3	368	232	1104	696	CoherentMotion_C#v1	1	500
1318	0	1	14	2	0	3	3	87	513	261	1539	CoherentMotion_C#v1	1	500
681	1	4	42	2	2	3	3	256	344	768	1032	CoherentMotion_C#v1	1	500
571	1	7	70	3	3	3	3	424	176	1272	528	CoherentMotion_C#v1	1	500
878	0	0	5	1	2	3	3	31	569	93	1707	CoherentMotion_C#v1	1	500
626	1	5	51	0	0	3	3	312	288	936	864	CoherentMotion_C#v1	1	500
559	1	5	51	1	1	3	3	312	288	936	864	CoherentMotion_C#v1	1	500
1554	0	0	5	3	1	3	3	31	569	93	1707	CoherentMotion_C#v1	1	500
854	1	3	33	3	3	3	3	199	401	597	1203	CoherentMotion_C#v1	1	500
825	1	1	14	1	1	3	3	87	513	261	1539	CoherentMotion_C#v1	1	500
691	1	7	70	3	3	3	3	424	176	1272	528	CoherentMotion_C#v1	1	500
542	1	7	70	2	2	3	3	424	176	1272	528	CoherentMotion_C#v1	1	500
613	1	7	70	0	0	3	3	424	176	1272	528	CoherentMotion_C#v1	1	500
626	1	2	23	3	3	3	3	143	457	429	1371	CoherentMotion_C#v1	1	500
1118	0	0	5	2	1	3	3	31	569	93	1707	CoherentMotion_C#v1	1	500
592	1	5	51	3	3	3	3	312	288	936	864	CoherentMotion_C#v1	1	500
811	1	1	14	1	1	3	3	87	513	261	1539	CoherentMotion_C#v1	1	500
612	1	4	42	3	3	3	3	256	344	768	1032	CoherentMotion_C#v1	1	500
1057	0	2	23	2	1	3	3	143	457	429	1371	CoherentMotion_C#v1	1	500
619	1	5	51	1	1	3	3	312	288	936	864	CoherentMotion_C#v1	1	500
1126	0	1	14	0	1	3	3	87	513	261	1539	CoherentMotion_C#v1	1	500
696	1	5	51	0	0	3	3	312	288	936	864	CoherentMotion_C#v1	1	500
695	1	1	14	3	3	3	3	87	513	261	1539	CoherentMotion_C#v1	1	500
590	1	5	51	2	2	3	3	312	288	936	864	CoherentMotion_C#v1	1	500
730	0	2	23	2	1	3	3	143	457	429	1371	CoherentMotion_C#v1	1	500
609	0	0	5	0	1	3	3	31	569	93	1707	CoherentMotion_C#v1	1	500
645	1	1	14	1	1	3	3	87	513	261	1539	CoherentMotion_C#v1	1	500
624	1	6	61	3	3	3	3	368	232	1104	696	CoherentMotion_C#v1	1	500
592	1	0	5	1	1	3	3	31	569	93	1707	CoherentMotion_C#v1	1	500
811	1	6	61	0	0	3	3	368	232	1104	696	CoherentMotion_C#v1	1	500
614	1	5	51	1	1	3	3	312	288	936	864	CoherentMotion_C#v1	1	500
1097	1	7	70	1	1	3	3	424	176	1272	528	CoherentMotion_C#v1	1	500
692	1	5	51	1	1	3	3	312	288	936	864	CoherentMotion_C#v1	1	500
601	1	5	51	3	3	3	3	312	288	936	864	CoherentMotion_C#v1	1	500
790	0	0	5	2	3	3	3	31	569	93	1707	CoherentMotion_C#v1	1	500
600	1	7	70	0	0	3	3	424	176	1272	528	CoherentMotion_C#v1	1	500
853	0	3	33	2	1	3	3	199	401	597	1203	CoherentMotion_C#v1	1	500
672	1	5	51	1	1	3	3	312	288	936	864	CoherentMotion_C#v1	1	500
647	1	2	23	3	3	3	3	143	457	429	1371	CoherentMotion_C#v1	1	500
1402	0	2	23	2	1	3	3	143	457	429	1371	CoherentMotion_C#v1	1	500
684	1	4	42	3	3	3	3	256	344	768	1032	CoherentMotion_C#v1	1	500
1514	1	6	61	2	2	3	3	368	232	1104	696	CoherentMotion_C#v1	1	500
758	1	3	33	0	0	3	3	199	401	597	1203	CoherentMotion_C#v1	1	500
625	1	7	70	3	3	3	3	424	176	1272	528	CoherentMotion_C#v1	1	500
662	1	3	33	0	0	3	3	199	401	597	1203	CoherentMotion_C#v1	1	500
1524	0	2	23	2	3	3	3	143	457	429	1371	CoherentMotion_C#v1	1	500
808	1	4	42	0	0	3	3	256	344	768	1032	CoherentMotion_C#v1	1	500
777	1	4	42	3	3	3	3	256	344	768	1032	CoherentMotion_C#v1	1	500
706	0	1	14	2	1	3	3	87	513	261	1539	CoherentMotion_C#v1	1	500
874	1	0	5	1	1	3	3	31	569	93	1707	CoherentMotion_C#v1	1	500
662	1	2	23	3	3	3	3	143	457	429	1371	CoherentMotion_C#v1	1	500
803	1	7	70	2	2	3	3	424	176	1272	528	CoherentMotion_C#v1	1	500
701	1	3	33	1	1	3	3	199	401	597	1203	CoherentMotion_C#v1	1	500
628	1	2	23	1	1	3	3	143	457	429	1371	CoherentMotion_C#v1	1	500
802	1	0	5	1	1	3	3	31	569	93	1707	CoherentMotion_C#v1	1	500
1244	0	3	33	0	2	3	3	199	401	597	1203	CoherentMotion_C#v1	1	500
1575	0	4	42	1	0	3	3	256	344	768	1032	CoherentMotion_C#v1	1	500
1181	0	6	61	0	1	3	3	368	232	1104	696	CoherentMotion_C#v1	1	500
1016	1	5	51	2	2	3	3	312	288	936	864	CoherentMotion_C#v1	1	500
775	1	5	51	0	0	3	3	312	288	936	864	CoherentMotion_C#v1	1	500
830	0	0	5	1	0	3	3	31	569	93	1707	CoherentMotion_C#v1	1	500
1017	0	0	5	2	0	3	3	31	569	93	1707	CoherentMotion_C#v1	1	500
634	1	6	61	0	0	3	3	368	232	1104	696	CoherentMotion_C#v1	1	500
878	0	3	33	1	2	3	3	199	401	597	1203	CoherentMotion_C#v1	1	500
643	1	4	42	0	0	3	3	256	344	768	1032	CoherentMotion_C#v1	1	500
752	0	2	23	3	1	3	3	143	457	429	1371	CoherentMotion_C#v1	1	500
654	1	7	70	3	3	3	3	424	176	1272	528	CoherentMotion_C#v1	1	500
828	1	6	61	1	1	3	3	368	232	1104	696	CoherentMotion_C#v1	1	500
685	1	7	70	3	3	3	3	424	176	1272	528	CoherentMotion_C#v1	1	500
925	0	0	5	0	1	3	3	31	569	93	1707	CoherentMotion_C#v1	1	500
849	0	1	14	2	1	3	3	87	513	261	1539	CoherentMotion_C#v1	1	500
828	1	7	70	0	0	3	3	424	176	1272	528	CoherentMotion_C#v1	1	500
814	1	6	61	1	1	3	3	368	232	1104	696	CoherentMotion_C#v1	1	500
904	1	3	33	3	3	3	3	199	401	597	1203	CoherentMotion_C#v1	1	500
1153	1	4	42	2	2	3	3	256	344	768	1032	CoherentMotion_C#v1	1	500
622	1	3	33	1	1	3	3	199	401	597	1203	CoherentMotion_C#v1	1	500
786	1	2	23	2	2	3	3	143	457	429	1371	CoherentMotion_C#v1	1	500
676	1	2	23	3	3	3	3	143	457	429	1371	CoherentMotion_C#v1	1	500
594	1	1	14	1	1	3	3	87	513	261	1539	CoherentMotion_C#v1	1	500
527	1	5	51	1	1	3	3	312	288	936	864	CoherentMotion_C#v1	1	500
745	1	5	51	3	3	3	3	312	288	936	864	CoherentMotion_C#v1	1	500
548	1	5	51	3	3	3	3	312	288	936	864	CoherentMotion_C#v1	1	500
1089	0	2	23	0	1	3	3	143	457	429	1371	CoherentMotion_C#v1	1	500
818	1	7	70	2	2	3	3	424	176	1272	528	CoherentMotion_C#v1	1	500
788	1	4	42	2	2	3	3	256	344	768	1032	CoherentMotion_C#v1	1	500
1125	1	4	42	0	0	3	3	256	344	768	1032	CoherentMotion_C#v1	1	500
1208	0	0	5	2	3	3	3	31	569	93	1707	CoherentMotion_C#v1	1	500
980	1	2	23	0	0	3	3	143	457	429	1371	CoherentMotion_C#v1	1	500
858	1	7	70	1	1	3	3	424	176	1272	528	CoherentMotion_C#v1	1	500
718	1	2	23	3	3	3	3	143	457	429	1371	CoherentMotion_C#v1	1	500
1035	0	5	51	0	1	3	3	312	288	936	864	CoherentMotion_C#v1	1	500
940	1	6	61	0	0	3	3	368	232	1104	696	CoherentMotion_C#v1	1	500
1040	1	2	23	0	0	3	3	143	457	429	1371	CoherentMotion_C#v1	1	500
744	0	0	5	3	0	3	3	31	569	93	1707	CoherentMotion_C#v1	1	500
600	1	2	23	0	0	3	3	143	457	429	1371	CoherentMotion_C#v1	1	500
691	0	3	33	3	0	3	3	199	401	597	1203	CoherentMotion_C#v1	1	500
868	0	1	14	3	1	3	3	87	513	261	1539	CoherentMotion_C#v1	1	500
941	1	1	14	0	0	3	3	87	513	261	1539	CoherentMotion_C#v1	1	500
748	1	7	70	3	3	3	3	424	176	1272	528	CoherentMotion_C#v1	1	500
745	1	2	23	3	3	3	3	143	457	429	1371	CoherentMotion_C#v1	1	500
931	1	3	33	2	2	3	3	199	401	597	1203	CoherentMotion_C#v1	1	500
895	1	5	51	0	0	3	3	312	288	936	864	CoherentMotion_C#v1	1	500
820	0	0	5	1	0	3	3	31	569	93	1707	CoherentMotion_C#v1	1	500
710	1	0	5	2	2	3	3	31	569	93	1707	CoherentMotion_C#v1	1	500
852	1	6	61	3	3	3	3	368	232	1104	696	CoherentMotion_C#v1	1	500
655	1	2	23	1	1	3	3	143	457	429	1371	CoherentMotion_C#v1	1	500
786	1	4	42	3	3	3	3	256	344	768	1032	CoherentMotion_C#v1	1	500
847	1	2	23	2	2	3	3	143	457	429	1371	CoherentMotion_C#v1	1	500
806	1	3	33	3	3	3	3	199	401	597	1203	CoherentMotion_C#v1	1	500
786	1	7	70	1	1	3	3	424	176	1272	528	CoherentMotion_C#v1	1	500
924	1	4	42	1	1	3	3	256	344	768	1032	CoherentMotion_C#v1	1	500
776	0	1	14	2	1	3	3	87	513	261	1539	CoherentMotion_C#v1	1	500
822	1	4	42	1	1	3	3	256	344	768	1032	CoherentMotion_C#v1	1	500
1420	1	1	14	2	2	3	3	87	513	261	1539	CoherentMotion_C#v1	1	500
852	1	4	42	1	1	3	3	256	344	768	1032	CoherentMotion_C#v1	1	500
848	0	1	14	2	3	3	3	87	513	261	1539	CoherentMotion_C#v1	1	500
839	1	1	14	1	1	3	3	87	513	261	1539	CoherentMotion_C#v1	1	500
861	0	0	5	0	2	3	3	31	569	93	1707	CoherentMotion_C#v1	1	500
822	1	6	61	3	3	3	3	368	232	1104	696	CoherentMotion_C#v1	1	500
861	1	4	42	3	3	3	3	256	344	768	1032	CoherentMotion_C#v1	1	500
1121	0	1	14	1	2	3	3	87	513	261	1539	CoherentMotion_C#v1	1	500
766	1	6	61	3	3	3	3	368	232	1104	696	CoherentMotion_C#v1	1	500
807	1	6	61	3	3	3	3	368	232	1104	696	CoherentMotion_C#v1	1	500
808	1	4	42	1	1	3	3	256	344	768	1032	CoherentMotion_C#v1	1	500
930	1	1	14	1	1	3	3	87	513	261	1539	CoherentMotion_C#v1	1	500
795	1	6	61	1	1	3	3	368	232	1104	696	CoherentMotion_C#v1	1	500
1199	1	1	14	3	3	3	3	87	513	261	1539	CoherentMotion_C#v1	1	500
827	1	3	33	3	3	3	3	199	401	597	1203	CoherentMotion_C#v1	1	500
889	1	4	42	0	0	3	3	256	344	768	1032	CoherentMotion_C#v1	1	500
1393	0	0	5	2	0	3	3	31	569	93	1707	CoherentMotion_C#v1	1	500
760	1	5	51	2	2	3	3	312	288	936	864	CoherentMotion_C#v1	1	500
786	1	5	51	2	2	3	3	312	288	936	864	CoherentMotion_C#v1	1	500
819	1	6	61	1	1	3	3	368	232	1104	696	CoherentMotion_C#v1	1	500
918	1	7	70	0	0	3	3	424	176	1272	528	CoherentMotion_C#v1	1	500
1338	0	1	14	0	2	3	3	87	513	261	1539	CoherentMotion_C#v1	1	500
921	0	1	14	0	3	3	3	87	513	261	1539	CoherentMotion_C#v1	1	500
1060	0	6	61	2	0	3	3	368	232	1104	696	CoherentMotion_C#v1	1	500
708	1	4	42	2	2	3	3	256	344	768	1032	CoherentMotion_C#v1	1	500
1148	0	0	5	3	1	3	3	31	569	93	1707	CoherentMotion_C#v1	1	500
2086	0	0	5	0	2	3	3	31	569	93	1707	CoherentMotion_C#v1	1	500
1361	1	0	5	1	1	3	3	31	569	93	1707	CoherentMotion_C#v1	1	500
1145	0	4	42	2	0	3	3	256	344	768	1032	CoherentMotion_C#v1	1	500
1432	0	5	51	0	3	3	3	312	288	936	864	CoherentMotion_C#v1	1	500
1283	1	2	23	2	2	3	3	143	457	429	1371	CoherentMotion_C#v1	1	500
1233	1	3	33	0	0	3	3	199	401	597	1203	CoherentMotion_C#v1	1	500
1059	1	0	5	2	2	3	3	31	569	93	1707	CoherentMotion_C#v1	1	500
867	1	1	14	1	1	3	3	87	513	261	1539	CoherentMotion_C#v1	1	500
889	0	0	5	0	3	3	3	31	569	93	1707	CoherentMotion_C#v1	1	500
839	1	7	70	3	3	3	3	424	176	1272	528	CoherentMotion_C#v1	1	500
1297	0	0	5	3	2	3	3	31	569	93	1707	CoherentMotion_C#v1	1	500
839	1	6	61	0	0	3	3	368	232	1104	696	CoherentMotion_C#v1	1	500
1450	0	3	33	1	0	3	3	199	401	597	1203	CoherentMotion_C#v1	1	500
842	1	5	51	2	2	3	3	312	288	936	864	CoherentMotion_C#v1	1	500
900	1	3	33	3	3	3	3	199	401	597	1203	CoherentMotion_C#v1	1	500
1072	1	3	33	0	0	3	3	199	401	597	1203	CoherentMotion_C#v1	1	500
1129	0	1	14	1	2	3	3	87	513	261	1539	CoherentMotion_C#v1	1	500
796	1	0	5	3	3	3	3	31	569	93	1707	CoherentMotion_C#v1	1	500
865	1	6	61	3	3	3	3	368	232	1104	696	CoherentMotion_C#v1	1	500
1009	0	1	14	1	0	3	3	87	513	261	1539	CoherentMotion_C#v1	1	500
1659	0	0	5	2	0	3	3	31	569	93	1707	CoherentMotion_C#v1	1	500
814	0	1	14	2	1	3	3	87	513	261	1539	CoherentMotion_C#v1	1	500
800	1	4	42	3	3	3	3	256	344	768	1032	CoherentMotion_C#v1	1	500
928	0	0	5	3	0	3	3	31	569	93	1707	CoherentMotion_C#v1	1	500
814	1	1	14	1	1	3	3	87	513	261	1539	CoherentMotion_C#v1	1	500
856	1	3	33	0	0	3	3	199	401	597	1203	CoherentMotion_C#v1	1	500
847	1	0	5	1	1	3	3	31	569	93	1707	CoherentMotion_C#v1	1	500
870	1	6	61	2	2	3	3	368	232	1104	696	CoherentMotion_C#v1	1	500
585	1	5	51	1	1	3	3	312	288	936	864	CoherentMotion_C#v1	1	500
668	1	5	51	3	3	3	3	312	288	936	864	CoherentMotion_C#v1	1	500
1008	1	5	51	2	2	3	3	312	288	936	864	CoherentMotion_C#v1	1	500
1073	0	2	23	2	1	3	3	143	457	429	1371	CoherentMotion_C#v1	1	500
842	1	7	70	1	1	3	3	424	176	1272	528	CoherentMotion_C#v1	1	500
851	1	3	33	0	0	3	3	199	401	597	1203	CoherentMotion_C#v1	1	500
718	1	3	33	1	1	3	3	199	401	597	1203	CoherentMotion_C#v1	1	500
862	0	0	5	2	3	3	3	31	569	93	1707	CoherentMotion_C#v1	1	500
729	1	2	23	3	3	3	3	143	457	429	1371	CoherentMotion_C#v1	1	500
925	1	4	42	2	2	3	3	256	344	768	1032	CoherentMotion_C#v1	1	500
774	1	5	51	0	0	3	3	312	288	936	864	CoherentMotion_C#v1	1	500
767	0	0	5	1	3	3	3	31	569	93	1707	CoherentMotion_C#v1	1	500
