# Supplementary material for: The Leuven Embedded Figures Test (L-EFT): measuring perception, intelligence or executive function?
Source: PeerJ. 2018 Mar 26;6:e4524. doi: 10.7717/peerj.4524 (PMC5875396; doi:10.7717/peerj.4524)
Supplement: Supplemental Information 9 [file peerj-06-4524-s009.zip › Study 1/CoherentMotion/117760CoherentMotion.csv]

ReactionTime	Accuracy	CoherenceLevel	CoherenceValue	StimDirection	RespDirection	G_MeanCoherentSpeed	G_MeanRandomSpeed	TotalCoherent	TotalRandom	TotalCoherentSpeed	TotalRandomSpeed	TestID	MainPrac	MotionDuration
1200	0	2	23	1	2	3	3	143	457	429	1371	CoherentMotion_C#v1	0	1000
2295	0	1	14	2	0	3	3	87	513	261	1539	CoherentMotion_C#v1	0	1000
1094	1	0	5	0	0	3	3	31	569	93	1707	CoherentMotion_C#v1	0	1000
1203	0	5	51	3	1	3	3	312	288	936	864	CoherentMotion_C#v1	0	1000
1274	0	3	33	1	2	3	3	199	401	597	1203	CoherentMotion_C#v1	0	1000
3042	1	2	23	3	3	3	3	143	457	429	1371	CoherentMotion_C#v1	0	1000
1829	0	4	42	3	1	3	3	256	344	768	1032	CoherentMotion_C#v1	0	1000
1464	0	2	23	3	2	3	3	143	457	429	1371	CoherentMotion_C#v1	0	1000
1114	1	5	51	0	0	3	3	312	288	936	864	CoherentMotion_C#v1	0	1000
2266	1	6	61	2	2	3	3	368	232	1104	696	CoherentMotion_C#v1	0	1000
1217	0	6	61	3	1	3	3	368	232	1104	696	CoherentMotion_C#v1	0	1000
1221	0	5	51	0	2	3	3	312	288	936	864	CoherentMotion_C#v1	0	1000
1754	1	7	70	1	1	3	3	424	176	1272	528	CoherentMotion_C#v1	0	1000
1213	0	2	23	2	0	3	3	143	457	429	1371	CoherentMotion_C#v1	0	1000
1370	0	0	5	0	2	3	3	31	569	93	1707	CoherentMotion_C#v1	0	1000
1673	1	6	61	2	2	3	3	368	232	1104	696	CoherentMotion_C#v1	0	1000
1265	0	0	5	0	1	3	3	31	569	93	1707	CoherentMotion_C#v1	0	1000
1453	0	5	51	1	3	3	3	312	288	936	864	CoherentMotion_C#v1	0	1000
1332	0	6	61	3	1	3	3	368	232	1104	696	CoherentMotion_C#v1	0	1000
1030	1	0	5	1	1	3	3	31	569	93	1707	CoherentMotion_C#v1	0	1000
1910	0	1	14	1	3	3	3	87	513	261	1539	CoherentMotion_C#v1	0	1000
1024	1	5	51	0	0	3	3	312	288	936	864	CoherentMotion_C#v1	0	1000
2314	0	1	14	1	2	3	3	87	513	261	1539	CoherentMotion_C#v1	0	1000
2540	0	7	70	3	1	3	3	424	176	1272	528	CoherentMotion_C#v1	0	1000
1153	1	1	14	2	2	3	3	87	513	261	1539	CoherentMotion_C#v1	0	1000
1197	1	5	51	2	2	3	3	312	288	936	864	CoherentMotion_C#v1	0	1000
1952	1	3	33	2	2	3	3	199	401	597	1203	CoherentMotion_C#v1	0	1000
1687	1	7	70	0	0	3	3	424	176	1272	528	CoherentMotion_C#v1	0	1000
1192	1	3	33	0	0	3	3	199	401	597	1203	CoherentMotion_C#v1	0	1000
2403	0	7	70	3	1	3	3	424	176	1272	528	CoherentMotion_C#v1	0	1000
1422	1	3	33	2	2	3	3	199	401	597	1203	CoherentMotion_C#v1	0	1000
1792	1	0	5	2	2	3	3	31	569	93	1707	CoherentMotion_C#v1	0	1000
1315	1	0	5	0	0	3	3	31	569	93	1707	CoherentMotion_C#v1	0	1000
1092	1	2	23	0	0	3	3	143	457	429	1371	CoherentMotion_C#v1	0	1000
1585	1	1	14	0	0	3	3	87	513	261	1539	CoherentMotion_C#v1	0	1000
1447	1	6	61	1	1	3	3	368	232	1104	696	CoherentMotion_C#v1	0	1000
1114	0	3	33	1	3	3	3	199	401	597	1203	CoherentMotion_C#v1	0	1000
1522	1	3	33	2	2	3	3	199	401	597	1203	CoherentMotion_C#v1	0	1000
1478	0	3	33	3	1	3	3	199	401	597	1203	CoherentMotion_C#v1	0	1000
1026	0	2	23	0	2	3	3	143	457	429	1371	CoherentMotion_C#v1	0	1000
1065	1	3	33	1	1	3	3	199	401	597	1203	CoherentMotion_C#v1	0	1000
1354	1	6	61	0	0	3	3	368	232	1104	696	CoherentMotion_C#v1	0	1000
1335	1	7	70	0	0	3	3	424	176	1272	528	CoherentMotion_C#v1	0	1000
1031	1	7	70	2	2	3	3	424	176	1272	528	CoherentMotion_C#v1	0	1000
1383	0	0	5	0	1	3	3	31	569	93	1707	CoherentMotion_C#v1	0	1000
1336	1	7	70	3	3	3	3	424	176	1272	528	CoherentMotion_C#v1	0	1000
1087	1	6	61	3	3	3	3	368	232	1104	696	CoherentMotion_C#v1	0	1000
1212	0	1	14	3	1	3	3	87	513	261	1539	CoherentMotion_C#v1	0	1000
1104	1	1	14	3	3	3	3	87	513	261	1539	CoherentMotion_C#v1	0	1000
1285	1	6	61	3	3	3	3	368	232	1104	696	CoherentMotion_C#v1	0	1000
1226	1	5	51	0	0	3	3	312	288	936	864	CoherentMotion_C#v1	0	1000
1719	0	1	14	1	2	3	3	87	513	261	1539	CoherentMotion_C#v1	0	1000
1215	0	2	23	0	1	3	3	143	457	429	1371	CoherentMotion_C#v1	0	1000
1196	1	1	14	2	2	3	3	87	513	261	1539	CoherentMotion_C#v1	0	1000
1951	0	0	5	1	3	3	3	31	569	93	1707	CoherentMotion_C#v1	0	1000
1286	1	5	51	3	3	3	3	312	288	936	864	CoherentMotion_C#v1	0	1000
1251	1	7	70	1	1	3	3	424	176	1272	528	CoherentMotion_C#v1	0	1000
1428	1	3	33	0	0	3	3	199	401	597	1203	CoherentMotion_C#v1	0	1000
1105	1	6	61	2	2	3	3	368	232	1104	696	CoherentMotion_C#v1	0	1000
1287	1	2	23	2	2	3	3	143	457	429	1371	CoherentMotion_C#v1	0	1000
1769	1	7	70	0	0	3	3	424	176	1272	528	CoherentMotion_C#v1	0	1000
1427	1	5	51	0	0	3	3	312	288	936	864	CoherentMotion_C#v1	0	1000
1654	1	4	42	2	2	3	3	256	344	768	1032	CoherentMotion_C#v1	0	1000
1077	0	0	5	2	1	3	3	31	569	93	1707	CoherentMotion_C#v1	0	1000
1027	1	5	51	2	2	3	3	312	288	936	864	CoherentMotion_C#v1	0	1000
1060	1	4	42	1	1	3	3	256	344	768	1032	CoherentMotion_C#v1	0	1000
1324	0	0	5	2	3	3	3	31	569	93	1707	CoherentMotion_C#v1	0	1000
1025	1	4	42	2	2	3	3	256	344	768	1032	CoherentMotion_C#v1	0	1000
1259	1	3	33	0	0	3	3	199	401	597	1203	CoherentMotion_C#v1	0	1000
1217	0	2	23	0	1	3	3	143	457	429	1371	CoherentMotion_C#v1	0	1000
1186	0	0	5	1	3	3	3	31	569	93	1707	CoherentMotion_C#v1	0	1000
1379	1	3	33	3	3	3	3	199	401	597	1203	CoherentMotion_C#v1	0	1000
1064	1	3	33	0	0	3	3	199	401	597	1203	CoherentMotion_C#v1	0	1000
1200	1	4	42	2	2	3	3	256	344	768	1032	CoherentMotion_C#v1	0	1000
1620	1	5	51	1	1	3	3	312	288	936	864	CoherentMotion_C#v1	0	1000
1178	0	1	14	3	0	3	3	87	513	261	1539	CoherentMotion_C#v1	0	1000
1188	1	5	51	3	3	3	3	312	288	936	864	CoherentMotion_C#v1	0	1000
2830	0	0	5	3	2	3	3	31	569	93	1707	CoherentMotion_C#v1	0	1000
1320	1	2	23	0	0	3	3	143	457	429	1371	CoherentMotion_C#v1	0	1000
1566	1	6	61	2	2	3	3	368	232	1104	696	CoherentMotion_C#v1	0	1000
1268	1	3	33	2	2	3	3	199	401	597	1203	CoherentMotion_C#v1	1	500
1287	0	3	33	3	1	3	3	199	401	597	1203	CoherentMotion_C#v1	1	500
1013	1	5	51	3	3	3	3	312	288	936	864	CoherentMotion_C#v1	1	500
1635	1	6	61	3	3	3	3	368	232	1104	696	CoherentMotion_C#v1	1	500
1058	0	2	23	0	2	3	3	143	457	429	1371	CoherentMotion_C#v1	1	500
904	0	0	5	0	2	3	3	31	569	93	1707	CoherentMotion_C#v1	1	500
765	1	6	61	1	1	3	3	368	232	1104	696	CoherentMotion_C#v1	1	500
1021	1	4	42	2	2	3	3	256	344	768	1032	CoherentMotion_C#v1	1	500
866	1	6	61	3	3	3	3	368	232	1104	696	CoherentMotion_C#v1	1	500
1321	0	4	42	3	1	3	3	256	344	768	1032	CoherentMotion_C#v1	1	500
1015	1	7	70	1	1	3	3	424	176	1272	528	CoherentMotion_C#v1	1	500
1421	0	3	33	1	2	3	3	199	401	597	1203	CoherentMotion_C#v1	1	500
988	0	0	5	2	3	3	3	31	569	93	1707	CoherentMotion_C#v1	1	500
1005	0	0	5	1	0	3	3	31	569	93	1707	CoherentMotion_C#v1	1	500
1059	0	0	5	3	1	3	3	31	569	93	1707	CoherentMotion_C#v1	1	500
987	0	0	5	2	1	3	3	31	569	93	1707	CoherentMotion_C#v1	1	500
810	1	6	61	1	1	3	3	368	232	1104	696	CoherentMotion_C#v1	1	500
973	1	6	61	1	1	3	3	368	232	1104	696	CoherentMotion_C#v1	1	500
851	1	6	61	0	0	3	3	368	232	1104	696	CoherentMotion_C#v1	1	500
1462	0	2	23	1	2	3	3	143	457	429	1371	CoherentMotion_C#v1	1	500
1167	0	4	42	0	3	3	3	256	344	768	1032	CoherentMotion_C#v1	1	500
1017	1	5	51	2	2	3	3	312	288	936	864	CoherentMotion_C#v1	1	500
938	1	4	42	0	0	3	3	256	344	768	1032	CoherentMotion_C#v1	1	500
1279	0	5	51	0	2	3	3	312	288	936	864	CoherentMotion_C#v1	1	500
924	1	5	51	2	2	3	3	312	288	936	864	CoherentMotion_C#v1	1	500
960	0	0	5	0	2	3	3	31	569	93	1707	CoherentMotion_C#v1	1	500
670	1	7	70	3	3	3	3	424	176	1272	528	CoherentMotion_C#v1	1	500
603	1	7	70	1	1	3	3	424	176	1272	528	CoherentMotion_C#v1	1	500
722	1	7	70	3	3	3	3	424	176	1272	528	CoherentMotion_C#v1	1	500
801	1	4	42	2	2	3	3	256	344	768	1032	CoherentMotion_C#v1	1	500
631	1	3	33	1	1	3	3	199	401	597	1203	CoherentMotion_C#v1	1	500
1031	0	0	5	0	3	3	3	31	569	93	1707	CoherentMotion_C#v1	1	500
702	1	4	42	1	1	3	3	256	344	768	1032	CoherentMotion_C#v1	1	500
941	1	2	23	2	2	3	3	143	457	429	1371	CoherentMotion_C#v1	1	500
739	1	7	70	1	1	3	3	424	176	1272	528	CoherentMotion_C#v1	1	500
779	1	4	42	3	3	3	3	256	344	768	1032	CoherentMotion_C#v1	1	500
963	0	4	42	3	2	3	3	256	344	768	1032	CoherentMotion_C#v1	1	500
930	0	0	5	1	0	3	3	31	569	93	1707	CoherentMotion_C#v1	1	500
614	1	5	51	3	3	3	3	312	288	936	864	CoherentMotion_C#v1	1	500
699	1	7	70	1	1	3	3	424	176	1272	528	CoherentMotion_C#v1	1	500
666	1	6	61	2	2	3	3	368	232	1104	696	CoherentMotion_C#v1	1	500
662	1	7	70	3	3	3	3	424	176	1272	528	CoherentMotion_C#v1	1	500
817	1	3	33	1	1	3	3	199	401	597	1203	CoherentMotion_C#v1	1	500
955	0	4	42	1	3	3	3	256	344	768	1032	CoherentMotion_C#v1	1	500
771	1	4	42	2	2	3	3	256	344	768	1032	CoherentMotion_C#v1	1	500
814	1	4	42	2	2	3	3	256	344	768	1032	CoherentMotion_C#v1	1	500
806	1	2	23	2	2	3	3	143	457	429	1371	CoherentMotion_C#v1	1	500
674	1	5	51	3	3	3	3	312	288	936	864	CoherentMotion_C#v1	1	500
831	1	5	51	1	1	3	3	312	288	936	864	CoherentMotion_C#v1	1	500
864	0	0	5	1	2	3	3	31	569	93	1707	CoherentMotion_C#v1	1	500
877	1	6	61	2	2	3	3	368	232	1104	696	CoherentMotion_C#v1	1	500
909	1	6	61	0	0	3	3	368	232	1104	696	CoherentMotion_C#v1	1	500
683	1	6	61	3	3	3	3	368	232	1104	696	CoherentMotion_C#v1	1	500
1172	0	3	33	0	1	3	3	199	401	597	1203	CoherentMotion_C#v1	1	500
1046	0	1	14	0	2	3	3	87	513	261	1539	CoherentMotion_C#v1	1	500
734	1	6	61	1	1	3	3	368	232	1104	696	CoherentMotion_C#v1	1	500
928	1	5	51	0	0	3	3	312	288	936	864	CoherentMotion_C#v1	1	500
972	1	3	33	2	2	3	3	199	401	597	1203	CoherentMotion_C#v1	1	500
2786	0	1	14	1	3	3	3	87	513	261	1539	CoherentMotion_C#v1	1	500
805	1	4	42	2	2	3	3	256	344	768	1032	CoherentMotion_C#v1	1	500
830	1	5	51	3	3	3	3	312	288	936	864	CoherentMotion_C#v1	1	500
833	1	7	70	2	2	3	3	424	176	1272	528	CoherentMotion_C#v1	1	500
709	1	6	61	3	3	3	3	368	232	1104	696	CoherentMotion_C#v1	1	500
600	1	7	70	1	1	3	3	424	176	1272	528	CoherentMotion_C#v1	1	500
784	1	4	42	2	2	3	3	256	344	768	1032	CoherentMotion_C#v1	1	500
762	1	4	42	2	2	3	3	256	344	768	1032	CoherentMotion_C#v1	1	500
1027	0	1	14	1	0	3	3	87	513	261	1539	CoherentMotion_C#v1	1	500
866	1	0	5	2	2	3	3	31	569	93	1707	CoherentMotion_C#v1	1	500
932	1	0	5	1	1	3	3	31	569	93	1707	CoherentMotion_C#v1	1	500
1185	0	0	5	0	3	3	3	31	569	93	1707	CoherentMotion_C#v1	1	500
652	1	5	51	1	1	3	3	312	288	936	864	CoherentMotion_C#v1	1	500
982	1	4	42	3	3	3	3	256	344	768	1032	CoherentMotion_C#v1	1	500
1136	1	2	23	1	1	3	3	143	457	429	1371	CoherentMotion_C#v1	1	500
842	0	2	23	1	3	3	3	143	457	429	1371	CoherentMotion_C#v1	1	500
765	1	7	70	2	2	3	3	424	176	1272	528	CoherentMotion_C#v1	1	500
693	1	6	61	3	3	3	3	368	232	1104	696	CoherentMotion_C#v1	1	500
1381	0	3	33	2	0	3	3	199	401	597	1203	CoherentMotion_C#v1	1	500
892	1	4	42	0	0	3	3	256	344	768	1032	CoherentMotion_C#v1	1	500
1111	1	2	23	3	3	3	3	143	457	429	1371	CoherentMotion_C#v1	1	500
1521	0	2	23	3	2	3	3	143	457	429	1371	CoherentMotion_C#v1	1	500
924	1	3	33	1	1	3	3	199	401	597	1203	CoherentMotion_C#v1	1	500
1082	0	2	23	1	2	3	3	143	457	429	1371	CoherentMotion_C#v1	1	500
759	1	2	23	2	2	3	3	143	457	429	1371	CoherentMotion_C#v1	1	500
754	1	5	51	3	3	3	3	312	288	936	864	CoherentMotion_C#v1	1	500
955	0	3	33	3	1	3	3	199	401	597	1203	CoherentMotion_C#v1	1	500
1096	0	2	23	2	0	3	3	143	457	429	1371	CoherentMotion_C#v1	1	500
835	0	4	42	1	3	3	3	256	344	768	1032	CoherentMotion_C#v1	1	500
846	0	2	23	1	3	3	3	143	457	429	1371	CoherentMotion_C#v1	1	500
1000	0	1	14	0	2	3	3	87	513	261	1539	CoherentMotion_C#v1	1	500
823	1	3	33	3	3	3	3	199	401	597	1203	CoherentMotion_C#v1	1	500
961	0	1	14	3	1	3	3	87	513	261	1539	CoherentMotion_C#v1	1	500
830	0	2	23	3	0	3	3	143	457	429	1371	CoherentMotion_C#v1	1	500
696	1	2	23	3	3	3	3	143	457	429	1371	CoherentMotion_C#v1	1	500
899	1	7	70	0	0	3	3	424	176	1272	528	CoherentMotion_C#v1	1	500
961	1	3	33	2	2	3	3	199	401	597	1203	CoherentMotion_C#v1	1	500
1000	0	1	14	0	3	3	3	87	513	261	1539	CoherentMotion_C#v1	1	500
1029	1	3	33	0	0	3	3	199	401	597	1203	CoherentMotion_C#v1	1	500
878	1	5	51	0	0	3	3	312	288	936	864	CoherentMotion_C#v1	1	500
1209	0	0	5	3	2	3	3	31	569	93	1707	CoherentMotion_C#v1	1	500
1085	1	1	14	1	1	3	3	87	513	261	1539	CoherentMotion_C#v1	1	500
879	0	1	14	1	0	3	3	87	513	261	1539	CoherentMotion_C#v1	1	500
946	1	5	51	1	1	3	3	312	288	936	864	CoherentMotion_C#v1	1	500
749	0	3	33	0	3	3	3	199	401	597	1203	CoherentMotion_C#v1	1	500
719	1	6	61	0	0	3	3	368	232	1104	696	CoherentMotion_C#v1	1	500
1301	0	2	23	1	2	3	3	143	457	429	1371	CoherentMotion_C#v1	1	500
885	1	6	61	0	0	3	3	368	232	1104	696	CoherentMotion_C#v1	1	500
936	1	2	23	2	2	3	3	143	457	429	1371	CoherentMotion_C#v1	1	500
796	0	2	23	1	0	3	3	143	457	429	1371	CoherentMotion_C#v1	1	500
791	0	1	14	1	3	3	3	87	513	261	1539	CoherentMotion_C#v1	1	500
811	1	3	33	1	1	3	3	199	401	597	1203	CoherentMotion_C#v1	1	500
1169	1	3	33	2	2	3	3	199	401	597	1203	CoherentMotion_C#v1	1	500
858	1	7	70	1	1	3	3	424	176	1272	528	CoherentMotion_C#v1	1	500
1054	0	3	33	2	0	3	3	199	401	597	1203	CoherentMotion_C#v1	1	500
998	1	3	33	2	2	3	3	199	401	597	1203	CoherentMotion_C#v1	1	500
765	1	7	70	3	3	3	3	424	176	1272	528	CoherentMotion_C#v1	1	500
1118	0	1	14	3	0	3	3	87	513	261	1539	CoherentMotion_C#v1	1	500
1207	1	0	5	2	2	3	3	31	569	93	1707	CoherentMotion_C#v1	1	500
912	1	3	33	0	0	3	3	199	401	597	1203	CoherentMotion_C#v1	1	500
1190	0	2	23	0	2	3	3	143	457	429	1371	CoherentMotion_C#v1	1	500
1063	0	0	5	3	1	3	3	31	569	93	1707	CoherentMotion_C#v1	1	500
802	1	7	70	1	1	3	3	424	176	1272	528	CoherentMotion_C#v1	1	500
937	0	3	33	1	0	3	3	199	401	597	1203	CoherentMotion_C#v1	1	500
826	1	7	70	3	3	3	3	424	176	1272	528	CoherentMotion_C#v1	1	500
949	1	7	70	0	0	3	3	424	176	1272	528	CoherentMotion_C#v1	1	500
778	1	5	51	3	3	3	3	312	288	936	864	CoherentMotion_C#v1	1	500
1307	1	7	70	2	2	3	3	424	176	1272	528	CoherentMotion_C#v1	1	500
992	0	1	14	3	1	3	3	87	513	261	1539	CoherentMotion_C#v1	1	500
821	1	6	61	3	3	3	3	368	232	1104	696	CoherentMotion_C#v1	1	500
840	1	6	61	3	3	3	3	368	232	1104	696	CoherentMotion_C#v1	1	500
834	1	7	70	3	3	3	3	424	176	1272	528	CoherentMotion_C#v1	1	500
814	1	6	61	1	1	3	3	368	232	1104	696	CoherentMotion_C#v1	1	500
816	1	7	70	0	0	3	3	424	176	1272	528	CoherentMotion_C#v1	1	500
897	1	4	42	2	2	3	3	256	344	768	1032	CoherentMotion_C#v1	1	500
1054	0	0	5	2	1	3	3	31	569	93	1707	CoherentMotion_C#v1	1	500
670	1	6	61	3	3	3	3	368	232	1104	696	CoherentMotion_C#v1	1	500
736	1	4	42	0	0	3	3	256	344	768	1032	CoherentMotion_C#v1	1	500
919	1	3	33	3	3	3	3	199	401	597	1203	CoherentMotion_C#v1	1	500
903	1	4	42	3	3	3	3	256	344	768	1032	CoherentMotion_C#v1	1	500
930	1	4	42	3	3	3	3	256	344	768	1032	CoherentMotion_C#v1	1	500
993	0	2	23	3	0	3	3	143	457	429	1371	CoherentMotion_C#v1	1	500
1011	1	6	61	2	2	3	3	368	232	1104	696	CoherentMotion_C#v1	1	500
717	1	7	70	3	3	3	3	424	176	1272	528	CoherentMotion_C#v1	1	500
942	0	3	33	2	0	3	3	199	401	597	1203	CoherentMotion_C#v1	1	500
851	1	7	70	1	1	3	3	424	176	1272	528	CoherentMotion_C#v1	1	500
886	1	6	61	3	3	3	3	368	232	1104	696	CoherentMotion_C#v1	1	500
759	1	6	61	0	0	3	3	368	232	1104	696	CoherentMotion_C#v1	1	500
1304	1	2	23	3	3	3	3	143	457	429	1371	CoherentMotion_C#v1	1	500
935	0	5	51	0	1	3	3	312	288	936	864	CoherentMotion_C#v1	1	500
848	1	2	23	1	1	3	3	143	457	429	1371	CoherentMotion_C#v1	1	500
1239	0	2	23	3	2	3	3	143	457	429	1371	CoherentMotion_C#v1	1	500
892	1	2	23	1	1	3	3	143	457	429	1371	CoherentMotion_C#v1	1	500
807	0	1	14	1	3	3	3	87	513	261	1539	CoherentMotion_C#v1	1	500
712	1	5	51	1	1	3	3	312	288	936	864	CoherentMotion_C#v1	1	500
1000	0	0	5	3	2	3	3	31	569	93	1707	CoherentMotion_C#v1	1	500
702	1	4	42	1	1	3	3	256	344	768	1032	CoherentMotion_C#v1	1	500
764	0	1	14	0	3	3	3	87	513	261	1539	CoherentMotion_C#v1	1	500
661	1	7	70	3	3	3	3	424	176	1272	528	CoherentMotion_C#v1	1	500
636	1	6	61	3	3	3	3	368	232	1104	696	CoherentMotion_C#v1	1	500
896	1	4	42	0	0	3	3	256	344	768	1032	CoherentMotion_C#v1	1	500
1036	0	2	23	0	2	3	3	143	457	429	1371	CoherentMotion_C#v1	1	500
595	1	4	42	1	1	3	3	256	344	768	1032	CoherentMotion_C#v1	1	500
751	1	5	51	0	0	3	3	312	288	936	864	CoherentMotion_C#v1	1	500
624	1	6	61	3	3	3	3	368	232	1104	696	CoherentMotion_C#v1	1	500
1099	0	3	33	3	2	3	3	199	401	597	1203	CoherentMotion_C#v1	1	500
685	1	5	51	3	3	3	3	312	288	936	864	CoherentMotion_C#v1	1	500
996	0	3	33	3	1	3	3	199	401	597	1203	CoherentMotion_C#v1	1	500
635	1	7	70	0	0	3	3	424	176	1272	528	CoherentMotion_C#v1	1	500
632	1	5	51	3	3	3	3	312	288	936	864	CoherentMotion_C#v1	1	500
605	1	4	42	1	1	3	3	256	344	768	1032	CoherentMotion_C#v1	1	500
626	1	6	61	0	0	3	3	368	232	1104	696	CoherentMotion_C#v1	1	500
807	0	0	5	1	3	3	3	31	569	93	1707	CoherentMotion_C#v1	1	500
799	1	2	23	1	1	3	3	143	457	429	1371	CoherentMotion_C#v1	1	500
793	0	1	14	3	1	3	3	87	513	261	1539	CoherentMotion_C#v1	1	500
611	0	0	5	3	0	3	3	31	569	93	1707	CoherentMotion_C#v1	1	500
679	0	1	14	0	2	3	3	87	513	261	1539	CoherentMotion_C#v1	1	500
524	1	0	5	1	1	3	3	31	569	93	1707	CoherentMotion_C#v1	1	500
688	1	5	51	0	0	3	3	312	288	936	864	CoherentMotion_C#v1	1	500
847	1	3	33	2	2	3	3	199	401	597	1203	CoherentMotion_C#v1	1	500
1238	1	2	23	0	0	3	3	143	457	429	1371	CoherentMotion_C#v1	1	500
582	1	6	61	1	1	3	3	368	232	1104	696	CoherentMotion_C#v1	1	500
970	0	1	14	3	0	3	3	87	513	261	1539	CoherentMotion_C#v1	1	500
768	0	0	5	1	3	3	3	31	569	93	1707	CoherentMotion_C#v1	1	500
816	1	6	61	0	0	3	3	368	232	1104	696	CoherentMotion_C#v1	1	500
625	1	5	51	3	3	3	3	312	288	936	864	CoherentMotion_C#v1	1	500
967	0	0	5	3	2	3	3	31	569	93	1707	CoherentMotion_C#v1	1	500
659	1	3	33	3	3	3	3	199	401	597	1203	CoherentMotion_C#v1	1	500
762	1	4	42	0	0	3	3	256	344	768	1032	CoherentMotion_C#v1	1	500
955	0	2	23	3	0	3	3	143	457	429	1371	CoherentMotion_C#v1	1	500
704	1	5	51	3	3	3	3	312	288	936	864	CoherentMotion_C#v1	1	500
934	1	0	5	2	2	3	3	31	569	93	1707	CoherentMotion_C#v1	1	500
976	1	5	51	2	2	3	3	312	288	936	864	CoherentMotion_C#v1	1	500
930	0	1	14	3	1	3	3	87	513	261	1539	CoherentMotion_C#v1	1	500
770	1	6	61	1	1	3	3	368	232	1104	696	CoherentMotion_C#v1	1	500
782	1	7	70	1	1	3	3	424	176	1272	528	CoherentMotion_C#v1	1	500
903	1	2	23	0	0	3	3	143	457	429	1371	CoherentMotion_C#v1	1	500
964	1	1	14	2	2	3	3	87	513	261	1539	CoherentMotion_C#v1	1	500
593	1	7	70	1	1	3	3	424	176	1272	528	CoherentMotion_C#v1	1	500
1069	0	3	33	1	3	3	3	199	401	597	1203	CoherentMotion_C#v1	1	500
941	1	7	70	3	3	3	3	424	176	1272	528	CoherentMotion_C#v1	1	500
643	1	7	70	1	1	3	3	424	176	1272	528	CoherentMotion_C#v1	1	500
953	1	7	70	1	1	3	3	424	176	1272	528	CoherentMotion_C#v1	1	500
751	1	4	42	2	2	3	3	256	344	768	1032	CoherentMotion_C#v1	1	500
1217	1	1	14	2	2	3	3	87	513	261	1539	CoherentMotion_C#v1	1	500
737	1	4	42	1	1	3	3	256	344	768	1032	CoherentMotion_C#v1	1	500
677	1	5	51	1	1	3	3	312	288	936	864	CoherentMotion_C#v1	1	500
1492	1	5	51	3	3	3	3	312	288	936	864	CoherentMotion_C#v1	1	500
959	0	0	5	1	2	3	3	31	569	93	1707	CoherentMotion_C#v1	1	500
965	1	7	70	2	2	3	3	424	176	1272	528	CoherentMotion_C#v1	1	500
1010	1	5	51	2	2	3	3	312	288	936	864	CoherentMotion_C#v1	1	500
817	1	6	61	0	0	3	3	368	232	1104	696	CoherentMotion_C#v1	1	500
1063	0	1	14	0	1	3	3	87	513	261	1539	CoherentMotion_C#v1	1	500
1035	0	1	14	3	0	3	3	87	513	261	1539	CoherentMotion_C#v1	1	500
839	1	0	5	2	2	3	3	31	569	93	1707	CoherentMotion_C#v1	1	500
700	1	7	70	3	3	3	3	424	176	1272	528	CoherentMotion_C#v1	1	500
933	1	6	61	3	3	3	3	368	232	1104	696	CoherentMotion_C#v1	1	500
929	1	5	51	2	2	3	3	312	288	936	864	CoherentMotion_C#v1	1	500
894	1	6	61	0	0	3	3	368	232	1104	696	CoherentMotion_C#v1	1	500
920	1	2	23	3	3	3	3	143	457	429	1371	CoherentMotion_C#v1	1	500
846	0	1	14	3	1	3	3	87	513	261	1539	CoherentMotion_C#v1	1	500
1200	1	1	14	0	0	3	3	87	513	261	1539	CoherentMotion_C#v1	1	500
963	1	3	33	2	2	3	3	199	401	597	1203	CoherentMotion_C#v1	1	500
961	1	0	5	0	0	3	3	31	569	93	1707	CoherentMotion_C#v1	1	500
1056	0	1	14	1	2	3	3	87	513	261	1539	CoherentMotion_C#v1	1	500
888	0	0	5	2	0	3	3	31	569	93	1707	CoherentMotion_C#v1	1	500
891	0	0	5	3	0	3	3	31	569	93	1707	CoherentMotion_C#v1	1	500
910	1	4	42	2	2	3	3	256	344	768	1032	CoherentMotion_C#v1	1	500
906	1	3	33	1	1	3	3	199	401	597	1203	CoherentMotion_C#v1	1	500
863	1	6	61	2	2	3	3	368	232	1104	696	CoherentMotion_C#v1	1	500
944	0	1	14	1	3	3	3	87	513	261	1539	CoherentMotion_C#v1	1	500
848	1	2	23	1	1	3	3	143	457	429	1371	CoherentMotion_C#v1	1	500
1067	1	1	14	1	1	3	3	87	513	261	1539	CoherentMotion_C#v1	1	500
967	1	2	23	2	2	3	3	143	457	429	1371	CoherentMotion_C#v1	1	500
918	1	2	23	3	3	3	3	143	457	429	1371	CoherentMotion_C#v1	1	500
1318	0	0	5	3	2	3	3	31	569	93	1707	CoherentMotion_C#v1	1	500
874	1	6	61	0	0	3	3	368	232	1104	696	CoherentMotion_C#v1	1	500
942	1	7	70	2	2	3	3	424	176	1272	528	CoherentMotion_C#v1	1	500
1084	0	1	14	0	1	3	3	87	513	261	1539	CoherentMotion_C#v1	1	500
829	1	7	70	3	3	3	3	424	176	1272	528	CoherentMotion_C#v1	1	500
1159	1	3	33	0	0	3	3	199	401	597	1203	CoherentMotion_C#v1	1	500
881	1	5	51	1	1	3	3	312	288	936	864	CoherentMotion_C#v1	1	500
862	1	7	70	1	1	3	3	424	176	1272	528	CoherentMotion_C#v1	1	500
784	1	5	51	3	3	3	3	312	288	936	864	CoherentMotion_C#v1	1	500
1226	0	1	14	0	1	3	3	87	513	261	1539	CoherentMotion_C#v1	1	500
1573	1	2	23	0	0	3	3	143	457	429	1371	CoherentMotion_C#v1	1	500
1314	0	3	33	0	2	3	3	199	401	597	1203	CoherentMotion_C#v1	1	500
705	1	7	70	1	1	3	3	424	176	1272	528	CoherentMotion_C#v1	1	500
1001	0	0	5	2	3	3	3	31	569	93	1707	CoherentMotion_C#v1	1	500
910	1	6	61	2	2	3	3	368	232	1104	696	CoherentMotion_C#v1	1	500
954	0	2	23	0	3	3	3	143	457	429	1371	CoherentMotion_C#v1	1	500
809	1	6	61	3	3	3	3	368	232	1104	696	CoherentMotion_C#v1	1	500
1459	1	4	42	2	2	3	3	256	344	768	1032	CoherentMotion_C#v1	1	500
900	1	3	33	0	0	3	3	199	401	597	1203	CoherentMotion_C#v1	1	500
1065	0	1	14	1	2	3	3	87	513	261	1539	CoherentMotion_C#v1	1	500
1177	1	3	33	2	2	3	3	199	401	597	1203	CoherentMotion_C#v1	1	500
708	1	4	42	1	1	3	3	256	344	768	1032	CoherentMotion_C#v1	1	500
819	1	5	51	2	2	3	3	312	288	936	864	CoherentMotion_C#v1	1	500
886	0	1	14	3	2	3	3	87	513	261	1539	CoherentMotion_C#v1	1	500
625	1	5	51	3	3	3	3	312	288	936	864	CoherentMotion_C#v1	1	500
823	1	3	33	0	0	3	3	199	401	597	1203	CoherentMotion_C#v1	1	500
832	1	0	5	2	2	3	3	31	569	93	1707	CoherentMotion_C#v1	1	500
851	1	4	42	0	0	3	3	256	344	768	1032	CoherentMotion_C#v1	1	500
955	0	0	5	2	3	3	3	31	569	93	1707	CoherentMotion_C#v1	1	500
900	0	2	23	0	2	3	3	143	457	429	1371	CoherentMotion_C#v1	1	500
665	1	4	42	3	3	3	3	256	344	768	1032	CoherentMotion_C#v1	1	500
1015	1	3	33	3	3	3	3	199	401	597	1203	CoherentMotion_C#v1	1	500
989	1	1	14	2	2	3	3	87	513	261	1539	CoherentMotion_C#v1	1	500
717	1	7	70	0	0	3	3	424	176	1272	528	CoherentMotion_C#v1	1	500
876	1	4	42	2	2	3	3	256	344	768	1032	CoherentMotion_C#v1	1	500
777	1	4	42	3	3	3	3	256	344	768	1032	CoherentMotion_C#v1	1	500
689	1	4	42	1	1	3	3	256	344	768	1032	CoherentMotion_C#v1	1	500
784	0	0	5	1	2	3	3	31	569	93	1707	CoherentMotion_C#v1	1	500
962	1	5	51	2	2	3	3	312	288	936	864	CoherentMotion_C#v1	1	500
735	1	5	51	1	1	3	3	312	288	936	864	CoherentMotion_C#v1	1	500
855	1	6	61	1	1	3	3	368	232	1104	696	CoherentMotion_C#v1	1	500
722	1	7	70	3	3	3	3	424	176	1272	528	CoherentMotion_C#v1	1	500
862	1	7	70	1	1	3	3	424	176	1272	528	CoherentMotion_C#v1	1	500
803	1	2	23	2	2	3	3	143	457	429	1371	CoherentMotion_C#v1	1	500
1103	0	0	5	3	0	3	3	31	569	93	1707	CoherentMotion_C#v1	1	500
628	1	6	61	3	3	3	3	368	232	1104	696	CoherentMotion_C#v1	1	500
843	1	7	70	0	0	3	3	424	176	1272	528	CoherentMotion_C#v1	1	500
814	1	2	23	0	0	3	3	143	457	429	1371	CoherentMotion_C#v1	1	500
927	1	3	33	2	2	3	3	199	401	597	1203	CoherentMotion_C#v1	1	500
786	1	3	33	2	2	3	3	199	401	597	1203	CoherentMotion_C#v1	1	500
911	1	1	14	1	1	3	3	87	513	261	1539	CoherentMotion_C#v1	1	500
1075	0	1	14	3	1	3	3	87	513	261	1539	CoherentMotion_C#v1	1	500
820	0	1	14	3	2	3	3	87	513	261	1539	CoherentMotion_C#v1	1	500
766	1	7	70	1	1	3	3	424	176	1272	528	CoherentMotion_C#v1	1	500
870	1	6	61	2	2	3	3	368	232	1104	696	CoherentMotion_C#v1	1	500
993	0	2	23	1	3	3	3	143	457	429	1371	CoherentMotion_C#v1	1	500
1223	0	1	14	3	0	3	3	87	513	261	1539	CoherentMotion_C#v1	1	500
1058	0	1	14	3	1	3	3	87	513	261	1539	CoherentMotion_C#v1	1	500
690	1	4	42	3	3	3	3	256	344	768	1032	CoherentMotion_C#v1	1	500
1059	1	5	51	3	3	3	3	312	288	936	864	CoherentMotion_C#v1	1	500
818	1	6	61	0	0	3	3	368	232	1104	696	CoherentMotion_C#v1	1	500
1065	1	1	14	0	0	3	3	87	513	261	1539	CoherentMotion_C#v1	1	500
917	1	2	23	3	3	3	3	143	457	429	1371	CoherentMotion_C#v1	1	500
962	1	5	51	2	2	3	3	312	288	936	864	CoherentMotion_C#v1	1	500
782	1	5	51	0	0	3	3	312	288	936	864	CoherentMotion_C#v1	1	500
983	0	0	5	3	2	3	3	31	569	93	1707	CoherentMotion_C#v1	1	500
877	0	1	14	2	0	3	3	87	513	261	1539	CoherentMotion_C#v1	1	500
737	0	0	5	2	0	3	3	31	569	93	1707	CoherentMotion_C#v1	1	500
744	1	4	42	2	2	3	3	256	344	768	1032	CoherentMotion_C#v1	1	500
640	1	5	51	1	1	3	3	312	288	936	864	CoherentMotion_C#v1	1	500
701	1	5	51	0	0	3	3	312	288	936	864	CoherentMotion_C#v1	1	500
821	0	0	5	1	3	3	3	31	569	93	1707	CoherentMotion_C#v1	1	500
695	1	4	42	0	0	3	3	256	344	768	1032	CoherentMotion_C#v1	1	500
701	1	3	33	0	0	3	3	199	401	597	1203	CoherentMotion_C#v1	1	500
661	1	6	61	0	0	3	3	368	232	1104	696	CoherentMotion_C#v1	1	500
667	1	7	70	2	2	3	3	424	176	1272	528	CoherentMotion_C#v1	1	500
688	0	0	5	3	0	3	3	31	569	93	1707	CoherentMotion_C#v1	1	500
647	0	0	5	3	0	3	3	31	569	93	1707	CoherentMotion_C#v1	1	500
730	0	1	14	1	0	3	3	87	513	261	1539	CoherentMotion_C#v1	1	500
708	1	1	14	0	0	3	3	87	513	261	1539	CoherentMotion_C#v1	1	500
651	1	5	51	3	3	3	3	312	288	936	864	CoherentMotion_C#v1	1	500
673	1	7	70	0	0	3	3	424	176	1272	528	CoherentMotion_C#v1	1	500
595	1	6	61	1	1	3	3	368	232	1104	696	CoherentMotion_C#v1	1	500
619	1	7	70	1	1	3	3	424	176	1272	528	CoherentMotion_C#v1	1	500
848	0	1	14	0	3	3	3	87	513	261	1539	CoherentMotion_C#v1	1	500
619	1	5	51	3	3	3	3	312	288	936	864	CoherentMotion_C#v1	1	500
780	1	7	70	1	1	3	3	424	176	1272	528	CoherentMotion_C#v1	1	500
687	1	3	33	0	0	3	3	199	401	597	1203	CoherentMotion_C#v1	1	500
709	1	3	33	3	3	3	3	199	401	597	1203	CoherentMotion_C#v1	1	500
922	1	7	70	2	2	3	3	424	176	1272	528	CoherentMotion_C#v1	1	500
664	1	2	23	3	3	3	3	143	457	429	1371	CoherentMotion_C#v1	1	500
685	1	6	61	3	3	3	3	368	232	1104	696	CoherentMotion_C#v1	1	500
583	1	2	23	1	1	3	3	143	457	429	1371	CoherentMotion_C#v1	1	500
786	1	2	23	3	3	3	3	143	457	429	1371	CoherentMotion_C#v1	1	500
772	1	5	51	0	0	3	3	312	288	936	864	CoherentMotion_C#v1	1	500
629	1	7	70	2	2	3	3	424	176	1272	528	CoherentMotion_C#v1	1	500
527	1	5	51	1	1	3	3	312	288	936	864	CoherentMotion_C#v1	1	500
522	1	4	42	3	3	3	3	256	344	768	1032	CoherentMotion_C#v1	1	500
591	1	7	70	3	3	3	3	424	176	1272	528	CoherentMotion_C#v1	1	500
619	1	4	42	0	0	3	3	256	344	768	1032	CoherentMotion_C#v1	1	500
664	1	6	61	1	1	3	3	368	232	1104	696	CoherentMotion_C#v1	1	500
886	0	1	14	0	2	3	3	87	513	261	1539	CoherentMotion_C#v1	1	500
937	1	3	33	1	1	3	3	199	401	597	1203	CoherentMotion_C#v1	1	500
686	1	4	42	2	2	3	3	256	344	768	1032	CoherentMotion_C#v1	1	500
877	0	0	5	0	3	3	3	31	569	93	1707	CoherentMotion_C#v1	1	500
615	1	6	61	3	3	3	3	368	232	1104	696	CoherentMotion_C#v1	1	500
541	1	6	61	1	1	3	3	368	232	1104	696	CoherentMotion_C#v1	1	500
886	1	1	14	1	1	3	3	87	513	261	1539	CoherentMotion_C#v1	1	500
1178	0	2	23	1	0	3	3	143	457	429	1371	CoherentMotion_C#v1	1	500
949	0	2	23	1	2	3	3	143	457	429	1371	CoherentMotion_C#v1	1	500
674	1	4	42	1	1	3	3	256	344	768	1032	CoherentMotion_C#v1	1	500
978	0	3	33	0	3	3	3	199	401	597	1203	CoherentMotion_C#v1	1	500
1064	0	0	5	1	2	3	3	31	569	93	1707	CoherentMotion_C#v1	1	500
871	1	4	42	2	2	3	3	256	344	768	1032	CoherentMotion_C#v1	1	500
803	1	5	51	2	2	3	3	312	288	936	864	CoherentMotion_C#v1	1	500
779	1	3	33	2	2	3	3	199	401	597	1203	CoherentMotion_C#v1	1	500
1107	0	1	14	3	0	3	3	87	513	261	1539	CoherentMotion_C#v1	1	500
1093	1	2	23	3	3	3	3	143	457	429	1371	CoherentMotion_C#v1	1	500
886	1	5	51	3	3	3	3	312	288	936	864	CoherentMotion_C#v1	1	500
883	0	1	14	2	1	3	3	87	513	261	1539	CoherentMotion_C#v1	1	500
894	1	5	51	1	1	3	3	312	288	936	864	CoherentMotion_C#v1	1	500
818	1	4	42	1	1	3	3	256	344	768	1032	CoherentMotion_C#v1	1	500
1076	0	2	23	3	2	3	3	143	457	429	1371	CoherentMotion_C#v1	1	500
1041	0	0	5	0	2	3	3	31	569	93	1707	CoherentMotion_C#v1	1	500
900	1	1	14	0	0	3	3	87	513	261	1539	CoherentMotion_C#v1	1	500
912	1	4	42	2	2	3	3	256	344	768	1032	CoherentMotion_C#v1	1	500
915	1	6	61	2	2	3	3	368	232	1104	696	CoherentMotion_C#v1	1	500
1121	0	0	5	0	3	3	3	31	569	93	1707	CoherentMotion_C#v1	1	500
798	1	5	51	0	0	3	3	312	288	936	864	CoherentMotion_C#v1	1	500
892	1	5	51	2	2	3	3	312	288	936	864	CoherentMotion_C#v1	1	500
1152	0	0	5	2	1	3	3	31	569	93	1707	CoherentMotion_C#v1	1	500
906	1	3	33	0	0	3	3	199	401	597	1203	CoherentMotion_C#v1	1	500
901	0	0	5	1	2	3	3	31	569	93	1707	CoherentMotion_C#v1	1	500
866	1	2	23	3	3	3	3	143	457	429	1371	CoherentMotion_C#v1	1	500
684	1	3	33	1	1	3	3	199	401	597	1203	CoherentMotion_C#v1	1	500
991	1	3	33	0	0	3	3	199	401	597	1203	CoherentMotion_C#v1	1	500
880	0	2	23	3	2	3	3	143	457	429	1371	CoherentMotion_C#v1	1	500
625	1	6	61	1	1	3	3	368	232	1104	696	CoherentMotion_C#v1	1	500
801	1	4	42	2	2	3	3	256	344	768	1032	CoherentMotion_C#v1	1	500
1472	0	0	5	2	3	3	3	31	569	93	1707	CoherentMotion_C#v1	1	500
991	0	0	5	1	2	3	3	31	569	93	1707	CoherentMotion_C#v1	1	500
638	1	4	42	1	1	3	3	256	344	768	1032	CoherentMotion_C#v1	1	500
899	1	1	14	2	2	3	3	87	513	261	1539	CoherentMotion_C#v1	1	500
892	1	1	14	3	3	3	3	87	513	261	1539	CoherentMotion_C#v1	1	500
930	1	0	5	2	2	3	3	31	569	93	1707	CoherentMotion_C#v1	1	500
981	1	2	23	2	2	3	3	143	457	429	1371	CoherentMotion_C#v1	1	500
788	1	7	70	2	2	3	3	424	176	1272	528	CoherentMotion_C#v1	1	500
822	1	6	61	0	0	3	3	368	232	1104	696	CoherentMotion_C#v1	1	500
888	1	7	70	0	0	3	3	424	176	1272	528	CoherentMotion_C#v1	1	500
898	1	3	33	0	0	3	3	199	401	597	1203	CoherentMotion_C#v1	1	500
816	1	3	33	2	2	3	3	199	401	597	1203	CoherentMotion_C#v1	1	500
1026	1	3	33	0	0	3	3	199	401	597	1203	CoherentMotion_C#v1	1	500
799	1	0	5	2	2	3	3	31	569	93	1707	CoherentMotion_C#v1	1	500
1041	1	1	14	2	2	3	3	87	513	261	1539	CoherentMotion_C#v1	1	500
800	1	7	70	2	2	3	3	424	176	1272	528	CoherentMotion_C#v1	1	500
899	1	6	61	3	3	3	3	368	232	1104	696	CoherentMotion_C#v1	1	500
807	1	4	42	0	0	3	3	256	344	768	1032	CoherentMotion_C#v1	1	500
928	0	2	23	1	2	3	3	143	457	429	1371	CoherentMotion_C#v1	1	500
854	1	4	42	0	0	3	3	256	344	768	1032	CoherentMotion_C#v1	1	500
872	0	1	14	1	2	3	3	87	513	261	1539	CoherentMotion_C#v1	1	500
715	1	5	51	2	2	3	3	312	288	936	864	CoherentMotion_C#v1	1	500
754	1	5	51	2	2	3	3	312	288	936	864	CoherentMotion_C#v1	1	500
626	1	7	70	2	2	3	3	424	176	1272	528	CoherentMotion_C#v1	1	500
695	1	5	51	1	1	3	3	312	288	936	864	CoherentMotion_C#v1	1	500
727	1	3	33	0	0	3	3	199	401	597	1203	CoherentMotion_C#v1	1	500
1006	0	0	5	1	3	3	3	31	569	93	1707	CoherentMotion_C#v1	1	500
645	1	6	61	2	2	3	3	368	232	1104	696	CoherentMotion_C#v1	1	500
