# Supplementary material for: The Leuven Embedded Figures Test (L-EFT): measuring perception, intelligence or executive function?
Source: PeerJ. 2018 Mar 26;6:e4524. doi: 10.7717/peerj.4524 (PMC5875396; doi:10.7717/peerj.4524)
Supplement: Supplemental Information 9 [file peerj-06-4524-s009.zip › Study 1/CoherentMotion/117792CoherentMotion.csv]

ReactionTime	Accuracy	CoherenceLevel	CoherenceValue	StimDirection	RespDirection	G_MeanCoherentSpeed	G_MeanRandomSpeed	TotalCoherent	TotalRandom	TotalCoherentSpeed	TotalRandomSpeed	TestID	MainPrac	MotionDuration
2004	1	7	70	3	3	3	3	424	176	1272	528	CoherentMotion_C#v1	0	1000
1646	1	4	42	0	0	3	3	256	344	768	1032	CoherentMotion_C#v1	0	1000
1594	1	3	33	2	2	3	3	199	401	597	1203	CoherentMotion_C#v1	0	1000
1848	0	2	23	2	0	3	3	143	457	429	1371	CoherentMotion_C#v1	0	1000
1663	1	7	70	2	2	3	3	424	176	1272	528	CoherentMotion_C#v1	0	1000
1537	1	2	23	3	3	3	3	143	457	429	1371	CoherentMotion_C#v1	0	1000
1422	0	6	61	3	1	3	3	368	232	1104	696	CoherentMotion_C#v1	0	1000
1815	0	7	70	3	1	3	3	424	176	1272	528	CoherentMotion_C#v1	0	1000
1690	0	2	23	2	0	3	3	143	457	429	1371	CoherentMotion_C#v1	0	1000
1818	1	1	14	1	1	3	3	87	513	261	1539	CoherentMotion_C#v1	0	1000
1726	0	1	14	3	1	3	3	87	513	261	1539	CoherentMotion_C#v1	0	1000
1900	1	7	70	3	3	3	3	424	176	1272	528	CoherentMotion_C#v1	0	1000
2022	1	7	70	1	1	3	3	424	176	1272	528	CoherentMotion_C#v1	0	1000
1598	1	4	42	3	3	3	3	256	344	768	1032	CoherentMotion_C#v1	0	1000
1690	1	7	70	3	3	3	3	424	176	1272	528	CoherentMotion_C#v1	0	1000
1469	1	5	51	2	2	3	3	312	288	936	864	CoherentMotion_C#v1	0	1000
1157	1	4	42	0	0	3	3	256	344	768	1032	CoherentMotion_C#v1	0	1000
1467	1	1	14	3	3	3	3	87	513	261	1539	CoherentMotion_C#v1	0	1000
1542	1	1	14	3	3	3	3	87	513	261	1539	CoherentMotion_C#v1	0	1000
1122	1	6	61	0	0	3	3	368	232	1104	696	CoherentMotion_C#v1	0	1000
1348	1	6	61	0	0	3	3	368	232	1104	696	CoherentMotion_C#v1	0	1000
1404	1	4	42	3	3	3	3	256	344	768	1032	CoherentMotion_C#v1	0	1000
1349	1	6	61	0	0	3	3	368	232	1104	696	CoherentMotion_C#v1	0	1000
1480	1	1	14	0	0	3	3	87	513	261	1539	CoherentMotion_C#v1	0	1000
1463	1	5	51	3	3	3	3	312	288	936	864	CoherentMotion_C#v1	0	1000
1457	1	7	70	3	3	3	3	424	176	1272	528	CoherentMotion_C#v1	0	1000
1469	1	7	70	0	0	3	3	424	176	1272	528	CoherentMotion_C#v1	0	1000
1383	1	4	42	0	0	3	3	256	344	768	1032	CoherentMotion_C#v1	0	1000
1488	1	4	42	2	2	3	3	256	344	768	1032	CoherentMotion_C#v1	0	1000
1882	0	1	14	1	2	3	3	87	513	261	1539	CoherentMotion_C#v1	0	1000
1552	1	2	23	0	0	3	3	143	457	429	1371	CoherentMotion_C#v1	0	1000
2025	0	5	51	1	0	3	3	312	288	936	864	CoherentMotion_C#v1	0	1000
1942	1	0	5	0	0	3	3	31	569	93	1707	CoherentMotion_C#v1	0	1000
1805	0	6	61	1	3	3	3	368	232	1104	696	CoherentMotion_C#v1	0	1000
1521	1	0	5	0	0	3	3	31	569	93	1707	CoherentMotion_C#v1	0	1000
1468	1	3	33	0	0	3	3	199	401	597	1203	CoherentMotion_C#v1	0	1000
1399	0	0	5	2	0	3	3	31	569	93	1707	CoherentMotion_C#v1	0	1000
1168	1	7	70	1	1	3	3	424	176	1272	528	CoherentMotion_C#v1	0	1000
1698	1	4	42	0	0	3	3	256	344	768	1032	CoherentMotion_C#v1	0	1000
1362	1	1	14	3	3	3	3	87	513	261	1539	CoherentMotion_C#v1	0	1000
1419	1	6	61	2	2	3	3	368	232	1104	696	CoherentMotion_C#v1	0	1000
1460	1	7	70	2	2	3	3	424	176	1272	528	CoherentMotion_C#v1	0	1000
1245	1	1	14	1	1	3	3	87	513	261	1539	CoherentMotion_C#v1	0	1000
1844	1	2	23	1	1	3	3	143	457	429	1371	CoherentMotion_C#v1	0	1000
1416	1	4	42	3	3	3	3	256	344	768	1032	CoherentMotion_C#v1	0	1000
1408	1	0	5	0	0	3	3	31	569	93	1707	CoherentMotion_C#v1	0	1000
1369	0	0	5	3	0	3	3	31	569	93	1707	CoherentMotion_C#v1	0	1000
1218	1	5	51	2	2	3	3	312	288	936	864	CoherentMotion_C#v1	0	1000
1909	0	2	23	0	2	3	3	143	457	429	1371	CoherentMotion_C#v1	0	1000
2077	1	5	51	0	0	3	3	312	288	936	864	CoherentMotion_C#v1	0	1000
1702	1	3	33	1	1	3	3	199	401	597	1203	CoherentMotion_C#v1	0	1000
1463	1	4	42	1	1	3	3	256	344	768	1032	CoherentMotion_C#v1	0	1000
2097	1	2	23	3	3	3	3	143	457	429	1371	CoherentMotion_C#v1	0	1000
1148	1	6	61	0	0	3	3	368	232	1104	696	CoherentMotion_C#v1	0	1000
1151	1	4	42	3	3	3	3	256	344	768	1032	CoherentMotion_C#v1	0	1000
2288	1	3	33	2	2	3	3	199	401	597	1203	CoherentMotion_C#v1	0	1000
1425	1	3	33	2	2	3	3	199	401	597	1203	CoherentMotion_C#v1	0	1000
1547	1	6	61	2	2	3	3	368	232	1104	696	CoherentMotion_C#v1	0	1000
1412	1	1	14	1	1	3	3	87	513	261	1539	CoherentMotion_C#v1	0	1000
1361	1	7	70	2	2	3	3	424	176	1272	528	CoherentMotion_C#v1	0	1000
1464	1	2	23	0	0	3	3	143	457	429	1371	CoherentMotion_C#v1	0	1000
1442	1	1	14	1	1	3	3	87	513	261	1539	CoherentMotion_C#v1	0	1000
1644	1	7	70	2	2	3	3	424	176	1272	528	CoherentMotion_C#v1	0	1000
1676	1	2	23	3	3	3	3	143	457	429	1371	CoherentMotion_C#v1	0	1000
1740	0	0	5	1	0	3	3	31	569	93	1707	CoherentMotion_C#v1	0	1000
1359	1	3	33	1	1	3	3	199	401	597	1203	CoherentMotion_C#v1	0	1000
1591	1	1	14	0	0	3	3	87	513	261	1539	CoherentMotion_C#v1	0	1000
1459	1	7	70	1	1	3	3	424	176	1272	528	CoherentMotion_C#v1	0	1000
1357	0	1	14	1	3	3	3	87	513	261	1539	CoherentMotion_C#v1	0	1000
1413	0	0	5	0	2	3	3	31	569	93	1707	CoherentMotion_C#v1	0	1000
1280	1	4	42	3	3	3	3	256	344	768	1032	CoherentMotion_C#v1	0	1000
2246	1	2	23	2	2	3	3	143	457	429	1371	CoherentMotion_C#v1	0	1000
1092	1	7	70	1	1	3	3	424	176	1272	528	CoherentMotion_C#v1	0	1000
1459	0	0	5	1	3	3	3	31	569	93	1707	CoherentMotion_C#v1	0	1000
1361	1	3	33	2	2	3	3	199	401	597	1203	CoherentMotion_C#v1	0	1000
1656	1	4	42	3	3	3	3	256	344	768	1032	CoherentMotion_C#v1	0	1000
1432	0	1	14	1	0	3	3	87	513	261	1539	CoherentMotion_C#v1	0	1000
2063	1	5	51	1	1	3	3	312	288	936	864	CoherentMotion_C#v1	0	1000
1321	1	4	42	1	1	3	3	256	344	768	1032	CoherentMotion_C#v1	0	1000
1220	1	6	61	0	0	3	3	368	232	1104	696	CoherentMotion_C#v1	0	1000
1153	1	4	42	1	1	3	3	256	344	768	1032	CoherentMotion_C#v1	1	500
949	1	4	42	0	0	3	3	256	344	768	1032	CoherentMotion_C#v1	1	500
1153	1	3	33	3	3	3	3	199	401	597	1203	CoherentMotion_C#v1	1	500
1157	1	6	61	2	2	3	3	368	232	1104	696	CoherentMotion_C#v1	1	500
902	1	4	42	1	1	3	3	256	344	768	1032	CoherentMotion_C#v1	1	500
943	1	3	33	3	3	3	3	199	401	597	1203	CoherentMotion_C#v1	1	500
1499	0	7	70	2	0	3	3	424	176	1272	528	CoherentMotion_C#v1	1	500
987	1	3	33	0	0	3	3	199	401	597	1203	CoherentMotion_C#v1	1	500
1065	1	5	51	3	3	3	3	312	288	936	864	CoherentMotion_C#v1	1	500
1048	0	2	23	3	1	3	3	143	457	429	1371	CoherentMotion_C#v1	1	500
921	1	4	42	0	0	3	3	256	344	768	1032	CoherentMotion_C#v1	1	500
1062	0	4	42	3	1	3	3	256	344	768	1032	CoherentMotion_C#v1	1	500
1286	0	1	14	2	3	3	3	87	513	261	1539	CoherentMotion_C#v1	1	500
907	1	2	23	0	0	3	3	143	457	429	1371	CoherentMotion_C#v1	1	500
1013	1	5	51	3	3	3	3	312	288	936	864	CoherentMotion_C#v1	1	500
1365	1	2	23	3	3	3	3	143	457	429	1371	CoherentMotion_C#v1	1	500
1710	1	1	14	1	1	3	3	87	513	261	1539	CoherentMotion_C#v1	1	500
1151	1	4	42	0	0	3	3	256	344	768	1032	CoherentMotion_C#v1	1	500
1201	1	5	51	2	2	3	3	312	288	936	864	CoherentMotion_C#v1	1	500
1573	1	4	42	2	2	3	3	256	344	768	1032	CoherentMotion_C#v1	1	500
1217	1	3	33	3	3	3	3	199	401	597	1203	CoherentMotion_C#v1	1	500
1525	1	6	61	3	3	3	3	368	232	1104	696	CoherentMotion_C#v1	1	500
961	1	7	70	0	0	3	3	424	176	1272	528	CoherentMotion_C#v1	1	500
1182	1	4	42	3	3	3	3	256	344	768	1032	CoherentMotion_C#v1	1	500
1246	1	5	51	2	2	3	3	312	288	936	864	CoherentMotion_C#v1	1	500
1491	0	0	5	1	3	3	3	31	569	93	1707	CoherentMotion_C#v1	1	500
1283	1	0	5	1	1	3	3	31	569	93	1707	CoherentMotion_C#v1	1	500
1590	0	3	33	1	3	3	3	199	401	597	1203	CoherentMotion_C#v1	1	500
1447	1	7	70	2	2	3	3	424	176	1272	528	CoherentMotion_C#v1	1	500
845	1	2	23	1	1	3	3	143	457	429	1371	CoherentMotion_C#v1	1	500
890	1	6	61	0	0	3	3	368	232	1104	696	CoherentMotion_C#v1	1	500
903	0	2	23	2	3	3	3	143	457	429	1371	CoherentMotion_C#v1	1	500
1249	0	0	5	0	1	3	3	31	569	93	1707	CoherentMotion_C#v1	1	500
871	1	7	70	1	1	3	3	424	176	1272	528	CoherentMotion_C#v1	1	500
995	1	6	61	0	0	3	3	368	232	1104	696	CoherentMotion_C#v1	1	500
897	1	3	33	1	1	3	3	199	401	597	1203	CoherentMotion_C#v1	1	500
910	1	4	42	1	1	3	3	256	344	768	1032	CoherentMotion_C#v1	1	500
1003	1	6	61	1	1	3	3	368	232	1104	696	CoherentMotion_C#v1	1	500
953	1	0	5	3	3	3	3	31	569	93	1707	CoherentMotion_C#v1	1	500
1109	1	6	61	2	2	3	3	368	232	1104	696	CoherentMotion_C#v1	1	500
740	1	7	70	1	1	3	3	424	176	1272	528	CoherentMotion_C#v1	1	500
1344	1	0	5	0	0	3	3	31	569	93	1707	CoherentMotion_C#v1	1	500
870	1	3	33	3	3	3	3	199	401	597	1203	CoherentMotion_C#v1	1	500
1394	1	5	51	1	1	3	3	312	288	936	864	CoherentMotion_C#v1	1	500
1004	1	6	61	0	0	3	3	368	232	1104	696	CoherentMotion_C#v1	1	500
986	1	1	14	3	3	3	3	87	513	261	1539	CoherentMotion_C#v1	1	500
1160	0	1	14	2	1	3	3	87	513	261	1539	CoherentMotion_C#v1	1	500
1244	1	3	33	0	0	3	3	199	401	597	1203	CoherentMotion_C#v1	1	500
944	1	4	42	2	2	3	3	256	344	768	1032	CoherentMotion_C#v1	1	500
1228	1	1	14	3	3	3	3	87	513	261	1539	CoherentMotion_C#v1	1	500
1249	1	2	23	3	3	3	3	143	457	429	1371	CoherentMotion_C#v1	1	500
675	1	6	61	1	1	3	3	368	232	1104	696	CoherentMotion_C#v1	1	500
861	1	4	42	0	0	3	3	256	344	768	1032	CoherentMotion_C#v1	1	500
904	1	3	33	1	1	3	3	199	401	597	1203	CoherentMotion_C#v1	1	500
885	1	7	70	0	0	3	3	424	176	1272	528	CoherentMotion_C#v1	1	500
1088	1	0	5	3	3	3	3	31	569	93	1707	CoherentMotion_C#v1	1	500
993	0	2	23	0	1	3	3	143	457	429	1371	CoherentMotion_C#v1	1	500
1069	0	0	5	0	3	3	3	31	569	93	1707	CoherentMotion_C#v1	1	500
896	1	2	23	3	3	3	3	143	457	429	1371	CoherentMotion_C#v1	1	500
1036	1	7	70	3	3	3	3	424	176	1272	528	CoherentMotion_C#v1	1	500
1755	1	2	23	2	2	3	3	143	457	429	1371	CoherentMotion_C#v1	1	500
669	1	4	42	1	1	3	3	256	344	768	1032	CoherentMotion_C#v1	1	500
816	1	6	61	3	3	3	3	368	232	1104	696	CoherentMotion_C#v1	1	500
1372	0	2	23	2	1	3	3	143	457	429	1371	CoherentMotion_C#v1	1	500
1047	1	0	5	0	0	3	3	31	569	93	1707	CoherentMotion_C#v1	1	500
951	1	0	5	2	2	3	3	31	569	93	1707	CoherentMotion_C#v1	1	500
995	1	3	33	0	0	3	3	199	401	597	1203	CoherentMotion_C#v1	1	500
914	1	1	14	3	3	3	3	87	513	261	1539	CoherentMotion_C#v1	1	500
894	1	6	61	1	1	3	3	368	232	1104	696	CoherentMotion_C#v1	1	500
954	0	1	14	1	2	3	3	87	513	261	1539	CoherentMotion_C#v1	1	500
1222	0	0	5	0	3	3	3	31	569	93	1707	CoherentMotion_C#v1	1	500
908	0	1	14	2	0	3	3	87	513	261	1539	CoherentMotion_C#v1	1	500
792	1	4	42	1	1	3	3	256	344	768	1032	CoherentMotion_C#v1	1	500
2178	0	7	70	2	0	3	3	424	176	1272	528	CoherentMotion_C#v1	1	500
942	0	2	23	1	3	3	3	143	457	429	1371	CoherentMotion_C#v1	1	500
747	1	6	61	1	1	3	3	368	232	1104	696	CoherentMotion_C#v1	1	500
658	1	7	70	3	3	3	3	424	176	1272	528	CoherentMotion_C#v1	1	500
872	1	2	23	0	0	3	3	143	457	429	1371	CoherentMotion_C#v1	1	500
643	1	5	51	0	0	3	3	312	288	936	864	CoherentMotion_C#v1	1	500
824	0	0	5	2	0	3	3	31	569	93	1707	CoherentMotion_C#v1	1	500
851	0	0	5	2	1	3	3	31	569	93	1707	CoherentMotion_C#v1	1	500
893	1	3	33	1	1	3	3	199	401	597	1203	CoherentMotion_C#v1	1	500
794	1	6	61	1	1	3	3	368	232	1104	696	CoherentMotion_C#v1	1	500
915	0	6	61	2	0	3	3	368	232	1104	696	CoherentMotion_C#v1	1	500
910	0	1	14	0	3	3	3	87	513	261	1539	CoherentMotion_C#v1	1	500
1436	1	2	23	0	0	3	3	143	457	429	1371	CoherentMotion_C#v1	1	500
804	1	0	5	0	0	3	3	31	569	93	1707	CoherentMotion_C#v1	1	500
699	0	5	51	2	0	3	3	312	288	936	864	CoherentMotion_C#v1	1	500
660	0	1	14	3	1	3	3	87	513	261	1539	CoherentMotion_C#v1	1	500
886	1	5	51	2	2	3	3	312	288	936	864	CoherentMotion_C#v1	1	500
741	1	6	61	0	0	3	3	368	232	1104	696	CoherentMotion_C#v1	1	500
766	1	1	14	1	1	3	3	87	513	261	1539	CoherentMotion_C#v1	1	500
695	1	7	70	1	1	3	3	424	176	1272	528	CoherentMotion_C#v1	1	500
828	0	2	23	0	1	3	3	143	457	429	1371	CoherentMotion_C#v1	1	500
760	1	5	51	1	1	3	3	312	288	936	864	CoherentMotion_C#v1	1	500
607	1	3	33	1	1	3	3	199	401	597	1203	CoherentMotion_C#v1	1	500
1124	0	0	5	2	3	3	3	31	569	93	1707	CoherentMotion_C#v1	1	500
738	1	4	42	3	3	3	3	256	344	768	1032	CoherentMotion_C#v1	1	500
812	1	3	33	0	0	3	3	199	401	597	1203	CoherentMotion_C#v1	1	500
742	1	1	14	1	1	3	3	87	513	261	1539	CoherentMotion_C#v1	1	500
1069	1	2	23	3	3	3	3	143	457	429	1371	CoherentMotion_C#v1	1	500
985	0	1	14	3	0	3	3	87	513	261	1539	CoherentMotion_C#v1	1	500
841	1	1	14	3	3	3	3	87	513	261	1539	CoherentMotion_C#v1	1	500
1890	1	0	5	0	0	3	3	31	569	93	1707	CoherentMotion_C#v1	1	500
921	0	0	5	0	3	3	3	31	569	93	1707	CoherentMotion_C#v1	1	500
1732	0	1	14	2	3	3	3	87	513	261	1539	CoherentMotion_C#v1	1	500
852	0	1	14	2	0	3	3	87	513	261	1539	CoherentMotion_C#v1	1	500
897	1	3	33	3	3	3	3	199	401	597	1203	CoherentMotion_C#v1	1	500
712	1	7	70	0	0	3	3	424	176	1272	528	CoherentMotion_C#v1	1	500
837	1	6	61	2	2	3	3	368	232	1104	696	CoherentMotion_C#v1	1	500
781	1	3	33	3	3	3	3	199	401	597	1203	CoherentMotion_C#v1	1	500
791	1	4	42	1	1	3	3	256	344	768	1032	CoherentMotion_C#v1	1	500
913	1	7	70	2	2	3	3	424	176	1272	528	CoherentMotion_C#v1	1	500
1083	1	3	33	2	2	3	3	199	401	597	1203	CoherentMotion_C#v1	1	500
1036	0	3	33	2	3	3	3	199	401	597	1203	CoherentMotion_C#v1	1	500
780	1	7	70	0	0	3	3	424	176	1272	528	CoherentMotion_C#v1	1	500
869	1	4	42	1	1	3	3	256	344	768	1032	CoherentMotion_C#v1	1	500
798	1	5	51	2	2	3	3	312	288	936	864	CoherentMotion_C#v1	1	500
727	1	5	51	3	3	3	3	312	288	936	864	CoherentMotion_C#v1	1	500
929	1	3	33	3	3	3	3	199	401	597	1203	CoherentMotion_C#v1	1	500
765	1	7	70	3	3	3	3	424	176	1272	528	CoherentMotion_C#v1	1	500
708	1	7	70	2	2	3	3	424	176	1272	528	CoherentMotion_C#v1	1	500
749	1	3	33	1	1	3	3	199	401	597	1203	CoherentMotion_C#v1	1	500
724	1	7	70	3	3	3	3	424	176	1272	528	CoherentMotion_C#v1	1	500
731	0	4	42	3	1	3	3	256	344	768	1032	CoherentMotion_C#v1	1	500
1331	1	2	23	0	0	3	3	143	457	429	1371	CoherentMotion_C#v1	1	500
778	1	3	33	3	3	3	3	199	401	597	1203	CoherentMotion_C#v1	1	500
948	1	0	5	0	0	3	3	31	569	93	1707	CoherentMotion_C#v1	1	500
768	1	7	70	0	0	3	3	424	176	1272	528	CoherentMotion_C#v1	1	500
1017	1	1	14	3	3	3	3	87	513	261	1539	CoherentMotion_C#v1	1	500
760	1	5	51	2	2	3	3	312	288	936	864	CoherentMotion_C#v1	1	500
719	1	7	70	1	1	3	3	424	176	1272	528	CoherentMotion_C#v1	1	500
807	1	1	14	2	2	3	3	87	513	261	1539	CoherentMotion_C#v1	1	500
672	1	7	70	3	3	3	3	424	176	1272	528	CoherentMotion_C#v1	1	500
678	1	5	51	0	0	3	3	312	288	936	864	CoherentMotion_C#v1	1	500
845	1	4	42	0	0	3	3	256	344	768	1032	CoherentMotion_C#v1	1	500
643	1	5	51	1	1	3	3	312	288	936	864	CoherentMotion_C#v1	1	500
635	0	1	14	0	1	3	3	87	513	261	1539	CoherentMotion_C#v1	1	500
1454	1	1	14	2	2	3	3	87	513	261	1539	CoherentMotion_C#v1	1	500
987	1	7	70	1	1	3	3	424	176	1272	528	CoherentMotion_C#v1	1	500
763	1	7	70	2	2	3	3	424	176	1272	528	CoherentMotion_C#v1	1	500
676	1	7	70	1	1	3	3	424	176	1272	528	CoherentMotion_C#v1	1	500
826	1	7	70	0	0	3	3	424	176	1272	528	CoherentMotion_C#v1	1	500
900	1	3	33	2	2	3	3	199	401	597	1203	CoherentMotion_C#v1	1	500
783	1	7	70	0	0	3	3	424	176	1272	528	CoherentMotion_C#v1	1	500
889	1	5	51	2	2	3	3	312	288	936	864	CoherentMotion_C#v1	1	500
980	1	2	23	0	0	3	3	143	457	429	1371	CoherentMotion_C#v1	1	500
881	1	6	61	3	3	3	3	368	232	1104	696	CoherentMotion_C#v1	1	500
545	1	6	61	1	1	3	3	368	232	1104	696	CoherentMotion_C#v1	1	500
929	1	5	51	2	2	3	3	312	288	936	864	CoherentMotion_C#v1	1	500
799	1	6	61	0	0	3	3	368	232	1104	696	CoherentMotion_C#v1	1	500
727	1	4	42	3	3	3	3	256	344	768	1032	CoherentMotion_C#v1	1	500
655	0	1	14	3	1	3	3	87	513	261	1539	CoherentMotion_C#v1	1	500
1285	1	1	14	1	1	3	3	87	513	261	1539	CoherentMotion_C#v1	1	500
939	0	0	5	2	1	3	3	31	569	93	1707	CoherentMotion_C#v1	1	500
824	1	5	51	0	0	3	3	312	288	936	864	CoherentMotion_C#v1	1	500
882	0	0	5	1	3	3	3	31	569	93	1707	CoherentMotion_C#v1	1	500
749	1	7	70	0	0	3	3	424	176	1272	528	CoherentMotion_C#v1	1	500
965	0	4	42	2	3	3	3	256	344	768	1032	CoherentMotion_C#v1	1	500
1027	1	7	70	0	0	3	3	424	176	1272	528	CoherentMotion_C#v1	1	500
882	1	6	61	2	2	3	3	368	232	1104	696	CoherentMotion_C#v1	1	500
1230	1	3	33	0	0	3	3	199	401	597	1203	CoherentMotion_C#v1	1	500
1010	1	5	51	3	3	3	3	312	288	936	864	CoherentMotion_C#v1	1	500
707	1	6	61	3	3	3	3	368	232	1104	696	CoherentMotion_C#v1	1	500
1032	0	0	5	2	1	3	3	31	569	93	1707	CoherentMotion_C#v1	1	500
887	1	2	23	3	3	3	3	143	457	429	1371	CoherentMotion_C#v1	1	500
930	1	3	33	2	2	3	3	199	401	597	1203	CoherentMotion_C#v1	1	500
907	1	4	42	3	3	3	3	256	344	768	1032	CoherentMotion_C#v1	1	500
1116	0	2	23	2	3	3	3	143	457	429	1371	CoherentMotion_C#v1	1	500
782	1	5	51	1	1	3	3	312	288	936	864	CoherentMotion_C#v1	1	500
742	0	1	14	0	3	3	3	87	513	261	1539	CoherentMotion_C#v1	1	500
703	1	6	61	3	3	3	3	368	232	1104	696	CoherentMotion_C#v1	1	500
677	1	5	51	1	1	3	3	312	288	936	864	CoherentMotion_C#v1	1	500
1624	1	5	51	2	2	3	3	312	288	936	864	CoherentMotion_C#v1	1	500
1146	1	1	14	2	2	3	3	87	513	261	1539	CoherentMotion_C#v1	1	500
828	0	2	23	3	1	3	3	143	457	429	1371	CoherentMotion_C#v1	1	500
741	1	0	5	2	2	3	3	31	569	93	1707	CoherentMotion_C#v1	1	500
863	1	7	70	3	3	3	3	424	176	1272	528	CoherentMotion_C#v1	1	500
794	1	7	70	2	2	3	3	424	176	1272	528	CoherentMotion_C#v1	1	500
867	1	3	33	3	3	3	3	199	401	597	1203	CoherentMotion_C#v1	1	500
1263	0	2	23	2	3	3	3	143	457	429	1371	CoherentMotion_C#v1	1	500
736	1	4	42	1	1	3	3	256	344	768	1032	CoherentMotion_C#v1	1	500
828	0	0	5	1	3	3	3	31	569	93	1707	CoherentMotion_C#v1	1	500
645	1	6	61	2	2	3	3	368	232	1104	696	CoherentMotion_C#v1	1	500
715	1	3	33	3	3	3	3	199	401	597	1203	CoherentMotion_C#v1	1	500
675	1	6	61	3	3	3	3	368	232	1104	696	CoherentMotion_C#v1	1	500
855	0	0	5	0	1	3	3	31	569	93	1707	CoherentMotion_C#v1	1	500
1105	0	4	42	2	3	3	3	256	344	768	1032	CoherentMotion_C#v1	1	500
1347	1	3	33	1	1	3	3	199	401	597	1203	CoherentMotion_C#v1	1	500
1067	0	2	23	1	3	3	3	143	457	429	1371	CoherentMotion_C#v1	1	500
1260	0	2	23	3	1	3	3	143	457	429	1371	CoherentMotion_C#v1	1	500
769	1	6	61	0	0	3	3	368	232	1104	696	CoherentMotion_C#v1	1	500
731	1	2	23	0	0	3	3	143	457	429	1371	CoherentMotion_C#v1	1	500
769	1	6	61	0	0	3	3	368	232	1104	696	CoherentMotion_C#v1	1	500
791	1	5	51	3	3	3	3	312	288	936	864	CoherentMotion_C#v1	1	500
884	1	5	51	3	3	3	3	312	288	936	864	CoherentMotion_C#v1	1	500
879	1	3	33	1	1	3	3	199	401	597	1203	CoherentMotion_C#v1	1	500
793	1	2	23	3	3	3	3	143	457	429	1371	CoherentMotion_C#v1	1	500
740	1	7	70	3	3	3	3	424	176	1272	528	CoherentMotion_C#v1	1	500
812	1	2	23	1	1	3	3	143	457	429	1371	CoherentMotion_C#v1	1	500
741	1	3	33	3	3	3	3	199	401	597	1203	CoherentMotion_C#v1	1	500
791	1	4	42	2	2	3	3	256	344	768	1032	CoherentMotion_C#v1	1	500
817	1	0	5	1	1	3	3	31	569	93	1707	CoherentMotion_C#v1	1	500
922	1	2	23	3	3	3	3	143	457	429	1371	CoherentMotion_C#v1	1	500
822	1	4	42	2	2	3	3	256	344	768	1032	CoherentMotion_C#v1	1	500
751	1	6	61	0	0	3	3	368	232	1104	696	CoherentMotion_C#v1	1	500
727	1	4	42	2	2	3	3	256	344	768	1032	CoherentMotion_C#v1	1	500
912	1	4	42	1	1	3	3	256	344	768	1032	CoherentMotion_C#v1	1	500
1260	1	0	5	3	3	3	3	31	569	93	1707	CoherentMotion_C#v1	1	500
978	1	7	70	1	1	3	3	424	176	1272	528	CoherentMotion_C#v1	1	500
1632	0	3	33	2	0	3	3	199	401	597	1203	CoherentMotion_C#v1	1	500
783	1	5	51	3	3	3	3	312	288	936	864	CoherentMotion_C#v1	1	500
744	1	6	61	0	0	3	3	368	232	1104	696	CoherentMotion_C#v1	1	500
639	1	7	70	0	0	3	3	424	176	1272	528	CoherentMotion_C#v1	1	500
661	1	4	42	3	3	3	3	256	344	768	1032	CoherentMotion_C#v1	1	500
586	1	2	23	1	1	3	3	143	457	429	1371	CoherentMotion_C#v1	1	500
702	1	6	61	2	2	3	3	368	232	1104	696	CoherentMotion_C#v1	1	500
853	1	2	23	2	2	3	3	143	457	429	1371	CoherentMotion_C#v1	1	500
800	1	3	33	1	1	3	3	199	401	597	1203	CoherentMotion_C#v1	1	500
614	1	5	51	3	3	3	3	312	288	936	864	CoherentMotion_C#v1	1	500
1071	1	3	33	2	2	3	3	199	401	597	1203	CoherentMotion_C#v1	1	500
735	1	5	51	1	1	3	3	312	288	936	864	CoherentMotion_C#v1	1	500
629	0	0	5	0	3	3	3	31	569	93	1707	CoherentMotion_C#v1	1	500
1355	0	0	5	1	3	3	3	31	569	93	1707	CoherentMotion_C#v1	1	500
1700	1	4	42	1	1	3	3	256	344	768	1032	CoherentMotion_C#v1	1	500
834	1	5	51	1	1	3	3	312	288	936	864	CoherentMotion_C#v1	1	500
1373	1	4	42	3	3	3	3	256	344	768	1032	CoherentMotion_C#v1	1	500
2565	0	2	23	0	1	3	3	143	457	429	1371	CoherentMotion_C#v1	1	500
1116	1	3	33	0	0	3	3	199	401	597	1203	CoherentMotion_C#v1	1	500
878	0	2	23	1	0	3	3	143	457	429	1371	CoherentMotion_C#v1	1	500
747	1	7	70	2	2	3	3	424	176	1272	528	CoherentMotion_C#v1	1	500
754	1	2	23	3	3	3	3	143	457	429	1371	CoherentMotion_C#v1	1	500
792	0	2	23	0	1	3	3	143	457	429	1371	CoherentMotion_C#v1	1	500
787	1	2	23	3	3	3	3	143	457	429	1371	CoherentMotion_C#v1	1	500
1080	1	5	51	3	3	3	3	312	288	936	864	CoherentMotion_C#v1	1	500
893	1	3	33	3	3	3	3	199	401	597	1203	CoherentMotion_C#v1	1	500
1144	1	1	14	0	0	3	3	87	513	261	1539	CoherentMotion_C#v1	1	500
872	1	3	33	0	0	3	3	199	401	597	1203	CoherentMotion_C#v1	1	500
1012	0	1	14	2	0	3	3	87	513	261	1539	CoherentMotion_C#v1	1	500
1510	0	1	14	0	1	3	3	87	513	261	1539	CoherentMotion_C#v1	1	500
897	1	1	14	3	3	3	3	87	513	261	1539	CoherentMotion_C#v1	1	500
1135	0	0	5	1	3	3	3	31	569	93	1707	CoherentMotion_C#v1	1	500
1358	0	4	42	1	3	3	3	256	344	768	1032	CoherentMotion_C#v1	1	500
1046	1	1	14	3	3	3	3	87	513	261	1539	CoherentMotion_C#v1	1	500
1877	0	0	5	2	3	3	3	31	569	93	1707	CoherentMotion_C#v1	1	500
1627	1	1	14	3	3	3	3	87	513	261	1539	CoherentMotion_C#v1	1	500
809	0	1	14	2	0	3	3	87	513	261	1539	CoherentMotion_C#v1	1	500
980	1	3	33	1	1	3	3	199	401	597	1203	CoherentMotion_C#v1	1	500
786	1	4	42	0	0	3	3	256	344	768	1032	CoherentMotion_C#v1	1	500
1145	1	5	51	1	1	3	3	312	288	936	864	CoherentMotion_C#v1	1	500
1053	0	6	61	2	0	3	3	368	232	1104	696	CoherentMotion_C#v1	1	500
813	1	4	42	0	0	3	3	256	344	768	1032	CoherentMotion_C#v1	1	500
982	1	3	33	2	2	3	3	199	401	597	1203	CoherentMotion_C#v1	1	500
949	0	1	14	0	3	3	3	87	513	261	1539	CoherentMotion_C#v1	1	500
625	1	5	51	1	1	3	3	312	288	936	864	CoherentMotion_C#v1	1	500
920	0	0	5	1	3	3	3	31	569	93	1707	CoherentMotion_C#v1	1	500
1716	0	0	5	2	3	3	3	31	569	93	1707	CoherentMotion_C#v1	1	500
660	1	6	61	0	0	3	3	368	232	1104	696	CoherentMotion_C#v1	1	500
828	0	1	14	0	2	3	3	87	513	261	1539	CoherentMotion_C#v1	1	500
1111	1	5	51	2	2	3	3	312	288	936	864	CoherentMotion_C#v1	1	500
920	1	7	70	3	3	3	3	424	176	1272	528	CoherentMotion_C#v1	1	500
837	0	0	5	3	1	3	3	31	569	93	1707	CoherentMotion_C#v1	1	500
799	1	6	61	3	3	3	3	368	232	1104	696	CoherentMotion_C#v1	1	500
1128	1	3	33	0	0	3	3	199	401	597	1203	CoherentMotion_C#v1	1	500
923	1	1	14	2	2	3	3	87	513	261	1539	CoherentMotion_C#v1	1	500
953	1	7	70	2	2	3	3	424	176	1272	528	CoherentMotion_C#v1	1	500
1001	1	6	61	3	3	3	3	368	232	1104	696	CoherentMotion_C#v1	1	500
931	1	1	14	1	1	3	3	87	513	261	1539	CoherentMotion_C#v1	1	500
933	0	1	14	2	1	3	3	87	513	261	1539	CoherentMotion_C#v1	1	500
739	1	7	70	2	2	3	3	424	176	1272	528	CoherentMotion_C#v1	1	500
871	1	1	14	1	1	3	3	87	513	261	1539	CoherentMotion_C#v1	1	500
1010	1	0	5	3	3	3	3	31	569	93	1707	CoherentMotion_C#v1	1	500
803	0	0	5	2	1	3	3	31	569	93	1707	CoherentMotion_C#v1	1	500
876	0	3	33	1	3	3	3	199	401	597	1203	CoherentMotion_C#v1	1	500
790	1	5	51	2	2	3	3	312	288	936	864	CoherentMotion_C#v1	1	500
771	1	7	70	3	3	3	3	424	176	1272	528	CoherentMotion_C#v1	1	500
1467	1	4	42	0	0	3	3	256	344	768	1032	CoherentMotion_C#v1	1	500
886	1	7	70	0	0	3	3	424	176	1272	528	CoherentMotion_C#v1	1	500
1841	0	0	5	1	0	3	3	31	569	93	1707	CoherentMotion_C#v1	1	500
883	1	6	61	0	0	3	3	368	232	1104	696	CoherentMotion_C#v1	1	500
1026	1	3	33	2	2	3	3	199	401	597	1203	CoherentMotion_C#v1	1	500
1292	1	0	5	1	1	3	3	31	569	93	1707	CoherentMotion_C#v1	1	500
1670	0	0	5	1	2	3	3	31	569	93	1707	CoherentMotion_C#v1	1	500
1188	0	2	23	1	0	3	3	143	457	429	1371	CoherentMotion_C#v1	1	500
822	1	7	70	1	1	3	3	424	176	1272	528	CoherentMotion_C#v1	1	500
1075	0	5	51	2	0	3	3	312	288	936	864	CoherentMotion_C#v1	1	500
756	1	5	51	0	0	3	3	312	288	936	864	CoherentMotion_C#v1	1	500
684	1	5	51	0	0	3	3	312	288	936	864	CoherentMotion_C#v1	1	500
895	1	4	42	0	0	3	3	256	344	768	1032	CoherentMotion_C#v1	1	500
814	1	7	70	0	0	3	3	424	176	1272	528	CoherentMotion_C#v1	1	500
969	1	5	51	2	2	3	3	312	288	936	864	CoherentMotion_C#v1	1	500
1078	1	5	51	2	2	3	3	312	288	936	864	CoherentMotion_C#v1	1	500
674	1	3	33	1	1	3	3	199	401	597	1203	CoherentMotion_C#v1	1	500
1164	0	2	23	2	3	3	3	143	457	429	1371	CoherentMotion_C#v1	1	500
863	1	7	70	3	3	3	3	424	176	1272	528	CoherentMotion_C#v1	1	500
762	1	7	70	1	1	3	3	424	176	1272	528	CoherentMotion_C#v1	1	500
901	1	6	61	0	0	3	3	368	232	1104	696	CoherentMotion_C#v1	1	500
1072	1	6	61	0	0	3	3	368	232	1104	696	CoherentMotion_C#v1	1	500
1024	0	0	5	0	1	3	3	31	569	93	1707	CoherentMotion_C#v1	1	500
926	0	4	42	1	3	3	3	256	344	768	1032	CoherentMotion_C#v1	1	500
780	1	6	61	0	0	3	3	368	232	1104	696	CoherentMotion_C#v1	1	500
866	1	4	42	0	0	3	3	256	344	768	1032	CoherentMotion_C#v1	1	500
670	1	6	61	0	0	3	3	368	232	1104	696	CoherentMotion_C#v1	1	500
740	1	3	33	3	3	3	3	199	401	597	1203	CoherentMotion_C#v1	1	500
680	1	6	61	0	0	3	3	368	232	1104	696	CoherentMotion_C#v1	1	500
689	1	4	42	3	3	3	3	256	344	768	1032	CoherentMotion_C#v1	1	500
649	1	6	61	1	1	3	3	368	232	1104	696	CoherentMotion_C#v1	1	500
1663	1	5	51	1	1	3	3	312	288	936	864	CoherentMotion_C#v1	1	500
845	1	5	51	3	3	3	3	312	288	936	864	CoherentMotion_C#v1	1	500
856	1	6	61	2	2	3	3	368	232	1104	696	CoherentMotion_C#v1	1	500
995	1	1	14	1	1	3	3	87	513	261	1539	CoherentMotion_C#v1	1	500
865	1	4	42	0	0	3	3	256	344	768	1032	CoherentMotion_C#v1	1	500
860	1	3	33	1	1	3	3	199	401	597	1203	CoherentMotion_C#v1	1	500
1079	0	0	5	2	3	3	3	31	569	93	1707	CoherentMotion_C#v1	1	500
809	1	7	70	0	0	3	3	424	176	1272	528	CoherentMotion_C#v1	1	500
769	1	5	51	0	0	3	3	312	288	936	864	CoherentMotion_C#v1	1	500
1050	1	1	14	2	2	3	3	87	513	261	1539	CoherentMotion_C#v1	1	500
698	1	3	33	3	3	3	3	199	401	597	1203	CoherentMotion_C#v1	1	500
785	0	7	70	3	1	3	3	424	176	1272	528	CoherentMotion_C#v1	1	500
890	1	5	51	1	1	3	3	312	288	936	864	CoherentMotion_C#v1	1	500
770	0	0	5	0	3	3	3	31	569	93	1707	CoherentMotion_C#v1	1	500
735	0	0	5	3	1	3	3	31	569	93	1707	CoherentMotion_C#v1	1	500
837	1	5	51	3	3	3	3	312	288	936	864	CoherentMotion_C#v1	1	500
864	0	1	14	2	1	3	3	87	513	261	1539	CoherentMotion_C#v1	1	500
1197	0	2	23	0	3	3	3	143	457	429	1371	CoherentMotion_C#v1	1	500
878	1	6	61	1	1	3	3	368	232	1104	696	CoherentMotion_C#v1	1	500
764	1	6	61	3	3	3	3	368	232	1104	696	CoherentMotion_C#v1	1	500
834	0	0	5	3	1	3	3	31	569	93	1707	CoherentMotion_C#v1	1	500
766	1	1	14	3	3	3	3	87	513	261	1539	CoherentMotion_C#v1	1	500
839	0	0	5	2	0	3	3	31	569	93	1707	CoherentMotion_C#v1	1	500
1554	0	5	51	0	2	3	3	312	288	936	864	CoherentMotion_C#v1	1	500
749	1	6	61	0	0	3	3	368	232	1104	696	CoherentMotion_C#v1	1	500
566	1	6	61	1	1	3	3	368	232	1104	696	CoherentMotion_C#v1	1	500
841	1	4	42	0	0	3	3	256	344	768	1032	CoherentMotion_C#v1	1	500
691	1	2	23	3	3	3	3	143	457	429	1371	CoherentMotion_C#v1	1	500
1227	0	1	14	3	1	3	3	87	513	261	1539	CoherentMotion_C#v1	1	500
623	1	2	23	1	1	3	3	143	457	429	1371	CoherentMotion_C#v1	1	500
832	1	7	70	2	2	3	3	424	176	1272	528	CoherentMotion_C#v1	1	500
638	1	7	70	0	0	3	3	424	176	1272	528	CoherentMotion_C#v1	1	500
867	0	0	5	2	3	3	3	31	569	93	1707	CoherentMotion_C#v1	1	500
1066	1	5	51	0	0	3	3	312	288	936	864	CoherentMotion_C#v1	1	500
685	1	2	23	1	1	3	3	143	457	429	1371	CoherentMotion_C#v1	1	500
757	1	6	61	3	3	3	3	368	232	1104	696	CoherentMotion_C#v1	1	500
873	1	5	51	2	2	3	3	312	288	936	864	CoherentMotion_C#v1	1	500
1113	0	0	5	1	3	3	3	31	569	93	1707	CoherentMotion_C#v1	1	500
1225	0	2	23	2	3	3	3	143	457	429	1371	CoherentMotion_C#v1	1	500
670	1	4	42	2	2	3	3	256	344	768	1032	CoherentMotion_C#v1	1	500
661	1	2	23	1	1	3	3	143	457	429	1371	CoherentMotion_C#v1	1	500
698	1	3	33	3	3	3	3	199	401	597	1203	CoherentMotion_C#v1	1	500
626	1	3	33	3	3	3	3	199	401	597	1203	CoherentMotion_C#v1	1	500
771	1	7	70	2	2	3	3	424	176	1272	528	CoherentMotion_C#v1	1	500
731	1	4	42	2	2	3	3	256	344	768	1032	CoherentMotion_C#v1	1	500
853	0	2	23	1	3	3	3	143	457	429	1371	CoherentMotion_C#v1	1	500
689	1	4	42	0	0	3	3	256	344	768	1032	CoherentMotion_C#v1	1	500
665	1	3	33	3	3	3	3	199	401	597	1203	CoherentMotion_C#v1	1	500
703	1	4	42	2	2	3	3	256	344	768	1032	CoherentMotion_C#v1	1	500
641	1	1	14	2	2	3	3	87	513	261	1539	CoherentMotion_C#v1	1	500
826	1	2	23	3	3	3	3	143	457	429	1371	CoherentMotion_C#v1	1	500
709	1	7	70	3	3	3	3	424	176	1272	528	CoherentMotion_C#v1	1	500
748	0	0	5	0	3	3	3	31	569	93	1707	CoherentMotion_C#v1	1	500
980	1	2	23	2	2	3	3	143	457	429	1371	CoherentMotion_C#v1	1	500
1731	0	5	51	2	3	3	3	312	288	936	864	CoherentMotion_C#v1	1	500
691	1	5	51	3	3	3	3	312	288	936	864	CoherentMotion_C#v1	1	500
679	1	6	61	0	0	3	3	368	232	1104	696	CoherentMotion_C#v1	1	500
620	1	5	51	1	1	3	3	312	288	936	864	CoherentMotion_C#v1	1	500
545	1	4	42	1	1	3	3	256	344	768	1032	CoherentMotion_C#v1	1	500
568	1	3	33	1	1	3	3	199	401	597	1203	CoherentMotion_C#v1	1	500
3148	1	3	33	1	1	3	3	199	401	597	1203	CoherentMotion_C#v1	1	500
736	1	7	70	0	0	3	3	424	176	1272	528	CoherentMotion_C#v1	1	500
649	1	1	14	1	1	3	3	87	513	261	1539	CoherentMotion_C#v1	1	500
734	1	6	61	2	2	3	3	368	232	1104	696	CoherentMotion_C#v1	1	500
662	1	5	51	1	1	3	3	312	288	936	864	CoherentMotion_C#v1	1	500
763	1	4	42	2	2	3	3	256	344	768	1032	CoherentMotion_C#v1	1	500
756	0	0	5	2	0	3	3	31	569	93	1707	CoherentMotion_C#v1	1	500
764	1	0	5	3	3	3	3	31	569	93	1707	CoherentMotion_C#v1	1	500
691	0	1	14	2	1	3	3	87	513	261	1539	CoherentMotion_C#v1	1	500
924	0	2	23	0	2	3	3	143	457	429	1371	CoherentMotion_C#v1	1	500
711	1	4	42	1	1	3	3	256	344	768	1032	CoherentMotion_C#v1	1	500
736	1	1	14	3	3	3	3	87	513	261	1539	CoherentMotion_C#v1	1	500
761	1	1	14	0	0	3	3	87	513	261	1539	CoherentMotion_C#v1	1	500
736	1	4	42	2	2	3	3	256	344	768	1032	CoherentMotion_C#v1	1	500
728	0	1	14	0	1	3	3	87	513	261	1539	CoherentMotion_C#v1	1	500
655	1	5	51	3	3	3	3	312	288	936	864	CoherentMotion_C#v1	1	500
676	1	7	70	3	3	3	3	424	176	1272	528	CoherentMotion_C#v1	1	500
887	1	3	33	3	3	3	3	199	401	597	1203	CoherentMotion_C#v1	1	500
663	0	2	23	3	1	3	3	143	457	429	1371	CoherentMotion_C#v1	1	500
701	1	1	14	1	1	3	3	87	513	261	1539	CoherentMotion_C#v1	1	500
707	1	6	61	2	2	3	3	368	232	1104	696	CoherentMotion_C#v1	1	500
762	1	4	42	0	0	3	3	256	344	768	1032	CoherentMotion_C#v1	1	500
772	1	2	23	0	0	3	3	143	457	429	1371	CoherentMotion_C#v1	1	500
716	1	4	42	0	0	3	3	256	344	768	1032	CoherentMotion_C#v1	1	500
1809	1	6	61	1	1	3	3	368	232	1104	696	CoherentMotion_C#v1	1	500
979	1	2	23	2	2	3	3	143	457	429	1371	CoherentMotion_C#v1	1	500
643	1	3	33	2	2	3	3	199	401	597	1203	CoherentMotion_C#v1	1	500
969	0	0	5	0	3	3	3	31	569	93	1707	CoherentMotion_C#v1	1	500
695	1	6	61	3	3	3	3	368	232	1104	696	CoherentMotion_C#v1	1	500
2026	1	0	5	1	1	3	3	31	569	93	1707	CoherentMotion_C#v1	1	500
803	1	7	70	3	3	3	3	424	176	1272	528	CoherentMotion_C#v1	1	500
720	1	2	23	3	3	3	3	143	457	429	1371	CoherentMotion_C#v1	1	500
696	0	1	14	1	0	3	3	87	513	261	1539	CoherentMotion_C#v1	1	500
