# Supplementary material for: The Leuven Embedded Figures Test (L-EFT): measuring perception, intelligence or executive function?
Source: PeerJ. 2018 Mar 26;6:e4524. doi: 10.7717/peerj.4524 (PMC5875396; doi:10.7717/peerj.4524)
Supplement: Supplemental Information 9 [file peerj-06-4524-s009.zip › Study 1/CoherentMotion/117820CoherentMotion.csv]

ReactionTime	Accuracy	CoherenceLevel	CoherenceValue	StimDirection	RespDirection	G_MeanCoherentSpeed	G_MeanRandomSpeed	TotalCoherent	TotalRandom	TotalCoherentSpeed	TotalRandomSpeed	TestID	MainPrac	MotionDuration
2695	1	4	42	0	0	3	3	256	344	768	1032	CoherentMotion_C#v1	0	1000
1530	0	7	70	2	1	3	3	424	176	1272	528	CoherentMotion_C#v1	0	1000
1609	0	1	14	1	3	3	3	87	513	261	1539	CoherentMotion_C#v1	0	1000
1314	1	6	61	3	3	3	3	368	232	1104	696	CoherentMotion_C#v1	0	1000
1562	1	4	42	0	0	3	3	256	344	768	1032	CoherentMotion_C#v1	0	1000
1840	1	6	61	1	1	3	3	368	232	1104	696	CoherentMotion_C#v1	0	1000
2002	1	5	51	3	3	3	3	312	288	936	864	CoherentMotion_C#v1	0	1000
1317	1	4	42	3	3	3	3	256	344	768	1032	CoherentMotion_C#v1	0	1000
1379	1	7	70	3	3	3	3	424	176	1272	528	CoherentMotion_C#v1	0	1000
1251	0	0	5	3	0	3	3	31	569	93	1707	CoherentMotion_C#v1	0	1000
1414	0	5	51	0	1	3	3	312	288	936	864	CoherentMotion_C#v1	0	1000
1409	0	2	23	1	3	3	3	143	457	429	1371	CoherentMotion_C#v1	0	1000
1386	0	7	70	0	3	3	3	424	176	1272	528	CoherentMotion_C#v1	0	1000
1340	0	7	70	1	3	3	3	424	176	1272	528	CoherentMotion_C#v1	0	1000
1651	0	0	5	2	3	3	3	31	569	93	1707	CoherentMotion_C#v1	0	1000
1322	0	2	23	0	1	3	3	143	457	429	1371	CoherentMotion_C#v1	0	1000
1448	0	4	42	2	1	3	3	256	344	768	1032	CoherentMotion_C#v1	0	1000
1553	1	5	51	1	1	3	3	312	288	936	864	CoherentMotion_C#v1	0	1000
1311	0	1	14	0	1	3	3	87	513	261	1539	CoherentMotion_C#v1	0	1000
1430	0	4	42	2	1	3	3	256	344	768	1032	CoherentMotion_C#v1	0	1000
1032	0	3	33	0	1	3	3	199	401	597	1203	CoherentMotion_C#v1	0	1000
1528	0	6	61	0	1	3	3	368	232	1104	696	CoherentMotion_C#v1	0	1000
1419	1	7	70	1	1	3	3	424	176	1272	528	CoherentMotion_C#v1	0	1000
1340	0	5	51	0	1	3	3	312	288	936	864	CoherentMotion_C#v1	0	1000
1340	0	2	23	2	0	3	3	143	457	429	1371	CoherentMotion_C#v1	0	1000
1370	1	1	14	1	1	3	3	87	513	261	1539	CoherentMotion_C#v1	0	1000
1322	0	0	5	0	3	3	3	31	569	93	1707	CoherentMotion_C#v1	0	1000
2435	0	2	23	3	0	3	3	143	457	429	1371	CoherentMotion_C#v1	0	1000
1854	0	6	61	1	3	3	3	368	232	1104	696	CoherentMotion_C#v1	0	1000
1689	0	4	42	0	3	3	3	256	344	768	1032	CoherentMotion_C#v1	0	1000
1506	0	2	23	0	1	3	3	143	457	429	1371	CoherentMotion_C#v1	0	1000
1421	0	1	14	0	2	3	3	87	513	261	1539	CoherentMotion_C#v1	0	1000
1519	0	4	42	3	1	3	3	256	344	768	1032	CoherentMotion_C#v1	0	1000
1635	0	1	14	2	3	3	3	87	513	261	1539	CoherentMotion_C#v1	0	1000
1754	1	4	42	3	3	3	3	256	344	768	1032	CoherentMotion_C#v1	0	1000
1428	1	7	70	0	0	3	3	424	176	1272	528	CoherentMotion_C#v1	0	1000
2077	1	7	70	2	2	3	3	424	176	1272	528	CoherentMotion_C#v1	0	1000
1351	1	0	5	2	2	3	3	31	569	93	1707	CoherentMotion_C#v1	0	1000
1527	1	5	51	3	3	3	3	312	288	936	864	CoherentMotion_C#v1	0	1000
1452	0	5	51	0	3	3	3	312	288	936	864	CoherentMotion_C#v1	0	1000
1381	0	1	14	0	3	3	3	87	513	261	1539	CoherentMotion_C#v1	0	1000
1099	0	2	23	3	1	3	3	143	457	429	1371	CoherentMotion_C#v1	0	1000
1311	0	0	5	3	0	3	3	31	569	93	1707	CoherentMotion_C#v1	0	1000
1316	1	6	61	1	1	3	3	368	232	1104	696	CoherentMotion_C#v1	0	1000
1300	1	1	14	1	1	3	3	87	513	261	1539	CoherentMotion_C#v1	0	1000
1411	0	4	42	2	1	3	3	256	344	768	1032	CoherentMotion_C#v1	0	1000
1595	1	5	51	1	1	3	3	312	288	936	864	CoherentMotion_C#v1	0	1000
1322	1	3	33	3	3	3	3	199	401	597	1203	CoherentMotion_C#v1	0	1000
1528	0	3	33	2	0	3	3	199	401	597	1203	CoherentMotion_C#v1	0	1000
1412	1	7	70	2	2	3	3	424	176	1272	528	CoherentMotion_C#v1	0	1000
1293	1	7	70	0	0	3	3	424	176	1272	528	CoherentMotion_C#v1	0	1000
1355	1	4	42	1	1	3	3	256	344	768	1032	CoherentMotion_C#v1	0	1000
1331	0	3	33	2	3	3	3	199	401	597	1203	CoherentMotion_C#v1	0	1000
1362	0	6	61	2	0	3	3	368	232	1104	696	CoherentMotion_C#v1	0	1000
1385	0	6	61	3	2	3	3	368	232	1104	696	CoherentMotion_C#v1	0	1000
1238	1	3	33	1	1	3	3	199	401	597	1203	CoherentMotion_C#v1	0	1000
1364	1	1	14	2	2	3	3	87	513	261	1539	CoherentMotion_C#v1	0	1000
1390	0	1	14	3	0	3	3	87	513	261	1539	CoherentMotion_C#v1	0	1000
1610	0	2	23	1	3	3	3	143	457	429	1371	CoherentMotion_C#v1	0	1000
1275	0	1	14	3	1	3	3	87	513	261	1539	CoherentMotion_C#v1	0	1000
1698	0	2	23	0	1	3	3	143	457	429	1371	CoherentMotion_C#v1	0	1000
1586	0	6	61	3	1	3	3	368	232	1104	696	CoherentMotion_C#v1	0	1000
1144	0	1	14	2	1	3	3	87	513	261	1539	CoherentMotion_C#v1	0	1000
1490	0	1	14	0	1	3	3	87	513	261	1539	CoherentMotion_C#v1	0	1000
1220	0	6	61	3	0	3	3	368	232	1104	696	CoherentMotion_C#v1	0	1000
1423	1	2	23	0	0	3	3	143	457	429	1371	CoherentMotion_C#v1	0	1000
1324	1	5	51	0	0	3	3	312	288	936	864	CoherentMotion_C#v1	0	1000
1382	0	0	5	2	0	3	3	31	569	93	1707	CoherentMotion_C#v1	0	1000
1393	0	3	33	1	2	3	3	199	401	597	1203	CoherentMotion_C#v1	0	1000
1340	0	2	23	0	2	3	3	143	457	429	1371	CoherentMotion_C#v1	0	1000
1323	0	2	23	0	2	3	3	143	457	429	1371	CoherentMotion_C#v1	0	1000
1390	0	5	51	1	0	3	3	312	288	936	864	CoherentMotion_C#v1	0	1000
1545	0	4	42	1	2	3	3	256	344	768	1032	CoherentMotion_C#v1	0	1000
1559	1	5	51	1	1	3	3	312	288	936	864	CoherentMotion_C#v1	0	1000
1179	1	6	61	1	1	3	3	368	232	1104	696	CoherentMotion_C#v1	0	1000
1288	1	4	42	1	1	3	3	256	344	768	1032	CoherentMotion_C#v1	0	1000
1037	0	3	33	0	2	3	3	199	401	597	1203	CoherentMotion_C#v1	0	1000
1173	1	4	42	0	0	3	3	256	344	768	1032	CoherentMotion_C#v1	0	1000
1487	1	5	51	2	2	3	3	312	288	936	864	CoherentMotion_C#v1	0	1000
1314	0	0	5	3	1	3	3	31	569	93	1707	CoherentMotion_C#v1	0	1000
898	0	4	42	3	1	3	3	256	344	768	1032	CoherentMotion_C#v1	1	500
990	0	3	33	1	3	3	3	199	401	597	1203	CoherentMotion_C#v1	1	500
813	1	7	70	3	3	3	3	424	176	1272	528	CoherentMotion_C#v1	1	500
942	1	6	61	3	3	3	3	368	232	1104	696	CoherentMotion_C#v1	1	500
844	0	1	14	3	2	3	3	87	513	261	1539	CoherentMotion_C#v1	1	500
978	0	6	61	3	0	3	3	368	232	1104	696	CoherentMotion_C#v1	1	500
908	0	6	61	2	1	3	3	368	232	1104	696	CoherentMotion_C#v1	1	500
984	0	3	33	2	1	3	3	199	401	597	1203	CoherentMotion_C#v1	1	500
1093	0	3	33	3	1	3	3	199	401	597	1203	CoherentMotion_C#v1	1	500
847	1	4	42	1	1	3	3	256	344	768	1032	CoherentMotion_C#v1	1	500
791	1	5	51	0	0	3	3	312	288	936	864	CoherentMotion_C#v1	1	500
1003	1	2	23	1	1	3	3	143	457	429	1371	CoherentMotion_C#v1	1	500
864	1	6	61	0	0	3	3	368	232	1104	696	CoherentMotion_C#v1	1	500
924	1	3	33	1	1	3	3	199	401	597	1203	CoherentMotion_C#v1	1	500
849	0	1	14	0	1	3	3	87	513	261	1539	CoherentMotion_C#v1	1	500
866	0	0	5	2	0	3	3	31	569	93	1707	CoherentMotion_C#v1	1	500
877	0	5	51	2	3	3	3	312	288	936	864	CoherentMotion_C#v1	1	500
1026	1	4	42	1	1	3	3	256	344	768	1032	CoherentMotion_C#v1	1	500
809	1	7	70	2	2	3	3	424	176	1272	528	CoherentMotion_C#v1	1	500
860	0	4	42	2	0	3	3	256	344	768	1032	CoherentMotion_C#v1	1	500
904	1	7	70	3	3	3	3	424	176	1272	528	CoherentMotion_C#v1	1	500
898	0	1	14	2	3	3	3	87	513	261	1539	CoherentMotion_C#v1	1	500
870	0	1	14	1	0	3	3	87	513	261	1539	CoherentMotion_C#v1	1	500
769	1	5	51	2	2	3	3	312	288	936	864	CoherentMotion_C#v1	1	500
826	1	6	61	2	2	3	3	368	232	1104	696	CoherentMotion_C#v1	1	500
814	1	5	51	2	2	3	3	312	288	936	864	CoherentMotion_C#v1	1	500
748	0	2	23	3	2	3	3	143	457	429	1371	CoherentMotion_C#v1	1	500
855	0	4	42	2	1	3	3	256	344	768	1032	CoherentMotion_C#v1	1	500
769	0	0	5	2	0	3	3	31	569	93	1707	CoherentMotion_C#v1	1	500
938	1	3	33	1	1	3	3	199	401	597	1203	CoherentMotion_C#v1	1	500
773	1	4	42	1	1	3	3	256	344	768	1032	CoherentMotion_C#v1	1	500
952	0	7	70	2	1	3	3	424	176	1272	528	CoherentMotion_C#v1	1	500
841	1	3	33	2	2	3	3	199	401	597	1203	CoherentMotion_C#v1	1	500
910	0	0	5	0	2	3	3	31	569	93	1707	CoherentMotion_C#v1	1	500
720	0	0	5	1	0	3	3	31	569	93	1707	CoherentMotion_C#v1	1	500
850	0	6	61	0	2	3	3	368	232	1104	696	CoherentMotion_C#v1	1	500
703	1	7	70	3	3	3	3	424	176	1272	528	CoherentMotion_C#v1	1	500
933	1	0	5	3	3	3	3	31	569	93	1707	CoherentMotion_C#v1	1	500
867	1	5	51	2	2	3	3	312	288	936	864	CoherentMotion_C#v1	1	500
930	1	4	42	3	3	3	3	256	344	768	1032	CoherentMotion_C#v1	1	500
1002	1	1	14	3	3	3	3	87	513	261	1539	CoherentMotion_C#v1	1	500
976	1	4	42	3	3	3	3	256	344	768	1032	CoherentMotion_C#v1	1	500
799	1	7	70	3	3	3	3	424	176	1272	528	CoherentMotion_C#v1	1	500
898	0	6	61	2	1	3	3	368	232	1104	696	CoherentMotion_C#v1	1	500
937	0	3	33	2	1	3	3	199	401	597	1203	CoherentMotion_C#v1	1	500
817	1	0	5	2	2	3	3	31	569	93	1707	CoherentMotion_C#v1	1	500
867	0	3	33	2	0	3	3	199	401	597	1203	CoherentMotion_C#v1	1	500
728	1	5	51	1	1	3	3	312	288	936	864	CoherentMotion_C#v1	1	500
846	0	0	5	3	1	3	3	31	569	93	1707	CoherentMotion_C#v1	1	500
1106	1	2	23	1	1	3	3	143	457	429	1371	CoherentMotion_C#v1	1	500
839	0	3	33	2	0	3	3	199	401	597	1203	CoherentMotion_C#v1	1	500
804	0	0	5	2	1	3	3	31	569	93	1707	CoherentMotion_C#v1	1	500
1260	1	7	70	2	2	3	3	424	176	1272	528	CoherentMotion_C#v1	1	500
1044	0	5	51	3	1	3	3	312	288	936	864	CoherentMotion_C#v1	1	500
1130	0	4	42	2	3	3	3	256	344	768	1032	CoherentMotion_C#v1	1	500
758	0	1	14	3	0	3	3	87	513	261	1539	CoherentMotion_C#v1	1	500
845	0	1	14	3	0	3	3	87	513	261	1539	CoherentMotion_C#v1	1	500
837	0	2	23	0	1	3	3	143	457	429	1371	CoherentMotion_C#v1	1	500
810	1	3	33	1	1	3	3	199	401	597	1203	CoherentMotion_C#v1	1	500
968	0	2	23	2	1	3	3	143	457	429	1371	CoherentMotion_C#v1	1	500
866	0	3	33	2	1	3	3	199	401	597	1203	CoherentMotion_C#v1	1	500
813	1	5	51	2	2	3	3	312	288	936	864	CoherentMotion_C#v1	1	500
896	0	3	33	2	1	3	3	199	401	597	1203	CoherentMotion_C#v1	1	500
1315	0	5	51	0	2	3	3	312	288	936	864	CoherentMotion_C#v1	1	500
867	1	2	23	3	3	3	3	143	457	429	1371	CoherentMotion_C#v1	1	500
826	1	5	51	3	3	3	3	312	288	936	864	CoherentMotion_C#v1	1	500
856	0	5	51	2	3	3	3	312	288	936	864	CoherentMotion_C#v1	1	500
889	1	2	23	2	2	3	3	143	457	429	1371	CoherentMotion_C#v1	1	500
834	1	7	70	3	3	3	3	424	176	1272	528	CoherentMotion_C#v1	1	500
1144	1	3	33	1	1	3	3	199	401	597	1203	CoherentMotion_C#v1	1	500
795	1	4	42	3	3	3	3	256	344	768	1032	CoherentMotion_C#v1	1	500
780	0	7	70	0	1	3	3	424	176	1272	528	CoherentMotion_C#v1	1	500
1021	0	7	70	1	3	3	3	424	176	1272	528	CoherentMotion_C#v1	1	500
1101	0	2	23	1	3	3	3	143	457	429	1371	CoherentMotion_C#v1	1	500
838	0	3	33	1	3	3	3	199	401	597	1203	CoherentMotion_C#v1	1	500
1014	0	0	5	2	3	3	3	31	569	93	1707	CoherentMotion_C#v1	1	500
1038	0	4	42	3	2	3	3	256	344	768	1032	CoherentMotion_C#v1	1	500
1021	1	4	42	3	3	3	3	256	344	768	1032	CoherentMotion_C#v1	1	500
908	0	0	5	2	1	3	3	31	569	93	1707	CoherentMotion_C#v1	1	500
689	1	0	5	0	0	3	3	31	569	93	1707	CoherentMotion_C#v1	1	500
848	0	0	5	3	2	3	3	31	569	93	1707	CoherentMotion_C#v1	1	500
834	1	5	51	3	3	3	3	312	288	936	864	CoherentMotion_C#v1	1	500
925	0	2	23	2	3	3	3	143	457	429	1371	CoherentMotion_C#v1	1	500
842	1	4	42	2	2	3	3	256	344	768	1032	CoherentMotion_C#v1	1	500
993	0	7	70	3	1	3	3	424	176	1272	528	CoherentMotion_C#v1	1	500
1009	1	1	14	1	1	3	3	87	513	261	1539	CoherentMotion_C#v1	1	500
864	1	6	61	1	1	3	3	368	232	1104	696	CoherentMotion_C#v1	1	500
868	0	5	51	0	1	3	3	312	288	936	864	CoherentMotion_C#v1	1	500
678	1	3	33	3	3	3	3	199	401	597	1203	CoherentMotion_C#v1	1	500
742	1	6	61	3	3	3	3	368	232	1104	696	CoherentMotion_C#v1	1	500
886	0	2	23	3	1	3	3	143	457	429	1371	CoherentMotion_C#v1	1	500
874	0	5	51	0	2	3	3	312	288	936	864	CoherentMotion_C#v1	1	500
789	0	5	51	3	0	3	3	312	288	936	864	CoherentMotion_C#v1	1	500
870	0	3	33	1	0	3	3	199	401	597	1203	CoherentMotion_C#v1	1	500
861	0	4	42	0	2	3	3	256	344	768	1032	CoherentMotion_C#v1	1	500
916	0	0	5	0	3	3	3	31	569	93	1707	CoherentMotion_C#v1	1	500
735	1	4	42	1	1	3	3	256	344	768	1032	CoherentMotion_C#v1	1	500
903	0	2	23	0	3	3	3	143	457	429	1371	CoherentMotion_C#v1	1	500
924	0	5	51	2	1	3	3	312	288	936	864	CoherentMotion_C#v1	1	500
832	1	1	14	1	1	3	3	87	513	261	1539	CoherentMotion_C#v1	1	500
1031	1	7	70	1	1	3	3	424	176	1272	528	CoherentMotion_C#v1	1	500
1010	0	0	5	3	2	3	3	31	569	93	1707	CoherentMotion_C#v1	1	500
993	1	1	14	3	3	3	3	87	513	261	1539	CoherentMotion_C#v1	1	500
712	1	4	42	0	0	3	3	256	344	768	1032	CoherentMotion_C#v1	1	500
1085	0	1	14	1	2	3	3	87	513	261	1539	CoherentMotion_C#v1	1	500
1184	0	1	14	2	0	3	3	87	513	261	1539	CoherentMotion_C#v1	1	500
923	0	7	70	2	3	3	3	424	176	1272	528	CoherentMotion_C#v1	1	500
823	0	1	14	0	3	3	3	87	513	261	1539	CoherentMotion_C#v1	1	500
1017	0	2	23	2	1	3	3	143	457	429	1371	CoherentMotion_C#v1	1	500
1136	1	6	61	0	0	3	3	368	232	1104	696	CoherentMotion_C#v1	1	500
810	0	4	42	3	0	3	3	256	344	768	1032	CoherentMotion_C#v1	1	500
803	0	2	23	0	3	3	3	143	457	429	1371	CoherentMotion_C#v1	1	500
1590	1	1	14	3	3	3	3	87	513	261	1539	CoherentMotion_C#v1	1	500
828	0	6	61	0	1	3	3	368	232	1104	696	CoherentMotion_C#v1	1	500
831	1	5	51	0	0	3	3	312	288	936	864	CoherentMotion_C#v1	1	500
960	1	2	23	3	3	3	3	143	457	429	1371	CoherentMotion_C#v1	1	500
828	1	3	33	1	1	3	3	199	401	597	1203	CoherentMotion_C#v1	1	500
966	0	6	61	2	3	3	3	368	232	1104	696	CoherentMotion_C#v1	1	500
859	0	3	33	3	1	3	3	199	401	597	1203	CoherentMotion_C#v1	1	500
895	0	5	51	1	0	3	3	312	288	936	864	CoherentMotion_C#v1	1	500
1171	0	1	14	1	0	3	3	87	513	261	1539	CoherentMotion_C#v1	1	500
718	1	5	51	1	1	3	3	312	288	936	864	CoherentMotion_C#v1	1	500
693	0	0	5	0	3	3	3	31	569	93	1707	CoherentMotion_C#v1	1	500
789	1	0	5	0	0	3	3	31	569	93	1707	CoherentMotion_C#v1	1	500
869	1	5	51	0	0	3	3	312	288	936	864	CoherentMotion_C#v1	1	500
681	1	7	70	0	0	3	3	424	176	1272	528	CoherentMotion_C#v1	1	500
792	0	3	33	2	3	3	3	199	401	597	1203	CoherentMotion_C#v1	1	500
936	0	0	5	0	2	3	3	31	569	93	1707	CoherentMotion_C#v1	1	500
805	1	2	23	1	1	3	3	143	457	429	1371	CoherentMotion_C#v1	1	500
879	0	2	23	2	3	3	3	143	457	429	1371	CoherentMotion_C#v1	1	500
857	0	7	70	2	3	3	3	424	176	1272	528	CoherentMotion_C#v1	1	500
765	0	6	61	2	1	3	3	368	232	1104	696	CoherentMotion_C#v1	1	500
702	1	5	51	0	0	3	3	312	288	936	864	CoherentMotion_C#v1	1	500
1052	0	3	33	3	2	3	3	199	401	597	1203	CoherentMotion_C#v1	1	500
827	1	5	51	1	1	3	3	312	288	936	864	CoherentMotion_C#v1	1	500
837	0	4	42	2	3	3	3	256	344	768	1032	CoherentMotion_C#v1	1	500
935	1	1	14	1	1	3	3	87	513	261	1539	CoherentMotion_C#v1	1	500
869	1	0	5	0	0	3	3	31	569	93	1707	CoherentMotion_C#v1	1	500
906	0	4	42	0	3	3	3	256	344	768	1032	CoherentMotion_C#v1	1	500
812	1	7	70	3	3	3	3	424	176	1272	528	CoherentMotion_C#v1	1	500
1014	0	4	42	2	0	3	3	256	344	768	1032	CoherentMotion_C#v1	1	500
933	1	6	61	0	0	3	3	368	232	1104	696	CoherentMotion_C#v1	1	500
810	1	3	33	2	2	3	3	199	401	597	1203	CoherentMotion_C#v1	1	500
962	1	6	61	0	0	3	3	368	232	1104	696	CoherentMotion_C#v1	1	500
1128	0	7	70	2	0	3	3	424	176	1272	528	CoherentMotion_C#v1	1	500
786	0	5	51	1	3	3	3	312	288	936	864	CoherentMotion_C#v1	1	500
891	0	2	23	3	1	3	3	143	457	429	1371	CoherentMotion_C#v1	1	500
751	1	5	51	1	1	3	3	312	288	936	864	CoherentMotion_C#v1	1	500
1016	0	1	14	0	2	3	3	87	513	261	1539	CoherentMotion_C#v1	1	500
813	0	2	23	2	1	3	3	143	457	429	1371	CoherentMotion_C#v1	1	500
729	1	3	33	3	3	3	3	199	401	597	1203	CoherentMotion_C#v1	1	500
808	1	4	42	2	2	3	3	256	344	768	1032	CoherentMotion_C#v1	1	500
897	0	6	61	0	3	3	3	368	232	1104	696	CoherentMotion_C#v1	1	500
868	0	3	33	3	0	3	3	199	401	597	1203	CoherentMotion_C#v1	1	500
1720	0	6	61	1	2	3	3	368	232	1104	696	CoherentMotion_C#v1	1	500
907	1	4	42	2	2	3	3	256	344	768	1032	CoherentMotion_C#v1	1	500
973	0	1	14	0	1	3	3	87	513	261	1539	CoherentMotion_C#v1	1	500
1139	0	2	23	0	2	3	3	143	457	429	1371	CoherentMotion_C#v1	1	500
1013	0	5	51	2	0	3	3	312	288	936	864	CoherentMotion_C#v1	1	500
749	1	1	14	2	2	3	3	87	513	261	1539	CoherentMotion_C#v1	1	500
797	0	4	42	0	2	3	3	256	344	768	1032	CoherentMotion_C#v1	1	500
741	1	7	70	3	3	3	3	424	176	1272	528	CoherentMotion_C#v1	1	500
998	0	2	23	1	3	3	3	143	457	429	1371	CoherentMotion_C#v1	1	500
988	0	6	61	3	0	3	3	368	232	1104	696	CoherentMotion_C#v1	1	500
1615	0	0	5	2	3	3	3	31	569	93	1707	CoherentMotion_C#v1	1	500
2098	1	4	42	2	2	3	3	256	344	768	1032	CoherentMotion_C#v1	1	500
693	1	7	70	3	3	3	3	424	176	1272	528	CoherentMotion_C#v1	1	500
875	1	1	14	2	2	3	3	87	513	261	1539	CoherentMotion_C#v1	1	500
871	0	3	33	1	2	3	3	199	401	597	1203	CoherentMotion_C#v1	1	500
673	1	6	61	1	1	3	3	368	232	1104	696	CoherentMotion_C#v1	1	500
855	0	2	23	0	3	3	3	143	457	429	1371	CoherentMotion_C#v1	1	500
802	1	7	70	0	0	3	3	424	176	1272	528	CoherentMotion_C#v1	1	500
916	1	1	14	1	1	3	3	87	513	261	1539	CoherentMotion_C#v1	1	500
663	1	0	5	0	0	3	3	31	569	93	1707	CoherentMotion_C#v1	1	500
718	0	0	5	0	3	3	3	31	569	93	1707	CoherentMotion_C#v1	1	500
726	1	0	5	2	2	3	3	31	569	93	1707	CoherentMotion_C#v1	1	500
878	0	4	42	3	2	3	3	256	344	768	1032	CoherentMotion_C#v1	1	500
833	1	0	5	0	0	3	3	31	569	93	1707	CoherentMotion_C#v1	1	500
659	1	5	51	1	1	3	3	312	288	936	864	CoherentMotion_C#v1	1	500
993	0	0	5	3	1	3	3	31	569	93	1707	CoherentMotion_C#v1	1	500
718	0	1	14	2	0	3	3	87	513	261	1539	CoherentMotion_C#v1	1	500
701	1	6	61	3	3	3	3	368	232	1104	696	CoherentMotion_C#v1	1	500
692	0	2	23	1	0	3	3	143	457	429	1371	CoherentMotion_C#v1	1	500
842	0	3	33	2	0	3	3	199	401	597	1203	CoherentMotion_C#v1	1	500
782	1	6	61	2	2	3	3	368	232	1104	696	CoherentMotion_C#v1	1	500
663	0	0	5	0	2	3	3	31	569	93	1707	CoherentMotion_C#v1	1	500
835	1	7	70	2	2	3	3	424	176	1272	528	CoherentMotion_C#v1	1	500
902	0	7	70	0	2	3	3	424	176	1272	528	CoherentMotion_C#v1	1	500
643	1	7	70	0	0	3	3	424	176	1272	528	CoherentMotion_C#v1	1	500
897	1	0	5	0	0	3	3	31	569	93	1707	CoherentMotion_C#v1	1	500
876	0	0	5	3	0	3	3	31	569	93	1707	CoherentMotion_C#v1	1	500
854	0	1	14	1	3	3	3	87	513	261	1539	CoherentMotion_C#v1	1	500
714	1	6	61	1	1	3	3	368	232	1104	696	CoherentMotion_C#v1	1	500
865	0	2	23	1	3	3	3	143	457	429	1371	CoherentMotion_C#v1	1	500
795	0	0	5	1	3	3	3	31	569	93	1707	CoherentMotion_C#v1	1	500
941	0	2	23	3	0	3	3	143	457	429	1371	CoherentMotion_C#v1	1	500
787	0	2	23	3	2	3	3	143	457	429	1371	CoherentMotion_C#v1	1	500
844	0	2	23	3	0	3	3	143	457	429	1371	CoherentMotion_C#v1	1	500
1159	0	1	14	3	2	3	3	87	513	261	1539	CoherentMotion_C#v1	1	500
820	1	5	51	0	0	3	3	312	288	936	864	CoherentMotion_C#v1	1	500
843	1	2	23	3	3	3	3	143	457	429	1371	CoherentMotion_C#v1	1	500
1001	1	1	14	1	1	3	3	87	513	261	1539	CoherentMotion_C#v1	1	500
982	0	0	5	2	3	3	3	31	569	93	1707	CoherentMotion_C#v1	1	500
751	1	7	70	3	3	3	3	424	176	1272	528	CoherentMotion_C#v1	1	500
774	1	2	23	0	0	3	3	143	457	429	1371	CoherentMotion_C#v1	1	500
758	0	0	5	0	1	3	3	31	569	93	1707	CoherentMotion_C#v1	1	500
712	1	7	70	2	2	3	3	424	176	1272	528	CoherentMotion_C#v1	1	500
799	1	6	61	3	3	3	3	368	232	1104	696	CoherentMotion_C#v1	1	500
703	1	2	23	3	3	3	3	143	457	429	1371	CoherentMotion_C#v1	1	500
710	1	7	70	0	0	3	3	424	176	1272	528	CoherentMotion_C#v1	1	500
1038	1	4	42	3	3	3	3	256	344	768	1032	CoherentMotion_C#v1	1	500
1748	0	6	61	2	3	3	3	368	232	1104	696	CoherentMotion_C#v1	1	500
645	0	1	14	3	1	3	3	87	513	261	1539	CoherentMotion_C#v1	1	500
677	1	2	23	0	0	3	3	143	457	429	1371	CoherentMotion_C#v1	1	500
651	1	6	61	2	2	3	3	368	232	1104	696	CoherentMotion_C#v1	1	500
530	1	7	70	0	0	3	3	424	176	1272	528	CoherentMotion_C#v1	1	500
2667	0	2	23	0	2	3	3	143	457	429	1371	CoherentMotion_C#v1	1	500
1053	0	3	33	0	3	3	3	199	401	597	1203	CoherentMotion_C#v1	1	500
781	0	5	51	0	1	3	3	312	288	936	864	CoherentMotion_C#v1	1	500
796	0	2	23	1	0	3	3	143	457	429	1371	CoherentMotion_C#v1	1	500
751	1	5	51	1	1	3	3	312	288	936	864	CoherentMotion_C#v1	1	500
956	0	6	61	2	3	3	3	368	232	1104	696	CoherentMotion_C#v1	1	500
1131	1	7	70	1	1	3	3	424	176	1272	528	CoherentMotion_C#v1	1	500
900	1	3	33	0	0	3	3	199	401	597	1203	CoherentMotion_C#v1	1	500
778	1	6	61	3	3	3	3	368	232	1104	696	CoherentMotion_C#v1	1	500
802	0	4	42	1	3	3	3	256	344	768	1032	CoherentMotion_C#v1	1	500
917	0	4	42	2	0	3	3	256	344	768	1032	CoherentMotion_C#v1	1	500
609	1	6	61	1	1	3	3	368	232	1104	696	CoherentMotion_C#v1	1	500
893	1	1	14	3	3	3	3	87	513	261	1539	CoherentMotion_C#v1	1	500
949	0	3	33	0	1	3	3	199	401	597	1203	CoherentMotion_C#v1	1	500
1125	1	1	14	0	0	3	3	87	513	261	1539	CoherentMotion_C#v1	1	500
1039	0	7	70	2	0	3	3	424	176	1272	528	CoherentMotion_C#v1	1	500
654	1	1	14	3	3	3	3	87	513	261	1539	CoherentMotion_C#v1	1	500
792	0	2	23	2	1	3	3	143	457	429	1371	CoherentMotion_C#v1	1	500
822	0	0	5	2	0	3	3	31	569	93	1707	CoherentMotion_C#v1	1	500
607	0	4	42	1	2	3	3	256	344	768	1032	CoherentMotion_C#v1	1	500
787	1	4	42	3	3	3	3	256	344	768	1032	CoherentMotion_C#v1	1	500
820	0	3	33	0	1	3	3	199	401	597	1203	CoherentMotion_C#v1	1	500
648	1	6	61	2	2	3	3	368	232	1104	696	CoherentMotion_C#v1	1	500
660	1	4	42	2	2	3	3	256	344	768	1032	CoherentMotion_C#v1	1	500
525	0	7	70	0	2	3	3	424	176	1272	528	CoherentMotion_C#v1	1	500
749	0	1	14	2	0	3	3	87	513	261	1539	CoherentMotion_C#v1	1	500
724	1	0	5	0	0	3	3	31	569	93	1707	CoherentMotion_C#v1	1	500
795	1	5	51	3	3	3	3	312	288	936	864	CoherentMotion_C#v1	1	500
933	1	2	23	1	1	3	3	143	457	429	1371	CoherentMotion_C#v1	1	500
682	1	5	51	3	3	3	3	312	288	936	864	CoherentMotion_C#v1	1	500
609	1	7	70	1	1	3	3	424	176	1272	528	CoherentMotion_C#v1	1	500
846	1	0	5	0	0	3	3	31	569	93	1707	CoherentMotion_C#v1	1	500
855	1	1	14	0	0	3	3	87	513	261	1539	CoherentMotion_C#v1	1	500
791	1	3	33	1	1	3	3	199	401	597	1203	CoherentMotion_C#v1	1	500
794	0	0	5	1	0	3	3	31	569	93	1707	CoherentMotion_C#v1	1	500
861	1	1	14	3	3	3	3	87	513	261	1539	CoherentMotion_C#v1	1	500
831	1	6	61	2	2	3	3	368	232	1104	696	CoherentMotion_C#v1	1	500
714	1	5	51	1	1	3	3	312	288	936	864	CoherentMotion_C#v1	1	500
801	1	5	51	1	1	3	3	312	288	936	864	CoherentMotion_C#v1	1	500
723	1	3	33	3	3	3	3	199	401	597	1203	CoherentMotion_C#v1	1	500
1091	0	3	33	3	1	3	3	199	401	597	1203	CoherentMotion_C#v1	1	500
924	0	4	42	3	2	3	3	256	344	768	1032	CoherentMotion_C#v1	1	500
785	1	1	14	0	0	3	3	87	513	261	1539	CoherentMotion_C#v1	1	500
666	1	7	70	0	0	3	3	424	176	1272	528	CoherentMotion_C#v1	1	500
688	1	7	70	2	2	3	3	424	176	1272	528	CoherentMotion_C#v1	1	500
773	1	4	42	0	0	3	3	256	344	768	1032	CoherentMotion_C#v1	1	500
766	0	7	70	1	3	3	3	424	176	1272	528	CoherentMotion_C#v1	1	500
825	1	6	61	3	3	3	3	368	232	1104	696	CoherentMotion_C#v1	1	500
763	1	7	70	3	3	3	3	424	176	1272	528	CoherentMotion_C#v1	1	500
756	1	7	70	0	0	3	3	424	176	1272	528	CoherentMotion_C#v1	1	500
674	1	3	33	3	3	3	3	199	401	597	1203	CoherentMotion_C#v1	1	500
738	0	1	14	2	3	3	3	87	513	261	1539	CoherentMotion_C#v1	1	500
729	0	0	5	2	1	3	3	31	569	93	1707	CoherentMotion_C#v1	1	500
842	0	3	33	3	0	3	3	199	401	597	1203	CoherentMotion_C#v1	1	500
750	0	5	51	0	2	3	3	312	288	936	864	CoherentMotion_C#v1	1	500
558	0	4	42	2	0	3	3	256	344	768	1032	CoherentMotion_C#v1	1	500
641	1	2	23	3	3	3	3	143	457	429	1371	CoherentMotion_C#v1	1	500
805	0	6	61	0	3	3	3	368	232	1104	696	CoherentMotion_C#v1	1	500
712	1	6	61	0	0	3	3	368	232	1104	696	CoherentMotion_C#v1	1	500
767	1	3	33	1	1	3	3	199	401	597	1203	CoherentMotion_C#v1	1	500
1049	0	2	23	0	3	3	3	143	457	429	1371	CoherentMotion_C#v1	1	500
815	0	3	33	3	1	3	3	199	401	597	1203	CoherentMotion_C#v1	1	500
705	1	6	61	0	0	3	3	368	232	1104	696	CoherentMotion_C#v1	1	500
807	1	5	51	0	0	3	3	312	288	936	864	CoherentMotion_C#v1	1	500
837	0	1	14	2	0	3	3	87	513	261	1539	CoherentMotion_C#v1	1	500
796	0	2	23	0	1	3	3	143	457	429	1371	CoherentMotion_C#v1	1	500
1550	0	0	5	0	3	3	3	31	569	93	1707	CoherentMotion_C#v1	1	500
834	0	1	14	0	3	3	3	87	513	261	1539	CoherentMotion_C#v1	1	500
1485	0	0	5	3	1	3	3	31	569	93	1707	CoherentMotion_C#v1	1	500
732	1	3	33	3	3	3	3	199	401	597	1203	CoherentMotion_C#v1	1	500
974	1	4	42	0	0	3	3	256	344	768	1032	CoherentMotion_C#v1	1	500
820	0	5	51	2	0	3	3	312	288	936	864	CoherentMotion_C#v1	1	500
670	0	3	33	1	0	3	3	199	401	597	1203	CoherentMotion_C#v1	1	500
611	0	7	70	0	3	3	3	424	176	1272	528	CoherentMotion_C#v1	1	500
770	0	3	33	0	1	3	3	199	401	597	1203	CoherentMotion_C#v1	1	500
587	1	5	51	3	3	3	3	312	288	936	864	CoherentMotion_C#v1	1	500
750	1	3	33	0	0	3	3	199	401	597	1203	CoherentMotion_C#v1	1	500
863	0	1	14	1	0	3	3	87	513	261	1539	CoherentMotion_C#v1	1	500
623	0	5	51	1	3	3	3	312	288	936	864	CoherentMotion_C#v1	1	500
927	0	1	14	3	0	3	3	87	513	261	1539	CoherentMotion_C#v1	1	500
979	0	0	5	1	2	3	3	31	569	93	1707	CoherentMotion_C#v1	1	500
671	0	1	14	2	3	3	3	87	513	261	1539	CoherentMotion_C#v1	1	500
598	1	2	23	1	1	3	3	143	457	429	1371	CoherentMotion_C#v1	1	500
747	0	6	61	2	0	3	3	368	232	1104	696	CoherentMotion_C#v1	1	500
771	1	7	70	2	2	3	3	424	176	1272	528	CoherentMotion_C#v1	1	500
729	0	2	23	2	0	3	3	143	457	429	1371	CoherentMotion_C#v1	1	500
648	1	7	70	2	2	3	3	424	176	1272	528	CoherentMotion_C#v1	1	500
671	1	7	70	1	1	3	3	424	176	1272	528	CoherentMotion_C#v1	1	500
773	1	7	70	0	0	3	3	424	176	1272	528	CoherentMotion_C#v1	1	500
647	1	6	61	1	1	3	3	368	232	1104	696	CoherentMotion_C#v1	1	500
674	1	2	23	3	3	3	3	143	457	429	1371	CoherentMotion_C#v1	1	500
737	1	6	61	0	0	3	3	368	232	1104	696	CoherentMotion_C#v1	1	500
785	1	2	23	1	1	3	3	143	457	429	1371	CoherentMotion_C#v1	1	500
825	0	4	42	1	3	3	3	256	344	768	1032	CoherentMotion_C#v1	1	500
772	1	7	70	2	2	3	3	424	176	1272	528	CoherentMotion_C#v1	1	500
813	1	1	14	0	0	3	3	87	513	261	1539	CoherentMotion_C#v1	1	500
815	1	0	5	1	1	3	3	31	569	93	1707	CoherentMotion_C#v1	1	500
848	0	2	23	0	3	3	3	143	457	429	1371	CoherentMotion_C#v1	1	500
778	1	6	61	0	0	3	3	368	232	1104	696	CoherentMotion_C#v1	1	500
755	1	3	33	3	3	3	3	199	401	597	1203	CoherentMotion_C#v1	1	500
803	0	0	5	1	3	3	3	31	569	93	1707	CoherentMotion_C#v1	1	500
884	1	4	42	0	0	3	3	256	344	768	1032	CoherentMotion_C#v1	1	500
721	0	0	5	1	2	3	3	31	569	93	1707	CoherentMotion_C#v1	1	500
716	0	6	61	2	0	3	3	368	232	1104	696	CoherentMotion_C#v1	1	500
695	1	7	70	0	0	3	3	424	176	1272	528	CoherentMotion_C#v1	1	500
751	1	7	70	2	2	3	3	424	176	1272	528	CoherentMotion_C#v1	1	500
718	1	6	61	3	3	3	3	368	232	1104	696	CoherentMotion_C#v1	1	500
774	1	5	51	1	1	3	3	312	288	936	864	CoherentMotion_C#v1	1	500
823	0	4	42	3	1	3	3	256	344	768	1032	CoherentMotion_C#v1	1	500
624	1	7	70	3	3	3	3	424	176	1272	528	CoherentMotion_C#v1	1	500
805	0	0	5	2	1	3	3	31	569	93	1707	CoherentMotion_C#v1	1	500
709	0	1	14	1	3	3	3	87	513	261	1539	CoherentMotion_C#v1	1	500
893	0	1	14	2	1	3	3	87	513	261	1539	CoherentMotion_C#v1	1	500
810	0	5	51	1	3	3	3	312	288	936	864	CoherentMotion_C#v1	1	500
1097	1	1	14	3	3	3	3	87	513	261	1539	CoherentMotion_C#v1	1	500
716	1	6	61	1	1	3	3	368	232	1104	696	CoherentMotion_C#v1	1	500
900	1	5	51	2	2	3	3	312	288	936	864	CoherentMotion_C#v1	1	500
840	0	0	5	2	0	3	3	31	569	93	1707	CoherentMotion_C#v1	1	500
634	0	1	14	2	1	3	3	87	513	261	1539	CoherentMotion_C#v1	1	500
755	0	4	42	2	3	3	3	256	344	768	1032	CoherentMotion_C#v1	1	500
735	1	5	51	1	1	3	3	312	288	936	864	CoherentMotion_C#v1	1	500
654	1	5	51	2	2	3	3	312	288	936	864	CoherentMotion_C#v1	1	500
932	0	4	42	0	1	3	3	256	344	768	1032	CoherentMotion_C#v1	1	500
825	1	2	23	0	0	3	3	143	457	429	1371	CoherentMotion_C#v1	1	500
707	1	4	42	2	2	3	3	256	344	768	1032	CoherentMotion_C#v1	1	500
611	1	2	23	0	0	3	3	143	457	429	1371	CoherentMotion_C#v1	1	500
533	0	3	33	0	2	3	3	199	401	597	1203	CoherentMotion_C#v1	1	500
818	1	7	70	0	0	3	3	424	176	1272	528	CoherentMotion_C#v1	1	500
748	0	6	61	0	1	3	3	368	232	1104	696	CoherentMotion_C#v1	1	500
755	0	3	33	2	0	3	3	199	401	597	1203	CoherentMotion_C#v1	1	500
1131	0	5	51	3	0	3	3	312	288	936	864	CoherentMotion_C#v1	1	500
774	0	3	33	2	1	3	3	199	401	597	1203	CoherentMotion_C#v1	1	500
879	1	7	70	2	2	3	3	424	176	1272	528	CoherentMotion_C#v1	1	500
823	0	5	51	0	2	3	3	312	288	936	864	CoherentMotion_C#v1	1	500
704	0	6	61	2	1	3	3	368	232	1104	696	CoherentMotion_C#v1	1	500
731	1	3	33	1	1	3	3	199	401	597	1203	CoherentMotion_C#v1	1	500
682	1	3	33	0	0	3	3	199	401	597	1203	CoherentMotion_C#v1	1	500
985	0	6	61	3	0	3	3	368	232	1104	696	CoherentMotion_C#v1	1	500
765	0	5	51	2	1	3	3	312	288	936	864	CoherentMotion_C#v1	1	500
776	0	3	33	2	0	3	3	199	401	597	1203	CoherentMotion_C#v1	1	500
752	0	4	42	1	0	3	3	256	344	768	1032	CoherentMotion_C#v1	1	500
1647	0	7	70	3	0	3	3	424	176	1272	528	CoherentMotion_C#v1	1	500
804	0	4	42	2	1	3	3	256	344	768	1032	CoherentMotion_C#v1	1	500
817	0	3	33	3	0	3	3	199	401	597	1203	CoherentMotion_C#v1	1	500
1276	0	2	23	2	3	3	3	143	457	429	1371	CoherentMotion_C#v1	1	500
687	1	2	23	1	1	3	3	143	457	429	1371	CoherentMotion_C#v1	1	500
807	0	4	42	2	1	3	3	256	344	768	1032	CoherentMotion_C#v1	1	500
865	0	5	51	2	1	3	3	312	288	936	864	CoherentMotion_C#v1	1	500
916	0	5	51	2	3	3	3	312	288	936	864	CoherentMotion_C#v1	1	500
1048	0	4	42	3	2	3	3	256	344	768	1032	CoherentMotion_C#v1	1	500
968	0	0	5	2	1	3	3	31	569	93	1707	CoherentMotion_C#v1	1	500
981	0	1	14	0	1	3	3	87	513	261	1539	CoherentMotion_C#v1	1	500
1056	0	7	70	3	0	3	3	424	176	1272	528	CoherentMotion_C#v1	1	500
1332	0	5	51	0	2	3	3	312	288	936	864	CoherentMotion_C#v1	1	500
839	0	5	51	2	1	3	3	312	288	936	864	CoherentMotion_C#v1	1	500
821	0	1	14	0	1	3	3	87	513	261	1539	CoherentMotion_C#v1	1	500
831	0	1	14	2	0	3	3	87	513	261	1539	CoherentMotion_C#v1	1	500
816	1	0	5	0	0	3	3	31	569	93	1707	CoherentMotion_C#v1	1	500
770	1	4	42	3	3	3	3	256	344	768	1032	CoherentMotion_C#v1	1	500
724	1	4	42	1	1	3	3	256	344	768	1032	CoherentMotion_C#v1	1	500
931	1	0	5	2	2	3	3	31	569	93	1707	CoherentMotion_C#v1	1	500
825	1	2	23	2	2	3	3	143	457	429	1371	CoherentMotion_C#v1	1	500
764	1	4	42	0	0	3	3	256	344	768	1032	CoherentMotion_C#v1	1	500
843	1	2	23	2	2	3	3	143	457	429	1371	CoherentMotion_C#v1	1	500
654	1	6	61	0	0	3	3	368	232	1104	696	CoherentMotion_C#v1	1	500
738	0	3	33	3	2	3	3	199	401	597	1203	CoherentMotion_C#v1	1	500
850	1	0	5	3	3	3	3	31	569	93	1707	CoherentMotion_C#v1	1	500
846	0	0	5	0	3	3	3	31	569	93	1707	CoherentMotion_C#v1	1	500
784	0	3	33	3	2	3	3	199	401	597	1203	CoherentMotion_C#v1	1	500
785	0	6	61	0	1	3	3	368	232	1104	696	CoherentMotion_C#v1	1	500
667	0	0	5	3	0	3	3	31	569	93	1707	CoherentMotion_C#v1	1	500
793	0	1	14	3	2	3	3	87	513	261	1539	CoherentMotion_C#v1	1	500
658	1	6	61	2	2	3	3	368	232	1104	696	CoherentMotion_C#v1	1	500
724	1	4	42	1	1	3	3	256	344	768	1032	CoherentMotion_C#v1	1	500
743	1	2	23	2	2	3	3	143	457	429	1371	CoherentMotion_C#v1	1	500
781	1	6	61	0	0	3	3	368	232	1104	696	CoherentMotion_C#v1	1	500
751	1	6	61	1	1	3	3	368	232	1104	696	CoherentMotion_C#v1	1	500
943	0	0	5	0	3	3	3	31	569	93	1707	CoherentMotion_C#v1	1	500
692	1	6	61	2	2	3	3	368	232	1104	696	CoherentMotion_C#v1	1	500
772	0	2	23	1	3	3	3	143	457	429	1371	CoherentMotion_C#v1	1	500
652	1	7	70	0	0	3	3	424	176	1272	528	CoherentMotion_C#v1	1	500
788	0	1	14	1	2	3	3	87	513	261	1539	CoherentMotion_C#v1	1	500
724	0	1	14	3	2	3	3	87	513	261	1539	CoherentMotion_C#v1	1	500
698	1	4	42	3	3	3	3	256	344	768	1032	CoherentMotion_C#v1	1	500
