# Supplementary material for: The Leuven Embedded Figures Test (L-EFT): measuring perception, intelligence or executive function?
Source: PeerJ. 2018 Mar 26;6:e4524. doi: 10.7717/peerj.4524 (PMC5875396; doi:10.7717/peerj.4524)
Supplement: Supplemental Information 9 [file peerj-06-4524-s009.zip › Study 1/CoherentMotion/117850CoherentMotion.csv]

ReactionTime	Accuracy	CoherenceLevel	CoherenceValue	StimDirection	RespDirection	G_MeanCoherentSpeed	G_MeanRandomSpeed	TotalCoherent	TotalRandom	TotalCoherentSpeed	TotalRandomSpeed	TestID	MainPrac	MotionDuration
2897	0	0	5	0	1	3	3	31	569	93	1707	CoherentMotion_C#v1	0	1000
1104	1	6	61	3	3	3	3	368	232	1104	696	CoherentMotion_C#v1	0	1000
2064	0	0	5	3	1	3	3	31	569	93	1707	CoherentMotion_C#v1	0	1000
1784	1	2	23	3	3	3	3	143	457	429	1371	CoherentMotion_C#v1	0	1000
1615	1	0	5	0	0	3	3	31	569	93	1707	CoherentMotion_C#v1	0	1000
1646	0	2	23	1	2	3	3	143	457	429	1371	CoherentMotion_C#v1	0	1000
1886	0	0	5	0	2	3	3	31	569	93	1707	CoherentMotion_C#v1	0	1000
1091	1	6	61	1	1	3	3	368	232	1104	696	CoherentMotion_C#v1	0	1000
1424	0	1	14	1	2	3	3	87	513	261	1539	CoherentMotion_C#v1	0	1000
1389	1	7	70	2	2	3	3	424	176	1272	528	CoherentMotion_C#v1	0	1000
1366	1	5	51	1	1	3	3	312	288	936	864	CoherentMotion_C#v1	0	1000
1421	0	2	23	0	3	3	3	143	457	429	1371	CoherentMotion_C#v1	0	1000
1704	1	4	42	2	2	3	3	256	344	768	1032	CoherentMotion_C#v1	0	1000
1400	1	1	14	1	1	3	3	87	513	261	1539	CoherentMotion_C#v1	0	1000
1744	1	5	51	1	1	3	3	312	288	936	864	CoherentMotion_C#v1	0	1000
1698	1	6	61	3	3	3	3	368	232	1104	696	CoherentMotion_C#v1	0	1000
1330	1	1	14	3	3	3	3	87	513	261	1539	CoherentMotion_C#v1	0	1000
1369	1	7	70	0	0	3	3	424	176	1272	528	CoherentMotion_C#v1	0	1000
1634	1	6	61	3	3	3	3	368	232	1104	696	CoherentMotion_C#v1	0	1000
1633	0	1	14	2	1	3	3	87	513	261	1539	CoherentMotion_C#v1	0	1000
1408	0	1	14	0	2	3	3	87	513	261	1539	CoherentMotion_C#v1	0	1000
1449	0	5	51	3	2	3	3	312	288	936	864	CoherentMotion_C#v1	0	1000
1540	0	0	5	0	1	3	3	31	569	93	1707	CoherentMotion_C#v1	0	1000
1631	0	2	23	0	3	3	3	143	457	429	1371	CoherentMotion_C#v1	0	1000
1531	0	1	14	0	2	3	3	87	513	261	1539	CoherentMotion_C#v1	0	1000
1403	1	4	42	3	3	3	3	256	344	768	1032	CoherentMotion_C#v1	0	1000
1573	0	5	51	3	0	3	3	312	288	936	864	CoherentMotion_C#v1	0	1000
1649	0	6	61	3	1	3	3	368	232	1104	696	CoherentMotion_C#v1	0	1000
1392	1	7	70	0	0	3	3	424	176	1272	528	CoherentMotion_C#v1	0	1000
1337	0	1	14	2	1	3	3	87	513	261	1539	CoherentMotion_C#v1	0	1000
1248	1	7	70	2	2	3	3	424	176	1272	528	CoherentMotion_C#v1	0	1000
1364	1	5	51	0	0	3	3	312	288	936	864	CoherentMotion_C#v1	0	1000
1324	1	5	51	2	2	3	3	312	288	936	864	CoherentMotion_C#v1	0	1000
1540	1	2	23	3	3	3	3	143	457	429	1371	CoherentMotion_C#v1	0	1000
1664	0	0	5	1	3	3	3	31	569	93	1707	CoherentMotion_C#v1	0	1000
1376	1	3	33	2	2	3	3	199	401	597	1203	CoherentMotion_C#v1	0	1000
1416	0	2	23	0	2	3	3	143	457	429	1371	CoherentMotion_C#v1	0	1000
1438	1	2	23	3	3	3	3	143	457	429	1371	CoherentMotion_C#v1	0	1000
1467	0	2	23	1	3	3	3	143	457	429	1371	CoherentMotion_C#v1	0	1000
1220	1	6	61	2	2	3	3	368	232	1104	696	CoherentMotion_C#v1	0	1000
1705	0	3	33	0	1	3	3	199	401	597	1203	CoherentMotion_C#v1	0	1000
1386	0	2	23	0	3	3	3	143	457	429	1371	CoherentMotion_C#v1	0	1000
1299	1	7	70	2	2	3	3	424	176	1272	528	CoherentMotion_C#v1	0	1000
1466	1	4	42	3	3	3	3	256	344	768	1032	CoherentMotion_C#v1	0	1000
1410	1	5	51	3	3	3	3	312	288	936	864	CoherentMotion_C#v1	0	1000
1372	1	3	33	2	2	3	3	199	401	597	1203	CoherentMotion_C#v1	0	1000
1317	1	5	51	2	2	3	3	312	288	936	864	CoherentMotion_C#v1	0	1000
1420	1	4	42	3	3	3	3	256	344	768	1032	CoherentMotion_C#v1	0	1000
1345	0	3	33	1	2	3	3	199	401	597	1203	CoherentMotion_C#v1	0	1000
1341	1	7	70	0	0	3	3	424	176	1272	528	CoherentMotion_C#v1	0	1000
1412	1	2	23	3	3	3	3	143	457	429	1371	CoherentMotion_C#v1	0	1000
1370	1	5	51	1	1	3	3	312	288	936	864	CoherentMotion_C#v1	0	1000
1398	1	4	42	2	2	3	3	256	344	768	1032	CoherentMotion_C#v1	0	1000
1438	1	3	33	3	3	3	3	199	401	597	1203	CoherentMotion_C#v1	0	1000
1447	0	4	42	2	3	3	3	256	344	768	1032	CoherentMotion_C#v1	0	1000
1458	0	0	5	1	3	3	3	31	569	93	1707	CoherentMotion_C#v1	0	1000
1371	1	0	5	1	1	3	3	31	569	93	1707	CoherentMotion_C#v1	0	1000
1381	1	7	70	1	1	3	3	424	176	1272	528	CoherentMotion_C#v1	0	1000
1373	1	6	61	3	3	3	3	368	232	1104	696	CoherentMotion_C#v1	0	1000
1397	1	3	33	2	2	3	3	199	401	597	1203	CoherentMotion_C#v1	0	1000
1406	1	5	51	3	3	3	3	312	288	936	864	CoherentMotion_C#v1	0	1000
1318	1	2	23	1	1	3	3	143	457	429	1371	CoherentMotion_C#v1	0	1000
1245	1	3	33	0	0	3	3	199	401	597	1203	CoherentMotion_C#v1	0	1000
1311	1	2	23	2	2	3	3	143	457	429	1371	CoherentMotion_C#v1	0	1000
1383	0	2	23	2	3	3	3	143	457	429	1371	CoherentMotion_C#v1	0	1000
1313	0	1	14	0	1	3	3	87	513	261	1539	CoherentMotion_C#v1	0	1000
1095	1	6	61	2	2	3	3	368	232	1104	696	CoherentMotion_C#v1	0	1000
1176	1	7	70	3	3	3	3	424	176	1272	528	CoherentMotion_C#v1	0	1000
1038	0	0	5	2	3	3	3	31	569	93	1707	CoherentMotion_C#v1	0	1000
1658	1	4	42	1	1	3	3	256	344	768	1032	CoherentMotion_C#v1	0	1000
1339	0	1	14	0	3	3	3	87	513	261	1539	CoherentMotion_C#v1	0	1000
1421	0	2	23	2	3	3	3	143	457	429	1371	CoherentMotion_C#v1	0	1000
1642	0	1	14	0	2	3	3	87	513	261	1539	CoherentMotion_C#v1	0	1000
1129	1	4	42	1	1	3	3	256	344	768	1032	CoherentMotion_C#v1	0	1000
1165	1	6	61	2	2	3	3	368	232	1104	696	CoherentMotion_C#v1	0	1000
1392	0	2	23	0	1	3	3	143	457	429	1371	CoherentMotion_C#v1	0	1000
1530	1	5	51	1	1	3	3	312	288	936	864	CoherentMotion_C#v1	0	1000
1445	1	7	70	1	1	3	3	424	176	1272	528	CoherentMotion_C#v1	0	1000
1407	1	3	33	0	0	3	3	199	401	597	1203	CoherentMotion_C#v1	0	1000
1367	1	4	42	1	1	3	3	256	344	768	1032	CoherentMotion_C#v1	0	1000
886	1	6	61	3	3	3	3	368	232	1104	696	CoherentMotion_C#v1	1	500
869	1	5	51	0	0	3	3	312	288	936	864	CoherentMotion_C#v1	1	500
817	1	5	51	1	1	3	3	312	288	936	864	CoherentMotion_C#v1	1	500
827	1	7	70	2	2	3	3	424	176	1272	528	CoherentMotion_C#v1	1	500
902	1	1	14	1	1	3	3	87	513	261	1539	CoherentMotion_C#v1	1	500
910	1	5	51	1	1	3	3	312	288	936	864	CoherentMotion_C#v1	1	500
830	1	3	33	2	2	3	3	199	401	597	1203	CoherentMotion_C#v1	1	500
1047	0	1	14	0	3	3	3	87	513	261	1539	CoherentMotion_C#v1	1	500
787	1	7	70	1	1	3	3	424	176	1272	528	CoherentMotion_C#v1	1	500
1041	0	1	14	3	1	3	3	87	513	261	1539	CoherentMotion_C#v1	1	500
800	1	7	70	0	0	3	3	424	176	1272	528	CoherentMotion_C#v1	1	500
825	1	7	70	0	0	3	3	424	176	1272	528	CoherentMotion_C#v1	1	500
1284	1	2	23	2	2	3	3	143	457	429	1371	CoherentMotion_C#v1	1	500
761	1	5	51	0	0	3	3	312	288	936	864	CoherentMotion_C#v1	1	500
849	1	3	33	2	2	3	3	199	401	597	1203	CoherentMotion_C#v1	1	500
717	1	4	42	1	1	3	3	256	344	768	1032	CoherentMotion_C#v1	1	500
853	0	0	5	1	3	3	3	31	569	93	1707	CoherentMotion_C#v1	1	500
910	1	1	14	1	1	3	3	87	513	261	1539	CoherentMotion_C#v1	1	500
760	1	2	23	3	3	3	3	143	457	429	1371	CoherentMotion_C#v1	1	500
803	1	4	42	2	2	3	3	256	344	768	1032	CoherentMotion_C#v1	1	500
828	1	6	61	3	3	3	3	368	232	1104	696	CoherentMotion_C#v1	1	500
742	1	6	61	2	2	3	3	368	232	1104	696	CoherentMotion_C#v1	1	500
715	1	6	61	3	3	3	3	368	232	1104	696	CoherentMotion_C#v1	1	500
774	1	1	14	1	1	3	3	87	513	261	1539	CoherentMotion_C#v1	1	500
704	1	4	42	1	1	3	3	256	344	768	1032	CoherentMotion_C#v1	1	500
791	1	1	14	1	1	3	3	87	513	261	1539	CoherentMotion_C#v1	1	500
1008	0	0	5	1	3	3	3	31	569	93	1707	CoherentMotion_C#v1	1	500
815	1	4	42	2	2	3	3	256	344	768	1032	CoherentMotion_C#v1	1	500
823	1	1	14	2	2	3	3	87	513	261	1539	CoherentMotion_C#v1	1	500
802	1	2	23	3	3	3	3	143	457	429	1371	CoherentMotion_C#v1	1	500
891	1	2	23	1	1	3	3	143	457	429	1371	CoherentMotion_C#v1	1	500
840	1	3	33	1	1	3	3	199	401	597	1203	CoherentMotion_C#v1	1	500
834	1	3	33	1	1	3	3	199	401	597	1203	CoherentMotion_C#v1	1	500
733	1	5	51	0	0	3	3	312	288	936	864	CoherentMotion_C#v1	1	500
693	1	2	23	3	3	3	3	143	457	429	1371	CoherentMotion_C#v1	1	500
620	0	0	5	2	0	3	3	31	569	93	1707	CoherentMotion_C#v1	1	500
929	1	3	33	2	2	3	3	199	401	597	1203	CoherentMotion_C#v1	1	500
1964	0	2	23	0	1	3	3	143	457	429	1371	CoherentMotion_C#v1	1	500
884	1	5	51	1	1	3	3	312	288	936	864	CoherentMotion_C#v1	1	500
847	1	1	14	3	3	3	3	87	513	261	1539	CoherentMotion_C#v1	1	500
970	1	7	70	3	3	3	3	424	176	1272	528	CoherentMotion_C#v1	1	500
1465	0	0	5	2	3	3	3	31	569	93	1707	CoherentMotion_C#v1	1	500
868	0	1	14	2	1	3	3	87	513	261	1539	CoherentMotion_C#v1	1	500
733	1	6	61	1	1	3	3	368	232	1104	696	CoherentMotion_C#v1	1	500
855	1	4	42	3	3	3	3	256	344	768	1032	CoherentMotion_C#v1	1	500
946	0	2	23	3	1	3	3	143	457	429	1371	CoherentMotion_C#v1	1	500
862	1	4	42	1	1	3	3	256	344	768	1032	CoherentMotion_C#v1	1	500
858	0	3	33	3	1	3	3	199	401	597	1203	CoherentMotion_C#v1	1	500
944	0	5	51	0	1	3	3	312	288	936	864	CoherentMotion_C#v1	1	500
705	1	6	61	3	3	3	3	368	232	1104	696	CoherentMotion_C#v1	1	500
872	1	0	5	1	1	3	3	31	569	93	1707	CoherentMotion_C#v1	1	500
660	1	5	51	0	0	3	3	312	288	936	864	CoherentMotion_C#v1	1	500
664	1	6	61	0	0	3	3	368	232	1104	696	CoherentMotion_C#v1	1	500
1183	0	1	14	1	3	3	3	87	513	261	1539	CoherentMotion_C#v1	1	500
818	0	2	23	0	1	3	3	143	457	429	1371	CoherentMotion_C#v1	1	500
877	0	0	5	0	3	3	3	31	569	93	1707	CoherentMotion_C#v1	1	500
696	1	7	70	0	0	3	3	424	176	1272	528	CoherentMotion_C#v1	1	500
1006	1	2	23	3	3	3	3	143	457	429	1371	CoherentMotion_C#v1	1	500
925	0	0	5	3	1	3	3	31	569	93	1707	CoherentMotion_C#v1	1	500
762	1	6	61	2	2	3	3	368	232	1104	696	CoherentMotion_C#v1	1	500
850	1	7	70	2	2	3	3	424	176	1272	528	CoherentMotion_C#v1	1	500
794	1	7	70	1	1	3	3	424	176	1272	528	CoherentMotion_C#v1	1	500
792	1	5	51	2	2	3	3	312	288	936	864	CoherentMotion_C#v1	1	500
845	0	1	14	2	3	3	3	87	513	261	1539	CoherentMotion_C#v1	1	500
908	1	3	33	1	1	3	3	199	401	597	1203	CoherentMotion_C#v1	1	500
1673	0	1	14	2	1	3	3	87	513	261	1539	CoherentMotion_C#v1	1	500
841	1	3	33	2	2	3	3	199	401	597	1203	CoherentMotion_C#v1	1	500
820	1	4	42	1	1	3	3	256	344	768	1032	CoherentMotion_C#v1	1	500
861	0	3	33	0	1	3	3	199	401	597	1203	CoherentMotion_C#v1	1	500
808	1	7	70	2	2	3	3	424	176	1272	528	CoherentMotion_C#v1	1	500
1121	1	0	5	3	3	3	3	31	569	93	1707	CoherentMotion_C#v1	1	500
851	1	3	33	1	1	3	3	199	401	597	1203	CoherentMotion_C#v1	1	500
830	0	2	23	3	1	3	3	143	457	429	1371	CoherentMotion_C#v1	1	500
728	1	6	61	3	3	3	3	368	232	1104	696	CoherentMotion_C#v1	1	500
560	1	2	23	3	3	3	3	143	457	429	1371	CoherentMotion_C#v1	1	500
692	0	3	33	0	3	3	3	199	401	597	1203	CoherentMotion_C#v1	1	500
699	1	6	61	1	1	3	3	368	232	1104	696	CoherentMotion_C#v1	1	500
830	1	7	70	0	0	3	3	424	176	1272	528	CoherentMotion_C#v1	1	500
796	1	2	23	3	3	3	3	143	457	429	1371	CoherentMotion_C#v1	1	500
821	1	6	61	2	2	3	3	368	232	1104	696	CoherentMotion_C#v1	1	500
751	1	6	61	3	3	3	3	368	232	1104	696	CoherentMotion_C#v1	1	500
806	1	6	61	0	0	3	3	368	232	1104	696	CoherentMotion_C#v1	1	500
768	1	5	51	0	0	3	3	312	288	936	864	CoherentMotion_C#v1	1	500
793	1	5	51	2	2	3	3	312	288	936	864	CoherentMotion_C#v1	1	500
675	0	1	14	1	2	3	3	87	513	261	1539	CoherentMotion_C#v1	1	500
936	1	0	5	3	3	3	3	31	569	93	1707	CoherentMotion_C#v1	1	500
853	1	5	51	0	0	3	3	312	288	936	864	CoherentMotion_C#v1	1	500
769	1	4	42	0	0	3	3	256	344	768	1032	CoherentMotion_C#v1	1	500
542	0	3	33	1	0	3	3	199	401	597	1203	CoherentMotion_C#v1	1	500
875	1	3	33	1	1	3	3	199	401	597	1203	CoherentMotion_C#v1	1	500
694	1	4	42	1	1	3	3	256	344	768	1032	CoherentMotion_C#v1	1	500
972	0	0	5	3	1	3	3	31	569	93	1707	CoherentMotion_C#v1	1	500
827	0	1	14	1	3	3	3	87	513	261	1539	CoherentMotion_C#v1	1	500
789	1	7	70	0	0	3	3	424	176	1272	528	CoherentMotion_C#v1	1	500
767	1	6	61	2	2	3	3	368	232	1104	696	CoherentMotion_C#v1	1	500
1350	1	0	5	1	1	3	3	31	569	93	1707	CoherentMotion_C#v1	1	500
927	1	2	23	2	2	3	3	143	457	429	1371	CoherentMotion_C#v1	1	500
892	1	2	23	0	0	3	3	143	457	429	1371	CoherentMotion_C#v1	1	500
868	1	3	33	0	0	3	3	199	401	597	1203	CoherentMotion_C#v1	1	500
863	1	1	14	2	2	3	3	87	513	261	1539	CoherentMotion_C#v1	1	500
877	1	4	42	0	0	3	3	256	344	768	1032	CoherentMotion_C#v1	1	500
732	1	6	61	3	3	3	3	368	232	1104	696	CoherentMotion_C#v1	1	500
1028	0	2	23	3	1	3	3	143	457	429	1371	CoherentMotion_C#v1	1	500
883	0	0	5	2	1	3	3	31	569	93	1707	CoherentMotion_C#v1	1	500
763	1	2	23	2	2	3	3	143	457	429	1371	CoherentMotion_C#v1	1	500
1287	1	1	14	2	2	3	3	87	513	261	1539	CoherentMotion_C#v1	1	500
1036	1	2	23	2	2	3	3	143	457	429	1371	CoherentMotion_C#v1	1	500
620	1	5	51	2	2	3	3	312	288	936	864	CoherentMotion_C#v1	1	500
864	1	5	51	2	2	3	3	312	288	936	864	CoherentMotion_C#v1	1	500
827	1	1	14	2	2	3	3	87	513	261	1539	CoherentMotion_C#v1	1	500
742	1	5	51	1	1	3	3	312	288	936	864	CoherentMotion_C#v1	1	500
782	1	2	23	3	3	3	3	143	457	429	1371	CoherentMotion_C#v1	1	500
952	1	3	33	0	0	3	3	199	401	597	1203	CoherentMotion_C#v1	1	500
693	1	4	42	3	3	3	3	256	344	768	1032	CoherentMotion_C#v1	1	500
1260	0	0	5	2	1	3	3	31	569	93	1707	CoherentMotion_C#v1	1	500
831	1	4	42	0	0	3	3	256	344	768	1032	CoherentMotion_C#v1	1	500
812	1	3	33	2	2	3	3	199	401	597	1203	CoherentMotion_C#v1	1	500
693	1	7	70	0	0	3	3	424	176	1272	528	CoherentMotion_C#v1	1	500
810	1	4	42	0	0	3	3	256	344	768	1032	CoherentMotion_C#v1	1	500
900	1	5	51	1	1	3	3	312	288	936	864	CoherentMotion_C#v1	1	500
831	1	1	14	3	3	3	3	87	513	261	1539	CoherentMotion_C#v1	1	500
3691	1	7	70	0	0	3	3	424	176	1272	528	CoherentMotion_C#v1	1	500
863	1	7	70	3	3	3	3	424	176	1272	528	CoherentMotion_C#v1	1	500
747	1	5	51	3	3	3	3	312	288	936	864	CoherentMotion_C#v1	1	500
1075	1	2	23	0	0	3	3	143	457	429	1371	CoherentMotion_C#v1	1	500
1714	0	3	33	2	0	3	3	199	401	597	1203	CoherentMotion_C#v1	1	500
1363	0	2	23	1	0	3	3	143	457	429	1371	CoherentMotion_C#v1	1	500
603	1	6	61	1	1	3	3	368	232	1104	696	CoherentMotion_C#v1	1	500
800	1	5	51	0	0	3	3	312	288	936	864	CoherentMotion_C#v1	1	500
1209	0	0	5	3	0	3	3	31	569	93	1707	CoherentMotion_C#v1	1	500
797	1	0	5	3	3	3	3	31	569	93	1707	CoherentMotion_C#v1	1	500
1366	0	0	5	1	0	3	3	31	569	93	1707	CoherentMotion_C#v1	1	500
1054	1	3	33	2	2	3	3	199	401	597	1203	CoherentMotion_C#v1	1	500
942	1	2	23	1	1	3	3	143	457	429	1371	CoherentMotion_C#v1	1	500
717	1	6	61	3	3	3	3	368	232	1104	696	CoherentMotion_C#v1	1	500
2979	1	7	70	0	0	3	3	424	176	1272	528	CoherentMotion_C#v1	1	500
772	1	4	42	0	0	3	3	256	344	768	1032	CoherentMotion_C#v1	1	500
729	1	5	51	3	3	3	3	312	288	936	864	CoherentMotion_C#v1	1	500
1347	1	3	33	0	0	3	3	199	401	597	1203	CoherentMotion_C#v1	1	500
716	1	6	61	1	1	3	3	368	232	1104	696	CoherentMotion_C#v1	1	500
820	1	4	42	3	3	3	3	256	344	768	1032	CoherentMotion_C#v1	1	500
765	1	2	23	3	3	3	3	143	457	429	1371	CoherentMotion_C#v1	1	500
646	1	3	33	3	3	3	3	199	401	597	1203	CoherentMotion_C#v1	1	500
556	1	6	61	3	3	3	3	368	232	1104	696	CoherentMotion_C#v1	1	500
640	1	5	51	1	1	3	3	312	288	936	864	CoherentMotion_C#v1	1	500
597	1	2	23	3	3	3	3	143	457	429	1371	CoherentMotion_C#v1	1	500
631	1	5	51	3	3	3	3	312	288	936	864	CoherentMotion_C#v1	1	500
797	1	7	70	2	2	3	3	424	176	1272	528	CoherentMotion_C#v1	1	500
598	1	4	42	2	2	3	3	256	344	768	1032	CoherentMotion_C#v1	1	500
2922	1	5	51	2	2	3	3	312	288	936	864	CoherentMotion_C#v1	1	500
908	1	4	42	2	2	3	3	256	344	768	1032	CoherentMotion_C#v1	1	500
888	1	4	42	2	2	3	3	256	344	768	1032	CoherentMotion_C#v1	1	500
1060	1	1	14	2	2	3	3	87	513	261	1539	CoherentMotion_C#v1	1	500
851	1	3	33	1	1	3	3	199	401	597	1203	CoherentMotion_C#v1	1	500
971	0	1	14	2	3	3	3	87	513	261	1539	CoherentMotion_C#v1	1	500
780	1	6	61	1	1	3	3	368	232	1104	696	CoherentMotion_C#v1	1	500
853	1	6	61	1	1	3	3	368	232	1104	696	CoherentMotion_C#v1	1	500
1167	1	3	33	2	2	3	3	199	401	597	1203	CoherentMotion_C#v1	1	500
1074	0	4	42	2	1	3	3	256	344	768	1032	CoherentMotion_C#v1	1	500
914	0	1	14	3	2	3	3	87	513	261	1539	CoherentMotion_C#v1	1	500
975	0	5	51	0	2	3	3	312	288	936	864	CoherentMotion_C#v1	1	500
1022	1	4	42	3	3	3	3	256	344	768	1032	CoherentMotion_C#v1	1	500
908	1	6	61	3	3	3	3	368	232	1104	696	CoherentMotion_C#v1	1	500
953	0	0	5	0	1	3	3	31	569	93	1707	CoherentMotion_C#v1	1	500
951	1	5	51	1	1	3	3	312	288	936	864	CoherentMotion_C#v1	1	500
947	1	7	70	2	2	3	3	424	176	1272	528	CoherentMotion_C#v1	1	500
976	1	7	70	0	0	3	3	424	176	1272	528	CoherentMotion_C#v1	1	500
1263	1	7	70	2	2	3	3	424	176	1272	528	CoherentMotion_C#v1	1	500
932	1	4	42	0	0	3	3	256	344	768	1032	CoherentMotion_C#v1	1	500
1105	0	3	33	0	1	3	3	199	401	597	1203	CoherentMotion_C#v1	1	500
899	1	4	42	3	3	3	3	256	344	768	1032	CoherentMotion_C#v1	1	500
1579	0	0	5	3	0	3	3	31	569	93	1707	CoherentMotion_C#v1	1	500
987	1	5	51	2	2	3	3	312	288	936	864	CoherentMotion_C#v1	1	500
1368	1	3	33	0	0	3	3	199	401	597	1203	CoherentMotion_C#v1	1	500
1170	1	4	42	2	2	3	3	256	344	768	1032	CoherentMotion_C#v1	1	500
995	1	3	33	0	0	3	3	199	401	597	1203	CoherentMotion_C#v1	1	500
1455	0	0	5	1	2	3	3	31	569	93	1707	CoherentMotion_C#v1	1	500
782	1	7	70	0	0	3	3	424	176	1272	528	CoherentMotion_C#v1	1	500
887	1	7	70	1	1	3	3	424	176	1272	528	CoherentMotion_C#v1	1	500
1182	0	0	5	2	1	3	3	31	569	93	1707	CoherentMotion_C#v1	1	500
1525	0	1	14	3	1	3	3	87	513	261	1539	CoherentMotion_C#v1	1	500
897	1	6	61	1	1	3	3	368	232	1104	696	CoherentMotion_C#v1	1	500
1182	0	0	5	0	3	3	3	31	569	93	1707	CoherentMotion_C#v1	1	500
783	1	7	70	0	0	3	3	424	176	1272	528	CoherentMotion_C#v1	1	500
1770	0	0	5	0	3	3	3	31	569	93	1707	CoherentMotion_C#v1	1	500
941	1	5	51	0	0	3	3	312	288	936	864	CoherentMotion_C#v1	1	500
858	1	6	61	0	0	3	3	368	232	1104	696	CoherentMotion_C#v1	1	500
913	1	5	51	3	3	3	3	312	288	936	864	CoherentMotion_C#v1	1	500
1473	1	5	51	0	0	3	3	312	288	936	864	CoherentMotion_C#v1	1	500
843	1	7	70	1	1	3	3	424	176	1272	528	CoherentMotion_C#v1	1	500
1175	1	2	23	1	1	3	3	143	457	429	1371	CoherentMotion_C#v1	1	500
1402	0	1	14	2	1	3	3	87	513	261	1539	CoherentMotion_C#v1	1	500
882	1	6	61	3	3	3	3	368	232	1104	696	CoherentMotion_C#v1	1	500
973	0	2	23	1	3	3	3	143	457	429	1371	CoherentMotion_C#v1	1	500
938	1	4	42	3	3	3	3	256	344	768	1032	CoherentMotion_C#v1	1	500
872	1	7	70	3	3	3	3	424	176	1272	528	CoherentMotion_C#v1	1	500
836	1	3	33	3	3	3	3	199	401	597	1203	CoherentMotion_C#v1	1	500
894	0	3	33	1	3	3	3	199	401	597	1203	CoherentMotion_C#v1	1	500
923	0	0	5	2	1	3	3	31	569	93	1707	CoherentMotion_C#v1	1	500
870	0	4	42	0	3	3	3	256	344	768	1032	CoherentMotion_C#v1	1	500
946	0	4	42	2	3	3	3	256	344	768	1032	CoherentMotion_C#v1	1	500
996	1	1	14	1	1	3	3	87	513	261	1539	CoherentMotion_C#v1	1	500
785	1	6	61	1	1	3	3	368	232	1104	696	CoherentMotion_C#v1	1	500
795	1	6	61	2	2	3	3	368	232	1104	696	CoherentMotion_C#v1	1	500
677	1	4	42	3	3	3	3	256	344	768	1032	CoherentMotion_C#v1	1	500
665	1	7	70	1	1	3	3	424	176	1272	528	CoherentMotion_C#v1	1	500
691	1	7	70	2	2	3	3	424	176	1272	528	CoherentMotion_C#v1	1	500
631	1	2	23	3	3	3	3	143	457	429	1371	CoherentMotion_C#v1	1	500
766	0	2	23	0	3	3	3	143	457	429	1371	CoherentMotion_C#v1	1	500
726	1	5	51	2	2	3	3	312	288	936	864	CoherentMotion_C#v1	1	500
654	1	7	70	0	0	3	3	424	176	1272	528	CoherentMotion_C#v1	1	500
660	1	5	51	0	0	3	3	312	288	936	864	CoherentMotion_C#v1	1	500
540	0	1	14	2	0	3	3	87	513	261	1539	CoherentMotion_C#v1	1	500
859	0	0	5	3	1	3	3	31	569	93	1707	CoherentMotion_C#v1	1	500
1047	0	1	14	0	3	3	3	87	513	261	1539	CoherentMotion_C#v1	1	500
821	1	3	33	1	1	3	3	199	401	597	1203	CoherentMotion_C#v1	1	500
639	1	4	42	1	1	3	3	256	344	768	1032	CoherentMotion_C#v1	1	500
1222	0	3	33	0	2	3	3	199	401	597	1203	CoherentMotion_C#v1	1	500
745	1	1	14	1	1	3	3	87	513	261	1539	CoherentMotion_C#v1	1	500
770	1	2	23	3	3	3	3	143	457	429	1371	CoherentMotion_C#v1	1	500
906	0	2	23	0	3	3	3	143	457	429	1371	CoherentMotion_C#v1	1	500
711	1	4	42	1	1	3	3	256	344	768	1032	CoherentMotion_C#v1	1	500
733	1	7	70	3	3	3	3	424	176	1272	528	CoherentMotion_C#v1	1	500
805	1	4	42	3	3	3	3	256	344	768	1032	CoherentMotion_C#v1	1	500
783	1	6	61	0	0	3	3	368	232	1104	696	CoherentMotion_C#v1	1	500
1912	1	2	23	0	0	3	3	143	457	429	1371	CoherentMotion_C#v1	1	500
783	1	4	42	1	1	3	3	256	344	768	1032	CoherentMotion_C#v1	1	500
902	0	1	14	2	3	3	3	87	513	261	1539	CoherentMotion_C#v1	1	500
786	0	3	33	2	1	3	3	199	401	597	1203	CoherentMotion_C#v1	1	500
780	1	2	23	1	1	3	3	143	457	429	1371	CoherentMotion_C#v1	1	500
725	1	2	23	1	1	3	3	143	457	429	1371	CoherentMotion_C#v1	1	500
652	0	3	33	0	1	3	3	199	401	597	1203	CoherentMotion_C#v1	1	500
719	0	1	14	0	1	3	3	87	513	261	1539	CoherentMotion_C#v1	1	500
648	0	3	33	0	1	3	3	199	401	597	1203	CoherentMotion_C#v1	1	500
687	1	7	70	0	0	3	3	424	176	1272	528	CoherentMotion_C#v1	1	500
948	0	2	23	2	3	3	3	143	457	429	1371	CoherentMotion_C#v1	1	500
723	1	5	51	3	3	3	3	312	288	936	864	CoherentMotion_C#v1	1	500
585	1	7	70	1	1	3	3	424	176	1272	528	CoherentMotion_C#v1	1	500
639	1	7	70	1	1	3	3	424	176	1272	528	CoherentMotion_C#v1	1	500
612	1	1	14	3	3	3	3	87	513	261	1539	CoherentMotion_C#v1	1	500
633	0	0	5	2	3	3	3	31	569	93	1707	CoherentMotion_C#v1	1	500
622	1	7	70	3	3	3	3	424	176	1272	528	CoherentMotion_C#v1	1	500
803	0	3	33	0	1	3	3	199	401	597	1203	CoherentMotion_C#v1	1	500
697	1	4	42	1	1	3	3	256	344	768	1032	CoherentMotion_C#v1	1	500
1282	0	0	5	0	1	3	3	31	569	93	1707	CoherentMotion_C#v1	1	500
711	0	0	5	0	3	3	3	31	569	93	1707	CoherentMotion_C#v1	1	500
752	1	3	33	3	3	3	3	199	401	597	1203	CoherentMotion_C#v1	1	500
840	1	7	70	3	3	3	3	424	176	1272	528	CoherentMotion_C#v1	1	500
787	1	6	61	0	0	3	3	368	232	1104	696	CoherentMotion_C#v1	1	500
892	1	2	23	3	3	3	3	143	457	429	1371	CoherentMotion_C#v1	1	500
777	1	4	42	3	3	3	3	256	344	768	1032	CoherentMotion_C#v1	1	500
753	1	4	42	0	0	3	3	256	344	768	1032	CoherentMotion_C#v1	1	500
874	1	1	14	3	3	3	3	87	513	261	1539	CoherentMotion_C#v1	1	500
741	1	6	61	1	1	3	3	368	232	1104	696	CoherentMotion_C#v1	1	500
733	1	7	70	1	1	3	3	424	176	1272	528	CoherentMotion_C#v1	1	500
833	0	0	5	1	3	3	3	31	569	93	1707	CoherentMotion_C#v1	1	500
703	1	7	70	1	1	3	3	424	176	1272	528	CoherentMotion_C#v1	1	500
807	0	2	23	2	3	3	3	143	457	429	1371	CoherentMotion_C#v1	1	500
654	0	1	14	2	1	3	3	87	513	261	1539	CoherentMotion_C#v1	1	500
647	0	1	14	3	1	3	3	87	513	261	1539	CoherentMotion_C#v1	1	500
765	0	6	61	0	1	3	3	368	232	1104	696	CoherentMotion_C#v1	1	500
886	1	7	70	2	2	3	3	424	176	1272	528	CoherentMotion_C#v1	1	500
1138	0	1	14	2	3	3	3	87	513	261	1539	CoherentMotion_C#v1	1	500
787	1	6	61	1	1	3	3	368	232	1104	696	CoherentMotion_C#v1	1	500
670	1	5	51	3	3	3	3	312	288	936	864	CoherentMotion_C#v1	1	500
675	1	7	70	3	3	3	3	424	176	1272	528	CoherentMotion_C#v1	1	500
682	1	5	51	2	2	3	3	312	288	936	864	CoherentMotion_C#v1	1	500
641	1	6	61	1	1	3	3	368	232	1104	696	CoherentMotion_C#v1	1	500
630	1	7	70	3	3	3	3	424	176	1272	528	CoherentMotion_C#v1	1	500
668	1	4	42	3	3	3	3	256	344	768	1032	CoherentMotion_C#v1	1	500
706	1	6	61	1	1	3	3	368	232	1104	696	CoherentMotion_C#v1	1	500
616	1	3	33	3	3	3	3	199	401	597	1203	CoherentMotion_C#v1	1	500
542	1	6	61	1	1	3	3	368	232	1104	696	CoherentMotion_C#v1	1	500
594	0	2	23	0	3	3	3	143	457	429	1371	CoherentMotion_C#v1	1	500
597	1	7	70	1	1	3	3	424	176	1272	528	CoherentMotion_C#v1	1	500
1082	1	1	14	3	3	3	3	87	513	261	1539	CoherentMotion_C#v1	1	500
545	1	3	33	0	0	3	3	199	401	597	1203	CoherentMotion_C#v1	1	500
558	1	6	61	2	2	3	3	368	232	1104	696	CoherentMotion_C#v1	1	500
544	1	1	14	1	1	3	3	87	513	261	1539	CoherentMotion_C#v1	1	500
801	1	5	51	2	2	3	3	312	288	936	864	CoherentMotion_C#v1	1	500
844	1	4	42	1	1	3	3	256	344	768	1032	CoherentMotion_C#v1	1	500
550	1	6	61	0	0	3	3	368	232	1104	696	CoherentMotion_C#v1	1	500
730	1	5	51	2	2	3	3	312	288	936	864	CoherentMotion_C#v1	1	500
577	0	0	5	2	1	3	3	31	569	93	1707	CoherentMotion_C#v1	1	500
662	1	4	42	3	3	3	3	256	344	768	1032	CoherentMotion_C#v1	1	500
620	1	7	70	3	3	3	3	424	176	1272	528	CoherentMotion_C#v1	1	500
766	0	0	5	1	2	3	3	31	569	93	1707	CoherentMotion_C#v1	1	500
793	1	0	5	1	1	3	3	31	569	93	1707	CoherentMotion_C#v1	1	500
1378	1	0	5	2	2	3	3	31	569	93	1707	CoherentMotion_C#v1	1	500
730	1	3	33	3	3	3	3	199	401	597	1203	CoherentMotion_C#v1	1	500
1409	1	1	14	0	0	3	3	87	513	261	1539	CoherentMotion_C#v1	1	500
617	1	6	61	0	0	3	3	368	232	1104	696	CoherentMotion_C#v1	1	500
1760	0	0	5	0	2	3	3	31	569	93	1707	CoherentMotion_C#v1	1	500
738	1	6	61	2	2	3	3	368	232	1104	696	CoherentMotion_C#v1	1	500
650	1	7	70	3	3	3	3	424	176	1272	528	CoherentMotion_C#v1	1	500
1328	1	5	51	3	3	3	3	312	288	936	864	CoherentMotion_C#v1	1	500
836	0	1	14	0	3	3	3	87	513	261	1539	CoherentMotion_C#v1	1	500
2018	1	0	5	1	1	3	3	31	569	93	1707	CoherentMotion_C#v1	1	500
841	1	4	42	2	2	3	3	256	344	768	1032	CoherentMotion_C#v1	1	500
1124	1	7	70	1	1	3	3	424	176	1272	528	CoherentMotion_C#v1	1	500
1236	0	1	14	0	2	3	3	87	513	261	1539	CoherentMotion_C#v1	1	500
597	1	6	61	0	0	3	3	368	232	1104	696	CoherentMotion_C#v1	1	500
664	0	1	14	1	0	3	3	87	513	261	1539	CoherentMotion_C#v1	1	500
575	1	6	61	3	3	3	3	368	232	1104	696	CoherentMotion_C#v1	1	500
1471	0	0	5	1	2	3	3	31	569	93	1707	CoherentMotion_C#v1	1	500
540	1	3	33	3	3	3	3	199	401	597	1203	CoherentMotion_C#v1	1	500
703	1	2	23	3	3	3	3	143	457	429	1371	CoherentMotion_C#v1	1	500
646	1	4	42	3	3	3	3	256	344	768	1032	CoherentMotion_C#v1	1	500
776	1	0	5	1	1	3	3	31	569	93	1707	CoherentMotion_C#v1	1	500
561	1	4	42	3	3	3	3	256	344	768	1032	CoherentMotion_C#v1	1	500
793	1	1	14	1	1	3	3	87	513	261	1539	CoherentMotion_C#v1	1	500
562	1	1	14	1	1	3	3	87	513	261	1539	CoherentMotion_C#v1	1	500
613	1	5	51	0	0	3	3	312	288	936	864	CoherentMotion_C#v1	1	500
810	1	0	5	3	3	3	3	31	569	93	1707	CoherentMotion_C#v1	1	500
675	1	5	51	3	3	3	3	312	288	936	864	CoherentMotion_C#v1	1	500
566	1	6	61	3	3	3	3	368	232	1104	696	CoherentMotion_C#v1	1	500
765	0	0	5	1	3	3	3	31	569	93	1707	CoherentMotion_C#v1	1	500
741	1	5	51	1	1	3	3	312	288	936	864	CoherentMotion_C#v1	1	500
937	0	0	5	0	1	3	3	31	569	93	1707	CoherentMotion_C#v1	1	500
795	1	1	14	0	0	3	3	87	513	261	1539	CoherentMotion_C#v1	1	500
818	0	0	5	2	0	3	3	31	569	93	1707	CoherentMotion_C#v1	1	500
686	1	5	51	3	3	3	3	312	288	936	864	CoherentMotion_C#v1	1	500
560	1	6	61	3	3	3	3	368	232	1104	696	CoherentMotion_C#v1	1	500
1016	1	0	5	1	1	3	3	31	569	93	1707	CoherentMotion_C#v1	1	500
839	1	4	42	2	2	3	3	256	344	768	1032	CoherentMotion_C#v1	1	500
577	1	5	51	1	1	3	3	312	288	936	864	CoherentMotion_C#v1	1	500
741	1	3	33	3	3	3	3	199	401	597	1203	CoherentMotion_C#v1	1	500
716	0	1	14	2	1	3	3	87	513	261	1539	CoherentMotion_C#v1	1	500
564	1	6	61	3	3	3	3	368	232	1104	696	CoherentMotion_C#v1	1	500
614	1	7	70	3	3	3	3	424	176	1272	528	CoherentMotion_C#v1	1	500
699	1	1	14	3	3	3	3	87	513	261	1539	CoherentMotion_C#v1	1	500
578	1	7	70	3	3	3	3	424	176	1272	528	CoherentMotion_C#v1	1	500
1189	1	2	23	3	3	3	3	143	457	429	1371	CoherentMotion_C#v1	1	500
1174	0	2	23	1	2	3	3	143	457	429	1371	CoherentMotion_C#v1	1	500
765	1	6	61	1	1	3	3	368	232	1104	696	CoherentMotion_C#v1	1	500
837	1	0	5	3	3	3	3	31	569	93	1707	CoherentMotion_C#v1	1	500
623	1	2	23	3	3	3	3	143	457	429	1371	CoherentMotion_C#v1	1	500
853	0	0	5	1	2	3	3	31	569	93	1707	CoherentMotion_C#v1	1	500
862	0	1	14	2	1	3	3	87	513	261	1539	CoherentMotion_C#v1	1	500
633	1	7	70	3	3	3	3	424	176	1272	528	CoherentMotion_C#v1	1	500
831	1	0	5	1	1	3	3	31	569	93	1707	CoherentMotion_C#v1	1	500
681	1	5	51	1	1	3	3	312	288	936	864	CoherentMotion_C#v1	1	500
592	1	5	51	3	3	3	3	312	288	936	864	CoherentMotion_C#v1	1	500
546	1	3	33	1	1	3	3	199	401	597	1203	CoherentMotion_C#v1	1	500
599	1	4	42	3	3	3	3	256	344	768	1032	CoherentMotion_C#v1	1	500
619	1	1	14	1	1	3	3	87	513	261	1539	CoherentMotion_C#v1	1	500
912	1	1	14	0	0	3	3	87	513	261	1539	CoherentMotion_C#v1	1	500
605	1	6	61	3	3	3	3	368	232	1104	696	CoherentMotion_C#v1	1	500
800	1	1	14	1	1	3	3	87	513	261	1539	CoherentMotion_C#v1	1	500
682	1	4	42	1	1	3	3	256	344	768	1032	CoherentMotion_C#v1	1	500
945	0	0	5	3	1	3	3	31	569	93	1707	CoherentMotion_C#v1	1	500
637	1	6	61	1	1	3	3	368	232	1104	696	CoherentMotion_C#v1	1	500
625	0	1	14	0	1	3	3	87	513	261	1539	CoherentMotion_C#v1	1	500
967	1	2	23	3	3	3	3	143	457	429	1371	CoherentMotion_C#v1	1	500
710	0	7	70	2	0	3	3	424	176	1272	528	CoherentMotion_C#v1	1	500
605	1	7	70	1	1	3	3	424	176	1272	528	CoherentMotion_C#v1	1	500
673	1	4	42	0	0	3	3	256	344	768	1032	CoherentMotion_C#v1	1	500
599	1	7	70	2	2	3	3	424	176	1272	528	CoherentMotion_C#v1	1	500
588	1	2	23	0	0	3	3	143	457	429	1371	CoherentMotion_C#v1	1	500
1372	0	2	23	0	1	3	3	143	457	429	1371	CoherentMotion_C#v1	1	500
1031	1	3	33	3	3	3	3	199	401	597	1203	CoherentMotion_C#v1	1	500
1270	1	2	23	1	1	3	3	143	457	429	1371	CoherentMotion_C#v1	1	500
716	1	3	33	2	2	3	3	199	401	597	1203	CoherentMotion_C#v1	1	500
579	1	5	51	3	3	3	3	312	288	936	864	CoherentMotion_C#v1	1	500
867	0	0	5	1	2	3	3	31	569	93	1707	CoherentMotion_C#v1	1	500
689	0	0	5	0	1	3	3	31	569	93	1707	CoherentMotion_C#v1	1	500
1209	0	2	23	3	1	3	3	143	457	429	1371	CoherentMotion_C#v1	1	500
1342	1	4	42	0	0	3	3	256	344	768	1032	CoherentMotion_C#v1	1	500
676	1	3	33	2	2	3	3	199	401	597	1203	CoherentMotion_C#v1	1	500
651	1	5	51	2	2	3	3	312	288	936	864	CoherentMotion_C#v1	1	500
609	1	3	33	3	3	3	3	199	401	597	1203	CoherentMotion_C#v1	1	500
614	0	2	23	0	3	3	3	143	457	429	1371	CoherentMotion_C#v1	1	500
554	1	2	23	2	2	3	3	143	457	429	1371	CoherentMotion_C#v1	1	500
588	1	3	33	3	3	3	3	199	401	597	1203	CoherentMotion_C#v1	1	500
641	1	5	51	1	1	3	3	312	288	936	864	CoherentMotion_C#v1	1	500
678	1	3	33	1	1	3	3	199	401	597	1203	CoherentMotion_C#v1	1	500
3404	0	0	5	2	1	3	3	31	569	93	1707	CoherentMotion_C#v1	1	500
745	1	4	42	3	3	3	3	256	344	768	1032	CoherentMotion_C#v1	1	500
624	1	5	51	1	1	3	3	312	288	936	864	CoherentMotion_C#v1	1	500
709	1	3	33	2	2	3	3	199	401	597	1203	CoherentMotion_C#v1	1	500
813	1	3	33	1	1	3	3	199	401	597	1203	CoherentMotion_C#v1	1	500
787	1	6	61	1	1	3	3	368	232	1104	696	CoherentMotion_C#v1	1	500
831	1	0	5	2	2	3	3	31	569	93	1707	CoherentMotion_C#v1	1	500
648	1	5	51	0	0	3	3	312	288	936	864	CoherentMotion_C#v1	1	500
607	1	4	42	1	1	3	3	256	344	768	1032	CoherentMotion_C#v1	1	500
580	1	5	51	3	3	3	3	312	288	936	864	CoherentMotion_C#v1	1	500
743	1	4	42	0	0	3	3	256	344	768	1032	CoherentMotion_C#v1	1	500
752	1	3	33	0	0	3	3	199	401	597	1203	CoherentMotion_C#v1	1	500
838	1	3	33	0	0	3	3	199	401	597	1203	CoherentMotion_C#v1	1	500
625	1	7	70	1	1	3	3	424	176	1272	528	CoherentMotion_C#v1	1	500
663	1	7	70	2	2	3	3	424	176	1272	528	CoherentMotion_C#v1	1	500
539	1	2	23	3	3	3	3	143	457	429	1371	CoherentMotion_C#v1	1	500
2319	1	0	5	0	0	3	3	31	569	93	1707	CoherentMotion_C#v1	1	500
704	1	6	61	2	2	3	3	368	232	1104	696	CoherentMotion_C#v1	1	500
982	0	2	23	0	1	3	3	143	457	429	1371	CoherentMotion_C#v1	1	500
707	1	4	42	2	2	3	3	256	344	768	1032	CoherentMotion_C#v1	1	500
667	1	2	23	0	0	3	3	143	457	429	1371	CoherentMotion_C#v1	1	500
610	1	4	42	2	2	3	3	256	344	768	1032	CoherentMotion_C#v1	1	500
663	1	5	51	1	1	3	3	312	288	936	864	CoherentMotion_C#v1	1	500
685	1	6	61	2	2	3	3	368	232	1104	696	CoherentMotion_C#v1	1	500
