# Supplementary material for: The Leuven Embedded Figures Test (L-EFT): measuring perception, intelligence or executive function?
Source: PeerJ. 2018 Mar 26;6:e4524. doi: 10.7717/peerj.4524 (PMC5875396; doi:10.7717/peerj.4524)
Supplement: Supplemental Information 9 [file peerj-06-4524-s009.zip › Study 1/CoherentMotion/117880CoherentMotion.csv]

ReactionTime	Accuracy	CoherenceLevel	CoherenceValue	StimDirection	RespDirection	G_MeanCoherentSpeed	G_MeanRandomSpeed	TotalCoherent	TotalRandom	TotalCoherentSpeed	TotalRandomSpeed	TestID	MainPrac	MotionDuration
1996	1	7	70	1	1	3	3	424	176	1272	528	CoherentMotion_C#v1	0	1000
1558	1	1	14	3	3	3	3	87	513	261	1539	CoherentMotion_C#v1	0	1000
1222	1	5	51	0	0	3	3	312	288	936	864	CoherentMotion_C#v1	0	1000
4413	1	4	42	2	2	3	3	256	344	768	1032	CoherentMotion_C#v1	0	1000
1122	1	7	70	3	3	3	3	424	176	1272	528	CoherentMotion_C#v1	0	1000
1763	1	1	14	3	3	3	3	87	513	261	1539	CoherentMotion_C#v1	0	1000
1815	0	0	5	1	3	3	3	31	569	93	1707	CoherentMotion_C#v1	0	1000
2488	0	1	14	3	1	3	3	87	513	261	1539	CoherentMotion_C#v1	0	1000
1674	0	3	33	0	2	3	3	199	401	597	1203	CoherentMotion_C#v1	0	1000
2190	1	2	23	1	1	3	3	143	457	429	1371	CoherentMotion_C#v1	0	1000
2202	0	4	42	0	2	3	3	256	344	768	1032	CoherentMotion_C#v1	0	1000
1641	1	7	70	1	1	3	3	424	176	1272	528	CoherentMotion_C#v1	0	1000
1527	0	0	5	1	3	3	3	31	569	93	1707	CoherentMotion_C#v1	0	1000
1651	1	7	70	3	3	3	3	424	176	1272	528	CoherentMotion_C#v1	0	1000
2782	0	0	5	1	3	3	3	31	569	93	1707	CoherentMotion_C#v1	0	1000
1375	1	6	61	0	0	3	3	368	232	1104	696	CoherentMotion_C#v1	0	1000
1433	1	2	23	2	2	3	3	143	457	429	1371	CoherentMotion_C#v1	0	1000
1555	1	4	42	0	0	3	3	256	344	768	1032	CoherentMotion_C#v1	0	1000
1516	1	1	14	1	1	3	3	87	513	261	1539	CoherentMotion_C#v1	0	1000
1480	1	3	33	2	2	3	3	199	401	597	1203	CoherentMotion_C#v1	0	1000
1511	0	2	23	0	2	3	3	143	457	429	1371	CoherentMotion_C#v1	0	1000
3203	1	7	70	2	2	3	3	424	176	1272	528	CoherentMotion_C#v1	0	1000
1354	1	6	61	2	2	3	3	368	232	1104	696	CoherentMotion_C#v1	0	1000
1874	0	1	14	2	3	3	3	87	513	261	1539	CoherentMotion_C#v1	0	1000
2279	0	1	14	0	3	3	3	87	513	261	1539	CoherentMotion_C#v1	0	1000
1687	1	5	51	0	0	3	3	312	288	936	864	CoherentMotion_C#v1	0	1000
1734	0	2	23	0	2	3	3	143	457	429	1371	CoherentMotion_C#v1	0	1000
1335	1	7	70	1	1	3	3	424	176	1272	528	CoherentMotion_C#v1	0	1000
1711	1	1	14	1	1	3	3	87	513	261	1539	CoherentMotion_C#v1	0	1000
1395	1	4	42	1	1	3	3	256	344	768	1032	CoherentMotion_C#v1	0	1000
1515	0	1	14	2	1	3	3	87	513	261	1539	CoherentMotion_C#v1	0	1000
4052	1	7	70	0	0	3	3	424	176	1272	528	CoherentMotion_C#v1	0	1000
1684	1	7	70	2	2	3	3	424	176	1272	528	CoherentMotion_C#v1	0	1000
1523	1	4	42	1	1	3	3	256	344	768	1032	CoherentMotion_C#v1	0	1000
1423	1	6	61	2	2	3	3	368	232	1104	696	CoherentMotion_C#v1	0	1000
1384	1	5	51	2	2	3	3	312	288	936	864	CoherentMotion_C#v1	0	1000
1360	1	4	42	1	1	3	3	256	344	768	1032	CoherentMotion_C#v1	0	1000
2296	0	2	23	0	2	3	3	143	457	429	1371	CoherentMotion_C#v1	0	1000
1576	0	2	23	3	1	3	3	143	457	429	1371	CoherentMotion_C#v1	0	1000
2006	0	6	61	3	1	3	3	368	232	1104	696	CoherentMotion_C#v1	0	1000
1419	0	1	14	2	1	3	3	87	513	261	1539	CoherentMotion_C#v1	0	1000
1368	1	5	51	3	3	3	3	312	288	936	864	CoherentMotion_C#v1	0	1000
1568	0	4	42	2	0	3	3	256	344	768	1032	CoherentMotion_C#v1	0	1000
1997	0	3	33	0	1	3	3	199	401	597	1203	CoherentMotion_C#v1	0	1000
1749	1	4	42	0	0	3	3	256	344	768	1032	CoherentMotion_C#v1	0	1000
1766	1	3	33	3	3	3	3	199	401	597	1203	CoherentMotion_C#v1	0	1000
1672	0	4	42	2	0	3	3	256	344	768	1032	CoherentMotion_C#v1	0	1000
1512	1	5	51	1	1	3	3	312	288	936	864	CoherentMotion_C#v1	0	1000
1793	0	0	5	1	3	3	3	31	569	93	1707	CoherentMotion_C#v1	0	1000
1207	1	7	70	0	0	3	3	424	176	1272	528	CoherentMotion_C#v1	0	1000
2059	1	4	42	2	2	3	3	256	344	768	1032	CoherentMotion_C#v1	0	1000
1941	1	3	33	0	0	3	3	199	401	597	1203	CoherentMotion_C#v1	0	1000
1693	1	4	42	1	1	3	3	256	344	768	1032	CoherentMotion_C#v1	0	1000
1677	1	3	33	2	2	3	3	199	401	597	1203	CoherentMotion_C#v1	0	1000
1709	1	2	23	1	1	3	3	143	457	429	1371	CoherentMotion_C#v1	0	1000
1581	1	5	51	0	0	3	3	312	288	936	864	CoherentMotion_C#v1	0	1000
1500	1	1	14	3	3	3	3	87	513	261	1539	CoherentMotion_C#v1	0	1000
1575	1	7	70	3	3	3	3	424	176	1272	528	CoherentMotion_C#v1	0	1000
1460	1	5	51	3	3	3	3	312	288	936	864	CoherentMotion_C#v1	0	1000
1247	1	0	5	1	1	3	3	31	569	93	1707	CoherentMotion_C#v1	0	1000
1555	1	3	33	0	0	3	3	199	401	597	1203	CoherentMotion_C#v1	0	1000
1488	1	5	51	3	3	3	3	312	288	936	864	CoherentMotion_C#v1	0	1000
1052	1	5	51	1	1	3	3	312	288	936	864	CoherentMotion_C#v1	0	1000
1418	0	2	23	3	1	3	3	143	457	429	1371	CoherentMotion_C#v1	0	1000
1427	0	3	33	0	1	3	3	199	401	597	1203	CoherentMotion_C#v1	0	1000
1550	0	2	23	2	1	3	3	143	457	429	1371	CoherentMotion_C#v1	0	1000
1258	1	6	61	3	3	3	3	368	232	1104	696	CoherentMotion_C#v1	0	1000
3375	1	3	33	1	1	3	3	199	401	597	1203	CoherentMotion_C#v1	0	1000
1323	1	4	42	0	0	3	3	256	344	768	1032	CoherentMotion_C#v1	0	1000
1712	1	3	33	3	3	3	3	199	401	597	1203	CoherentMotion_C#v1	0	1000
1698	0	1	14	1	3	3	3	87	513	261	1539	CoherentMotion_C#v1	0	1000
1091	1	4	42	2	2	3	3	256	344	768	1032	CoherentMotion_C#v1	0	1000
2993	1	4	42	1	1	3	3	256	344	768	1032	CoherentMotion_C#v1	0	1000
1733	0	5	51	3	1	3	3	312	288	936	864	CoherentMotion_C#v1	0	1000
1481	0	0	5	0	1	3	3	31	569	93	1707	CoherentMotion_C#v1	0	1000
2436	1	5	51	2	2	3	3	312	288	936	864	CoherentMotion_C#v1	0	1000
1284	1	6	61	3	3	3	3	368	232	1104	696	CoherentMotion_C#v1	0	1000
1533	1	7	70	0	0	3	3	424	176	1272	528	CoherentMotion_C#v1	0	1000
1385	1	6	61	3	3	3	3	368	232	1104	696	CoherentMotion_C#v1	0	1000
1602	1	7	70	1	1	3	3	424	176	1272	528	CoherentMotion_C#v1	0	1000
982	1	3	33	1	1	3	3	199	401	597	1203	CoherentMotion_C#v1	1	500
918	1	7	70	3	3	3	3	424	176	1272	528	CoherentMotion_C#v1	1	500
1106	1	1	14	0	0	3	3	87	513	261	1539	CoherentMotion_C#v1	1	500
1011	1	6	61	1	1	3	3	368	232	1104	696	CoherentMotion_C#v1	1	500
1026	1	7	70	1	1	3	3	424	176	1272	528	CoherentMotion_C#v1	1	500
994	1	6	61	2	2	3	3	368	232	1104	696	CoherentMotion_C#v1	1	500
1134	1	0	5	2	2	3	3	31	569	93	1707	CoherentMotion_C#v1	1	500
1025	1	5	51	0	0	3	3	312	288	936	864	CoherentMotion_C#v1	1	500
1104	1	2	23	2	2	3	3	143	457	429	1371	CoherentMotion_C#v1	1	500
1026	1	5	51	3	3	3	3	312	288	936	864	CoherentMotion_C#v1	1	500
978	1	1	14	1	1	3	3	87	513	261	1539	CoherentMotion_C#v1	1	500
926	1	5	51	2	2	3	3	312	288	936	864	CoherentMotion_C#v1	1	500
1100	1	3	33	3	3	3	3	199	401	597	1203	CoherentMotion_C#v1	1	500
990	1	4	42	0	0	3	3	256	344	768	1032	CoherentMotion_C#v1	1	500
3467	1	0	5	0	0	3	3	31	569	93	1707	CoherentMotion_C#v1	1	500
1129	0	0	5	3	2	3	3	31	569	93	1707	CoherentMotion_C#v1	1	500
1340	0	1	14	3	0	3	3	87	513	261	1539	CoherentMotion_C#v1	1	500
1141	0	4	42	0	3	3	3	256	344	768	1032	CoherentMotion_C#v1	1	500
949	1	6	61	1	1	3	3	368	232	1104	696	CoherentMotion_C#v1	1	500
1076	1	6	61	1	1	3	3	368	232	1104	696	CoherentMotion_C#v1	1	500
960	1	5	51	0	0	3	3	312	288	936	864	CoherentMotion_C#v1	1	500
1041	1	7	70	3	3	3	3	424	176	1272	528	CoherentMotion_C#v1	1	500
994	1	3	33	2	2	3	3	199	401	597	1203	CoherentMotion_C#v1	1	500
880	1	6	61	1	1	3	3	368	232	1104	696	CoherentMotion_C#v1	1	500
906	1	5	51	3	3	3	3	312	288	936	864	CoherentMotion_C#v1	1	500
871	1	7	70	0	0	3	3	424	176	1272	528	CoherentMotion_C#v1	1	500
1170	1	6	61	2	2	3	3	368	232	1104	696	CoherentMotion_C#v1	1	500
1300	1	0	5	2	2	3	3	31	569	93	1707	CoherentMotion_C#v1	1	500
937	1	7	70	0	0	3	3	424	176	1272	528	CoherentMotion_C#v1	1	500
981	1	1	14	2	2	3	3	87	513	261	1539	CoherentMotion_C#v1	1	500
999	1	2	23	2	2	3	3	143	457	429	1371	CoherentMotion_C#v1	1	500
1030	1	4	42	2	2	3	3	256	344	768	1032	CoherentMotion_C#v1	1	500
1222	1	7	70	3	3	3	3	424	176	1272	528	CoherentMotion_C#v1	1	500
1082	1	4	42	1	1	3	3	256	344	768	1032	CoherentMotion_C#v1	1	500
872	1	6	61	2	2	3	3	368	232	1104	696	CoherentMotion_C#v1	1	500
949	0	0	5	1	2	3	3	31	569	93	1707	CoherentMotion_C#v1	1	500
995	1	4	42	2	2	3	3	256	344	768	1032	CoherentMotion_C#v1	1	500
881	1	4	42	2	2	3	3	256	344	768	1032	CoherentMotion_C#v1	1	500
1501	0	6	61	1	2	3	3	368	232	1104	696	CoherentMotion_C#v1	1	500
965	1	5	51	1	1	3	3	312	288	936	864	CoherentMotion_C#v1	1	500
1011	1	2	23	3	3	3	3	143	457	429	1371	CoherentMotion_C#v1	1	500
966	0	1	14	0	2	3	3	87	513	261	1539	CoherentMotion_C#v1	1	500
948	1	3	33	0	0	3	3	199	401	597	1203	CoherentMotion_C#v1	1	500
864	1	3	33	2	2	3	3	199	401	597	1203	CoherentMotion_C#v1	1	500
1901	1	0	5	3	3	3	3	31	569	93	1707	CoherentMotion_C#v1	1	500
1153	1	1	14	0	0	3	3	87	513	261	1539	CoherentMotion_C#v1	1	500
2837	0	3	33	3	2	3	3	199	401	597	1203	CoherentMotion_C#v1	1	500
1347	0	0	5	2	1	3	3	31	569	93	1707	CoherentMotion_C#v1	1	500
1096	0	0	5	0	3	3	3	31	569	93	1707	CoherentMotion_C#v1	1	500
1080	1	4	42	0	0	3	3	256	344	768	1032	CoherentMotion_C#v1	1	500
1115	0	1	14	1	0	3	3	87	513	261	1539	CoherentMotion_C#v1	1	500
990	1	5	51	2	2	3	3	312	288	936	864	CoherentMotion_C#v1	1	500
1181	1	3	33	0	0	3	3	199	401	597	1203	CoherentMotion_C#v1	1	500
1057	0	1	14	2	1	3	3	87	513	261	1539	CoherentMotion_C#v1	1	500
944	1	5	51	1	1	3	3	312	288	936	864	CoherentMotion_C#v1	1	500
1036	1	2	23	3	3	3	3	143	457	429	1371	CoherentMotion_C#v1	1	500
957	1	7	70	3	3	3	3	424	176	1272	528	CoherentMotion_C#v1	1	500
1226	0	1	14	2	3	3	3	87	513	261	1539	CoherentMotion_C#v1	1	500
990	1	0	5	3	3	3	3	31	569	93	1707	CoherentMotion_C#v1	1	500
990	1	4	42	1	1	3	3	256	344	768	1032	CoherentMotion_C#v1	1	500
1146	1	0	5	1	1	3	3	31	569	93	1707	CoherentMotion_C#v1	1	500
862	1	7	70	2	2	3	3	424	176	1272	528	CoherentMotion_C#v1	1	500
857	1	7	70	0	0	3	3	424	176	1272	528	CoherentMotion_C#v1	1	500
867	1	7	70	1	1	3	3	424	176	1272	528	CoherentMotion_C#v1	1	500
847	1	3	33	0	0	3	3	199	401	597	1203	CoherentMotion_C#v1	1	500
906	1	5	51	0	0	3	3	312	288	936	864	CoherentMotion_C#v1	1	500
1030	1	3	33	1	1	3	3	199	401	597	1203	CoherentMotion_C#v1	1	500
870	1	3	33	3	3	3	3	199	401	597	1203	CoherentMotion_C#v1	1	500
1057	1	4	42	1	1	3	3	256	344	768	1032	CoherentMotion_C#v1	1	500
880	1	3	33	1	1	3	3	199	401	597	1203	CoherentMotion_C#v1	1	500
813	1	2	23	0	0	3	3	143	457	429	1371	CoherentMotion_C#v1	1	500
646	1	4	42	0	0	3	3	256	344	768	1032	CoherentMotion_C#v1	1	500
1274	1	0	5	1	1	3	3	31	569	93	1707	CoherentMotion_C#v1	1	500
754	1	6	61	0	0	3	3	368	232	1104	696	CoherentMotion_C#v1	1	500
666	1	6	61	3	3	3	3	368	232	1104	696	CoherentMotion_C#v1	1	500
959	1	1	14	3	3	3	3	87	513	261	1539	CoherentMotion_C#v1	1	500
798	1	7	70	0	0	3	3	424	176	1272	528	CoherentMotion_C#v1	1	500
870	1	6	61	0	0	3	3	368	232	1104	696	CoherentMotion_C#v1	1	500
705	1	2	23	2	2	3	3	143	457	429	1371	CoherentMotion_C#v1	1	500
697	1	5	51	0	0	3	3	312	288	936	864	CoherentMotion_C#v1	1	500
623	0	0	5	1	2	3	3	31	569	93	1707	CoherentMotion_C#v1	1	500
576	1	4	42	1	1	3	3	256	344	768	1032	CoherentMotion_C#v1	1	500
1305	0	0	5	1	0	3	3	31	569	93	1707	CoherentMotion_C#v1	1	500
654	1	3	33	3	3	3	3	199	401	597	1203	CoherentMotion_C#v1	1	500
804	1	5	51	1	1	3	3	312	288	936	864	CoherentMotion_C#v1	1	500
1214	0	3	33	3	0	3	3	199	401	597	1203	CoherentMotion_C#v1	1	500
1025	1	1	14	1	1	3	3	87	513	261	1539	CoherentMotion_C#v1	1	500
945	1	5	51	3	3	3	3	312	288	936	864	CoherentMotion_C#v1	1	500
716	1	2	23	0	0	3	3	143	457	429	1371	CoherentMotion_C#v1	1	500
1157	1	1	14	2	2	3	3	87	513	261	1539	CoherentMotion_C#v1	1	500
792	1	7	70	2	2	3	3	424	176	1272	528	CoherentMotion_C#v1	1	500
720	1	6	61	1	1	3	3	368	232	1104	696	CoherentMotion_C#v1	1	500
1015	0	2	23	2	0	3	3	143	457	429	1371	CoherentMotion_C#v1	1	500
1128	0	1	14	1	3	3	3	87	513	261	1539	CoherentMotion_C#v1	1	500
1017	0	3	33	3	0	3	3	199	401	597	1203	CoherentMotion_C#v1	1	500
2041	0	0	5	3	2	3	3	31	569	93	1707	CoherentMotion_C#v1	1	500
994	1	2	23	1	1	3	3	143	457	429	1371	CoherentMotion_C#v1	1	500
848	1	3	33	2	2	3	3	199	401	597	1203	CoherentMotion_C#v1	1	500
695	1	6	61	0	0	3	3	368	232	1104	696	CoherentMotion_C#v1	1	500
1011	1	1	14	1	1	3	3	87	513	261	1539	CoherentMotion_C#v1	1	500
718	1	4	42	1	1	3	3	256	344	768	1032	CoherentMotion_C#v1	1	500
1092	0	1	14	0	3	3	3	87	513	261	1539	CoherentMotion_C#v1	1	500
674	1	3	33	1	1	3	3	199	401	597	1203	CoherentMotion_C#v1	1	500
842	1	3	33	1	1	3	3	199	401	597	1203	CoherentMotion_C#v1	1	500
613	1	6	61	0	0	3	3	368	232	1104	696	CoherentMotion_C#v1	1	500
731	1	4	42	1	1	3	3	256	344	768	1032	CoherentMotion_C#v1	1	500
1073	0	1	14	3	1	3	3	87	513	261	1539	CoherentMotion_C#v1	1	500
769	1	5	51	0	0	3	3	312	288	936	864	CoherentMotion_C#v1	1	500
1083	0	0	5	3	0	3	3	31	569	93	1707	CoherentMotion_C#v1	1	500
1579	0	0	5	2	0	3	3	31	569	93	1707	CoherentMotion_C#v1	1	500
874	0	0	5	3	2	3	3	31	569	93	1707	CoherentMotion_C#v1	1	500
693	1	3	33	0	0	3	3	199	401	597	1203	CoherentMotion_C#v1	1	500
2088	1	1	14	3	3	3	3	87	513	261	1539	CoherentMotion_C#v1	1	500
598	1	7	70	0	0	3	3	424	176	1272	528	CoherentMotion_C#v1	1	500
875	1	3	33	1	1	3	3	199	401	597	1203	CoherentMotion_C#v1	1	500
1010	0	1	14	1	3	3	3	87	513	261	1539	CoherentMotion_C#v1	1	500
836	1	6	61	3	3	3	3	368	232	1104	696	CoherentMotion_C#v1	1	500
1086	1	1	14	1	1	3	3	87	513	261	1539	CoherentMotion_C#v1	1	500
604	1	4	42	0	0	3	3	256	344	768	1032	CoherentMotion_C#v1	1	500
628	1	6	61	0	0	3	3	368	232	1104	696	CoherentMotion_C#v1	1	500
682	1	7	70	1	1	3	3	424	176	1272	528	CoherentMotion_C#v1	1	500
880	1	3	33	1	1	3	3	199	401	597	1203	CoherentMotion_C#v1	1	500
971	0	3	33	3	1	3	3	199	401	597	1203	CoherentMotion_C#v1	1	500
602	1	7	70	1	1	3	3	424	176	1272	528	CoherentMotion_C#v1	1	500
655	1	3	33	1	1	3	3	199	401	597	1203	CoherentMotion_C#v1	1	500
1013	0	6	61	3	1	3	3	368	232	1104	696	CoherentMotion_C#v1	1	500
675	1	4	42	0	0	3	3	256	344	768	1032	CoherentMotion_C#v1	1	500
2521	0	2	23	3	0	3	3	143	457	429	1371	CoherentMotion_C#v1	1	500
959	0	3	33	2	0	3	3	199	401	597	1203	CoherentMotion_C#v1	1	500
636	1	5	51	2	2	3	3	312	288	936	864	CoherentMotion_C#v1	1	500
818	1	5	51	2	2	3	3	312	288	936	864	CoherentMotion_C#v1	1	500
652	1	7	70	0	0	3	3	424	176	1272	528	CoherentMotion_C#v1	1	500
785	1	3	33	2	2	3	3	199	401	597	1203	CoherentMotion_C#v1	1	500
1643	0	1	14	2	3	3	3	87	513	261	1539	CoherentMotion_C#v1	1	500
886	0	2	23	3	1	3	3	143	457	429	1371	CoherentMotion_C#v1	1	500
917	1	3	33	0	0	3	3	199	401	597	1203	CoherentMotion_C#v1	1	500
915	1	4	42	2	2	3	3	256	344	768	1032	CoherentMotion_C#v1	1	500
703	1	5	51	3	3	3	3	312	288	936	864	CoherentMotion_C#v1	1	500
741	1	0	5	0	0	3	3	31	569	93	1707	CoherentMotion_C#v1	1	500
733	1	7	70	3	3	3	3	424	176	1272	528	CoherentMotion_C#v1	1	500
1075	1	5	51	3	3	3	3	312	288	936	864	CoherentMotion_C#v1	1	500
821	1	5	51	1	1	3	3	312	288	936	864	CoherentMotion_C#v1	1	500
734	1	7	70	3	3	3	3	424	176	1272	528	CoherentMotion_C#v1	1	500
839	1	3	33	2	2	3	3	199	401	597	1203	CoherentMotion_C#v1	1	500
637	1	7	70	1	1	3	3	424	176	1272	528	CoherentMotion_C#v1	1	500
742	1	7	70	2	2	3	3	424	176	1272	528	CoherentMotion_C#v1	1	500
555	1	3	33	2	2	3	3	199	401	597	1203	CoherentMotion_C#v1	1	500
931	0	2	23	0	2	3	3	143	457	429	1371	CoherentMotion_C#v1	1	500
1021	1	2	23	3	3	3	3	143	457	429	1371	CoherentMotion_C#v1	1	500
1022	1	1	14	2	2	3	3	87	513	261	1539	CoherentMotion_C#v1	1	500
701	1	6	61	0	0	3	3	368	232	1104	696	CoherentMotion_C#v1	1	500
1507	1	2	23	3	3	3	3	143	457	429	1371	CoherentMotion_C#v1	1	500
1550	0	0	5	2	3	3	3	31	569	93	1707	CoherentMotion_C#v1	1	500
699	1	4	42	2	2	3	3	256	344	768	1032	CoherentMotion_C#v1	1	500
1075	0	2	23	3	2	3	3	143	457	429	1371	CoherentMotion_C#v1	1	500
852	1	5	51	1	1	3	3	312	288	936	864	CoherentMotion_C#v1	1	500
702	1	6	61	3	3	3	3	368	232	1104	696	CoherentMotion_C#v1	1	500
757	1	6	61	2	2	3	3	368	232	1104	696	CoherentMotion_C#v1	1	500
2667	0	1	14	1	2	3	3	87	513	261	1539	CoherentMotion_C#v1	1	500
758	0	1	14	0	2	3	3	87	513	261	1539	CoherentMotion_C#v1	1	500
975	1	2	23	2	2	3	3	143	457	429	1371	CoherentMotion_C#v1	1	500
637	1	4	42	2	2	3	3	256	344	768	1032	CoherentMotion_C#v1	1	500
594	1	3	33	2	2	3	3	199	401	597	1203	CoherentMotion_C#v1	1	500
694	1	5	51	3	3	3	3	312	288	936	864	CoherentMotion_C#v1	1	500
1529	0	0	5	2	3	3	3	31	569	93	1707	CoherentMotion_C#v1	1	500
1897	1	2	23	1	1	3	3	143	457	429	1371	CoherentMotion_C#v1	1	500
1707	0	0	5	0	1	3	3	31	569	93	1707	CoherentMotion_C#v1	1	500
734	1	7	70	1	1	3	3	424	176	1272	528	CoherentMotion_C#v1	1	500
647	1	6	61	3	3	3	3	368	232	1104	696	CoherentMotion_C#v1	1	500
828	1	4	42	2	2	3	3	256	344	768	1032	CoherentMotion_C#v1	1	500
712	1	4	42	0	0	3	3	256	344	768	1032	CoherentMotion_C#v1	1	500
1068	0	2	23	3	1	3	3	143	457	429	1371	CoherentMotion_C#v1	1	500
879	1	6	61	3	3	3	3	368	232	1104	696	CoherentMotion_C#v1	1	500
1049	0	2	23	3	1	3	3	143	457	429	1371	CoherentMotion_C#v1	1	500
777	1	4	42	1	1	3	3	256	344	768	1032	CoherentMotion_C#v1	1	500
1183	0	0	5	0	3	3	3	31	569	93	1707	CoherentMotion_C#v1	1	500
742	1	5	51	0	0	3	3	312	288	936	864	CoherentMotion_C#v1	1	500
620	1	5	51	0	0	3	3	312	288	936	864	CoherentMotion_C#v1	1	500
675	1	7	70	2	2	3	3	424	176	1272	528	CoherentMotion_C#v1	1	500
824	1	6	61	3	3	3	3	368	232	1104	696	CoherentMotion_C#v1	1	500
804	1	6	61	2	2	3	3	368	232	1104	696	CoherentMotion_C#v1	1	500
1050	1	5	51	2	2	3	3	312	288	936	864	CoherentMotion_C#v1	1	500
876	1	6	61	3	3	3	3	368	232	1104	696	CoherentMotion_C#v1	1	500
762	1	3	33	1	1	3	3	199	401	597	1203	CoherentMotion_C#v1	1	500
704	1	1	14	2	2	3	3	87	513	261	1539	CoherentMotion_C#v1	1	500
744	1	6	61	0	0	3	3	368	232	1104	696	CoherentMotion_C#v1	1	500
896	0	4	42	0	2	3	3	256	344	768	1032	CoherentMotion_C#v1	1	500
780	1	4	42	2	2	3	3	256	344	768	1032	CoherentMotion_C#v1	1	500
887	1	5	51	1	1	3	3	312	288	936	864	CoherentMotion_C#v1	1	500
753	1	4	42	2	2	3	3	256	344	768	1032	CoherentMotion_C#v1	1	500
874	1	3	33	0	0	3	3	199	401	597	1203	CoherentMotion_C#v1	1	500
789	1	6	61	1	1	3	3	368	232	1104	696	CoherentMotion_C#v1	1	500
606	0	3	33	2	1	3	3	199	401	597	1203	CoherentMotion_C#v1	1	500
883	0	1	14	3	2	3	3	87	513	261	1539	CoherentMotion_C#v1	1	500
702	1	5	51	2	2	3	3	312	288	936	864	CoherentMotion_C#v1	1	500
725	0	0	5	0	2	3	3	31	569	93	1707	CoherentMotion_C#v1	1	500
972	1	3	33	0	0	3	3	199	401	597	1203	CoherentMotion_C#v1	1	500
715	1	4	42	3	3	3	3	256	344	768	1032	CoherentMotion_C#v1	1	500
686	1	2	23	0	0	3	3	143	457	429	1371	CoherentMotion_C#v1	1	500
902	0	2	23	1	3	3	3	143	457	429	1371	CoherentMotion_C#v1	1	500
1573	0	7	70	2	0	3	3	424	176	1272	528	CoherentMotion_C#v1	1	500
1089	1	0	5	1	1	3	3	31	569	93	1707	CoherentMotion_C#v1	1	500
863	1	2	23	0	0	3	3	143	457	429	1371	CoherentMotion_C#v1	1	500
747	1	2	23	1	1	3	3	143	457	429	1371	CoherentMotion_C#v1	1	500
578	1	6	61	0	0	3	3	368	232	1104	696	CoherentMotion_C#v1	1	500
1079	0	2	23	3	1	3	3	143	457	429	1371	CoherentMotion_C#v1	1	500
920	1	5	51	2	2	3	3	312	288	936	864	CoherentMotion_C#v1	1	500
789	1	2	23	1	1	3	3	143	457	429	1371	CoherentMotion_C#v1	1	500
606	1	6	61	0	0	3	3	368	232	1104	696	CoherentMotion_C#v1	1	500
1106	1	7	70	2	2	3	3	424	176	1272	528	CoherentMotion_C#v1	1	500
770	1	7	70	0	0	3	3	424	176	1272	528	CoherentMotion_C#v1	1	500
699	1	4	42	1	1	3	3	256	344	768	1032	CoherentMotion_C#v1	1	500
1314	0	0	5	1	2	3	3	31	569	93	1707	CoherentMotion_C#v1	1	500
542	1	0	5	1	1	3	3	31	569	93	1707	CoherentMotion_C#v1	1	500
545	1	3	33	0	0	3	3	199	401	597	1203	CoherentMotion_C#v1	1	500
687	1	4	42	1	1	3	3	256	344	768	1032	CoherentMotion_C#v1	1	500
709	0	1	14	3	0	3	3	87	513	261	1539	CoherentMotion_C#v1	1	500
605	0	2	23	0	1	3	3	143	457	429	1371	CoherentMotion_C#v1	1	500
705	0	0	5	0	1	3	3	31	569	93	1707	CoherentMotion_C#v1	1	500
776	0	0	5	3	0	3	3	31	569	93	1707	CoherentMotion_C#v1	1	500
673	1	5	51	3	3	3	3	312	288	936	864	CoherentMotion_C#v1	1	500
807	1	5	51	2	2	3	3	312	288	936	864	CoherentMotion_C#v1	1	500
673	1	5	51	3	3	3	3	312	288	936	864	CoherentMotion_C#v1	1	500
646	1	6	61	3	3	3	3	368	232	1104	696	CoherentMotion_C#v1	1	500
668	1	4	42	1	1	3	3	256	344	768	1032	CoherentMotion_C#v1	1	500
627	1	0	5	2	2	3	3	31	569	93	1707	CoherentMotion_C#v1	1	500
725	1	5	51	3	3	3	3	312	288	936	864	CoherentMotion_C#v1	1	500
858	0	2	23	2	0	3	3	143	457	429	1371	CoherentMotion_C#v1	1	500
634	1	5	51	1	1	3	3	312	288	936	864	CoherentMotion_C#v1	1	500
558	1	7	70	3	3	3	3	424	176	1272	528	CoherentMotion_C#v1	1	500
641	1	6	61	3	3	3	3	368	232	1104	696	CoherentMotion_C#v1	1	500
680	1	6	61	1	1	3	3	368	232	1104	696	CoherentMotion_C#v1	1	500
973	0	0	5	2	3	3	3	31	569	93	1707	CoherentMotion_C#v1	1	500
605	1	6	61	3	3	3	3	368	232	1104	696	CoherentMotion_C#v1	1	500
864	1	2	23	0	0	3	3	143	457	429	1371	CoherentMotion_C#v1	1	500
827	1	5	51	3	3	3	3	312	288	936	864	CoherentMotion_C#v1	1	500
949	0	0	5	2	0	3	3	31	569	93	1707	CoherentMotion_C#v1	1	500
1458	1	1	14	3	3	3	3	87	513	261	1539	CoherentMotion_C#v1	1	500
1213	0	1	14	0	1	3	3	87	513	261	1539	CoherentMotion_C#v1	1	500
1073	1	4	42	0	0	3	3	256	344	768	1032	CoherentMotion_C#v1	1	500
1105	1	1	14	1	1	3	3	87	513	261	1539	CoherentMotion_C#v1	1	500
1073	0	2	23	2	0	3	3	143	457	429	1371	CoherentMotion_C#v1	1	500
1010	1	4	42	0	0	3	3	256	344	768	1032	CoherentMotion_C#v1	1	500
802	1	7	70	2	2	3	3	424	176	1272	528	CoherentMotion_C#v1	1	500
796	1	1	14	1	1	3	3	87	513	261	1539	CoherentMotion_C#v1	1	500
837	0	2	23	0	1	3	3	143	457	429	1371	CoherentMotion_C#v1	1	500
540	1	7	70	1	1	3	3	424	176	1272	528	CoherentMotion_C#v1	1	500
786	0	0	5	3	1	3	3	31	569	93	1707	CoherentMotion_C#v1	1	500
647	1	6	61	1	1	3	3	368	232	1104	696	CoherentMotion_C#v1	1	500
864	0	2	23	0	3	3	3	143	457	429	1371	CoherentMotion_C#v1	1	500
620	1	5	51	1	1	3	3	312	288	936	864	CoherentMotion_C#v1	1	500
609	0	2	23	2	3	3	3	143	457	429	1371	CoherentMotion_C#v1	1	500
581	0	1	14	1	3	3	3	87	513	261	1539	CoherentMotion_C#v1	1	500
553	0	4	42	1	3	3	3	256	344	768	1032	CoherentMotion_C#v1	1	500
556	0	3	33	1	3	3	3	199	401	597	1203	CoherentMotion_C#v1	1	500
2208	0	7	70	1	3	3	3	424	176	1272	528	CoherentMotion_C#v1	1	500
655	1	3	33	0	0	3	3	199	401	597	1203	CoherentMotion_C#v1	1	500
693	1	4	42	2	2	3	3	256	344	768	1032	CoherentMotion_C#v1	1	500
811	0	1	14	0	2	3	3	87	513	261	1539	CoherentMotion_C#v1	1	500
757	0	4	42	0	2	3	3	256	344	768	1032	CoherentMotion_C#v1	1	500
666	0	1	14	3	1	3	3	87	513	261	1539	CoherentMotion_C#v1	1	500
564	1	4	42	0	0	3	3	256	344	768	1032	CoherentMotion_C#v1	1	500
663	0	3	33	2	3	3	3	199	401	597	1203	CoherentMotion_C#v1	1	500
589	0	2	23	2	0	3	3	143	457	429	1371	CoherentMotion_C#v1	1	500
641	1	5	51	0	0	3	3	312	288	936	864	CoherentMotion_C#v1	1	500
663	1	5	51	3	3	3	3	312	288	936	864	CoherentMotion_C#v1	1	500
698	1	2	23	0	0	3	3	143	457	429	1371	CoherentMotion_C#v1	1	500
869	1	0	5	3	3	3	3	31	569	93	1707	CoherentMotion_C#v1	1	500
685	1	3	33	1	1	3	3	199	401	597	1203	CoherentMotion_C#v1	1	500
598	1	6	61	1	1	3	3	368	232	1104	696	CoherentMotion_C#v1	1	500
873	1	5	51	2	2	3	3	312	288	936	864	CoherentMotion_C#v1	1	500
788	1	2	23	1	1	3	3	143	457	429	1371	CoherentMotion_C#v1	1	500
719	0	0	5	2	1	3	3	31	569	93	1707	CoherentMotion_C#v1	1	500
807	1	7	70	0	0	3	3	424	176	1272	528	CoherentMotion_C#v1	1	500
848	1	6	61	2	2	3	3	368	232	1104	696	CoherentMotion_C#v1	1	500
1340	0	4	42	2	0	3	3	256	344	768	1032	CoherentMotion_C#v1	1	500
691	1	7	70	2	2	3	3	424	176	1272	528	CoherentMotion_C#v1	1	500
760	1	1	14	0	0	3	3	87	513	261	1539	CoherentMotion_C#v1	1	500
802	1	7	70	2	2	3	3	424	176	1272	528	CoherentMotion_C#v1	1	500
587	1	7	70	0	0	3	3	424	176	1272	528	CoherentMotion_C#v1	1	500
766	0	0	5	2	1	3	3	31	569	93	1707	CoherentMotion_C#v1	1	500
803	0	0	5	1	0	3	3	31	569	93	1707	CoherentMotion_C#v1	1	500
625	1	7	70	3	3	3	3	424	176	1272	528	CoherentMotion_C#v1	1	500
542	1	5	51	2	2	3	3	312	288	936	864	CoherentMotion_C#v1	1	500
549	1	6	61	1	1	3	3	368	232	1104	696	CoherentMotion_C#v1	1	500
1100	1	7	70	1	1	3	3	424	176	1272	528	CoherentMotion_C#v1	1	500
546	1	2	23	1	1	3	3	143	457	429	1371	CoherentMotion_C#v1	1	500
542	1	7	70	1	1	3	3	424	176	1272	528	CoherentMotion_C#v1	1	500
739	1	4	42	0	0	3	3	256	344	768	1032	CoherentMotion_C#v1	1	500
871	1	2	23	3	3	3	3	143	457	429	1371	CoherentMotion_C#v1	1	500
709	0	7	70	2	1	3	3	424	176	1272	528	CoherentMotion_C#v1	1	500
701	1	5	51	1	1	3	3	312	288	936	864	CoherentMotion_C#v1	1	500
852	1	4	42	0	0	3	3	256	344	768	1032	CoherentMotion_C#v1	1	500
671	1	2	23	3	3	3	3	143	457	429	1371	CoherentMotion_C#v1	1	500
757	1	2	23	3	3	3	3	143	457	429	1371	CoherentMotion_C#v1	1	500
750	1	3	33	0	0	3	3	199	401	597	1203	CoherentMotion_C#v1	1	500
581	1	4	42	1	1	3	3	256	344	768	1032	CoherentMotion_C#v1	1	500
538	1	3	33	2	2	3	3	199	401	597	1203	CoherentMotion_C#v1	1	500
747	1	5	51	0	0	3	3	312	288	936	864	CoherentMotion_C#v1	1	500
626	1	0	5	0	0	3	3	31	569	93	1707	CoherentMotion_C#v1	1	500
757	1	0	5	0	0	3	3	31	569	93	1707	CoherentMotion_C#v1	1	500
673	1	7	70	2	2	3	3	424	176	1272	528	CoherentMotion_C#v1	1	500
553	0	2	23	3	1	3	3	143	457	429	1371	CoherentMotion_C#v1	1	500
732	1	1	14	0	0	3	3	87	513	261	1539	CoherentMotion_C#v1	1	500
724	1	5	51	0	0	3	3	312	288	936	864	CoherentMotion_C#v1	1	500
541	0	0	5	3	0	3	3	31	569	93	1707	CoherentMotion_C#v1	1	500
637	0	3	33	2	0	3	3	199	401	597	1203	CoherentMotion_C#v1	1	500
675	0	4	42	3	0	3	3	256	344	768	1032	CoherentMotion_C#v1	1	500
614	0	2	23	1	3	3	3	143	457	429	1371	CoherentMotion_C#v1	1	500
671	0	1	14	2	0	3	3	87	513	261	1539	CoherentMotion_C#v1	1	500
1461	1	4	42	2	2	3	3	256	344	768	1032	CoherentMotion_C#v1	1	500
832	1	0	5	1	1	3	3	31	569	93	1707	CoherentMotion_C#v1	1	500
791	0	5	51	2	0	3	3	312	288	936	864	CoherentMotion_C#v1	1	500
866	0	0	5	0	1	3	3	31	569	93	1707	CoherentMotion_C#v1	1	500
941	0	2	23	1	2	3	3	143	457	429	1371	CoherentMotion_C#v1	1	500
567	1	7	70	0	0	3	3	424	176	1272	528	CoherentMotion_C#v1	1	500
544	1	7	70	1	1	3	3	424	176	1272	528	CoherentMotion_C#v1	1	500
800	0	0	5	2	3	3	3	31	569	93	1707	CoherentMotion_C#v1	1	500
603	1	7	70	1	1	3	3	424	176	1272	528	CoherentMotion_C#v1	1	500
654	1	4	42	2	2	3	3	256	344	768	1032	CoherentMotion_C#v1	1	500
805	1	7	70	2	2	3	3	424	176	1272	528	CoherentMotion_C#v1	1	500
894	0	1	14	1	3	3	3	87	513	261	1539	CoherentMotion_C#v1	1	500
1002	1	0	5	2	2	3	3	31	569	93	1707	CoherentMotion_C#v1	1	500
649	1	3	33	0	0	3	3	199	401	597	1203	CoherentMotion_C#v1	1	500
735	1	7	70	0	0	3	3	424	176	1272	528	CoherentMotion_C#v1	1	500
1046	0	0	5	0	2	3	3	31	569	93	1707	CoherentMotion_C#v1	1	500
1414	0	1	14	2	3	3	3	87	513	261	1539	CoherentMotion_C#v1	1	500
767	1	6	61	3	3	3	3	368	232	1104	696	CoherentMotion_C#v1	1	500
695	1	6	61	2	2	3	3	368	232	1104	696	CoherentMotion_C#v1	1	500
1070	1	4	42	1	1	3	3	256	344	768	1032	CoherentMotion_C#v1	1	500
960	0	2	23	0	3	3	3	143	457	429	1371	CoherentMotion_C#v1	1	500
813	0	3	33	2	0	3	3	199	401	597	1203	CoherentMotion_C#v1	1	500
563	1	6	61	2	2	3	3	368	232	1104	696	CoherentMotion_C#v1	1	500
585	1	4	42	2	2	3	3	256	344	768	1032	CoherentMotion_C#v1	1	500
589	1	7	70	2	2	3	3	424	176	1272	528	CoherentMotion_C#v1	1	500
801	1	7	70	0	0	3	3	424	176	1272	528	CoherentMotion_C#v1	1	500
651	1	7	70	2	2	3	3	424	176	1272	528	CoherentMotion_C#v1	1	500
719	0	5	51	1	3	3	3	312	288	936	864	CoherentMotion_C#v1	1	500
758	0	0	5	3	2	3	3	31	569	93	1707	CoherentMotion_C#v1	1	500
588	1	7	70	0	0	3	3	424	176	1272	528	CoherentMotion_C#v1	1	500
864	1	2	23	1	1	3	3	143	457	429	1371	CoherentMotion_C#v1	1	500
927	1	2	23	0	0	3	3	143	457	429	1371	CoherentMotion_C#v1	1	500
843	0	0	5	0	3	3	3	31	569	93	1707	CoherentMotion_C#v1	1	500
694	0	1	14	2	0	3	3	87	513	261	1539	CoherentMotion_C#v1	1	500
603	1	2	23	1	1	3	3	143	457	429	1371	CoherentMotion_C#v1	1	500
607	1	3	33	0	0	3	3	199	401	597	1203	CoherentMotion_C#v1	1	500
645	1	6	61	3	3	3	3	368	232	1104	696	CoherentMotion_C#v1	1	500
843	1	3	33	1	1	3	3	199	401	597	1203	CoherentMotion_C#v1	1	500
1030	0	2	23	2	3	3	3	143	457	429	1371	CoherentMotion_C#v1	1	500
548	1	1	14	1	1	3	3	87	513	261	1539	CoherentMotion_C#v1	1	500
1111	1	5	51	3	3	3	3	312	288	936	864	CoherentMotion_C#v1	1	500
1064	1	2	23	0	0	3	3	143	457	429	1371	CoherentMotion_C#v1	1	500
598	1	6	61	0	0	3	3	368	232	1104	696	CoherentMotion_C#v1	1	500
814	1	4	42	0	0	3	3	256	344	768	1032	CoherentMotion_C#v1	1	500
888	0	1	14	3	0	3	3	87	513	261	1539	CoherentMotion_C#v1	1	500
659	1	2	23	1	1	3	3	143	457	429	1371	CoherentMotion_C#v1	1	500
649	1	5	51	0	0	3	3	312	288	936	864	CoherentMotion_C#v1	1	500
1246	1	4	42	2	2	3	3	256	344	768	1032	CoherentMotion_C#v1	1	500
979	1	1	14	3	3	3	3	87	513	261	1539	CoherentMotion_C#v1	1	500
626	1	6	61	1	1	3	3	368	232	1104	696	CoherentMotion_C#v1	1	500
595	1	3	33	1	1	3	3	199	401	597	1203	CoherentMotion_C#v1	1	500
603	1	4	42	2	2	3	3	256	344	768	1032	CoherentMotion_C#v1	1	500
783	1	3	33	2	2	3	3	199	401	597	1203	CoherentMotion_C#v1	1	500
677	1	6	61	2	2	3	3	368	232	1104	696	CoherentMotion_C#v1	1	500
541	1	6	61	0	0	3	3	368	232	1104	696	CoherentMotion_C#v1	1	500
690	1	5	51	2	2	3	3	312	288	936	864	CoherentMotion_C#v1	1	500
612	1	6	61	1	1	3	3	368	232	1104	696	CoherentMotion_C#v1	1	500
989	0	1	14	0	3	3	3	87	513	261	1539	CoherentMotion_C#v1	1	500
828	0	1	14	0	1	3	3	87	513	261	1539	CoherentMotion_C#v1	1	500
613	1	1	14	0	0	3	3	87	513	261	1539	CoherentMotion_C#v1	1	500
858	1	6	61	3	3	3	3	368	232	1104	696	CoherentMotion_C#v1	1	500
757	1	6	61	3	3	3	3	368	232	1104	696	CoherentMotion_C#v1	1	500
941	1	3	33	3	3	3	3	199	401	597	1203	CoherentMotion_C#v1	1	500
1737	1	1	14	0	0	3	3	87	513	261	1539	CoherentMotion_C#v1	1	500
845	0	4	42	0	2	3	3	256	344	768	1032	CoherentMotion_C#v1	1	500
726	1	4	42	3	3	3	3	256	344	768	1032	CoherentMotion_C#v1	1	500
719	1	4	42	0	0	3	3	256	344	768	1032	CoherentMotion_C#v1	1	500
662	1	5	51	3	3	3	3	312	288	936	864	CoherentMotion_C#v1	1	500
699	1	7	70	3	3	3	3	424	176	1272	528	CoherentMotion_C#v1	1	500
2465	0	0	5	1	2	3	3	31	569	93	1707	CoherentMotion_C#v1	1	500
662	1	5	51	3	3	3	3	312	288	936	864	CoherentMotion_C#v1	1	500
988	0	0	5	0	3	3	3	31	569	93	1707	CoherentMotion_C#v1	1	500
795	1	6	61	3	3	3	3	368	232	1104	696	CoherentMotion_C#v1	1	500
1444	1	1	14	3	3	3	3	87	513	261	1539	CoherentMotion_C#v1	1	500
716	1	5	51	0	0	3	3	312	288	936	864	CoherentMotion_C#v1	1	500
1046	0	0	5	2	3	3	3	31	569	93	1707	CoherentMotion_C#v1	1	500
837	1	3	33	3	3	3	3	199	401	597	1203	CoherentMotion_C#v1	1	500
735	1	5	51	1	1	3	3	312	288	936	864	CoherentMotion_C#v1	1	500
711	1	7	70	3	3	3	3	424	176	1272	528	CoherentMotion_C#v1	1	500
621	1	5	51	1	1	3	3	312	288	936	864	CoherentMotion_C#v1	1	500
878	0	2	23	2	0	3	3	143	457	429	1371	CoherentMotion_C#v1	1	500
589	0	6	61	0	2	3	3	368	232	1104	696	CoherentMotion_C#v1	1	500
2113	1	0	5	2	2	3	3	31	569	93	1707	CoherentMotion_C#v1	1	500
782	1	3	33	1	1	3	3	199	401	597	1203	CoherentMotion_C#v1	1	500
662	0	3	33	1	3	3	3	199	401	597	1203	CoherentMotion_C#v1	1	500
1101	1	7	70	3	3	3	3	424	176	1272	528	CoherentMotion_C#v1	1	500
764	1	4	42	3	3	3	3	256	344	768	1032	CoherentMotion_C#v1	1	500
676	0	1	14	0	3	3	3	87	513	261	1539	CoherentMotion_C#v1	1	500
572	1	1	14	3	3	3	3	87	513	261	1539	CoherentMotion_C#v1	1	500
544	0	1	14	0	3	3	3	87	513	261	1539	CoherentMotion_C#v1	1	500
