# Supplementary material for: The Leuven Embedded Figures Test (L-EFT): measuring perception, intelligence or executive function?
Source: PeerJ. 2018 Mar 26;6:e4524. doi: 10.7717/peerj.4524 (PMC5875396; doi:10.7717/peerj.4524)
Supplement: Supplemental Information 9 [file peerj-06-4524-s009.zip › Study 1/CoherentMotion/117970CoherentMotion.csv]

ReactionTime	Accuracy	CoherenceLevel	CoherenceValue	StimDirection	RespDirection	G_MeanCoherentSpeed	G_MeanRandomSpeed	TotalCoherent	TotalRandom	TotalCoherentSpeed	TotalRandomSpeed	TestID	MainPrac	MotionDuration
1326	0	0	5	0	3	3	3	31	569	93	1707	CoherentMotion_C#v1	0	1000
1863	1	1	14	2	2	3	3	87	513	261	1539	CoherentMotion_C#v1	0	1000
1347	0	3	33	3	2	3	3	199	401	597	1203	CoherentMotion_C#v1	0	1000
1260	0	2	23	3	2	3	3	143	457	429	1371	CoherentMotion_C#v1	0	1000
1609	0	6	61	1	0	3	3	368	232	1104	696	CoherentMotion_C#v1	0	1000
1238	0	1	14	1	2	3	3	87	513	261	1539	CoherentMotion_C#v1	0	1000
1343	1	2	23	3	3	3	3	143	457	429	1371	CoherentMotion_C#v1	0	1000
1304	0	2	23	1	3	3	3	143	457	429	1371	CoherentMotion_C#v1	0	1000
2905	1	5	51	2	2	3	3	312	288	936	864	CoherentMotion_C#v1	0	1000
1433	0	1	14	0	2	3	3	87	513	261	1539	CoherentMotion_C#v1	0	1000
1282	0	1	14	2	3	3	3	87	513	261	1539	CoherentMotion_C#v1	0	1000
1400	1	2	23	3	3	3	3	143	457	429	1371	CoherentMotion_C#v1	0	1000
1537	1	5	51	1	1	3	3	312	288	936	864	CoherentMotion_C#v1	0	1000
1518	1	7	70	1	1	3	3	424	176	1272	528	CoherentMotion_C#v1	0	1000
1217	1	5	51	1	1	3	3	312	288	936	864	CoherentMotion_C#v1	0	1000
1205	0	0	5	3	1	3	3	31	569	93	1707	CoherentMotion_C#v1	0	1000
2857	1	7	70	2	2	3	3	424	176	1272	528	CoherentMotion_C#v1	0	1000
1344	0	2	23	1	2	3	3	143	457	429	1371	CoherentMotion_C#v1	0	1000
1223	1	1	14	2	2	3	3	87	513	261	1539	CoherentMotion_C#v1	0	1000
1274	1	5	51	2	2	3	3	312	288	936	864	CoherentMotion_C#v1	0	1000
1288	1	3	33	3	3	3	3	199	401	597	1203	CoherentMotion_C#v1	0	1000
2063	0	0	5	0	2	3	3	31	569	93	1707	CoherentMotion_C#v1	0	1000
1497	1	3	33	0	0	3	3	199	401	597	1203	CoherentMotion_C#v1	0	1000
1216	1	6	61	3	3	3	3	368	232	1104	696	CoherentMotion_C#v1	0	1000
1209	1	5	51	2	2	3	3	312	288	936	864	CoherentMotion_C#v1	0	1000
1036	1	6	61	1	1	3	3	368	232	1104	696	CoherentMotion_C#v1	0	1000
1411	1	6	61	1	1	3	3	368	232	1104	696	CoherentMotion_C#v1	0	1000
1355	1	4	42	2	2	3	3	256	344	768	1032	CoherentMotion_C#v1	0	1000
1787	0	4	42	1	3	3	3	256	344	768	1032	CoherentMotion_C#v1	0	1000
1363	1	5	51	2	2	3	3	312	288	936	864	CoherentMotion_C#v1	0	1000
1383	1	4	42	3	3	3	3	256	344	768	1032	CoherentMotion_C#v1	0	1000
1448	1	4	42	1	1	3	3	256	344	768	1032	CoherentMotion_C#v1	0	1000
1161	0	1	14	1	2	3	3	87	513	261	1539	CoherentMotion_C#v1	0	1000
1348	1	2	23	2	2	3	3	143	457	429	1371	CoherentMotion_C#v1	0	1000
1372	1	5	51	2	2	3	3	312	288	936	864	CoherentMotion_C#v1	0	1000
1762	1	1	14	1	1	3	3	87	513	261	1539	CoherentMotion_C#v1	0	1000
1341	1	3	33	0	0	3	3	199	401	597	1203	CoherentMotion_C#v1	0	1000
1413	1	7	70	1	1	3	3	424	176	1272	528	CoherentMotion_C#v1	0	1000
1182	1	6	61	2	2	3	3	368	232	1104	696	CoherentMotion_C#v1	0	1000
1457	0	1	14	1	3	3	3	87	513	261	1539	CoherentMotion_C#v1	0	1000
1355	1	7	70	2	2	3	3	424	176	1272	528	CoherentMotion_C#v1	0	1000
1339	1	4	42	0	0	3	3	256	344	768	1032	CoherentMotion_C#v1	0	1000
1507	1	1	14	1	1	3	3	87	513	261	1539	CoherentMotion_C#v1	0	1000
1446	1	3	33	0	0	3	3	199	401	597	1203	CoherentMotion_C#v1	0	1000
1408	1	4	42	2	2	3	3	256	344	768	1032	CoherentMotion_C#v1	0	1000
1673	1	3	33	0	0	3	3	199	401	597	1203	CoherentMotion_C#v1	0	1000
1382	1	5	51	0	0	3	3	312	288	936	864	CoherentMotion_C#v1	0	1000
1288	1	4	42	3	3	3	3	256	344	768	1032	CoherentMotion_C#v1	0	1000
1331	1	7	70	1	1	3	3	424	176	1272	528	CoherentMotion_C#v1	0	1000
1324	1	6	61	3	3	3	3	368	232	1104	696	CoherentMotion_C#v1	0	1000
1265	1	5	51	2	2	3	3	312	288	936	864	CoherentMotion_C#v1	0	1000
1529	1	0	5	0	0	3	3	31	569	93	1707	CoherentMotion_C#v1	0	1000
1508	1	0	5	0	0	3	3	31	569	93	1707	CoherentMotion_C#v1	0	1000
1353	0	2	23	2	0	3	3	143	457	429	1371	CoherentMotion_C#v1	0	1000
1136	1	4	42	1	1	3	3	256	344	768	1032	CoherentMotion_C#v1	0	1000
1106	1	6	61	3	3	3	3	368	232	1104	696	CoherentMotion_C#v1	0	1000
1115	1	5	51	1	1	3	3	312	288	936	864	CoherentMotion_C#v1	0	1000
1733	1	7	70	3	3	3	3	424	176	1272	528	CoherentMotion_C#v1	0	1000
1439	1	4	42	1	1	3	3	256	344	768	1032	CoherentMotion_C#v1	0	1000
1482	0	0	5	2	0	3	3	31	569	93	1707	CoherentMotion_C#v1	0	1000
1332	1	7	70	1	1	3	3	424	176	1272	528	CoherentMotion_C#v1	0	1000
1259	1	3	33	2	2	3	3	199	401	597	1203	CoherentMotion_C#v1	0	1000
1656	1	5	51	0	0	3	3	312	288	936	864	CoherentMotion_C#v1	0	1000
1440	1	2	23	2	2	3	3	143	457	429	1371	CoherentMotion_C#v1	0	1000
1410	0	1	14	1	0	3	3	87	513	261	1539	CoherentMotion_C#v1	0	1000
1363	1	7	70	0	0	3	3	424	176	1272	528	CoherentMotion_C#v1	0	1000
1482	1	2	23	2	2	3	3	143	457	429	1371	CoherentMotion_C#v1	0	1000
1685	1	2	23	0	0	3	3	143	457	429	1371	CoherentMotion_C#v1	0	1000
1580	1	0	5	0	0	3	3	31	569	93	1707	CoherentMotion_C#v1	0	1000
1406	1	4	42	1	1	3	3	256	344	768	1032	CoherentMotion_C#v1	0	1000
1243	1	3	33	0	0	3	3	199	401	597	1203	CoherentMotion_C#v1	0	1000
1327	1	7	70	0	0	3	3	424	176	1272	528	CoherentMotion_C#v1	0	1000
1374	1	4	42	0	0	3	3	256	344	768	1032	CoherentMotion_C#v1	0	1000
1631	1	3	33	0	0	3	3	199	401	597	1203	CoherentMotion_C#v1	0	1000
1350	1	6	61	0	0	3	3	368	232	1104	696	CoherentMotion_C#v1	0	1000
1501	0	1	14	1	2	3	3	87	513	261	1539	CoherentMotion_C#v1	0	1000
1392	0	1	14	2	0	3	3	87	513	261	1539	CoherentMotion_C#v1	0	1000
1210	1	4	42	0	0	3	3	256	344	768	1032	CoherentMotion_C#v1	0	1000
1318	1	4	42	0	0	3	3	256	344	768	1032	CoherentMotion_C#v1	0	1000
1062	1	2	23	0	0	3	3	143	457	429	1371	CoherentMotion_C#v1	0	1000
993	1	4	42	0	0	3	3	256	344	768	1032	CoherentMotion_C#v1	1	500
1000	1	5	51	0	0	3	3	312	288	936	864	CoherentMotion_C#v1	1	500
891	0	1	14	2	0	3	3	87	513	261	1539	CoherentMotion_C#v1	1	500
1042	0	4	42	0	1	3	3	256	344	768	1032	CoherentMotion_C#v1	1	500
971	0	7	70	2	0	3	3	424	176	1272	528	CoherentMotion_C#v1	1	500
1047	0	1	14	2	1	3	3	87	513	261	1539	CoherentMotion_C#v1	1	500
935	1	7	70	1	1	3	3	424	176	1272	528	CoherentMotion_C#v1	1	500
916	0	1	14	3	1	3	3	87	513	261	1539	CoherentMotion_C#v1	1	500
704	0	0	5	2	1	3	3	31	569	93	1707	CoherentMotion_C#v1	1	500
1015	1	7	70	1	1	3	3	424	176	1272	528	CoherentMotion_C#v1	1	500
958	0	5	51	2	0	3	3	312	288	936	864	CoherentMotion_C#v1	1	500
1156	0	0	5	3	0	3	3	31	569	93	1707	CoherentMotion_C#v1	1	500
1118	0	0	5	0	3	3	3	31	569	93	1707	CoherentMotion_C#v1	1	500
916	1	3	33	2	2	3	3	199	401	597	1203	CoherentMotion_C#v1	1	500
789	1	5	51	1	1	3	3	312	288	936	864	CoherentMotion_C#v1	1	500
1132	0	5	51	3	1	3	3	312	288	936	864	CoherentMotion_C#v1	1	500
999	1	2	23	2	2	3	3	143	457	429	1371	CoherentMotion_C#v1	1	500
1037	1	4	42	2	2	3	3	256	344	768	1032	CoherentMotion_C#v1	1	500
829	1	7	70	0	0	3	3	424	176	1272	528	CoherentMotion_C#v1	1	500
895	1	3	33	0	0	3	3	199	401	597	1203	CoherentMotion_C#v1	1	500
835	1	1	14	0	0	3	3	87	513	261	1539	CoherentMotion_C#v1	1	500
805	1	6	61	1	1	3	3	368	232	1104	696	CoherentMotion_C#v1	1	500
1047	1	2	23	0	0	3	3	143	457	429	1371	CoherentMotion_C#v1	1	500
718	1	5	51	2	2	3	3	312	288	936	864	CoherentMotion_C#v1	1	500
1149	0	0	5	2	3	3	3	31	569	93	1707	CoherentMotion_C#v1	1	500
1119	0	4	42	2	0	3	3	256	344	768	1032	CoherentMotion_C#v1	1	500
857	1	6	61	3	3	3	3	368	232	1104	696	CoherentMotion_C#v1	1	500
901	1	4	42	3	3	3	3	256	344	768	1032	CoherentMotion_C#v1	1	500
882	1	2	23	0	0	3	3	143	457	429	1371	CoherentMotion_C#v1	1	500
916	1	3	33	2	2	3	3	199	401	597	1203	CoherentMotion_C#v1	1	500
1161	0	0	5	0	1	3	3	31	569	93	1707	CoherentMotion_C#v1	1	500
972	0	2	23	2	0	3	3	143	457	429	1371	CoherentMotion_C#v1	1	500
1242	0	2	23	0	3	3	3	143	457	429	1371	CoherentMotion_C#v1	1	500
990	1	3	33	3	3	3	3	199	401	597	1203	CoherentMotion_C#v1	1	500
995	1	5	51	1	1	3	3	312	288	936	864	CoherentMotion_C#v1	1	500
1020	1	0	5	3	3	3	3	31	569	93	1707	CoherentMotion_C#v1	1	500
899	1	3	33	1	1	3	3	199	401	597	1203	CoherentMotion_C#v1	1	500
1374	1	3	33	1	1	3	3	199	401	597	1203	CoherentMotion_C#v1	1	500
967	0	1	14	3	1	3	3	87	513	261	1539	CoherentMotion_C#v1	1	500
868	1	5	51	0	0	3	3	312	288	936	864	CoherentMotion_C#v1	1	500
864	1	2	23	2	2	3	3	143	457	429	1371	CoherentMotion_C#v1	1	500
723	1	5	51	0	0	3	3	312	288	936	864	CoherentMotion_C#v1	1	500
819	0	0	5	0	2	3	3	31	569	93	1707	CoherentMotion_C#v1	1	500
797	1	6	61	1	1	3	3	368	232	1104	696	CoherentMotion_C#v1	1	500
654	1	5	51	0	0	3	3	312	288	936	864	CoherentMotion_C#v1	1	500
788	1	7	70	0	0	3	3	424	176	1272	528	CoherentMotion_C#v1	1	500
597	0	5	51	0	1	3	3	312	288	936	864	CoherentMotion_C#v1	1	500
633	0	4	42	0	1	3	3	256	344	768	1032	CoherentMotion_C#v1	1	500
695	0	6	61	3	1	3	3	368	232	1104	696	CoherentMotion_C#v1	1	500
1125	0	3	33	1	0	3	3	199	401	597	1203	CoherentMotion_C#v1	1	500
582	1	4	42	1	1	3	3	256	344	768	1032	CoherentMotion_C#v1	1	500
779	1	4	42	2	2	3	3	256	344	768	1032	CoherentMotion_C#v1	1	500
875	1	3	33	0	0	3	3	199	401	597	1203	CoherentMotion_C#v1	1	500
918	0	2	23	0	2	3	3	143	457	429	1371	CoherentMotion_C#v1	1	500
739	1	7	70	1	1	3	3	424	176	1272	528	CoherentMotion_C#v1	1	500
946	1	7	70	3	3	3	3	424	176	1272	528	CoherentMotion_C#v1	1	500
745	1	5	51	0	0	3	3	312	288	936	864	CoherentMotion_C#v1	1	500
1009	1	3	33	2	2	3	3	199	401	597	1203	CoherentMotion_C#v1	1	500
775	1	3	33	1	1	3	3	199	401	597	1203	CoherentMotion_C#v1	1	500
901	1	2	23	3	3	3	3	143	457	429	1371	CoherentMotion_C#v1	1	500
765	1	3	33	0	0	3	3	199	401	597	1203	CoherentMotion_C#v1	1	500
692	1	4	42	2	2	3	3	256	344	768	1032	CoherentMotion_C#v1	1	500
883	1	2	23	2	2	3	3	143	457	429	1371	CoherentMotion_C#v1	1	500
1054	1	0	5	2	2	3	3	31	569	93	1707	CoherentMotion_C#v1	1	500
814	1	3	33	1	1	3	3	199	401	597	1203	CoherentMotion_C#v1	1	500
744	0	3	33	0	2	3	3	199	401	597	1203	CoherentMotion_C#v1	1	500
736	1	7	70	2	2	3	3	424	176	1272	528	CoherentMotion_C#v1	1	500
873	0	4	42	0	2	3	3	256	344	768	1032	CoherentMotion_C#v1	1	500
989	0	0	5	1	2	3	3	31	569	93	1707	CoherentMotion_C#v1	1	500
801	1	6	61	2	2	3	3	368	232	1104	696	CoherentMotion_C#v1	1	500
725	1	6	61	1	1	3	3	368	232	1104	696	CoherentMotion_C#v1	1	500
794	0	4	42	3	2	3	3	256	344	768	1032	CoherentMotion_C#v1	1	500
828	1	7	70	3	3	3	3	424	176	1272	528	CoherentMotion_C#v1	1	500
1047	1	1	14	2	2	3	3	87	513	261	1539	CoherentMotion_C#v1	1	500
854	0	1	14	0	2	3	3	87	513	261	1539	CoherentMotion_C#v1	1	500
730	0	2	23	2	0	3	3	143	457	429	1371	CoherentMotion_C#v1	1	500
721	0	2	23	3	0	3	3	143	457	429	1371	CoherentMotion_C#v1	1	500
658	1	6	61	1	1	3	3	368	232	1104	696	CoherentMotion_C#v1	1	500
743	1	7	70	0	0	3	3	424	176	1272	528	CoherentMotion_C#v1	1	500
799	1	1	14	1	1	3	3	87	513	261	1539	CoherentMotion_C#v1	1	500
830	1	5	51	1	1	3	3	312	288	936	864	CoherentMotion_C#v1	1	500
810	0	0	5	3	2	3	3	31	569	93	1707	CoherentMotion_C#v1	1	500
763	1	7	70	3	3	3	3	424	176	1272	528	CoherentMotion_C#v1	1	500
696	1	5	51	3	3	3	3	312	288	936	864	CoherentMotion_C#v1	1	500
675	1	2	23	3	3	3	3	143	457	429	1371	CoherentMotion_C#v1	1	500
605	1	0	5	0	0	3	3	31	569	93	1707	CoherentMotion_C#v1	1	500
596	1	6	61	1	1	3	3	368	232	1104	696	CoherentMotion_C#v1	1	500
696	1	5	51	1	1	3	3	312	288	936	864	CoherentMotion_C#v1	1	500
553	0	0	5	0	1	3	3	31	569	93	1707	CoherentMotion_C#v1	1	500
604	1	7	70	1	1	3	3	424	176	1272	528	CoherentMotion_C#v1	1	500
695	1	6	61	0	0	3	3	368	232	1104	696	CoherentMotion_C#v1	1	500
652	1	2	23	1	1	3	3	143	457	429	1371	CoherentMotion_C#v1	1	500
676	1	6	61	0	0	3	3	368	232	1104	696	CoherentMotion_C#v1	1	500
928	0	0	5	2	1	3	3	31	569	93	1707	CoherentMotion_C#v1	1	500
710	0	0	5	2	3	3	3	31	569	93	1707	CoherentMotion_C#v1	1	500
780	1	7	70	3	3	3	3	424	176	1272	528	CoherentMotion_C#v1	1	500
647	1	5	51	0	0	3	3	312	288	936	864	CoherentMotion_C#v1	1	500
683	1	2	23	2	2	3	3	143	457	429	1371	CoherentMotion_C#v1	1	500
738	1	4	42	0	0	3	3	256	344	768	1032	CoherentMotion_C#v1	1	500
810	1	3	33	3	3	3	3	199	401	597	1203	CoherentMotion_C#v1	1	500
685	1	1	14	1	1	3	3	87	513	261	1539	CoherentMotion_C#v1	1	500
674	1	5	51	0	0	3	3	312	288	936	864	CoherentMotion_C#v1	1	500
1571	0	5	51	0	2	3	3	312	288	936	864	CoherentMotion_C#v1	1	500
922	1	6	61	2	2	3	3	368	232	1104	696	CoherentMotion_C#v1	1	500
913	0	3	33	0	2	3	3	199	401	597	1203	CoherentMotion_C#v1	1	500
674	1	7	70	3	3	3	3	424	176	1272	528	CoherentMotion_C#v1	1	500
664	1	7	70	2	2	3	3	424	176	1272	528	CoherentMotion_C#v1	1	500
622	1	4	42	2	2	3	3	256	344	768	1032	CoherentMotion_C#v1	1	500
807	1	5	51	2	2	3	3	312	288	936	864	CoherentMotion_C#v1	1	500
813	0	4	42	2	1	3	3	256	344	768	1032	CoherentMotion_C#v1	1	500
687	1	6	61	3	3	3	3	368	232	1104	696	CoherentMotion_C#v1	1	500
693	1	7	70	0	0	3	3	424	176	1272	528	CoherentMotion_C#v1	1	500
772	1	4	42	0	0	3	3	256	344	768	1032	CoherentMotion_C#v1	1	500
917	0	1	14	3	0	3	3	87	513	261	1539	CoherentMotion_C#v1	1	500
1108	1	0	5	2	2	3	3	31	569	93	1707	CoherentMotion_C#v1	1	500
1033	0	2	23	1	3	3	3	143	457	429	1371	CoherentMotion_C#v1	1	500
897	0	2	23	1	3	3	3	143	457	429	1371	CoherentMotion_C#v1	1	500
949	1	5	51	0	0	3	3	312	288	936	864	CoherentMotion_C#v1	1	500
802	1	6	61	3	3	3	3	368	232	1104	696	CoherentMotion_C#v1	1	500
708	1	3	33	0	0	3	3	199	401	597	1203	CoherentMotion_C#v1	1	500
891	1	4	42	3	3	3	3	256	344	768	1032	CoherentMotion_C#v1	1	500
935	1	1	14	2	2	3	3	87	513	261	1539	CoherentMotion_C#v1	1	500
720	1	7	70	0	0	3	3	424	176	1272	528	CoherentMotion_C#v1	1	500
1130	0	1	14	0	3	3	3	87	513	261	1539	CoherentMotion_C#v1	1	500
1205	0	1	14	3	2	3	3	87	513	261	1539	CoherentMotion_C#v1	1	500
928	0	1	14	2	0	3	3	87	513	261	1539	CoherentMotion_C#v1	1	500
1150	0	3	33	1	3	3	3	199	401	597	1203	CoherentMotion_C#v1	1	500
1071	0	1	14	1	0	3	3	87	513	261	1539	CoherentMotion_C#v1	1	500
813	1	2	23	0	0	3	3	143	457	429	1371	CoherentMotion_C#v1	1	500
707	0	1	14	3	0	3	3	87	513	261	1539	CoherentMotion_C#v1	1	500
1682	1	7	70	1	1	3	3	424	176	1272	528	CoherentMotion_C#v1	1	500
832	1	7	70	0	0	3	3	424	176	1272	528	CoherentMotion_C#v1	1	500
743	1	1	14	1	1	3	3	87	513	261	1539	CoherentMotion_C#v1	1	500
1763	0	0	5	2	1	3	3	31	569	93	1707	CoherentMotion_C#v1	1	500
1061	1	4	42	1	1	3	3	256	344	768	1032	CoherentMotion_C#v1	1	500
957	1	2	23	2	2	3	3	143	457	429	1371	CoherentMotion_C#v1	1	500
1067	0	0	5	0	2	3	3	31	569	93	1707	CoherentMotion_C#v1	1	500
946	1	4	42	3	3	3	3	256	344	768	1032	CoherentMotion_C#v1	1	500
992	1	2	23	3	3	3	3	143	457	429	1371	CoherentMotion_C#v1	1	500
791	1	6	61	0	0	3	3	368	232	1104	696	CoherentMotion_C#v1	1	500
776	1	4	42	0	0	3	3	256	344	768	1032	CoherentMotion_C#v1	1	500
721	1	7	70	2	2	3	3	424	176	1272	528	CoherentMotion_C#v1	1	500
663	1	4	42	1	1	3	3	256	344	768	1032	CoherentMotion_C#v1	1	500
861	1	2	23	2	2	3	3	143	457	429	1371	CoherentMotion_C#v1	1	500
1065	0	0	5	0	1	3	3	31	569	93	1707	CoherentMotion_C#v1	1	500
800	1	5	51	1	1	3	3	312	288	936	864	CoherentMotion_C#v1	1	500
841	0	0	5	3	0	3	3	31	569	93	1707	CoherentMotion_C#v1	1	500
924	1	2	23	2	2	3	3	143	457	429	1371	CoherentMotion_C#v1	1	500
817	1	7	70	3	3	3	3	424	176	1272	528	CoherentMotion_C#v1	1	500
778	1	4	42	0	0	3	3	256	344	768	1032	CoherentMotion_C#v1	1	500
747	1	4	42	0	0	3	3	256	344	768	1032	CoherentMotion_C#v1	1	500
691	1	4	42	2	2	3	3	256	344	768	1032	CoherentMotion_C#v1	1	500
610	1	6	61	1	1	3	3	368	232	1104	696	CoherentMotion_C#v1	1	500
847	0	2	23	2	3	3	3	143	457	429	1371	CoherentMotion_C#v1	1	500
826	1	4	42	3	3	3	3	256	344	768	1032	CoherentMotion_C#v1	1	500
660	1	2	23	1	1	3	3	143	457	429	1371	CoherentMotion_C#v1	1	500
865	0	3	33	1	3	3	3	199	401	597	1203	CoherentMotion_C#v1	1	500
764	1	3	33	2	2	3	3	199	401	597	1203	CoherentMotion_C#v1	1	500
716	1	3	33	2	2	3	3	199	401	597	1203	CoherentMotion_C#v1	1	500
970	0	1	14	2	0	3	3	87	513	261	1539	CoherentMotion_C#v1	1	500
1272	1	2	23	0	0	3	3	143	457	429	1371	CoherentMotion_C#v1	1	500
863	1	5	51	0	0	3	3	312	288	936	864	CoherentMotion_C#v1	1	500
1161	0	0	5	1	3	3	3	31	569	93	1707	CoherentMotion_C#v1	1	500
713	0	3	33	3	2	3	3	199	401	597	1203	CoherentMotion_C#v1	1	500
772	0	0	5	3	2	3	3	31	569	93	1707	CoherentMotion_C#v1	1	500
893	1	5	51	3	3	3	3	312	288	936	864	CoherentMotion_C#v1	1	500
784	1	5	51	3	3	3	3	312	288	936	864	CoherentMotion_C#v1	1	500
1179	0	0	5	0	2	3	3	31	569	93	1707	CoherentMotion_C#v1	1	500
701	1	7	70	3	3	3	3	424	176	1272	528	CoherentMotion_C#v1	1	500
1458	0	1	14	0	3	3	3	87	513	261	1539	CoherentMotion_C#v1	1	500
1154	0	2	23	2	1	3	3	143	457	429	1371	CoherentMotion_C#v1	1	500
896	1	0	5	3	3	3	3	31	569	93	1707	CoherentMotion_C#v1	1	500
692	1	6	61	1	1	3	3	368	232	1104	696	CoherentMotion_C#v1	1	500
682	0	0	5	1	3	3	3	31	569	93	1707	CoherentMotion_C#v1	1	500
873	0	3	33	3	1	3	3	199	401	597	1203	CoherentMotion_C#v1	1	500
705	1	2	23	2	2	3	3	143	457	429	1371	CoherentMotion_C#v1	1	500
732	0	0	5	0	2	3	3	31	569	93	1707	CoherentMotion_C#v1	1	500
587	1	6	61	0	0	3	3	368	232	1104	696	CoherentMotion_C#v1	1	500
823	1	7	70	3	3	3	3	424	176	1272	528	CoherentMotion_C#v1	1	500
742	0	0	5	0	2	3	3	31	569	93	1707	CoherentMotion_C#v1	1	500
1074	0	0	5	0	3	3	3	31	569	93	1707	CoherentMotion_C#v1	1	500
722	1	7	70	2	2	3	3	424	176	1272	528	CoherentMotion_C#v1	1	500
682	0	3	33	3	1	3	3	199	401	597	1203	CoherentMotion_C#v1	1	500
696	1	6	61	3	3	3	3	368	232	1104	696	CoherentMotion_C#v1	1	500
823	0	7	70	0	2	3	3	424	176	1272	528	CoherentMotion_C#v1	1	500
737	1	6	61	1	1	3	3	368	232	1104	696	CoherentMotion_C#v1	1	500
917	1	6	61	0	0	3	3	368	232	1104	696	CoherentMotion_C#v1	1	500
756	1	1	14	1	1	3	3	87	513	261	1539	CoherentMotion_C#v1	1	500
989	1	6	61	2	2	3	3	368	232	1104	696	CoherentMotion_C#v1	1	500
1035	1	1	14	0	0	3	3	87	513	261	1539	CoherentMotion_C#v1	1	500
1116	0	3	33	0	2	3	3	199	401	597	1203	CoherentMotion_C#v1	1	500
942	1	3	33	0	0	3	3	199	401	597	1203	CoherentMotion_C#v1	1	500
865	1	4	42	0	0	3	3	256	344	768	1032	CoherentMotion_C#v1	1	500
909	1	3	33	0	0	3	3	199	401	597	1203	CoherentMotion_C#v1	1	500
889	0	3	33	3	0	3	3	199	401	597	1203	CoherentMotion_C#v1	1	500
718	1	6	61	0	0	3	3	368	232	1104	696	CoherentMotion_C#v1	1	500
949	1	2	23	0	0	3	3	143	457	429	1371	CoherentMotion_C#v1	1	500
817	0	0	5	2	0	3	3	31	569	93	1707	CoherentMotion_C#v1	1	500
708	0	2	23	2	0	3	3	143	457	429	1371	CoherentMotion_C#v1	1	500
707	1	6	61	1	1	3	3	368	232	1104	696	CoherentMotion_C#v1	1	500
633	1	3	33	0	0	3	3	199	401	597	1203	CoherentMotion_C#v1	1	500
1166	1	6	61	0	0	3	3	368	232	1104	696	CoherentMotion_C#v1	1	500
1105	1	2	23	0	0	3	3	143	457	429	1371	CoherentMotion_C#v1	1	500
766	1	0	5	0	0	3	3	31	569	93	1707	CoherentMotion_C#v1	1	500
695	1	5	51	3	3	3	3	312	288	936	864	CoherentMotion_C#v1	1	500
562	1	7	70	1	1	3	3	424	176	1272	528	CoherentMotion_C#v1	1	500
873	0	4	42	1	0	3	3	256	344	768	1032	CoherentMotion_C#v1	1	500
676	0	0	5	1	3	3	3	31	569	93	1707	CoherentMotion_C#v1	1	500
1325	0	0	5	1	0	3	3	31	569	93	1707	CoherentMotion_C#v1	1	500
684	1	4	42	0	0	3	3	256	344	768	1032	CoherentMotion_C#v1	1	500
723	1	4	42	2	2	3	3	256	344	768	1032	CoherentMotion_C#v1	1	500
683	1	6	61	1	1	3	3	368	232	1104	696	CoherentMotion_C#v1	1	500
713	1	6	61	1	1	3	3	368	232	1104	696	CoherentMotion_C#v1	1	500
688	1	6	61	0	0	3	3	368	232	1104	696	CoherentMotion_C#v1	1	500
671	1	5	51	3	3	3	3	312	288	936	864	CoherentMotion_C#v1	1	500
644	1	3	33	0	0	3	3	199	401	597	1203	CoherentMotion_C#v1	1	500
663	1	5	51	1	1	3	3	312	288	936	864	CoherentMotion_C#v1	1	500
657	1	7	70	0	0	3	3	424	176	1272	528	CoherentMotion_C#v1	1	500
613	1	7	70	2	2	3	3	424	176	1272	528	CoherentMotion_C#v1	1	500
870	0	0	5	1	2	3	3	31	569	93	1707	CoherentMotion_C#v1	1	500
740	1	4	42	3	3	3	3	256	344	768	1032	CoherentMotion_C#v1	1	500
717	0	2	23	0	1	3	3	143	457	429	1371	CoherentMotion_C#v1	1	500
588	1	7	70	0	0	3	3	424	176	1272	528	CoherentMotion_C#v1	1	500
721	0	3	33	3	2	3	3	199	401	597	1203	CoherentMotion_C#v1	1	500
720	1	7	70	2	2	3	3	424	176	1272	528	CoherentMotion_C#v1	1	500
935	1	4	42	0	0	3	3	256	344	768	1032	CoherentMotion_C#v1	1	500
741	1	5	51	2	2	3	3	312	288	936	864	CoherentMotion_C#v1	1	500
892	1	1	14	3	3	3	3	87	513	261	1539	CoherentMotion_C#v1	1	500
767	1	6	61	1	1	3	3	368	232	1104	696	CoherentMotion_C#v1	1	500
1039	0	1	14	2	0	3	3	87	513	261	1539	CoherentMotion_C#v1	1	500
751	1	5	51	1	1	3	3	312	288	936	864	CoherentMotion_C#v1	1	500
663	1	5	51	0	0	3	3	312	288	936	864	CoherentMotion_C#v1	1	500
1029	1	1	14	3	3	3	3	87	513	261	1539	CoherentMotion_C#v1	1	500
877	1	4	42	2	2	3	3	256	344	768	1032	CoherentMotion_C#v1	1	500
688	1	7	70	0	0	3	3	424	176	1272	528	CoherentMotion_C#v1	1	500
647	0	7	70	0	2	3	3	424	176	1272	528	CoherentMotion_C#v1	1	500
748	1	4	42	2	2	3	3	256	344	768	1032	CoherentMotion_C#v1	1	500
732	1	5	51	2	2	3	3	312	288	936	864	CoherentMotion_C#v1	1	500
907	1	3	33	0	0	3	3	199	401	597	1203	CoherentMotion_C#v1	1	500
941	1	3	33	2	2	3	3	199	401	597	1203	CoherentMotion_C#v1	1	500
947	0	0	5	1	2	3	3	31	569	93	1707	CoherentMotion_C#v1	1	500
681	0	2	23	3	1	3	3	143	457	429	1371	CoherentMotion_C#v1	1	500
719	0	0	5	2	0	3	3	31	569	93	1707	CoherentMotion_C#v1	1	500
726	1	7	70	2	2	3	3	424	176	1272	528	CoherentMotion_C#v1	1	500
645	1	7	70	2	2	3	3	424	176	1272	528	CoherentMotion_C#v1	1	500
805	1	4	42	3	3	3	3	256	344	768	1032	CoherentMotion_C#v1	1	500
646	1	7	70	0	0	3	3	424	176	1272	528	CoherentMotion_C#v1	1	500
563	1	6	61	2	2	3	3	368	232	1104	696	CoherentMotion_C#v1	1	500
910	1	1	14	1	1	3	3	87	513	261	1539	CoherentMotion_C#v1	1	500
647	1	3	33	1	1	3	3	199	401	597	1203	CoherentMotion_C#v1	1	500
712	1	5	51	0	0	3	3	312	288	936	864	CoherentMotion_C#v1	1	500
1128	0	3	33	1	3	3	3	199	401	597	1203	CoherentMotion_C#v1	1	500
657	1	7	70	0	0	3	3	424	176	1272	528	CoherentMotion_C#v1	1	500
908	0	1	14	3	0	3	3	87	513	261	1539	CoherentMotion_C#v1	1	500
660	1	7	70	0	0	3	3	424	176	1272	528	CoherentMotion_C#v1	1	500
538	1	2	23	0	0	3	3	143	457	429	1371	CoherentMotion_C#v1	1	500
566	1	4	42	0	0	3	3	256	344	768	1032	CoherentMotion_C#v1	1	500
673	1	6	61	2	2	3	3	368	232	1104	696	CoherentMotion_C#v1	1	500
719	1	5	51	1	1	3	3	312	288	936	864	CoherentMotion_C#v1	1	500
686	1	1	14	2	2	3	3	87	513	261	1539	CoherentMotion_C#v1	1	500
652	1	1	14	1	1	3	3	87	513	261	1539	CoherentMotion_C#v1	1	500
595	1	2	23	2	2	3	3	143	457	429	1371	CoherentMotion_C#v1	1	500
831	1	1	14	2	2	3	3	87	513	261	1539	CoherentMotion_C#v1	1	500
738	1	4	42	2	2	3	3	256	344	768	1032	CoherentMotion_C#v1	1	500
664	1	3	33	1	1	3	3	199	401	597	1203	CoherentMotion_C#v1	1	500
663	1	6	61	0	0	3	3	368	232	1104	696	CoherentMotion_C#v1	1	500
879	1	1	14	1	1	3	3	87	513	261	1539	CoherentMotion_C#v1	1	500
680	0	1	14	0	2	3	3	87	513	261	1539	CoherentMotion_C#v1	1	500
647	1	6	61	1	1	3	3	368	232	1104	696	CoherentMotion_C#v1	1	500
614	1	1	14	0	0	3	3	87	513	261	1539	CoherentMotion_C#v1	1	500
994	0	0	5	0	2	3	3	31	569	93	1707	CoherentMotion_C#v1	1	500
1159	0	0	5	2	3	3	3	31	569	93	1707	CoherentMotion_C#v1	1	500
691	1	3	33	2	2	3	3	199	401	597	1203	CoherentMotion_C#v1	1	500
755	1	5	51	2	2	3	3	312	288	936	864	CoherentMotion_C#v1	1	500
651	1	6	61	0	0	3	3	368	232	1104	696	CoherentMotion_C#v1	1	500
853	1	1	14	2	2	3	3	87	513	261	1539	CoherentMotion_C#v1	1	500
532	0	3	33	3	0	3	3	199	401	597	1203	CoherentMotion_C#v1	1	500
723	1	1	14	2	2	3	3	87	513	261	1539	CoherentMotion_C#v1	1	500
645	1	6	61	1	1	3	3	368	232	1104	696	CoherentMotion_C#v1	1	500
1011	0	0	5	0	3	3	3	31	569	93	1707	CoherentMotion_C#v1	1	500
690	1	0	5	2	2	3	3	31	569	93	1707	CoherentMotion_C#v1	1	500
704	0	3	33	1	2	3	3	199	401	597	1203	CoherentMotion_C#v1	1	500
579	1	6	61	1	1	3	3	368	232	1104	696	CoherentMotion_C#v1	1	500
639	1	7	70	2	2	3	3	424	176	1272	528	CoherentMotion_C#v1	1	500
736	0	4	42	0	2	3	3	256	344	768	1032	CoherentMotion_C#v1	1	500
584	1	6	61	2	2	3	3	368	232	1104	696	CoherentMotion_C#v1	1	500
592	1	3	33	0	0	3	3	199	401	597	1203	CoherentMotion_C#v1	1	500
704	1	6	61	1	1	3	3	368	232	1104	696	CoherentMotion_C#v1	1	500
830	1	3	33	2	2	3	3	199	401	597	1203	CoherentMotion_C#v1	1	500
600	1	5	51	3	3	3	3	312	288	936	864	CoherentMotion_C#v1	1	500
572	1	5	51	1	1	3	3	312	288	936	864	CoherentMotion_C#v1	1	500
720	1	7	70	1	1	3	3	424	176	1272	528	CoherentMotion_C#v1	1	500
608	1	4	42	3	3	3	3	256	344	768	1032	CoherentMotion_C#v1	1	500
1076	0	0	5	2	0	3	3	31	569	93	1707	CoherentMotion_C#v1	1	500
717	0	2	23	0	1	3	3	143	457	429	1371	CoherentMotion_C#v1	1	500
643	1	4	42	1	1	3	3	256	344	768	1032	CoherentMotion_C#v1	1	500
681	1	4	42	1	1	3	3	256	344	768	1032	CoherentMotion_C#v1	1	500
568	0	2	23	2	1	3	3	143	457	429	1371	CoherentMotion_C#v1	1	500
626	1	5	51	2	2	3	3	312	288	936	864	CoherentMotion_C#v1	1	500
1007	0	2	23	1	0	3	3	143	457	429	1371	CoherentMotion_C#v1	1	500
794	1	1	14	2	2	3	3	87	513	261	1539	CoherentMotion_C#v1	1	500
1090	1	5	51	2	2	3	3	312	288	936	864	CoherentMotion_C#v1	1	500
633	1	7	70	3	3	3	3	424	176	1272	528	CoherentMotion_C#v1	1	500
592	0	4	42	0	2	3	3	256	344	768	1032	CoherentMotion_C#v1	1	500
628	1	6	61	2	2	3	3	368	232	1104	696	CoherentMotion_C#v1	1	500
905	1	7	70	2	2	3	3	424	176	1272	528	CoherentMotion_C#v1	1	500
830	0	2	23	1	2	3	3	143	457	429	1371	CoherentMotion_C#v1	1	500
951	1	1	14	0	0	3	3	87	513	261	1539	CoherentMotion_C#v1	1	500
749	1	4	42	0	0	3	3	256	344	768	1032	CoherentMotion_C#v1	1	500
709	1	6	61	3	3	3	3	368	232	1104	696	CoherentMotion_C#v1	1	500
685	1	5	51	2	2	3	3	312	288	936	864	CoherentMotion_C#v1	1	500
586	1	6	61	1	1	3	3	368	232	1104	696	CoherentMotion_C#v1	1	500
629	1	6	61	1	1	3	3	368	232	1104	696	CoherentMotion_C#v1	1	500
1163	0	3	33	1	2	3	3	199	401	597	1203	CoherentMotion_C#v1	1	500
1503	0	3	33	1	3	3	3	199	401	597	1203	CoherentMotion_C#v1	1	500
786	1	6	61	0	0	3	3	368	232	1104	696	CoherentMotion_C#v1	1	500
772	1	7	70	3	3	3	3	424	176	1272	528	CoherentMotion_C#v1	1	500
716	1	2	23	2	2	3	3	143	457	429	1371	CoherentMotion_C#v1	1	500
652	1	1	14	0	0	3	3	87	513	261	1539	CoherentMotion_C#v1	1	500
561	1	7	70	2	2	3	3	424	176	1272	528	CoherentMotion_C#v1	1	500
1235	0	0	5	2	0	3	3	31	569	93	1707	CoherentMotion_C#v1	1	500
1060	0	0	5	3	0	3	3	31	569	93	1707	CoherentMotion_C#v1	1	500
676	1	6	61	1	1	3	3	368	232	1104	696	CoherentMotion_C#v1	1	500
653	1	1	14	1	1	3	3	87	513	261	1539	CoherentMotion_C#v1	1	500
572	1	7	70	1	1	3	3	424	176	1272	528	CoherentMotion_C#v1	1	500
919	1	0	5	1	1	3	3	31	569	93	1707	CoherentMotion_C#v1	1	500
541	0	4	42	3	1	3	3	256	344	768	1032	CoherentMotion_C#v1	1	500
1187	1	1	14	0	0	3	3	87	513	261	1539	CoherentMotion_C#v1	1	500
834	1	2	23	2	2	3	3	143	457	429	1371	CoherentMotion_C#v1	1	500
670	1	6	61	0	0	3	3	368	232	1104	696	CoherentMotion_C#v1	1	500
913	1	1	14	3	3	3	3	87	513	261	1539	CoherentMotion_C#v1	1	500
795	1	4	42	2	2	3	3	256	344	768	1032	CoherentMotion_C#v1	1	500
1719	1	2	23	1	1	3	3	143	457	429	1371	CoherentMotion_C#v1	1	500
777	1	6	61	0	0	3	3	368	232	1104	696	CoherentMotion_C#v1	1	500
1107	0	1	14	3	2	3	3	87	513	261	1539	CoherentMotion_C#v1	1	500
1132	1	4	42	3	3	3	3	256	344	768	1032	CoherentMotion_C#v1	1	500
1118	1	3	33	2	2	3	3	199	401	597	1203	CoherentMotion_C#v1	1	500
983	0	3	33	1	0	3	3	199	401	597	1203	CoherentMotion_C#v1	1	500
957	1	5	51	3	3	3	3	312	288	936	864	CoherentMotion_C#v1	1	500
778	1	6	61	0	0	3	3	368	232	1104	696	CoherentMotion_C#v1	1	500
746	1	5	51	2	2	3	3	312	288	936	864	CoherentMotion_C#v1	1	500
811	1	6	61	2	2	3	3	368	232	1104	696	CoherentMotion_C#v1	1	500
697	1	4	42	2	2	3	3	256	344	768	1032	CoherentMotion_C#v1	1	500
843	1	5	51	3	3	3	3	312	288	936	864	CoherentMotion_C#v1	1	500
870	0	1	14	3	2	3	3	87	513	261	1539	CoherentMotion_C#v1	1	500
1425	1	2	23	2	2	3	3	143	457	429	1371	CoherentMotion_C#v1	1	500
779	1	5	51	2	2	3	3	312	288	936	864	CoherentMotion_C#v1	1	500
930	0	0	5	2	0	3	3	31	569	93	1707	CoherentMotion_C#v1	1	500
831	1	5	51	3	3	3	3	312	288	936	864	CoherentMotion_C#v1	1	500
859	0	1	14	0	2	3	3	87	513	261	1539	CoherentMotion_C#v1	1	500
1021	0	1	14	0	2	3	3	87	513	261	1539	CoherentMotion_C#v1	1	500
1106	0	3	33	3	0	3	3	199	401	597	1203	CoherentMotion_C#v1	1	500
1142	1	2	23	0	0	3	3	143	457	429	1371	CoherentMotion_C#v1	1	500
732	1	5	51	1	1	3	3	312	288	936	864	CoherentMotion_C#v1	1	500
743	0	1	14	2	3	3	3	87	513	261	1539	CoherentMotion_C#v1	1	500
622	1	2	23	1	1	3	3	143	457	429	1371	CoherentMotion_C#v1	1	500
683	0	0	5	3	1	3	3	31	569	93	1707	CoherentMotion_C#v1	1	500
758	1	1	14	1	1	3	3	87	513	261	1539	CoherentMotion_C#v1	1	500
635	1	4	42	1	1	3	3	256	344	768	1032	CoherentMotion_C#v1	1	500
840	1	7	70	3	3	3	3	424	176	1272	528	CoherentMotion_C#v1	1	500
779	0	3	33	2	1	3	3	199	401	597	1203	CoherentMotion_C#v1	1	500
802	1	4	42	3	3	3	3	256	344	768	1032	CoherentMotion_C#v1	1	500
868	0	2	23	3	1	3	3	143	457	429	1371	CoherentMotion_C#v1	1	500
952	0	0	5	3	0	3	3	31	569	93	1707	CoherentMotion_C#v1	1	500
949	1	2	23	2	2	3	3	143	457	429	1371	CoherentMotion_C#v1	1	500
855	1	6	61	2	2	3	3	368	232	1104	696	CoherentMotion_C#v1	1	500
845	0	0	5	0	2	3	3	31	569	93	1707	CoherentMotion_C#v1	1	500
896	0	0	5	0	2	3	3	31	569	93	1707	CoherentMotion_C#v1	1	500
691	1	7	70	0	0	3	3	424	176	1272	528	CoherentMotion_C#v1	1	500
1066	1	1	14	3	3	3	3	87	513	261	1539	CoherentMotion_C#v1	1	500
723	1	7	70	0	0	3	3	424	176	1272	528	CoherentMotion_C#v1	1	500
737	1	4	42	3	3	3	3	256	344	768	1032	CoherentMotion_C#v1	1	500
771	1	2	23	3	3	3	3	143	457	429	1371	CoherentMotion_C#v1	1	500
651	1	5	51	1	1	3	3	312	288	936	864	CoherentMotion_C#v1	1	500
1069	0	0	5	1	3	3	3	31	569	93	1707	CoherentMotion_C#v1	1	500
664	1	3	33	0	0	3	3	199	401	597	1203	CoherentMotion_C#v1	1	500
623	1	3	33	2	2	3	3	199	401	597	1203	CoherentMotion_C#v1	1	500
716	0	1	14	3	0	3	3	87	513	261	1539	CoherentMotion_C#v1	1	500
747	1	6	61	0	0	3	3	368	232	1104	696	CoherentMotion_C#v1	1	500
707	1	7	70	2	2	3	3	424	176	1272	528	CoherentMotion_C#v1	1	500
922	1	1	14	0	0	3	3	87	513	261	1539	CoherentMotion_C#v1	1	500
651	1	7	70	1	1	3	3	424	176	1272	528	CoherentMotion_C#v1	1	500
749	1	3	33	2	2	3	3	199	401	597	1203	CoherentMotion_C#v1	1	500
828	1	2	23	2	2	3	3	143	457	429	1371	CoherentMotion_C#v1	1	500
877	0	0	5	0	2	3	3	31	569	93	1707	CoherentMotion_C#v1	1	500
685	1	6	61	0	0	3	3	368	232	1104	696	CoherentMotion_C#v1	1	500
959	1	5	51	2	2	3	3	312	288	936	864	CoherentMotion_C#v1	1	500
757	1	5	51	0	0	3	3	312	288	936	864	CoherentMotion_C#v1	1	500
597	1	4	42	2	2	3	3	256	344	768	1032	CoherentMotion_C#v1	1	500
874	1	3	33	3	3	3	3	199	401	597	1203	CoherentMotion_C#v1	1	500
1037	0	2	23	1	3	3	3	143	457	429	1371	CoherentMotion_C#v1	1	500
845	1	4	42	3	3	3	3	256	344	768	1032	CoherentMotion_C#v1	1	500
927	0	1	14	2	0	3	3	87	513	261	1539	CoherentMotion_C#v1	1	500
884	0	0	5	3	0	3	3	31	569	93	1707	CoherentMotion_C#v1	1	500
760	1	7	70	2	2	3	3	424	176	1272	528	CoherentMotion_C#v1	1	500
807	1	2	23	2	2	3	3	143	457	429	1371	CoherentMotion_C#v1	1	500
653	1	5	51	2	2	3	3	312	288	936	864	CoherentMotion_C#v1	1	500
1150	1	5	51	1	1	3	3	312	288	936	864	CoherentMotion_C#v1	1	500
830	1	5	51	1	1	3	3	312	288	936	864	CoherentMotion_C#v1	1	500
1004	1	2	23	3	3	3	3	143	457	429	1371	CoherentMotion_C#v1	1	500
