# Supplementary material for: The Leuven Embedded Figures Test (L-EFT): measuring perception, intelligence or executive function?
Source: PeerJ. 2018 Mar 26;6:e4524. doi: 10.7717/peerj.4524 (PMC5875396; doi:10.7717/peerj.4524)
Supplement: Supplemental Information 9 [file peerj-06-4524-s009.zip › Study 1/CoherentMotion/118000CoherentMotion.csv]

ReactionTime	Accuracy	CoherenceLevel	CoherenceValue	StimDirection	RespDirection	G_MeanCoherentSpeed	G_MeanRandomSpeed	TotalCoherent	TotalRandom	TotalCoherentSpeed	TotalRandomSpeed	TestID	MainPrac	MotionDuration
1356	0	4	42	2	1	3	3	256	344	768	1032	CoherentMotion_C#v1	0	1000
5349	1	5	51	3	3	3	3	312	288	936	864	CoherentMotion_C#v1	0	1000
1213	1	6	61	1	1	3	3	368	232	1104	696	CoherentMotion_C#v1	0	1000
2048	1	5	51	3	3	3	3	312	288	936	864	CoherentMotion_C#v1	0	1000
1121	1	3	33	0	0	3	3	199	401	597	1203	CoherentMotion_C#v1	0	1000
1250	0	2	23	2	0	3	3	143	457	429	1371	CoherentMotion_C#v1	0	1000
1704	1	4	42	2	2	3	3	256	344	768	1032	CoherentMotion_C#v1	0	1000
1156	1	1	14	1	1	3	3	87	513	261	1539	CoherentMotion_C#v1	0	1000
1058	1	5	51	0	0	3	3	312	288	936	864	CoherentMotion_C#v1	0	1000
1022	0	2	23	0	1	3	3	143	457	429	1371	CoherentMotion_C#v1	0	1000
1682	1	2	23	3	3	3	3	143	457	429	1371	CoherentMotion_C#v1	0	1000
1052	1	0	5	1	1	3	3	31	569	93	1707	CoherentMotion_C#v1	0	1000
1258	0	2	23	1	3	3	3	143	457	429	1371	CoherentMotion_C#v1	0	1000
2247	0	4	42	1	0	3	3	256	344	768	1032	CoherentMotion_C#v1	0	1000
1277	1	5	51	3	3	3	3	312	288	936	864	CoherentMotion_C#v1	0	1000
1466	1	1	14	1	1	3	3	87	513	261	1539	CoherentMotion_C#v1	0	1000
1230	1	6	61	0	0	3	3	368	232	1104	696	CoherentMotion_C#v1	0	1000
1313	1	6	61	3	3	3	3	368	232	1104	696	CoherentMotion_C#v1	0	1000
1489	1	1	14	1	1	3	3	87	513	261	1539	CoherentMotion_C#v1	0	1000
1380	0	0	5	0	3	3	3	31	569	93	1707	CoherentMotion_C#v1	0	1000
4533	0	3	33	2	1	3	3	199	401	597	1203	CoherentMotion_C#v1	0	1000
1684	1	5	51	0	0	3	3	312	288	936	864	CoherentMotion_C#v1	0	1000
1548	0	4	42	1	0	3	3	256	344	768	1032	CoherentMotion_C#v1	0	1000
1106	0	2	23	0	3	3	3	143	457	429	1371	CoherentMotion_C#v1	0	1000
1260	0	0	5	2	3	3	3	31	569	93	1707	CoherentMotion_C#v1	0	1000
1288	0	2	23	2	0	3	3	143	457	429	1371	CoherentMotion_C#v1	0	1000
1024	0	1	14	2	0	3	3	87	513	261	1539	CoherentMotion_C#v1	0	1000
1510	0	0	5	2	1	3	3	31	569	93	1707	CoherentMotion_C#v1	0	1000
1159	1	4	42	1	1	3	3	256	344	768	1032	CoherentMotion_C#v1	0	1000
1396	1	6	61	1	1	3	3	368	232	1104	696	CoherentMotion_C#v1	0	1000
1078	1	5	51	1	1	3	3	312	288	936	864	CoherentMotion_C#v1	0	1000
1025	1	1	14	3	3	3	3	87	513	261	1539	CoherentMotion_C#v1	0	1000
1029	0	1	14	0	3	3	3	87	513	261	1539	CoherentMotion_C#v1	0	1000
1079	1	2	23	0	0	3	3	143	457	429	1371	CoherentMotion_C#v1	0	1000
1524	1	6	61	0	0	3	3	368	232	1104	696	CoherentMotion_C#v1	0	1000
1464	0	2	23	2	3	3	3	143	457	429	1371	CoherentMotion_C#v1	0	1000
1355	1	3	33	1	1	3	3	199	401	597	1203	CoherentMotion_C#v1	0	1000
1299	1	7	70	3	3	3	3	424	176	1272	528	CoherentMotion_C#v1	0	1000
1025	1	1	14	3	3	3	3	87	513	261	1539	CoherentMotion_C#v1	0	1000
1170	0	3	33	0	3	3	3	199	401	597	1203	CoherentMotion_C#v1	0	1000
1195	0	4	42	1	0	3	3	256	344	768	1032	CoherentMotion_C#v1	0	1000
1308	0	0	5	0	3	3	3	31	569	93	1707	CoherentMotion_C#v1	0	1000
1326	0	1	14	2	1	3	3	87	513	261	1539	CoherentMotion_C#v1	0	1000
1161	1	1	14	3	3	3	3	87	513	261	1539	CoherentMotion_C#v1	0	1000
1024	1	0	5	3	3	3	3	31	569	93	1707	CoherentMotion_C#v1	0	1000
1520	1	5	51	1	1	3	3	312	288	936	864	CoherentMotion_C#v1	0	1000
1242	0	0	5	0	3	3	3	31	569	93	1707	CoherentMotion_C#v1	0	1000
1175	1	4	42	2	2	3	3	256	344	768	1032	CoherentMotion_C#v1	0	1000
1244	1	6	61	1	1	3	3	368	232	1104	696	CoherentMotion_C#v1	0	1000
1047	1	7	70	0	0	3	3	424	176	1272	528	CoherentMotion_C#v1	0	1000
1171	0	2	23	0	1	3	3	143	457	429	1371	CoherentMotion_C#v1	0	1000
1035	1	5	51	2	2	3	3	312	288	936	864	CoherentMotion_C#v1	0	1000
1218	1	6	61	0	0	3	3	368	232	1104	696	CoherentMotion_C#v1	0	1000
1374	1	5	51	3	3	3	3	312	288	936	864	CoherentMotion_C#v1	0	1000
1247	1	6	61	0	0	3	3	368	232	1104	696	CoherentMotion_C#v1	0	1000
1060	1	2	23	2	2	3	3	143	457	429	1371	CoherentMotion_C#v1	0	1000
1185	1	5	51	1	1	3	3	312	288	936	864	CoherentMotion_C#v1	0	1000
1069	0	0	5	0	3	3	3	31	569	93	1707	CoherentMotion_C#v1	0	1000
1318	1	0	5	2	2	3	3	31	569	93	1707	CoherentMotion_C#v1	0	1000
1222	1	4	42	3	3	3	3	256	344	768	1032	CoherentMotion_C#v1	0	1000
1139	1	7	70	1	1	3	3	424	176	1272	528	CoherentMotion_C#v1	0	1000
1249	1	2	23	3	3	3	3	143	457	429	1371	CoherentMotion_C#v1	0	1000
1137	1	7	70	1	1	3	3	424	176	1272	528	CoherentMotion_C#v1	0	1000
1243	1	5	51	1	1	3	3	312	288	936	864	CoherentMotion_C#v1	0	1000
1432	1	4	42	2	2	3	3	256	344	768	1032	CoherentMotion_C#v1	0	1000
1109	1	2	23	1	1	3	3	143	457	429	1371	CoherentMotion_C#v1	0	1000
1834	1	4	42	3	3	3	3	256	344	768	1032	CoherentMotion_C#v1	0	1000
1095	1	1	14	3	3	3	3	87	513	261	1539	CoherentMotion_C#v1	0	1000
1328	1	3	33	3	3	3	3	199	401	597	1203	CoherentMotion_C#v1	0	1000
1079	1	6	61	1	1	3	3	368	232	1104	696	CoherentMotion_C#v1	0	1000
1204	1	1	14	1	1	3	3	87	513	261	1539	CoherentMotion_C#v1	0	1000
1305	0	0	5	0	1	3	3	31	569	93	1707	CoherentMotion_C#v1	0	1000
2267	0	6	61	1	0	3	3	368	232	1104	696	CoherentMotion_C#v1	0	1000
1383	1	6	61	2	2	3	3	368	232	1104	696	CoherentMotion_C#v1	0	1000
1544	0	0	5	2	1	3	3	31	569	93	1707	CoherentMotion_C#v1	0	1000
1175	1	4	42	1	1	3	3	256	344	768	1032	CoherentMotion_C#v1	0	1000
1491	1	1	14	1	1	3	3	87	513	261	1539	CoherentMotion_C#v1	0	1000
1308	1	5	51	1	1	3	3	312	288	936	864	CoherentMotion_C#v1	0	1000
1501	1	7	70	1	1	3	3	424	176	1272	528	CoherentMotion_C#v1	0	1000
1143	1	1	14	3	3	3	3	87	513	261	1539	CoherentMotion_C#v1	0	1000
1092	0	2	23	0	1	3	3	143	457	429	1371	CoherentMotion_C#v1	1	500
1325	1	6	61	3	3	3	3	368	232	1104	696	CoherentMotion_C#v1	1	500
994	1	7	70	1	1	3	3	424	176	1272	528	CoherentMotion_C#v1	1	500
1000	0	1	14	1	0	3	3	87	513	261	1539	CoherentMotion_C#v1	1	500
838	0	1	14	3	0	3	3	87	513	261	1539	CoherentMotion_C#v1	1	500
753	1	6	61	2	2	3	3	368	232	1104	696	CoherentMotion_C#v1	1	500
969	1	7	70	3	3	3	3	424	176	1272	528	CoherentMotion_C#v1	1	500
936	1	0	5	0	0	3	3	31	569	93	1707	CoherentMotion_C#v1	1	500
1053	1	1	14	0	0	3	3	87	513	261	1539	CoherentMotion_C#v1	1	500
908	1	5	51	1	1	3	3	312	288	936	864	CoherentMotion_C#v1	1	500
905	1	5	51	1	1	3	3	312	288	936	864	CoherentMotion_C#v1	1	500
818	1	4	42	2	2	3	3	256	344	768	1032	CoherentMotion_C#v1	1	500
1087	1	1	14	1	1	3	3	87	513	261	1539	CoherentMotion_C#v1	1	500
683	1	6	61	0	0	3	3	368	232	1104	696	CoherentMotion_C#v1	1	500
780	1	0	5	0	0	3	3	31	569	93	1707	CoherentMotion_C#v1	1	500
861	1	0	5	3	3	3	3	31	569	93	1707	CoherentMotion_C#v1	1	500
864	0	0	5	1	0	3	3	31	569	93	1707	CoherentMotion_C#v1	1	500
764	1	5	51	2	2	3	3	312	288	936	864	CoherentMotion_C#v1	1	500
845	1	5	51	3	3	3	3	312	288	936	864	CoherentMotion_C#v1	1	500
895	1	6	61	3	3	3	3	368	232	1104	696	CoherentMotion_C#v1	1	500
842	1	3	33	0	0	3	3	199	401	597	1203	CoherentMotion_C#v1	1	500
1309	1	2	23	3	3	3	3	143	457	429	1371	CoherentMotion_C#v1	1	500
1195	0	1	14	3	1	3	3	87	513	261	1539	CoherentMotion_C#v1	1	500
1271	0	2	23	1	0	3	3	143	457	429	1371	CoherentMotion_C#v1	1	500
1109	0	0	5	1	0	3	3	31	569	93	1707	CoherentMotion_C#v1	1	500
901	1	1	14	3	3	3	3	87	513	261	1539	CoherentMotion_C#v1	1	500
1026	0	1	14	3	0	3	3	87	513	261	1539	CoherentMotion_C#v1	1	500
913	1	1	14	1	1	3	3	87	513	261	1539	CoherentMotion_C#v1	1	500
1117	1	2	23	3	3	3	3	143	457	429	1371	CoherentMotion_C#v1	1	500
911	1	4	42	2	2	3	3	256	344	768	1032	CoherentMotion_C#v1	1	500
954	1	6	61	3	3	3	3	368	232	1104	696	CoherentMotion_C#v1	1	500
960	1	7	70	3	3	3	3	424	176	1272	528	CoherentMotion_C#v1	1	500
942	1	7	70	0	0	3	3	424	176	1272	528	CoherentMotion_C#v1	1	500
932	1	7	70	0	0	3	3	424	176	1272	528	CoherentMotion_C#v1	1	500
857	0	0	5	2	3	3	3	31	569	93	1707	CoherentMotion_C#v1	1	500
1041	1	0	5	3	3	3	3	31	569	93	1707	CoherentMotion_C#v1	1	500
964	0	2	23	0	3	3	3	143	457	429	1371	CoherentMotion_C#v1	1	500
856	1	6	61	0	0	3	3	368	232	1104	696	CoherentMotion_C#v1	1	500
956	0	0	5	2	0	3	3	31	569	93	1707	CoherentMotion_C#v1	1	500
881	1	3	33	2	2	3	3	199	401	597	1203	CoherentMotion_C#v1	1	500
1053	1	6	61	0	0	3	3	368	232	1104	696	CoherentMotion_C#v1	1	500
1012	0	1	14	0	1	3	3	87	513	261	1539	CoherentMotion_C#v1	1	500
844	1	4	42	1	1	3	3	256	344	768	1032	CoherentMotion_C#v1	1	500
885	0	1	14	3	0	3	3	87	513	261	1539	CoherentMotion_C#v1	1	500
810	1	5	51	1	1	3	3	312	288	936	864	CoherentMotion_C#v1	1	500
842	1	0	5	1	1	3	3	31	569	93	1707	CoherentMotion_C#v1	1	500
830	1	7	70	3	3	3	3	424	176	1272	528	CoherentMotion_C#v1	1	500
823	1	5	51	3	3	3	3	312	288	936	864	CoherentMotion_C#v1	1	500
778	1	3	33	1	1	3	3	199	401	597	1203	CoherentMotion_C#v1	1	500
890	1	5	51	3	3	3	3	312	288	936	864	CoherentMotion_C#v1	1	500
883	1	2	23	1	1	3	3	143	457	429	1371	CoherentMotion_C#v1	1	500
891	1	4	42	3	3	3	3	256	344	768	1032	CoherentMotion_C#v1	1	500
813	1	6	61	1	1	3	3	368	232	1104	696	CoherentMotion_C#v1	1	500
928	1	3	33	1	1	3	3	199	401	597	1203	CoherentMotion_C#v1	1	500
836	1	7	70	2	2	3	3	424	176	1272	528	CoherentMotion_C#v1	1	500
919	0	0	5	1	0	3	3	31	569	93	1707	CoherentMotion_C#v1	1	500
860	1	0	5	2	2	3	3	31	569	93	1707	CoherentMotion_C#v1	1	500
854	1	4	42	2	2	3	3	256	344	768	1032	CoherentMotion_C#v1	1	500
866	1	2	23	0	0	3	3	143	457	429	1371	CoherentMotion_C#v1	1	500
805	1	5	51	3	3	3	3	312	288	936	864	CoherentMotion_C#v1	1	500
749	1	6	61	1	1	3	3	368	232	1104	696	CoherentMotion_C#v1	1	500
1278	0	0	5	2	0	3	3	31	569	93	1707	CoherentMotion_C#v1	1	500
812	1	7	70	2	2	3	3	424	176	1272	528	CoherentMotion_C#v1	1	500
798	1	6	61	1	1	3	3	368	232	1104	696	CoherentMotion_C#v1	1	500
893	0	1	14	0	3	3	3	87	513	261	1539	CoherentMotion_C#v1	1	500
778	1	6	61	2	2	3	3	368	232	1104	696	CoherentMotion_C#v1	1	500
795	1	3	33	2	2	3	3	199	401	597	1203	CoherentMotion_C#v1	1	500
878	1	7	70	0	0	3	3	424	176	1272	528	CoherentMotion_C#v1	1	500
761	1	2	23	0	0	3	3	143	457	429	1371	CoherentMotion_C#v1	1	500
817	1	0	5	3	3	3	3	31	569	93	1707	CoherentMotion_C#v1	1	500
597	1	3	33	0	0	3	3	199	401	597	1203	CoherentMotion_C#v1	1	500
776	1	7	70	3	3	3	3	424	176	1272	528	CoherentMotion_C#v1	1	500
694	1	3	33	3	3	3	3	199	401	597	1203	CoherentMotion_C#v1	1	500
807	0	2	23	2	3	3	3	143	457	429	1371	CoherentMotion_C#v1	1	500
730	1	7	70	3	3	3	3	424	176	1272	528	CoherentMotion_C#v1	1	500
665	0	1	14	1	3	3	3	87	513	261	1539	CoherentMotion_C#v1	1	500
710	1	4	42	3	3	3	3	256	344	768	1032	CoherentMotion_C#v1	1	500
703	1	0	5	3	3	3	3	31	569	93	1707	CoherentMotion_C#v1	1	500
700	1	3	33	3	3	3	3	199	401	597	1203	CoherentMotion_C#v1	1	500
772	1	1	14	1	1	3	3	87	513	261	1539	CoherentMotion_C#v1	1	500
748	1	3	33	1	1	3	3	199	401	597	1203	CoherentMotion_C#v1	1	500
725	1	7	70	3	3	3	3	424	176	1272	528	CoherentMotion_C#v1	1	500
715	1	4	42	0	0	3	3	256	344	768	1032	CoherentMotion_C#v1	1	500
668	1	5	51	1	1	3	3	312	288	936	864	CoherentMotion_C#v1	1	500
802	1	5	51	2	2	3	3	312	288	936	864	CoherentMotion_C#v1	1	500
731	1	5	51	3	3	3	3	312	288	936	864	CoherentMotion_C#v1	1	500
714	1	1	14	3	3	3	3	87	513	261	1539	CoherentMotion_C#v1	1	500
770	1	6	61	2	2	3	3	368	232	1104	696	CoherentMotion_C#v1	1	500
858	1	4	42	2	2	3	3	256	344	768	1032	CoherentMotion_C#v1	1	500
837	1	2	23	2	2	3	3	143	457	429	1371	CoherentMotion_C#v1	1	500
775	1	6	61	2	2	3	3	368	232	1104	696	CoherentMotion_C#v1	1	500
709	1	2	23	2	2	3	3	143	457	429	1371	CoherentMotion_C#v1	1	500
681	0	2	23	2	1	3	3	143	457	429	1371	CoherentMotion_C#v1	1	500
727	0	0	5	2	3	3	3	31	569	93	1707	CoherentMotion_C#v1	1	500
646	1	6	61	1	1	3	3	368	232	1104	696	CoherentMotion_C#v1	1	500
1027	1	5	51	0	0	3	3	312	288	936	864	CoherentMotion_C#v1	1	500
1064	1	1	14	3	3	3	3	87	513	261	1539	CoherentMotion_C#v1	1	500
843	1	6	61	0	0	3	3	368	232	1104	696	CoherentMotion_C#v1	1	500
917	0	1	14	3	0	3	3	87	513	261	1539	CoherentMotion_C#v1	1	500
755	1	6	61	0	0	3	3	368	232	1104	696	CoherentMotion_C#v1	1	500
865	0	0	5	3	0	3	3	31	569	93	1707	CoherentMotion_C#v1	1	500
736	1	4	42	2	2	3	3	256	344	768	1032	CoherentMotion_C#v1	1	500
660	1	7	70	3	3	3	3	424	176	1272	528	CoherentMotion_C#v1	1	500
807	1	2	23	0	0	3	3	143	457	429	1371	CoherentMotion_C#v1	1	500
672	1	6	61	1	1	3	3	368	232	1104	696	CoherentMotion_C#v1	1	500
901	1	7	70	2	2	3	3	424	176	1272	528	CoherentMotion_C#v1	1	500
753	1	6	61	3	3	3	3	368	232	1104	696	CoherentMotion_C#v1	1	500
786	1	1	14	3	3	3	3	87	513	261	1539	CoherentMotion_C#v1	1	500
915	1	1	14	0	0	3	3	87	513	261	1539	CoherentMotion_C#v1	1	500
1208	1	1	14	1	1	3	3	87	513	261	1539	CoherentMotion_C#v1	1	500
812	1	0	5	1	1	3	3	31	569	93	1707	CoherentMotion_C#v1	1	500
805	1	5	51	0	0	3	3	312	288	936	864	CoherentMotion_C#v1	1	500
847	1	2	23	3	3	3	3	143	457	429	1371	CoherentMotion_C#v1	1	500
753	1	3	33	1	1	3	3	199	401	597	1203	CoherentMotion_C#v1	1	500
760	1	1	14	3	3	3	3	87	513	261	1539	CoherentMotion_C#v1	1	500
731	1	2	23	1	1	3	3	143	457	429	1371	CoherentMotion_C#v1	1	500
771	0	1	14	3	0	3	3	87	513	261	1539	CoherentMotion_C#v1	1	500
819	0	2	23	2	0	3	3	143	457	429	1371	CoherentMotion_C#v1	1	500
856	0	0	5	2	1	3	3	31	569	93	1707	CoherentMotion_C#v1	1	500
823	1	6	61	1	1	3	3	368	232	1104	696	CoherentMotion_C#v1	1	500
753	1	2	23	3	3	3	3	143	457	429	1371	CoherentMotion_C#v1	1	500
791	1	1	14	0	0	3	3	87	513	261	1539	CoherentMotion_C#v1	1	500
779	0	3	33	1	0	3	3	199	401	597	1203	CoherentMotion_C#v1	1	500
843	0	1	14	0	3	3	3	87	513	261	1539	CoherentMotion_C#v1	1	500
861	1	0	5	0	0	3	3	31	569	93	1707	CoherentMotion_C#v1	1	500
801	1	7	70	2	2	3	3	424	176	1272	528	CoherentMotion_C#v1	1	500
785	1	7	70	3	3	3	3	424	176	1272	528	CoherentMotion_C#v1	1	500
1004	0	7	70	2	1	3	3	424	176	1272	528	CoherentMotion_C#v1	1	500
794	0	7	70	2	0	3	3	424	176	1272	528	CoherentMotion_C#v1	1	500
868	0	4	42	2	0	3	3	256	344	768	1032	CoherentMotion_C#v1	1	500
848	0	4	42	2	3	3	3	256	344	768	1032	CoherentMotion_C#v1	1	500
753	0	7	70	2	3	3	3	424	176	1272	528	CoherentMotion_C#v1	1	500
2007	0	1	14	1	2	3	3	87	513	261	1539	CoherentMotion_C#v1	1	500
947	1	4	42	2	2	3	3	256	344	768	1032	CoherentMotion_C#v1	1	500
767	1	4	42	3	3	3	3	256	344	768	1032	CoherentMotion_C#v1	1	500
688	1	4	42	3	3	3	3	256	344	768	1032	CoherentMotion_C#v1	1	500
839	1	5	51	1	1	3	3	312	288	936	864	CoherentMotion_C#v1	1	500
1330	0	4	42	0	3	3	3	256	344	768	1032	CoherentMotion_C#v1	1	500
873	0	0	5	3	0	3	3	31	569	93	1707	CoherentMotion_C#v1	1	500
693	1	4	42	1	1	3	3	256	344	768	1032	CoherentMotion_C#v1	1	500
1258	0	3	33	2	0	3	3	199	401	597	1203	CoherentMotion_C#v1	1	500
729	1	2	23	1	1	3	3	143	457	429	1371	CoherentMotion_C#v1	1	500
761	1	2	23	3	3	3	3	143	457	429	1371	CoherentMotion_C#v1	1	500
721	0	0	5	1	3	3	3	31	569	93	1707	CoherentMotion_C#v1	1	500
743	1	1	14	3	3	3	3	87	513	261	1539	CoherentMotion_C#v1	1	500
591	1	4	42	0	0	3	3	256	344	768	1032	CoherentMotion_C#v1	1	500
691	1	7	70	3	3	3	3	424	176	1272	528	CoherentMotion_C#v1	1	500
650	1	4	42	1	1	3	3	256	344	768	1032	CoherentMotion_C#v1	1	500
792	1	4	42	1	1	3	3	256	344	768	1032	CoherentMotion_C#v1	1	500
625	0	4	42	2	3	3	3	256	344	768	1032	CoherentMotion_C#v1	1	500
669	1	4	42	3	3	3	3	256	344	768	1032	CoherentMotion_C#v1	1	500
806	0	2	23	0	3	3	3	143	457	429	1371	CoherentMotion_C#v1	1	500
607	1	6	61	1	1	3	3	368	232	1104	696	CoherentMotion_C#v1	1	500
682	1	7	70	3	3	3	3	424	176	1272	528	CoherentMotion_C#v1	1	500
977	0	0	5	1	3	3	3	31	569	93	1707	CoherentMotion_C#v1	1	500
566	0	0	5	1	0	3	3	31	569	93	1707	CoherentMotion_C#v1	1	500
2417	1	1	14	0	0	3	3	87	513	261	1539	CoherentMotion_C#v1	1	500
789	0	0	5	2	0	3	3	31	569	93	1707	CoherentMotion_C#v1	1	500
677	1	7	70	0	0	3	3	424	176	1272	528	CoherentMotion_C#v1	1	500
722	1	3	33	3	3	3	3	199	401	597	1203	CoherentMotion_C#v1	1	500
708	1	6	61	3	3	3	3	368	232	1104	696	CoherentMotion_C#v1	1	500
675	0	6	61	2	0	3	3	368	232	1104	696	CoherentMotion_C#v1	1	500
802	1	1	14	0	0	3	3	87	513	261	1539	CoherentMotion_C#v1	1	500
637	1	5	51	1	1	3	3	312	288	936	864	CoherentMotion_C#v1	1	500
816	1	2	23	0	0	3	3	143	457	429	1371	CoherentMotion_C#v1	1	500
770	1	5	51	1	1	3	3	312	288	936	864	CoherentMotion_C#v1	1	500
755	1	7	70	0	0	3	3	424	176	1272	528	CoherentMotion_C#v1	1	500
737	1	3	33	0	0	3	3	199	401	597	1203	CoherentMotion_C#v1	1	500
724	1	4	42	3	3	3	3	256	344	768	1032	CoherentMotion_C#v1	1	500
731	1	5	51	1	1	3	3	312	288	936	864	CoherentMotion_C#v1	1	500
746	1	5	51	1	1	3	3	312	288	936	864	CoherentMotion_C#v1	1	500
668	1	2	23	0	0	3	3	143	457	429	1371	CoherentMotion_C#v1	1	500
721	1	2	23	0	0	3	3	143	457	429	1371	CoherentMotion_C#v1	1	500
737	1	1	14	0	0	3	3	87	513	261	1539	CoherentMotion_C#v1	1	500
782	1	5	51	2	2	3	3	312	288	936	864	CoherentMotion_C#v1	1	500
816	1	0	5	0	0	3	3	31	569	93	1707	CoherentMotion_C#v1	1	500
723	1	5	51	0	0	3	3	312	288	936	864	CoherentMotion_C#v1	1	500
640	1	6	61	1	1	3	3	368	232	1104	696	CoherentMotion_C#v1	1	500
655	1	5	51	1	1	3	3	312	288	936	864	CoherentMotion_C#v1	1	500
828	0	3	33	2	1	3	3	199	401	597	1203	CoherentMotion_C#v1	1	500
710	1	3	33	0	0	3	3	199	401	597	1203	CoherentMotion_C#v1	1	500
919	1	1	14	3	3	3	3	87	513	261	1539	CoherentMotion_C#v1	1	500
788	1	7	70	2	2	3	3	424	176	1272	528	CoherentMotion_C#v1	1	500
708	1	4	42	0	0	3	3	256	344	768	1032	CoherentMotion_C#v1	1	500
771	1	5	51	2	2	3	3	312	288	936	864	CoherentMotion_C#v1	1	500
563	1	7	70	1	1	3	3	424	176	1272	528	CoherentMotion_C#v1	1	500
635	1	4	42	3	3	3	3	256	344	768	1032	CoherentMotion_C#v1	1	500
667	1	1	14	1	1	3	3	87	513	261	1539	CoherentMotion_C#v1	1	500
738	1	0	5	0	0	3	3	31	569	93	1707	CoherentMotion_C#v1	1	500
595	1	2	23	3	3	3	3	143	457	429	1371	CoherentMotion_C#v1	1	500
734	0	0	5	2	0	3	3	31	569	93	1707	CoherentMotion_C#v1	1	500
754	0	2	23	2	0	3	3	143	457	429	1371	CoherentMotion_C#v1	1	500
814	1	2	23	1	1	3	3	143	457	429	1371	CoherentMotion_C#v1	1	500
752	1	3	33	0	0	3	3	199	401	597	1203	CoherentMotion_C#v1	1	500
649	1	4	42	1	1	3	3	256	344	768	1032	CoherentMotion_C#v1	1	500
612	1	5	51	0	0	3	3	312	288	936	864	CoherentMotion_C#v1	1	500
633	1	2	23	0	0	3	3	143	457	429	1371	CoherentMotion_C#v1	1	500
558	0	2	23	1	0	3	3	143	457	429	1371	CoherentMotion_C#v1	1	500
786	1	5	51	3	3	3	3	312	288	936	864	CoherentMotion_C#v1	1	500
780	1	5	51	3	3	3	3	312	288	936	864	CoherentMotion_C#v1	1	500
547	1	7	70	0	0	3	3	424	176	1272	528	CoherentMotion_C#v1	1	500
732	1	4	42	0	0	3	3	256	344	768	1032	CoherentMotion_C#v1	1	500
777	1	5	51	3	3	3	3	312	288	936	864	CoherentMotion_C#v1	1	500
629	0	2	23	2	0	3	3	143	457	429	1371	CoherentMotion_C#v1	1	500
670	1	5	51	1	1	3	3	312	288	936	864	CoherentMotion_C#v1	1	500
672	1	1	14	0	0	3	3	87	513	261	1539	CoherentMotion_C#v1	1	500
590	1	4	42	1	1	3	3	256	344	768	1032	CoherentMotion_C#v1	1	500
690	0	2	23	3	0	3	3	143	457	429	1371	CoherentMotion_C#v1	1	500
673	1	3	33	0	0	3	3	199	401	597	1203	CoherentMotion_C#v1	1	500
645	0	4	42	3	0	3	3	256	344	768	1032	CoherentMotion_C#v1	1	500
728	1	7	70	2	2	3	3	424	176	1272	528	CoherentMotion_C#v1	1	500
587	1	2	23	1	1	3	3	143	457	429	1371	CoherentMotion_C#v1	1	500
574	1	3	33	0	0	3	3	199	401	597	1203	CoherentMotion_C#v1	1	500
539	0	1	14	2	1	3	3	87	513	261	1539	CoherentMotion_C#v1	1	500
690	1	2	23	1	1	3	3	143	457	429	1371	CoherentMotion_C#v1	1	500
661	0	6	61	2	1	3	3	368	232	1104	696	CoherentMotion_C#v1	1	500
583	0	2	23	2	1	3	3	143	457	429	1371	CoherentMotion_C#v1	1	500
1614	0	3	33	2	0	3	3	199	401	597	1203	CoherentMotion_C#v1	1	500
733	1	5	51	1	1	3	3	312	288	936	864	CoherentMotion_C#v1	1	500
835	0	0	5	2	1	3	3	31	569	93	1707	CoherentMotion_C#v1	1	500
702	0	4	42	2	1	3	3	256	344	768	1032	CoherentMotion_C#v1	1	500
652	0	1	14	1	0	3	3	87	513	261	1539	CoherentMotion_C#v1	1	500
730	1	3	33	1	1	3	3	199	401	597	1203	CoherentMotion_C#v1	1	500
658	1	4	42	0	0	3	3	256	344	768	1032	CoherentMotion_C#v1	1	500
823	1	4	42	3	3	3	3	256	344	768	1032	CoherentMotion_C#v1	1	500
729	1	5	51	0	0	3	3	312	288	936	864	CoherentMotion_C#v1	1	500
782	1	4	42	3	3	3	3	256	344	768	1032	CoherentMotion_C#v1	1	500
857	0	3	33	3	0	3	3	199	401	597	1203	CoherentMotion_C#v1	1	500
667	1	4	42	1	1	3	3	256	344	768	1032	CoherentMotion_C#v1	1	500
667	1	5	51	1	1	3	3	312	288	936	864	CoherentMotion_C#v1	1	500
745	1	4	42	3	3	3	3	256	344	768	1032	CoherentMotion_C#v1	1	500
640	1	2	23	3	3	3	3	143	457	429	1371	CoherentMotion_C#v1	1	500
615	1	0	5	3	3	3	3	31	569	93	1707	CoherentMotion_C#v1	1	500
640	0	2	23	2	3	3	3	143	457	429	1371	CoherentMotion_C#v1	1	500
656	1	0	5	0	0	3	3	31	569	93	1707	CoherentMotion_C#v1	1	500
799	0	7	70	2	0	3	3	424	176	1272	528	CoherentMotion_C#v1	1	500
712	1	7	70	1	1	3	3	424	176	1272	528	CoherentMotion_C#v1	1	500
702	1	3	33	3	3	3	3	199	401	597	1203	CoherentMotion_C#v1	1	500
756	0	0	5	3	0	3	3	31	569	93	1707	CoherentMotion_C#v1	1	500
571	1	5	51	3	3	3	3	312	288	936	864	CoherentMotion_C#v1	1	500
647	1	4	42	1	1	3	3	256	344	768	1032	CoherentMotion_C#v1	1	500
653	1	5	51	3	3	3	3	312	288	936	864	CoherentMotion_C#v1	1	500
723	1	7	70	0	0	3	3	424	176	1272	528	CoherentMotion_C#v1	1	500
586	1	6	61	2	2	3	3	368	232	1104	696	CoherentMotion_C#v1	1	500
734	0	0	5	2	3	3	3	31	569	93	1707	CoherentMotion_C#v1	1	500
558	1	7	70	1	1	3	3	424	176	1272	528	CoherentMotion_C#v1	1	500
625	1	1	14	0	0	3	3	87	513	261	1539	CoherentMotion_C#v1	1	500
646	1	5	51	0	0	3	3	312	288	936	864	CoherentMotion_C#v1	1	500
1452	1	4	42	0	0	3	3	256	344	768	1032	CoherentMotion_C#v1	1	500
716	1	3	33	3	3	3	3	199	401	597	1203	CoherentMotion_C#v1	1	500
579	0	1	14	0	3	3	3	87	513	261	1539	CoherentMotion_C#v1	1	500
607	0	1	14	1	0	3	3	87	513	261	1539	CoherentMotion_C#v1	1	500
763	1	2	23	1	1	3	3	143	457	429	1371	CoherentMotion_C#v1	1	500
661	0	0	5	3	1	3	3	31	569	93	1707	CoherentMotion_C#v1	1	500
706	1	3	33	1	1	3	3	199	401	597	1203	CoherentMotion_C#v1	1	500
706	0	1	14	2	0	3	3	87	513	261	1539	CoherentMotion_C#v1	1	500
809	0	4	42	2	0	3	3	256	344	768	1032	CoherentMotion_C#v1	1	500
683	1	7	70	2	2	3	3	424	176	1272	528	CoherentMotion_C#v1	1	500
857	1	4	42	2	2	3	3	256	344	768	1032	CoherentMotion_C#v1	1	500
692	1	6	61	3	3	3	3	368	232	1104	696	CoherentMotion_C#v1	1	500
706	1	3	33	0	0	3	3	199	401	597	1203	CoherentMotion_C#v1	1	500
641	1	3	33	1	1	3	3	199	401	597	1203	CoherentMotion_C#v1	1	500
630	1	3	33	1	1	3	3	199	401	597	1203	CoherentMotion_C#v1	1	500
749	1	7	70	3	3	3	3	424	176	1272	528	CoherentMotion_C#v1	1	500
557	0	0	5	3	0	3	3	31	569	93	1707	CoherentMotion_C#v1	1	500
1032	0	6	61	2	0	3	3	368	232	1104	696	CoherentMotion_C#v1	1	500
921	1	3	33	3	3	3	3	199	401	597	1203	CoherentMotion_C#v1	1	500
887	0	2	23	2	0	3	3	143	457	429	1371	CoherentMotion_C#v1	1	500
937	1	1	14	2	2	3	3	87	513	261	1539	CoherentMotion_C#v1	1	500
822	1	2	23	0	0	3	3	143	457	429	1371	CoherentMotion_C#v1	1	500
881	1	5	51	0	0	3	3	312	288	936	864	CoherentMotion_C#v1	1	500
652	1	4	42	1	1	3	3	256	344	768	1032	CoherentMotion_C#v1	1	500
634	1	7	70	1	1	3	3	424	176	1272	528	CoherentMotion_C#v1	1	500
630	1	4	42	1	1	3	3	256	344	768	1032	CoherentMotion_C#v1	1	500
712	1	6	61	2	2	3	3	368	232	1104	696	CoherentMotion_C#v1	1	500
763	1	0	5	0	0	3	3	31	569	93	1707	CoherentMotion_C#v1	1	500
675	1	5	51	3	3	3	3	312	288	936	864	CoherentMotion_C#v1	1	500
699	1	2	23	3	3	3	3	143	457	429	1371	CoherentMotion_C#v1	1	500
689	1	0	5	3	3	3	3	31	569	93	1707	CoherentMotion_C#v1	1	500
719	1	7	70	1	1	3	3	424	176	1272	528	CoherentMotion_C#v1	1	500
781	0	2	23	2	3	3	3	143	457	429	1371	CoherentMotion_C#v1	1	500
651	1	3	33	0	0	3	3	199	401	597	1203	CoherentMotion_C#v1	1	500
589	1	7	70	2	2	3	3	424	176	1272	528	CoherentMotion_C#v1	1	500
729	1	0	5	0	0	3	3	31	569	93	1707	CoherentMotion_C#v1	1	500
568	0	0	5	2	1	3	3	31	569	93	1707	CoherentMotion_C#v1	1	500
644	0	3	33	0	3	3	3	199	401	597	1203	CoherentMotion_C#v1	1	500
858	0	2	23	2	1	3	3	143	457	429	1371	CoherentMotion_C#v1	1	500
724	1	3	33	1	1	3	3	199	401	597	1203	CoherentMotion_C#v1	1	500
666	1	4	42	1	1	3	3	256	344	768	1032	CoherentMotion_C#v1	1	500
734	1	2	23	0	0	3	3	143	457	429	1371	CoherentMotion_C#v1	1	500
633	1	4	42	1	1	3	3	256	344	768	1032	CoherentMotion_C#v1	1	500
751	1	6	61	2	2	3	3	368	232	1104	696	CoherentMotion_C#v1	1	500
687	1	2	23	0	0	3	3	143	457	429	1371	CoherentMotion_C#v1	1	500
716	1	7	70	2	2	3	3	424	176	1272	528	CoherentMotion_C#v1	1	500
916	0	3	33	2	3	3	3	199	401	597	1203	CoherentMotion_C#v1	1	500
629	1	7	70	0	0	3	3	424	176	1272	528	CoherentMotion_C#v1	1	500
605	1	7	70	0	0	3	3	424	176	1272	528	CoherentMotion_C#v1	1	500
811	0	0	5	2	0	3	3	31	569	93	1707	CoherentMotion_C#v1	1	500
644	1	6	61	1	1	3	3	368	232	1104	696	CoherentMotion_C#v1	1	500
825	0	3	33	2	0	3	3	199	401	597	1203	CoherentMotion_C#v1	1	500
659	1	6	61	2	2	3	3	368	232	1104	696	CoherentMotion_C#v1	1	500
666	1	5	51	2	2	3	3	312	288	936	864	CoherentMotion_C#v1	1	500
599	1	5	51	1	1	3	3	312	288	936	864	CoherentMotion_C#v1	1	500
569	1	5	51	3	3	3	3	312	288	936	864	CoherentMotion_C#v1	1	500
559	1	5	51	1	1	3	3	312	288	936	864	CoherentMotion_C#v1	1	500
539	1	6	61	3	3	3	3	368	232	1104	696	CoherentMotion_C#v1	1	500
523	1	5	51	1	1	3	3	312	288	936	864	CoherentMotion_C#v1	1	500
812	0	2	23	1	0	3	3	143	457	429	1371	CoherentMotion_C#v1	1	500
582	1	6	61	2	2	3	3	368	232	1104	696	CoherentMotion_C#v1	1	500
775	0	1	14	2	3	3	3	87	513	261	1539	CoherentMotion_C#v1	1	500
591	1	4	42	3	3	3	3	256	344	768	1032	CoherentMotion_C#v1	1	500
579	1	6	61	0	0	3	3	368	232	1104	696	CoherentMotion_C#v1	1	500
646	0	1	14	0	3	3	3	87	513	261	1539	CoherentMotion_C#v1	1	500
596	1	4	42	3	3	3	3	256	344	768	1032	CoherentMotion_C#v1	1	500
593	1	5	51	1	1	3	3	312	288	936	864	CoherentMotion_C#v1	1	500
641	1	3	33	2	2	3	3	199	401	597	1203	CoherentMotion_C#v1	1	500
667	1	1	14	3	3	3	3	87	513	261	1539	CoherentMotion_C#v1	1	500
751	1	5	51	2	2	3	3	312	288	936	864	CoherentMotion_C#v1	1	500
630	1	7	70	0	0	3	3	424	176	1272	528	CoherentMotion_C#v1	1	500
661	0	3	33	2	3	3	3	199	401	597	1203	CoherentMotion_C#v1	1	500
658	1	4	42	0	0	3	3	256	344	768	1032	CoherentMotion_C#v1	1	500
769	1	1	14	3	3	3	3	87	513	261	1539	CoherentMotion_C#v1	1	500
686	0	0	5	0	3	3	3	31	569	93	1707	CoherentMotion_C#v1	1	500
631	1	6	61	1	1	3	3	368	232	1104	696	CoherentMotion_C#v1	1	500
621	1	5	51	3	3	3	3	312	288	936	864	CoherentMotion_C#v1	1	500
834	0	1	14	2	0	3	3	87	513	261	1539	CoherentMotion_C#v1	1	500
563	1	1	14	3	3	3	3	87	513	261	1539	CoherentMotion_C#v1	1	500
599	1	2	23	3	3	3	3	143	457	429	1371	CoherentMotion_C#v1	1	500
635	0	1	14	2	3	3	3	87	513	261	1539	CoherentMotion_C#v1	1	500
584	1	6	61	0	0	3	3	368	232	1104	696	CoherentMotion_C#v1	1	500
660	1	4	42	1	1	3	3	256	344	768	1032	CoherentMotion_C#v1	1	500
619	1	7	70	3	3	3	3	424	176	1272	528	CoherentMotion_C#v1	1	500
523	1	2	23	1	1	3	3	143	457	429	1371	CoherentMotion_C#v1	1	500
570	0	3	33	2	3	3	3	199	401	597	1203	CoherentMotion_C#v1	1	500
557	1	5	51	0	0	3	3	312	288	936	864	CoherentMotion_C#v1	1	500
592	1	6	61	3	3	3	3	368	232	1104	696	CoherentMotion_C#v1	1	500
725	1	3	33	3	3	3	3	199	401	597	1203	CoherentMotion_C#v1	1	500
589	1	6	61	0	0	3	3	368	232	1104	696	CoherentMotion_C#v1	1	500
720	1	4	42	2	2	3	3	256	344	768	1032	CoherentMotion_C#v1	1	500
607	1	0	5	1	1	3	3	31	569	93	1707	CoherentMotion_C#v1	1	500
802	1	2	23	1	1	3	3	143	457	429	1371	CoherentMotion_C#v1	1	500
557	1	5	51	0	0	3	3	312	288	936	864	CoherentMotion_C#v1	1	500
680	1	0	5	2	2	3	3	31	569	93	1707	CoherentMotion_C#v1	1	500
1847	0	1	14	2	3	3	3	87	513	261	1539	CoherentMotion_C#v1	1	500
659	1	1	14	0	0	3	3	87	513	261	1539	CoherentMotion_C#v1	1	500
745	0	0	5	1	0	3	3	31	569	93	1707	CoherentMotion_C#v1	1	500
625	0	1	14	0	3	3	3	87	513	261	1539	CoherentMotion_C#v1	1	500
727	1	7	70	2	2	3	3	424	176	1272	528	CoherentMotion_C#v1	1	500
701	1	0	5	3	3	3	3	31	569	93	1707	CoherentMotion_C#v1	1	500
699	1	6	61	2	2	3	3	368	232	1104	696	CoherentMotion_C#v1	1	500
649	1	2	23	0	0	3	3	143	457	429	1371	CoherentMotion_C#v1	1	500
689	1	6	61	1	1	3	3	368	232	1104	696	CoherentMotion_C#v1	1	500
614	0	2	23	0	3	3	3	143	457	429	1371	CoherentMotion_C#v1	1	500
632	0	2	23	1	3	3	3	143	457	429	1371	CoherentMotion_C#v1	1	500
569	0	3	33	0	1	3	3	199	401	597	1203	CoherentMotion_C#v1	1	500
676	1	4	42	2	2	3	3	256	344	768	1032	CoherentMotion_C#v1	1	500
643	1	3	33	1	1	3	3	199	401	597	1203	CoherentMotion_C#v1	1	500
673	1	3	33	0	0	3	3	199	401	597	1203	CoherentMotion_C#v1	1	500
789	1	7	70	2	2	3	3	424	176	1272	528	CoherentMotion_C#v1	1	500
663	1	3	33	1	1	3	3	199	401	597	1203	CoherentMotion_C#v1	1	500
572	1	6	61	3	3	3	3	368	232	1104	696	CoherentMotion_C#v1	1	500
727	1	3	33	0	0	3	3	199	401	597	1203	CoherentMotion_C#v1	1	500
668	1	7	70	2	2	3	3	424	176	1272	528	CoherentMotion_C#v1	1	500
622	1	1	14	1	1	3	3	87	513	261	1539	CoherentMotion_C#v1	1	500
807	1	3	33	2	2	3	3	199	401	597	1203	CoherentMotion_C#v1	1	500
620	1	5	51	1	1	3	3	312	288	936	864	CoherentMotion_C#v1	1	500
665	1	4	42	1	1	3	3	256	344	768	1032	CoherentMotion_C#v1	1	500
583	1	3	33	2	2	3	3	199	401	597	1203	CoherentMotion_C#v1	1	500
588	1	7	70	3	3	3	3	424	176	1272	528	CoherentMotion_C#v1	1	500
583	1	4	42	1	1	3	3	256	344	768	1032	CoherentMotion_C#v1	1	500
612	1	6	61	1	1	3	3	368	232	1104	696	CoherentMotion_C#v1	1	500
896	1	0	5	3	3	3	3	31	569	93	1707	CoherentMotion_C#v1	1	500
723	1	7	70	3	3	3	3	424	176	1272	528	CoherentMotion_C#v1	1	500
683	1	6	61	0	0	3	3	368	232	1104	696	CoherentMotion_C#v1	1	500
576	1	6	61	2	2	3	3	368	232	1104	696	CoherentMotion_C#v1	1	500
1021	1	3	33	2	2	3	3	199	401	597	1203	CoherentMotion_C#v1	1	500
532	1	5	51	3	3	3	3	312	288	936	864	CoherentMotion_C#v1	1	500
651	1	3	33	0	0	3	3	199	401	597	1203	CoherentMotion_C#v1	1	500
707	1	5	51	2	2	3	3	312	288	936	864	CoherentMotion_C#v1	1	500
595	1	3	33	3	3	3	3	199	401	597	1203	CoherentMotion_C#v1	1	500
710	1	6	61	2	2	3	3	368	232	1104	696	CoherentMotion_C#v1	1	500
623	1	7	70	1	1	3	3	424	176	1272	528	CoherentMotion_C#v1	1	500
747	1	7	70	2	2	3	3	424	176	1272	528	CoherentMotion_C#v1	1	500
675	1	3	33	0	0	3	3	199	401	597	1203	CoherentMotion_C#v1	1	500
650	1	6	61	2	2	3	3	368	232	1104	696	CoherentMotion_C#v1	1	500
582	1	5	51	0	0	3	3	312	288	936	864	CoherentMotion_C#v1	1	500
538	0	0	5	2	3	3	3	31	569	93	1707	CoherentMotion_C#v1	1	500
630	1	6	61	2	2	3	3	368	232	1104	696	CoherentMotion_C#v1	1	500
667	1	7	70	2	2	3	3	424	176	1272	528	CoherentMotion_C#v1	1	500
857	0	1	14	2	3	3	3	87	513	261	1539	CoherentMotion_C#v1	1	500
604	1	6	61	1	1	3	3	368	232	1104	696	CoherentMotion_C#v1	1	500
968	1	0	5	1	1	3	3	31	569	93	1707	CoherentMotion_C#v1	1	500
638	1	6	61	2	2	3	3	368	232	1104	696	CoherentMotion_C#v1	1	500
931	0	0	5	1	0	3	3	31	569	93	1707	CoherentMotion_C#v1	1	500
856	1	0	5	2	2	3	3	31	569	93	1707	CoherentMotion_C#v1	1	500
706	1	7	70	1	1	3	3	424	176	1272	528	CoherentMotion_C#v1	1	500
643	1	5	51	1	1	3	3	312	288	936	864	CoherentMotion_C#v1	1	500
647	1	6	61	3	3	3	3	368	232	1104	696	CoherentMotion_C#v1	1	500
941	0	0	5	0	3	3	3	31	569	93	1707	CoherentMotion_C#v1	1	500
706	1	3	33	2	2	3	3	199	401	597	1203	CoherentMotion_C#v1	1	500
