# Supplementary material for: The Leuven Embedded Figures Test (L-EFT): measuring perception, intelligence or executive function?
Source: PeerJ. 2018 Mar 26;6:e4524. doi: 10.7717/peerj.4524 (PMC5875396; doi:10.7717/peerj.4524)
Supplement: Supplemental Information 9 [file peerj-06-4524-s009.zip › Study 1/CoherentMotion/118030CoherentMotion.csv]

ReactionTime	Accuracy	CoherenceLevel	CoherenceValue	StimDirection	RespDirection	G_MeanCoherentSpeed	G_MeanRandomSpeed	TotalCoherent	TotalRandom	TotalCoherentSpeed	TotalRandomSpeed	TestID	MainPrac	MotionDuration
1466	1	6	61	1	1	3	3	368	232	1104	696	CoherentMotion_C#v1	0	1000
1510	0	1	14	0	1	3	3	87	513	261	1539	CoherentMotion_C#v1	0	1000
1548	1	2	23	2	2	3	3	143	457	429	1371	CoherentMotion_C#v1	0	1000
1638	1	7	70	3	3	3	3	424	176	1272	528	CoherentMotion_C#v1	0	1000
2023	1	0	5	1	1	3	3	31	569	93	1707	CoherentMotion_C#v1	0	1000
2631	0	1	14	0	1	3	3	87	513	261	1539	CoherentMotion_C#v1	0	1000
1654	1	4	42	1	1	3	3	256	344	768	1032	CoherentMotion_C#v1	0	1000
1528	0	0	5	3	0	3	3	31	569	93	1707	CoherentMotion_C#v1	0	1000
1580	1	6	61	0	0	3	3	368	232	1104	696	CoherentMotion_C#v1	0	1000
1608	1	5	51	3	3	3	3	312	288	936	864	CoherentMotion_C#v1	0	1000
2024	0	1	14	0	1	3	3	87	513	261	1539	CoherentMotion_C#v1	0	1000
1662	1	3	33	1	1	3	3	199	401	597	1203	CoherentMotion_C#v1	0	1000
1864	0	2	23	3	2	3	3	143	457	429	1371	CoherentMotion_C#v1	0	1000
4414	1	3	33	1	1	3	3	199	401	597	1203	CoherentMotion_C#v1	0	1000
1577	0	0	5	2	0	3	3	31	569	93	1707	CoherentMotion_C#v1	0	1000
1567	1	4	42	0	0	3	3	256	344	768	1032	CoherentMotion_C#v1	0	1000
1582	1	6	61	1	1	3	3	368	232	1104	696	CoherentMotion_C#v1	0	1000
2061	0	0	5	1	2	3	3	31	569	93	1707	CoherentMotion_C#v1	0	1000
1774	1	5	51	2	2	3	3	312	288	936	864	CoherentMotion_C#v1	0	1000
2927	0	0	5	0	2	3	3	31	569	93	1707	CoherentMotion_C#v1	0	1000
1856	1	3	33	3	3	3	3	199	401	597	1203	CoherentMotion_C#v1	0	1000
1712	1	0	5	0	0	3	3	31	569	93	1707	CoherentMotion_C#v1	0	1000
2037	1	3	33	0	0	3	3	199	401	597	1203	CoherentMotion_C#v1	0	1000
1958	1	6	61	0	0	3	3	368	232	1104	696	CoherentMotion_C#v1	0	1000
1533	1	7	70	2	2	3	3	424	176	1272	528	CoherentMotion_C#v1	0	1000
1782	1	5	51	3	3	3	3	312	288	936	864	CoherentMotion_C#v1	0	1000
1629	1	5	51	1	1	3	3	312	288	936	864	CoherentMotion_C#v1	0	1000
1810	1	1	14	1	1	3	3	87	513	261	1539	CoherentMotion_C#v1	0	1000
1854	1	7	70	0	0	3	3	424	176	1272	528	CoherentMotion_C#v1	0	1000
1564	1	6	61	2	2	3	3	368	232	1104	696	CoherentMotion_C#v1	0	1000
1440	1	6	61	3	3	3	3	368	232	1104	696	CoherentMotion_C#v1	0	1000
1385	1	2	23	2	2	3	3	143	457	429	1371	CoherentMotion_C#v1	0	1000
1419	1	7	70	1	1	3	3	424	176	1272	528	CoherentMotion_C#v1	0	1000
1401	1	7	70	2	2	3	3	424	176	1272	528	CoherentMotion_C#v1	0	1000
1461	1	3	33	2	2	3	3	199	401	597	1203	CoherentMotion_C#v1	0	1000
1399	1	2	23	2	2	3	3	143	457	429	1371	CoherentMotion_C#v1	0	1000
1608	1	7	70	0	0	3	3	424	176	1272	528	CoherentMotion_C#v1	0	1000
1461	1	7	70	1	1	3	3	424	176	1272	528	CoherentMotion_C#v1	0	1000
1383	1	4	42	2	2	3	3	256	344	768	1032	CoherentMotion_C#v1	0	1000
1544	1	2	23	2	2	3	3	143	457	429	1371	CoherentMotion_C#v1	0	1000
1525	1	7	70	3	3	3	3	424	176	1272	528	CoherentMotion_C#v1	0	1000
1393	1	6	61	3	3	3	3	368	232	1104	696	CoherentMotion_C#v1	0	1000
2048	0	0	5	3	0	3	3	31	569	93	1707	CoherentMotion_C#v1	0	1000
1617	1	5	51	2	2	3	3	312	288	936	864	CoherentMotion_C#v1	0	1000
3096	0	0	5	3	1	3	3	31	569	93	1707	CoherentMotion_C#v1	0	1000
2205	0	1	14	0	1	3	3	87	513	261	1539	CoherentMotion_C#v1	0	1000
1601	1	5	51	1	1	3	3	312	288	936	864	CoherentMotion_C#v1	0	1000
1960	1	6	61	0	0	3	3	368	232	1104	696	CoherentMotion_C#v1	0	1000
1897	1	7	70	3	3	3	3	424	176	1272	528	CoherentMotion_C#v1	0	1000
1654	1	5	51	0	0	3	3	312	288	936	864	CoherentMotion_C#v1	0	1000
1483	1	2	23	0	0	3	3	143	457	429	1371	CoherentMotion_C#v1	0	1000
1751	1	4	42	0	0	3	3	256	344	768	1032	CoherentMotion_C#v1	0	1000
1450	1	5	51	1	1	3	3	312	288	936	864	CoherentMotion_C#v1	0	1000
1463	0	2	23	0	1	3	3	143	457	429	1371	CoherentMotion_C#v1	0	1000
1405	1	6	61	3	3	3	3	368	232	1104	696	CoherentMotion_C#v1	0	1000
1493	1	4	42	1	1	3	3	256	344	768	1032	CoherentMotion_C#v1	0	1000
1418	1	6	61	3	3	3	3	368	232	1104	696	CoherentMotion_C#v1	0	1000
1346	1	5	51	1	1	3	3	312	288	936	864	CoherentMotion_C#v1	0	1000
1434	1	6	61	2	2	3	3	368	232	1104	696	CoherentMotion_C#v1	0	1000
1338	1	6	61	3	3	3	3	368	232	1104	696	CoherentMotion_C#v1	0	1000
1378	0	0	5	2	1	3	3	31	569	93	1707	CoherentMotion_C#v1	0	1000
1300	1	6	61	2	2	3	3	368	232	1104	696	CoherentMotion_C#v1	0	1000
1585	1	3	33	2	2	3	3	199	401	597	1203	CoherentMotion_C#v1	0	1000
1638	1	4	42	3	3	3	3	256	344	768	1032	CoherentMotion_C#v1	0	1000
1572	1	7	70	2	2	3	3	424	176	1272	528	CoherentMotion_C#v1	0	1000
1451	1	6	61	0	0	3	3	368	232	1104	696	CoherentMotion_C#v1	0	1000
1451	1	6	61	2	2	3	3	368	232	1104	696	CoherentMotion_C#v1	0	1000
1597	1	5	51	1	1	3	3	312	288	936	864	CoherentMotion_C#v1	0	1000
1636	1	4	42	2	2	3	3	256	344	768	1032	CoherentMotion_C#v1	0	1000
1564	1	2	23	2	2	3	3	143	457	429	1371	CoherentMotion_C#v1	0	1000
1564	1	1	14	0	0	3	3	87	513	261	1539	CoherentMotion_C#v1	0	1000
1541	1	2	23	0	0	3	3	143	457	429	1371	CoherentMotion_C#v1	0	1000
1609	0	4	42	2	0	3	3	256	344	768	1032	CoherentMotion_C#v1	0	1000
2606	1	4	42	2	2	3	3	256	344	768	1032	CoherentMotion_C#v1	0	1000
1543	1	1	14	1	1	3	3	87	513	261	1539	CoherentMotion_C#v1	0	1000
1387	1	1	14	3	3	3	3	87	513	261	1539	CoherentMotion_C#v1	0	1000
1436	1	3	33	3	3	3	3	199	401	597	1203	CoherentMotion_C#v1	0	1000
3061	0	1	14	0	1	3	3	87	513	261	1539	CoherentMotion_C#v1	0	1000
1405	0	0	5	2	1	3	3	31	569	93	1707	CoherentMotion_C#v1	0	1000
1281	1	7	70	0	0	3	3	424	176	1272	528	CoherentMotion_C#v1	0	1000
852	1	7	70	3	3	3	3	424	176	1272	528	CoherentMotion_C#v1	1	500
895	1	7	70	3	3	3	3	424	176	1272	528	CoherentMotion_C#v1	1	500
828	1	6	61	1	1	3	3	368	232	1104	696	CoherentMotion_C#v1	1	500
1035	0	1	14	2	0	3	3	87	513	261	1539	CoherentMotion_C#v1	1	500
846	1	5	51	1	1	3	3	312	288	936	864	CoherentMotion_C#v1	1	500
1512	0	2	23	0	1	3	3	143	457	429	1371	CoherentMotion_C#v1	1	500
1024	1	3	33	1	1	3	3	199	401	597	1203	CoherentMotion_C#v1	1	500
900	1	5	51	0	0	3	3	312	288	936	864	CoherentMotion_C#v1	1	500
1457	1	5	51	2	2	3	3	312	288	936	864	CoherentMotion_C#v1	1	500
1018	1	4	42	2	2	3	3	256	344	768	1032	CoherentMotion_C#v1	1	500
952	1	4	42	1	1	3	3	256	344	768	1032	CoherentMotion_C#v1	1	500
1214	1	6	61	0	0	3	3	368	232	1104	696	CoherentMotion_C#v1	1	500
1377	0	1	14	0	1	3	3	87	513	261	1539	CoherentMotion_C#v1	1	500
1107	1	6	61	1	1	3	3	368	232	1104	696	CoherentMotion_C#v1	1	500
1418	0	4	42	2	0	3	3	256	344	768	1032	CoherentMotion_C#v1	1	500
973	1	4	42	0	0	3	3	256	344	768	1032	CoherentMotion_C#v1	1	500
1043	1	3	33	2	2	3	3	199	401	597	1203	CoherentMotion_C#v1	1	500
851	1	7	70	3	3	3	3	424	176	1272	528	CoherentMotion_C#v1	1	500
1035	1	2	23	0	0	3	3	143	457	429	1371	CoherentMotion_C#v1	1	500
1822	1	1	14	1	1	3	3	87	513	261	1539	CoherentMotion_C#v1	1	500
1152	1	2	23	1	1	3	3	143	457	429	1371	CoherentMotion_C#v1	1	500
3658	1	2	23	0	0	3	3	143	457	429	1371	CoherentMotion_C#v1	1	500
1101	1	5	51	2	2	3	3	312	288	936	864	CoherentMotion_C#v1	1	500
1544	0	2	23	1	2	3	3	143	457	429	1371	CoherentMotion_C#v1	1	500
1779	1	1	14	2	2	3	3	87	513	261	1539	CoherentMotion_C#v1	1	500
3077	0	1	14	0	1	3	3	87	513	261	1539	CoherentMotion_C#v1	1	500
1457	1	6	61	1	1	3	3	368	232	1104	696	CoherentMotion_C#v1	1	500
1304	1	7	70	2	2	3	3	424	176	1272	528	CoherentMotion_C#v1	1	500
1163	1	4	42	2	2	3	3	256	344	768	1032	CoherentMotion_C#v1	1	500
1062	1	1	14	0	0	3	3	87	513	261	1539	CoherentMotion_C#v1	1	500
1023	1	5	51	3	3	3	3	312	288	936	864	CoherentMotion_C#v1	1	500
1188	1	5	51	3	3	3	3	312	288	936	864	CoherentMotion_C#v1	1	500
1369	1	5	51	2	2	3	3	312	288	936	864	CoherentMotion_C#v1	1	500
1143	1	1	14	1	1	3	3	87	513	261	1539	CoherentMotion_C#v1	1	500
1818	0	4	42	3	2	3	3	256	344	768	1032	CoherentMotion_C#v1	1	500
1104	1	4	42	0	0	3	3	256	344	768	1032	CoherentMotion_C#v1	1	500
1775	0	0	5	1	2	3	3	31	569	93	1707	CoherentMotion_C#v1	1	500
1609	0	2	23	2	1	3	3	143	457	429	1371	CoherentMotion_C#v1	1	500
1744	1	6	61	2	2	3	3	368	232	1104	696	CoherentMotion_C#v1	1	500
1219	1	4	42	2	2	3	3	256	344	768	1032	CoherentMotion_C#v1	1	500
990	1	6	61	1	1	3	3	368	232	1104	696	CoherentMotion_C#v1	1	500
2701	1	6	61	1	1	3	3	368	232	1104	696	CoherentMotion_C#v1	1	500
2520	0	2	23	0	2	3	3	143	457	429	1371	CoherentMotion_C#v1	1	500
1293	1	7	70	3	3	3	3	424	176	1272	528	CoherentMotion_C#v1	1	500
1123	1	6	61	1	1	3	3	368	232	1104	696	CoherentMotion_C#v1	1	500
1078	1	7	70	2	2	3	3	424	176	1272	528	CoherentMotion_C#v1	1	500
1485	0	0	5	3	0	3	3	31	569	93	1707	CoherentMotion_C#v1	1	500
1080	1	7	70	3	3	3	3	424	176	1272	528	CoherentMotion_C#v1	1	500
1072	1	5	51	3	3	3	3	312	288	936	864	CoherentMotion_C#v1	1	500
1208	1	0	5	0	0	3	3	31	569	93	1707	CoherentMotion_C#v1	1	500
1260	1	6	61	0	0	3	3	368	232	1104	696	CoherentMotion_C#v1	1	500
1194	0	0	5	1	0	3	3	31	569	93	1707	CoherentMotion_C#v1	1	500
2512	0	0	5	3	1	3	3	31	569	93	1707	CoherentMotion_C#v1	1	500
2314	0	3	33	3	1	3	3	199	401	597	1203	CoherentMotion_C#v1	1	500
2099	0	3	33	2	1	3	3	199	401	597	1203	CoherentMotion_C#v1	1	500
894	1	6	61	3	3	3	3	368	232	1104	696	CoherentMotion_C#v1	1	500
1114	1	7	70	0	0	3	3	424	176	1272	528	CoherentMotion_C#v1	1	500
2291	1	3	33	1	1	3	3	199	401	597	1203	CoherentMotion_C#v1	1	500
893	1	3	33	3	3	3	3	199	401	597	1203	CoherentMotion_C#v1	1	500
1008	1	5	51	3	3	3	3	312	288	936	864	CoherentMotion_C#v1	1	500
862	1	6	61	1	1	3	3	368	232	1104	696	CoherentMotion_C#v1	1	500
811	1	1	14	3	3	3	3	87	513	261	1539	CoherentMotion_C#v1	1	500
1035	0	3	33	3	0	3	3	199	401	597	1203	CoherentMotion_C#v1	1	500
2338	0	1	14	3	1	3	3	87	513	261	1539	CoherentMotion_C#v1	1	500
868	1	4	42	2	2	3	3	256	344	768	1032	CoherentMotion_C#v1	1	500
1855	1	0	5	0	0	3	3	31	569	93	1707	CoherentMotion_C#v1	1	500
1827	1	0	5	0	0	3	3	31	569	93	1707	CoherentMotion_C#v1	1	500
687	1	7	70	3	3	3	3	424	176	1272	528	CoherentMotion_C#v1	1	500
854	1	3	33	2	2	3	3	199	401	597	1203	CoherentMotion_C#v1	1	500
1161	1	2	23	0	0	3	3	143	457	429	1371	CoherentMotion_C#v1	1	500
1316	0	0	5	3	0	3	3	31	569	93	1707	CoherentMotion_C#v1	1	500
1474	1	1	14	2	2	3	3	87	513	261	1539	CoherentMotion_C#v1	1	500
1157	0	2	23	3	1	3	3	143	457	429	1371	CoherentMotion_C#v1	1	500
960	1	4	42	2	2	3	3	256	344	768	1032	CoherentMotion_C#v1	1	500
2485	0	0	5	2	1	3	3	31	569	93	1707	CoherentMotion_C#v1	1	500
1106	1	5	51	0	0	3	3	312	288	936	864	CoherentMotion_C#v1	1	500
1122	1	0	5	1	1	3	3	31	569	93	1707	CoherentMotion_C#v1	1	500
1292	1	5	51	3	3	3	3	312	288	936	864	CoherentMotion_C#v1	1	500
2810	0	0	5	0	2	3	3	31	569	93	1707	CoherentMotion_C#v1	1	500
2017	0	1	14	1	2	3	3	87	513	261	1539	CoherentMotion_C#v1	1	500
1999	1	0	5	2	2	3	3	31	569	93	1707	CoherentMotion_C#v1	1	500
908	1	6	61	1	1	3	3	368	232	1104	696	CoherentMotion_C#v1	1	500
757	1	4	42	2	2	3	3	256	344	768	1032	CoherentMotion_C#v1	1	500
780	1	3	33	0	0	3	3	199	401	597	1203	CoherentMotion_C#v1	1	500
863	1	6	61	1	1	3	3	368	232	1104	696	CoherentMotion_C#v1	1	500
856	1	7	70	3	3	3	3	424	176	1272	528	CoherentMotion_C#v1	1	500
829	1	6	61	1	1	3	3	368	232	1104	696	CoherentMotion_C#v1	1	500
1447	0	1	14	3	0	3	3	87	513	261	1539	CoherentMotion_C#v1	1	500
912	1	3	33	3	3	3	3	199	401	597	1203	CoherentMotion_C#v1	1	500
1566	1	5	51	0	0	3	3	312	288	936	864	CoherentMotion_C#v1	1	500
1126	0	2	23	2	0	3	3	143	457	429	1371	CoherentMotion_C#v1	1	500
920	1	5	51	2	2	3	3	312	288	936	864	CoherentMotion_C#v1	1	500
1480	1	3	33	2	2	3	3	199	401	597	1203	CoherentMotion_C#v1	1	500
1243	1	3	33	3	3	3	3	199	401	597	1203	CoherentMotion_C#v1	1	500
1346	0	0	5	1	0	3	3	31	569	93	1707	CoherentMotion_C#v1	1	500
1623	0	1	14	2	0	3	3	87	513	261	1539	CoherentMotion_C#v1	1	500
1756	0	1	14	1	0	3	3	87	513	261	1539	CoherentMotion_C#v1	1	500
911	1	1	14	1	1	3	3	87	513	261	1539	CoherentMotion_C#v1	1	500
744	1	7	70	1	1	3	3	424	176	1272	528	CoherentMotion_C#v1	1	500
2758	0	1	14	2	1	3	3	87	513	261	1539	CoherentMotion_C#v1	1	500
844	1	6	61	2	2	3	3	368	232	1104	696	CoherentMotion_C#v1	1	500
728	1	5	51	3	3	3	3	312	288	936	864	CoherentMotion_C#v1	1	500
639	1	3	33	2	2	3	3	199	401	597	1203	CoherentMotion_C#v1	1	500
1019	1	4	42	3	3	3	3	256	344	768	1032	CoherentMotion_C#v1	1	500
843	1	3	33	2	2	3	3	199	401	597	1203	CoherentMotion_C#v1	1	500
1414	0	0	5	1	2	3	3	31	569	93	1707	CoherentMotion_C#v1	1	500
832	1	4	42	0	0	3	3	256	344	768	1032	CoherentMotion_C#v1	1	500
670	1	5	51	3	3	3	3	312	288	936	864	CoherentMotion_C#v1	1	500
647	1	7	70	0	0	3	3	424	176	1272	528	CoherentMotion_C#v1	1	500
750	1	3	33	2	2	3	3	199	401	597	1203	CoherentMotion_C#v1	1	500
669	1	5	51	0	0	3	3	312	288	936	864	CoherentMotion_C#v1	1	500
1347	0	1	14	0	2	3	3	87	513	261	1539	CoherentMotion_C#v1	1	500
1299	1	7	70	1	1	3	3	424	176	1272	528	CoherentMotion_C#v1	1	500
1890	0	0	5	1	3	3	3	31	569	93	1707	CoherentMotion_C#v1	1	500
894	1	7	70	3	3	3	3	424	176	1272	528	CoherentMotion_C#v1	1	500
1379	1	1	14	1	1	3	3	87	513	261	1539	CoherentMotion_C#v1	1	500
912	1	5	51	2	2	3	3	312	288	936	864	CoherentMotion_C#v1	1	500
1038	1	6	61	2	2	3	3	368	232	1104	696	CoherentMotion_C#v1	1	500
1406	1	7	70	2	2	3	3	424	176	1272	528	CoherentMotion_C#v1	1	500
1840	0	3	33	3	1	3	3	199	401	597	1203	CoherentMotion_C#v1	1	500
1312	1	2	23	0	0	3	3	143	457	429	1371	CoherentMotion_C#v1	1	500
1458	0	2	23	1	2	3	3	143	457	429	1371	CoherentMotion_C#v1	1	500
1269	1	5	51	3	3	3	3	312	288	936	864	CoherentMotion_C#v1	1	500
1703	1	0	5	1	1	3	3	31	569	93	1707	CoherentMotion_C#v1	1	500
3667	0	6	61	1	3	3	3	368	232	1104	696	CoherentMotion_C#v1	1	500
1077	1	5	51	1	1	3	3	312	288	936	864	CoherentMotion_C#v1	1	500
1149	1	4	42	0	0	3	3	256	344	768	1032	CoherentMotion_C#v1	1	500
1261	1	4	42	0	0	3	3	256	344	768	1032	CoherentMotion_C#v1	1	500
1021	1	3	33	2	2	3	3	199	401	597	1203	CoherentMotion_C#v1	1	500
822	1	4	42	3	3	3	3	256	344	768	1032	CoherentMotion_C#v1	1	500
944	1	7	70	3	3	3	3	424	176	1272	528	CoherentMotion_C#v1	1	500
1537	1	0	5	0	0	3	3	31	569	93	1707	CoherentMotion_C#v1	1	500
1377	0	1	14	0	2	3	3	87	513	261	1539	CoherentMotion_C#v1	1	500
817	1	3	33	1	1	3	3	199	401	597	1203	CoherentMotion_C#v1	1	500
803	1	6	61	0	0	3	3	368	232	1104	696	CoherentMotion_C#v1	1	500
716	1	5	51	2	2	3	3	312	288	936	864	CoherentMotion_C#v1	1	500
1235	1	1	14	0	0	3	3	87	513	261	1539	CoherentMotion_C#v1	1	500
1216	0	1	14	1	3	3	3	87	513	261	1539	CoherentMotion_C#v1	1	500
652	1	5	51	1	1	3	3	312	288	936	864	CoherentMotion_C#v1	1	500
598	1	4	42	1	1	3	3	256	344	768	1032	CoherentMotion_C#v1	1	500
2535	1	5	51	1	1	3	3	312	288	936	864	CoherentMotion_C#v1	1	500
836	0	1	14	3	1	3	3	87	513	261	1539	CoherentMotion_C#v1	1	500
694	1	6	61	2	2	3	3	368	232	1104	696	CoherentMotion_C#v1	1	500
1964	0	0	5	1	0	3	3	31	569	93	1707	CoherentMotion_C#v1	1	500
836	1	3	33	1	1	3	3	199	401	597	1203	CoherentMotion_C#v1	1	500
779	1	6	61	0	0	3	3	368	232	1104	696	CoherentMotion_C#v1	1	500
704	1	3	33	0	0	3	3	199	401	597	1203	CoherentMotion_C#v1	1	500
1581	1	7	70	0	0	3	3	424	176	1272	528	CoherentMotion_C#v1	1	500
1303	0	1	14	0	1	3	3	87	513	261	1539	CoherentMotion_C#v1	1	500
954	1	1	14	2	2	3	3	87	513	261	1539	CoherentMotion_C#v1	1	500
991	0	0	5	2	0	3	3	31	569	93	1707	CoherentMotion_C#v1	1	500
1213	1	2	23	1	1	3	3	143	457	429	1371	CoherentMotion_C#v1	1	500
1738	0	2	23	0	2	3	3	143	457	429	1371	CoherentMotion_C#v1	1	500
1340	0	1	14	1	0	3	3	87	513	261	1539	CoherentMotion_C#v1	1	500
1210	0	0	5	2	0	3	3	31	569	93	1707	CoherentMotion_C#v1	1	500
1517	0	3	33	3	0	3	3	199	401	597	1203	CoherentMotion_C#v1	1	500
1193	0	0	5	3	0	3	3	31	569	93	1707	CoherentMotion_C#v1	1	500
1621	1	7	70	2	2	3	3	424	176	1272	528	CoherentMotion_C#v1	1	500
1563	1	5	51	2	2	3	3	312	288	936	864	CoherentMotion_C#v1	1	500
1075	1	6	61	1	1	3	3	368	232	1104	696	CoherentMotion_C#v1	1	500
1738	1	0	5	1	1	3	3	31	569	93	1707	CoherentMotion_C#v1	1	500
875	1	5	51	3	3	3	3	312	288	936	864	CoherentMotion_C#v1	1	500
1002	0	2	23	3	1	3	3	143	457	429	1371	CoherentMotion_C#v1	1	500
933	1	6	61	2	2	3	3	368	232	1104	696	CoherentMotion_C#v1	1	500
1361	0	0	5	3	2	3	3	31	569	93	1707	CoherentMotion_C#v1	1	500
1121	1	1	14	2	2	3	3	87	513	261	1539	CoherentMotion_C#v1	1	500
2707	1	4	42	0	0	3	3	256	344	768	1032	CoherentMotion_C#v1	1	500
886	1	1	14	1	1	3	3	87	513	261	1539	CoherentMotion_C#v1	1	500
865	1	6	61	2	2	3	3	368	232	1104	696	CoherentMotion_C#v1	1	500
1252	1	3	33	1	1	3	3	199	401	597	1203	CoherentMotion_C#v1	1	500
1385	0	4	42	3	1	3	3	256	344	768	1032	CoherentMotion_C#v1	1	500
1186	1	4	42	0	0	3	3	256	344	768	1032	CoherentMotion_C#v1	1	500
1497	0	1	14	2	0	3	3	87	513	261	1539	CoherentMotion_C#v1	1	500
1408	1	3	33	2	2	3	3	199	401	597	1203	CoherentMotion_C#v1	1	500
1290	1	2	23	1	1	3	3	143	457	429	1371	CoherentMotion_C#v1	1	500
1087	0	0	5	0	2	3	3	31	569	93	1707	CoherentMotion_C#v1	1	500
953	1	7	70	3	3	3	3	424	176	1272	528	CoherentMotion_C#v1	1	500
1028	1	6	61	1	1	3	3	368	232	1104	696	CoherentMotion_C#v1	1	500
997	1	2	23	3	3	3	3	143	457	429	1371	CoherentMotion_C#v1	1	500
867	1	6	61	3	3	3	3	368	232	1104	696	CoherentMotion_C#v1	1	500
966	1	4	42	3	3	3	3	256	344	768	1032	CoherentMotion_C#v1	1	500
1776	1	3	33	3	3	3	3	199	401	597	1203	CoherentMotion_C#v1	1	500
847	1	2	23	3	3	3	3	143	457	429	1371	CoherentMotion_C#v1	1	500
1977	0	7	70	1	3	3	3	424	176	1272	528	CoherentMotion_C#v1	1	500
1591	0	2	23	2	3	3	3	143	457	429	1371	CoherentMotion_C#v1	1	500
1261	0	0	5	0	1	3	3	31	569	93	1707	CoherentMotion_C#v1	1	500
1339	0	2	23	0	1	3	3	143	457	429	1371	CoherentMotion_C#v1	1	500
1834	0	3	33	1	3	3	3	199	401	597	1203	CoherentMotion_C#v1	1	500
791	1	7	70	1	1	3	3	424	176	1272	528	CoherentMotion_C#v1	1	500
4104	1	4	42	1	1	3	3	256	344	768	1032	CoherentMotion_C#v1	1	500
878	1	7	70	2	2	3	3	424	176	1272	528	CoherentMotion_C#v1	1	500
1041	1	2	23	3	3	3	3	143	457	429	1371	CoherentMotion_C#v1	1	500
1007	1	7	70	3	3	3	3	424	176	1272	528	CoherentMotion_C#v1	1	500
1247	1	3	33	0	0	3	3	199	401	597	1203	CoherentMotion_C#v1	1	500
948	1	7	70	3	3	3	3	424	176	1272	528	CoherentMotion_C#v1	1	500
1536	0	2	23	0	3	3	3	143	457	429	1371	CoherentMotion_C#v1	1	500
2181	1	3	33	1	1	3	3	199	401	597	1203	CoherentMotion_C#v1	1	500
1218	1	3	33	0	0	3	3	199	401	597	1203	CoherentMotion_C#v1	1	500
1862	1	0	5	1	1	3	3	31	569	93	1707	CoherentMotion_C#v1	1	500
1235	1	4	42	3	3	3	3	256	344	768	1032	CoherentMotion_C#v1	1	500
3095	1	3	33	1	1	3	3	199	401	597	1203	CoherentMotion_C#v1	1	500
1203	0	0	5	2	1	3	3	31	569	93	1707	CoherentMotion_C#v1	1	500
1767	1	0	5	1	1	3	3	31	569	93	1707	CoherentMotion_C#v1	1	500
1298	0	2	23	0	1	3	3	143	457	429	1371	CoherentMotion_C#v1	1	500
1512	0	2	23	0	1	3	3	143	457	429	1371	CoherentMotion_C#v1	1	500
1355	1	2	23	1	1	3	3	143	457	429	1371	CoherentMotion_C#v1	1	500
1723	1	4	42	2	2	3	3	256	344	768	1032	CoherentMotion_C#v1	1	500
968	1	3	33	3	3	3	3	199	401	597	1203	CoherentMotion_C#v1	1	500
966	1	3	33	3	3	3	3	199	401	597	1203	CoherentMotion_C#v1	1	500
2248	1	7	70	0	0	3	3	424	176	1272	528	CoherentMotion_C#v1	1	500
999	1	5	51	3	3	3	3	312	288	936	864	CoherentMotion_C#v1	1	500
1357	0	0	5	1	0	3	3	31	569	93	1707	CoherentMotion_C#v1	1	500
996	1	6	61	2	2	3	3	368	232	1104	696	CoherentMotion_C#v1	1	500
1002	1	7	70	2	2	3	3	424	176	1272	528	CoherentMotion_C#v1	1	500
1418	1	0	5	1	1	3	3	31	569	93	1707	CoherentMotion_C#v1	1	500
1033	0	4	42	3	1	3	3	256	344	768	1032	CoherentMotion_C#v1	1	500
1121	0	2	23	3	1	3	3	143	457	429	1371	CoherentMotion_C#v1	1	500
1451	1	6	61	0	0	3	3	368	232	1104	696	CoherentMotion_C#v1	1	500
1164	1	4	42	0	0	3	3	256	344	768	1032	CoherentMotion_C#v1	1	500
1032	1	6	61	0	0	3	3	368	232	1104	696	CoherentMotion_C#v1	1	500
968	0	6	61	3	0	3	3	368	232	1104	696	CoherentMotion_C#v1	1	500
966	1	6	61	0	0	3	3	368	232	1104	696	CoherentMotion_C#v1	1	500
3089	0	2	23	0	1	3	3	143	457	429	1371	CoherentMotion_C#v1	1	500
958	1	4	42	2	2	3	3	256	344	768	1032	CoherentMotion_C#v1	1	500
2325	1	3	33	2	2	3	3	199	401	597	1203	CoherentMotion_C#v1	1	500
1173	0	1	14	0	3	3	3	87	513	261	1539	CoherentMotion_C#v1	1	500
927	1	5	51	2	2	3	3	312	288	936	864	CoherentMotion_C#v1	1	500
1109	0	1	14	1	3	3	3	87	513	261	1539	CoherentMotion_C#v1	1	500
1006	1	1	14	2	2	3	3	87	513	261	1539	CoherentMotion_C#v1	1	500
1202	1	4	42	2	2	3	3	256	344	768	1032	CoherentMotion_C#v1	1	500
1431	1	1	14	0	0	3	3	87	513	261	1539	CoherentMotion_C#v1	1	500
968	1	4	42	2	2	3	3	256	344	768	1032	CoherentMotion_C#v1	1	500
1007	1	7	70	0	0	3	3	424	176	1272	528	CoherentMotion_C#v1	1	500
2018	1	3	33	1	1	3	3	199	401	597	1203	CoherentMotion_C#v1	1	500
1211	1	4	42	3	3	3	3	256	344	768	1032	CoherentMotion_C#v1	1	500
1631	1	2	23	3	3	3	3	143	457	429	1371	CoherentMotion_C#v1	1	500
1002	1	7	70	2	2	3	3	424	176	1272	528	CoherentMotion_C#v1	1	500
2263	0	0	5	0	2	3	3	31	569	93	1707	CoherentMotion_C#v1	1	500
1047	1	6	61	2	2	3	3	368	232	1104	696	CoherentMotion_C#v1	1	500
846	1	5	51	0	0	3	3	312	288	936	864	CoherentMotion_C#v1	1	500
789	1	6	61	1	1	3	3	368	232	1104	696	CoherentMotion_C#v1	1	500
882	1	5	51	3	3	3	3	312	288	936	864	CoherentMotion_C#v1	1	500
986	1	4	42	0	0	3	3	256	344	768	1032	CoherentMotion_C#v1	1	500
996	1	1	14	2	2	3	3	87	513	261	1539	CoherentMotion_C#v1	1	500
1042	1	6	61	2	2	3	3	368	232	1104	696	CoherentMotion_C#v1	1	500
961	1	7	70	3	3	3	3	424	176	1272	528	CoherentMotion_C#v1	1	500
2847	1	1	14	0	0	3	3	87	513	261	1539	CoherentMotion_C#v1	1	500
1042	1	2	23	3	3	3	3	143	457	429	1371	CoherentMotion_C#v1	1	500
1038	1	4	42	3	3	3	3	256	344	768	1032	CoherentMotion_C#v1	1	500
965	1	2	23	1	1	3	3	143	457	429	1371	CoherentMotion_C#v1	1	500
1051	1	4	42	1	1	3	3	256	344	768	1032	CoherentMotion_C#v1	1	500
919	1	7	70	3	3	3	3	424	176	1272	528	CoherentMotion_C#v1	1	500
1020	1	2	23	3	3	3	3	143	457	429	1371	CoherentMotion_C#v1	1	500
879	1	3	33	2	2	3	3	199	401	597	1203	CoherentMotion_C#v1	1	500
898	1	5	51	2	2	3	3	312	288	936	864	CoherentMotion_C#v1	1	500
1144	1	2	23	1	1	3	3	143	457	429	1371	CoherentMotion_C#v1	1	500
1274	1	2	23	1	1	3	3	143	457	429	1371	CoherentMotion_C#v1	1	500
1071	0	7	70	0	2	3	3	424	176	1272	528	CoherentMotion_C#v1	1	500
855	1	4	42	2	2	3	3	256	344	768	1032	CoherentMotion_C#v1	1	500
813	1	0	5	2	2	3	3	31	569	93	1707	CoherentMotion_C#v1	1	500
933	0	0	5	0	2	3	3	31	569	93	1707	CoherentMotion_C#v1	1	500
1033	1	7	70	2	2	3	3	424	176	1272	528	CoherentMotion_C#v1	1	500
1545	0	2	23	3	2	3	3	143	457	429	1371	CoherentMotion_C#v1	1	500
911	1	4	42	2	2	3	3	256	344	768	1032	CoherentMotion_C#v1	1	500
756	1	7	70	0	0	3	3	424	176	1272	528	CoherentMotion_C#v1	1	500
1300	1	1	14	0	0	3	3	87	513	261	1539	CoherentMotion_C#v1	1	500
803	1	6	61	0	0	3	3	368	232	1104	696	CoherentMotion_C#v1	1	500
691	1	7	70	1	1	3	3	424	176	1272	528	CoherentMotion_C#v1	1	500
684	1	5	51	0	0	3	3	312	288	936	864	CoherentMotion_C#v1	1	500
714	1	2	23	1	1	3	3	143	457	429	1371	CoherentMotion_C#v1	1	500
824	1	5	51	0	0	3	3	312	288	936	864	CoherentMotion_C#v1	1	500
2059	0	0	5	2	3	3	3	31	569	93	1707	CoherentMotion_C#v1	1	500
876	1	7	70	2	2	3	3	424	176	1272	528	CoherentMotion_C#v1	1	500
719	1	5	51	2	2	3	3	312	288	936	864	CoherentMotion_C#v1	1	500
1295	1	1	14	3	3	3	3	87	513	261	1539	CoherentMotion_C#v1	1	500
837	1	7	70	0	0	3	3	424	176	1272	528	CoherentMotion_C#v1	1	500
1567	1	2	23	2	2	3	3	143	457	429	1371	CoherentMotion_C#v1	1	500
1165	1	2	23	2	2	3	3	143	457	429	1371	CoherentMotion_C#v1	1	500
661	1	5	51	3	3	3	3	312	288	936	864	CoherentMotion_C#v1	1	500
2661	0	0	5	0	1	3	3	31	569	93	1707	CoherentMotion_C#v1	1	500
791	1	6	61	1	1	3	3	368	232	1104	696	CoherentMotion_C#v1	1	500
1340	0	3	33	0	1	3	3	199	401	597	1203	CoherentMotion_C#v1	1	500
2583	0	4	42	2	1	3	3	256	344	768	1032	CoherentMotion_C#v1	1	500
2341	0	1	14	2	3	3	3	87	513	261	1539	CoherentMotion_C#v1	1	500
1078	1	5	51	0	0	3	3	312	288	936	864	CoherentMotion_C#v1	1	500
910	1	4	42	2	2	3	3	256	344	768	1032	CoherentMotion_C#v1	1	500
763	1	7	70	3	3	3	3	424	176	1272	528	CoherentMotion_C#v1	1	500
955	1	5	51	1	1	3	3	312	288	936	864	CoherentMotion_C#v1	1	500
2760	0	2	23	0	2	3	3	143	457	429	1371	CoherentMotion_C#v1	1	500
821	1	3	33	3	3	3	3	199	401	597	1203	CoherentMotion_C#v1	1	500
1085	1	7	70	2	2	3	3	424	176	1272	528	CoherentMotion_C#v1	1	500
912	1	5	51	1	1	3	3	312	288	936	864	CoherentMotion_C#v1	1	500
2007	0	2	23	2	0	3	3	143	457	429	1371	CoherentMotion_C#v1	1	500
1163	0	2	23	2	0	3	3	143	457	429	1371	CoherentMotion_C#v1	1	500
886	1	1	14	1	1	3	3	87	513	261	1539	CoherentMotion_C#v1	1	500
838	1	3	33	1	1	3	3	199	401	597	1203	CoherentMotion_C#v1	1	500
1163	1	0	5	1	1	3	3	31	569	93	1707	CoherentMotion_C#v1	1	500
2160	0	3	33	0	3	3	3	199	401	597	1203	CoherentMotion_C#v1	1	500
1027	1	4	42	0	0	3	3	256	344	768	1032	CoherentMotion_C#v1	1	500
811	1	7	70	1	1	3	3	424	176	1272	528	CoherentMotion_C#v1	1	500
664	1	6	61	3	3	3	3	368	232	1104	696	CoherentMotion_C#v1	1	500
1306	1	1	14	3	3	3	3	87	513	261	1539	CoherentMotion_C#v1	1	500
1033	1	2	23	0	0	3	3	143	457	429	1371	CoherentMotion_C#v1	1	500
777	1	3	33	2	2	3	3	199	401	597	1203	CoherentMotion_C#v1	1	500
762	1	5	51	3	3	3	3	312	288	936	864	CoherentMotion_C#v1	1	500
770	1	4	42	0	0	3	3	256	344	768	1032	CoherentMotion_C#v1	1	500
675	1	1	14	2	2	3	3	87	513	261	1539	CoherentMotion_C#v1	1	500
601	1	4	42	3	3	3	3	256	344	768	1032	CoherentMotion_C#v1	1	500
630	1	2	23	1	1	3	3	143	457	429	1371	CoherentMotion_C#v1	1	500
570	1	4	42	3	3	3	3	256	344	768	1032	CoherentMotion_C#v1	1	500
1222	0	6	61	2	0	3	3	368	232	1104	696	CoherentMotion_C#v1	1	500
815	0	0	5	1	2	3	3	31	569	93	1707	CoherentMotion_C#v1	1	500
738	0	1	14	2	1	3	3	87	513	261	1539	CoherentMotion_C#v1	1	500
560	1	4	42	1	1	3	3	256	344	768	1032	CoherentMotion_C#v1	1	500
623	1	2	23	1	1	3	3	143	457	429	1371	CoherentMotion_C#v1	1	500
597	1	6	61	1	1	3	3	368	232	1104	696	CoherentMotion_C#v1	1	500
601	0	5	51	2	1	3	3	312	288	936	864	CoherentMotion_C#v1	1	500
797	1	5	51	0	0	3	3	312	288	936	864	CoherentMotion_C#v1	1	500
941	0	0	5	2	0	3	3	31	569	93	1707	CoherentMotion_C#v1	1	500
744	1	6	61	2	2	3	3	368	232	1104	696	CoherentMotion_C#v1	1	500
656	1	7	70	1	1	3	3	424	176	1272	528	CoherentMotion_C#v1	1	500
670	1	5	51	1	1	3	3	312	288	936	864	CoherentMotion_C#v1	1	500
816	1	4	42	0	0	3	3	256	344	768	1032	CoherentMotion_C#v1	1	500
1041	1	0	5	2	2	3	3	31	569	93	1707	CoherentMotion_C#v1	1	500
808	1	6	61	2	2	3	3	368	232	1104	696	CoherentMotion_C#v1	1	500
532	1	7	70	2	2	3	3	424	176	1272	528	CoherentMotion_C#v1	1	500
596	1	4	42	2	2	3	3	256	344	768	1032	CoherentMotion_C#v1	1	500
641	1	6	61	1	1	3	3	368	232	1104	696	CoherentMotion_C#v1	1	500
1219	1	3	33	0	0	3	3	199	401	597	1203	CoherentMotion_C#v1	1	500
1043	1	1	14	3	3	3	3	87	513	261	1539	CoherentMotion_C#v1	1	500
2708	1	0	5	2	2	3	3	31	569	93	1707	CoherentMotion_C#v1	1	500
1598	1	0	5	0	0	3	3	31	569	93	1707	CoherentMotion_C#v1	1	500
1107	1	2	23	2	2	3	3	143	457	429	1371	CoherentMotion_C#v1	1	500
915	0	1	14	1	2	3	3	87	513	261	1539	CoherentMotion_C#v1	1	500
881	0	0	5	3	2	3	3	31	569	93	1707	CoherentMotion_C#v1	1	500
1060	0	6	61	0	2	3	3	368	232	1104	696	CoherentMotion_C#v1	1	500
772	1	6	61	1	1	3	3	368	232	1104	696	CoherentMotion_C#v1	1	500
700	1	4	42	3	3	3	3	256	344	768	1032	CoherentMotion_C#v1	1	500
592	0	1	14	1	3	3	3	87	513	261	1539	CoherentMotion_C#v1	1	500
604	1	7	70	3	3	3	3	424	176	1272	528	CoherentMotion_C#v1	1	500
572	1	3	33	3	3	3	3	199	401	597	1203	CoherentMotion_C#v1	1	500
575	0	1	14	3	1	3	3	87	513	261	1539	CoherentMotion_C#v1	1	500
1684	0	0	5	2	1	3	3	31	569	93	1707	CoherentMotion_C#v1	1	500
882	1	6	61	0	0	3	3	368	232	1104	696	CoherentMotion_C#v1	1	500
663	1	3	33	1	1	3	3	199	401	597	1203	CoherentMotion_C#v1	1	500
621	1	3	33	3	3	3	3	199	401	597	1203	CoherentMotion_C#v1	1	500
1082	1	2	23	2	2	3	3	143	457	429	1371	CoherentMotion_C#v1	1	500
599	0	0	5	0	1	3	3	31	569	93	1707	CoherentMotion_C#v1	1	500
791	0	2	23	3	1	3	3	143	457	429	1371	CoherentMotion_C#v1	1	500
840	0	1	14	3	1	3	3	87	513	261	1539	CoherentMotion_C#v1	1	500
695	1	5	51	0	0	3	3	312	288	936	864	CoherentMotion_C#v1	1	500
657	1	7	70	1	1	3	3	424	176	1272	528	CoherentMotion_C#v1	1	500
535	1	3	33	1	1	3	3	199	401	597	1203	CoherentMotion_C#v1	1	500
1125	1	2	23	2	2	3	3	143	457	429	1371	CoherentMotion_C#v1	1	500
733	1	4	42	0	0	3	3	256	344	768	1032	CoherentMotion_C#v1	1	500
770	0	0	5	3	0	3	3	31	569	93	1707	CoherentMotion_C#v1	1	500
571	1	7	70	2	2	3	3	424	176	1272	528	CoherentMotion_C#v1	1	500
528	0	4	42	1	2	3	3	256	344	768	1032	CoherentMotion_C#v1	1	500
633	1	4	42	3	3	3	3	256	344	768	1032	CoherentMotion_C#v1	1	500
1167	0	3	33	3	1	3	3	199	401	597	1203	CoherentMotion_C#v1	1	500
762	1	4	42	2	2	3	3	256	344	768	1032	CoherentMotion_C#v1	1	500
729	1	6	61	0	0	3	3	368	232	1104	696	CoherentMotion_C#v1	1	500
544	1	6	61	3	3	3	3	368	232	1104	696	CoherentMotion_C#v1	1	500
776	1	7	70	2	2	3	3	424	176	1272	528	CoherentMotion_C#v1	1	500
1041	0	1	14	3	2	3	3	87	513	261	1539	CoherentMotion_C#v1	1	500
957	0	0	5	3	0	3	3	31	569	93	1707	CoherentMotion_C#v1	1	500
755	1	3	33	3	3	3	3	199	401	597	1203	CoherentMotion_C#v1	1	500
3442	1	7	70	1	1	3	3	424	176	1272	528	CoherentMotion_C#v1	1	500
567	1	3	33	3	3	3	3	199	401	597	1203	CoherentMotion_C#v1	1	500
794	1	6	61	2	2	3	3	368	232	1104	696	CoherentMotion_C#v1	1	500
700	1	5	51	0	0	3	3	312	288	936	864	CoherentMotion_C#v1	1	500
555	1	7	70	1	1	3	3	424	176	1272	528	CoherentMotion_C#v1	1	500
853	0	2	23	1	3	3	3	143	457	429	1371	CoherentMotion_C#v1	1	500
833	1	4	42	2	2	3	3	256	344	768	1032	CoherentMotion_C#v1	1	500
795	0	1	14	3	0	3	3	87	513	261	1539	CoherentMotion_C#v1	1	500
684	1	5	51	2	2	3	3	312	288	936	864	CoherentMotion_C#v1	1	500
740	0	0	5	3	0	3	3	31	569	93	1707	CoherentMotion_C#v1	1	500
724	1	7	70	0	0	3	3	424	176	1272	528	CoherentMotion_C#v1	1	500
837	0	1	14	3	1	3	3	87	513	261	1539	CoherentMotion_C#v1	1	500
969	0	0	5	2	3	3	3	31	569	93	1707	CoherentMotion_C#v1	1	500
675	1	6	61	1	1	3	3	368	232	1104	696	CoherentMotion_C#v1	1	500
665	0	5	51	2	3	3	3	312	288	936	864	CoherentMotion_C#v1	1	500
575	1	3	33	1	1	3	3	199	401	597	1203	CoherentMotion_C#v1	1	500
619	0	1	14	0	3	3	3	87	513	261	1539	CoherentMotion_C#v1	1	500
566	1	3	33	3	3	3	3	199	401	597	1203	CoherentMotion_C#v1	1	500
644	1	5	51	0	0	3	3	312	288	936	864	CoherentMotion_C#v1	1	500
561	1	6	61	1	1	3	3	368	232	1104	696	CoherentMotion_C#v1	1	500
572	1	2	23	1	1	3	3	143	457	429	1371	CoherentMotion_C#v1	1	500
697	1	2	23	0	0	3	3	143	457	429	1371	CoherentMotion_C#v1	1	500
566	1	7	70	2	2	3	3	424	176	1272	528	CoherentMotion_C#v1	1	500
600	1	7	70	2	2	3	3	424	176	1272	528	CoherentMotion_C#v1	1	500
650	1	5	51	0	0	3	3	312	288	936	864	CoherentMotion_C#v1	1	500
568	1	5	51	1	1	3	3	312	288	936	864	CoherentMotion_C#v1	1	500
712	1	5	51	0	0	3	3	312	288	936	864	CoherentMotion_C#v1	1	500
547	1	6	61	0	0	3	3	368	232	1104	696	CoherentMotion_C#v1	1	500
672	1	3	33	1	1	3	3	199	401	597	1203	CoherentMotion_C#v1	1	500
704	1	5	51	1	1	3	3	312	288	936	864	CoherentMotion_C#v1	1	500
599	0	0	5	3	0	3	3	31	569	93	1707	CoherentMotion_C#v1	1	500
571	1	0	5	0	0	3	3	31	569	93	1707	CoherentMotion_C#v1	1	500
703	1	5	51	0	0	3	3	312	288	936	864	CoherentMotion_C#v1	1	500
