# Supplementary material for: The Leuven Embedded Figures Test (L-EFT): measuring perception, intelligence or executive function?
Source: PeerJ. 2018 Mar 26;6:e4524. doi: 10.7717/peerj.4524 (PMC5875396; doi:10.7717/peerj.4524)
Supplement: Supplemental Information 9 [file peerj-06-4524-s009.zip › Study 1/CoherentMotion/118062CoherentMotion.csv]

ReactionTime	Accuracy	CoherenceLevel	CoherenceValue	StimDirection	RespDirection	G_MeanCoherentSpeed	G_MeanRandomSpeed	TotalCoherent	TotalRandom	TotalCoherentSpeed	TotalRandomSpeed	TestID	MainPrac	MotionDuration
1452	1	7	70	1	1	3	3	424	176	1272	528	CoherentMotion_C#v1	0	1000
1142	1	3	33	3	3	3	3	199	401	597	1203	CoherentMotion_C#v1	0	1000
1397	0	1	14	3	1	3	3	87	513	261	1539	CoherentMotion_C#v1	0	1000
1283	0	1	14	2	1	3	3	87	513	261	1539	CoherentMotion_C#v1	0	1000
1769	0	4	42	1	3	3	3	256	344	768	1032	CoherentMotion_C#v1	0	1000
1595	0	6	61	0	1	3	3	368	232	1104	696	CoherentMotion_C#v1	0	1000
1306	1	3	33	2	2	3	3	199	401	597	1203	CoherentMotion_C#v1	0	1000
1136	1	7	70	2	2	3	3	424	176	1272	528	CoherentMotion_C#v1	0	1000
1042	1	1	14	3	3	3	3	87	513	261	1539	CoherentMotion_C#v1	0	1000
1267	0	0	5	2	3	3	3	31	569	93	1707	CoherentMotion_C#v1	0	1000
1287	0	0	5	0	1	3	3	31	569	93	1707	CoherentMotion_C#v1	0	1000
1645	1	0	5	0	0	3	3	31	569	93	1707	CoherentMotion_C#v1	0	1000
1321	1	4	42	3	3	3	3	256	344	768	1032	CoherentMotion_C#v1	0	1000
1507	1	7	70	0	0	3	3	424	176	1272	528	CoherentMotion_C#v1	0	1000
1343	1	2	23	2	2	3	3	143	457	429	1371	CoherentMotion_C#v1	0	1000
1318	1	6	61	3	3	3	3	368	232	1104	696	CoherentMotion_C#v1	0	1000
1374	0	3	33	2	0	3	3	199	401	597	1203	CoherentMotion_C#v1	0	1000
1413	1	5	51	2	2	3	3	312	288	936	864	CoherentMotion_C#v1	0	1000
1500	0	1	14	2	1	3	3	87	513	261	1539	CoherentMotion_C#v1	0	1000
1400	0	0	5	1	3	3	3	31	569	93	1707	CoherentMotion_C#v1	0	1000
1523	0	0	5	0	3	3	3	31	569	93	1707	CoherentMotion_C#v1	0	1000
1359	0	1	14	1	2	3	3	87	513	261	1539	CoherentMotion_C#v1	0	1000
1238	1	7	70	3	3	3	3	424	176	1272	528	CoherentMotion_C#v1	0	1000
1083	1	5	51	0	0	3	3	312	288	936	864	CoherentMotion_C#v1	0	1000
1691	1	7	70	0	0	3	3	424	176	1272	528	CoherentMotion_C#v1	0	1000
1045	1	6	61	2	2	3	3	368	232	1104	696	CoherentMotion_C#v1	0	1000
1501	1	5	51	0	0	3	3	312	288	936	864	CoherentMotion_C#v1	0	1000
1417	1	1	14	2	2	3	3	87	513	261	1539	CoherentMotion_C#v1	0	1000
1377	1	7	70	1	1	3	3	424	176	1272	528	CoherentMotion_C#v1	0	1000
1432	1	4	42	2	2	3	3	256	344	768	1032	CoherentMotion_C#v1	0	1000
1092	1	6	61	0	0	3	3	368	232	1104	696	CoherentMotion_C#v1	0	1000
1042	1	1	14	1	1	3	3	87	513	261	1539	CoherentMotion_C#v1	0	1000
1651	1	4	42	2	2	3	3	256	344	768	1032	CoherentMotion_C#v1	0	1000
1107	1	2	23	3	3	3	3	143	457	429	1371	CoherentMotion_C#v1	0	1000
1268	0	1	14	0	3	3	3	87	513	261	1539	CoherentMotion_C#v1	0	1000
1227	1	1	14	3	3	3	3	87	513	261	1539	CoherentMotion_C#v1	0	1000
1279	1	6	61	2	2	3	3	368	232	1104	696	CoherentMotion_C#v1	0	1000
1045	1	2	23	3	3	3	3	143	457	429	1371	CoherentMotion_C#v1	0	1000
1045	1	4	42	3	3	3	3	256	344	768	1032	CoherentMotion_C#v1	0	1000
1413	1	7	70	3	3	3	3	424	176	1272	528	CoherentMotion_C#v1	0	1000
1180	1	3	33	3	3	3	3	199	401	597	1203	CoherentMotion_C#v1	0	1000
1053	1	7	70	2	2	3	3	424	176	1272	528	CoherentMotion_C#v1	0	1000
1549	0	0	5	0	1	3	3	31	569	93	1707	CoherentMotion_C#v1	0	1000
1324	0	0	5	3	1	3	3	31	569	93	1707	CoherentMotion_C#v1	0	1000
1395	1	5	51	0	0	3	3	312	288	936	864	CoherentMotion_C#v1	0	1000
1453	1	7	70	1	1	3	3	424	176	1272	528	CoherentMotion_C#v1	0	1000
1040	1	5	51	3	3	3	3	312	288	936	864	CoherentMotion_C#v1	0	1000
1287	0	0	5	3	1	3	3	31	569	93	1707	CoherentMotion_C#v1	0	1000
1580	0	1	14	2	0	3	3	87	513	261	1539	CoherentMotion_C#v1	0	1000
1066	1	6	61	2	2	3	3	368	232	1104	696	CoherentMotion_C#v1	0	1000
1225	1	5	51	1	1	3	3	312	288	936	864	CoherentMotion_C#v1	0	1000
1277	1	5	51	3	3	3	3	312	288	936	864	CoherentMotion_C#v1	0	1000
1140	1	5	51	0	0	3	3	312	288	936	864	CoherentMotion_C#v1	0	1000
1749	1	6	61	1	1	3	3	368	232	1104	696	CoherentMotion_C#v1	0	1000
1271	1	3	33	0	0	3	3	199	401	597	1203	CoherentMotion_C#v1	0	1000
1177	1	0	5	3	3	3	3	31	569	93	1707	CoherentMotion_C#v1	0	1000
1248	0	1	14	3	1	3	3	87	513	261	1539	CoherentMotion_C#v1	0	1000
1156	1	7	70	1	1	3	3	424	176	1272	528	CoherentMotion_C#v1	0	1000
1592	1	1	14	2	2	3	3	87	513	261	1539	CoherentMotion_C#v1	0	1000
1605	1	5	51	2	2	3	3	312	288	936	864	CoherentMotion_C#v1	0	1000
1090	0	1	14	2	3	3	3	87	513	261	1539	CoherentMotion_C#v1	0	1000
1331	0	2	23	2	3	3	3	143	457	429	1371	CoherentMotion_C#v1	0	1000
1130	0	0	5	3	1	3	3	31	569	93	1707	CoherentMotion_C#v1	0	1000
1257	1	3	33	3	3	3	3	199	401	597	1203	CoherentMotion_C#v1	0	1000
1539	1	6	61	2	2	3	3	368	232	1104	696	CoherentMotion_C#v1	0	1000
1042	0	0	5	0	2	3	3	31	569	93	1707	CoherentMotion_C#v1	0	1000
1083	1	2	23	3	3	3	3	143	457	429	1371	CoherentMotion_C#v1	0	1000
1041	1	6	61	1	1	3	3	368	232	1104	696	CoherentMotion_C#v1	0	1000
1056	1	6	61	3	3	3	3	368	232	1104	696	CoherentMotion_C#v1	0	1000
1135	1	5	51	3	3	3	3	312	288	936	864	CoherentMotion_C#v1	0	1000
1073	1	3	33	1	1	3	3	199	401	597	1203	CoherentMotion_C#v1	0	1000
1058	1	6	61	3	3	3	3	368	232	1104	696	CoherentMotion_C#v1	0	1000
1043	1	7	70	1	1	3	3	424	176	1272	528	CoherentMotion_C#v1	0	1000
1729	1	2	23	0	0	3	3	143	457	429	1371	CoherentMotion_C#v1	0	1000
1746	0	2	23	2	1	3	3	143	457	429	1371	CoherentMotion_C#v1	0	1000
1463	0	0	5	1	3	3	3	31	569	93	1707	CoherentMotion_C#v1	0	1000
1520	0	4	42	2	0	3	3	256	344	768	1032	CoherentMotion_C#v1	0	1000
1214	1	3	33	0	0	3	3	199	401	597	1203	CoherentMotion_C#v1	0	1000
1138	0	7	70	1	2	3	3	424	176	1272	528	CoherentMotion_C#v1	0	1000
1042	1	6	61	2	2	3	3	368	232	1104	696	CoherentMotion_C#v1	0	1000
1073	1	6	61	2	2	3	3	368	232	1104	696	CoherentMotion_C#v1	1	500
1458	0	5	51	0	2	3	3	312	288	936	864	CoherentMotion_C#v1	1	500
887	1	7	70	0	0	3	3	424	176	1272	528	CoherentMotion_C#v1	1	500
967	0	1	14	3	0	3	3	87	513	261	1539	CoherentMotion_C#v1	1	500
900	0	1	14	1	3	3	3	87	513	261	1539	CoherentMotion_C#v1	1	500
1026	1	2	23	3	3	3	3	143	457	429	1371	CoherentMotion_C#v1	1	500
897	1	0	5	3	3	3	3	31	569	93	1707	CoherentMotion_C#v1	1	500
985	1	0	5	1	1	3	3	31	569	93	1707	CoherentMotion_C#v1	1	500
1387	0	3	33	1	3	3	3	199	401	597	1203	CoherentMotion_C#v1	1	500
946	1	3	33	1	1	3	3	199	401	597	1203	CoherentMotion_C#v1	1	500
881	1	5	51	0	0	3	3	312	288	936	864	CoherentMotion_C#v1	1	500
861	1	5	51	2	2	3	3	312	288	936	864	CoherentMotion_C#v1	1	500
887	1	4	42	3	3	3	3	256	344	768	1032	CoherentMotion_C#v1	1	500
690	1	7	70	2	2	3	3	424	176	1272	528	CoherentMotion_C#v1	1	500
633	1	6	61	1	1	3	3	368	232	1104	696	CoherentMotion_C#v1	1	500
798	1	3	33	3	3	3	3	199	401	597	1203	CoherentMotion_C#v1	1	500
1080	0	0	5	1	3	3	3	31	569	93	1707	CoherentMotion_C#v1	1	500
873	0	4	42	3	0	3	3	256	344	768	1032	CoherentMotion_C#v1	1	500
1140	1	4	42	3	3	3	3	256	344	768	1032	CoherentMotion_C#v1	1	500
756	1	3	33	2	2	3	3	199	401	597	1203	CoherentMotion_C#v1	1	500
730	1	4	42	2	2	3	3	256	344	768	1032	CoherentMotion_C#v1	1	500
756	1	5	51	3	3	3	3	312	288	936	864	CoherentMotion_C#v1	1	500
718	1	6	61	3	3	3	3	368	232	1104	696	CoherentMotion_C#v1	1	500
931	0	0	5	1	2	3	3	31	569	93	1707	CoherentMotion_C#v1	1	500
1313	0	0	5	0	1	3	3	31	569	93	1707	CoherentMotion_C#v1	1	500
1079	1	1	14	1	1	3	3	87	513	261	1539	CoherentMotion_C#v1	1	500
856	1	5	51	1	1	3	3	312	288	936	864	CoherentMotion_C#v1	1	500
900	1	0	5	2	2	3	3	31	569	93	1707	CoherentMotion_C#v1	1	500
764	1	6	61	1	1	3	3	368	232	1104	696	CoherentMotion_C#v1	1	500
873	0	0	5	0	2	3	3	31	569	93	1707	CoherentMotion_C#v1	1	500
1059	0	0	5	0	3	3	3	31	569	93	1707	CoherentMotion_C#v1	1	500
1012	0	2	23	3	0	3	3	143	457	429	1371	CoherentMotion_C#v1	1	500
819	1	7	70	1	1	3	3	424	176	1272	528	CoherentMotion_C#v1	1	500
811	1	7	70	0	0	3	3	424	176	1272	528	CoherentMotion_C#v1	1	500
758	1	5	51	0	0	3	3	312	288	936	864	CoherentMotion_C#v1	1	500
1023	1	5	51	2	2	3	3	312	288	936	864	CoherentMotion_C#v1	1	500
686	1	3	33	1	1	3	3	199	401	597	1203	CoherentMotion_C#v1	1	500
886	0	2	23	3	2	3	3	143	457	429	1371	CoherentMotion_C#v1	1	500
913	1	6	61	3	3	3	3	368	232	1104	696	CoherentMotion_C#v1	1	500
990	1	4	42	3	3	3	3	256	344	768	1032	CoherentMotion_C#v1	1	500
763	1	7	70	0	0	3	3	424	176	1272	528	CoherentMotion_C#v1	1	500
833	0	2	23	2	0	3	3	143	457	429	1371	CoherentMotion_C#v1	1	500
864	1	3	33	2	2	3	3	199	401	597	1203	CoherentMotion_C#v1	1	500
777	0	2	23	3	2	3	3	143	457	429	1371	CoherentMotion_C#v1	1	500
740	1	2	23	0	0	3	3	143	457	429	1371	CoherentMotion_C#v1	1	500
635	1	5	51	0	0	3	3	312	288	936	864	CoherentMotion_C#v1	1	500
849	1	4	42	1	1	3	3	256	344	768	1032	CoherentMotion_C#v1	1	500
683	1	4	42	0	0	3	3	256	344	768	1032	CoherentMotion_C#v1	1	500
1218	0	1	14	3	0	3	3	87	513	261	1539	CoherentMotion_C#v1	1	500
725	1	7	70	0	0	3	3	424	176	1272	528	CoherentMotion_C#v1	1	500
798	0	2	23	3	1	3	3	143	457	429	1371	CoherentMotion_C#v1	1	500
756	1	5	51	1	1	3	3	312	288	936	864	CoherentMotion_C#v1	1	500
704	1	5	51	3	3	3	3	312	288	936	864	CoherentMotion_C#v1	1	500
807	0	1	14	1	0	3	3	87	513	261	1539	CoherentMotion_C#v1	1	500
785	1	4	42	1	1	3	3	256	344	768	1032	CoherentMotion_C#v1	1	500
921	0	0	5	0	1	3	3	31	569	93	1707	CoherentMotion_C#v1	1	500
806	1	4	42	0	0	3	3	256	344	768	1032	CoherentMotion_C#v1	1	500
911	1	1	14	0	0	3	3	87	513	261	1539	CoherentMotion_C#v1	1	500
842	1	3	33	2	2	3	3	199	401	597	1203	CoherentMotion_C#v1	1	500
839	1	5	51	3	3	3	3	312	288	936	864	CoherentMotion_C#v1	1	500
721	1	3	33	1	1	3	3	199	401	597	1203	CoherentMotion_C#v1	1	500
793	1	0	5	2	2	3	3	31	569	93	1707	CoherentMotion_C#v1	1	500
802	0	3	33	2	0	3	3	199	401	597	1203	CoherentMotion_C#v1	1	500
747	1	7	70	1	1	3	3	424	176	1272	528	CoherentMotion_C#v1	1	500
789	1	4	42	1	1	3	3	256	344	768	1032	CoherentMotion_C#v1	1	500
1100	1	2	23	2	2	3	3	143	457	429	1371	CoherentMotion_C#v1	1	500
1582	0	0	5	1	2	3	3	31	569	93	1707	CoherentMotion_C#v1	1	500
652	1	7	70	1	1	3	3	424	176	1272	528	CoherentMotion_C#v1	1	500
1041	1	2	23	2	2	3	3	143	457	429	1371	CoherentMotion_C#v1	1	500
801	1	2	23	1	1	3	3	143	457	429	1371	CoherentMotion_C#v1	1	500
810	1	2	23	0	0	3	3	143	457	429	1371	CoherentMotion_C#v1	1	500
805	1	7	70	1	1	3	3	424	176	1272	528	CoherentMotion_C#v1	1	500
895	1	2	23	1	1	3	3	143	457	429	1371	CoherentMotion_C#v1	1	500
1001	1	5	51	1	1	3	3	312	288	936	864	CoherentMotion_C#v1	1	500
921	1	5	51	2	2	3	3	312	288	936	864	CoherentMotion_C#v1	1	500
965	1	4	42	1	1	3	3	256	344	768	1032	CoherentMotion_C#v1	1	500
899	0	2	23	0	1	3	3	143	457	429	1371	CoherentMotion_C#v1	1	500
959	1	2	23	1	1	3	3	143	457	429	1371	CoherentMotion_C#v1	1	500
829	1	5	51	3	3	3	3	312	288	936	864	CoherentMotion_C#v1	1	500
743	1	3	33	2	2	3	3	199	401	597	1203	CoherentMotion_C#v1	1	500
638	1	7	70	1	1	3	3	424	176	1272	528	CoherentMotion_C#v1	1	500
964	0	1	14	3	2	3	3	87	513	261	1539	CoherentMotion_C#v1	1	500
865	1	4	42	0	0	3	3	256	344	768	1032	CoherentMotion_C#v1	1	500
716	1	6	61	1	1	3	3	368	232	1104	696	CoherentMotion_C#v1	1	500
914	0	0	5	1	2	3	3	31	569	93	1707	CoherentMotion_C#v1	1	500
783	1	7	70	2	2	3	3	424	176	1272	528	CoherentMotion_C#v1	1	500
760	1	3	33	2	2	3	3	199	401	597	1203	CoherentMotion_C#v1	1	500
866	1	3	33	1	1	3	3	199	401	597	1203	CoherentMotion_C#v1	1	500
796	0	2	23	3	0	3	3	143	457	429	1371	CoherentMotion_C#v1	1	500
1333	0	2	23	1	3	3	3	143	457	429	1371	CoherentMotion_C#v1	1	500
1340	0	1	14	1	2	3	3	87	513	261	1539	CoherentMotion_C#v1	1	500
948	0	0	5	3	1	3	3	31	569	93	1707	CoherentMotion_C#v1	1	500
865	1	3	33	3	3	3	3	199	401	597	1203	CoherentMotion_C#v1	1	500
716	0	2	23	0	2	3	3	143	457	429	1371	CoherentMotion_C#v1	1	500
691	1	5	51	1	1	3	3	312	288	936	864	CoherentMotion_C#v1	1	500
698	1	5	51	2	2	3	3	312	288	936	864	CoherentMotion_C#v1	1	500
849	0	2	23	0	1	3	3	143	457	429	1371	CoherentMotion_C#v1	1	500
859	1	4	42	0	0	3	3	256	344	768	1032	CoherentMotion_C#v1	1	500
642	1	7	70	2	2	3	3	424	176	1272	528	CoherentMotion_C#v1	1	500
779	1	5	51	0	0	3	3	312	288	936	864	CoherentMotion_C#v1	1	500
915	0	1	14	0	3	3	3	87	513	261	1539	CoherentMotion_C#v1	1	500
836	0	2	23	3	2	3	3	143	457	429	1371	CoherentMotion_C#v1	1	500
702	1	1	14	2	2	3	3	87	513	261	1539	CoherentMotion_C#v1	1	500
741	1	4	42	2	2	3	3	256	344	768	1032	CoherentMotion_C#v1	1	500
734	1	3	33	3	3	3	3	199	401	597	1203	CoherentMotion_C#v1	1	500
596	1	7	70	1	1	3	3	424	176	1272	528	CoherentMotion_C#v1	1	500
731	1	4	42	2	2	3	3	256	344	768	1032	CoherentMotion_C#v1	1	500
657	1	7	70	2	2	3	3	424	176	1272	528	CoherentMotion_C#v1	1	500
709	0	1	14	1	2	3	3	87	513	261	1539	CoherentMotion_C#v1	1	500
638	1	4	42	1	1	3	3	256	344	768	1032	CoherentMotion_C#v1	1	500
724	1	7	70	0	0	3	3	424	176	1272	528	CoherentMotion_C#v1	1	500
828	0	1	14	2	3	3	3	87	513	261	1539	CoherentMotion_C#v1	1	500
1014	0	1	14	1	3	3	3	87	513	261	1539	CoherentMotion_C#v1	1	500
1140	0	3	33	2	3	3	3	199	401	597	1203	CoherentMotion_C#v1	1	500
743	1	6	61	0	0	3	3	368	232	1104	696	CoherentMotion_C#v1	1	500
718	1	7	70	0	0	3	3	424	176	1272	528	CoherentMotion_C#v1	1	500
822	1	4	42	1	1	3	3	256	344	768	1032	CoherentMotion_C#v1	1	500
1230	1	6	61	1	1	3	3	368	232	1104	696	CoherentMotion_C#v1	1	500
867	1	6	61	1	1	3	3	368	232	1104	696	CoherentMotion_C#v1	1	500
878	0	0	5	2	3	3	3	31	569	93	1707	CoherentMotion_C#v1	1	500
840	1	6	61	3	3	3	3	368	232	1104	696	CoherentMotion_C#v1	1	500
901	1	6	61	1	1	3	3	368	232	1104	696	CoherentMotion_C#v1	1	500
718	1	7	70	0	0	3	3	424	176	1272	528	CoherentMotion_C#v1	1	500
840	1	0	5	0	0	3	3	31	569	93	1707	CoherentMotion_C#v1	1	500
770	1	5	51	3	3	3	3	312	288	936	864	CoherentMotion_C#v1	1	500
1244	1	1	14	3	3	3	3	87	513	261	1539	CoherentMotion_C#v1	1	500
896	0	2	23	3	0	3	3	143	457	429	1371	CoherentMotion_C#v1	1	500
813	1	5	51	2	2	3	3	312	288	936	864	CoherentMotion_C#v1	1	500
661	1	3	33	0	0	3	3	199	401	597	1203	CoherentMotion_C#v1	1	500
601	1	7	70	1	1	3	3	424	176	1272	528	CoherentMotion_C#v1	1	500
799	1	0	5	0	0	3	3	31	569	93	1707	CoherentMotion_C#v1	1	500
889	1	6	61	2	2	3	3	368	232	1104	696	CoherentMotion_C#v1	1	500
692	1	7	70	0	0	3	3	424	176	1272	528	CoherentMotion_C#v1	1	500
682	1	5	51	0	0	3	3	312	288	936	864	CoherentMotion_C#v1	1	500
1009	1	0	5	3	3	3	3	31	569	93	1707	CoherentMotion_C#v1	1	500
700	1	5	51	1	1	3	3	312	288	936	864	CoherentMotion_C#v1	1	500
726	1	6	61	0	0	3	3	368	232	1104	696	CoherentMotion_C#v1	1	500
877	1	3	33	1	1	3	3	199	401	597	1203	CoherentMotion_C#v1	1	500
649	1	7	70	1	1	3	3	424	176	1272	528	CoherentMotion_C#v1	1	500
704	1	7	70	3	3	3	3	424	176	1272	528	CoherentMotion_C#v1	1	500
629	0	1	14	2	0	3	3	87	513	261	1539	CoherentMotion_C#v1	1	500
571	1	5	51	1	1	3	3	312	288	936	864	CoherentMotion_C#v1	1	500
863	0	2	23	2	1	3	3	143	457	429	1371	CoherentMotion_C#v1	1	500
778	1	6	61	2	2	3	3	368	232	1104	696	CoherentMotion_C#v1	1	500
815	0	1	14	3	0	3	3	87	513	261	1539	CoherentMotion_C#v1	1	500
713	0	1	14	3	1	3	3	87	513	261	1539	CoherentMotion_C#v1	1	500
1028	0	0	5	2	3	3	3	31	569	93	1707	CoherentMotion_C#v1	1	500
691	1	6	61	1	1	3	3	368	232	1104	696	CoherentMotion_C#v1	1	500
713	1	7	70	0	0	3	3	424	176	1272	528	CoherentMotion_C#v1	1	500
737	1	4	42	3	3	3	3	256	344	768	1032	CoherentMotion_C#v1	1	500
809	1	4	42	0	0	3	3	256	344	768	1032	CoherentMotion_C#v1	1	500
675	1	5	51	1	1	3	3	312	288	936	864	CoherentMotion_C#v1	1	500
1176	0	0	5	2	1	3	3	31	569	93	1707	CoherentMotion_C#v1	1	500
684	1	6	61	3	3	3	3	368	232	1104	696	CoherentMotion_C#v1	1	500
755	1	4	42	2	2	3	3	256	344	768	1032	CoherentMotion_C#v1	1	500
971	1	5	51	2	2	3	3	312	288	936	864	CoherentMotion_C#v1	1	500
697	1	7	70	3	3	3	3	424	176	1272	528	CoherentMotion_C#v1	1	500
831	0	1	14	1	3	3	3	87	513	261	1539	CoherentMotion_C#v1	1	500
778	0	4	42	0	2	3	3	256	344	768	1032	CoherentMotion_C#v1	1	500
803	0	0	5	2	1	3	3	31	569	93	1707	CoherentMotion_C#v1	1	500
892	0	1	14	2	3	3	3	87	513	261	1539	CoherentMotion_C#v1	1	500
648	1	5	51	1	1	3	3	312	288	936	864	CoherentMotion_C#v1	1	500
669	1	6	61	0	0	3	3	368	232	1104	696	CoherentMotion_C#v1	1	500
821	0	0	5	1	2	3	3	31	569	93	1707	CoherentMotion_C#v1	1	500
927	0	0	5	1	0	3	3	31	569	93	1707	CoherentMotion_C#v1	1	500
1435	0	5	51	2	1	3	3	312	288	936	864	CoherentMotion_C#v1	1	500
690	1	3	33	0	0	3	3	199	401	597	1203	CoherentMotion_C#v1	1	500
748	0	3	33	1	0	3	3	199	401	597	1203	CoherentMotion_C#v1	1	500
692	1	6	61	1	1	3	3	368	232	1104	696	CoherentMotion_C#v1	1	500
1579	0	0	5	2	1	3	3	31	569	93	1707	CoherentMotion_C#v1	1	500
809	1	6	61	1	1	3	3	368	232	1104	696	CoherentMotion_C#v1	1	500
815	1	5	51	0	0	3	3	312	288	936	864	CoherentMotion_C#v1	1	500
652	1	5	51	0	0	3	3	312	288	936	864	CoherentMotion_C#v1	1	500
834	0	3	33	0	3	3	3	199	401	597	1203	CoherentMotion_C#v1	1	500
717	1	4	42	2	2	3	3	256	344	768	1032	CoherentMotion_C#v1	1	500
708	1	3	33	2	2	3	3	199	401	597	1203	CoherentMotion_C#v1	1	500
699	1	3	33	0	0	3	3	199	401	597	1203	CoherentMotion_C#v1	1	500
1150	1	4	42	3	3	3	3	256	344	768	1032	CoherentMotion_C#v1	1	500
626	1	5	51	1	1	3	3	312	288	936	864	CoherentMotion_C#v1	1	500
569	1	7	70	1	1	3	3	424	176	1272	528	CoherentMotion_C#v1	1	500
1929	0	3	33	3	2	3	3	199	401	597	1203	CoherentMotion_C#v1	1	500
1124	1	2	23	2	2	3	3	143	457	429	1371	CoherentMotion_C#v1	1	500
996	1	3	33	0	0	3	3	199	401	597	1203	CoherentMotion_C#v1	1	500
706	1	7	70	0	0	3	3	424	176	1272	528	CoherentMotion_C#v1	1	500
650	1	6	61	0	0	3	3	368	232	1104	696	CoherentMotion_C#v1	1	500
1501	0	1	14	2	0	3	3	87	513	261	1539	CoherentMotion_C#v1	1	500
668	1	6	61	3	3	3	3	368	232	1104	696	CoherentMotion_C#v1	1	500
739	1	3	33	0	0	3	3	199	401	597	1203	CoherentMotion_C#v1	1	500
826	1	3	33	2	2	3	3	199	401	597	1203	CoherentMotion_C#v1	1	500
611	1	7	70	1	1	3	3	424	176	1272	528	CoherentMotion_C#v1	1	500
986	1	6	61	2	2	3	3	368	232	1104	696	CoherentMotion_C#v1	1	500
663	1	7	70	1	1	3	3	424	176	1272	528	CoherentMotion_C#v1	1	500
846	1	4	42	3	3	3	3	256	344	768	1032	CoherentMotion_C#v1	1	500
663	1	7	70	0	0	3	3	424	176	1272	528	CoherentMotion_C#v1	1	500
668	1	2	23	1	1	3	3	143	457	429	1371	CoherentMotion_C#v1	1	500
611	1	6	61	1	1	3	3	368	232	1104	696	CoherentMotion_C#v1	1	500
664	1	6	61	0	0	3	3	368	232	1104	696	CoherentMotion_C#v1	1	500
639	1	4	42	3	3	3	3	256	344	768	1032	CoherentMotion_C#v1	1	500
580	1	4	42	0	0	3	3	256	344	768	1032	CoherentMotion_C#v1	1	500
695	0	2	23	0	1	3	3	143	457	429	1371	CoherentMotion_C#v1	1	500
877	0	1	14	1	3	3	3	87	513	261	1539	CoherentMotion_C#v1	1	500
1133	0	1	14	0	1	3	3	87	513	261	1539	CoherentMotion_C#v1	1	500
700	1	1	14	3	3	3	3	87	513	261	1539	CoherentMotion_C#v1	1	500
614	1	2	23	0	0	3	3	143	457	429	1371	CoherentMotion_C#v1	1	500
618	0	4	42	1	3	3	3	256	344	768	1032	CoherentMotion_C#v1	1	500
591	0	3	33	2	0	3	3	199	401	597	1203	CoherentMotion_C#v1	1	500
1076	1	7	70	2	2	3	3	424	176	1272	528	CoherentMotion_C#v1	1	500
834	1	4	42	1	1	3	3	256	344	768	1032	CoherentMotion_C#v1	1	500
783	1	6	61	3	3	3	3	368	232	1104	696	CoherentMotion_C#v1	1	500
904	0	2	23	1	0	3	3	143	457	429	1371	CoherentMotion_C#v1	1	500
612	1	7	70	3	3	3	3	424	176	1272	528	CoherentMotion_C#v1	1	500
936	0	0	5	0	1	3	3	31	569	93	1707	CoherentMotion_C#v1	1	500
549	0	1	14	3	0	3	3	87	513	261	1539	CoherentMotion_C#v1	1	500
569	0	3	33	1	3	3	3	199	401	597	1203	CoherentMotion_C#v1	1	500
748	0	2	23	2	3	3	3	143	457	429	1371	CoherentMotion_C#v1	1	500
786	1	3	33	2	2	3	3	199	401	597	1203	CoherentMotion_C#v1	1	500
588	1	6	61	3	3	3	3	368	232	1104	696	CoherentMotion_C#v1	1	500
657	1	0	5	2	2	3	3	31	569	93	1707	CoherentMotion_C#v1	1	500
695	1	5	51	1	1	3	3	312	288	936	864	CoherentMotion_C#v1	1	500
637	0	5	51	0	2	3	3	312	288	936	864	CoherentMotion_C#v1	1	500
609	0	3	33	0	3	3	3	199	401	597	1203	CoherentMotion_C#v1	1	500
599	0	3	33	3	2	3	3	199	401	597	1203	CoherentMotion_C#v1	1	500
554	0	2	23	1	3	3	3	143	457	429	1371	CoherentMotion_C#v1	1	500
765	1	6	61	0	0	3	3	368	232	1104	696	CoherentMotion_C#v1	1	500
647	1	7	70	3	3	3	3	424	176	1272	528	CoherentMotion_C#v1	1	500
892	1	4	42	1	1	3	3	256	344	768	1032	CoherentMotion_C#v1	1	500
727	0	0	5	2	3	3	3	31	569	93	1707	CoherentMotion_C#v1	1	500
592	1	1	14	0	0	3	3	87	513	261	1539	CoherentMotion_C#v1	1	500
724	1	6	61	3	3	3	3	368	232	1104	696	CoherentMotion_C#v1	1	500
860	1	3	33	3	3	3	3	199	401	597	1203	CoherentMotion_C#v1	1	500
727	0	4	42	1	3	3	3	256	344	768	1032	CoherentMotion_C#v1	1	500
911	0	0	5	1	3	3	3	31	569	93	1707	CoherentMotion_C#v1	1	500
698	0	0	5	0	2	3	3	31	569	93	1707	CoherentMotion_C#v1	1	500
720	1	5	51	3	3	3	3	312	288	936	864	CoherentMotion_C#v1	1	500
648	1	6	61	0	0	3	3	368	232	1104	696	CoherentMotion_C#v1	1	500
862	1	1	14	3	3	3	3	87	513	261	1539	CoherentMotion_C#v1	1	500
728	1	6	61	3	3	3	3	368	232	1104	696	CoherentMotion_C#v1	1	500
689	1	1	14	3	3	3	3	87	513	261	1539	CoherentMotion_C#v1	1	500
663	0	3	33	1	3	3	3	199	401	597	1203	CoherentMotion_C#v1	1	500
1021	1	7	70	0	0	3	3	424	176	1272	528	CoherentMotion_C#v1	1	500
860	1	1	14	1	1	3	3	87	513	261	1539	CoherentMotion_C#v1	1	500
744	1	5	51	2	2	3	3	312	288	936	864	CoherentMotion_C#v1	1	500
816	1	7	70	0	0	3	3	424	176	1272	528	CoherentMotion_C#v1	1	500
745	1	1	14	1	1	3	3	87	513	261	1539	CoherentMotion_C#v1	1	500
946	1	3	33	1	1	3	3	199	401	597	1203	CoherentMotion_C#v1	1	500
655	1	6	61	0	0	3	3	368	232	1104	696	CoherentMotion_C#v1	1	500
660	1	7	70	2	2	3	3	424	176	1272	528	CoherentMotion_C#v1	1	500
666	1	4	42	3	3	3	3	256	344	768	1032	CoherentMotion_C#v1	1	500
976	0	1	14	2	0	3	3	87	513	261	1539	CoherentMotion_C#v1	1	500
798	0	0	5	1	3	3	3	31	569	93	1707	CoherentMotion_C#v1	1	500
664	1	6	61	1	1	3	3	368	232	1104	696	CoherentMotion_C#v1	1	500
1278	1	1	14	3	3	3	3	87	513	261	1539	CoherentMotion_C#v1	1	500
931	0	0	5	0	3	3	3	31	569	93	1707	CoherentMotion_C#v1	1	500
689	1	7	70	2	2	3	3	424	176	1272	528	CoherentMotion_C#v1	1	500
776	1	2	23	1	1	3	3	143	457	429	1371	CoherentMotion_C#v1	1	500
832	1	2	23	1	1	3	3	143	457	429	1371	CoherentMotion_C#v1	1	500
871	0	1	14	2	3	3	3	87	513	261	1539	CoherentMotion_C#v1	1	500
758	1	7	70	3	3	3	3	424	176	1272	528	CoherentMotion_C#v1	1	500
975	0	1	14	1	2	3	3	87	513	261	1539	CoherentMotion_C#v1	1	500
782	1	5	51	3	3	3	3	312	288	936	864	CoherentMotion_C#v1	1	500
743	1	3	33	2	2	3	3	199	401	597	1203	CoherentMotion_C#v1	1	500
718	1	6	61	2	2	3	3	368	232	1104	696	CoherentMotion_C#v1	1	500
771	1	2	23	1	1	3	3	143	457	429	1371	CoherentMotion_C#v1	1	500
721	0	1	14	0	1	3	3	87	513	261	1539	CoherentMotion_C#v1	1	500
695	1	6	61	3	3	3	3	368	232	1104	696	CoherentMotion_C#v1	1	500
830	1	5	51	3	3	3	3	312	288	936	864	CoherentMotion_C#v1	1	500
681	1	6	61	1	1	3	3	368	232	1104	696	CoherentMotion_C#v1	1	500
623	1	6	61	2	2	3	3	368	232	1104	696	CoherentMotion_C#v1	1	500
708	1	3	33	1	1	3	3	199	401	597	1203	CoherentMotion_C#v1	1	500
700	1	6	61	0	0	3	3	368	232	1104	696	CoherentMotion_C#v1	1	500
658	1	7	70	1	1	3	3	424	176	1272	528	CoherentMotion_C#v1	1	500
921	0	2	23	0	3	3	3	143	457	429	1371	CoherentMotion_C#v1	1	500
917	0	0	5	0	3	3	3	31	569	93	1707	CoherentMotion_C#v1	1	500
706	1	4	42	0	0	3	3	256	344	768	1032	CoherentMotion_C#v1	1	500
680	0	2	23	1	0	3	3	143	457	429	1371	CoherentMotion_C#v1	1	500
576	1	4	42	1	1	3	3	256	344	768	1032	CoherentMotion_C#v1	1	500
691	0	1	14	3	2	3	3	87	513	261	1539	CoherentMotion_C#v1	1	500
618	1	6	61	0	0	3	3	368	232	1104	696	CoherentMotion_C#v1	1	500
783	0	1	14	1	0	3	3	87	513	261	1539	CoherentMotion_C#v1	1	500
696	1	6	61	0	0	3	3	368	232	1104	696	CoherentMotion_C#v1	1	500
1245	0	2	23	2	3	3	3	143	457	429	1371	CoherentMotion_C#v1	1	500
643	1	7	70	1	1	3	3	424	176	1272	528	CoherentMotion_C#v1	1	500
665	1	5	51	0	0	3	3	312	288	936	864	CoherentMotion_C#v1	1	500
587	1	7	70	1	1	3	3	424	176	1272	528	CoherentMotion_C#v1	1	500
539	1	4	42	0	0	3	3	256	344	768	1032	CoherentMotion_C#v1	1	500
693	1	2	23	3	3	3	3	143	457	429	1371	CoherentMotion_C#v1	1	500
604	1	4	42	0	0	3	3	256	344	768	1032	CoherentMotion_C#v1	1	500
671	1	7	70	3	3	3	3	424	176	1272	528	CoherentMotion_C#v1	1	500
758	1	3	33	2	2	3	3	199	401	597	1203	CoherentMotion_C#v1	1	500
735	0	1	14	1	3	3	3	87	513	261	1539	CoherentMotion_C#v1	1	500
1110	1	2	23	2	2	3	3	143	457	429	1371	CoherentMotion_C#v1	1	500
968	1	2	23	3	3	3	3	143	457	429	1371	CoherentMotion_C#v1	1	500
692	1	4	42	2	2	3	3	256	344	768	1032	CoherentMotion_C#v1	1	500
667	1	3	33	0	0	3	3	199	401	597	1203	CoherentMotion_C#v1	1	500
593	1	4	42	1	1	3	3	256	344	768	1032	CoherentMotion_C#v1	1	500
757	1	3	33	3	3	3	3	199	401	597	1203	CoherentMotion_C#v1	1	500
655	1	7	70	1	1	3	3	424	176	1272	528	CoherentMotion_C#v1	1	500
755	0	1	14	1	3	3	3	87	513	261	1539	CoherentMotion_C#v1	1	500
908	0	0	5	1	2	3	3	31	569	93	1707	CoherentMotion_C#v1	1	500
696	0	0	5	3	0	3	3	31	569	93	1707	CoherentMotion_C#v1	1	500
608	1	4	42	3	3	3	3	256	344	768	1032	CoherentMotion_C#v1	1	500
971	1	2	23	1	1	3	3	143	457	429	1371	CoherentMotion_C#v1	1	500
759	0	0	5	1	3	3	3	31	569	93	1707	CoherentMotion_C#v1	1	500
624	1	4	42	0	0	3	3	256	344	768	1032	CoherentMotion_C#v1	1	500
549	1	4	42	1	1	3	3	256	344	768	1032	CoherentMotion_C#v1	1	500
583	1	3	33	3	3	3	3	199	401	597	1203	CoherentMotion_C#v1	1	500
763	1	3	33	0	0	3	3	199	401	597	1203	CoherentMotion_C#v1	1	500
756	1	5	51	2	2	3	3	312	288	936	864	CoherentMotion_C#v1	1	500
540	1	5	51	1	1	3	3	312	288	936	864	CoherentMotion_C#v1	1	500
703	0	1	14	0	2	3	3	87	513	261	1539	CoherentMotion_C#v1	1	500
2278	0	0	5	2	1	3	3	31	569	93	1707	CoherentMotion_C#v1	1	500
540	1	6	61	2	2	3	3	368	232	1104	696	CoherentMotion_C#v1	1	500
776	0	0	5	0	3	3	3	31	569	93	1707	CoherentMotion_C#v1	1	500
928	1	0	5	1	1	3	3	31	569	93	1707	CoherentMotion_C#v1	1	500
685	1	6	61	3	3	3	3	368	232	1104	696	CoherentMotion_C#v1	1	500
692	0	4	42	0	2	3	3	256	344	768	1032	CoherentMotion_C#v1	1	500
587	1	5	51	1	1	3	3	312	288	936	864	CoherentMotion_C#v1	1	500
623	1	4	42	3	3	3	3	256	344	768	1032	CoherentMotion_C#v1	1	500
611	1	7	70	1	1	3	3	424	176	1272	528	CoherentMotion_C#v1	1	500
950	0	0	5	1	2	3	3	31	569	93	1707	CoherentMotion_C#v1	1	500
614	1	1	14	1	1	3	3	87	513	261	1539	CoherentMotion_C#v1	1	500
713	1	5	51	2	2	3	3	312	288	936	864	CoherentMotion_C#v1	1	500
656	0	3	33	2	1	3	3	199	401	597	1203	CoherentMotion_C#v1	1	500
726	1	6	61	1	1	3	3	368	232	1104	696	CoherentMotion_C#v1	1	500
702	1	5	51	2	2	3	3	312	288	936	864	CoherentMotion_C#v1	1	500
708	1	2	23	1	1	3	3	143	457	429	1371	CoherentMotion_C#v1	1	500
859	1	4	42	1	1	3	3	256	344	768	1032	CoherentMotion_C#v1	1	500
1158	0	0	5	2	1	3	3	31	569	93	1707	CoherentMotion_C#v1	1	500
728	1	7	70	2	2	3	3	424	176	1272	528	CoherentMotion_C#v1	1	500
576	1	6	61	2	2	3	3	368	232	1104	696	CoherentMotion_C#v1	1	500
595	0	6	61	0	2	3	3	368	232	1104	696	CoherentMotion_C#v1	1	500
583	0	7	70	2	1	3	3	424	176	1272	528	CoherentMotion_C#v1	1	500
1002	0	1	14	1	3	3	3	87	513	261	1539	CoherentMotion_C#v1	1	500
698	0	0	5	2	1	3	3	31	569	93	1707	CoherentMotion_C#v1	1	500
688	0	2	23	2	0	3	3	143	457	429	1371	CoherentMotion_C#v1	1	500
647	1	1	14	1	1	3	3	87	513	261	1539	CoherentMotion_C#v1	1	500
765	1	5	51	0	0	3	3	312	288	936	864	CoherentMotion_C#v1	1	500
657	0	4	42	0	2	3	3	256	344	768	1032	CoherentMotion_C#v1	1	500
715	0	3	33	2	0	3	3	199	401	597	1203	CoherentMotion_C#v1	1	500
832	0	3	33	2	3	3	3	199	401	597	1203	CoherentMotion_C#v1	1	500
762	1	7	70	2	2	3	3	424	176	1272	528	CoherentMotion_C#v1	1	500
629	1	6	61	3	3	3	3	368	232	1104	696	CoherentMotion_C#v1	1	500
615	1	5	51	2	2	3	3	312	288	936	864	CoherentMotion_C#v1	1	500
763	1	2	23	0	0	3	3	143	457	429	1371	CoherentMotion_C#v1	1	500
630	1	7	70	1	1	3	3	424	176	1272	528	CoherentMotion_C#v1	1	500
619	1	0	5	2	2	3	3	31	569	93	1707	CoherentMotion_C#v1	1	500
750	1	0	5	1	1	3	3	31	569	93	1707	CoherentMotion_C#v1	1	500
632	1	6	61	2	2	3	3	368	232	1104	696	CoherentMotion_C#v1	1	500
796	1	1	14	1	1	3	3	87	513	261	1539	CoherentMotion_C#v1	1	500
1318	0	3	33	0	3	3	3	199	401	597	1203	CoherentMotion_C#v1	1	500
648	0	1	14	3	2	3	3	87	513	261	1539	CoherentMotion_C#v1	1	500
545	1	6	61	0	0	3	3	368	232	1104	696	CoherentMotion_C#v1	1	500
692	1	4	42	3	3	3	3	256	344	768	1032	CoherentMotion_C#v1	1	500
602	1	3	33	2	2	3	3	199	401	597	1203	CoherentMotion_C#v1	1	500
590	1	5	51	3	3	3	3	312	288	936	864	CoherentMotion_C#v1	1	500
579	1	5	51	2	2	3	3	312	288	936	864	CoherentMotion_C#v1	1	500
582	1	7	70	3	3	3	3	424	176	1272	528	CoherentMotion_C#v1	1	500
761	1	5	51	3	3	3	3	312	288	936	864	CoherentMotion_C#v1	1	500
707	1	0	5	3	3	3	3	31	569	93	1707	CoherentMotion_C#v1	1	500
617	1	0	5	2	2	3	3	31	569	93	1707	CoherentMotion_C#v1	1	500
1102	1	4	42	3	3	3	3	256	344	768	1032	CoherentMotion_C#v1	1	500
816	1	2	23	3	3	3	3	143	457	429	1371	CoherentMotion_C#v1	1	500
745	1	3	33	3	3	3	3	199	401	597	1203	CoherentMotion_C#v1	1	500
816	0	0	5	0	3	3	3	31	569	93	1707	CoherentMotion_C#v1	1	500
777	1	1	14	3	3	3	3	87	513	261	1539	CoherentMotion_C#v1	1	500
819	1	4	42	0	0	3	3	256	344	768	1032	CoherentMotion_C#v1	1	500
1180	0	2	23	2	0	3	3	143	457	429	1371	CoherentMotion_C#v1	1	500
880	0	0	5	3	2	3	3	31	569	93	1707	CoherentMotion_C#v1	1	500
812	1	4	42	1	1	3	3	256	344	768	1032	CoherentMotion_C#v1	1	500
676	1	6	61	0	0	3	3	368	232	1104	696	CoherentMotion_C#v1	1	500
1211	0	0	5	1	0	3	3	31	569	93	1707	CoherentMotion_C#v1	1	500
799	1	2	23	0	0	3	3	143	457	429	1371	CoherentMotion_C#v1	1	500
841	0	1	14	3	1	3	3	87	513	261	1539	CoherentMotion_C#v1	1	500
659	1	5	51	2	2	3	3	312	288	936	864	CoherentMotion_C#v1	1	500
693	1	3	33	0	0	3	3	199	401	597	1203	CoherentMotion_C#v1	1	500
669	1	3	33	1	1	3	3	199	401	597	1203	CoherentMotion_C#v1	1	500
1041	0	1	14	1	0	3	3	87	513	261	1539	CoherentMotion_C#v1	1	500
788	1	2	23	0	0	3	3	143	457	429	1371	CoherentMotion_C#v1	1	500
702	1	2	23	1	1	3	3	143	457	429	1371	CoherentMotion_C#v1	1	500
660	1	4	42	3	3	3	3	256	344	768	1032	CoherentMotion_C#v1	1	500
827	1	5	51	3	3	3	3	312	288	936	864	CoherentMotion_C#v1	1	500
757	1	1	14	1	1	3	3	87	513	261	1539	CoherentMotion_C#v1	1	500
670	1	7	70	1	1	3	3	424	176	1272	528	CoherentMotion_C#v1	1	500
771	1	0	5	1	1	3	3	31	569	93	1707	CoherentMotion_C#v1	1	500
717	1	3	33	0	0	3	3	199	401	597	1203	CoherentMotion_C#v1	1	500
900	1	0	5	3	3	3	3	31	569	93	1707	CoherentMotion_C#v1	1	500
753	0	2	23	2	3	3	3	143	457	429	1371	CoherentMotion_C#v1	1	500
1047	1	2	23	3	3	3	3	143	457	429	1371	CoherentMotion_C#v1	1	500
967	0	1	14	0	3	3	3	87	513	261	1539	CoherentMotion_C#v1	1	500
805	1	6	61	0	0	3	3	368	232	1104	696	CoherentMotion_C#v1	1	500
895	0	0	5	2	0	3	3	31	569	93	1707	CoherentMotion_C#v1	1	500
604	1	7	70	1	1	3	3	424	176	1272	528	CoherentMotion_C#v1	1	500
653	1	2	23	0	0	3	3	143	457	429	1371	CoherentMotion_C#v1	1	500
646	1	7	70	2	2	3	3	424	176	1272	528	CoherentMotion_C#v1	1	500
668	1	4	42	1	1	3	3	256	344	768	1032	CoherentMotion_C#v1	1	500
704	1	6	61	2	2	3	3	368	232	1104	696	CoherentMotion_C#v1	1	500
616	1	5	51	1	1	3	3	312	288	936	864	CoherentMotion_C#v1	1	500
925	1	1	14	2	2	3	3	87	513	261	1539	CoherentMotion_C#v1	1	500
730	0	2	23	1	2	3	3	143	457	429	1371	CoherentMotion_C#v1	1	500
610	1	5	51	1	1	3	3	312	288	936	864	CoherentMotion_C#v1	1	500
