# Supplementary material for: The Leuven Embedded Figures Test (L-EFT): measuring perception, intelligence or executive function?
Source: PeerJ. 2018 Mar 26;6:e4524. doi: 10.7717/peerj.4524 (PMC5875396; doi:10.7717/peerj.4524)
Supplement: Supplemental Information 9 [file peerj-06-4524-s009.zip › Study 1/CoherentMotion/118120CoherentMotion.csv]

ReactionTime	Accuracy	CoherenceLevel	CoherenceValue	StimDirection	RespDirection	G_MeanCoherentSpeed	G_MeanRandomSpeed	TotalCoherent	TotalRandom	TotalCoherentSpeed	TotalRandomSpeed	TestID	MainPrac	MotionDuration
2408	1	0	5	3	3	3	3	31	569	93	1707	CoherentMotion_C#v1	0	1000
1610	1	2	23	1	1	3	3	143	457	429	1371	CoherentMotion_C#v1	0	1000
3824	0	7	70	0	3	3	3	424	176	1272	528	CoherentMotion_C#v1	0	1000
1327	1	0	5	1	1	3	3	31	569	93	1707	CoherentMotion_C#v1	0	1000
1110	1	1	14	1	1	3	3	87	513	261	1539	CoherentMotion_C#v1	0	1000
1343	1	5	51	3	3	3	3	312	288	936	864	CoherentMotion_C#v1	0	1000
1334	0	1	14	1	3	3	3	87	513	261	1539	CoherentMotion_C#v1	0	1000
1612	0	5	51	2	3	3	3	312	288	936	864	CoherentMotion_C#v1	0	1000
1516	1	5	51	1	1	3	3	312	288	936	864	CoherentMotion_C#v1	0	1000
1432	1	6	61	3	3	3	3	368	232	1104	696	CoherentMotion_C#v1	0	1000
1193	1	4	42	3	3	3	3	256	344	768	1032	CoherentMotion_C#v1	0	1000
1475	0	1	14	3	1	3	3	87	513	261	1539	CoherentMotion_C#v1	0	1000
1353	1	3	33	1	1	3	3	199	401	597	1203	CoherentMotion_C#v1	0	1000
1408	0	2	23	2	3	3	3	143	457	429	1371	CoherentMotion_C#v1	0	1000
1185	1	0	5	3	3	3	3	31	569	93	1707	CoherentMotion_C#v1	0	1000
1260	1	5	51	1	1	3	3	312	288	936	864	CoherentMotion_C#v1	0	1000
1561	0	7	70	2	3	3	3	424	176	1272	528	CoherentMotion_C#v1	0	1000
1238	1	6	61	1	1	3	3	368	232	1104	696	CoherentMotion_C#v1	0	1000
1283	1	7	70	2	2	3	3	424	176	1272	528	CoherentMotion_C#v1	0	1000
1231	1	7	70	3	3	3	3	424	176	1272	528	CoherentMotion_C#v1	0	1000
1325	1	4	42	3	3	3	3	256	344	768	1032	CoherentMotion_C#v1	0	1000
1196	1	1	14	1	1	3	3	87	513	261	1539	CoherentMotion_C#v1	0	1000
1024	1	7	70	1	1	3	3	424	176	1272	528	CoherentMotion_C#v1	0	1000
1734	1	6	61	1	1	3	3	368	232	1104	696	CoherentMotion_C#v1	0	1000
1251	0	1	14	1	0	3	3	87	513	261	1539	CoherentMotion_C#v1	0	1000
1342	1	5	51	0	0	3	3	312	288	936	864	CoherentMotion_C#v1	0	1000
1452	1	6	61	1	1	3	3	368	232	1104	696	CoherentMotion_C#v1	0	1000
1806	0	5	51	1	2	3	3	312	288	936	864	CoherentMotion_C#v1	0	1000
1370	1	2	23	1	1	3	3	143	457	429	1371	CoherentMotion_C#v1	0	1000
1355	1	5	51	3	3	3	3	312	288	936	864	CoherentMotion_C#v1	0	1000
1519	0	0	5	2	0	3	3	31	569	93	1707	CoherentMotion_C#v1	0	1000
1371	1	1	14	2	2	3	3	87	513	261	1539	CoherentMotion_C#v1	0	1000
1365	1	7	70	0	0	3	3	424	176	1272	528	CoherentMotion_C#v1	0	1000
1229	1	3	33	3	3	3	3	199	401	597	1203	CoherentMotion_C#v1	0	1000
1263	0	4	42	3	1	3	3	256	344	768	1032	CoherentMotion_C#v1	0	1000
1183	1	2	23	0	0	3	3	143	457	429	1371	CoherentMotion_C#v1	0	1000
1314	0	2	23	1	0	3	3	143	457	429	1371	CoherentMotion_C#v1	0	1000
1271	0	2	23	2	1	3	3	143	457	429	1371	CoherentMotion_C#v1	0	1000
1229	1	2	23	1	1	3	3	143	457	429	1371	CoherentMotion_C#v1	0	1000
1294	1	4	42	3	3	3	3	256	344	768	1032	CoherentMotion_C#v1	0	1000
1384	1	7	70	0	0	3	3	424	176	1272	528	CoherentMotion_C#v1	0	1000
1271	1	0	5	2	2	3	3	31	569	93	1707	CoherentMotion_C#v1	0	1000
1318	1	1	14	3	3	3	3	87	513	261	1539	CoherentMotion_C#v1	0	1000
1101	1	7	70	3	3	3	3	424	176	1272	528	CoherentMotion_C#v1	0	1000
1357	0	1	14	2	1	3	3	87	513	261	1539	CoherentMotion_C#v1	0	1000
1461	0	6	61	1	0	3	3	368	232	1104	696	CoherentMotion_C#v1	0	1000
1270	1	2	23	1	1	3	3	143	457	429	1371	CoherentMotion_C#v1	0	1000
1197	1	6	61	0	0	3	3	368	232	1104	696	CoherentMotion_C#v1	0	1000
1318	0	0	5	3	2	3	3	31	569	93	1707	CoherentMotion_C#v1	0	1000
1232	1	7	70	1	1	3	3	424	176	1272	528	CoherentMotion_C#v1	0	1000
1353	1	6	61	3	3	3	3	368	232	1104	696	CoherentMotion_C#v1	0	1000
1364	1	4	42	1	1	3	3	256	344	768	1032	CoherentMotion_C#v1	0	1000
1226	1	6	61	3	3	3	3	368	232	1104	696	CoherentMotion_C#v1	0	1000
1277	0	7	70	2	0	3	3	424	176	1272	528	CoherentMotion_C#v1	0	1000
1054	1	4	42	3	3	3	3	256	344	768	1032	CoherentMotion_C#v1	0	1000
1317	1	0	5	3	3	3	3	31	569	93	1707	CoherentMotion_C#v1	0	1000
1072	1	3	33	0	0	3	3	199	401	597	1203	CoherentMotion_C#v1	0	1000
1244	1	3	33	0	0	3	3	199	401	597	1203	CoherentMotion_C#v1	0	1000
1298	1	6	61	0	0	3	3	368	232	1104	696	CoherentMotion_C#v1	0	1000
1267	1	3	33	1	1	3	3	199	401	597	1203	CoherentMotion_C#v1	0	1000
1132	1	6	61	3	3	3	3	368	232	1104	696	CoherentMotion_C#v1	0	1000
1287	1	3	33	2	2	3	3	199	401	597	1203	CoherentMotion_C#v1	0	1000
1024	1	2	23	2	2	3	3	143	457	429	1371	CoherentMotion_C#v1	0	1000
1109	1	4	42	2	2	3	3	256	344	768	1032	CoherentMotion_C#v1	0	1000
1073	0	0	5	0	3	3	3	31	569	93	1707	CoherentMotion_C#v1	0	1000
1093	1	6	61	3	3	3	3	368	232	1104	696	CoherentMotion_C#v1	0	1000
1360	1	6	61	0	0	3	3	368	232	1104	696	CoherentMotion_C#v1	0	1000
1605	1	0	5	1	1	3	3	31	569	93	1707	CoherentMotion_C#v1	0	1000
1060	1	2	23	0	0	3	3	143	457	429	1371	CoherentMotion_C#v1	0	1000
1245	0	4	42	3	2	3	3	256	344	768	1032	CoherentMotion_C#v1	0	1000
1368	1	7	70	0	0	3	3	424	176	1272	528	CoherentMotion_C#v1	0	1000
1153	0	3	33	2	3	3	3	199	401	597	1203	CoherentMotion_C#v1	0	1000
1124	0	4	42	2	0	3	3	256	344	768	1032	CoherentMotion_C#v1	0	1000
1023	1	5	51	0	0	3	3	312	288	936	864	CoherentMotion_C#v1	0	1000
1268	1	3	33	1	1	3	3	199	401	597	1203	CoherentMotion_C#v1	0	1000
1163	1	6	61	1	1	3	3	368	232	1104	696	CoherentMotion_C#v1	0	1000
1214	1	5	51	2	2	3	3	312	288	936	864	CoherentMotion_C#v1	0	1000
1170	0	7	70	2	0	3	3	424	176	1272	528	CoherentMotion_C#v1	0	1000
1101	1	7	70	0	0	3	3	424	176	1272	528	CoherentMotion_C#v1	0	1000
1349	1	0	5	3	3	3	3	31	569	93	1707	CoherentMotion_C#v1	0	1000
850	1	4	42	0	0	3	3	256	344	768	1032	CoherentMotion_C#v1	1	500
595	1	4	42	3	3	3	3	256	344	768	1032	CoherentMotion_C#v1	1	500
632	1	2	23	1	1	3	3	143	457	429	1371	CoherentMotion_C#v1	1	500
782	0	2	23	3	2	3	3	143	457	429	1371	CoherentMotion_C#v1	1	500
798	0	3	33	1	3	3	3	199	401	597	1203	CoherentMotion_C#v1	1	500
695	1	2	23	1	1	3	3	143	457	429	1371	CoherentMotion_C#v1	1	500
752	1	4	42	2	2	3	3	256	344	768	1032	CoherentMotion_C#v1	1	500
799	1	5	51	2	2	3	3	312	288	936	864	CoherentMotion_C#v1	1	500
745	0	2	23	2	3	3	3	143	457	429	1371	CoherentMotion_C#v1	1	500
718	1	5	51	0	0	3	3	312	288	936	864	CoherentMotion_C#v1	1	500
870	0	1	14	0	2	3	3	87	513	261	1539	CoherentMotion_C#v1	1	500
1130	1	5	51	3	3	3	3	312	288	936	864	CoherentMotion_C#v1	1	500
1164	0	0	5	3	0	3	3	31	569	93	1707	CoherentMotion_C#v1	1	500
854	0	2	23	1	2	3	3	143	457	429	1371	CoherentMotion_C#v1	1	500
754	1	3	33	1	1	3	3	199	401	597	1203	CoherentMotion_C#v1	1	500
874	1	3	33	2	2	3	3	199	401	597	1203	CoherentMotion_C#v1	1	500
654	1	3	33	1	1	3	3	199	401	597	1203	CoherentMotion_C#v1	1	500
723	1	4	42	1	1	3	3	256	344	768	1032	CoherentMotion_C#v1	1	500
666	1	3	33	1	1	3	3	199	401	597	1203	CoherentMotion_C#v1	1	500
556	1	7	70	3	3	3	3	424	176	1272	528	CoherentMotion_C#v1	1	500
730	1	2	23	1	1	3	3	143	457	429	1371	CoherentMotion_C#v1	1	500
707	1	7	70	3	3	3	3	424	176	1272	528	CoherentMotion_C#v1	1	500
619	1	6	61	3	3	3	3	368	232	1104	696	CoherentMotion_C#v1	1	500
696	1	0	5	1	1	3	3	31	569	93	1707	CoherentMotion_C#v1	1	500
653	1	6	61	3	3	3	3	368	232	1104	696	CoherentMotion_C#v1	1	500
697	1	7	70	3	3	3	3	424	176	1272	528	CoherentMotion_C#v1	1	500
954	0	2	23	3	2	3	3	143	457	429	1371	CoherentMotion_C#v1	1	500
584	1	6	61	1	1	3	3	368	232	1104	696	CoherentMotion_C#v1	1	500
820	1	4	42	2	2	3	3	256	344	768	1032	CoherentMotion_C#v1	1	500
581	1	4	42	0	0	3	3	256	344	768	1032	CoherentMotion_C#v1	1	500
826	1	2	23	3	3	3	3	143	457	429	1371	CoherentMotion_C#v1	1	500
684	0	0	5	0	1	3	3	31	569	93	1707	CoherentMotion_C#v1	1	500
642	1	4	42	1	1	3	3	256	344	768	1032	CoherentMotion_C#v1	1	500
832	1	3	33	1	1	3	3	199	401	597	1203	CoherentMotion_C#v1	1	500
763	0	1	14	0	3	3	3	87	513	261	1539	CoherentMotion_C#v1	1	500
834	1	2	23	0	0	3	3	143	457	429	1371	CoherentMotion_C#v1	1	500
684	0	1	14	1	0	3	3	87	513	261	1539	CoherentMotion_C#v1	1	500
569	1	7	70	0	0	3	3	424	176	1272	528	CoherentMotion_C#v1	1	500
800	1	6	61	2	2	3	3	368	232	1104	696	CoherentMotion_C#v1	1	500
1071	1	5	51	0	0	3	3	312	288	936	864	CoherentMotion_C#v1	1	500
640	1	5	51	2	2	3	3	312	288	936	864	CoherentMotion_C#v1	1	500
861	0	1	14	2	0	3	3	87	513	261	1539	CoherentMotion_C#v1	1	500
577	1	7	70	1	1	3	3	424	176	1272	528	CoherentMotion_C#v1	1	500
933	0	4	42	2	1	3	3	256	344	768	1032	CoherentMotion_C#v1	1	500
526	1	3	33	3	3	3	3	199	401	597	1203	CoherentMotion_C#v1	1	500
913	1	0	5	1	1	3	3	31	569	93	1707	CoherentMotion_C#v1	1	500
585	0	1	14	0	3	3	3	87	513	261	1539	CoherentMotion_C#v1	1	500
724	0	5	51	3	1	3	3	312	288	936	864	CoherentMotion_C#v1	1	500
568	1	7	70	1	1	3	3	424	176	1272	528	CoherentMotion_C#v1	1	500
608	1	7	70	1	1	3	3	424	176	1272	528	CoherentMotion_C#v1	1	500
848	1	4	42	2	2	3	3	256	344	768	1032	CoherentMotion_C#v1	1	500
592	1	7	70	1	1	3	3	424	176	1272	528	CoherentMotion_C#v1	1	500
619	1	6	61	1	1	3	3	368	232	1104	696	CoherentMotion_C#v1	1	500
806	0	3	33	1	0	3	3	199	401	597	1203	CoherentMotion_C#v1	1	500
568	1	7	70	3	3	3	3	424	176	1272	528	CoherentMotion_C#v1	1	500
637	1	4	42	1	1	3	3	256	344	768	1032	CoherentMotion_C#v1	1	500
587	1	7	70	3	3	3	3	424	176	1272	528	CoherentMotion_C#v1	1	500
711	0	3	33	2	0	3	3	199	401	597	1203	CoherentMotion_C#v1	1	500
694	1	6	61	3	3	3	3	368	232	1104	696	CoherentMotion_C#v1	1	500
820	1	5	51	1	1	3	3	312	288	936	864	CoherentMotion_C#v1	1	500
630	1	4	42	3	3	3	3	256	344	768	1032	CoherentMotion_C#v1	1	500
555	1	5	51	1	1	3	3	312	288	936	864	CoherentMotion_C#v1	1	500
742	1	3	33	3	3	3	3	199	401	597	1203	CoherentMotion_C#v1	1	500
534	1	5	51	0	0	3	3	312	288	936	864	CoherentMotion_C#v1	1	500
552	1	6	61	0	0	3	3	368	232	1104	696	CoherentMotion_C#v1	1	500
611	1	6	61	2	2	3	3	368	232	1104	696	CoherentMotion_C#v1	1	500
737	1	1	14	0	0	3	3	87	513	261	1539	CoherentMotion_C#v1	1	500
559	1	4	42	2	2	3	3	256	344	768	1032	CoherentMotion_C#v1	1	500
651	1	6	61	3	3	3	3	368	232	1104	696	CoherentMotion_C#v1	1	500
687	1	1	14	1	1	3	3	87	513	261	1539	CoherentMotion_C#v1	1	500
678	1	7	70	2	2	3	3	424	176	1272	528	CoherentMotion_C#v1	1	500
18526	0	3	33	0	1	3	3	199	401	597	1203	CoherentMotion_C#v1	1	500
811	1	6	61	1	1	3	3	368	232	1104	696	CoherentMotion_C#v1	1	500
540	1	5	51	1	1	3	3	312	288	936	864	CoherentMotion_C#v1	1	500
536	1	7	70	3	3	3	3	424	176	1272	528	CoherentMotion_C#v1	1	500
687	0	0	5	3	0	3	3	31	569	93	1707	CoherentMotion_C#v1	1	500
1288	1	6	61	0	0	3	3	368	232	1104	696	CoherentMotion_C#v1	1	500
1117	0	0	5	3	2	3	3	31	569	93	1707	CoherentMotion_C#v1	1	500
1013	0	6	61	2	0	3	3	368	232	1104	696	CoherentMotion_C#v1	1	500
1094	1	4	42	2	2	3	3	256	344	768	1032	CoherentMotion_C#v1	1	500
639	1	2	23	0	0	3	3	143	457	429	1371	CoherentMotion_C#v1	1	500
845	1	4	42	0	0	3	3	256	344	768	1032	CoherentMotion_C#v1	1	500
612	1	7	70	0	0	3	3	424	176	1272	528	CoherentMotion_C#v1	1	500
684	1	5	51	2	2	3	3	312	288	936	864	CoherentMotion_C#v1	1	500
520	1	6	61	0	0	3	3	368	232	1104	696	CoherentMotion_C#v1	1	500
606	1	5	51	0	0	3	3	312	288	936	864	CoherentMotion_C#v1	1	500
674	1	6	61	1	1	3	3	368	232	1104	696	CoherentMotion_C#v1	1	500
695	1	6	61	2	2	3	3	368	232	1104	696	CoherentMotion_C#v1	1	500
662	1	7	70	2	2	3	3	424	176	1272	528	CoherentMotion_C#v1	1	500
1140	0	0	5	3	0	3	3	31	569	93	1707	CoherentMotion_C#v1	1	500
621	1	7	70	0	0	3	3	424	176	1272	528	CoherentMotion_C#v1	1	500
730	1	3	33	2	2	3	3	199	401	597	1203	CoherentMotion_C#v1	1	500
711	1	3	33	3	3	3	3	199	401	597	1203	CoherentMotion_C#v1	1	500
634	1	5	51	3	3	3	3	312	288	936	864	CoherentMotion_C#v1	1	500
831	0	4	42	3	0	3	3	256	344	768	1032	CoherentMotion_C#v1	1	500
1314	0	4	42	3	1	3	3	256	344	768	1032	CoherentMotion_C#v1	1	500
856	0	1	14	3	1	3	3	87	513	261	1539	CoherentMotion_C#v1	1	500
699	1	7	70	0	0	3	3	424	176	1272	528	CoherentMotion_C#v1	1	500
712	1	7	70	3	3	3	3	424	176	1272	528	CoherentMotion_C#v1	1	500
584	1	7	70	3	3	3	3	424	176	1272	528	CoherentMotion_C#v1	1	500
788	1	6	61	2	2	3	3	368	232	1104	696	CoherentMotion_C#v1	1	500
735	1	7	70	3	3	3	3	424	176	1272	528	CoherentMotion_C#v1	1	500
522	1	5	51	0	0	3	3	312	288	936	864	CoherentMotion_C#v1	1	500
581	1	5	51	3	3	3	3	312	288	936	864	CoherentMotion_C#v1	1	500
736	0	0	5	3	1	3	3	31	569	93	1707	CoherentMotion_C#v1	1	500
576	1	4	42	0	0	3	3	256	344	768	1032	CoherentMotion_C#v1	1	500
1420	1	6	61	2	2	3	3	368	232	1104	696	CoherentMotion_C#v1	1	500
629	1	4	42	2	2	3	3	256	344	768	1032	CoherentMotion_C#v1	1	500
579	1	2	23	3	3	3	3	143	457	429	1371	CoherentMotion_C#v1	1	500
829	0	2	23	0	1	3	3	143	457	429	1371	CoherentMotion_C#v1	1	500
1039	1	5	51	0	0	3	3	312	288	936	864	CoherentMotion_C#v1	1	500
647	1	2	23	1	1	3	3	143	457	429	1371	CoherentMotion_C#v1	1	500
1165	1	2	23	3	3	3	3	143	457	429	1371	CoherentMotion_C#v1	1	500
908	1	6	61	0	0	3	3	368	232	1104	696	CoherentMotion_C#v1	1	500
1034	0	0	5	1	3	3	3	31	569	93	1707	CoherentMotion_C#v1	1	500
1050	1	2	23	0	0	3	3	143	457	429	1371	CoherentMotion_C#v1	1	500
842	1	3	33	0	0	3	3	199	401	597	1203	CoherentMotion_C#v1	1	500
654	1	7	70	3	3	3	3	424	176	1272	528	CoherentMotion_C#v1	1	500
683	1	7	70	0	0	3	3	424	176	1272	528	CoherentMotion_C#v1	1	500
594	1	6	61	1	1	3	3	368	232	1104	696	CoherentMotion_C#v1	1	500
944	0	4	42	0	2	3	3	256	344	768	1032	CoherentMotion_C#v1	1	500
780	1	2	23	1	1	3	3	143	457	429	1371	CoherentMotion_C#v1	1	500
556	1	6	61	3	3	3	3	368	232	1104	696	CoherentMotion_C#v1	1	500
695	1	7	70	3	3	3	3	424	176	1272	528	CoherentMotion_C#v1	1	500
1061	1	7	70	0	0	3	3	424	176	1272	528	CoherentMotion_C#v1	1	500
581	1	3	33	1	1	3	3	199	401	597	1203	CoherentMotion_C#v1	1	500
730	1	7	70	2	2	3	3	424	176	1272	528	CoherentMotion_C#v1	1	500
616	1	6	61	1	1	3	3	368	232	1104	696	CoherentMotion_C#v1	1	500
1206	0	4	42	2	1	3	3	256	344	768	1032	CoherentMotion_C#v1	1	500
571	1	7	70	1	1	3	3	424	176	1272	528	CoherentMotion_C#v1	1	500
990	0	0	5	3	0	3	3	31	569	93	1707	CoherentMotion_C#v1	1	500
833	1	2	23	3	3	3	3	143	457	429	1371	CoherentMotion_C#v1	1	500
630	1	5	51	3	3	3	3	312	288	936	864	CoherentMotion_C#v1	1	500
557	1	7	70	3	3	3	3	424	176	1272	528	CoherentMotion_C#v1	1	500
655	1	1	14	1	1	3	3	87	513	261	1539	CoherentMotion_C#v1	1	500
596	1	7	70	1	1	3	3	424	176	1272	528	CoherentMotion_C#v1	1	500
1408	0	4	42	2	0	3	3	256	344	768	1032	CoherentMotion_C#v1	1	500
593	1	5	51	3	3	3	3	312	288	936	864	CoherentMotion_C#v1	1	500
646	1	4	42	1	1	3	3	256	344	768	1032	CoherentMotion_C#v1	1	500
716	1	1	14	2	2	3	3	87	513	261	1539	CoherentMotion_C#v1	1	500
546	0	3	33	0	2	3	3	199	401	597	1203	CoherentMotion_C#v1	1	500
941	1	5	51	3	3	3	3	312	288	936	864	CoherentMotion_C#v1	1	500
794	0	0	5	2	3	3	3	31	569	93	1707	CoherentMotion_C#v1	1	500
643	1	0	5	1	1	3	3	31	569	93	1707	CoherentMotion_C#v1	1	500
639	1	6	61	0	0	3	3	368	232	1104	696	CoherentMotion_C#v1	1	500
1267	1	2	23	0	0	3	3	143	457	429	1371	CoherentMotion_C#v1	1	500
595	1	2	23	0	0	3	3	143	457	429	1371	CoherentMotion_C#v1	1	500
615	1	2	23	1	1	3	3	143	457	429	1371	CoherentMotion_C#v1	1	500
628	0	0	5	2	0	3	3	31	569	93	1707	CoherentMotion_C#v1	1	500
658	1	5	51	1	1	3	3	312	288	936	864	CoherentMotion_C#v1	1	500
765	1	1	14	2	2	3	3	87	513	261	1539	CoherentMotion_C#v1	1	500
720	1	1	14	3	3	3	3	87	513	261	1539	CoherentMotion_C#v1	1	500
790	1	1	14	1	1	3	3	87	513	261	1539	CoherentMotion_C#v1	1	500
864	0	1	14	0	1	3	3	87	513	261	1539	CoherentMotion_C#v1	1	500
1258	0	4	42	2	0	3	3	256	344	768	1032	CoherentMotion_C#v1	1	500
660	0	3	33	3	1	3	3	199	401	597	1203	CoherentMotion_C#v1	1	500
565	1	7	70	3	3	3	3	424	176	1272	528	CoherentMotion_C#v1	1	500
527	1	3	33	3	3	3	3	199	401	597	1203	CoherentMotion_C#v1	1	500
653	1	4	42	0	0	3	3	256	344	768	1032	CoherentMotion_C#v1	1	500
674	1	0	5	2	2	3	3	31	569	93	1707	CoherentMotion_C#v1	1	500
1271	1	7	70	0	0	3	3	424	176	1272	528	CoherentMotion_C#v1	1	500
1113	0	5	51	2	0	3	3	312	288	936	864	CoherentMotion_C#v1	1	500
637	1	5	51	3	3	3	3	312	288	936	864	CoherentMotion_C#v1	1	500
1171	0	2	23	3	1	3	3	143	457	429	1371	CoherentMotion_C#v1	1	500
822	0	0	5	1	2	3	3	31	569	93	1707	CoherentMotion_C#v1	1	500
759	0	2	23	3	1	3	3	143	457	429	1371	CoherentMotion_C#v1	1	500
1169	0	1	14	2	0	3	3	87	513	261	1539	CoherentMotion_C#v1	1	500
652	1	3	33	0	0	3	3	199	401	597	1203	CoherentMotion_C#v1	1	500
856	0	2	23	1	0	3	3	143	457	429	1371	CoherentMotion_C#v1	1	500
659	1	4	42	3	3	3	3	256	344	768	1032	CoherentMotion_C#v1	1	500
915	0	0	5	0	1	3	3	31	569	93	1707	CoherentMotion_C#v1	1	500
1174	0	0	5	3	1	3	3	31	569	93	1707	CoherentMotion_C#v1	1	500
870	0	0	5	2	3	3	3	31	569	93	1707	CoherentMotion_C#v1	1	500
788	1	7	70	2	2	3	3	424	176	1272	528	CoherentMotion_C#v1	1	500
694	1	4	42	0	0	3	3	256	344	768	1032	CoherentMotion_C#v1	1	500
677	1	3	33	3	3	3	3	199	401	597	1203	CoherentMotion_C#v1	1	500
1508	0	2	23	0	3	3	3	143	457	429	1371	CoherentMotion_C#v1	1	500
847	0	1	14	2	1	3	3	87	513	261	1539	CoherentMotion_C#v1	1	500
736	1	6	61	0	0	3	3	368	232	1104	696	CoherentMotion_C#v1	1	500
640	1	4	42	2	2	3	3	256	344	768	1032	CoherentMotion_C#v1	1	500
631	1	6	61	0	0	3	3	368	232	1104	696	CoherentMotion_C#v1	1	500
692	1	7	70	0	0	3	3	424	176	1272	528	CoherentMotion_C#v1	1	500
683	1	1	14	2	2	3	3	87	513	261	1539	CoherentMotion_C#v1	1	500
721	1	4	42	1	1	3	3	256	344	768	1032	CoherentMotion_C#v1	1	500
830	0	4	42	2	3	3	3	256	344	768	1032	CoherentMotion_C#v1	1	500
1075	0	1	14	3	1	3	3	87	513	261	1539	CoherentMotion_C#v1	1	500
543	1	4	42	0	0	3	3	256	344	768	1032	CoherentMotion_C#v1	1	500
598	1	7	70	2	2	3	3	424	176	1272	528	CoherentMotion_C#v1	1	500
562	1	2	23	1	1	3	3	143	457	429	1371	CoherentMotion_C#v1	1	500
613	0	3	33	2	0	3	3	199	401	597	1203	CoherentMotion_C#v1	1	500
1234	0	4	42	3	0	3	3	256	344	768	1032	CoherentMotion_C#v1	1	500
702	0	0	5	1	2	3	3	31	569	93	1707	CoherentMotion_C#v1	1	500
964	1	7	70	1	1	3	3	424	176	1272	528	CoherentMotion_C#v1	1	500
563	1	3	33	3	3	3	3	199	401	597	1203	CoherentMotion_C#v1	1	500
853	0	2	23	2	1	3	3	143	457	429	1371	CoherentMotion_C#v1	1	500
821	1	7	70	3	3	3	3	424	176	1272	528	CoherentMotion_C#v1	1	500
731	1	7	70	2	2	3	3	424	176	1272	528	CoherentMotion_C#v1	1	500
554	1	4	42	1	1	3	3	256	344	768	1032	CoherentMotion_C#v1	1	500
629	1	6	61	3	3	3	3	368	232	1104	696	CoherentMotion_C#v1	1	500
1074	0	6	61	2	0	3	3	368	232	1104	696	CoherentMotion_C#v1	1	500
525	1	5	51	1	1	3	3	312	288	936	864	CoherentMotion_C#v1	1	500
643	1	3	33	2	2	3	3	199	401	597	1203	CoherentMotion_C#v1	1	500
594	1	4	42	0	0	3	3	256	344	768	1032	CoherentMotion_C#v1	1	500
1117	0	2	23	1	3	3	3	143	457	429	1371	CoherentMotion_C#v1	1	500
732	1	3	33	2	2	3	3	199	401	597	1203	CoherentMotion_C#v1	1	500
679	1	2	23	1	1	3	3	143	457	429	1371	CoherentMotion_C#v1	1	500
789	1	0	5	0	0	3	3	31	569	93	1707	CoherentMotion_C#v1	1	500
615	1	3	33	1	1	3	3	199	401	597	1203	CoherentMotion_C#v1	1	500
664	1	5	51	1	1	3	3	312	288	936	864	CoherentMotion_C#v1	1	500
646	1	3	33	3	3	3	3	199	401	597	1203	CoherentMotion_C#v1	1	500
669	1	1	14	2	2	3	3	87	513	261	1539	CoherentMotion_C#v1	1	500
525	0	5	51	2	1	3	3	312	288	936	864	CoherentMotion_C#v1	1	500
840	0	6	61	2	0	3	3	368	232	1104	696	CoherentMotion_C#v1	1	500
688	1	3	33	1	1	3	3	199	401	597	1203	CoherentMotion_C#v1	1	500
748	1	0	5	3	3	3	3	31	569	93	1707	CoherentMotion_C#v1	1	500
676	0	0	5	3	0	3	3	31	569	93	1707	CoherentMotion_C#v1	1	500
741	1	7	70	1	1	3	3	424	176	1272	528	CoherentMotion_C#v1	1	500
679	1	0	5	0	0	3	3	31	569	93	1707	CoherentMotion_C#v1	1	500
526	0	0	5	3	2	3	3	31	569	93	1707	CoherentMotion_C#v1	1	500
533	0	4	42	3	0	3	3	256	344	768	1032	CoherentMotion_C#v1	1	500
720	1	7	70	2	2	3	3	424	176	1272	528	CoherentMotion_C#v1	1	500
736	0	2	23	3	2	3	3	143	457	429	1371	CoherentMotion_C#v1	1	500
561	1	2	23	2	2	3	3	143	457	429	1371	CoherentMotion_C#v1	1	500
651	1	6	61	1	1	3	3	368	232	1104	696	CoherentMotion_C#v1	1	500
935	0	2	23	3	2	3	3	143	457	429	1371	CoherentMotion_C#v1	1	500
598	1	5	51	1	1	3	3	312	288	936	864	CoherentMotion_C#v1	1	500
787	1	5	51	2	2	3	3	312	288	936	864	CoherentMotion_C#v1	1	500
668	1	6	61	2	2	3	3	368	232	1104	696	CoherentMotion_C#v1	1	500
563	1	4	42	1	1	3	3	256	344	768	1032	CoherentMotion_C#v1	1	500
1150	0	5	51	2	0	3	3	312	288	936	864	CoherentMotion_C#v1	1	500
553	1	6	61	1	1	3	3	368	232	1104	696	CoherentMotion_C#v1	1	500
723	1	4	42	0	0	3	3	256	344	768	1032	CoherentMotion_C#v1	1	500
732	1	1	14	0	0	3	3	87	513	261	1539	CoherentMotion_C#v1	1	500
634	1	6	61	1	1	3	3	368	232	1104	696	CoherentMotion_C#v1	1	500
840	0	1	14	2	3	3	3	87	513	261	1539	CoherentMotion_C#v1	1	500
1134	0	2	23	1	0	3	3	143	457	429	1371	CoherentMotion_C#v1	1	500
555	1	3	33	2	2	3	3	199	401	597	1203	CoherentMotion_C#v1	1	500
694	1	3	33	2	2	3	3	199	401	597	1203	CoherentMotion_C#v1	1	500
571	0	5	51	3	1	3	3	312	288	936	864	CoherentMotion_C#v1	1	500
906	0	2	23	2	1	3	3	143	457	429	1371	CoherentMotion_C#v1	1	500
654	0	3	33	2	0	3	3	199	401	597	1203	CoherentMotion_C#v1	1	500
743	1	4	42	2	2	3	3	256	344	768	1032	CoherentMotion_C#v1	1	500
923	1	1	14	0	0	3	3	87	513	261	1539	CoherentMotion_C#v1	1	500
871	1	2	23	1	1	3	3	143	457	429	1371	CoherentMotion_C#v1	1	500
1513	0	2	23	1	2	3	3	143	457	429	1371	CoherentMotion_C#v1	1	500
734	1	2	23	1	1	3	3	143	457	429	1371	CoherentMotion_C#v1	1	500
554	1	7	70	1	1	3	3	424	176	1272	528	CoherentMotion_C#v1	1	500
657	0	2	23	2	3	3	3	143	457	429	1371	CoherentMotion_C#v1	1	500
591	1	7	70	1	1	3	3	424	176	1272	528	CoherentMotion_C#v1	1	500
667	1	2	23	3	3	3	3	143	457	429	1371	CoherentMotion_C#v1	1	500
912	0	1	14	3	0	3	3	87	513	261	1539	CoherentMotion_C#v1	1	500
781	1	6	61	0	0	3	3	368	232	1104	696	CoherentMotion_C#v1	1	500
842	0	2	23	3	2	3	3	143	457	429	1371	CoherentMotion_C#v1	1	500
560	0	2	23	1	0	3	3	143	457	429	1371	CoherentMotion_C#v1	1	500
851	0	0	5	0	3	3	3	31	569	93	1707	CoherentMotion_C#v1	1	500
639	0	1	14	0	1	3	3	87	513	261	1539	CoherentMotion_C#v1	1	500
651	1	6	61	3	3	3	3	368	232	1104	696	CoherentMotion_C#v1	1	500
643	1	4	42	1	1	3	3	256	344	768	1032	CoherentMotion_C#v1	1	500
736	1	7	70	2	2	3	3	424	176	1272	528	CoherentMotion_C#v1	1	500
2271	0	1	14	2	3	3	3	87	513	261	1539	CoherentMotion_C#v1	1	500
1079	1	1	14	1	1	3	3	87	513	261	1539	CoherentMotion_C#v1	1	500
760	1	7	70	2	2	3	3	424	176	1272	528	CoherentMotion_C#v1	1	500
1018	0	0	5	3	0	3	3	31	569	93	1707	CoherentMotion_C#v1	1	500
1368	0	1	14	3	1	3	3	87	513	261	1539	CoherentMotion_C#v1	1	500
999	0	3	33	2	0	3	3	199	401	597	1203	CoherentMotion_C#v1	1	500
1269	1	3	33	2	2	3	3	199	401	597	1203	CoherentMotion_C#v1	1	500
1096	0	2	23	0	2	3	3	143	457	429	1371	CoherentMotion_C#v1	1	500
676	0	2	23	2	3	3	3	143	457	429	1371	CoherentMotion_C#v1	1	500
787	1	7	70	2	2	3	3	424	176	1272	528	CoherentMotion_C#v1	1	500
573	1	7	70	3	3	3	3	424	176	1272	528	CoherentMotion_C#v1	1	500
561	1	4	42	3	3	3	3	256	344	768	1032	CoherentMotion_C#v1	1	500
547	1	3	33	0	0	3	3	199	401	597	1203	CoherentMotion_C#v1	1	500
526	1	3	33	1	1	3	3	199	401	597	1203	CoherentMotion_C#v1	1	500
527	1	3	33	1	1	3	3	199	401	597	1203	CoherentMotion_C#v1	1	500
592	1	1	14	1	1	3	3	87	513	261	1539	CoherentMotion_C#v1	1	500
724	1	4	42	0	0	3	3	256	344	768	1032	CoherentMotion_C#v1	1	500
542	1	7	70	1	1	3	3	424	176	1272	528	CoherentMotion_C#v1	1	500
730	0	0	5	2	3	3	3	31	569	93	1707	CoherentMotion_C#v1	1	500
602	0	3	33	3	0	3	3	199	401	597	1203	CoherentMotion_C#v1	1	500
1334	0	2	23	1	0	3	3	143	457	429	1371	CoherentMotion_C#v1	1	500
781	0	1	14	0	3	3	3	87	513	261	1539	CoherentMotion_C#v1	1	500
639	1	5	51	1	1	3	3	312	288	936	864	CoherentMotion_C#v1	1	500
603	1	4	42	1	1	3	3	256	344	768	1032	CoherentMotion_C#v1	1	500
776	1	4	42	3	3	3	3	256	344	768	1032	CoherentMotion_C#v1	1	500
784	0	0	5	0	2	3	3	31	569	93	1707	CoherentMotion_C#v1	1	500
729	1	6	61	2	2	3	3	368	232	1104	696	CoherentMotion_C#v1	1	500
665	1	3	33	1	1	3	3	199	401	597	1203	CoherentMotion_C#v1	1	500
526	1	4	42	0	0	3	3	256	344	768	1032	CoherentMotion_C#v1	1	500
570	1	1	14	1	1	3	3	87	513	261	1539	CoherentMotion_C#v1	1	500
660	0	6	61	3	1	3	3	368	232	1104	696	CoherentMotion_C#v1	1	500
609	1	7	70	0	0	3	3	424	176	1272	528	CoherentMotion_C#v1	1	500
521	0	4	42	2	1	3	3	256	344	768	1032	CoherentMotion_C#v1	1	500
528	1	3	33	0	0	3	3	199	401	597	1203	CoherentMotion_C#v1	1	500
708	0	1	14	1	3	3	3	87	513	261	1539	CoherentMotion_C#v1	1	500
810	1	0	5	2	2	3	3	31	569	93	1707	CoherentMotion_C#v1	1	500
844	1	6	61	2	2	3	3	368	232	1104	696	CoherentMotion_C#v1	1	500
781	0	5	51	2	3	3	3	312	288	936	864	CoherentMotion_C#v1	1	500
1048	1	0	5	0	0	3	3	31	569	93	1707	CoherentMotion_C#v1	1	500
1087	0	1	14	1	0	3	3	87	513	261	1539	CoherentMotion_C#v1	1	500
671	1	6	61	3	3	3	3	368	232	1104	696	CoherentMotion_C#v1	1	500
870	0	1	14	1	3	3	3	87	513	261	1539	CoherentMotion_C#v1	1	500
785	0	2	23	1	3	3	3	143	457	429	1371	CoherentMotion_C#v1	1	500
571	1	2	23	2	2	3	3	143	457	429	1371	CoherentMotion_C#v1	1	500
534	0	0	5	3	2	3	3	31	569	93	1707	CoherentMotion_C#v1	1	500
817	1	5	51	2	2	3	3	312	288	936	864	CoherentMotion_C#v1	1	500
610	1	0	5	1	1	3	3	31	569	93	1707	CoherentMotion_C#v1	1	500
558	1	6	61	2	2	3	3	368	232	1104	696	CoherentMotion_C#v1	1	500
608	1	7	70	3	3	3	3	424	176	1272	528	CoherentMotion_C#v1	1	500
818	0	0	5	0	1	3	3	31	569	93	1707	CoherentMotion_C#v1	1	500
599	1	5	51	0	0	3	3	312	288	936	864	CoherentMotion_C#v1	1	500
1205	1	3	33	3	3	3	3	199	401	597	1203	CoherentMotion_C#v1	1	500
583	1	3	33	0	0	3	3	199	401	597	1203	CoherentMotion_C#v1	1	500
820	1	3	33	3	3	3	3	199	401	597	1203	CoherentMotion_C#v1	1	500
766	1	1	14	0	0	3	3	87	513	261	1539	CoherentMotion_C#v1	1	500
527	1	5	51	1	1	3	3	312	288	936	864	CoherentMotion_C#v1	1	500
791	0	1	14	3	0	3	3	87	513	261	1539	CoherentMotion_C#v1	1	500
729	1	5	51	2	2	3	3	312	288	936	864	CoherentMotion_C#v1	1	500
610	1	6	61	1	1	3	3	368	232	1104	696	CoherentMotion_C#v1	1	500
806	1	0	5	3	3	3	3	31	569	93	1707	CoherentMotion_C#v1	1	500
598	1	3	33	0	0	3	3	199	401	597	1203	CoherentMotion_C#v1	1	500
612	1	5	51	0	0	3	3	312	288	936	864	CoherentMotion_C#v1	1	500
528	1	6	61	1	1	3	3	368	232	1104	696	CoherentMotion_C#v1	1	500
643	1	7	70	2	2	3	3	424	176	1272	528	CoherentMotion_C#v1	1	500
784	0	0	5	1	3	3	3	31	569	93	1707	CoherentMotion_C#v1	1	500
586	1	4	42	2	2	3	3	256	344	768	1032	CoherentMotion_C#v1	1	500
638	1	5	51	1	1	3	3	312	288	936	864	CoherentMotion_C#v1	1	500
574	1	4	42	2	2	3	3	256	344	768	1032	CoherentMotion_C#v1	1	500
582	1	6	61	3	3	3	3	368	232	1104	696	CoherentMotion_C#v1	1	500
634	1	0	5	0	0	3	3	31	569	93	1707	CoherentMotion_C#v1	1	500
606	1	3	33	3	3	3	3	199	401	597	1203	CoherentMotion_C#v1	1	500
554	1	3	33	1	1	3	3	199	401	597	1203	CoherentMotion_C#v1	1	500
1086	0	1	14	3	1	3	3	87	513	261	1539	CoherentMotion_C#v1	1	500
808	0	1	14	2	0	3	3	87	513	261	1539	CoherentMotion_C#v1	1	500
665	0	1	14	2	0	3	3	87	513	261	1539	CoherentMotion_C#v1	1	500
543	1	5	51	1	1	3	3	312	288	936	864	CoherentMotion_C#v1	1	500
524	1	6	61	0	0	3	3	368	232	1104	696	CoherentMotion_C#v1	1	500
564	1	2	23	3	3	3	3	143	457	429	1371	CoherentMotion_C#v1	1	500
522	1	5	51	2	2	3	3	312	288	936	864	CoherentMotion_C#v1	1	500
640	1	5	51	1	1	3	3	312	288	936	864	CoherentMotion_C#v1	1	500
886	1	4	42	0	0	3	3	256	344	768	1032	CoherentMotion_C#v1	1	500
554	1	7	70	2	2	3	3	424	176	1272	528	CoherentMotion_C#v1	1	500
1004	1	5	51	2	2	3	3	312	288	936	864	CoherentMotion_C#v1	1	500
611	1	1	14	1	1	3	3	87	513	261	1539	CoherentMotion_C#v1	1	500
560	1	1	14	1	1	3	3	87	513	261	1539	CoherentMotion_C#v1	1	500
835	1	1	14	1	1	3	3	87	513	261	1539	CoherentMotion_C#v1	1	500
621	1	6	61	1	1	3	3	368	232	1104	696	CoherentMotion_C#v1	1	500
675	1	5	51	0	0	3	3	312	288	936	864	CoherentMotion_C#v1	1	500
671	1	7	70	2	2	3	3	424	176	1272	528	CoherentMotion_C#v1	1	500
598	0	0	5	1	3	3	3	31	569	93	1707	CoherentMotion_C#v1	1	500
658	1	3	33	0	0	3	3	199	401	597	1203	CoherentMotion_C#v1	1	500
1439	0	0	5	0	1	3	3	31	569	93	1707	CoherentMotion_C#v1	1	500
625	1	5	51	1	1	3	3	312	288	936	864	CoherentMotion_C#v1	1	500
583	1	6	61	1	1	3	3	368	232	1104	696	CoherentMotion_C#v1	1	500
546	0	0	5	2	0	3	3	31	569	93	1707	CoherentMotion_C#v1	1	500
829	0	1	14	2	1	3	3	87	513	261	1539	CoherentMotion_C#v1	1	500
592	1	5	51	0	0	3	3	312	288	936	864	CoherentMotion_C#v1	1	500
548	1	6	61	1	1	3	3	368	232	1104	696	CoherentMotion_C#v1	1	500
695	1	6	61	0	0	3	3	368	232	1104	696	CoherentMotion_C#v1	1	500
669	1	5	51	3	3	3	3	312	288	936	864	CoherentMotion_C#v1	1	500
795	1	0	5	0	0	3	3	31	569	93	1707	CoherentMotion_C#v1	1	500
1075	0	1	14	1	0	3	3	87	513	261	1539	CoherentMotion_C#v1	1	500
548	0	0	5	3	2	3	3	31	569	93	1707	CoherentMotion_C#v1	1	500
583	1	1	14	1	1	3	3	87	513	261	1539	CoherentMotion_C#v1	1	500
562	1	2	23	0	0	3	3	143	457	429	1371	CoherentMotion_C#v1	1	500
1144	0	0	5	3	1	3	3	31	569	93	1707	CoherentMotion_C#v1	1	500
618	0	0	5	1	0	3	3	31	569	93	1707	CoherentMotion_C#v1	1	500
844	1	1	14	0	0	3	3	87	513	261	1539	CoherentMotion_C#v1	1	500
736	1	4	42	2	2	3	3	256	344	768	1032	CoherentMotion_C#v1	1	500
888	0	4	42	2	0	3	3	256	344	768	1032	CoherentMotion_C#v1	1	500
539	1	3	33	3	3	3	3	199	401	597	1203	CoherentMotion_C#v1	1	500
647	0	0	5	1	3	3	3	31	569	93	1707	CoherentMotion_C#v1	1	500
1859	0	1	14	2	0	3	3	87	513	261	1539	CoherentMotion_C#v1	1	500
596	1	5	51	3	3	3	3	312	288	936	864	CoherentMotion_C#v1	1	500
747	1	3	33	2	2	3	3	199	401	597	1203	CoherentMotion_C#v1	1	500
787	1	2	23	1	1	3	3	143	457	429	1371	CoherentMotion_C#v1	1	500
596	0	1	14	3	1	3	3	87	513	261	1539	CoherentMotion_C#v1	1	500
609	0	1	14	3	0	3	3	87	513	261	1539	CoherentMotion_C#v1	1	500
933	0	4	42	2	3	3	3	256	344	768	1032	CoherentMotion_C#v1	1	500
803	1	1	14	0	0	3	3	87	513	261	1539	CoherentMotion_C#v1	1	500
540	1	6	61	1	1	3	3	368	232	1104	696	CoherentMotion_C#v1	1	500
774	0	5	51	1	2	3	3	312	288	936	864	CoherentMotion_C#v1	1	500
647	1	3	33	2	2	3	3	199	401	597	1203	CoherentMotion_C#v1	1	500
581	1	3	33	1	1	3	3	199	401	597	1203	CoherentMotion_C#v1	1	500
554	1	7	70	3	3	3	3	424	176	1272	528	CoherentMotion_C#v1	1	500
668	1	5	51	3	3	3	3	312	288	936	864	CoherentMotion_C#v1	1	500
771	0	0	5	3	2	3	3	31	569	93	1707	CoherentMotion_C#v1	1	500
612	1	6	61	3	3	3	3	368	232	1104	696	CoherentMotion_C#v1	1	500
763	1	0	5	0	0	3	3	31	569	93	1707	CoherentMotion_C#v1	1	500
719	0	1	14	0	2	3	3	87	513	261	1539	CoherentMotion_C#v1	1	500
526	1	5	51	0	0	3	3	312	288	936	864	CoherentMotion_C#v1	1	500
597	1	0	5	1	1	3	3	31	569	93	1707	CoherentMotion_C#v1	1	500
565	0	2	23	2	3	3	3	143	457	429	1371	CoherentMotion_C#v1	1	500
1725	0	2	23	2	0	3	3	143	457	429	1371	CoherentMotion_C#v1	1	500
579	0	0	5	1	3	3	3	31	569	93	1707	CoherentMotion_C#v1	1	500
646	1	3	33	2	2	3	3	199	401	597	1203	CoherentMotion_C#v1	1	500
570	1	6	61	3	3	3	3	368	232	1104	696	CoherentMotion_C#v1	1	500
523	0	5	51	0	2	3	3	312	288	936	864	CoherentMotion_C#v1	1	500
633	1	0	5	0	0	3	3	31	569	93	1707	CoherentMotion_C#v1	1	500
799	1	0	5	0	0	3	3	31	569	93	1707	CoherentMotion_C#v1	1	500
566	1	6	61	0	0	3	3	368	232	1104	696	CoherentMotion_C#v1	1	500
