# Supplementary material for: The Leuven Embedded Figures Test (L-EFT): measuring perception, intelligence or executive function?
Source: PeerJ. 2018 Mar 26;6:e4524. doi: 10.7717/peerj.4524 (PMC5875396; doi:10.7717/peerj.4524)
Supplement: Supplemental Information 9 [file peerj-06-4524-s009.zip › Study 1/CoherentMotion/118150CoherentMotion.csv]

ReactionTime	Accuracy	CoherenceLevel	CoherenceValue	StimDirection	RespDirection	G_MeanCoherentSpeed	G_MeanRandomSpeed	TotalCoherent	TotalRandom	TotalCoherentSpeed	TotalRandomSpeed	TestID	MainPrac	MotionDuration
11801	0	1	14	2	3	3	3	87	513	261	1539	CoherentMotion_C#v1	0	1000
3357	0	7	70	2	1	3	3	424	176	1272	528	CoherentMotion_C#v1	0	1000
2329	0	1	14	1	3	3	3	87	513	261	1539	CoherentMotion_C#v1	0	1000
1850	1	3	33	1	1	3	3	199	401	597	1203	CoherentMotion_C#v1	0	1000
1494	1	7	70	1	1	3	3	424	176	1272	528	CoherentMotion_C#v1	0	1000
1935	0	0	5	3	0	3	3	31	569	93	1707	CoherentMotion_C#v1	0	1000
1645	0	5	51	3	1	3	3	312	288	936	864	CoherentMotion_C#v1	0	1000
1800	1	7	70	1	1	3	3	424	176	1272	528	CoherentMotion_C#v1	0	1000
1393	1	5	51	1	1	3	3	312	288	936	864	CoherentMotion_C#v1	0	1000
1500	0	0	5	2	0	3	3	31	569	93	1707	CoherentMotion_C#v1	0	1000
1528	0	5	51	3	1	3	3	312	288	936	864	CoherentMotion_C#v1	0	1000
1459	1	5	51	3	3	3	3	312	288	936	864	CoherentMotion_C#v1	0	1000
2477	0	0	5	1	3	3	3	31	569	93	1707	CoherentMotion_C#v1	0	1000
1395	1	5	51	0	0	3	3	312	288	936	864	CoherentMotion_C#v1	0	1000
1612	0	2	23	3	0	3	3	143	457	429	1371	CoherentMotion_C#v1	0	1000
1353	1	1	14	0	0	3	3	87	513	261	1539	CoherentMotion_C#v1	0	1000
1481	1	3	33	0	0	3	3	199	401	597	1203	CoherentMotion_C#v1	0	1000
1453	1	7	70	1	1	3	3	424	176	1272	528	CoherentMotion_C#v1	0	1000
1473	1	6	61	0	0	3	3	368	232	1104	696	CoherentMotion_C#v1	0	1000
1329	1	4	42	0	0	3	3	256	344	768	1032	CoherentMotion_C#v1	0	1000
1576	0	3	33	2	3	3	3	199	401	597	1203	CoherentMotion_C#v1	0	1000
1449	0	3	33	2	0	3	3	199	401	597	1203	CoherentMotion_C#v1	0	1000
1320	1	6	61	1	1	3	3	368	232	1104	696	CoherentMotion_C#v1	0	1000
1724	0	4	42	1	0	3	3	256	344	768	1032	CoherentMotion_C#v1	0	1000
1456	0	1	14	0	1	3	3	87	513	261	1539	CoherentMotion_C#v1	0	1000
1457	1	1	14	0	0	3	3	87	513	261	1539	CoherentMotion_C#v1	0	1000
2217	1	4	42	2	2	3	3	256	344	768	1032	CoherentMotion_C#v1	0	1000
1419	0	5	51	1	0	3	3	312	288	936	864	CoherentMotion_C#v1	0	1000
1475	0	4	42	2	1	3	3	256	344	768	1032	CoherentMotion_C#v1	0	1000
1484	0	2	23	1	0	3	3	143	457	429	1371	CoherentMotion_C#v1	0	1000
1576	0	2	23	2	3	3	3	143	457	429	1371	CoherentMotion_C#v1	0	1000
1310	1	4	42	1	1	3	3	256	344	768	1032	CoherentMotion_C#v1	0	1000
1108	1	5	51	0	0	3	3	312	288	936	864	CoherentMotion_C#v1	0	1000
1421	1	2	23	1	1	3	3	143	457	429	1371	CoherentMotion_C#v1	0	1000
2008	0	4	42	0	1	3	3	256	344	768	1032	CoherentMotion_C#v1	0	1000
2089	0	7	70	1	2	3	3	424	176	1272	528	CoherentMotion_C#v1	0	1000
1402	0	4	42	2	0	3	3	256	344	768	1032	CoherentMotion_C#v1	0	1000
1380	1	3	33	1	1	3	3	199	401	597	1203	CoherentMotion_C#v1	0	1000
1396	1	6	61	1	1	3	3	368	232	1104	696	CoherentMotion_C#v1	0	1000
1573	1	6	61	0	0	3	3	368	232	1104	696	CoherentMotion_C#v1	0	1000
1419	0	0	5	3	0	3	3	31	569	93	1707	CoherentMotion_C#v1	0	1000
1379	0	2	23	3	0	3	3	143	457	429	1371	CoherentMotion_C#v1	0	1000
1355	0	2	23	0	1	3	3	143	457	429	1371	CoherentMotion_C#v1	0	1000
1554	1	4	42	1	1	3	3	256	344	768	1032	CoherentMotion_C#v1	0	1000
1408	1	2	23	3	3	3	3	143	457	429	1371	CoherentMotion_C#v1	0	1000
1274	0	2	23	2	3	3	3	143	457	429	1371	CoherentMotion_C#v1	0	1000
1134	1	6	61	1	1	3	3	368	232	1104	696	CoherentMotion_C#v1	0	1000
1553	0	2	23	1	0	3	3	143	457	429	1371	CoherentMotion_C#v1	0	1000
1821	0	3	33	3	0	3	3	199	401	597	1203	CoherentMotion_C#v1	0	1000
1369	0	5	51	2	1	3	3	312	288	936	864	CoherentMotion_C#v1	0	1000
1721	0	3	33	0	1	3	3	199	401	597	1203	CoherentMotion_C#v1	0	1000
1362	0	7	70	1	3	3	3	424	176	1272	528	CoherentMotion_C#v1	0	1000
1515	0	3	33	3	0	3	3	199	401	597	1203	CoherentMotion_C#v1	0	1000
1695	0	5	51	2	1	3	3	312	288	936	864	CoherentMotion_C#v1	0	1000
1439	0	7	70	3	1	3	3	424	176	1272	528	CoherentMotion_C#v1	0	1000
2280	1	2	23	2	2	3	3	143	457	429	1371	CoherentMotion_C#v1	0	1000
1487	0	7	70	0	2	3	3	424	176	1272	528	CoherentMotion_C#v1	0	1000
1330	0	1	14	2	1	3	3	87	513	261	1539	CoherentMotion_C#v1	0	1000
1288	1	6	61	3	3	3	3	368	232	1104	696	CoherentMotion_C#v1	0	1000
1664	0	3	33	2	0	3	3	199	401	597	1203	CoherentMotion_C#v1	0	1000
1351	1	7	70	1	1	3	3	424	176	1272	528	CoherentMotion_C#v1	0	1000
1160	1	0	5	3	3	3	3	31	569	93	1707	CoherentMotion_C#v1	0	1000
1192	0	7	70	0	3	3	3	424	176	1272	528	CoherentMotion_C#v1	0	1000
1932	0	5	51	1	2	3	3	312	288	936	864	CoherentMotion_C#v1	0	1000
1603	1	3	33	1	1	3	3	199	401	597	1203	CoherentMotion_C#v1	0	1000
2072	0	0	5	2	0	3	3	31	569	93	1707	CoherentMotion_C#v1	0	1000
1332	1	5	51	0	0	3	3	312	288	936	864	CoherentMotion_C#v1	0	1000
1356	1	6	61	3	3	3	3	368	232	1104	696	CoherentMotion_C#v1	0	1000
1736	0	3	33	2	3	3	3	199	401	597	1203	CoherentMotion_C#v1	0	1000
1468	0	2	23	2	0	3	3	143	457	429	1371	CoherentMotion_C#v1	0	1000
1359	1	6	61	0	0	3	3	368	232	1104	696	CoherentMotion_C#v1	0	1000
1342	1	5	51	3	3	3	3	312	288	936	864	CoherentMotion_C#v1	0	1000
1493	0	1	14	3	0	3	3	87	513	261	1539	CoherentMotion_C#v1	0	1000
1385	0	6	61	2	3	3	3	368	232	1104	696	CoherentMotion_C#v1	0	1000
1407	1	2	23	0	0	3	3	143	457	429	1371	CoherentMotion_C#v1	0	1000
2930	0	4	42	0	2	3	3	256	344	768	1032	CoherentMotion_C#v1	0	1000
1435	0	1	14	2	0	3	3	87	513	261	1539	CoherentMotion_C#v1	0	1000
2204	0	6	61	0	2	3	3	368	232	1104	696	CoherentMotion_C#v1	0	1000
1770	0	1	14	1	3	3	3	87	513	261	1539	CoherentMotion_C#v1	0	1000
2113	0	3	33	2	0	3	3	199	401	597	1203	CoherentMotion_C#v1	0	1000
1026	1	7	70	0	0	3	3	424	176	1272	528	CoherentMotion_C#v1	1	500
1194	0	2	23	1	3	3	3	143	457	429	1371	CoherentMotion_C#v1	1	500
1124	0	0	5	2	3	3	3	31	569	93	1707	CoherentMotion_C#v1	1	500
2174	0	6	61	1	2	3	3	368	232	1104	696	CoherentMotion_C#v1	1	500
1395	1	0	5	3	3	3	3	31	569	93	1707	CoherentMotion_C#v1	1	500
1220	1	2	23	0	0	3	3	143	457	429	1371	CoherentMotion_C#v1	1	500
2296	0	1	14	0	2	3	3	87	513	261	1539	CoherentMotion_C#v1	1	500
1896	1	3	33	0	0	3	3	199	401	597	1203	CoherentMotion_C#v1	1	500
1293	0	2	23	2	0	3	3	143	457	429	1371	CoherentMotion_C#v1	1	500
1162	0	6	61	1	3	3	3	368	232	1104	696	CoherentMotion_C#v1	1	500
973	0	4	42	2	1	3	3	256	344	768	1032	CoherentMotion_C#v1	1	500
1226	0	6	61	3	2	3	3	368	232	1104	696	CoherentMotion_C#v1	1	500
849	1	3	33	0	0	3	3	199	401	597	1203	CoherentMotion_C#v1	1	500
1083	1	5	51	3	3	3	3	312	288	936	864	CoherentMotion_C#v1	1	500
908	1	3	33	0	0	3	3	199	401	597	1203	CoherentMotion_C#v1	1	500
2319	1	2	23	1	1	3	3	143	457	429	1371	CoherentMotion_C#v1	1	500
1463	0	1	14	0	3	3	3	87	513	261	1539	CoherentMotion_C#v1	1	500
2395	1	1	14	0	0	3	3	87	513	261	1539	CoherentMotion_C#v1	1	500
1651	1	4	42	3	3	3	3	256	344	768	1032	CoherentMotion_C#v1	1	500
920	1	2	23	0	0	3	3	143	457	429	1371	CoherentMotion_C#v1	1	500
1001	1	7	70	0	0	3	3	424	176	1272	528	CoherentMotion_C#v1	1	500
1376	1	3	33	2	2	3	3	199	401	597	1203	CoherentMotion_C#v1	1	500
999	0	0	5	3	0	3	3	31	569	93	1707	CoherentMotion_C#v1	1	500
1654	1	2	23	0	0	3	3	143	457	429	1371	CoherentMotion_C#v1	1	500
1122	0	1	14	1	3	3	3	87	513	261	1539	CoherentMotion_C#v1	1	500
1247	0	0	5	3	0	3	3	31	569	93	1707	CoherentMotion_C#v1	1	500
988	1	4	42	1	1	3	3	256	344	768	1032	CoherentMotion_C#v1	1	500
954	0	5	51	2	3	3	3	312	288	936	864	CoherentMotion_C#v1	1	500
1057	0	3	33	3	2	3	3	199	401	597	1203	CoherentMotion_C#v1	1	500
1041	1	5	51	3	3	3	3	312	288	936	864	CoherentMotion_C#v1	1	500
864	1	6	61	3	3	3	3	368	232	1104	696	CoherentMotion_C#v1	1	500
2338	0	7	70	2	0	3	3	424	176	1272	528	CoherentMotion_C#v1	1	500
851	0	7	70	1	3	3	3	424	176	1272	528	CoherentMotion_C#v1	1	500
1191	0	0	5	2	3	3	3	31	569	93	1707	CoherentMotion_C#v1	1	500
898	1	6	61	0	0	3	3	368	232	1104	696	CoherentMotion_C#v1	1	500
1062	1	2	23	2	2	3	3	143	457	429	1371	CoherentMotion_C#v1	1	500
1231	0	1	14	3	2	3	3	87	513	261	1539	CoherentMotion_C#v1	1	500
1343	1	7	70	1	1	3	3	424	176	1272	528	CoherentMotion_C#v1	1	500
2482	1	4	42	2	2	3	3	256	344	768	1032	CoherentMotion_C#v1	1	500
2039	0	2	23	0	2	3	3	143	457	429	1371	CoherentMotion_C#v1	1	500
852	1	1	14	3	3	3	3	87	513	261	1539	CoherentMotion_C#v1	1	500
971	1	1	14	3	3	3	3	87	513	261	1539	CoherentMotion_C#v1	1	500
1705	0	0	5	2	1	3	3	31	569	93	1707	CoherentMotion_C#v1	1	500
1258	1	0	5	0	0	3	3	31	569	93	1707	CoherentMotion_C#v1	1	500
1230	1	6	61	3	3	3	3	368	232	1104	696	CoherentMotion_C#v1	1	500
1020	0	7	70	1	2	3	3	424	176	1272	528	CoherentMotion_C#v1	1	500
962	1	4	42	0	0	3	3	256	344	768	1032	CoherentMotion_C#v1	1	500
1159	0	3	33	3	2	3	3	199	401	597	1203	CoherentMotion_C#v1	1	500
1075	1	2	23	0	0	3	3	143	457	429	1371	CoherentMotion_C#v1	1	500
2079	0	5	51	0	2	3	3	312	288	936	864	CoherentMotion_C#v1	1	500
837	1	3	33	3	3	3	3	199	401	597	1203	CoherentMotion_C#v1	1	500
1103	1	3	33	3	3	3	3	199	401	597	1203	CoherentMotion_C#v1	1	500
949	1	7	70	3	3	3	3	424	176	1272	528	CoherentMotion_C#v1	1	500
910	1	0	5	3	3	3	3	31	569	93	1707	CoherentMotion_C#v1	1	500
1299	0	7	70	1	2	3	3	424	176	1272	528	CoherentMotion_C#v1	1	500
2081	0	1	14	0	2	3	3	87	513	261	1539	CoherentMotion_C#v1	1	500
844	0	4	42	2	3	3	3	256	344	768	1032	CoherentMotion_C#v1	1	500
1117	0	1	14	2	1	3	3	87	513	261	1539	CoherentMotion_C#v1	1	500
1278	0	0	5	3	2	3	3	31	569	93	1707	CoherentMotion_C#v1	1	500
1413	0	1	14	3	0	3	3	87	513	261	1539	CoherentMotion_C#v1	1	500
1167	1	3	33	1	1	3	3	199	401	597	1203	CoherentMotion_C#v1	1	500
1183	1	7	70	1	1	3	3	424	176	1272	528	CoherentMotion_C#v1	1	500
1004	0	0	5	2	0	3	3	31	569	93	1707	CoherentMotion_C#v1	1	500
1947	1	7	70	1	1	3	3	424	176	1272	528	CoherentMotion_C#v1	1	500
2058	1	2	23	1	1	3	3	143	457	429	1371	CoherentMotion_C#v1	1	500
1539	0	5	51	3	1	3	3	312	288	936	864	CoherentMotion_C#v1	1	500
1140	1	5	51	3	3	3	3	312	288	936	864	CoherentMotion_C#v1	1	500
3513	1	4	42	2	2	3	3	256	344	768	1032	CoherentMotion_C#v1	1	500
937	1	6	61	3	3	3	3	368	232	1104	696	CoherentMotion_C#v1	1	500
1925	1	3	33	1	1	3	3	199	401	597	1203	CoherentMotion_C#v1	1	500
1301	1	5	51	0	0	3	3	312	288	936	864	CoherentMotion_C#v1	1	500
1601	1	6	61	3	3	3	3	368	232	1104	696	CoherentMotion_C#v1	1	500
885	1	1	14	1	1	3	3	87	513	261	1539	CoherentMotion_C#v1	1	500
972	0	1	14	1	0	3	3	87	513	261	1539	CoherentMotion_C#v1	1	500
1202	1	6	61	0	0	3	3	368	232	1104	696	CoherentMotion_C#v1	1	500
2054	0	2	23	1	3	3	3	143	457	429	1371	CoherentMotion_C#v1	1	500
1211	0	1	14	1	0	3	3	87	513	261	1539	CoherentMotion_C#v1	1	500
888	1	5	51	1	1	3	3	312	288	936	864	CoherentMotion_C#v1	1	500
1407	0	5	51	3	2	3	3	312	288	936	864	CoherentMotion_C#v1	1	500
832	1	4	42	1	1	3	3	256	344	768	1032	CoherentMotion_C#v1	1	500
859	1	3	33	0	0	3	3	199	401	597	1203	CoherentMotion_C#v1	1	500
1005	1	1	14	0	0	3	3	87	513	261	1539	CoherentMotion_C#v1	1	500
907	1	2	23	1	1	3	3	143	457	429	1371	CoherentMotion_C#v1	1	500
894	0	4	42	0	1	3	3	256	344	768	1032	CoherentMotion_C#v1	1	500
940	1	6	61	3	3	3	3	368	232	1104	696	CoherentMotion_C#v1	1	500
1007	1	1	14	3	3	3	3	87	513	261	1539	CoherentMotion_C#v1	1	500
1262	0	2	23	1	3	3	3	143	457	429	1371	CoherentMotion_C#v1	1	500
1365	0	7	70	3	0	3	3	424	176	1272	528	CoherentMotion_C#v1	1	500
1020	0	6	61	2	0	3	3	368	232	1104	696	CoherentMotion_C#v1	1	500
852	1	5	51	1	1	3	3	312	288	936	864	CoherentMotion_C#v1	1	500
948	0	2	23	2	0	3	3	143	457	429	1371	CoherentMotion_C#v1	1	500
828	1	6	61	1	1	3	3	368	232	1104	696	CoherentMotion_C#v1	1	500
974	0	0	5	3	1	3	3	31	569	93	1707	CoherentMotion_C#v1	1	500
907	0	4	42	3	1	3	3	256	344	768	1032	CoherentMotion_C#v1	1	500
964	0	1	14	2	0	3	3	87	513	261	1539	CoherentMotion_C#v1	1	500
1054	0	7	70	2	0	3	3	424	176	1272	528	CoherentMotion_C#v1	1	500
925	0	0	5	1	0	3	3	31	569	93	1707	CoherentMotion_C#v1	1	500
875	0	5	51	2	0	3	3	312	288	936	864	CoherentMotion_C#v1	1	500
1310	1	5	51	2	2	3	3	312	288	936	864	CoherentMotion_C#v1	1	500
907	1	1	14	2	2	3	3	87	513	261	1539	CoherentMotion_C#v1	1	500
1055	0	6	61	2	0	3	3	368	232	1104	696	CoherentMotion_C#v1	1	500
1428	0	2	23	1	0	3	3	143	457	429	1371	CoherentMotion_C#v1	1	500
933	0	0	5	3	0	3	3	31	569	93	1707	CoherentMotion_C#v1	1	500
617	1	4	42	1	1	3	3	256	344	768	1032	CoherentMotion_C#v1	1	500
950	1	0	5	0	0	3	3	31	569	93	1707	CoherentMotion_C#v1	1	500
770	1	4	42	0	0	3	3	256	344	768	1032	CoherentMotion_C#v1	1	500
1016	0	2	23	2	0	3	3	143	457	429	1371	CoherentMotion_C#v1	1	500
991	0	7	70	0	2	3	3	424	176	1272	528	CoherentMotion_C#v1	1	500
985	0	5	51	3	1	3	3	312	288	936	864	CoherentMotion_C#v1	1	500
902	1	7	70	0	0	3	3	424	176	1272	528	CoherentMotion_C#v1	1	500
1012	0	0	5	2	1	3	3	31	569	93	1707	CoherentMotion_C#v1	1	500
754	1	4	42	0	0	3	3	256	344	768	1032	CoherentMotion_C#v1	1	500
963	1	7	70	3	3	3	3	424	176	1272	528	CoherentMotion_C#v1	1	500
1193	0	7	70	2	1	3	3	424	176	1272	528	CoherentMotion_C#v1	1	500
723	0	7	70	2	0	3	3	424	176	1272	528	CoherentMotion_C#v1	1	500
811	1	1	14	1	1	3	3	87	513	261	1539	CoherentMotion_C#v1	1	500
845	1	6	61	0	0	3	3	368	232	1104	696	CoherentMotion_C#v1	1	500
919	0	0	5	3	1	3	3	31	569	93	1707	CoherentMotion_C#v1	1	500
875	1	3	33	0	0	3	3	199	401	597	1203	CoherentMotion_C#v1	1	500
877	1	4	42	3	3	3	3	256	344	768	1032	CoherentMotion_C#v1	1	500
1497	1	5	51	1	1	3	3	312	288	936	864	CoherentMotion_C#v1	1	500
1076	1	5	51	0	0	3	3	312	288	936	864	CoherentMotion_C#v1	1	500
668	1	7	70	1	1	3	3	424	176	1272	528	CoherentMotion_C#v1	1	500
1715	1	0	5	2	2	3	3	31	569	93	1707	CoherentMotion_C#v1	1	500
940	1	4	42	1	1	3	3	256	344	768	1032	CoherentMotion_C#v1	1	500
789	0	2	23	2	0	3	3	143	457	429	1371	CoherentMotion_C#v1	1	500
881	1	2	23	1	1	3	3	143	457	429	1371	CoherentMotion_C#v1	1	500
749	1	3	33	0	0	3	3	199	401	597	1203	CoherentMotion_C#v1	1	500
756	1	3	33	0	0	3	3	199	401	597	1203	CoherentMotion_C#v1	1	500
1460	0	4	42	3	0	3	3	256	344	768	1032	CoherentMotion_C#v1	1	500
790	1	4	42	3	3	3	3	256	344	768	1032	CoherentMotion_C#v1	1	500
1015	0	0	5	0	2	3	3	31	569	93	1707	CoherentMotion_C#v1	1	500
776	0	1	14	3	1	3	3	87	513	261	1539	CoherentMotion_C#v1	1	500
1065	0	0	5	2	0	3	3	31	569	93	1707	CoherentMotion_C#v1	1	500
624	1	7	70	1	1	3	3	424	176	1272	528	CoherentMotion_C#v1	1	500
1325	0	2	23	2	1	3	3	143	457	429	1371	CoherentMotion_C#v1	1	500
1037	1	2	23	2	2	3	3	143	457	429	1371	CoherentMotion_C#v1	1	500
962	0	1	14	1	3	3	3	87	513	261	1539	CoherentMotion_C#v1	1	500
936	0	0	5	0	2	3	3	31	569	93	1707	CoherentMotion_C#v1	1	500
710	1	4	42	1	1	3	3	256	344	768	1032	CoherentMotion_C#v1	1	500
812	1	5	51	1	1	3	3	312	288	936	864	CoherentMotion_C#v1	1	500
1230	1	4	42	0	0	3	3	256	344	768	1032	CoherentMotion_C#v1	1	500
1123	1	6	61	2	2	3	3	368	232	1104	696	CoherentMotion_C#v1	1	500
1260	1	2	23	2	2	3	3	143	457	429	1371	CoherentMotion_C#v1	1	500
970	1	3	33	3	3	3	3	199	401	597	1203	CoherentMotion_C#v1	1	500
959	1	3	33	2	2	3	3	199	401	597	1203	CoherentMotion_C#v1	1	500
1051	1	6	61	2	2	3	3	368	232	1104	696	CoherentMotion_C#v1	1	500
980	0	0	5	3	2	3	3	31	569	93	1707	CoherentMotion_C#v1	1	500
714	1	4	42	1	1	3	3	256	344	768	1032	CoherentMotion_C#v1	1	500
905	1	4	42	0	0	3	3	256	344	768	1032	CoherentMotion_C#v1	1	500
1022	0	0	5	0	2	3	3	31	569	93	1707	CoherentMotion_C#v1	1	500
989	0	6	61	2	3	3	3	368	232	1104	696	CoherentMotion_C#v1	1	500
779	0	5	51	1	3	3	3	312	288	936	864	CoherentMotion_C#v1	1	500
811	0	2	23	2	0	3	3	143	457	429	1371	CoherentMotion_C#v1	1	500
662	1	7	70	0	0	3	3	424	176	1272	528	CoherentMotion_C#v1	1	500
1618	1	2	23	2	2	3	3	143	457	429	1371	CoherentMotion_C#v1	1	500
1121	0	2	23	1	2	3	3	143	457	429	1371	CoherentMotion_C#v1	1	500
1091	1	3	33	1	1	3	3	199	401	597	1203	CoherentMotion_C#v1	1	500
1124	1	5	51	1	1	3	3	312	288	936	864	CoherentMotion_C#v1	1	500
1422	1	0	5	2	2	3	3	31	569	93	1707	CoherentMotion_C#v1	1	500
710	1	6	61	3	3	3	3	368	232	1104	696	CoherentMotion_C#v1	1	500
1877	0	0	5	3	0	3	3	31	569	93	1707	CoherentMotion_C#v1	1	500
1315	1	0	5	0	0	3	3	31	569	93	1707	CoherentMotion_C#v1	1	500
1106	0	2	23	0	2	3	3	143	457	429	1371	CoherentMotion_C#v1	1	500
1115	0	5	51	3	0	3	3	312	288	936	864	CoherentMotion_C#v1	1	500
1659	0	4	42	1	2	3	3	256	344	768	1032	CoherentMotion_C#v1	1	500
872	1	1	14	3	3	3	3	87	513	261	1539	CoherentMotion_C#v1	1	500
1174	1	4	42	3	3	3	3	256	344	768	1032	CoherentMotion_C#v1	1	500
891	1	7	70	2	2	3	3	424	176	1272	528	CoherentMotion_C#v1	1	500
710	1	5	51	3	3	3	3	312	288	936	864	CoherentMotion_C#v1	1	500
1293	1	2	23	0	0	3	3	143	457	429	1371	CoherentMotion_C#v1	1	500
1170	1	3	33	3	3	3	3	199	401	597	1203	CoherentMotion_C#v1	1	500
750	1	5	51	0	0	3	3	312	288	936	864	CoherentMotion_C#v1	1	500
638	1	7	70	3	3	3	3	424	176	1272	528	CoherentMotion_C#v1	1	500
1107	1	2	23	2	2	3	3	143	457	429	1371	CoherentMotion_C#v1	1	500
885	1	6	61	2	2	3	3	368	232	1104	696	CoherentMotion_C#v1	1	500
1087	1	1	14	3	3	3	3	87	513	261	1539	CoherentMotion_C#v1	1	500
857	1	0	5	3	3	3	3	31	569	93	1707	CoherentMotion_C#v1	1	500
736	0	0	5	1	3	3	3	31	569	93	1707	CoherentMotion_C#v1	1	500
805	1	4	42	1	1	3	3	256	344	768	1032	CoherentMotion_C#v1	1	500
771	1	6	61	2	2	3	3	368	232	1104	696	CoherentMotion_C#v1	1	500
908	1	1	14	1	1	3	3	87	513	261	1539	CoherentMotion_C#v1	1	500
993	0	4	42	0	2	3	3	256	344	768	1032	CoherentMotion_C#v1	1	500
845	1	6	61	0	0	3	3	368	232	1104	696	CoherentMotion_C#v1	1	500
964	1	0	5	3	3	3	3	31	569	93	1707	CoherentMotion_C#v1	1	500
1849	0	0	5	3	2	3	3	31	569	93	1707	CoherentMotion_C#v1	1	500
902	1	3	33	0	0	3	3	199	401	597	1203	CoherentMotion_C#v1	1	500
992	1	2	23	1	1	3	3	143	457	429	1371	CoherentMotion_C#v1	1	500
801	1	2	23	3	3	3	3	143	457	429	1371	CoherentMotion_C#v1	1	500
1361	1	1	14	3	3	3	3	87	513	261	1539	CoherentMotion_C#v1	1	500
808	0	1	14	3	0	3	3	87	513	261	1539	CoherentMotion_C#v1	1	500
707	1	5	51	3	3	3	3	312	288	936	864	CoherentMotion_C#v1	1	500
706	1	6	61	0	0	3	3	368	232	1104	696	CoherentMotion_C#v1	1	500
1232	0	1	14	0	2	3	3	87	513	261	1539	CoherentMotion_C#v1	1	500
706	1	3	33	1	1	3	3	199	401	597	1203	CoherentMotion_C#v1	1	500
677	1	5	51	3	3	3	3	312	288	936	864	CoherentMotion_C#v1	1	500
988	1	4	42	3	3	3	3	256	344	768	1032	CoherentMotion_C#v1	1	500
1512	0	1	14	0	1	3	3	87	513	261	1539	CoherentMotion_C#v1	1	500
781	1	3	33	3	3	3	3	199	401	597	1203	CoherentMotion_C#v1	1	500
1078	0	5	51	0	2	3	3	312	288	936	864	CoherentMotion_C#v1	1	500
587	1	5	51	3	3	3	3	312	288	936	864	CoherentMotion_C#v1	1	500
701	0	0	5	2	3	3	3	31	569	93	1707	CoherentMotion_C#v1	1	500
1019	1	6	61	2	2	3	3	368	232	1104	696	CoherentMotion_C#v1	1	500
835	1	7	70	0	0	3	3	424	176	1272	528	CoherentMotion_C#v1	1	500
686	0	4	42	0	1	3	3	256	344	768	1032	CoherentMotion_C#v1	1	500
939	0	6	61	2	3	3	3	368	232	1104	696	CoherentMotion_C#v1	1	500
605	1	5	51	3	3	3	3	312	288	936	864	CoherentMotion_C#v1	1	500
909	0	5	51	2	0	3	3	312	288	936	864	CoherentMotion_C#v1	1	500
1138	1	1	14	2	2	3	3	87	513	261	1539	CoherentMotion_C#v1	1	500
691	1	5	51	3	3	3	3	312	288	936	864	CoherentMotion_C#v1	1	500
859	1	4	42	0	0	3	3	256	344	768	1032	CoherentMotion_C#v1	1	500
1109	0	3	33	2	3	3	3	199	401	597	1203	CoherentMotion_C#v1	1	500
630	1	5	51	3	3	3	3	312	288	936	864	CoherentMotion_C#v1	1	500
1450	1	5	51	2	2	3	3	312	288	936	864	CoherentMotion_C#v1	1	500
1012	0	5	51	0	2	3	3	312	288	936	864	CoherentMotion_C#v1	1	500
748	1	4	42	3	3	3	3	256	344	768	1032	CoherentMotion_C#v1	1	500
932	1	2	23	1	1	3	3	143	457	429	1371	CoherentMotion_C#v1	1	500
1641	0	4	42	1	0	3	3	256	344	768	1032	CoherentMotion_C#v1	1	500
1831	0	3	33	0	1	3	3	199	401	597	1203	CoherentMotion_C#v1	1	500
888	0	5	51	2	1	3	3	312	288	936	864	CoherentMotion_C#v1	1	500
1127	0	1	14	1	3	3	3	87	513	261	1539	CoherentMotion_C#v1	1	500
864	1	1	14	2	2	3	3	87	513	261	1539	CoherentMotion_C#v1	1	500
1004	0	2	23	0	2	3	3	143	457	429	1371	CoherentMotion_C#v1	1	500
650	1	5	51	3	3	3	3	312	288	936	864	CoherentMotion_C#v1	1	500
881	0	0	5	3	0	3	3	31	569	93	1707	CoherentMotion_C#v1	1	500
780	1	3	33	3	3	3	3	199	401	597	1203	CoherentMotion_C#v1	1	500
757	1	7	70	3	3	3	3	424	176	1272	528	CoherentMotion_C#v1	1	500
901	1	3	33	1	1	3	3	199	401	597	1203	CoherentMotion_C#v1	1	500
801	1	7	70	0	0	3	3	424	176	1272	528	CoherentMotion_C#v1	1	500
794	0	6	61	1	3	3	3	368	232	1104	696	CoherentMotion_C#v1	1	500
1027	1	3	33	0	0	3	3	199	401	597	1203	CoherentMotion_C#v1	1	500
1249	1	2	23	2	2	3	3	143	457	429	1371	CoherentMotion_C#v1	1	500
655	0	4	42	1	3	3	3	256	344	768	1032	CoherentMotion_C#v1	1	500
1989	0	6	61	2	1	3	3	368	232	1104	696	CoherentMotion_C#v1	1	500
974	0	5	51	2	0	3	3	312	288	936	864	CoherentMotion_C#v1	1	500
732	0	1	14	0	3	3	3	87	513	261	1539	CoherentMotion_C#v1	1	500
954	0	1	14	3	2	3	3	87	513	261	1539	CoherentMotion_C#v1	1	500
2176	0	3	33	1	2	3	3	199	401	597	1203	CoherentMotion_C#v1	1	500
764	1	4	42	0	0	3	3	256	344	768	1032	CoherentMotion_C#v1	1	500
1284	0	0	5	3	0	3	3	31	569	93	1707	CoherentMotion_C#v1	1	500
1023	0	1	14	0	2	3	3	87	513	261	1539	CoherentMotion_C#v1	1	500
1115	1	2	23	0	0	3	3	143	457	429	1371	CoherentMotion_C#v1	1	500
724	1	7	70	3	3	3	3	424	176	1272	528	CoherentMotion_C#v1	1	500
1500	0	5	51	0	2	3	3	312	288	936	864	CoherentMotion_C#v1	1	500
2086	0	2	23	2	1	3	3	143	457	429	1371	CoherentMotion_C#v1	1	500
1008	0	2	23	2	0	3	3	143	457	429	1371	CoherentMotion_C#v1	1	500
669	0	4	42	0	1	3	3	256	344	768	1032	CoherentMotion_C#v1	1	500
1277	0	4	42	2	1	3	3	256	344	768	1032	CoherentMotion_C#v1	1	500
643	1	6	61	1	1	3	3	368	232	1104	696	CoherentMotion_C#v1	1	500
864	0	6	61	3	1	3	3	368	232	1104	696	CoherentMotion_C#v1	1	500
844	0	3	33	2	3	3	3	199	401	597	1203	CoherentMotion_C#v1	1	500
895	1	6	61	1	1	3	3	368	232	1104	696	CoherentMotion_C#v1	1	500
835	0	5	51	2	0	3	3	312	288	936	864	CoherentMotion_C#v1	1	500
790	1	6	61	1	1	3	3	368	232	1104	696	CoherentMotion_C#v1	1	500
814	0	6	61	2	1	3	3	368	232	1104	696	CoherentMotion_C#v1	1	500
920	1	2	23	0	0	3	3	143	457	429	1371	CoherentMotion_C#v1	1	500
789	0	1	14	1	0	3	3	87	513	261	1539	CoherentMotion_C#v1	1	500
654	1	1	14	1	1	3	3	87	513	261	1539	CoherentMotion_C#v1	1	500
750	0	3	33	0	1	3	3	199	401	597	1203	CoherentMotion_C#v1	1	500
1134	0	3	33	2	1	3	3	199	401	597	1203	CoherentMotion_C#v1	1	500
775	1	4	42	1	1	3	3	256	344	768	1032	CoherentMotion_C#v1	1	500
809	1	6	61	1	1	3	3	368	232	1104	696	CoherentMotion_C#v1	1	500
1203	0	5	51	0	1	3	3	312	288	936	864	CoherentMotion_C#v1	1	500
927	1	2	23	3	3	3	3	143	457	429	1371	CoherentMotion_C#v1	1	500
829	1	7	70	3	3	3	3	424	176	1272	528	CoherentMotion_C#v1	1	500
679	1	2	23	3	3	3	3	143	457	429	1371	CoherentMotion_C#v1	1	500
679	1	6	61	3	3	3	3	368	232	1104	696	CoherentMotion_C#v1	1	500
901	0	1	14	0	3	3	3	87	513	261	1539	CoherentMotion_C#v1	1	500
877	0	4	42	2	3	3	3	256	344	768	1032	CoherentMotion_C#v1	1	500
1185	1	2	23	0	0	3	3	143	457	429	1371	CoherentMotion_C#v1	1	500
1289	1	5	51	0	0	3	3	312	288	936	864	CoherentMotion_C#v1	1	500
670	1	1	14	0	0	3	3	87	513	261	1539	CoherentMotion_C#v1	1	500
1424	0	3	33	1	0	3	3	199	401	597	1203	CoherentMotion_C#v1	1	500
1397	0	5	51	3	2	3	3	312	288	936	864	CoherentMotion_C#v1	1	500
1029	0	7	70	2	1	3	3	424	176	1272	528	CoherentMotion_C#v1	1	500
740	1	6	61	3	3	3	3	368	232	1104	696	CoherentMotion_C#v1	1	500
909	1	1	14	0	0	3	3	87	513	261	1539	CoherentMotion_C#v1	1	500
1073	1	5	51	2	2	3	3	312	288	936	864	CoherentMotion_C#v1	1	500
867	0	0	5	3	0	3	3	31	569	93	1707	CoherentMotion_C#v1	1	500
1206	1	2	23	0	0	3	3	143	457	429	1371	CoherentMotion_C#v1	1	500
921	1	4	42	0	0	3	3	256	344	768	1032	CoherentMotion_C#v1	1	500
1013	1	7	70	2	2	3	3	424	176	1272	528	CoherentMotion_C#v1	1	500
716	1	4	42	0	0	3	3	256	344	768	1032	CoherentMotion_C#v1	1	500
659	1	6	61	1	1	3	3	368	232	1104	696	CoherentMotion_C#v1	1	500
745	1	5	51	0	0	3	3	312	288	936	864	CoherentMotion_C#v1	1	500
903	0	7	70	1	3	3	3	424	176	1272	528	CoherentMotion_C#v1	1	500
748	1	6	61	0	0	3	3	368	232	1104	696	CoherentMotion_C#v1	1	500
1004	0	1	14	3	2	3	3	87	513	261	1539	CoherentMotion_C#v1	1	500
748	0	0	5	3	0	3	3	31	569	93	1707	CoherentMotion_C#v1	1	500
1251	1	6	61	2	2	3	3	368	232	1104	696	CoherentMotion_C#v1	1	500
608	1	7	70	3	3	3	3	424	176	1272	528	CoherentMotion_C#v1	1	500
836	0	0	5	3	1	3	3	31	569	93	1707	CoherentMotion_C#v1	1	500
1454	1	6	61	0	0	3	3	368	232	1104	696	CoherentMotion_C#v1	1	500
802	0	6	61	1	3	3	3	368	232	1104	696	CoherentMotion_C#v1	1	500
980	1	4	42	2	2	3	3	256	344	768	1032	CoherentMotion_C#v1	1	500
1634	0	0	5	3	2	3	3	31	569	93	1707	CoherentMotion_C#v1	1	500
1481	0	3	33	3	2	3	3	199	401	597	1203	CoherentMotion_C#v1	1	500
763	1	0	5	1	1	3	3	31	569	93	1707	CoherentMotion_C#v1	1	500
1379	0	0	5	1	3	3	3	31	569	93	1707	CoherentMotion_C#v1	1	500
1034	0	6	61	3	1	3	3	368	232	1104	696	CoherentMotion_C#v1	1	500
987	0	7	70	2	0	3	3	424	176	1272	528	CoherentMotion_C#v1	1	500
1581	1	4	42	0	0	3	3	256	344	768	1032	CoherentMotion_C#v1	1	500
1730	1	0	5	1	1	3	3	31	569	93	1707	CoherentMotion_C#v1	1	500
935	0	4	42	2	3	3	3	256	344	768	1032	CoherentMotion_C#v1	1	500
1032	1	7	70	2	2	3	3	424	176	1272	528	CoherentMotion_C#v1	1	500
1263	1	3	33	3	3	3	3	199	401	597	1203	CoherentMotion_C#v1	1	500
2117	0	5	51	3	0	3	3	312	288	936	864	CoherentMotion_C#v1	1	500
1008	0	7	70	1	0	3	3	424	176	1272	528	CoherentMotion_C#v1	1	500
863	1	3	33	0	0	3	3	199	401	597	1203	CoherentMotion_C#v1	1	500
897	0	5	51	1	3	3	3	312	288	936	864	CoherentMotion_C#v1	1	500
781	0	4	42	3	0	3	3	256	344	768	1032	CoherentMotion_C#v1	1	500
638	0	7	70	3	1	3	3	424	176	1272	528	CoherentMotion_C#v1	1	500
811	1	2	23	2	2	3	3	143	457	429	1371	CoherentMotion_C#v1	1	500
1425	1	4	42	2	2	3	3	256	344	768	1032	CoherentMotion_C#v1	1	500
814	0	1	14	0	2	3	3	87	513	261	1539	CoherentMotion_C#v1	1	500
704	1	3	33	1	1	3	3	199	401	597	1203	CoherentMotion_C#v1	1	500
975	0	3	33	3	1	3	3	199	401	597	1203	CoherentMotion_C#v1	1	500
818	0	1	14	2	1	3	3	87	513	261	1539	CoherentMotion_C#v1	1	500
758	0	0	5	3	0	3	3	31	569	93	1707	CoherentMotion_C#v1	1	500
991	0	3	33	1	3	3	3	199	401	597	1203	CoherentMotion_C#v1	1	500
878	0	7	70	2	0	3	3	424	176	1272	528	CoherentMotion_C#v1	1	500
953	1	1	14	0	0	3	3	87	513	261	1539	CoherentMotion_C#v1	1	500
694	0	3	33	0	1	3	3	199	401	597	1203	CoherentMotion_C#v1	1	500
740	1	3	33	0	0	3	3	199	401	597	1203	CoherentMotion_C#v1	1	500
661	1	5	51	0	0	3	3	312	288	936	864	CoherentMotion_C#v1	1	500
1011	0	6	61	1	0	3	3	368	232	1104	696	CoherentMotion_C#v1	1	500
667	1	3	33	3	3	3	3	199	401	597	1203	CoherentMotion_C#v1	1	500
872	1	3	33	0	0	3	3	199	401	597	1203	CoherentMotion_C#v1	1	500
1019	0	5	51	2	0	3	3	312	288	936	864	CoherentMotion_C#v1	1	500
793	1	5	51	1	1	3	3	312	288	936	864	CoherentMotion_C#v1	1	500
890	0	1	14	2	0	3	3	87	513	261	1539	CoherentMotion_C#v1	1	500
663	1	1	14	1	1	3	3	87	513	261	1539	CoherentMotion_C#v1	1	500
1173	1	7	70	1	1	3	3	424	176	1272	528	CoherentMotion_C#v1	1	500
847	1	2	23	3	3	3	3	143	457	429	1371	CoherentMotion_C#v1	1	500
673	1	6	61	3	3	3	3	368	232	1104	696	CoherentMotion_C#v1	1	500
938	1	0	5	3	3	3	3	31	569	93	1707	CoherentMotion_C#v1	1	500
647	1	4	42	3	3	3	3	256	344	768	1032	CoherentMotion_C#v1	1	500
603	0	2	23	2	3	3	3	143	457	429	1371	CoherentMotion_C#v1	1	500
824	0	1	14	3	0	3	3	87	513	261	1539	CoherentMotion_C#v1	1	500
865	0	3	33	3	2	3	3	199	401	597	1203	CoherentMotion_C#v1	1	500
765	1	7	70	0	0	3	3	424	176	1272	528	CoherentMotion_C#v1	1	500
812	0	2	23	3	0	3	3	143	457	429	1371	CoherentMotion_C#v1	1	500
687	1	5	51	3	3	3	3	312	288	936	864	CoherentMotion_C#v1	1	500
878	0	3	33	0	3	3	3	199	401	597	1203	CoherentMotion_C#v1	1	500
629	0	0	5	3	1	3	3	31	569	93	1707	CoherentMotion_C#v1	1	500
821	1	2	23	0	0	3	3	143	457	429	1371	CoherentMotion_C#v1	1	500
823	1	7	70	3	3	3	3	424	176	1272	528	CoherentMotion_C#v1	1	500
896	1	7	70	1	1	3	3	424	176	1272	528	CoherentMotion_C#v1	1	500
654	1	4	42	1	1	3	3	256	344	768	1032	CoherentMotion_C#v1	1	500
1156	0	3	33	1	0	3	3	199	401	597	1203	CoherentMotion_C#v1	1	500
1302	0	1	14	1	2	3	3	87	513	261	1539	CoherentMotion_C#v1	1	500
684	1	5	51	0	0	3	3	312	288	936	864	CoherentMotion_C#v1	1	500
719	1	7	70	0	0	3	3	424	176	1272	528	CoherentMotion_C#v1	1	500
778	1	6	61	3	3	3	3	368	232	1104	696	CoherentMotion_C#v1	1	500
1131	1	4	42	3	3	3	3	256	344	768	1032	CoherentMotion_C#v1	1	500
748	1	6	61	0	0	3	3	368	232	1104	696	CoherentMotion_C#v1	1	500
980	0	0	5	1	3	3	3	31	569	93	1707	CoherentMotion_C#v1	1	500
771	0	6	61	2	0	3	3	368	232	1104	696	CoherentMotion_C#v1	1	500
763	1	1	14	0	0	3	3	87	513	261	1539	CoherentMotion_C#v1	1	500
803	1	7	70	3	3	3	3	424	176	1272	528	CoherentMotion_C#v1	1	500
1378	0	3	33	3	1	3	3	199	401	597	1203	CoherentMotion_C#v1	1	500
1062	0	2	23	3	2	3	3	143	457	429	1371	CoherentMotion_C#v1	1	500
709	0	7	70	1	3	3	3	424	176	1272	528	CoherentMotion_C#v1	1	500
742	0	3	33	3	1	3	3	199	401	597	1203	CoherentMotion_C#v1	1	500
709	1	2	23	0	0	3	3	143	457	429	1371	CoherentMotion_C#v1	1	500
2171	0	7	70	1	0	3	3	424	176	1272	528	CoherentMotion_C#v1	1	500
855	0	3	33	3	0	3	3	199	401	597	1203	CoherentMotion_C#v1	1	500
948	0	3	33	1	2	3	3	199	401	597	1203	CoherentMotion_C#v1	1	500
881	0	1	14	3	0	3	3	87	513	261	1539	CoherentMotion_C#v1	1	500
1252	0	3	33	3	1	3	3	199	401	597	1203	CoherentMotion_C#v1	1	500
646	1	4	42	2	2	3	3	256	344	768	1032	CoherentMotion_C#v1	1	500
920	1	6	61	3	3	3	3	368	232	1104	696	CoherentMotion_C#v1	1	500
1180	1	1	14	0	0	3	3	87	513	261	1539	CoherentMotion_C#v1	1	500
922	0	0	5	0	3	3	3	31	569	93	1707	CoherentMotion_C#v1	1	500
1042	0	6	61	2	0	3	3	368	232	1104	696	CoherentMotion_C#v1	1	500
978	1	0	5	2	2	3	3	31	569	93	1707	CoherentMotion_C#v1	1	500
769	0	4	42	0	2	3	3	256	344	768	1032	CoherentMotion_C#v1	1	500
1042	0	7	70	2	1	3	3	424	176	1272	528	CoherentMotion_C#v1	1	500
694	0	7	70	2	3	3	3	424	176	1272	528	CoherentMotion_C#v1	1	500
937	0	4	42	2	0	3	3	256	344	768	1032	CoherentMotion_C#v1	1	500
684	1	5	51	0	0	3	3	312	288	936	864	CoherentMotion_C#v1	1	500
780	0	3	33	2	3	3	3	199	401	597	1203	CoherentMotion_C#v1	1	500
780	0	1	14	2	0	3	3	87	513	261	1539	CoherentMotion_C#v1	1	500
676	0	0	5	2	1	3	3	31	569	93	1707	CoherentMotion_C#v1	1	500
759	1	7	70	0	0	3	3	424	176	1272	528	CoherentMotion_C#v1	1	500
747	1	6	61	0	0	3	3	368	232	1104	696	CoherentMotion_C#v1	1	500
650	1	6	61	3	3	3	3	368	232	1104	696	CoherentMotion_C#v1	1	500
864	0	0	5	1	0	3	3	31	569	93	1707	CoherentMotion_C#v1	1	500
785	0	0	5	0	3	3	3	31	569	93	1707	CoherentMotion_C#v1	1	500
1022	0	2	23	3	2	3	3	143	457	429	1371	CoherentMotion_C#v1	1	500
701	0	0	5	1	0	3	3	31	569	93	1707	CoherentMotion_C#v1	1	500
680	1	7	70	1	1	3	3	424	176	1272	528	CoherentMotion_C#v1	1	500
833	0	7	70	2	1	3	3	424	176	1272	528	CoherentMotion_C#v1	1	500
668	1	7	70	1	1	3	3	424	176	1272	528	CoherentMotion_C#v1	1	500
1025	0	2	23	1	3	3	3	143	457	429	1371	CoherentMotion_C#v1	1	500
728	1	0	5	1	1	3	3	31	569	93	1707	CoherentMotion_C#v1	1	500
1297	1	2	23	1	1	3	3	143	457	429	1371	CoherentMotion_C#v1	1	500
911	0	4	42	3	1	3	3	256	344	768	1032	CoherentMotion_C#v1	1	500
844	0	5	51	2	0	3	3	312	288	936	864	CoherentMotion_C#v1	1	500
1070	1	6	61	2	2	3	3	368	232	1104	696	CoherentMotion_C#v1	1	500
