# Supplementary material for: The Leuven Embedded Figures Test (L-EFT): measuring perception, intelligence or executive function?
Source: PeerJ. 2018 Mar 26;6:e4524. doi: 10.7717/peerj.4524 (PMC5875396; doi:10.7717/peerj.4524)
Supplement: Supplemental Information 9 [file peerj-06-4524-s009.zip › Study 1/CoherentMotion/118240CoherentMotion.csv]

ReactionTime	Accuracy	CoherenceLevel	CoherenceValue	StimDirection	RespDirection	G_MeanCoherentSpeed	G_MeanRandomSpeed	TotalCoherent	TotalRandom	TotalCoherentSpeed	TotalRandomSpeed	TestID	MainPrac	MotionDuration
5988	1	3	33	3	3	3	3	199	401	597	1203	CoherentMotion_C#v1	0	1000
8489	0	0	5	0	2	3	3	31	569	93	1707	CoherentMotion_C#v1	0	1000
1473	1	3	33	3	3	3	3	199	401	597	1203	CoherentMotion_C#v1	0	1000
1451	1	4	42	3	3	3	3	256	344	768	1032	CoherentMotion_C#v1	0	1000
1499	1	2	23	1	1	3	3	143	457	429	1371	CoherentMotion_C#v1	0	1000
1388	1	7	70	3	3	3	3	424	176	1272	528	CoherentMotion_C#v1	0	1000
1175	0	2	23	1	0	3	3	143	457	429	1371	CoherentMotion_C#v1	0	1000
1611	0	1	14	2	0	3	3	87	513	261	1539	CoherentMotion_C#v1	0	1000
1227	1	1	14	3	3	3	3	87	513	261	1539	CoherentMotion_C#v1	0	1000
1520	1	5	51	3	3	3	3	312	288	936	864	CoherentMotion_C#v1	0	1000
1138	0	2	23	1	0	3	3	143	457	429	1371	CoherentMotion_C#v1	0	1000
1420	0	0	5	0	3	3	3	31	569	93	1707	CoherentMotion_C#v1	0	1000
1438	1	6	61	1	1	3	3	368	232	1104	696	CoherentMotion_C#v1	0	1000
1334	1	5	51	1	1	3	3	312	288	936	864	CoherentMotion_C#v1	0	1000
1030	1	6	61	2	2	3	3	368	232	1104	696	CoherentMotion_C#v1	0	1000
1126	1	4	42	3	3	3	3	256	344	768	1032	CoherentMotion_C#v1	0	1000
1200	1	3	33	0	0	3	3	199	401	597	1203	CoherentMotion_C#v1	0	1000
1981	1	5	51	1	1	3	3	312	288	936	864	CoherentMotion_C#v1	0	1000
1243	0	1	14	2	3	3	3	87	513	261	1539	CoherentMotion_C#v1	0	1000
1089	1	3	33	3	3	3	3	199	401	597	1203	CoherentMotion_C#v1	0	1000
1018	1	3	33	3	3	3	3	199	401	597	1203	CoherentMotion_C#v1	0	1000
1027	1	4	42	1	1	3	3	256	344	768	1032	CoherentMotion_C#v1	0	1000
1029	1	6	61	2	2	3	3	368	232	1104	696	CoherentMotion_C#v1	0	1000
3280	1	4	42	0	0	3	3	256	344	768	1032	CoherentMotion_C#v1	0	1000
1192	0	1	14	2	0	3	3	87	513	261	1539	CoherentMotion_C#v1	0	1000
1284	1	4	42	0	0	3	3	256	344	768	1032	CoherentMotion_C#v1	0	1000
1145	1	7	70	2	2	3	3	424	176	1272	528	CoherentMotion_C#v1	0	1000
1188	0	0	5	1	0	3	3	31	569	93	1707	CoherentMotion_C#v1	0	1000
1723	1	7	70	3	3	3	3	424	176	1272	528	CoherentMotion_C#v1	0	1000
1280	1	6	61	2	2	3	3	368	232	1104	696	CoherentMotion_C#v1	0	1000
1413	1	6	61	0	0	3	3	368	232	1104	696	CoherentMotion_C#v1	0	1000
1594	1	6	61	3	3	3	3	368	232	1104	696	CoherentMotion_C#v1	0	1000
1244	0	0	5	3	0	3	3	31	569	93	1707	CoherentMotion_C#v1	0	1000
2250	1	3	33	2	2	3	3	199	401	597	1203	CoherentMotion_C#v1	0	1000
1400	1	2	23	0	0	3	3	143	457	429	1371	CoherentMotion_C#v1	0	1000
1370	1	0	5	3	3	3	3	31	569	93	1707	CoherentMotion_C#v1	0	1000
1477	0	0	5	2	0	3	3	31	569	93	1707	CoherentMotion_C#v1	0	1000
2284	1	7	70	0	0	3	3	424	176	1272	528	CoherentMotion_C#v1	0	1000
1586	0	1	14	2	0	3	3	87	513	261	1539	CoherentMotion_C#v1	0	1000
1249	1	0	5	3	3	3	3	31	569	93	1707	CoherentMotion_C#v1	0	1000
1710	1	3	33	2	2	3	3	199	401	597	1203	CoherentMotion_C#v1	0	1000
1024	1	1	14	3	3	3	3	87	513	261	1539	CoherentMotion_C#v1	0	1000
1055	1	4	42	1	1	3	3	256	344	768	1032	CoherentMotion_C#v1	0	1000
1262	1	2	23	2	2	3	3	143	457	429	1371	CoherentMotion_C#v1	0	1000
1579	0	3	33	2	0	3	3	199	401	597	1203	CoherentMotion_C#v1	0	1000
1524	1	7	70	3	3	3	3	424	176	1272	528	CoherentMotion_C#v1	0	1000
1124	1	2	23	2	2	3	3	143	457	429	1371	CoherentMotion_C#v1	0	1000
1126	1	4	42	3	3	3	3	256	344	768	1032	CoherentMotion_C#v1	0	1000
1368	0	0	5	2	0	3	3	31	569	93	1707	CoherentMotion_C#v1	0	1000
1448	1	6	61	3	3	3	3	368	232	1104	696	CoherentMotion_C#v1	0	1000
1162	0	2	23	3	0	3	3	143	457	429	1371	CoherentMotion_C#v1	0	1000
1026	1	4	42	2	2	3	3	256	344	768	1032	CoherentMotion_C#v1	0	1000
1474	1	7	70	2	2	3	3	424	176	1272	528	CoherentMotion_C#v1	0	1000
1206	1	1	14	0	0	3	3	87	513	261	1539	CoherentMotion_C#v1	0	1000
1329	1	7	70	0	0	3	3	424	176	1272	528	CoherentMotion_C#v1	0	1000
1361	1	6	61	1	1	3	3	368	232	1104	696	CoherentMotion_C#v1	0	1000
1192	1	6	61	0	0	3	3	368	232	1104	696	CoherentMotion_C#v1	0	1000
1090	1	6	61	0	0	3	3	368	232	1104	696	CoherentMotion_C#v1	0	1000
1250	1	5	51	3	3	3	3	312	288	936	864	CoherentMotion_C#v1	0	1000
1123	1	3	33	0	0	3	3	199	401	597	1203	CoherentMotion_C#v1	0	1000
1242	1	3	33	1	1	3	3	199	401	597	1203	CoherentMotion_C#v1	0	1000
1076	1	7	70	3	3	3	3	424	176	1272	528	CoherentMotion_C#v1	0	1000
1025	1	2	23	0	0	3	3	143	457	429	1371	CoherentMotion_C#v1	0	1000
1025	1	0	5	0	0	3	3	31	569	93	1707	CoherentMotion_C#v1	0	1000
1727	0	1	14	1	3	3	3	87	513	261	1539	CoherentMotion_C#v1	0	1000
1357	1	7	70	2	2	3	3	424	176	1272	528	CoherentMotion_C#v1	0	1000
1257	0	0	5	3	1	3	3	31	569	93	1707	CoherentMotion_C#v1	0	1000
1173	1	4	42	0	0	3	3	256	344	768	1032	CoherentMotion_C#v1	0	1000
1104	1	6	61	3	3	3	3	368	232	1104	696	CoherentMotion_C#v1	0	1000
1312	0	0	5	1	0	3	3	31	569	93	1707	CoherentMotion_C#v1	0	1000
1092	1	5	51	2	2	3	3	312	288	936	864	CoherentMotion_C#v1	0	1000
1033	1	4	42	1	1	3	3	256	344	768	1032	CoherentMotion_C#v1	0	1000
1097	1	6	61	0	0	3	3	368	232	1104	696	CoherentMotion_C#v1	0	1000
1923	1	7	70	3	3	3	3	424	176	1272	528	CoherentMotion_C#v1	0	1000
1194	0	0	5	3	0	3	3	31	569	93	1707	CoherentMotion_C#v1	0	1000
1076	1	5	51	1	1	3	3	312	288	936	864	CoherentMotion_C#v1	0	1000
1316	1	2	23	3	3	3	3	143	457	429	1371	CoherentMotion_C#v1	0	1000
1252	1	5	51	2	2	3	3	312	288	936	864	CoherentMotion_C#v1	0	1000
1168	1	3	33	2	2	3	3	199	401	597	1203	CoherentMotion_C#v1	0	1000
1156	0	1	14	0	1	3	3	87	513	261	1539	CoherentMotion_C#v1	0	1000
1762	1	4	42	2	2	3	3	256	344	768	1032	CoherentMotion_C#v1	1	500
731	1	7	70	3	3	3	3	424	176	1272	528	CoherentMotion_C#v1	1	500
788	1	1	14	2	2	3	3	87	513	261	1539	CoherentMotion_C#v1	1	500
738	1	6	61	3	3	3	3	368	232	1104	696	CoherentMotion_C#v1	1	500
685	1	4	42	0	0	3	3	256	344	768	1032	CoherentMotion_C#v1	1	500
619	1	4	42	1	1	3	3	256	344	768	1032	CoherentMotion_C#v1	1	500
678	1	3	33	3	3	3	3	199	401	597	1203	CoherentMotion_C#v1	1	500
638	1	5	51	2	2	3	3	312	288	936	864	CoherentMotion_C#v1	1	500
572	1	4	42	3	3	3	3	256	344	768	1032	CoherentMotion_C#v1	1	500
558	0	7	70	2	1	3	3	424	176	1272	528	CoherentMotion_C#v1	1	500
648	1	5	51	1	1	3	3	312	288	936	864	CoherentMotion_C#v1	1	500
608	1	6	61	3	3	3	3	368	232	1104	696	CoherentMotion_C#v1	1	500
628	1	5	51	0	0	3	3	312	288	936	864	CoherentMotion_C#v1	1	500
562	1	3	33	3	3	3	3	199	401	597	1203	CoherentMotion_C#v1	1	500
613	1	6	61	0	0	3	3	368	232	1104	696	CoherentMotion_C#v1	1	500
545	1	2	23	1	1	3	3	143	457	429	1371	CoherentMotion_C#v1	1	500
572	1	5	51	1	1	3	3	312	288	936	864	CoherentMotion_C#v1	1	500
522	1	1	14	1	1	3	3	87	513	261	1539	CoherentMotion_C#v1	1	500
586	1	4	42	3	3	3	3	256	344	768	1032	CoherentMotion_C#v1	1	500
902	0	3	33	1	0	3	3	199	401	597	1203	CoherentMotion_C#v1	1	500
595	1	6	61	3	3	3	3	368	232	1104	696	CoherentMotion_C#v1	1	500
639	1	7	70	0	0	3	3	424	176	1272	528	CoherentMotion_C#v1	1	500
605	1	6	61	1	1	3	3	368	232	1104	696	CoherentMotion_C#v1	1	500
590	1	2	23	3	3	3	3	143	457	429	1371	CoherentMotion_C#v1	1	500
639	1	4	42	1	1	3	3	256	344	768	1032	CoherentMotion_C#v1	1	500
633	1	2	23	0	0	3	3	143	457	429	1371	CoherentMotion_C#v1	1	500
711	0	7	70	2	0	3	3	424	176	1272	528	CoherentMotion_C#v1	1	500
671	1	3	33	0	0	3	3	199	401	597	1203	CoherentMotion_C#v1	1	500
612	1	5	51	2	2	3	3	312	288	936	864	CoherentMotion_C#v1	1	500
770	0	1	14	2	0	3	3	87	513	261	1539	CoherentMotion_C#v1	1	500
650	1	6	61	2	2	3	3	368	232	1104	696	CoherentMotion_C#v1	1	500
765	1	4	42	0	0	3	3	256	344	768	1032	CoherentMotion_C#v1	1	500
751	0	0	5	0	3	3	3	31	569	93	1707	CoherentMotion_C#v1	1	500
598	1	6	61	1	1	3	3	368	232	1104	696	CoherentMotion_C#v1	1	500
622	0	2	23	2	0	3	3	143	457	429	1371	CoherentMotion_C#v1	1	500
748	0	0	5	3	0	3	3	31	569	93	1707	CoherentMotion_C#v1	1	500
863	1	7	70	2	2	3	3	424	176	1272	528	CoherentMotion_C#v1	1	500
613	1	4	42	2	2	3	3	256	344	768	1032	CoherentMotion_C#v1	1	500
699	0	0	5	1	2	3	3	31	569	93	1707	CoherentMotion_C#v1	1	500
665	0	2	23	0	3	3	3	143	457	429	1371	CoherentMotion_C#v1	1	500
624	1	7	70	3	3	3	3	424	176	1272	528	CoherentMotion_C#v1	1	500
669	1	6	61	3	3	3	3	368	232	1104	696	CoherentMotion_C#v1	1	500
585	1	4	42	1	1	3	3	256	344	768	1032	CoherentMotion_C#v1	1	500
574	0	1	14	3	0	3	3	87	513	261	1539	CoherentMotion_C#v1	1	500
577	1	2	23	3	3	3	3	143	457	429	1371	CoherentMotion_C#v1	1	500
533	1	2	23	3	3	3	3	143	457	429	1371	CoherentMotion_C#v1	1	500
559	1	5	51	3	3	3	3	312	288	936	864	CoherentMotion_C#v1	1	500
634	1	7	70	2	2	3	3	424	176	1272	528	CoherentMotion_C#v1	1	500
624	1	6	61	0	0	3	3	368	232	1104	696	CoherentMotion_C#v1	1	500
628	1	0	5	0	0	3	3	31	569	93	1707	CoherentMotion_C#v1	1	500
1362	1	5	51	0	0	3	3	312	288	936	864	CoherentMotion_C#v1	1	500
682	1	5	51	2	2	3	3	312	288	936	864	CoherentMotion_C#v1	1	500
785	1	3	33	3	3	3	3	199	401	597	1203	CoherentMotion_C#v1	1	500
585	1	5	51	3	3	3	3	312	288	936	864	CoherentMotion_C#v1	1	500
596	1	2	23	3	3	3	3	143	457	429	1371	CoherentMotion_C#v1	1	500
618	1	6	61	0	0	3	3	368	232	1104	696	CoherentMotion_C#v1	1	500
630	1	3	33	0	0	3	3	199	401	597	1203	CoherentMotion_C#v1	1	500
692	1	7	70	2	2	3	3	424	176	1272	528	CoherentMotion_C#v1	1	500
538	1	2	23	3	3	3	3	143	457	429	1371	CoherentMotion_C#v1	1	500
542	1	3	33	0	0	3	3	199	401	597	1203	CoherentMotion_C#v1	1	500
615	1	5	51	2	2	3	3	312	288	936	864	CoherentMotion_C#v1	1	500
773	0	0	5	2	0	3	3	31	569	93	1707	CoherentMotion_C#v1	1	500
590	1	4	42	3	3	3	3	256	344	768	1032	CoherentMotion_C#v1	1	500
570	1	3	33	3	3	3	3	199	401	597	1203	CoherentMotion_C#v1	1	500
627	1	4	42	1	1	3	3	256	344	768	1032	CoherentMotion_C#v1	1	500
747	0	1	14	2	0	3	3	87	513	261	1539	CoherentMotion_C#v1	1	500
579	1	6	61	0	0	3	3	368	232	1104	696	CoherentMotion_C#v1	1	500
766	0	1	14	1	0	3	3	87	513	261	1539	CoherentMotion_C#v1	1	500
726	0	1	14	0	2	3	3	87	513	261	1539	CoherentMotion_C#v1	1	500
701	1	3	33	0	0	3	3	199	401	597	1203	CoherentMotion_C#v1	1	500
651	0	4	42	2	0	3	3	256	344	768	1032	CoherentMotion_C#v1	1	500
683	1	4	42	1	1	3	3	256	344	768	1032	CoherentMotion_C#v1	1	500
786	0	0	5	1	3	3	3	31	569	93	1707	CoherentMotion_C#v1	1	500
649	1	6	61	0	0	3	3	368	232	1104	696	CoherentMotion_C#v1	1	500
696	1	6	61	1	1	3	3	368	232	1104	696	CoherentMotion_C#v1	1	500
727	0	3	33	2	0	3	3	199	401	597	1203	CoherentMotion_C#v1	1	500
750	0	3	33	2	3	3	3	199	401	597	1203	CoherentMotion_C#v1	1	500
899	0	0	5	0	3	3	3	31	569	93	1707	CoherentMotion_C#v1	1	500
697	1	2	23	3	3	3	3	143	457	429	1371	CoherentMotion_C#v1	1	500
641	1	6	61	1	1	3	3	368	232	1104	696	CoherentMotion_C#v1	1	500
802	0	0	5	3	0	3	3	31	569	93	1707	CoherentMotion_C#v1	1	500
880	1	5	51	3	3	3	3	312	288	936	864	CoherentMotion_C#v1	1	500
850	1	5	51	0	0	3	3	312	288	936	864	CoherentMotion_C#v1	1	500
918	1	4	42	2	2	3	3	256	344	768	1032	CoherentMotion_C#v1	1	500
931	1	7	70	2	2	3	3	424	176	1272	528	CoherentMotion_C#v1	1	500
888	1	7	70	0	0	3	3	424	176	1272	528	CoherentMotion_C#v1	1	500
1098	0	2	23	2	0	3	3	143	457	429	1371	CoherentMotion_C#v1	1	500
980	0	2	23	2	1	3	3	143	457	429	1371	CoherentMotion_C#v1	1	500
1161	1	5	51	3	3	3	3	312	288	936	864	CoherentMotion_C#v1	1	500
990	1	4	42	2	2	3	3	256	344	768	1032	CoherentMotion_C#v1	1	500
955	0	1	14	2	1	3	3	87	513	261	1539	CoherentMotion_C#v1	1	500
1088	1	3	33	0	0	3	3	199	401	597	1203	CoherentMotion_C#v1	1	500
1313	0	1	14	2	3	3	3	87	513	261	1539	CoherentMotion_C#v1	1	500
966	0	3	33	3	0	3	3	199	401	597	1203	CoherentMotion_C#v1	1	500
1022	1	7	70	0	0	3	3	424	176	1272	528	CoherentMotion_C#v1	1	500
891	1	7	70	1	1	3	3	424	176	1272	528	CoherentMotion_C#v1	1	500
1096	1	2	23	3	3	3	3	143	457	429	1371	CoherentMotion_C#v1	1	500
1041	0	1	14	1	0	3	3	87	513	261	1539	CoherentMotion_C#v1	1	500
1168	1	6	61	3	3	3	3	368	232	1104	696	CoherentMotion_C#v1	1	500
1051	1	4	42	0	0	3	3	256	344	768	1032	CoherentMotion_C#v1	1	500
922	1	5	51	1	1	3	3	312	288	936	864	CoherentMotion_C#v1	1	500
804	1	1	14	3	3	3	3	87	513	261	1539	CoherentMotion_C#v1	1	500
701	1	5	51	3	3	3	3	312	288	936	864	CoherentMotion_C#v1	1	500
822	1	3	33	3	3	3	3	199	401	597	1203	CoherentMotion_C#v1	1	500
599	1	5	51	1	1	3	3	312	288	936	864	CoherentMotion_C#v1	1	500
755	1	0	5	1	1	3	3	31	569	93	1707	CoherentMotion_C#v1	1	500
892	1	7	70	2	2	3	3	424	176	1272	528	CoherentMotion_C#v1	1	500
703	1	3	33	2	2	3	3	199	401	597	1203	CoherentMotion_C#v1	1	500
549	1	4	42	3	3	3	3	256	344	768	1032	CoherentMotion_C#v1	1	500
693	1	6	61	2	2	3	3	368	232	1104	696	CoherentMotion_C#v1	1	500
671	1	7	70	3	3	3	3	424	176	1272	528	CoherentMotion_C#v1	1	500
725	1	7	70	2	2	3	3	424	176	1272	528	CoherentMotion_C#v1	1	500
629	1	2	23	3	3	3	3	143	457	429	1371	CoherentMotion_C#v1	1	500
815	0	3	33	0	2	3	3	199	401	597	1203	CoherentMotion_C#v1	1	500
724	1	3	33	0	0	3	3	199	401	597	1203	CoherentMotion_C#v1	1	500
844	1	4	42	2	2	3	3	256	344	768	1032	CoherentMotion_C#v1	1	500
824	0	0	5	0	3	3	3	31	569	93	1707	CoherentMotion_C#v1	1	500
1072	0	0	5	2	0	3	3	31	569	93	1707	CoherentMotion_C#v1	1	500
912	1	3	33	2	2	3	3	199	401	597	1203	CoherentMotion_C#v1	1	500
941	0	0	5	0	3	3	3	31	569	93	1707	CoherentMotion_C#v1	1	500
873	1	7	70	2	2	3	3	424	176	1272	528	CoherentMotion_C#v1	1	500
838	0	1	14	2	0	3	3	87	513	261	1539	CoherentMotion_C#v1	1	500
936	0	3	33	1	2	3	3	199	401	597	1203	CoherentMotion_C#v1	1	500
915	0	0	5	0	3	3	3	31	569	93	1707	CoherentMotion_C#v1	1	500
848	1	2	23	3	3	3	3	143	457	429	1371	CoherentMotion_C#v1	1	500
811	1	6	61	3	3	3	3	368	232	1104	696	CoherentMotion_C#v1	1	500
870	1	6	61	2	2	3	3	368	232	1104	696	CoherentMotion_C#v1	1	500
921	1	0	5	2	2	3	3	31	569	93	1707	CoherentMotion_C#v1	1	500
910	0	0	5	0	3	3	3	31	569	93	1707	CoherentMotion_C#v1	1	500
913	1	4	42	0	0	3	3	256	344	768	1032	CoherentMotion_C#v1	1	500
1018	0	4	42	2	0	3	3	256	344	768	1032	CoherentMotion_C#v1	1	500
885	1	3	33	1	1	3	3	199	401	597	1203	CoherentMotion_C#v1	1	500
903	0	1	14	2	3	3	3	87	513	261	1539	CoherentMotion_C#v1	1	500
902	1	4	42	1	1	3	3	256	344	768	1032	CoherentMotion_C#v1	1	500
953	1	5	51	2	2	3	3	312	288	936	864	CoherentMotion_C#v1	1	500
979	1	4	42	0	0	3	3	256	344	768	1032	CoherentMotion_C#v1	1	500
985	1	2	23	3	3	3	3	143	457	429	1371	CoherentMotion_C#v1	1	500
1002	0	1	14	2	0	3	3	87	513	261	1539	CoherentMotion_C#v1	1	500
1441	0	0	5	2	0	3	3	31	569	93	1707	CoherentMotion_C#v1	1	500
1114	1	7	70	2	2	3	3	424	176	1272	528	CoherentMotion_C#v1	1	500
1100	1	0	5	2	2	3	3	31	569	93	1707	CoherentMotion_C#v1	1	500
1110	1	7	70	0	0	3	3	424	176	1272	528	CoherentMotion_C#v1	1	500
2216	0	1	14	2	0	3	3	87	513	261	1539	CoherentMotion_C#v1	1	500
951	1	6	61	2	2	3	3	368	232	1104	696	CoherentMotion_C#v1	1	500
1071	0	2	23	3	0	3	3	143	457	429	1371	CoherentMotion_C#v1	1	500
994	1	0	5	2	2	3	3	31	569	93	1707	CoherentMotion_C#v1	1	500
913	1	2	23	3	3	3	3	143	457	429	1371	CoherentMotion_C#v1	1	500
885	0	1	14	1	0	3	3	87	513	261	1539	CoherentMotion_C#v1	1	500
1041	0	1	14	0	2	3	3	87	513	261	1539	CoherentMotion_C#v1	1	500
912	1	2	23	3	3	3	3	143	457	429	1371	CoherentMotion_C#v1	1	500
965	1	5	51	0	0	3	3	312	288	936	864	CoherentMotion_C#v1	1	500
987	1	3	33	3	3	3	3	199	401	597	1203	CoherentMotion_C#v1	1	500
993	1	6	61	1	1	3	3	368	232	1104	696	CoherentMotion_C#v1	1	500
964	1	2	23	0	0	3	3	143	457	429	1371	CoherentMotion_C#v1	1	500
1205	1	0	5	3	3	3	3	31	569	93	1707	CoherentMotion_C#v1	1	500
944	1	7	70	0	0	3	3	424	176	1272	528	CoherentMotion_C#v1	1	500
1060	1	6	61	2	2	3	3	368	232	1104	696	CoherentMotion_C#v1	1	500
997	0	0	5	1	3	3	3	31	569	93	1707	CoherentMotion_C#v1	1	500
980	1	5	51	2	2	3	3	312	288	936	864	CoherentMotion_C#v1	1	500
934	1	7	70	3	3	3	3	424	176	1272	528	CoherentMotion_C#v1	1	500
966	1	5	51	2	2	3	3	312	288	936	864	CoherentMotion_C#v1	1	500
972	1	1	14	3	3	3	3	87	513	261	1539	CoherentMotion_C#v1	1	500
963	1	7	70	1	1	3	3	424	176	1272	528	CoherentMotion_C#v1	1	500
944	1	4	42	0	0	3	3	256	344	768	1032	CoherentMotion_C#v1	1	500
893	1	3	33	3	3	3	3	199	401	597	1203	CoherentMotion_C#v1	1	500
921	1	7	70	2	2	3	3	424	176	1272	528	CoherentMotion_C#v1	1	500
941	0	2	23	2	1	3	3	143	457	429	1371	CoherentMotion_C#v1	1	500
950	1	4	42	3	3	3	3	256	344	768	1032	CoherentMotion_C#v1	1	500
959	1	5	51	2	2	3	3	312	288	936	864	CoherentMotion_C#v1	1	500
1069	0	0	5	0	1	3	3	31	569	93	1707	CoherentMotion_C#v1	1	500
1003	1	6	61	1	1	3	3	368	232	1104	696	CoherentMotion_C#v1	1	500
1189	0	0	5	2	3	3	3	31	569	93	1707	CoherentMotion_C#v1	1	500
1079	0	0	5	0	3	3	3	31	569	93	1707	CoherentMotion_C#v1	1	500
982	1	5	51	0	0	3	3	312	288	936	864	CoherentMotion_C#v1	1	500
1510	0	0	5	3	0	3	3	31	569	93	1707	CoherentMotion_C#v1	1	500
1080	1	2	23	2	2	3	3	143	457	429	1371	CoherentMotion_C#v1	1	500
1034	1	6	61	1	1	3	3	368	232	1104	696	CoherentMotion_C#v1	1	500
993	1	4	42	3	3	3	3	256	344	768	1032	CoherentMotion_C#v1	1	500
983	1	0	5	1	1	3	3	31	569	93	1707	CoherentMotion_C#v1	1	500
1020	0	1	14	3	1	3	3	87	513	261	1539	CoherentMotion_C#v1	1	500
1508	1	7	70	1	1	3	3	424	176	1272	528	CoherentMotion_C#v1	1	500
1054	1	3	33	0	0	3	3	199	401	597	1203	CoherentMotion_C#v1	1	500
902	1	4	42	3	3	3	3	256	344	768	1032	CoherentMotion_C#v1	1	500
996	1	3	33	0	0	3	3	199	401	597	1203	CoherentMotion_C#v1	1	500
1259	0	0	5	2	0	3	3	31	569	93	1707	CoherentMotion_C#v1	1	500
992	1	6	61	2	2	3	3	368	232	1104	696	CoherentMotion_C#v1	1	500
950	1	5	51	0	0	3	3	312	288	936	864	CoherentMotion_C#v1	1	500
899	1	6	61	1	1	3	3	368	232	1104	696	CoherentMotion_C#v1	1	500
926	1	3	33	0	0	3	3	199	401	597	1203	CoherentMotion_C#v1	1	500
899	1	4	42	0	0	3	3	256	344	768	1032	CoherentMotion_C#v1	1	500
880	1	5	51	0	0	3	3	312	288	936	864	CoherentMotion_C#v1	1	500
811	1	3	33	0	0	3	3	199	401	597	1203	CoherentMotion_C#v1	1	500
868	1	4	42	1	1	3	3	256	344	768	1032	CoherentMotion_C#v1	1	500
728	1	3	33	0	0	3	3	199	401	597	1203	CoherentMotion_C#v1	1	500
767	1	5	51	3	3	3	3	312	288	936	864	CoherentMotion_C#v1	1	500
785	1	1	14	3	3	3	3	87	513	261	1539	CoherentMotion_C#v1	1	500
841	1	1	14	2	2	3	3	87	513	261	1539	CoherentMotion_C#v1	1	500
627	1	4	42	3	3	3	3	256	344	768	1032	CoherentMotion_C#v1	1	500
800	1	1	14	2	2	3	3	87	513	261	1539	CoherentMotion_C#v1	1	500
690	1	3	33	2	2	3	3	199	401	597	1203	CoherentMotion_C#v1	1	500
792	1	6	61	2	2	3	3	368	232	1104	696	CoherentMotion_C#v1	1	500
857	0	1	14	1	2	3	3	87	513	261	1539	CoherentMotion_C#v1	1	500
888	0	1	14	1	2	3	3	87	513	261	1539	CoherentMotion_C#v1	1	500
867	1	7	70	3	3	3	3	424	176	1272	528	CoherentMotion_C#v1	1	500
952	0	1	14	2	3	3	3	87	513	261	1539	CoherentMotion_C#v1	1	500
893	1	3	33	2	2	3	3	199	401	597	1203	CoherentMotion_C#v1	1	500
913	1	2	23	2	2	3	3	143	457	429	1371	CoherentMotion_C#v1	1	500
933	1	6	61	2	2	3	3	368	232	1104	696	CoherentMotion_C#v1	1	500
886	1	7	70	1	1	3	3	424	176	1272	528	CoherentMotion_C#v1	1	500
883	1	3	33	1	1	3	3	199	401	597	1203	CoherentMotion_C#v1	1	500
839	1	4	42	1	1	3	3	256	344	768	1032	CoherentMotion_C#v1	1	500
866	1	2	23	3	3	3	3	143	457	429	1371	CoherentMotion_C#v1	1	500
773	1	4	42	1	1	3	3	256	344	768	1032	CoherentMotion_C#v1	1	500
830	1	7	70	2	2	3	3	424	176	1272	528	CoherentMotion_C#v1	1	500
769	1	5	51	0	0	3	3	312	288	936	864	CoherentMotion_C#v1	1	500
633	1	5	51	0	0	3	3	312	288	936	864	CoherentMotion_C#v1	1	500
828	1	2	23	0	0	3	3	143	457	429	1371	CoherentMotion_C#v1	1	500
737	1	2	23	1	1	3	3	143	457	429	1371	CoherentMotion_C#v1	1	500
633	1	5	51	0	0	3	3	312	288	936	864	CoherentMotion_C#v1	1	500
606	1	7	70	0	0	3	3	424	176	1272	528	CoherentMotion_C#v1	1	500
625	1	3	33	1	1	3	3	199	401	597	1203	CoherentMotion_C#v1	1	500
615	1	1	14	0	0	3	3	87	513	261	1539	CoherentMotion_C#v1	1	500
676	0	2	23	2	0	3	3	143	457	429	1371	CoherentMotion_C#v1	1	500
562	1	6	61	1	1	3	3	368	232	1104	696	CoherentMotion_C#v1	1	500
646	1	3	33	1	1	3	3	199	401	597	1203	CoherentMotion_C#v1	1	500
811	1	0	5	1	1	3	3	31	569	93	1707	CoherentMotion_C#v1	1	500
701	0	0	5	2	0	3	3	31	569	93	1707	CoherentMotion_C#v1	1	500
652	0	1	14	2	1	3	3	87	513	261	1539	CoherentMotion_C#v1	1	500
760	1	3	33	0	0	3	3	199	401	597	1203	CoherentMotion_C#v1	1	500
817	1	2	23	3	3	3	3	143	457	429	1371	CoherentMotion_C#v1	1	500
826	0	1	14	2	3	3	3	87	513	261	1539	CoherentMotion_C#v1	1	500
644	1	6	61	3	3	3	3	368	232	1104	696	CoherentMotion_C#v1	1	500
787	1	5	51	1	1	3	3	312	288	936	864	CoherentMotion_C#v1	1	500
724	1	2	23	0	0	3	3	143	457	429	1371	CoherentMotion_C#v1	1	500
732	1	1	14	3	3	3	3	87	513	261	1539	CoherentMotion_C#v1	1	500
715	1	6	61	1	1	3	3	368	232	1104	696	CoherentMotion_C#v1	1	500
746	0	1	14	1	3	3	3	87	513	261	1539	CoherentMotion_C#v1	1	500
867	0	0	5	1	0	3	3	31	569	93	1707	CoherentMotion_C#v1	1	500
782	1	5	51	0	0	3	3	312	288	936	864	CoherentMotion_C#v1	1	500
863	1	2	23	2	2	3	3	143	457	429	1371	CoherentMotion_C#v1	1	500
777	0	0	5	2	3	3	3	31	569	93	1707	CoherentMotion_C#v1	1	500
795	1	5	51	2	2	3	3	312	288	936	864	CoherentMotion_C#v1	1	500
816	1	1	14	3	3	3	3	87	513	261	1539	CoherentMotion_C#v1	1	500
1022	0	0	5	1	0	3	3	31	569	93	1707	CoherentMotion_C#v1	1	500
834	1	1	14	3	3	3	3	87	513	261	1539	CoherentMotion_C#v1	1	500
872	0	3	33	0	1	3	3	199	401	597	1203	CoherentMotion_C#v1	1	500
843	1	3	33	0	0	3	3	199	401	597	1203	CoherentMotion_C#v1	1	500
878	1	0	5	0	0	3	3	31	569	93	1707	CoherentMotion_C#v1	1	500
912	1	4	42	2	2	3	3	256	344	768	1032	CoherentMotion_C#v1	1	500
789	1	0	5	1	1	3	3	31	569	93	1707	CoherentMotion_C#v1	1	500
757	1	7	70	3	3	3	3	424	176	1272	528	CoherentMotion_C#v1	1	500
730	1	5	51	0	0	3	3	312	288	936	864	CoherentMotion_C#v1	1	500
901	1	0	5	2	2	3	3	31	569	93	1707	CoherentMotion_C#v1	1	500
834	0	1	14	1	3	3	3	87	513	261	1539	CoherentMotion_C#v1	1	500
984	0	3	33	3	1	3	3	199	401	597	1203	CoherentMotion_C#v1	1	500
823	1	6	61	3	3	3	3	368	232	1104	696	CoherentMotion_C#v1	1	500
789	1	5	51	0	0	3	3	312	288	936	864	CoherentMotion_C#v1	1	500
819	0	0	5	0	2	3	3	31	569	93	1707	CoherentMotion_C#v1	1	500
701	1	6	61	0	0	3	3	368	232	1104	696	CoherentMotion_C#v1	1	500
815	1	3	33	1	1	3	3	199	401	597	1203	CoherentMotion_C#v1	1	500
577	1	7	70	3	3	3	3	424	176	1272	528	CoherentMotion_C#v1	1	500
661	1	7	70	1	1	3	3	424	176	1272	528	CoherentMotion_C#v1	1	500
740	1	2	23	3	3	3	3	143	457	429	1371	CoherentMotion_C#v1	1	500
707	1	4	42	1	1	3	3	256	344	768	1032	CoherentMotion_C#v1	1	500
784	1	1	14	3	3	3	3	87	513	261	1539	CoherentMotion_C#v1	1	500
885	0	1	14	0	1	3	3	87	513	261	1539	CoherentMotion_C#v1	1	500
809	1	7	70	2	2	3	3	424	176	1272	528	CoherentMotion_C#v1	1	500
722	1	7	70	1	1	3	3	424	176	1272	528	CoherentMotion_C#v1	1	500
687	1	7	70	2	2	3	3	424	176	1272	528	CoherentMotion_C#v1	1	500
650	1	4	42	3	3	3	3	256	344	768	1032	CoherentMotion_C#v1	1	500
832	1	2	23	2	2	3	3	143	457	429	1371	CoherentMotion_C#v1	1	500
626	1	5	51	0	0	3	3	312	288	936	864	CoherentMotion_C#v1	1	500
522	1	7	70	1	1	3	3	424	176	1272	528	CoherentMotion_C#v1	1	500
712	0	2	23	1	2	3	3	143	457	429	1371	CoherentMotion_C#v1	1	500
657	1	3	33	3	3	3	3	199	401	597	1203	CoherentMotion_C#v1	1	500
573	1	5	51	0	0	3	3	312	288	936	864	CoherentMotion_C#v1	1	500
585	1	5	51	1	1	3	3	312	288	936	864	CoherentMotion_C#v1	1	500
757	1	0	5	3	3	3	3	31	569	93	1707	CoherentMotion_C#v1	1	500
566	1	5	51	1	1	3	3	312	288	936	864	CoherentMotion_C#v1	1	500
658	0	0	5	1	3	3	3	31	569	93	1707	CoherentMotion_C#v1	1	500
639	1	6	61	0	0	3	3	368	232	1104	696	CoherentMotion_C#v1	1	500
610	1	2	23	3	3	3	3	143	457	429	1371	CoherentMotion_C#v1	1	500
606	1	7	70	3	3	3	3	424	176	1272	528	CoherentMotion_C#v1	1	500
629	0	0	5	2	3	3	3	31	569	93	1707	CoherentMotion_C#v1	1	500
594	1	5	51	2	2	3	3	312	288	936	864	CoherentMotion_C#v1	1	500
622	0	0	5	1	3	3	3	31	569	93	1707	CoherentMotion_C#v1	1	500
631	0	2	23	0	3	3	3	143	457	429	1371	CoherentMotion_C#v1	1	500
616	1	6	61	1	1	3	3	368	232	1104	696	CoherentMotion_C#v1	1	500
641	1	4	42	2	2	3	3	256	344	768	1032	CoherentMotion_C#v1	1	500
705	0	0	5	0	3	3	3	31	569	93	1707	CoherentMotion_C#v1	1	500
601	1	5	51	2	2	3	3	312	288	936	864	CoherentMotion_C#v1	1	500
549	1	6	61	3	3	3	3	368	232	1104	696	CoherentMotion_C#v1	1	500
592	1	5	51	2	2	3	3	312	288	936	864	CoherentMotion_C#v1	1	500
579	1	4	42	3	3	3	3	256	344	768	1032	CoherentMotion_C#v1	1	500
688	1	6	61	0	0	3	3	368	232	1104	696	CoherentMotion_C#v1	1	500
718	0	0	5	0	3	3	3	31	569	93	1707	CoherentMotion_C#v1	1	500
636	1	2	23	2	2	3	3	143	457	429	1371	CoherentMotion_C#v1	1	500
627	1	6	61	2	2	3	3	368	232	1104	696	CoherentMotion_C#v1	1	500
727	1	4	42	2	2	3	3	256	344	768	1032	CoherentMotion_C#v1	1	500
687	1	1	14	3	3	3	3	87	513	261	1539	CoherentMotion_C#v1	1	500
717	0	2	23	1	3	3	3	143	457	429	1371	CoherentMotion_C#v1	1	500
722	1	5	51	3	3	3	3	312	288	936	864	CoherentMotion_C#v1	1	500
586	1	3	33	0	0	3	3	199	401	597	1203	CoherentMotion_C#v1	1	500
685	1	3	33	3	3	3	3	199	401	597	1203	CoherentMotion_C#v1	1	500
587	1	5	51	3	3	3	3	312	288	936	864	CoherentMotion_C#v1	1	500
583	0	1	14	3	0	3	3	87	513	261	1539	CoherentMotion_C#v1	1	500
596	0	2	23	2	0	3	3	143	457	429	1371	CoherentMotion_C#v1	1	500
648	0	5	51	2	0	3	3	312	288	936	864	CoherentMotion_C#v1	1	500
617	1	5	51	1	1	3	3	312	288	936	864	CoherentMotion_C#v1	1	500
594	1	2	23	3	3	3	3	143	457	429	1371	CoherentMotion_C#v1	1	500
590	1	6	61	0	0	3	3	368	232	1104	696	CoherentMotion_C#v1	1	500
634	1	6	61	3	3	3	3	368	232	1104	696	CoherentMotion_C#v1	1	500
608	1	3	33	2	2	3	3	199	401	597	1203	CoherentMotion_C#v1	1	500
620	1	7	70	2	2	3	3	424	176	1272	528	CoherentMotion_C#v1	1	500
600	1	7	70	2	2	3	3	424	176	1272	528	CoherentMotion_C#v1	1	500
605	1	4	42	1	1	3	3	256	344	768	1032	CoherentMotion_C#v1	1	500
665	1	0	5	0	0	3	3	31	569	93	1707	CoherentMotion_C#v1	1	500
631	0	1	14	1	2	3	3	87	513	261	1539	CoherentMotion_C#v1	1	500
525	1	3	33	3	3	3	3	199	401	597	1203	CoherentMotion_C#v1	1	500
575	1	0	5	0	0	3	3	31	569	93	1707	CoherentMotion_C#v1	1	500
611	1	0	5	0	0	3	3	31	569	93	1707	CoherentMotion_C#v1	1	500
595	0	1	14	2	0	3	3	87	513	261	1539	CoherentMotion_C#v1	1	500
570	1	6	61	3	3	3	3	368	232	1104	696	CoherentMotion_C#v1	1	500
651	1	3	33	2	2	3	3	199	401	597	1203	CoherentMotion_C#v1	1	500
645	0	1	14	1	2	3	3	87	513	261	1539	CoherentMotion_C#v1	1	500
570	1	7	70	1	1	3	3	424	176	1272	528	CoherentMotion_C#v1	1	500
528	1	3	33	0	0	3	3	199	401	597	1203	CoherentMotion_C#v1	1	500
525	1	5	51	2	2	3	3	312	288	936	864	CoherentMotion_C#v1	1	500
586	1	3	33	3	3	3	3	199	401	597	1203	CoherentMotion_C#v1	1	500
527	1	2	23	0	0	3	3	143	457	429	1371	CoherentMotion_C#v1	1	500
560	1	7	70	2	2	3	3	424	176	1272	528	CoherentMotion_C#v1	1	500
563	1	6	61	1	1	3	3	368	232	1104	696	CoherentMotion_C#v1	1	500
536	1	6	61	3	3	3	3	368	232	1104	696	CoherentMotion_C#v1	1	500
706	0	2	23	3	0	3	3	143	457	429	1371	CoherentMotion_C#v1	1	500
607	1	3	33	3	3	3	3	199	401	597	1203	CoherentMotion_C#v1	1	500
629	1	4	42	0	0	3	3	256	344	768	1032	CoherentMotion_C#v1	1	500
602	1	7	70	3	3	3	3	424	176	1272	528	CoherentMotion_C#v1	1	500
718	0	2	23	3	2	3	3	143	457	429	1371	CoherentMotion_C#v1	1	500
540	1	4	42	0	0	3	3	256	344	768	1032	CoherentMotion_C#v1	1	500
536	1	5	51	0	0	3	3	312	288	936	864	CoherentMotion_C#v1	1	500
599	1	6	61	3	3	3	3	368	232	1104	696	CoherentMotion_C#v1	1	500
631	1	7	70	1	1	3	3	424	176	1272	528	CoherentMotion_C#v1	1	500
525	1	1	14	0	0	3	3	87	513	261	1539	CoherentMotion_C#v1	1	500
571	0	1	14	0	2	3	3	87	513	261	1539	CoherentMotion_C#v1	1	500
602	1	1	14	1	1	3	3	87	513	261	1539	CoherentMotion_C#v1	1	500
556	1	1	14	3	3	3	3	87	513	261	1539	CoherentMotion_C#v1	1	500
651	1	2	23	1	1	3	3	143	457	429	1371	CoherentMotion_C#v1	1	500
521	1	6	61	3	3	3	3	368	232	1104	696	CoherentMotion_C#v1	1	500
618	1	7	70	2	2	3	3	424	176	1272	528	CoherentMotion_C#v1	1	500
815	1	6	61	2	2	3	3	368	232	1104	696	CoherentMotion_C#v1	1	500
583	1	0	5	1	1	3	3	31	569	93	1707	CoherentMotion_C#v1	1	500
619	0	2	23	0	2	3	3	143	457	429	1371	CoherentMotion_C#v1	1	500
553	1	6	61	3	3	3	3	368	232	1104	696	CoherentMotion_C#v1	1	500
595	1	5	51	3	3	3	3	312	288	936	864	CoherentMotion_C#v1	1	500
543	1	1	14	1	1	3	3	87	513	261	1539	CoherentMotion_C#v1	1	500
579	1	3	33	3	3	3	3	199	401	597	1203	CoherentMotion_C#v1	1	500
670	1	4	42	2	2	3	3	256	344	768	1032	CoherentMotion_C#v1	1	500
633	1	3	33	3	3	3	3	199	401	597	1203	CoherentMotion_C#v1	1	500
523	1	0	5	2	2	3	3	31	569	93	1707	CoherentMotion_C#v1	1	500
547	0	1	14	0	1	3	3	87	513	261	1539	CoherentMotion_C#v1	1	500
654	0	3	33	0	2	3	3	199	401	597	1203	CoherentMotion_C#v1	1	500
676	1	4	42	0	0	3	3	256	344	768	1032	CoherentMotion_C#v1	1	500
595	1	6	61	0	0	3	3	368	232	1104	696	CoherentMotion_C#v1	1	500
551	1	7	70	0	0	3	3	424	176	1272	528	CoherentMotion_C#v1	1	500
688	0	0	5	1	0	3	3	31	569	93	1707	CoherentMotion_C#v1	1	500
592	1	7	70	0	0	3	3	424	176	1272	528	CoherentMotion_C#v1	1	500
828	0	1	14	2	0	3	3	87	513	261	1539	CoherentMotion_C#v1	1	500
670	1	4	42	0	0	3	3	256	344	768	1032	CoherentMotion_C#v1	1	500
699	1	4	42	1	1	3	3	256	344	768	1032	CoherentMotion_C#v1	1	500
595	1	4	42	3	3	3	3	256	344	768	1032	CoherentMotion_C#v1	1	500
607	1	2	23	1	1	3	3	143	457	429	1371	CoherentMotion_C#v1	1	500
627	1	6	61	3	3	3	3	368	232	1104	696	CoherentMotion_C#v1	1	500
638	1	2	23	1	1	3	3	143	457	429	1371	CoherentMotion_C#v1	1	500
685	1	6	61	1	1	3	3	368	232	1104	696	CoherentMotion_C#v1	1	500
1043	0	2	23	2	0	3	3	143	457	429	1371	CoherentMotion_C#v1	1	500
619	1	7	70	0	0	3	3	424	176	1272	528	CoherentMotion_C#v1	1	500
632	1	7	70	3	3	3	3	424	176	1272	528	CoherentMotion_C#v1	1	500
598	1	7	70	3	3	3	3	424	176	1272	528	CoherentMotion_C#v1	1	500
626	1	2	23	0	0	3	3	143	457	429	1371	CoherentMotion_C#v1	1	500
603	1	5	51	1	1	3	3	312	288	936	864	CoherentMotion_C#v1	1	500
722	1	0	5	3	3	3	3	31	569	93	1707	CoherentMotion_C#v1	1	500
667	1	1	14	1	1	3	3	87	513	261	1539	CoherentMotion_C#v1	1	500
665	1	7	70	2	2	3	3	424	176	1272	528	CoherentMotion_C#v1	1	500
615	0	0	5	1	0	3	3	31	569	93	1707	CoherentMotion_C#v1	1	500
715	1	4	42	0	0	3	3	256	344	768	1032	CoherentMotion_C#v1	1	500
643	0	0	5	1	0	3	3	31	569	93	1707	CoherentMotion_C#v1	1	500
616	1	4	42	3	3	3	3	256	344	768	1032	CoherentMotion_C#v1	1	500
613	1	5	51	3	3	3	3	312	288	936	864	CoherentMotion_C#v1	1	500
546	1	5	51	3	3	3	3	312	288	936	864	CoherentMotion_C#v1	1	500
595	0	1	14	2	3	3	3	87	513	261	1539	CoherentMotion_C#v1	1	500
575	1	3	33	2	2	3	3	199	401	597	1203	CoherentMotion_C#v1	1	500
555	1	6	61	0	0	3	3	368	232	1104	696	CoherentMotion_C#v1	1	500
830	0	2	23	1	0	3	3	143	457	429	1371	CoherentMotion_C#v1	1	500
824	1	7	70	0	0	3	3	424	176	1272	528	CoherentMotion_C#v1	1	500
690	1	1	14	0	0	3	3	87	513	261	1539	CoherentMotion_C#v1	1	500
569	1	4	42	3	3	3	3	256	344	768	1032	CoherentMotion_C#v1	1	500
733	1	4	42	3	3	3	3	256	344	768	1032	CoherentMotion_C#v1	1	500
565	1	4	42	0	0	3	3	256	344	768	1032	CoherentMotion_C#v1	1	500
676	1	7	70	3	3	3	3	424	176	1272	528	CoherentMotion_C#v1	1	500
598	0	2	23	3	0	3	3	143	457	429	1371	CoherentMotion_C#v1	1	500
