# Supplementary material for: The Leuven Embedded Figures Test (L-EFT): measuring perception, intelligence or executive function?
Source: PeerJ. 2018 Mar 26;6:e4524. doi: 10.7717/peerj.4524 (PMC5875396; doi:10.7717/peerj.4524)
Supplement: Supplemental Information 9 [file peerj-06-4524-s009.zip › Study 1/CoherentMotion/118300CoherentMotion.csv]

ReactionTime	Accuracy	CoherenceLevel	CoherenceValue	StimDirection	RespDirection	G_MeanCoherentSpeed	G_MeanRandomSpeed	TotalCoherent	TotalRandom	TotalCoherentSpeed	TotalRandomSpeed	TestID	MainPrac	MotionDuration
1956	1	7	70	1	1	3	3	424	176	1272	528	CoherentMotion_C#v1	0	1000
3324	0	2	23	2	3	3	3	143	457	429	1371	CoherentMotion_C#v1	0	1000
2279	0	7	70	1	3	3	3	424	176	1272	528	CoherentMotion_C#v1	0	1000
1942	1	5	51	1	1	3	3	312	288	936	864	CoherentMotion_C#v1	0	1000
1133	1	7	70	1	1	3	3	424	176	1272	528	CoherentMotion_C#v1	0	1000
1056	0	1	14	2	3	3	3	87	513	261	1539	CoherentMotion_C#v1	0	1000
1903	0	0	5	3	0	3	3	31	569	93	1707	CoherentMotion_C#v1	0	1000
1268	1	6	61	0	0	3	3	368	232	1104	696	CoherentMotion_C#v1	0	1000
1444	0	7	70	0	2	3	3	424	176	1272	528	CoherentMotion_C#v1	0	1000
1575	1	7	70	3	3	3	3	424	176	1272	528	CoherentMotion_C#v1	0	1000
2753	0	0	5	1	2	3	3	31	569	93	1707	CoherentMotion_C#v1	0	1000
1791	0	1	14	1	3	3	3	87	513	261	1539	CoherentMotion_C#v1	0	1000
1269	0	2	23	0	3	3	3	143	457	429	1371	CoherentMotion_C#v1	0	1000
1377	0	6	61	2	0	3	3	368	232	1104	696	CoherentMotion_C#v1	0	1000
1904	1	2	23	1	1	3	3	143	457	429	1371	CoherentMotion_C#v1	0	1000
1381	0	2	23	1	3	3	3	143	457	429	1371	CoherentMotion_C#v1	0	1000
1166	1	5	51	2	2	3	3	312	288	936	864	CoherentMotion_C#v1	0	1000
1674	1	7	70	1	1	3	3	424	176	1272	528	CoherentMotion_C#v1	0	1000
2055	1	2	23	1	1	3	3	143	457	429	1371	CoherentMotion_C#v1	0	1000
1267	1	1	14	3	3	3	3	87	513	261	1539	CoherentMotion_C#v1	0	1000
1591	0	3	33	1	0	3	3	199	401	597	1203	CoherentMotion_C#v1	0	1000
1232	1	7	70	2	2	3	3	424	176	1272	528	CoherentMotion_C#v1	0	1000
1378	1	6	61	2	2	3	3	368	232	1104	696	CoherentMotion_C#v1	0	1000
1306	1	6	61	1	1	3	3	368	232	1104	696	CoherentMotion_C#v1	0	1000
1917	0	1	14	3	0	3	3	87	513	261	1539	CoherentMotion_C#v1	0	1000
1317	1	6	61	3	3	3	3	368	232	1104	696	CoherentMotion_C#v1	0	1000
1234	0	0	5	2	1	3	3	31	569	93	1707	CoherentMotion_C#v1	0	1000
1130	1	5	51	1	1	3	3	312	288	936	864	CoherentMotion_C#v1	0	1000
1389	1	5	51	3	3	3	3	312	288	936	864	CoherentMotion_C#v1	0	1000
1357	0	0	5	3	2	3	3	31	569	93	1707	CoherentMotion_C#v1	0	1000
2173	0	0	5	2	1	3	3	31	569	93	1707	CoherentMotion_C#v1	0	1000
1064	0	2	23	3	2	3	3	143	457	429	1371	CoherentMotion_C#v1	0	1000
1601	1	0	5	0	0	3	3	31	569	93	1707	CoherentMotion_C#v1	0	1000
1447	0	0	5	2	3	3	3	31	569	93	1707	CoherentMotion_C#v1	0	1000
1881	1	4	42	1	1	3	3	256	344	768	1032	CoherentMotion_C#v1	0	1000
1376	0	4	42	2	0	3	3	256	344	768	1032	CoherentMotion_C#v1	0	1000
1375	1	6	61	3	3	3	3	368	232	1104	696	CoherentMotion_C#v1	0	1000
1484	1	7	70	3	3	3	3	424	176	1272	528	CoherentMotion_C#v1	0	1000
1424	1	5	51	1	1	3	3	312	288	936	864	CoherentMotion_C#v1	0	1000
1405	1	3	33	0	0	3	3	199	401	597	1203	CoherentMotion_C#v1	0	1000
1452	1	4	42	3	3	3	3	256	344	768	1032	CoherentMotion_C#v1	0	1000
1318	0	0	5	0	1	3	3	31	569	93	1707	CoherentMotion_C#v1	0	1000
1734	0	0	5	1	3	3	3	31	569	93	1707	CoherentMotion_C#v1	0	1000
1141	0	6	61	1	2	3	3	368	232	1104	696	CoherentMotion_C#v1	0	1000
1648	0	2	23	2	3	3	3	143	457	429	1371	CoherentMotion_C#v1	0	1000
1305	1	5	51	0	0	3	3	312	288	936	864	CoherentMotion_C#v1	0	1000
1403	1	4	42	2	2	3	3	256	344	768	1032	CoherentMotion_C#v1	0	1000
1361	1	7	70	1	1	3	3	424	176	1272	528	CoherentMotion_C#v1	0	1000
1229	0	4	42	0	3	3	3	256	344	768	1032	CoherentMotion_C#v1	0	1000
1525	1	2	23	3	3	3	3	143	457	429	1371	CoherentMotion_C#v1	0	1000
1240	1	7	70	1	1	3	3	424	176	1272	528	CoherentMotion_C#v1	0	1000
1421	0	1	14	1	2	3	3	87	513	261	1539	CoherentMotion_C#v1	0	1000
1440	0	4	42	2	3	3	3	256	344	768	1032	CoherentMotion_C#v1	0	1000
1383	0	7	70	3	1	3	3	424	176	1272	528	CoherentMotion_C#v1	0	1000
1905	1	1	14	2	2	3	3	87	513	261	1539	CoherentMotion_C#v1	0	1000
1405	1	6	61	2	2	3	3	368	232	1104	696	CoherentMotion_C#v1	0	1000
1095	1	2	23	0	0	3	3	143	457	429	1371	CoherentMotion_C#v1	0	1000
1122	1	4	42	3	3	3	3	256	344	768	1032	CoherentMotion_C#v1	0	1000
1825	1	5	51	2	2	3	3	312	288	936	864	CoherentMotion_C#v1	0	1000
1333	1	2	23	3	3	3	3	143	457	429	1371	CoherentMotion_C#v1	0	1000
1148	0	5	51	3	1	3	3	312	288	936	864	CoherentMotion_C#v1	0	1000
2023	1	2	23	3	3	3	3	143	457	429	1371	CoherentMotion_C#v1	0	1000
1358	0	0	5	3	0	3	3	31	569	93	1707	CoherentMotion_C#v1	0	1000
1527	0	0	5	0	1	3	3	31	569	93	1707	CoherentMotion_C#v1	0	1000
1347	1	5	51	3	3	3	3	312	288	936	864	CoherentMotion_C#v1	0	1000
1242	0	0	5	1	2	3	3	31	569	93	1707	CoherentMotion_C#v1	0	1000
1199	0	2	23	3	1	3	3	143	457	429	1371	CoherentMotion_C#v1	0	1000
1491	1	4	42	0	0	3	3	256	344	768	1032	CoherentMotion_C#v1	0	1000
1254	1	3	33	3	3	3	3	199	401	597	1203	CoherentMotion_C#v1	0	1000
1307	1	3	33	1	1	3	3	199	401	597	1203	CoherentMotion_C#v1	0	1000
1531	0	7	70	2	0	3	3	424	176	1272	528	CoherentMotion_C#v1	0	1000
1142	0	1	14	3	0	3	3	87	513	261	1539	CoherentMotion_C#v1	0	1000
1487	0	4	42	3	1	3	3	256	344	768	1032	CoherentMotion_C#v1	0	1000
1091	1	0	5	3	3	3	3	31	569	93	1707	CoherentMotion_C#v1	0	1000
1044	0	5	51	0	1	3	3	312	288	936	864	CoherentMotion_C#v1	0	1000
1437	0	4	42	1	3	3	3	256	344	768	1032	CoherentMotion_C#v1	0	1000
1115	1	0	5	0	0	3	3	31	569	93	1707	CoherentMotion_C#v1	0	1000
1264	1	5	51	2	2	3	3	312	288	936	864	CoherentMotion_C#v1	0	1000
1310	0	4	42	2	1	3	3	256	344	768	1032	CoherentMotion_C#v1	0	1000
1025	1	3	33	2	2	3	3	199	401	597	1203	CoherentMotion_C#v1	0	1000
1837	0	0	5	3	2	3	3	31	569	93	1707	CoherentMotion_C#v1	1	500
865	1	6	61	1	1	3	3	368	232	1104	696	CoherentMotion_C#v1	1	500
984	1	4	42	1	1	3	3	256	344	768	1032	CoherentMotion_C#v1	1	500
1264	1	7	70	1	1	3	3	424	176	1272	528	CoherentMotion_C#v1	1	500
966	1	5	51	1	1	3	3	312	288	936	864	CoherentMotion_C#v1	1	500
611	1	5	51	0	0	3	3	312	288	936	864	CoherentMotion_C#v1	1	500
912	0	5	51	1	3	3	3	312	288	936	864	CoherentMotion_C#v1	1	500
871	0	2	23	1	3	3	3	143	457	429	1371	CoherentMotion_C#v1	1	500
641	1	6	61	2	2	3	3	368	232	1104	696	CoherentMotion_C#v1	1	500
623	1	6	61	3	3	3	3	368	232	1104	696	CoherentMotion_C#v1	1	500
706	1	4	42	1	1	3	3	256	344	768	1032	CoherentMotion_C#v1	1	500
890	1	7	70	1	1	3	3	424	176	1272	528	CoherentMotion_C#v1	1	500
666	1	5	51	2	2	3	3	312	288	936	864	CoherentMotion_C#v1	1	500
779	1	4	42	0	0	3	3	256	344	768	1032	CoherentMotion_C#v1	1	500
995	0	1	14	2	3	3	3	87	513	261	1539	CoherentMotion_C#v1	1	500
1035	1	3	33	0	0	3	3	199	401	597	1203	CoherentMotion_C#v1	1	500
866	0	3	33	3	0	3	3	199	401	597	1203	CoherentMotion_C#v1	1	500
741	1	5	51	1	1	3	3	312	288	936	864	CoherentMotion_C#v1	1	500
786	1	5	51	1	1	3	3	312	288	936	864	CoherentMotion_C#v1	1	500
680	1	6	61	0	0	3	3	368	232	1104	696	CoherentMotion_C#v1	1	500
1310	1	2	23	3	3	3	3	143	457	429	1371	CoherentMotion_C#v1	1	500
941	0	1	14	1	3	3	3	87	513	261	1539	CoherentMotion_C#v1	1	500
849	1	3	33	3	3	3	3	199	401	597	1203	CoherentMotion_C#v1	1	500
755	1	1	14	2	2	3	3	87	513	261	1539	CoherentMotion_C#v1	1	500
827	1	4	42	2	2	3	3	256	344	768	1032	CoherentMotion_C#v1	1	500
747	1	6	61	3	3	3	3	368	232	1104	696	CoherentMotion_C#v1	1	500
630	1	7	70	1	1	3	3	424	176	1272	528	CoherentMotion_C#v1	1	500
954	0	2	23	1	3	3	3	143	457	429	1371	CoherentMotion_C#v1	1	500
929	0	1	14	1	3	3	3	87	513	261	1539	CoherentMotion_C#v1	1	500
788	1	6	61	3	3	3	3	368	232	1104	696	CoherentMotion_C#v1	1	500
661	0	2	23	2	0	3	3	143	457	429	1371	CoherentMotion_C#v1	1	500
1268	1	7	70	2	2	3	3	424	176	1272	528	CoherentMotion_C#v1	1	500
801	1	5	51	3	3	3	3	312	288	936	864	CoherentMotion_C#v1	1	500
779	1	3	33	1	1	3	3	199	401	597	1203	CoherentMotion_C#v1	1	500
629	0	1	14	2	3	3	3	87	513	261	1539	CoherentMotion_C#v1	1	500
673	1	3	33	1	1	3	3	199	401	597	1203	CoherentMotion_C#v1	1	500
1032	0	0	5	1	0	3	3	31	569	93	1707	CoherentMotion_C#v1	1	500
852	0	2	23	0	3	3	3	143	457	429	1371	CoherentMotion_C#v1	1	500
626	1	6	61	0	0	3	3	368	232	1104	696	CoherentMotion_C#v1	1	500
908	1	2	23	0	0	3	3	143	457	429	1371	CoherentMotion_C#v1	1	500
901	0	0	5	0	2	3	3	31	569	93	1707	CoherentMotion_C#v1	1	500
1272	1	1	14	2	2	3	3	87	513	261	1539	CoherentMotion_C#v1	1	500
701	1	5	51	3	3	3	3	312	288	936	864	CoherentMotion_C#v1	1	500
893	1	2	23	2	2	3	3	143	457	429	1371	CoherentMotion_C#v1	1	500
792	1	2	23	0	0	3	3	143	457	429	1371	CoherentMotion_C#v1	1	500
569	1	7	70	3	3	3	3	424	176	1272	528	CoherentMotion_C#v1	1	500
741	0	7	70	2	0	3	3	424	176	1272	528	CoherentMotion_C#v1	1	500
1398	0	0	5	1	2	3	3	31	569	93	1707	CoherentMotion_C#v1	1	500
703	1	5	51	1	1	3	3	312	288	936	864	CoherentMotion_C#v1	1	500
1101	1	5	51	1	1	3	3	312	288	936	864	CoherentMotion_C#v1	1	500
1054	0	0	5	1	3	3	3	31	569	93	1707	CoherentMotion_C#v1	1	500
1206	0	3	33	1	3	3	3	199	401	597	1203	CoherentMotion_C#v1	1	500
1201	0	0	5	1	3	3	3	31	569	93	1707	CoherentMotion_C#v1	1	500
693	1	4	42	0	0	3	3	256	344	768	1032	CoherentMotion_C#v1	1	500
741	1	7	70	0	0	3	3	424	176	1272	528	CoherentMotion_C#v1	1	500
620	1	2	23	0	0	3	3	143	457	429	1371	CoherentMotion_C#v1	1	500
592	1	7	70	2	2	3	3	424	176	1272	528	CoherentMotion_C#v1	1	500
596	0	2	23	0	2	3	3	143	457	429	1371	CoherentMotion_C#v1	1	500
1323	0	1	14	2	3	3	3	87	513	261	1539	CoherentMotion_C#v1	1	500
997	1	5	51	2	2	3	3	312	288	936	864	CoherentMotion_C#v1	1	500
702	1	7	70	2	2	3	3	424	176	1272	528	CoherentMotion_C#v1	1	500
862	1	5	51	1	1	3	3	312	288	936	864	CoherentMotion_C#v1	1	500
793	1	3	33	3	3	3	3	199	401	597	1203	CoherentMotion_C#v1	1	500
843	0	1	14	0	2	3	3	87	513	261	1539	CoherentMotion_C#v1	1	500
1165	0	0	5	2	3	3	3	31	569	93	1707	CoherentMotion_C#v1	1	500
735	1	7	70	3	3	3	3	424	176	1272	528	CoherentMotion_C#v1	1	500
919	0	3	33	1	0	3	3	199	401	597	1203	CoherentMotion_C#v1	1	500
732	1	5	51	1	1	3	3	312	288	936	864	CoherentMotion_C#v1	1	500
947	0	6	61	1	3	3	3	368	232	1104	696	CoherentMotion_C#v1	1	500
880	1	4	42	1	1	3	3	256	344	768	1032	CoherentMotion_C#v1	1	500
732	1	7	70	3	3	3	3	424	176	1272	528	CoherentMotion_C#v1	1	500
836	1	3	33	1	1	3	3	199	401	597	1203	CoherentMotion_C#v1	1	500
1207	1	1	14	0	0	3	3	87	513	261	1539	CoherentMotion_C#v1	1	500
1131	0	5	51	2	0	3	3	312	288	936	864	CoherentMotion_C#v1	1	500
741	1	6	61	3	3	3	3	368	232	1104	696	CoherentMotion_C#v1	1	500
1073	1	0	5	2	2	3	3	31	569	93	1707	CoherentMotion_C#v1	1	500
773	1	5	51	0	0	3	3	312	288	936	864	CoherentMotion_C#v1	1	500
758	1	5	51	2	2	3	3	312	288	936	864	CoherentMotion_C#v1	1	500
710	1	1	14	2	2	3	3	87	513	261	1539	CoherentMotion_C#v1	1	500
557	1	5	51	2	2	3	3	312	288	936	864	CoherentMotion_C#v1	1	500
527	1	4	42	2	2	3	3	256	344	768	1032	CoherentMotion_C#v1	1	500
525	0	1	14	1	2	3	3	87	513	261	1539	CoherentMotion_C#v1	1	500
654	1	2	23	3	3	3	3	143	457	429	1371	CoherentMotion_C#v1	1	500
635	1	3	33	1	1	3	3	199	401	597	1203	CoherentMotion_C#v1	1	500
1049	0	1	14	1	3	3	3	87	513	261	1539	CoherentMotion_C#v1	1	500
717	0	7	70	2	0	3	3	424	176	1272	528	CoherentMotion_C#v1	1	500
936	0	3	33	0	2	3	3	199	401	597	1203	CoherentMotion_C#v1	1	500
645	1	4	42	2	2	3	3	256	344	768	1032	CoherentMotion_C#v1	1	500
1049	1	1	14	1	1	3	3	87	513	261	1539	CoherentMotion_C#v1	1	500
562	1	5	51	3	3	3	3	312	288	936	864	CoherentMotion_C#v1	1	500
757	0	3	33	0	3	3	3	199	401	597	1203	CoherentMotion_C#v1	1	500
590	1	1	14	2	2	3	3	87	513	261	1539	CoherentMotion_C#v1	1	500
1090	0	0	5	1	3	3	3	31	569	93	1707	CoherentMotion_C#v1	1	500
1442	1	4	42	3	3	3	3	256	344	768	1032	CoherentMotion_C#v1	1	500
757	1	3	33	1	1	3	3	199	401	597	1203	CoherentMotion_C#v1	1	500
868	1	0	5	3	3	3	3	31	569	93	1707	CoherentMotion_C#v1	1	500
925	1	1	14	0	0	3	3	87	513	261	1539	CoherentMotion_C#v1	1	500
797	0	6	61	3	1	3	3	368	232	1104	696	CoherentMotion_C#v1	1	500
1090	0	0	5	1	3	3	3	31	569	93	1707	CoherentMotion_C#v1	1	500
631	0	1	14	0	2	3	3	87	513	261	1539	CoherentMotion_C#v1	1	500
740	1	3	33	2	2	3	3	199	401	597	1203	CoherentMotion_C#v1	1	500
766	1	7	70	1	1	3	3	424	176	1272	528	CoherentMotion_C#v1	1	500
803	1	1	14	0	0	3	3	87	513	261	1539	CoherentMotion_C#v1	1	500
657	1	6	61	0	0	3	3	368	232	1104	696	CoherentMotion_C#v1	1	500
525	1	6	61	0	0	3	3	368	232	1104	696	CoherentMotion_C#v1	1	500
569	1	6	61	1	1	3	3	368	232	1104	696	CoherentMotion_C#v1	1	500
668	1	7	70	0	0	3	3	424	176	1272	528	CoherentMotion_C#v1	1	500
641	1	6	61	1	1	3	3	368	232	1104	696	CoherentMotion_C#v1	1	500
887	1	0	5	0	0	3	3	31	569	93	1707	CoherentMotion_C#v1	1	500
619	0	6	61	1	0	3	3	368	232	1104	696	CoherentMotion_C#v1	1	500
624	1	1	14	0	0	3	3	87	513	261	1539	CoherentMotion_C#v1	1	500
629	1	3	33	0	0	3	3	199	401	597	1203	CoherentMotion_C#v1	1	500
698	0	4	42	1	0	3	3	256	344	768	1032	CoherentMotion_C#v1	1	500
1985	1	5	51	1	1	3	3	312	288	936	864	CoherentMotion_C#v1	1	500
1129	1	2	23	0	0	3	3	143	457	429	1371	CoherentMotion_C#v1	1	500
787	0	0	5	1	2	3	3	31	569	93	1707	CoherentMotion_C#v1	1	500
893	1	0	5	1	1	3	3	31	569	93	1707	CoherentMotion_C#v1	1	500
948	0	0	5	1	3	3	3	31	569	93	1707	CoherentMotion_C#v1	1	500
757	1	6	61	2	2	3	3	368	232	1104	696	CoherentMotion_C#v1	1	500
653	1	5	51	3	3	3	3	312	288	936	864	CoherentMotion_C#v1	1	500
732	1	1	14	0	0	3	3	87	513	261	1539	CoherentMotion_C#v1	1	500
682	1	7	70	2	2	3	3	424	176	1272	528	CoherentMotion_C#v1	1	500
553	1	7	70	1	1	3	3	424	176	1272	528	CoherentMotion_C#v1	1	500
525	1	7	70	1	1	3	3	424	176	1272	528	CoherentMotion_C#v1	1	500
527	1	1	14	1	1	3	3	87	513	261	1539	CoherentMotion_C#v1	1	500
537	1	7	70	1	1	3	3	424	176	1272	528	CoherentMotion_C#v1	1	500
707	1	6	61	0	0	3	3	368	232	1104	696	CoherentMotion_C#v1	1	500
666	0	2	23	2	0	3	3	143	457	429	1371	CoherentMotion_C#v1	1	500
904	0	3	33	0	1	3	3	199	401	597	1203	CoherentMotion_C#v1	1	500
629	1	4	42	1	1	3	3	256	344	768	1032	CoherentMotion_C#v1	1	500
894	1	3	33	0	0	3	3	199	401	597	1203	CoherentMotion_C#v1	1	500
574	1	6	61	3	3	3	3	368	232	1104	696	CoherentMotion_C#v1	1	500
680	1	4	42	3	3	3	3	256	344	768	1032	CoherentMotion_C#v1	1	500
1022	0	2	23	2	3	3	3	143	457	429	1371	CoherentMotion_C#v1	1	500
1446	0	1	14	0	2	3	3	87	513	261	1539	CoherentMotion_C#v1	1	500
816	0	0	5	3	1	3	3	31	569	93	1707	CoherentMotion_C#v1	1	500
978	1	4	42	3	3	3	3	256	344	768	1032	CoherentMotion_C#v1	1	500
904	1	5	51	3	3	3	3	312	288	936	864	CoherentMotion_C#v1	1	500
1121	1	2	23	3	3	3	3	143	457	429	1371	CoherentMotion_C#v1	1	500
629	1	5	51	1	1	3	3	312	288	936	864	CoherentMotion_C#v1	1	500
819	1	4	42	0	0	3	3	256	344	768	1032	CoherentMotion_C#v1	1	500
844	0	2	23	0	3	3	3	143	457	429	1371	CoherentMotion_C#v1	1	500
1000	0	0	5	1	2	3	3	31	569	93	1707	CoherentMotion_C#v1	1	500
1149	1	5	51	1	1	3	3	312	288	936	864	CoherentMotion_C#v1	1	500
925	1	2	23	3	3	3	3	143	457	429	1371	CoherentMotion_C#v1	1	500
822	1	7	70	0	0	3	3	424	176	1272	528	CoherentMotion_C#v1	1	500
568	1	5	51	2	2	3	3	312	288	936	864	CoherentMotion_C#v1	1	500
802	1	5	51	0	0	3	3	312	288	936	864	CoherentMotion_C#v1	1	500
788	0	3	33	0	3	3	3	199	401	597	1203	CoherentMotion_C#v1	1	500
783	0	3	33	0	1	3	3	199	401	597	1203	CoherentMotion_C#v1	1	500
734	1	7	70	0	0	3	3	424	176	1272	528	CoherentMotion_C#v1	1	500
1909	0	1	14	2	3	3	3	87	513	261	1539	CoherentMotion_C#v1	1	500
972	1	4	42	3	3	3	3	256	344	768	1032	CoherentMotion_C#v1	1	500
657	1	3	33	2	2	3	3	199	401	597	1203	CoherentMotion_C#v1	1	500
679	1	2	23	3	3	3	3	143	457	429	1371	CoherentMotion_C#v1	1	500
573	1	7	70	0	0	3	3	424	176	1272	528	CoherentMotion_C#v1	1	500
849	0	0	5	2	1	3	3	31	569	93	1707	CoherentMotion_C#v1	1	500
828	1	5	51	3	3	3	3	312	288	936	864	CoherentMotion_C#v1	1	500
598	1	6	61	2	2	3	3	368	232	1104	696	CoherentMotion_C#v1	1	500
1333	1	5	51	2	2	3	3	312	288	936	864	CoherentMotion_C#v1	1	500
911	0	1	14	1	2	3	3	87	513	261	1539	CoherentMotion_C#v1	1	500
1013	0	2	23	2	3	3	3	143	457	429	1371	CoherentMotion_C#v1	1	500
916	0	1	14	0	3	3	3	87	513	261	1539	CoherentMotion_C#v1	1	500
1265	0	1	14	3	0	3	3	87	513	261	1539	CoherentMotion_C#v1	1	500
917	0	0	5	3	1	3	3	31	569	93	1707	CoherentMotion_C#v1	1	500
930	1	6	61	3	3	3	3	368	232	1104	696	CoherentMotion_C#v1	1	500
638	1	5	51	1	1	3	3	312	288	936	864	CoherentMotion_C#v1	1	500
773	1	1	14	2	2	3	3	87	513	261	1539	CoherentMotion_C#v1	1	500
1155	1	2	23	0	0	3	3	143	457	429	1371	CoherentMotion_C#v1	1	500
1599	0	1	14	2	0	3	3	87	513	261	1539	CoherentMotion_C#v1	1	500
1124	1	2	23	2	2	3	3	143	457	429	1371	CoherentMotion_C#v1	1	500
814	0	0	5	0	1	3	3	31	569	93	1707	CoherentMotion_C#v1	1	500
1134	0	0	5	1	2	3	3	31	569	93	1707	CoherentMotion_C#v1	1	500
618	1	7	70	0	0	3	3	424	176	1272	528	CoherentMotion_C#v1	1	500
735	1	4	42	0	0	3	3	256	344	768	1032	CoherentMotion_C#v1	1	500
591	1	1	14	3	3	3	3	87	513	261	1539	CoherentMotion_C#v1	1	500
528	0	0	5	0	3	3	3	31	569	93	1707	CoherentMotion_C#v1	1	500
836	0	6	61	3	0	3	3	368	232	1104	696	CoherentMotion_C#v1	1	500
599	1	4	42	3	3	3	3	256	344	768	1032	CoherentMotion_C#v1	1	500
962	0	1	14	2	3	3	3	87	513	261	1539	CoherentMotion_C#v1	1	500
765	1	3	33	1	1	3	3	199	401	597	1203	CoherentMotion_C#v1	1	500
721	1	7	70	3	3	3	3	424	176	1272	528	CoherentMotion_C#v1	1	500
640	1	4	42	2	2	3	3	256	344	768	1032	CoherentMotion_C#v1	1	500
814	1	5	51	2	2	3	3	312	288	936	864	CoherentMotion_C#v1	1	500
592	1	7	70	1	1	3	3	424	176	1272	528	CoherentMotion_C#v1	1	500
692	1	7	70	0	0	3	3	424	176	1272	528	CoherentMotion_C#v1	1	500
795	0	0	5	2	3	3	3	31	569	93	1707	CoherentMotion_C#v1	1	500
611	1	6	61	2	2	3	3	368	232	1104	696	CoherentMotion_C#v1	1	500
3343	1	6	61	2	2	3	3	368	232	1104	696	CoherentMotion_C#v1	1	500
634	1	4	42	2	2	3	3	256	344	768	1032	CoherentMotion_C#v1	1	500
673	1	4	42	3	3	3	3	256	344	768	1032	CoherentMotion_C#v1	1	500
615	1	6	61	2	2	3	3	368	232	1104	696	CoherentMotion_C#v1	1	500
635	1	1	14	2	2	3	3	87	513	261	1539	CoherentMotion_C#v1	1	500
625	1	6	61	2	2	3	3	368	232	1104	696	CoherentMotion_C#v1	1	500
742	1	6	61	2	2	3	3	368	232	1104	696	CoherentMotion_C#v1	1	500
606	1	6	61	3	3	3	3	368	232	1104	696	CoherentMotion_C#v1	1	500
865	1	4	42	3	3	3	3	256	344	768	1032	CoherentMotion_C#v1	1	500
612	0	2	23	0	1	3	3	143	457	429	1371	CoherentMotion_C#v1	1	500
521	0	4	42	2	0	3	3	256	344	768	1032	CoherentMotion_C#v1	1	500
852	0	1	14	2	0	3	3	87	513	261	1539	CoherentMotion_C#v1	1	500
702	1	7	70	0	0	3	3	424	176	1272	528	CoherentMotion_C#v1	1	500
1037	1	2	23	1	1	3	3	143	457	429	1371	CoherentMotion_C#v1	1	500
651	1	5	51	1	1	3	3	312	288	936	864	CoherentMotion_C#v1	1	500
617	1	4	42	0	0	3	3	256	344	768	1032	CoherentMotion_C#v1	1	500
614	1	7	70	0	0	3	3	424	176	1272	528	CoherentMotion_C#v1	1	500
747	1	1	14	1	1	3	3	87	513	261	1539	CoherentMotion_C#v1	1	500
706	0	0	5	1	3	3	3	31	569	93	1707	CoherentMotion_C#v1	1	500
694	1	7	70	2	2	3	3	424	176	1272	528	CoherentMotion_C#v1	1	500
806	1	5	51	2	2	3	3	312	288	936	864	CoherentMotion_C#v1	1	500
545	1	7	70	2	2	3	3	424	176	1272	528	CoherentMotion_C#v1	1	500
1081	0	2	23	0	3	3	3	143	457	429	1371	CoherentMotion_C#v1	1	500
573	1	5	51	2	2	3	3	312	288	936	864	CoherentMotion_C#v1	1	500
561	1	7	70	3	3	3	3	424	176	1272	528	CoherentMotion_C#v1	1	500
540	1	4	42	2	2	3	3	256	344	768	1032	CoherentMotion_C#v1	1	500
719	1	5	51	3	3	3	3	312	288	936	864	CoherentMotion_C#v1	1	500
558	1	6	61	2	2	3	3	368	232	1104	696	CoherentMotion_C#v1	1	500
1041	0	0	5	3	0	3	3	31	569	93	1707	CoherentMotion_C#v1	1	500
577	0	2	23	1	3	3	3	143	457	429	1371	CoherentMotion_C#v1	1	500
697	1	7	70	0	0	3	3	424	176	1272	528	CoherentMotion_C#v1	1	500
756	1	2	23	1	1	3	3	143	457	429	1371	CoherentMotion_C#v1	1	500
716	1	6	61	2	2	3	3	368	232	1104	696	CoherentMotion_C#v1	1	500
717	0	0	5	1	3	3	3	31	569	93	1707	CoherentMotion_C#v1	1	500
569	0	4	42	1	3	3	3	256	344	768	1032	CoherentMotion_C#v1	1	500
525	1	3	33	0	0	3	3	199	401	597	1203	CoherentMotion_C#v1	1	500
856	1	0	5	0	0	3	3	31	569	93	1707	CoherentMotion_C#v1	1	500
811	0	5	51	1	0	3	3	312	288	936	864	CoherentMotion_C#v1	1	500
853	0	2	23	1	3	3	3	143	457	429	1371	CoherentMotion_C#v1	1	500
624	1	6	61	1	1	3	3	368	232	1104	696	CoherentMotion_C#v1	1	500
627	1	2	23	3	3	3	3	143	457	429	1371	CoherentMotion_C#v1	1	500
633	0	3	33	0	3	3	3	199	401	597	1203	CoherentMotion_C#v1	1	500
943	1	0	5	2	2	3	3	31	569	93	1707	CoherentMotion_C#v1	1	500
1080	1	2	23	0	0	3	3	143	457	429	1371	CoherentMotion_C#v1	1	500
900	0	6	61	0	3	3	3	368	232	1104	696	CoherentMotion_C#v1	1	500
785	1	1	14	1	1	3	3	87	513	261	1539	CoherentMotion_C#v1	1	500
730	0	5	51	1	3	3	3	312	288	936	864	CoherentMotion_C#v1	1	500
762	1	1	14	3	3	3	3	87	513	261	1539	CoherentMotion_C#v1	1	500
722	1	3	33	2	2	3	3	199	401	597	1203	CoherentMotion_C#v1	1	500
618	1	6	61	0	0	3	3	368	232	1104	696	CoherentMotion_C#v1	1	500
751	0	3	33	2	3	3	3	199	401	597	1203	CoherentMotion_C#v1	1	500
1535	0	3	33	3	2	3	3	199	401	597	1203	CoherentMotion_C#v1	1	500
627	1	3	33	3	3	3	3	199	401	597	1203	CoherentMotion_C#v1	1	500
1104	1	3	33	1	1	3	3	199	401	597	1203	CoherentMotion_C#v1	1	500
1456	0	0	5	3	2	3	3	31	569	93	1707	CoherentMotion_C#v1	1	500
649	0	4	42	0	3	3	3	256	344	768	1032	CoherentMotion_C#v1	1	500
992	1	6	61	0	0	3	3	368	232	1104	696	CoherentMotion_C#v1	1	500
680	1	4	42	1	1	3	3	256	344	768	1032	CoherentMotion_C#v1	1	500
805	1	2	23	0	0	3	3	143	457	429	1371	CoherentMotion_C#v1	1	500
568	0	1	14	1	3	3	3	87	513	261	1539	CoherentMotion_C#v1	1	500
1323	0	4	42	1	2	3	3	256	344	768	1032	CoherentMotion_C#v1	1	500
914	0	2	23	3	2	3	3	143	457	429	1371	CoherentMotion_C#v1	1	500
679	1	6	61	2	2	3	3	368	232	1104	696	CoherentMotion_C#v1	1	500
580	1	3	33	3	3	3	3	199	401	597	1203	CoherentMotion_C#v1	1	500
523	1	7	70	1	1	3	3	424	176	1272	528	CoherentMotion_C#v1	1	500
881	1	4	42	0	0	3	3	256	344	768	1032	CoherentMotion_C#v1	1	500
541	1	2	23	3	3	3	3	143	457	429	1371	CoherentMotion_C#v1	1	500
2257	1	7	70	1	1	3	3	424	176	1272	528	CoherentMotion_C#v1	1	500
689	1	4	42	0	0	3	3	256	344	768	1032	CoherentMotion_C#v1	1	500
583	0	2	23	2	3	3	3	143	457	429	1371	CoherentMotion_C#v1	1	500
612	0	4	42	0	1	3	3	256	344	768	1032	CoherentMotion_C#v1	1	500
666	1	5	51	2	2	3	3	312	288	936	864	CoherentMotion_C#v1	1	500
698	1	3	33	1	1	3	3	199	401	597	1203	CoherentMotion_C#v1	1	500
551	1	3	33	3	3	3	3	199	401	597	1203	CoherentMotion_C#v1	1	500
618	0	0	5	2	1	3	3	31	569	93	1707	CoherentMotion_C#v1	1	500
768	0	5	51	2	0	3	3	312	288	936	864	CoherentMotion_C#v1	1	500
594	0	5	51	2	1	3	3	312	288	936	864	CoherentMotion_C#v1	1	500
572	1	4	42	2	2	3	3	256	344	768	1032	CoherentMotion_C#v1	1	500
697	1	7	70	2	2	3	3	424	176	1272	528	CoherentMotion_C#v1	1	500
569	1	4	42	1	1	3	3	256	344	768	1032	CoherentMotion_C#v1	1	500
725	0	0	5	2	0	3	3	31	569	93	1707	CoherentMotion_C#v1	1	500
580	0	3	33	2	1	3	3	199	401	597	1203	CoherentMotion_C#v1	1	500
658	1	4	42	3	3	3	3	256	344	768	1032	CoherentMotion_C#v1	1	500
633	1	4	42	2	2	3	3	256	344	768	1032	CoherentMotion_C#v1	1	500
788	0	3	33	3	2	3	3	199	401	597	1203	CoherentMotion_C#v1	1	500
515	1	2	23	2	2	3	3	143	457	429	1371	CoherentMotion_C#v1	1	500
598	1	5	51	2	2	3	3	312	288	936	864	CoherentMotion_C#v1	1	500
2834	1	7	70	2	2	3	3	424	176	1272	528	CoherentMotion_C#v1	1	500
581	1	3	33	1	1	3	3	199	401	597	1203	CoherentMotion_C#v1	1	500
734	0	1	14	2	3	3	3	87	513	261	1539	CoherentMotion_C#v1	1	500
917	0	0	5	1	3	3	3	31	569	93	1707	CoherentMotion_C#v1	1	500
650	1	2	23	3	3	3	3	143	457	429	1371	CoherentMotion_C#v1	1	500
695	0	3	33	1	3	3	3	199	401	597	1203	CoherentMotion_C#v1	1	500
533	1	3	33	2	2	3	3	199	401	597	1203	CoherentMotion_C#v1	1	500
556	1	6	61	2	2	3	3	368	232	1104	696	CoherentMotion_C#v1	1	500
635	1	4	42	1	1	3	3	256	344	768	1032	CoherentMotion_C#v1	1	500
751	1	2	23	3	3	3	3	143	457	429	1371	CoherentMotion_C#v1	1	500
920	0	2	23	3	1	3	3	143	457	429	1371	CoherentMotion_C#v1	1	500
547	0	7	70	1	0	3	3	424	176	1272	528	CoherentMotion_C#v1	1	500
782	0	0	5	1	3	3	3	31	569	93	1707	CoherentMotion_C#v1	1	500
553	0	0	5	1	2	3	3	31	569	93	1707	CoherentMotion_C#v1	1	500
835	1	4	42	2	2	3	3	256	344	768	1032	CoherentMotion_C#v1	1	500
558	1	7	70	2	2	3	3	424	176	1272	528	CoherentMotion_C#v1	1	500
561	0	7	70	3	1	3	3	424	176	1272	528	CoherentMotion_C#v1	1	500
828	0	4	42	2	3	3	3	256	344	768	1032	CoherentMotion_C#v1	1	500
622	0	1	14	2	0	3	3	87	513	261	1539	CoherentMotion_C#v1	1	500
1587	1	4	42	2	2	3	3	256	344	768	1032	CoherentMotion_C#v1	1	500
584	1	5	51	2	2	3	3	312	288	936	864	CoherentMotion_C#v1	1	500
796	1	0	5	0	0	3	3	31	569	93	1707	CoherentMotion_C#v1	1	500
590	0	3	33	3	2	3	3	199	401	597	1203	CoherentMotion_C#v1	1	500
634	1	6	61	2	2	3	3	368	232	1104	696	CoherentMotion_C#v1	1	500
687	1	6	61	3	3	3	3	368	232	1104	696	CoherentMotion_C#v1	1	500
646	0	1	14	3	1	3	3	87	513	261	1539	CoherentMotion_C#v1	1	500
934	0	5	51	1	3	3	3	312	288	936	864	CoherentMotion_C#v1	1	500
1283	1	7	70	2	2	3	3	424	176	1272	528	CoherentMotion_C#v1	1	500
753	1	2	23	3	3	3	3	143	457	429	1371	CoherentMotion_C#v1	1	500
648	1	2	23	3	3	3	3	143	457	429	1371	CoherentMotion_C#v1	1	500
545	1	5	51	3	3	3	3	312	288	936	864	CoherentMotion_C#v1	1	500
592	1	7	70	0	0	3	3	424	176	1272	528	CoherentMotion_C#v1	1	500
988	0	1	14	0	3	3	3	87	513	261	1539	CoherentMotion_C#v1	1	500
578	0	0	5	0	3	3	3	31	569	93	1707	CoherentMotion_C#v1	1	500
660	1	3	33	2	2	3	3	199	401	597	1203	CoherentMotion_C#v1	1	500
660	1	5	51	0	0	3	3	312	288	936	864	CoherentMotion_C#v1	1	500
588	1	6	61	0	0	3	3	368	232	1104	696	CoherentMotion_C#v1	1	500
582	1	2	23	3	3	3	3	143	457	429	1371	CoherentMotion_C#v1	1	500
1402	0	0	5	2	3	3	3	31	569	93	1707	CoherentMotion_C#v1	1	500
1441	1	1	14	2	2	3	3	87	513	261	1539	CoherentMotion_C#v1	1	500
964	0	2	23	3	2	3	3	143	457	429	1371	CoherentMotion_C#v1	1	500
558	1	0	5	3	3	3	3	31	569	93	1707	CoherentMotion_C#v1	1	500
830	1	5	51	2	2	3	3	312	288	936	864	CoherentMotion_C#v1	1	500
888	0	2	23	1	3	3	3	143	457	429	1371	CoherentMotion_C#v1	1	500
859	1	0	5	3	3	3	3	31	569	93	1707	CoherentMotion_C#v1	1	500
1286	0	4	42	2	0	3	3	256	344	768	1032	CoherentMotion_C#v1	1	500
892	1	2	23	2	2	3	3	143	457	429	1371	CoherentMotion_C#v1	1	500
684	1	6	61	1	1	3	3	368	232	1104	696	CoherentMotion_C#v1	1	500
860	1	7	70	0	0	3	3	424	176	1272	528	CoherentMotion_C#v1	1	500
640	1	7	70	2	2	3	3	424	176	1272	528	CoherentMotion_C#v1	1	500
878	0	4	42	1	3	3	3	256	344	768	1032	CoherentMotion_C#v1	1	500
801	1	3	33	1	1	3	3	199	401	597	1203	CoherentMotion_C#v1	1	500
643	1	3	33	3	3	3	3	199	401	597	1203	CoherentMotion_C#v1	1	500
567	1	2	23	1	1	3	3	143	457	429	1371	CoherentMotion_C#v1	1	500
765	0	3	33	1	3	3	3	199	401	597	1203	CoherentMotion_C#v1	1	500
1076	0	0	5	0	2	3	3	31	569	93	1707	CoherentMotion_C#v1	1	500
932	1	7	70	2	2	3	3	424	176	1272	528	CoherentMotion_C#v1	1	500
848	0	0	5	2	0	3	3	31	569	93	1707	CoherentMotion_C#v1	1	500
1083	1	2	23	0	0	3	3	143	457	429	1371	CoherentMotion_C#v1	1	500
636	1	1	14	3	3	3	3	87	513	261	1539	CoherentMotion_C#v1	1	500
946	1	0	5	2	2	3	3	31	569	93	1707	CoherentMotion_C#v1	1	500
758	1	7	70	0	0	3	3	424	176	1272	528	CoherentMotion_C#v1	1	500
743	1	6	61	0	0	3	3	368	232	1104	696	CoherentMotion_C#v1	1	500
528	0	2	23	2	1	3	3	143	457	429	1371	CoherentMotion_C#v1	1	500
578	1	0	5	0	0	3	3	31	569	93	1707	CoherentMotion_C#v1	1	500
597	0	2	23	1	3	3	3	143	457	429	1371	CoherentMotion_C#v1	1	500
770	0	0	5	2	0	3	3	31	569	93	1707	CoherentMotion_C#v1	1	500
698	1	6	61	1	1	3	3	368	232	1104	696	CoherentMotion_C#v1	1	500
633	0	1	14	1	3	3	3	87	513	261	1539	CoherentMotion_C#v1	1	500
574	0	2	23	2	1	3	3	143	457	429	1371	CoherentMotion_C#v1	1	500
570	1	4	42	1	1	3	3	256	344	768	1032	CoherentMotion_C#v1	1	500
685	0	1	14	0	3	3	3	87	513	261	1539	CoherentMotion_C#v1	1	500
521	1	6	61	3	3	3	3	368	232	1104	696	CoherentMotion_C#v1	1	500
526	1	4	42	2	2	3	3	256	344	768	1032	CoherentMotion_C#v1	1	500
681	0	3	33	1	0	3	3	199	401	597	1203	CoherentMotion_C#v1	1	500
744	1	2	23	1	1	3	3	143	457	429	1371	CoherentMotion_C#v1	1	500
671	1	7	70	2	2	3	3	424	176	1272	528	CoherentMotion_C#v1	1	500
610	1	6	61	3	3	3	3	368	232	1104	696	CoherentMotion_C#v1	1	500
586	0	2	23	0	1	3	3	143	457	429	1371	CoherentMotion_C#v1	1	500
574	0	5	51	2	1	3	3	312	288	936	864	CoherentMotion_C#v1	1	500
682	1	6	61	0	0	3	3	368	232	1104	696	CoherentMotion_C#v1	1	500
664	1	3	33	3	3	3	3	199	401	597	1203	CoherentMotion_C#v1	1	500
906	1	3	33	2	2	3	3	199	401	597	1203	CoherentMotion_C#v1	1	500
642	1	6	61	3	3	3	3	368	232	1104	696	CoherentMotion_C#v1	1	500
664	0	1	14	3	1	3	3	87	513	261	1539	CoherentMotion_C#v1	1	500
526	1	6	61	0	0	3	3	368	232	1104	696	CoherentMotion_C#v1	1	500
623	1	4	42	1	1	3	3	256	344	768	1032	CoherentMotion_C#v1	1	500
615	0	5	51	1	3	3	3	312	288	936	864	CoherentMotion_C#v1	1	500
3166	1	3	33	2	2	3	3	199	401	597	1203	CoherentMotion_C#v1	1	500
664	1	4	42	2	2	3	3	256	344	768	1032	CoherentMotion_C#v1	1	500
726	1	4	42	2	2	3	3	256	344	768	1032	CoherentMotion_C#v1	1	500
805	0	0	5	2	3	3	3	31	569	93	1707	CoherentMotion_C#v1	1	500
831	0	0	5	1	3	3	3	31	569	93	1707	CoherentMotion_C#v1	1	500
523	1	6	61	0	0	3	3	368	232	1104	696	CoherentMotion_C#v1	1	500
612	1	4	42	1	1	3	3	256	344	768	1032	CoherentMotion_C#v1	1	500
577	1	3	33	2	2	3	3	199	401	597	1203	CoherentMotion_C#v1	1	500
564	1	4	42	1	1	3	3	256	344	768	1032	CoherentMotion_C#v1	1	500
719	0	1	14	1	3	3	3	87	513	261	1539	CoherentMotion_C#v1	1	500
606	0	3	33	0	2	3	3	199	401	597	1203	CoherentMotion_C#v1	1	500
1777	1	1	14	3	3	3	3	87	513	261	1539	CoherentMotion_C#v1	1	500
661	0	0	5	0	1	3	3	31	569	93	1707	CoherentMotion_C#v1	1	500
659	1	6	61	2	2	3	3	368	232	1104	696	CoherentMotion_C#v1	1	500
728	1	6	61	3	3	3	3	368	232	1104	696	CoherentMotion_C#v1	1	500
652	1	3	33	2	2	3	3	199	401	597	1203	CoherentMotion_C#v1	1	500
1719	1	5	51	1	1	3	3	312	288	936	864	CoherentMotion_C#v1	1	500
695	0	1	14	1	3	3	3	87	513	261	1539	CoherentMotion_C#v1	1	500
637	0	0	5	2	1	3	3	31	569	93	1707	CoherentMotion_C#v1	1	500
881	0	4	42	1	3	3	3	256	344	768	1032	CoherentMotion_C#v1	1	500
524	0	5	51	1	3	3	3	312	288	936	864	CoherentMotion_C#v1	1	500
537	1	7	70	1	1	3	3	424	176	1272	528	CoherentMotion_C#v1	1	500
738	0	1	14	3	1	3	3	87	513	261	1539	CoherentMotion_C#v1	1	500
626	1	4	42	1	1	3	3	256	344	768	1032	CoherentMotion_C#v1	1	500
576	1	1	14	3	3	3	3	87	513	261	1539	CoherentMotion_C#v1	1	500
674	1	3	33	3	3	3	3	199	401	597	1203	CoherentMotion_C#v1	1	500
720	1	0	5	1	1	3	3	31	569	93	1707	CoherentMotion_C#v1	1	500
657	1	0	5	3	3	3	3	31	569	93	1707	CoherentMotion_C#v1	1	500
767	0	5	51	3	1	3	3	312	288	936	864	CoherentMotion_C#v1	1	500
1894	1	7	70	2	2	3	3	424	176	1272	528	CoherentMotion_C#v1	1	500
731	1	7	70	0	0	3	3	424	176	1272	528	CoherentMotion_C#v1	1	500
1252	1	1	14	3	3	3	3	87	513	261	1539	CoherentMotion_C#v1	1	500
761	1	3	33	1	1	3	3	199	401	597	1203	CoherentMotion_C#v1	1	500
816	1	5	51	0	0	3	3	312	288	936	864	CoherentMotion_C#v1	1	500
739	1	7	70	3	3	3	3	424	176	1272	528	CoherentMotion_C#v1	1	500
763	1	7	70	0	0	3	3	424	176	1272	528	CoherentMotion_C#v1	1	500
660	1	6	61	1	1	3	3	368	232	1104	696	CoherentMotion_C#v1	1	500
