# Supplementary material for: The Leuven Embedded Figures Test (L-EFT): measuring perception, intelligence or executive function?
Source: PeerJ. 2018 Mar 26;6:e4524. doi: 10.7717/peerj.4524 (PMC5875396; doi:10.7717/peerj.4524)
Supplement: Supplemental Information 9 [file peerj-06-4524-s009.zip › Study 1/CoherentMotion/118361CoherentMotion.csv]

ReactionTime	Accuracy	CoherenceLevel	CoherenceValue	StimDirection	RespDirection	G_MeanCoherentSpeed	G_MeanRandomSpeed	TotalCoherent	TotalRandom	TotalCoherentSpeed	TotalRandomSpeed	TestID	MainPrac	MotionDuration
1334	0	1	14	1	2	3	3	87	513	261	1539	CoherentMotion_C#v1	0	1000
1025	1	3	33	3	3	3	3	199	401	597	1203	CoherentMotion_C#v1	0	1000
1127	1	2	23	2	2	3	3	143	457	429	1371	CoherentMotion_C#v1	0	1000
1409	1	6	61	3	3	3	3	368	232	1104	696	CoherentMotion_C#v1	0	1000
1395	1	1	14	1	1	3	3	87	513	261	1539	CoherentMotion_C#v1	0	1000
1092	0	2	23	0	2	3	3	143	457	429	1371	CoherentMotion_C#v1	0	1000
1209	1	6	61	0	0	3	3	368	232	1104	696	CoherentMotion_C#v1	0	1000
1125	1	5	51	0	0	3	3	312	288	936	864	CoherentMotion_C#v1	0	1000
1068	1	4	42	0	0	3	3	256	344	768	1032	CoherentMotion_C#v1	0	1000
1037	0	2	23	0	2	3	3	143	457	429	1371	CoherentMotion_C#v1	0	1000
1241	1	2	23	1	1	3	3	143	457	429	1371	CoherentMotion_C#v1	0	1000
1233	1	1	14	2	2	3	3	87	513	261	1539	CoherentMotion_C#v1	0	1000
1181	1	3	33	0	0	3	3	199	401	597	1203	CoherentMotion_C#v1	0	1000
1128	1	2	23	0	0	3	3	143	457	429	1371	CoherentMotion_C#v1	0	1000
1601	1	1	14	3	3	3	3	87	513	261	1539	CoherentMotion_C#v1	0	1000
1343	1	2	23	0	0	3	3	143	457	429	1371	CoherentMotion_C#v1	0	1000
1351	0	1	14	0	2	3	3	87	513	261	1539	CoherentMotion_C#v1	0	1000
1054	1	6	61	2	2	3	3	368	232	1104	696	CoherentMotion_C#v1	0	1000
1183	0	0	5	2	1	3	3	31	569	93	1707	CoherentMotion_C#v1	0	1000
1282	1	7	70	0	0	3	3	424	176	1272	528	CoherentMotion_C#v1	0	1000
1215	1	5	51	1	1	3	3	312	288	936	864	CoherentMotion_C#v1	0	1000
1236	1	5	51	3	3	3	3	312	288	936	864	CoherentMotion_C#v1	0	1000
1121	1	6	61	0	0	3	3	368	232	1104	696	CoherentMotion_C#v1	0	1000
1153	1	5	51	1	1	3	3	312	288	936	864	CoherentMotion_C#v1	0	1000
1062	0	6	61	2	1	3	3	368	232	1104	696	CoherentMotion_C#v1	0	1000
1950	0	0	5	1	2	3	3	31	569	93	1707	CoherentMotion_C#v1	0	1000
1245	0	6	61	2	1	3	3	368	232	1104	696	CoherentMotion_C#v1	0	1000
1409	0	2	23	0	2	3	3	143	457	429	1371	CoherentMotion_C#v1	0	1000
1243	1	5	51	3	3	3	3	312	288	936	864	CoherentMotion_C#v1	0	1000
1167	0	2	23	3	1	3	3	143	457	429	1371	CoherentMotion_C#v1	0	1000
1193	1	4	42	2	2	3	3	256	344	768	1032	CoherentMotion_C#v1	0	1000
1182	1	2	23	0	0	3	3	143	457	429	1371	CoherentMotion_C#v1	0	1000
1129	1	3	33	3	3	3	3	199	401	597	1203	CoherentMotion_C#v1	0	1000
1155	1	7	70	1	1	3	3	424	176	1272	528	CoherentMotion_C#v1	0	1000
1524	1	4	42	2	2	3	3	256	344	768	1032	CoherentMotion_C#v1	0	1000
1218	1	1	14	0	0	3	3	87	513	261	1539	CoherentMotion_C#v1	0	1000
1237	1	6	61	2	2	3	3	368	232	1104	696	CoherentMotion_C#v1	0	1000
1050	1	5	51	2	2	3	3	312	288	936	864	CoherentMotion_C#v1	0	1000
1168	1	4	42	3	3	3	3	256	344	768	1032	CoherentMotion_C#v1	0	1000
1181	1	4	42	3	3	3	3	256	344	768	1032	CoherentMotion_C#v1	0	1000
1031	1	7	70	1	1	3	3	424	176	1272	528	CoherentMotion_C#v1	0	1000
1024	1	3	33	1	1	3	3	199	401	597	1203	CoherentMotion_C#v1	0	1000
1350	1	6	61	0	0	3	3	368	232	1104	696	CoherentMotion_C#v1	0	1000
1886	1	5	51	3	3	3	3	312	288	936	864	CoherentMotion_C#v1	0	1000
1340	1	3	33	3	3	3	3	199	401	597	1203	CoherentMotion_C#v1	0	1000
1419	1	7	70	1	1	3	3	424	176	1272	528	CoherentMotion_C#v1	0	1000
1196	1	5	51	1	1	3	3	312	288	936	864	CoherentMotion_C#v1	0	1000
1095	0	1	14	1	0	3	3	87	513	261	1539	CoherentMotion_C#v1	0	1000
1024	1	3	33	0	0	3	3	199	401	597	1203	CoherentMotion_C#v1	0	1000
1660	1	0	5	3	3	3	3	31	569	93	1707	CoherentMotion_C#v1	0	1000
1302	0	0	5	2	3	3	3	31	569	93	1707	CoherentMotion_C#v1	0	1000
1077	1	2	23	3	3	3	3	143	457	429	1371	CoherentMotion_C#v1	0	1000
1110	0	1	14	0	1	3	3	87	513	261	1539	CoherentMotion_C#v1	0	1000
1035	1	5	51	1	1	3	3	312	288	936	864	CoherentMotion_C#v1	0	1000
1079	1	6	61	2	2	3	3	368	232	1104	696	CoherentMotion_C#v1	0	1000
1115	0	0	5	2	3	3	3	31	569	93	1707	CoherentMotion_C#v1	0	1000
1134	1	1	14	0	0	3	3	87	513	261	1539	CoherentMotion_C#v1	0	1000
1065	1	4	42	1	1	3	3	256	344	768	1032	CoherentMotion_C#v1	0	1000
1057	1	1	14	3	3	3	3	87	513	261	1539	CoherentMotion_C#v1	0	1000
1970	1	3	33	3	3	3	3	199	401	597	1203	CoherentMotion_C#v1	0	1000
1434	0	0	5	2	1	3	3	31	569	93	1707	CoherentMotion_C#v1	0	1000
1339	1	5	51	3	3	3	3	312	288	936	864	CoherentMotion_C#v1	0	1000
1042	1	4	42	3	3	3	3	256	344	768	1032	CoherentMotion_C#v1	0	1000
1120	0	1	14	2	1	3	3	87	513	261	1539	CoherentMotion_C#v1	0	1000
1024	0	1	14	0	2	3	3	87	513	261	1539	CoherentMotion_C#v1	0	1000
1024	1	2	23	2	2	3	3	143	457	429	1371	CoherentMotion_C#v1	0	1000
1384	1	7	70	3	3	3	3	424	176	1272	528	CoherentMotion_C#v1	0	1000
1210	1	6	61	2	2	3	3	368	232	1104	696	CoherentMotion_C#v1	0	1000
1030	1	5	51	0	0	3	3	312	288	936	864	CoherentMotion_C#v1	0	1000
1174	1	2	23	1	1	3	3	143	457	429	1371	CoherentMotion_C#v1	0	1000
1134	1	4	42	0	0	3	3	256	344	768	1032	CoherentMotion_C#v1	0	1000
1457	1	2	23	1	1	3	3	143	457	429	1371	CoherentMotion_C#v1	0	1000
1180	1	5	51	2	2	3	3	312	288	936	864	CoherentMotion_C#v1	0	1000
1025	1	4	42	2	2	3	3	256	344	768	1032	CoherentMotion_C#v1	0	1000
1115	1	3	33	2	2	3	3	199	401	597	1203	CoherentMotion_C#v1	0	1000
1384	1	7	70	1	1	3	3	424	176	1272	528	CoherentMotion_C#v1	0	1000
1330	0	1	14	0	3	3	3	87	513	261	1539	CoherentMotion_C#v1	0	1000
1193	1	1	14	0	0	3	3	87	513	261	1539	CoherentMotion_C#v1	0	1000
1037	1	1	14	1	1	3	3	87	513	261	1539	CoherentMotion_C#v1	0	1000
1068	0	0	5	2	0	3	3	31	569	93	1707	CoherentMotion_C#v1	0	1000
1443	1	6	61	1	1	3	3	368	232	1104	696	CoherentMotion_C#v1	1	500
877	1	3	33	0	0	3	3	199	401	597	1203	CoherentMotion_C#v1	1	500
888	1	4	42	1	1	3	3	256	344	768	1032	CoherentMotion_C#v1	1	500
868	1	4	42	1	1	3	3	256	344	768	1032	CoherentMotion_C#v1	1	500
832	1	7	70	0	0	3	3	424	176	1272	528	CoherentMotion_C#v1	1	500
854	1	3	33	2	2	3	3	199	401	597	1203	CoherentMotion_C#v1	1	500
668	1	4	42	3	3	3	3	256	344	768	1032	CoherentMotion_C#v1	1	500
851	1	1	14	1	1	3	3	87	513	261	1539	CoherentMotion_C#v1	1	500
797	1	6	61	1	1	3	3	368	232	1104	696	CoherentMotion_C#v1	1	500
839	1	3	33	1	1	3	3	199	401	597	1203	CoherentMotion_C#v1	1	500
840	1	7	70	0	0	3	3	424	176	1272	528	CoherentMotion_C#v1	1	500
811	1	2	23	1	1	3	3	143	457	429	1371	CoherentMotion_C#v1	1	500
876	1	4	42	1	1	3	3	256	344	768	1032	CoherentMotion_C#v1	1	500
869	1	5	51	2	2	3	3	312	288	936	864	CoherentMotion_C#v1	1	500
772	1	7	70	2	2	3	3	424	176	1272	528	CoherentMotion_C#v1	1	500
620	1	4	42	3	3	3	3	256	344	768	1032	CoherentMotion_C#v1	1	500
689	1	3	33	0	0	3	3	199	401	597	1203	CoherentMotion_C#v1	1	500
736	1	2	23	1	1	3	3	143	457	429	1371	CoherentMotion_C#v1	1	500
767	1	1	14	0	0	3	3	87	513	261	1539	CoherentMotion_C#v1	1	500
775	1	5	51	1	1	3	3	312	288	936	864	CoherentMotion_C#v1	1	500
769	1	7	70	2	2	3	3	424	176	1272	528	CoherentMotion_C#v1	1	500
789	1	4	42	2	2	3	3	256	344	768	1032	CoherentMotion_C#v1	1	500
843	1	1	14	3	3	3	3	87	513	261	1539	CoherentMotion_C#v1	1	500
813	1	1	14	2	2	3	3	87	513	261	1539	CoherentMotion_C#v1	1	500
896	0	0	5	1	3	3	3	31	569	93	1707	CoherentMotion_C#v1	1	500
898	1	0	5	1	1	3	3	31	569	93	1707	CoherentMotion_C#v1	1	500
838	1	3	33	0	0	3	3	199	401	597	1203	CoherentMotion_C#v1	1	500
735	1	7	70	1	1	3	3	424	176	1272	528	CoherentMotion_C#v1	1	500
745	1	7	70	2	2	3	3	424	176	1272	528	CoherentMotion_C#v1	1	500
864	1	7	70	2	2	3	3	424	176	1272	528	CoherentMotion_C#v1	1	500
925	0	0	5	1	3	3	3	31	569	93	1707	CoherentMotion_C#v1	1	500
743	1	4	42	1	1	3	3	256	344	768	1032	CoherentMotion_C#v1	1	500
1073	1	4	42	2	2	3	3	256	344	768	1032	CoherentMotion_C#v1	1	500
829	0	1	14	3	2	3	3	87	513	261	1539	CoherentMotion_C#v1	1	500
682	1	6	61	0	0	3	3	368	232	1104	696	CoherentMotion_C#v1	1	500
813	1	2	23	2	2	3	3	143	457	429	1371	CoherentMotion_C#v1	1	500
708	1	6	61	2	2	3	3	368	232	1104	696	CoherentMotion_C#v1	1	500
786	0	0	5	0	2	3	3	31	569	93	1707	CoherentMotion_C#v1	1	500
865	0	2	23	2	0	3	3	143	457	429	1371	CoherentMotion_C#v1	1	500
790	0	2	23	0	1	3	3	143	457	429	1371	CoherentMotion_C#v1	1	500
856	1	5	51	2	2	3	3	312	288	936	864	CoherentMotion_C#v1	1	500
890	0	2	23	0	3	3	3	143	457	429	1371	CoherentMotion_C#v1	1	500
847	0	0	5	0	2	3	3	31	569	93	1707	CoherentMotion_C#v1	1	500
714	1	4	42	1	1	3	3	256	344	768	1032	CoherentMotion_C#v1	1	500
768	1	5	51	2	2	3	3	312	288	936	864	CoherentMotion_C#v1	1	500
786	1	1	14	2	2	3	3	87	513	261	1539	CoherentMotion_C#v1	1	500
819	1	4	42	2	2	3	3	256	344	768	1032	CoherentMotion_C#v1	1	500
725	1	6	61	0	0	3	3	368	232	1104	696	CoherentMotion_C#v1	1	500
556	0	0	5	0	2	3	3	31	569	93	1707	CoherentMotion_C#v1	1	500
660	0	0	5	1	0	3	3	31	569	93	1707	CoherentMotion_C#v1	1	500
693	1	5	51	0	0	3	3	312	288	936	864	CoherentMotion_C#v1	1	500
805	0	0	5	3	2	3	3	31	569	93	1707	CoherentMotion_C#v1	1	500
766	1	3	33	2	2	3	3	199	401	597	1203	CoherentMotion_C#v1	1	500
823	0	0	5	1	3	3	3	31	569	93	1707	CoherentMotion_C#v1	1	500
889	0	3	33	0	1	3	3	199	401	597	1203	CoherentMotion_C#v1	1	500
845	0	0	5	0	1	3	3	31	569	93	1707	CoherentMotion_C#v1	1	500
709	1	4	42	1	1	3	3	256	344	768	1032	CoherentMotion_C#v1	1	500
821	1	0	5	0	0	3	3	31	569	93	1707	CoherentMotion_C#v1	1	500
1000	0	2	23	1	3	3	3	143	457	429	1371	CoherentMotion_C#v1	1	500
839	0	3	33	2	0	3	3	199	401	597	1203	CoherentMotion_C#v1	1	500
797	0	0	5	3	2	3	3	31	569	93	1707	CoherentMotion_C#v1	1	500
644	1	6	61	1	1	3	3	368	232	1104	696	CoherentMotion_C#v1	1	500
656	1	5	51	0	0	3	3	312	288	936	864	CoherentMotion_C#v1	1	500
933	1	0	5	2	2	3	3	31	569	93	1707	CoherentMotion_C#v1	1	500
962	0	1	14	2	1	3	3	87	513	261	1539	CoherentMotion_C#v1	1	500
943	1	2	23	1	1	3	3	143	457	429	1371	CoherentMotion_C#v1	1	500
868	1	3	33	0	0	3	3	199	401	597	1203	CoherentMotion_C#v1	1	500
784	1	2	23	3	3	3	3	143	457	429	1371	CoherentMotion_C#v1	1	500
816	0	2	23	0	2	3	3	143	457	429	1371	CoherentMotion_C#v1	1	500
827	1	1	14	0	0	3	3	87	513	261	1539	CoherentMotion_C#v1	1	500
661	1	3	33	1	1	3	3	199	401	597	1203	CoherentMotion_C#v1	1	500
948	0	2	23	1	0	3	3	143	457	429	1371	CoherentMotion_C#v1	1	500
837	1	7	70	1	1	3	3	424	176	1272	528	CoherentMotion_C#v1	1	500
939	0	0	5	1	3	3	3	31	569	93	1707	CoherentMotion_C#v1	1	500
679	1	6	61	3	3	3	3	368	232	1104	696	CoherentMotion_C#v1	1	500
650	1	3	33	3	3	3	3	199	401	597	1203	CoherentMotion_C#v1	1	500
523	0	6	61	1	0	3	3	368	232	1104	696	CoherentMotion_C#v1	1	500
678	1	6	61	3	3	3	3	368	232	1104	696	CoherentMotion_C#v1	1	500
764	1	6	61	3	3	3	3	368	232	1104	696	CoherentMotion_C#v1	1	500
797	0	0	5	0	1	3	3	31	569	93	1707	CoherentMotion_C#v1	1	500
806	1	1	14	0	0	3	3	87	513	261	1539	CoherentMotion_C#v1	1	500
808	1	5	51	2	2	3	3	312	288	936	864	CoherentMotion_C#v1	1	500
631	1	6	61	1	1	3	3	368	232	1104	696	CoherentMotion_C#v1	1	500
782	1	1	14	0	0	3	3	87	513	261	1539	CoherentMotion_C#v1	1	500
687	1	1	14	1	1	3	3	87	513	261	1539	CoherentMotion_C#v1	1	500
653	1	7	70	2	2	3	3	424	176	1272	528	CoherentMotion_C#v1	1	500
562	1	6	61	1	1	3	3	368	232	1104	696	CoherentMotion_C#v1	1	500
702	1	3	33	2	2	3	3	199	401	597	1203	CoherentMotion_C#v1	1	500
670	1	6	61	2	2	3	3	368	232	1104	696	CoherentMotion_C#v1	1	500
524	1	0	5	1	1	3	3	31	569	93	1707	CoherentMotion_C#v1	1	500
542	1	5	51	1	1	3	3	312	288	936	864	CoherentMotion_C#v1	1	500
616	1	1	14	2	2	3	3	87	513	261	1539	CoherentMotion_C#v1	1	500
607	1	6	61	0	0	3	3	368	232	1104	696	CoherentMotion_C#v1	1	500
604	1	7	70	1	1	3	3	424	176	1272	528	CoherentMotion_C#v1	1	500
583	1	3	33	2	2	3	3	199	401	597	1203	CoherentMotion_C#v1	1	500
663	1	2	23	3	3	3	3	143	457	429	1371	CoherentMotion_C#v1	1	500
641	1	5	51	0	0	3	3	312	288	936	864	CoherentMotion_C#v1	1	500
2918	1	3	33	1	1	3	3	199	401	597	1203	CoherentMotion_C#v1	1	500
838	0	0	5	1	2	3	3	31	569	93	1707	CoherentMotion_C#v1	1	500
705	1	4	42	2	2	3	3	256	344	768	1032	CoherentMotion_C#v1	1	500
631	1	2	23	0	0	3	3	143	457	429	1371	CoherentMotion_C#v1	1	500
977	1	2	23	0	0	3	3	143	457	429	1371	CoherentMotion_C#v1	1	500
879	1	5	51	0	0	3	3	312	288	936	864	CoherentMotion_C#v1	1	500
651	1	3	33	0	0	3	3	199	401	597	1203	CoherentMotion_C#v1	1	500
737	1	6	61	2	2	3	3	368	232	1104	696	CoherentMotion_C#v1	1	500
580	1	3	33	1	1	3	3	199	401	597	1203	CoherentMotion_C#v1	1	500
616	1	3	33	2	2	3	3	199	401	597	1203	CoherentMotion_C#v1	1	500
589	0	4	42	2	0	3	3	256	344	768	1032	CoherentMotion_C#v1	1	500
557	1	5	51	1	1	3	3	312	288	936	864	CoherentMotion_C#v1	1	500
676	1	3	33	3	3	3	3	199	401	597	1203	CoherentMotion_C#v1	1	500
814	1	3	33	0	0	3	3	199	401	597	1203	CoherentMotion_C#v1	1	500
905	1	2	23	3	3	3	3	143	457	429	1371	CoherentMotion_C#v1	1	500
755	1	6	61	3	3	3	3	368	232	1104	696	CoherentMotion_C#v1	1	500
772	1	4	42	1	1	3	3	256	344	768	1032	CoherentMotion_C#v1	1	500
765	1	1	14	0	0	3	3	87	513	261	1539	CoherentMotion_C#v1	1	500
765	1	5	51	2	2	3	3	312	288	936	864	CoherentMotion_C#v1	1	500
581	1	2	23	1	1	3	3	143	457	429	1371	CoherentMotion_C#v1	1	500
688	1	7	70	2	2	3	3	424	176	1272	528	CoherentMotion_C#v1	1	500
916	0	1	14	3	1	3	3	87	513	261	1539	CoherentMotion_C#v1	1	500
588	0	1	14	3	2	3	3	87	513	261	1539	CoherentMotion_C#v1	1	500
720	1	7	70	1	1	3	3	424	176	1272	528	CoherentMotion_C#v1	1	500
552	1	7	70	3	3	3	3	424	176	1272	528	CoherentMotion_C#v1	1	500
707	1	2	23	0	0	3	3	143	457	429	1371	CoherentMotion_C#v1	1	500
738	1	0	5	3	3	3	3	31	569	93	1707	CoherentMotion_C#v1	1	500
682	1	1	14	0	0	3	3	87	513	261	1539	CoherentMotion_C#v1	1	500
681	1	1	14	3	3	3	3	87	513	261	1539	CoherentMotion_C#v1	1	500
727	1	2	23	2	2	3	3	143	457	429	1371	CoherentMotion_C#v1	1	500
701	1	7	70	1	1	3	3	424	176	1272	528	CoherentMotion_C#v1	1	500
558	1	6	61	1	1	3	3	368	232	1104	696	CoherentMotion_C#v1	1	500
792	1	2	23	0	0	3	3	143	457	429	1371	CoherentMotion_C#v1	1	500
609	0	0	5	3	0	3	3	31	569	93	1707	CoherentMotion_C#v1	1	500
965	0	2	23	3	0	3	3	143	457	429	1371	CoherentMotion_C#v1	1	500
587	1	7	70	1	1	3	3	424	176	1272	528	CoherentMotion_C#v1	1	500
535	1	2	23	2	2	3	3	143	457	429	1371	CoherentMotion_C#v1	1	500
602	0	0	5	0	3	3	3	31	569	93	1707	CoherentMotion_C#v1	1	500
1403	1	5	51	2	2	3	3	312	288	936	864	CoherentMotion_C#v1	1	500
656	1	4	42	2	2	3	3	256	344	768	1032	CoherentMotion_C#v1	1	500
636	1	5	51	3	3	3	3	312	288	936	864	CoherentMotion_C#v1	1	500
553	1	7	70	1	1	3	3	424	176	1272	528	CoherentMotion_C#v1	1	500
524	1	5	51	2	2	3	3	312	288	936	864	CoherentMotion_C#v1	1	500
532	1	4	42	1	1	3	3	256	344	768	1032	CoherentMotion_C#v1	1	500
674	1	4	42	3	3	3	3	256	344	768	1032	CoherentMotion_C#v1	1	500
599	1	2	23	1	1	3	3	143	457	429	1371	CoherentMotion_C#v1	1	500
660	1	4	42	1	1	3	3	256	344	768	1032	CoherentMotion_C#v1	1	500
951	0	0	5	1	3	3	3	31	569	93	1707	CoherentMotion_C#v1	1	500
616	1	4	42	2	2	3	3	256	344	768	1032	CoherentMotion_C#v1	1	500
539	1	3	33	2	2	3	3	199	401	597	1203	CoherentMotion_C#v1	1	500
1504	0	1	14	0	3	3	3	87	513	261	1539	CoherentMotion_C#v1	1	500
1091	1	7	70	3	3	3	3	424	176	1272	528	CoherentMotion_C#v1	1	500
644	1	7	70	2	2	3	3	424	176	1272	528	CoherentMotion_C#v1	1	500
825	1	3	33	0	0	3	3	199	401	597	1203	CoherentMotion_C#v1	1	500
729	1	0	5	3	3	3	3	31	569	93	1707	CoherentMotion_C#v1	1	500
602	1	6	61	3	3	3	3	368	232	1104	696	CoherentMotion_C#v1	1	500
591	1	7	70	2	2	3	3	424	176	1272	528	CoherentMotion_C#v1	1	500
547	1	4	42	1	1	3	3	256	344	768	1032	CoherentMotion_C#v1	1	500
637	1	6	61	2	2	3	3	368	232	1104	696	CoherentMotion_C#v1	1	500
526	1	7	70	2	2	3	3	424	176	1272	528	CoherentMotion_C#v1	1	500
529	1	4	42	3	3	3	3	256	344	768	1032	CoherentMotion_C#v1	1	500
632	1	3	33	1	1	3	3	199	401	597	1203	CoherentMotion_C#v1	1	500
572	1	7	70	2	2	3	3	424	176	1272	528	CoherentMotion_C#v1	1	500
560	1	4	42	3	3	3	3	256	344	768	1032	CoherentMotion_C#v1	1	500
526	1	5	51	3	3	3	3	312	288	936	864	CoherentMotion_C#v1	1	500
799	1	1	14	1	1	3	3	87	513	261	1539	CoherentMotion_C#v1	1	500
759	0	1	14	0	2	3	3	87	513	261	1539	CoherentMotion_C#v1	1	500
523	1	7	70	1	1	3	3	424	176	1272	528	CoherentMotion_C#v1	1	500
551	1	1	14	3	3	3	3	87	513	261	1539	CoherentMotion_C#v1	1	500
548	0	5	51	2	0	3	3	312	288	936	864	CoherentMotion_C#v1	1	500
629	0	0	5	0	2	3	3	31	569	93	1707	CoherentMotion_C#v1	1	500
526	1	3	33	1	1	3	3	199	401	597	1203	CoherentMotion_C#v1	1	500
1747	1	7	70	1	1	3	3	424	176	1272	528	CoherentMotion_C#v1	1	500
602	1	6	61	1	1	3	3	368	232	1104	696	CoherentMotion_C#v1	1	500
718	1	5	51	2	2	3	3	312	288	936	864	CoherentMotion_C#v1	1	500
1004	1	1	14	2	2	3	3	87	513	261	1539	CoherentMotion_C#v1	1	500
634	1	7	70	2	2	3	3	424	176	1272	528	CoherentMotion_C#v1	1	500
640	1	6	61	1	1	3	3	368	232	1104	696	CoherentMotion_C#v1	1	500
540	1	7	70	1	1	3	3	424	176	1272	528	CoherentMotion_C#v1	1	500
624	1	4	42	2	2	3	3	256	344	768	1032	CoherentMotion_C#v1	1	500
825	0	0	5	0	2	3	3	31	569	93	1707	CoherentMotion_C#v1	1	500
629	1	4	42	3	3	3	3	256	344	768	1032	CoherentMotion_C#v1	1	500
531	0	6	61	2	1	3	3	368	232	1104	696	CoherentMotion_C#v1	1	500
590	1	4	42	0	0	3	3	256	344	768	1032	CoherentMotion_C#v1	1	500
570	1	3	33	1	1	3	3	199	401	597	1203	CoherentMotion_C#v1	1	500
679	0	1	14	1	2	3	3	87	513	261	1539	CoherentMotion_C#v1	1	500
717	0	0	5	3	0	3	3	31	569	93	1707	CoherentMotion_C#v1	1	500
771	1	6	61	2	2	3	3	368	232	1104	696	CoherentMotion_C#v1	1	500
628	1	7	70	3	3	3	3	424	176	1272	528	CoherentMotion_C#v1	1	500
1177	1	5	51	1	1	3	3	312	288	936	864	CoherentMotion_C#v1	1	500
708	1	5	51	3	3	3	3	312	288	936	864	CoherentMotion_C#v1	1	500
708	1	6	61	1	1	3	3	368	232	1104	696	CoherentMotion_C#v1	1	500
591	1	6	61	1	1	3	3	368	232	1104	696	CoherentMotion_C#v1	1	500
523	1	7	70	1	1	3	3	424	176	1272	528	CoherentMotion_C#v1	1	500
1369	0	0	5	1	0	3	3	31	569	93	1707	CoherentMotion_C#v1	1	500
698	1	6	61	3	3	3	3	368	232	1104	696	CoherentMotion_C#v1	1	500
640	0	0	5	1	3	3	3	31	569	93	1707	CoherentMotion_C#v1	1	500
573	0	0	5	2	1	3	3	31	569	93	1707	CoherentMotion_C#v1	1	500
705	1	7	70	2	2	3	3	424	176	1272	528	CoherentMotion_C#v1	1	500
585	1	4	42	1	1	3	3	256	344	768	1032	CoherentMotion_C#v1	1	500
652	1	1	14	0	0	3	3	87	513	261	1539	CoherentMotion_C#v1	1	500
599	1	4	42	3	3	3	3	256	344	768	1032	CoherentMotion_C#v1	1	500
606	1	2	23	2	2	3	3	143	457	429	1371	CoherentMotion_C#v1	1	500
526	1	0	5	0	0	3	3	31	569	93	1707	CoherentMotion_C#v1	1	500
739	1	7	70	1	1	3	3	424	176	1272	528	CoherentMotion_C#v1	1	500
659	1	2	23	2	2	3	3	143	457	429	1371	CoherentMotion_C#v1	1	500
696	1	3	33	1	1	3	3	199	401	597	1203	CoherentMotion_C#v1	1	500
584	0	6	61	0	2	3	3	368	232	1104	696	CoherentMotion_C#v1	1	500
747	1	1	14	1	1	3	3	87	513	261	1539	CoherentMotion_C#v1	1	500
594	1	7	70	1	1	3	3	424	176	1272	528	CoherentMotion_C#v1	1	500
728	0	0	5	2	0	3	3	31	569	93	1707	CoherentMotion_C#v1	1	500
574	1	3	33	1	1	3	3	199	401	597	1203	CoherentMotion_C#v1	1	500
819	1	2	23	2	2	3	3	143	457	429	1371	CoherentMotion_C#v1	1	500
581	1	5	51	3	3	3	3	312	288	936	864	CoherentMotion_C#v1	1	500
641	0	1	14	3	2	3	3	87	513	261	1539	CoherentMotion_C#v1	1	500
524	1	2	23	1	1	3	3	143	457	429	1371	CoherentMotion_C#v1	1	500
639	1	5	51	2	2	3	3	312	288	936	864	CoherentMotion_C#v1	1	500
686	1	3	33	2	2	3	3	199	401	597	1203	CoherentMotion_C#v1	1	500
707	1	4	42	2	2	3	3	256	344	768	1032	CoherentMotion_C#v1	1	500
707	1	0	5	0	0	3	3	31	569	93	1707	CoherentMotion_C#v1	1	500
610	0	0	5	0	3	3	3	31	569	93	1707	CoherentMotion_C#v1	1	500
613	1	6	61	3	3	3	3	368	232	1104	696	CoherentMotion_C#v1	1	500
526	1	5	51	3	3	3	3	312	288	936	864	CoherentMotion_C#v1	1	500
1066	1	6	61	3	3	3	3	368	232	1104	696	CoherentMotion_C#v1	1	500
822	1	1	14	1	1	3	3	87	513	261	1539	CoherentMotion_C#v1	1	500
671	1	7	70	2	2	3	3	424	176	1272	528	CoherentMotion_C#v1	1	500
693	1	3	33	0	0	3	3	199	401	597	1203	CoherentMotion_C#v1	1	500
612	1	6	61	1	1	3	3	368	232	1104	696	CoherentMotion_C#v1	1	500
648	1	5	51	3	3	3	3	312	288	936	864	CoherentMotion_C#v1	1	500
614	1	7	70	0	0	3	3	424	176	1272	528	CoherentMotion_C#v1	1	500
575	1	7	70	3	3	3	3	424	176	1272	528	CoherentMotion_C#v1	1	500
558	1	2	23	0	0	3	3	143	457	429	1371	CoherentMotion_C#v1	1	500
524	1	5	51	1	1	3	3	312	288	936	864	CoherentMotion_C#v1	1	500
580	1	1	14	0	0	3	3	87	513	261	1539	CoherentMotion_C#v1	1	500
592	1	4	42	2	2	3	3	256	344	768	1032	CoherentMotion_C#v1	1	500
1164	1	7	70	3	3	3	3	424	176	1272	528	CoherentMotion_C#v1	1	500
639	1	2	23	1	1	3	3	143	457	429	1371	CoherentMotion_C#v1	1	500
773	0	0	5	0	3	3	3	31	569	93	1707	CoherentMotion_C#v1	1	500
589	1	7	70	0	0	3	3	424	176	1272	528	CoherentMotion_C#v1	1	500
713	1	7	70	2	2	3	3	424	176	1272	528	CoherentMotion_C#v1	1	500
623	1	6	61	2	2	3	3	368	232	1104	696	CoherentMotion_C#v1	1	500
787	0	0	5	0	3	3	3	31	569	93	1707	CoherentMotion_C#v1	1	500
549	1	4	42	0	0	3	3	256	344	768	1032	CoherentMotion_C#v1	1	500
536	1	6	61	3	3	3	3	368	232	1104	696	CoherentMotion_C#v1	1	500
564	1	2	23	3	3	3	3	143	457	429	1371	CoherentMotion_C#v1	1	500
638	1	2	23	1	1	3	3	143	457	429	1371	CoherentMotion_C#v1	1	500
592	1	1	14	2	2	3	3	87	513	261	1539	CoherentMotion_C#v1	1	500
532	0	2	23	2	0	3	3	143	457	429	1371	CoherentMotion_C#v1	1	500
995	1	5	51	3	3	3	3	312	288	936	864	CoherentMotion_C#v1	1	500
808	1	4	42	1	1	3	3	256	344	768	1032	CoherentMotion_C#v1	1	500
754	1	3	33	0	0	3	3	199	401	597	1203	CoherentMotion_C#v1	1	500
626	1	2	23	2	2	3	3	143	457	429	1371	CoherentMotion_C#v1	1	500
783	1	5	51	0	0	3	3	312	288	936	864	CoherentMotion_C#v1	1	500
865	1	5	51	2	2	3	3	312	288	936	864	CoherentMotion_C#v1	1	500
643	1	4	42	0	0	3	3	256	344	768	1032	CoherentMotion_C#v1	1	500
609	1	2	23	3	3	3	3	143	457	429	1371	CoherentMotion_C#v1	1	500
573	1	3	33	1	1	3	3	199	401	597	1203	CoherentMotion_C#v1	1	500
660	1	5	51	3	3	3	3	312	288	936	864	CoherentMotion_C#v1	1	500
533	1	5	51	3	3	3	3	312	288	936	864	CoherentMotion_C#v1	1	500
884	0	0	5	2	0	3	3	31	569	93	1707	CoherentMotion_C#v1	1	500
847	0	1	14	2	0	3	3	87	513	261	1539	CoherentMotion_C#v1	1	500
534	1	3	33	2	2	3	3	199	401	597	1203	CoherentMotion_C#v1	1	500
662	1	2	23	2	2	3	3	143	457	429	1371	CoherentMotion_C#v1	1	500
675	1	5	51	2	2	3	3	312	288	936	864	CoherentMotion_C#v1	1	500
962	1	5	51	1	1	3	3	312	288	936	864	CoherentMotion_C#v1	1	500
687	1	2	23	0	0	3	3	143	457	429	1371	CoherentMotion_C#v1	1	500
655	1	5	51	0	0	3	3	312	288	936	864	CoherentMotion_C#v1	1	500
620	1	3	33	3	3	3	3	199	401	597	1203	CoherentMotion_C#v1	1	500
745	1	0	5	2	2	3	3	31	569	93	1707	CoherentMotion_C#v1	1	500
596	1	6	61	0	0	3	3	368	232	1104	696	CoherentMotion_C#v1	1	500
529	0	5	51	2	1	3	3	312	288	936	864	CoherentMotion_C#v1	1	500
558	1	5	51	2	2	3	3	312	288	936	864	CoherentMotion_C#v1	1	500
626	1	3	33	1	1	3	3	199	401	597	1203	CoherentMotion_C#v1	1	500
715	1	2	23	2	2	3	3	143	457	429	1371	CoherentMotion_C#v1	1	500
526	1	6	61	2	2	3	3	368	232	1104	696	CoherentMotion_C#v1	1	500
644	1	3	33	0	0	3	3	199	401	597	1203	CoherentMotion_C#v1	1	500
554	1	6	61	1	1	3	3	368	232	1104	696	CoherentMotion_C#v1	1	500
597	1	4	42	0	0	3	3	256	344	768	1032	CoherentMotion_C#v1	1	500
689	1	4	42	0	0	3	3	256	344	768	1032	CoherentMotion_C#v1	1	500
695	1	2	23	1	1	3	3	143	457	429	1371	CoherentMotion_C#v1	1	500
679	1	1	14	3	3	3	3	87	513	261	1539	CoherentMotion_C#v1	1	500
685	1	6	61	1	1	3	3	368	232	1104	696	CoherentMotion_C#v1	1	500
596	1	5	51	3	3	3	3	312	288	936	864	CoherentMotion_C#v1	1	500
847	1	7	70	2	2	3	3	424	176	1272	528	CoherentMotion_C#v1	1	500
706	1	4	42	3	3	3	3	256	344	768	1032	CoherentMotion_C#v1	1	500
686	1	3	33	2	2	3	3	199	401	597	1203	CoherentMotion_C#v1	1	500
607	1	5	51	3	3	3	3	312	288	936	864	CoherentMotion_C#v1	1	500
555	1	4	42	0	0	3	3	256	344	768	1032	CoherentMotion_C#v1	1	500
1656	1	5	51	1	1	3	3	312	288	936	864	CoherentMotion_C#v1	1	500
767	1	5	51	1	1	3	3	312	288	936	864	CoherentMotion_C#v1	1	500
641	1	3	33	3	3	3	3	199	401	597	1203	CoherentMotion_C#v1	1	500
548	1	6	61	1	1	3	3	368	232	1104	696	CoherentMotion_C#v1	1	500
862	0	2	23	2	0	3	3	143	457	429	1371	CoherentMotion_C#v1	1	500
594	1	6	61	1	1	3	3	368	232	1104	696	CoherentMotion_C#v1	1	500
630	1	2	23	0	0	3	3	143	457	429	1371	CoherentMotion_C#v1	1	500
684	1	2	23	2	2	3	3	143	457	429	1371	CoherentMotion_C#v1	1	500
546	1	1	14	1	1	3	3	87	513	261	1539	CoherentMotion_C#v1	1	500
534	0	0	5	2	1	3	3	31	569	93	1707	CoherentMotion_C#v1	1	500
703	1	5	51	2	2	3	3	312	288	936	864	CoherentMotion_C#v1	1	500
522	1	5	51	2	2	3	3	312	288	936	864	CoherentMotion_C#v1	1	500
625	1	7	70	1	1	3	3	424	176	1272	528	CoherentMotion_C#v1	1	500
605	0	4	42	0	2	3	3	256	344	768	1032	CoherentMotion_C#v1	1	500
569	1	7	70	1	1	3	3	424	176	1272	528	CoherentMotion_C#v1	1	500
661	0	2	23	1	0	3	3	143	457	429	1371	CoherentMotion_C#v1	1	500
546	1	7	70	3	3	3	3	424	176	1272	528	CoherentMotion_C#v1	1	500
526	1	7	70	1	1	3	3	424	176	1272	528	CoherentMotion_C#v1	1	500
1086	1	5	51	3	3	3	3	312	288	936	864	CoherentMotion_C#v1	1	500
752	0	0	5	1	0	3	3	31	569	93	1707	CoherentMotion_C#v1	1	500
641	1	2	23	2	2	3	3	143	457	429	1371	CoherentMotion_C#v1	1	500
581	1	6	61	1	1	3	3	368	232	1104	696	CoherentMotion_C#v1	1	500
618	0	1	14	2	3	3	3	87	513	261	1539	CoherentMotion_C#v1	1	500
589	1	4	42	1	1	3	3	256	344	768	1032	CoherentMotion_C#v1	1	500
526	1	6	61	2	2	3	3	368	232	1104	696	CoherentMotion_C#v1	1	500
684	1	3	33	2	2	3	3	199	401	597	1203	CoherentMotion_C#v1	1	500
651	1	7	70	0	0	3	3	424	176	1272	528	CoherentMotion_C#v1	1	500
658	0	1	14	0	1	3	3	87	513	261	1539	CoherentMotion_C#v1	1	500
644	1	4	42	3	3	3	3	256	344	768	1032	CoherentMotion_C#v1	1	500
699	1	2	23	0	0	3	3	143	457	429	1371	CoherentMotion_C#v1	1	500
650	0	0	5	3	0	3	3	31	569	93	1707	CoherentMotion_C#v1	1	500
895	1	3	33	2	2	3	3	199	401	597	1203	CoherentMotion_C#v1	1	500
644	1	3	33	1	1	3	3	199	401	597	1203	CoherentMotion_C#v1	1	500
624	1	2	23	0	0	3	3	143	457	429	1371	CoherentMotion_C#v1	1	500
751	1	4	42	2	2	3	3	256	344	768	1032	CoherentMotion_C#v1	1	500
621	1	4	42	1	1	3	3	256	344	768	1032	CoherentMotion_C#v1	1	500
755	1	1	14	3	3	3	3	87	513	261	1539	CoherentMotion_C#v1	1	500
723	1	3	33	2	2	3	3	199	401	597	1203	CoherentMotion_C#v1	1	500
707	0	0	5	1	0	3	3	31	569	93	1707	CoherentMotion_C#v1	1	500
678	1	5	51	0	0	3	3	312	288	936	864	CoherentMotion_C#v1	1	500
665	1	1	14	2	2	3	3	87	513	261	1539	CoherentMotion_C#v1	1	500
871	0	0	5	2	0	3	3	31	569	93	1707	CoherentMotion_C#v1	1	500
649	1	1	14	1	1	3	3	87	513	261	1539	CoherentMotion_C#v1	1	500
584	1	6	61	1	1	3	3	368	232	1104	696	CoherentMotion_C#v1	1	500
644	1	4	42	3	3	3	3	256	344	768	1032	CoherentMotion_C#v1	1	500
618	1	2	23	3	3	3	3	143	457	429	1371	CoherentMotion_C#v1	1	500
693	0	0	5	0	1	3	3	31	569	93	1707	CoherentMotion_C#v1	1	500
620	1	3	33	3	3	3	3	199	401	597	1203	CoherentMotion_C#v1	1	500
597	1	1	14	2	2	3	3	87	513	261	1539	CoherentMotion_C#v1	1	500
638	1	7	70	2	2	3	3	424	176	1272	528	CoherentMotion_C#v1	1	500
627	0	0	5	1	2	3	3	31	569	93	1707	CoherentMotion_C#v1	1	500
847	1	5	51	3	3	3	3	312	288	936	864	CoherentMotion_C#v1	1	500
723	1	3	33	2	2	3	3	199	401	597	1203	CoherentMotion_C#v1	1	500
643	1	2	23	1	1	3	3	143	457	429	1371	CoherentMotion_C#v1	1	500
793	0	1	14	0	3	3	3	87	513	261	1539	CoherentMotion_C#v1	1	500
526	1	1	14	0	0	3	3	87	513	261	1539	CoherentMotion_C#v1	1	500
731	1	7	70	0	0	3	3	424	176	1272	528	CoherentMotion_C#v1	1	500
562	1	5	51	2	2	3	3	312	288	936	864	CoherentMotion_C#v1	1	500
742	1	7	70	0	0	3	3	424	176	1272	528	CoherentMotion_C#v1	1	500
654	1	7	70	3	3	3	3	424	176	1272	528	CoherentMotion_C#v1	1	500
989	1	1	14	1	1	3	3	87	513	261	1539	CoherentMotion_C#v1	1	500
602	1	3	33	3	3	3	3	199	401	597	1203	CoherentMotion_C#v1	1	500
527	0	4	42	0	1	3	3	256	344	768	1032	CoherentMotion_C#v1	1	500
639	1	2	23	2	2	3	3	143	457	429	1371	CoherentMotion_C#v1	1	500
599	1	7	70	0	0	3	3	424	176	1272	528	CoherentMotion_C#v1	1	500
722	1	1	14	2	2	3	3	87	513	261	1539	CoherentMotion_C#v1	1	500
587	1	4	42	3	3	3	3	256	344	768	1032	CoherentMotion_C#v1	1	500
559	0	0	5	1	0	3	3	31	569	93	1707	CoherentMotion_C#v1	1	500
753	1	5	51	0	0	3	3	312	288	936	864	CoherentMotion_C#v1	1	500
570	1	5	51	1	1	3	3	312	288	936	864	CoherentMotion_C#v1	1	500
693	1	6	61	2	2	3	3	368	232	1104	696	CoherentMotion_C#v1	1	500
1523	1	4	42	2	2	3	3	256	344	768	1032	CoherentMotion_C#v1	1	500
879	1	5	51	0	0	3	3	312	288	936	864	CoherentMotion_C#v1	1	500
700	0	2	23	0	2	3	3	143	457	429	1371	CoherentMotion_C#v1	1	500
666	1	2	23	1	1	3	3	143	457	429	1371	CoherentMotion_C#v1	1	500
672	1	4	42	1	1	3	3	256	344	768	1032	CoherentMotion_C#v1	1	500
719	0	1	14	1	2	3	3	87	513	261	1539	CoherentMotion_C#v1	1	500
549	1	3	33	2	2	3	3	199	401	597	1203	CoherentMotion_C#v1	1	500
712	1	1	14	2	2	3	3	87	513	261	1539	CoherentMotion_C#v1	1	500
703	1	6	61	0	0	3	3	368	232	1104	696	CoherentMotion_C#v1	1	500
773	1	1	14	0	0	3	3	87	513	261	1539	CoherentMotion_C#v1	1	500
1022	1	1	14	2	2	3	3	87	513	261	1539	CoherentMotion_C#v1	1	500
662	1	6	61	0	0	3	3	368	232	1104	696	CoherentMotion_C#v1	1	500
612	1	7	70	1	1	3	3	424	176	1272	528	CoherentMotion_C#v1	1	500
602	1	3	33	2	2	3	3	199	401	597	1203	CoherentMotion_C#v1	1	500
629	1	3	33	1	1	3	3	199	401	597	1203	CoherentMotion_C#v1	1	500
524	1	6	61	1	1	3	3	368	232	1104	696	CoherentMotion_C#v1	1	500
557	1	2	23	3	3	3	3	143	457	429	1371	CoherentMotion_C#v1	1	500
648	0	0	5	1	0	3	3	31	569	93	1707	CoherentMotion_C#v1	1	500
590	1	6	61	2	2	3	3	368	232	1104	696	CoherentMotion_C#v1	1	500
633	1	5	51	1	1	3	3	312	288	936	864	CoherentMotion_C#v1	1	500
871	0	0	5	2	0	3	3	31	569	93	1707	CoherentMotion_C#v1	1	500
634	0	6	61	0	2	3	3	368	232	1104	696	CoherentMotion_C#v1	1	500
720	1	4	42	3	3	3	3	256	344	768	1032	CoherentMotion_C#v1	1	500
901	1	4	42	3	3	3	3	256	344	768	1032	CoherentMotion_C#v1	1	500
634	1	0	5	1	1	3	3	31	569	93	1707	CoherentMotion_C#v1	1	500
720	0	0	5	2	0	3	3	31	569	93	1707	CoherentMotion_C#v1	1	500
607	1	1	14	2	2	3	3	87	513	261	1539	CoherentMotion_C#v1	1	500
658	1	7	70	1	1	3	3	424	176	1272	528	CoherentMotion_C#v1	1	500
601	1	0	5	3	3	3	3	31	569	93	1707	CoherentMotion_C#v1	1	500
589	1	5	51	1	1	3	3	312	288	936	864	CoherentMotion_C#v1	1	500
1393	1	1	14	0	0	3	3	87	513	261	1539	CoherentMotion_C#v1	1	500
626	1	6	61	1	1	3	3	368	232	1104	696	CoherentMotion_C#v1	1	500
695	0	1	14	0	2	3	3	87	513	261	1539	CoherentMotion_C#v1	1	500
597	1	6	61	1	1	3	3	368	232	1104	696	CoherentMotion_C#v1	1	500
766	1	3	33	1	1	3	3	199	401	597	1203	CoherentMotion_C#v1	1	500
712	1	3	33	1	1	3	3	199	401	597	1203	CoherentMotion_C#v1	1	500
614	1	4	42	1	1	3	3	256	344	768	1032	CoherentMotion_C#v1	1	500
638	1	7	70	3	3	3	3	424	176	1272	528	CoherentMotion_C#v1	1	500
691	1	3	33	2	2	3	3	199	401	597	1203	CoherentMotion_C#v1	1	500
611	0	0	5	3	1	3	3	31	569	93	1707	CoherentMotion_C#v1	1	500
743	1	1	14	2	2	3	3	87	513	261	1539	CoherentMotion_C#v1	1	500
623	1	3	33	0	0	3	3	199	401	597	1203	CoherentMotion_C#v1	1	500
668	1	4	42	1	1	3	3	256	344	768	1032	CoherentMotion_C#v1	1	500
630	1	6	61	2	2	3	3	368	232	1104	696	CoherentMotion_C#v1	1	500
