# Supplementary material for: The Leuven Embedded Figures Test (L-EFT): measuring perception, intelligence or executive function?
Source: PeerJ. 2018 Mar 26;6:e4524. doi: 10.7717/peerj.4524 (PMC5875396; doi:10.7717/peerj.4524)
Supplement: Supplemental Information 9 [file peerj-06-4524-s009.zip › Study 1/CoherentMotion/118390CoherentMotion.csv]

ReactionTime	Accuracy	CoherenceLevel	CoherenceValue	StimDirection	RespDirection	G_MeanCoherentSpeed	G_MeanRandomSpeed	TotalCoherent	TotalRandom	TotalCoherentSpeed	TotalRandomSpeed	TestID	MainPrac	MotionDuration
3420	0	2	23	2	0	3	3	143	457	429	1371	CoherentMotion_C#v1	0	1000
1867	0	3	33	3	0	3	3	199	401	597	1203	CoherentMotion_C#v1	0	1000
1670	1	5	51	1	1	3	3	312	288	936	864	CoherentMotion_C#v1	0	1000
1984	0	2	23	1	0	3	3	143	457	429	1371	CoherentMotion_C#v1	0	1000
1809	1	7	70	0	0	3	3	424	176	1272	528	CoherentMotion_C#v1	0	1000
1379	1	4	42	2	2	3	3	256	344	768	1032	CoherentMotion_C#v1	0	1000
2868	0	3	33	2	3	3	3	199	401	597	1203	CoherentMotion_C#v1	0	1000
1609	1	5	51	3	3	3	3	312	288	936	864	CoherentMotion_C#v1	0	1000
1985	0	1	14	0	1	3	3	87	513	261	1539	CoherentMotion_C#v1	0	1000
1567	0	3	33	2	0	3	3	199	401	597	1203	CoherentMotion_C#v1	0	1000
2510	1	2	23	0	0	3	3	143	457	429	1371	CoherentMotion_C#v1	0	1000
1979	0	6	61	0	2	3	3	368	232	1104	696	CoherentMotion_C#v1	0	1000
2323	0	7	70	2	1	3	3	424	176	1272	528	CoherentMotion_C#v1	0	1000
1540	0	2	23	2	3	3	3	143	457	429	1371	CoherentMotion_C#v1	0	1000
1943	1	5	51	1	1	3	3	312	288	936	864	CoherentMotion_C#v1	0	1000
3462	1	0	5	3	3	3	3	31	569	93	1707	CoherentMotion_C#v1	0	1000
1427	0	3	33	1	2	3	3	199	401	597	1203	CoherentMotion_C#v1	0	1000
1429	1	3	33	3	3	3	3	199	401	597	1203	CoherentMotion_C#v1	0	1000
1379	1	0	5	3	3	3	3	31	569	93	1707	CoherentMotion_C#v1	0	1000
2495	0	1	14	2	3	3	3	87	513	261	1539	CoherentMotion_C#v1	0	1000
1612	1	4	42	0	0	3	3	256	344	768	1032	CoherentMotion_C#v1	0	1000
1587	0	7	70	2	0	3	3	424	176	1272	528	CoherentMotion_C#v1	0	1000
1931	1	4	42	2	2	3	3	256	344	768	1032	CoherentMotion_C#v1	0	1000
1544	0	1	14	1	3	3	3	87	513	261	1539	CoherentMotion_C#v1	0	1000
1853	1	5	51	3	3	3	3	312	288	936	864	CoherentMotion_C#v1	0	1000
1614	0	0	5	2	3	3	3	31	569	93	1707	CoherentMotion_C#v1	0	1000
2154	1	7	70	3	3	3	3	424	176	1272	528	CoherentMotion_C#v1	0	1000
1598	1	3	33	0	0	3	3	199	401	597	1203	CoherentMotion_C#v1	0	1000
1548	0	3	33	0	1	3	3	199	401	597	1203	CoherentMotion_C#v1	0	1000
1536	0	6	61	1	3	3	3	368	232	1104	696	CoherentMotion_C#v1	0	1000
2678	1	6	61	1	1	3	3	368	232	1104	696	CoherentMotion_C#v1	0	1000
1421	0	1	14	1	3	3	3	87	513	261	1539	CoherentMotion_C#v1	0	1000
1590	0	5	51	1	2	3	3	312	288	936	864	CoherentMotion_C#v1	0	1000
1374	0	4	42	2	3	3	3	256	344	768	1032	CoherentMotion_C#v1	0	1000
1446	0	6	61	2	0	3	3	368	232	1104	696	CoherentMotion_C#v1	0	1000
2008	0	4	42	0	2	3	3	256	344	768	1032	CoherentMotion_C#v1	0	1000
1392	1	5	51	3	3	3	3	312	288	936	864	CoherentMotion_C#v1	0	1000
1487	1	5	51	3	3	3	3	312	288	936	864	CoherentMotion_C#v1	0	1000
1457	0	2	23	3	1	3	3	143	457	429	1371	CoherentMotion_C#v1	0	1000
1665	0	1	14	1	2	3	3	87	513	261	1539	CoherentMotion_C#v1	0	1000
1437	1	2	23	3	3	3	3	143	457	429	1371	CoherentMotion_C#v1	0	1000
5240	0	1	14	2	0	3	3	87	513	261	1539	CoherentMotion_C#v1	0	1000
1400	1	2	23	3	3	3	3	143	457	429	1371	CoherentMotion_C#v1	0	1000
1377	1	0	5	0	0	3	3	31	569	93	1707	CoherentMotion_C#v1	0	1000
1382	1	4	42	1	1	3	3	256	344	768	1032	CoherentMotion_C#v1	0	1000
1370	0	7	70	2	3	3	3	424	176	1272	528	CoherentMotion_C#v1	0	1000
1498	1	7	70	1	1	3	3	424	176	1272	528	CoherentMotion_C#v1	0	1000
1479	0	4	42	0	2	3	3	256	344	768	1032	CoherentMotion_C#v1	0	1000
1369	0	3	33	2	0	3	3	199	401	597	1203	CoherentMotion_C#v1	0	1000
1105	1	5	51	0	0	3	3	312	288	936	864	CoherentMotion_C#v1	0	1000
1251	0	7	70	1	3	3	3	424	176	1272	528	CoherentMotion_C#v1	0	1000
1184	1	4	42	0	0	3	3	256	344	768	1032	CoherentMotion_C#v1	0	1000
2655	1	4	42	3	3	3	3	256	344	768	1032	CoherentMotion_C#v1	0	1000
1412	1	3	33	1	1	3	3	199	401	597	1203	CoherentMotion_C#v1	0	1000
1526	0	3	33	1	3	3	3	199	401	597	1203	CoherentMotion_C#v1	0	1000
1691	1	7	70	1	1	3	3	424	176	1272	528	CoherentMotion_C#v1	0	1000
1833	0	0	5	3	2	3	3	31	569	93	1707	CoherentMotion_C#v1	0	1000
1378	1	3	33	3	3	3	3	199	401	597	1203	CoherentMotion_C#v1	0	1000
1519	1	5	51	3	3	3	3	312	288	936	864	CoherentMotion_C#v1	0	1000
1482	1	3	33	1	1	3	3	199	401	597	1203	CoherentMotion_C#v1	0	1000
1484	1	7	70	2	2	3	3	424	176	1272	528	CoherentMotion_C#v1	0	1000
1415	1	5	51	1	1	3	3	312	288	936	864	CoherentMotion_C#v1	0	1000
1553	1	4	42	0	0	3	3	256	344	768	1032	CoherentMotion_C#v1	0	1000
1933	0	7	70	1	3	3	3	424	176	1272	528	CoherentMotion_C#v1	0	1000
1379	0	4	42	1	2	3	3	256	344	768	1032	CoherentMotion_C#v1	0	1000
1440	0	4	42	2	0	3	3	256	344	768	1032	CoherentMotion_C#v1	0	1000
1734	0	3	33	3	2	3	3	199	401	597	1203	CoherentMotion_C#v1	0	1000
1305	1	5	51	1	1	3	3	312	288	936	864	CoherentMotion_C#v1	0	1000
1115	0	7	70	2	0	3	3	424	176	1272	528	CoherentMotion_C#v1	0	1000
1353	0	1	14	1	2	3	3	87	513	261	1539	CoherentMotion_C#v1	0	1000
1159	1	0	5	3	3	3	3	31	569	93	1707	CoherentMotion_C#v1	0	1000
1466	1	4	42	1	1	3	3	256	344	768	1032	CoherentMotion_C#v1	0	1000
1358	1	6	61	1	1	3	3	368	232	1104	696	CoherentMotion_C#v1	0	1000
1354	1	5	51	3	3	3	3	312	288	936	864	CoherentMotion_C#v1	0	1000
1301	0	5	51	2	0	3	3	312	288	936	864	CoherentMotion_C#v1	0	1000
1637	1	3	33	2	2	3	3	199	401	597	1203	CoherentMotion_C#v1	0	1000
1424	0	6	61	2	0	3	3	368	232	1104	696	CoherentMotion_C#v1	0	1000
1516	0	0	5	3	0	3	3	31	569	93	1707	CoherentMotion_C#v1	0	1000
1176	0	2	23	1	0	3	3	143	457	429	1371	CoherentMotion_C#v1	0	1000
1804	1	0	5	0	0	3	3	31	569	93	1707	CoherentMotion_C#v1	0	1000
936	0	4	42	2	0	3	3	256	344	768	1032	CoherentMotion_C#v1	1	500
972	1	7	70	3	3	3	3	424	176	1272	528	CoherentMotion_C#v1	1	500
867	0	0	5	1	0	3	3	31	569	93	1707	CoherentMotion_C#v1	1	500
782	0	6	61	0	2	3	3	368	232	1104	696	CoherentMotion_C#v1	1	500
1183	1	7	70	2	2	3	3	424	176	1272	528	CoherentMotion_C#v1	1	500
745	1	4	42	0	0	3	3	256	344	768	1032	CoherentMotion_C#v1	1	500
785	1	0	5	3	3	3	3	31	569	93	1707	CoherentMotion_C#v1	1	500
731	1	3	33	0	0	3	3	199	401	597	1203	CoherentMotion_C#v1	1	500
935	0	5	51	0	2	3	3	312	288	936	864	CoherentMotion_C#v1	1	500
656	1	7	70	1	1	3	3	424	176	1272	528	CoherentMotion_C#v1	1	500
660	0	2	23	1	0	3	3	143	457	429	1371	CoherentMotion_C#v1	1	500
922	1	6	61	2	2	3	3	368	232	1104	696	CoherentMotion_C#v1	1	500
903	0	7	70	2	0	3	3	424	176	1272	528	CoherentMotion_C#v1	1	500
859	0	1	14	2	1	3	3	87	513	261	1539	CoherentMotion_C#v1	1	500
998	0	4	42	2	1	3	3	256	344	768	1032	CoherentMotion_C#v1	1	500
581	1	5	51	0	0	3	3	312	288	936	864	CoherentMotion_C#v1	1	500
1016	1	2	23	2	2	3	3	143	457	429	1371	CoherentMotion_C#v1	1	500
888	1	3	33	0	0	3	3	199	401	597	1203	CoherentMotion_C#v1	1	500
850	1	3	33	2	2	3	3	199	401	597	1203	CoherentMotion_C#v1	1	500
677	1	6	61	1	1	3	3	368	232	1104	696	CoherentMotion_C#v1	1	500
643	1	5	51	0	0	3	3	312	288	936	864	CoherentMotion_C#v1	1	500
2418	0	0	5	1	3	3	3	31	569	93	1707	CoherentMotion_C#v1	1	500
1028	1	3	33	2	2	3	3	199	401	597	1203	CoherentMotion_C#v1	1	500
955	1	5	51	3	3	3	3	312	288	936	864	CoherentMotion_C#v1	1	500
889	0	1	14	1	0	3	3	87	513	261	1539	CoherentMotion_C#v1	1	500
652	1	3	33	3	3	3	3	199	401	597	1203	CoherentMotion_C#v1	1	500
993	0	4	42	3	0	3	3	256	344	768	1032	CoherentMotion_C#v1	1	500
872	1	4	42	3	3	3	3	256	344	768	1032	CoherentMotion_C#v1	1	500
674	0	7	70	3	1	3	3	424	176	1272	528	CoherentMotion_C#v1	1	500
845	0	3	33	2	3	3	3	199	401	597	1203	CoherentMotion_C#v1	1	500
627	0	0	5	3	0	3	3	31	569	93	1707	CoherentMotion_C#v1	1	500
784	0	2	23	2	1	3	3	143	457	429	1371	CoherentMotion_C#v1	1	500
683	1	4	42	3	3	3	3	256	344	768	1032	CoherentMotion_C#v1	1	500
528	0	6	61	1	0	3	3	368	232	1104	696	CoherentMotion_C#v1	1	500
756	0	0	5	2	0	3	3	31	569	93	1707	CoherentMotion_C#v1	1	500
643	1	3	33	3	3	3	3	199	401	597	1203	CoherentMotion_C#v1	1	500
714	0	2	23	2	1	3	3	143	457	429	1371	CoherentMotion_C#v1	1	500
685	1	4	42	3	3	3	3	256	344	768	1032	CoherentMotion_C#v1	1	500
759	0	0	5	2	0	3	3	31	569	93	1707	CoherentMotion_C#v1	1	500
628	0	0	5	3	0	3	3	31	569	93	1707	CoherentMotion_C#v1	1	500
664	0	5	51	0	2	3	3	312	288	936	864	CoherentMotion_C#v1	1	500
525	0	6	61	1	0	3	3	368	232	1104	696	CoherentMotion_C#v1	1	500
2556	0	5	51	2	1	3	3	312	288	936	864	CoherentMotion_C#v1	1	500
635	1	6	61	2	2	3	3	368	232	1104	696	CoherentMotion_C#v1	1	500
565	1	1	14	0	0	3	3	87	513	261	1539	CoherentMotion_C#v1	1	500
771	0	1	14	2	3	3	3	87	513	261	1539	CoherentMotion_C#v1	1	500
613	1	7	70	1	1	3	3	424	176	1272	528	CoherentMotion_C#v1	1	500
527	0	2	23	2	0	3	3	143	457	429	1371	CoherentMotion_C#v1	1	500
827	0	4	42	2	0	3	3	256	344	768	1032	CoherentMotion_C#v1	1	500
603	1	6	61	0	0	3	3	368	232	1104	696	CoherentMotion_C#v1	1	500
833	0	3	33	2	3	3	3	199	401	597	1203	CoherentMotion_C#v1	1	500
524	1	1	14	1	1	3	3	87	513	261	1539	CoherentMotion_C#v1	1	500
631	1	2	23	0	0	3	3	143	457	429	1371	CoherentMotion_C#v1	1	500
2332	0	6	61	3	1	3	3	368	232	1104	696	CoherentMotion_C#v1	1	500
916	0	2	23	1	0	3	3	143	457	429	1371	CoherentMotion_C#v1	1	500
1219	1	6	61	1	1	3	3	368	232	1104	696	CoherentMotion_C#v1	1	500
791	0	6	61	0	3	3	3	368	232	1104	696	CoherentMotion_C#v1	1	500
2925	1	6	61	0	0	3	3	368	232	1104	696	CoherentMotion_C#v1	1	500
835	1	4	42	1	1	3	3	256	344	768	1032	CoherentMotion_C#v1	1	500
590	0	6	61	3	2	3	3	368	232	1104	696	CoherentMotion_C#v1	1	500
1034	1	6	61	0	0	3	3	368	232	1104	696	CoherentMotion_C#v1	1	500
524	1	6	61	3	3	3	3	368	232	1104	696	CoherentMotion_C#v1	1	500
824	0	6	61	0	2	3	3	368	232	1104	696	CoherentMotion_C#v1	1	500
729	0	0	5	3	0	3	3	31	569	93	1707	CoherentMotion_C#v1	1	500
786	1	1	14	1	1	3	3	87	513	261	1539	CoherentMotion_C#v1	1	500
698	0	5	51	0	3	3	3	312	288	936	864	CoherentMotion_C#v1	1	500
656	0	6	61	3	1	3	3	368	232	1104	696	CoherentMotion_C#v1	1	500
527	1	1	14	0	0	3	3	87	513	261	1539	CoherentMotion_C#v1	1	500
2673	0	1	14	0	3	3	3	87	513	261	1539	CoherentMotion_C#v1	1	500
810	1	1	14	0	0	3	3	87	513	261	1539	CoherentMotion_C#v1	1	500
725	1	2	23	2	2	3	3	143	457	429	1371	CoherentMotion_C#v1	1	500
2509	1	1	14	1	1	3	3	87	513	261	1539	CoherentMotion_C#v1	1	500
571	1	5	51	3	3	3	3	312	288	936	864	CoherentMotion_C#v1	1	500
900	0	2	23	3	0	3	3	143	457	429	1371	CoherentMotion_C#v1	1	500
1041	0	2	23	0	1	3	3	143	457	429	1371	CoherentMotion_C#v1	1	500
888	0	0	5	3	2	3	3	31	569	93	1707	CoherentMotion_C#v1	1	500
900	0	1	14	1	3	3	3	87	513	261	1539	CoherentMotion_C#v1	1	500
607	1	2	23	1	1	3	3	143	457	429	1371	CoherentMotion_C#v1	1	500
1004	0	5	51	0	1	3	3	312	288	936	864	CoherentMotion_C#v1	1	500
924	0	1	14	1	0	3	3	87	513	261	1539	CoherentMotion_C#v1	1	500
1199	0	1	14	2	3	3	3	87	513	261	1539	CoherentMotion_C#v1	1	500
872	1	5	51	2	2	3	3	312	288	936	864	CoherentMotion_C#v1	1	500
966	0	5	51	2	3	3	3	312	288	936	864	CoherentMotion_C#v1	1	500
1036	0	3	33	1	0	3	3	199	401	597	1203	CoherentMotion_C#v1	1	500
803	0	3	33	0	1	3	3	199	401	597	1203	CoherentMotion_C#v1	1	500
1141	1	5	51	0	0	3	3	312	288	936	864	CoherentMotion_C#v1	1	500
1000	1	4	42	2	2	3	3	256	344	768	1032	CoherentMotion_C#v1	1	500
974	1	6	61	0	0	3	3	368	232	1104	696	CoherentMotion_C#v1	1	500
865	1	7	70	1	1	3	3	424	176	1272	528	CoherentMotion_C#v1	1	500
1312	1	7	70	3	3	3	3	424	176	1272	528	CoherentMotion_C#v1	1	500
799	1	6	61	2	2	3	3	368	232	1104	696	CoherentMotion_C#v1	1	500
1038	0	3	33	1	0	3	3	199	401	597	1203	CoherentMotion_C#v1	1	500
782	1	7	70	2	2	3	3	424	176	1272	528	CoherentMotion_C#v1	1	500
727	0	1	14	0	1	3	3	87	513	261	1539	CoherentMotion_C#v1	1	500
1071	1	4	42	2	2	3	3	256	344	768	1032	CoherentMotion_C#v1	1	500
856	1	1	14	3	3	3	3	87	513	261	1539	CoherentMotion_C#v1	1	500
1243	1	1	14	2	2	3	3	87	513	261	1539	CoherentMotion_C#v1	1	500
871	1	5	51	2	2	3	3	312	288	936	864	CoherentMotion_C#v1	1	500
883	0	5	51	0	3	3	3	312	288	936	864	CoherentMotion_C#v1	1	500
743	0	3	33	3	1	3	3	199	401	597	1203	CoherentMotion_C#v1	1	500
523	0	6	61	2	0	3	3	368	232	1104	696	CoherentMotion_C#v1	1	500
640	1	5	51	1	1	3	3	312	288	936	864	CoherentMotion_C#v1	1	500
677	1	7	70	1	1	3	3	424	176	1272	528	CoherentMotion_C#v1	1	500
844	1	3	33	1	1	3	3	199	401	597	1203	CoherentMotion_C#v1	1	500
687	1	4	42	3	3	3	3	256	344	768	1032	CoherentMotion_C#v1	1	500
1646	1	7	70	3	3	3	3	424	176	1272	528	CoherentMotion_C#v1	1	500
581	1	6	61	3	3	3	3	368	232	1104	696	CoherentMotion_C#v1	1	500
776	1	7	70	2	2	3	3	424	176	1272	528	CoherentMotion_C#v1	1	500
576	1	7	70	3	3	3	3	424	176	1272	528	CoherentMotion_C#v1	1	500
821	0	4	42	2	1	3	3	256	344	768	1032	CoherentMotion_C#v1	1	500
867	0	5	51	2	3	3	3	312	288	936	864	CoherentMotion_C#v1	1	500
642	1	6	61	1	1	3	3	368	232	1104	696	CoherentMotion_C#v1	1	500
576	0	4	42	2	3	3	3	256	344	768	1032	CoherentMotion_C#v1	1	500
996	1	3	33	3	3	3	3	199	401	597	1203	CoherentMotion_C#v1	1	500
969	0	3	33	3	2	3	3	199	401	597	1203	CoherentMotion_C#v1	1	500
767	1	6	61	3	3	3	3	368	232	1104	696	CoherentMotion_C#v1	1	500
1040	0	5	51	0	2	3	3	312	288	936	864	CoherentMotion_C#v1	1	500
820	0	4	42	3	1	3	3	256	344	768	1032	CoherentMotion_C#v1	1	500
597	0	0	5	0	3	3	3	31	569	93	1707	CoherentMotion_C#v1	1	500
527	0	7	70	3	2	3	3	424	176	1272	528	CoherentMotion_C#v1	1	500
655	1	3	33	1	1	3	3	199	401	597	1203	CoherentMotion_C#v1	1	500
950	1	3	33	3	3	3	3	199	401	597	1203	CoherentMotion_C#v1	1	500
616	1	4	42	0	0	3	3	256	344	768	1032	CoherentMotion_C#v1	1	500
752	1	2	23	2	2	3	3	143	457	429	1371	CoherentMotion_C#v1	1	500
646	0	0	5	2	0	3	3	31	569	93	1707	CoherentMotion_C#v1	1	500
534	1	7	70	2	2	3	3	424	176	1272	528	CoherentMotion_C#v1	1	500
960	0	0	5	1	0	3	3	31	569	93	1707	CoherentMotion_C#v1	1	500
611	1	2	23	3	3	3	3	143	457	429	1371	CoherentMotion_C#v1	1	500
806	1	3	33	0	0	3	3	199	401	597	1203	CoherentMotion_C#v1	1	500
620	1	6	61	1	1	3	3	368	232	1104	696	CoherentMotion_C#v1	1	500
928	0	1	14	2	0	3	3	87	513	261	1539	CoherentMotion_C#v1	1	500
757	1	5	51	3	3	3	3	312	288	936	864	CoherentMotion_C#v1	1	500
549	0	1	14	0	2	3	3	87	513	261	1539	CoherentMotion_C#v1	1	500
679	0	1	14	2	1	3	3	87	513	261	1539	CoherentMotion_C#v1	1	500
1292	1	7	70	0	0	3	3	424	176	1272	528	CoherentMotion_C#v1	1	500
717	1	2	23	2	2	3	3	143	457	429	1371	CoherentMotion_C#v1	1	500
724	1	6	61	1	1	3	3	368	232	1104	696	CoherentMotion_C#v1	1	500
1004	1	1	14	3	3	3	3	87	513	261	1539	CoherentMotion_C#v1	1	500
816	1	7	70	1	1	3	3	424	176	1272	528	CoherentMotion_C#v1	1	500
739	0	4	42	2	0	3	3	256	344	768	1032	CoherentMotion_C#v1	1	500
685	0	1	14	1	2	3	3	87	513	261	1539	CoherentMotion_C#v1	1	500
1474	1	3	33	3	3	3	3	199	401	597	1203	CoherentMotion_C#v1	1	500
702	1	5	51	2	2	3	3	312	288	936	864	CoherentMotion_C#v1	1	500
1221	1	6	61	2	2	3	3	368	232	1104	696	CoherentMotion_C#v1	1	500
856	1	3	33	1	1	3	3	199	401	597	1203	CoherentMotion_C#v1	1	500
908	1	6	61	2	2	3	3	368	232	1104	696	CoherentMotion_C#v1	1	500
806	0	2	23	3	2	3	3	143	457	429	1371	CoherentMotion_C#v1	1	500
885	0	5	51	0	1	3	3	312	288	936	864	CoherentMotion_C#v1	1	500
645	1	7	70	3	3	3	3	424	176	1272	528	CoherentMotion_C#v1	1	500
873	1	7	70	2	2	3	3	424	176	1272	528	CoherentMotion_C#v1	1	500
949	0	3	33	2	0	3	3	199	401	597	1203	CoherentMotion_C#v1	1	500
891	1	6	61	1	1	3	3	368	232	1104	696	CoherentMotion_C#v1	1	500
766	0	5	51	0	2	3	3	312	288	936	864	CoherentMotion_C#v1	1	500
919	0	6	61	2	0	3	3	368	232	1104	696	CoherentMotion_C#v1	1	500
773	1	5	51	1	1	3	3	312	288	936	864	CoherentMotion_C#v1	1	500
683	1	4	42	3	3	3	3	256	344	768	1032	CoherentMotion_C#v1	1	500
834	1	0	5	2	2	3	3	31	569	93	1707	CoherentMotion_C#v1	1	500
693	1	6	61	0	0	3	3	368	232	1104	696	CoherentMotion_C#v1	1	500
1120	1	4	42	0	0	3	3	256	344	768	1032	CoherentMotion_C#v1	1	500
1110	0	1	14	3	1	3	3	87	513	261	1539	CoherentMotion_C#v1	1	500
958	1	2	23	3	3	3	3	143	457	429	1371	CoherentMotion_C#v1	1	500
908	1	1	14	0	0	3	3	87	513	261	1539	CoherentMotion_C#v1	1	500
847	1	7	70	2	2	3	3	424	176	1272	528	CoherentMotion_C#v1	1	500
844	0	2	23	1	0	3	3	143	457	429	1371	CoherentMotion_C#v1	1	500
740	1	6	61	2	2	3	3	368	232	1104	696	CoherentMotion_C#v1	1	500
676	1	3	33	1	1	3	3	199	401	597	1203	CoherentMotion_C#v1	1	500
987	0	2	23	2	0	3	3	143	457	429	1371	CoherentMotion_C#v1	1	500
626	0	6	61	0	2	3	3	368	232	1104	696	CoherentMotion_C#v1	1	500
590	1	6	61	0	0	3	3	368	232	1104	696	CoherentMotion_C#v1	1	500
899	0	0	5	0	2	3	3	31	569	93	1707	CoherentMotion_C#v1	1	500
1414	1	4	42	0	0	3	3	256	344	768	1032	CoherentMotion_C#v1	1	500
639	1	5	51	1	1	3	3	312	288	936	864	CoherentMotion_C#v1	1	500
829	1	4	42	3	3	3	3	256	344	768	1032	CoherentMotion_C#v1	1	500
728	1	7	70	0	0	3	3	424	176	1272	528	CoherentMotion_C#v1	1	500
925	0	0	5	1	3	3	3	31	569	93	1707	CoherentMotion_C#v1	1	500
618	1	0	5	0	0	3	3	31	569	93	1707	CoherentMotion_C#v1	1	500
1028	1	2	23	0	0	3	3	143	457	429	1371	CoherentMotion_C#v1	1	500
942	1	2	23	2	2	3	3	143	457	429	1371	CoherentMotion_C#v1	1	500
950	0	1	14	0	1	3	3	87	513	261	1539	CoherentMotion_C#v1	1	500
649	1	6	61	0	0	3	3	368	232	1104	696	CoherentMotion_C#v1	1	500
1080	1	2	23	3	3	3	3	143	457	429	1371	CoherentMotion_C#v1	1	500
937	0	2	23	1	0	3	3	143	457	429	1371	CoherentMotion_C#v1	1	500
532	0	4	42	3	2	3	3	256	344	768	1032	CoherentMotion_C#v1	1	500
1199	1	2	23	0	0	3	3	143	457	429	1371	CoherentMotion_C#v1	1	500
562	1	1	14	3	3	3	3	87	513	261	1539	CoherentMotion_C#v1	1	500
686	1	3	33	3	3	3	3	199	401	597	1203	CoherentMotion_C#v1	1	500
613	1	5	51	3	3	3	3	312	288	936	864	CoherentMotion_C#v1	1	500
1040	0	3	33	0	1	3	3	199	401	597	1203	CoherentMotion_C#v1	1	500
1104	0	2	23	1	2	3	3	143	457	429	1371	CoherentMotion_C#v1	1	500
818	0	4	42	2	0	3	3	256	344	768	1032	CoherentMotion_C#v1	1	500
530	1	0	5	2	2	3	3	31	569	93	1707	CoherentMotion_C#v1	1	500
915	1	0	5	0	0	3	3	31	569	93	1707	CoherentMotion_C#v1	1	500
561	0	3	33	2	3	3	3	199	401	597	1203	CoherentMotion_C#v1	1	500
700	1	3	33	3	3	3	3	199	401	597	1203	CoherentMotion_C#v1	1	500
805	1	2	23	0	0	3	3	143	457	429	1371	CoherentMotion_C#v1	1	500
794	0	4	42	0	1	3	3	256	344	768	1032	CoherentMotion_C#v1	1	500
727	0	1	14	2	3	3	3	87	513	261	1539	CoherentMotion_C#v1	1	500
639	0	4	42	1	2	3	3	256	344	768	1032	CoherentMotion_C#v1	1	500
527	0	5	51	2	0	3	3	312	288	936	864	CoherentMotion_C#v1	1	500
823	0	0	5	3	0	3	3	31	569	93	1707	CoherentMotion_C#v1	1	500
1513	0	1	14	1	2	3	3	87	513	261	1539	CoherentMotion_C#v1	1	500
727	0	0	5	3	0	3	3	31	569	93	1707	CoherentMotion_C#v1	1	500
2014	0	4	42	3	2	3	3	256	344	768	1032	CoherentMotion_C#v1	1	500
734	0	6	61	3	1	3	3	368	232	1104	696	CoherentMotion_C#v1	1	500
528	0	5	51	2	0	3	3	312	288	936	864	CoherentMotion_C#v1	1	500
690	0	3	33	3	0	3	3	199	401	597	1203	CoherentMotion_C#v1	1	500
913	0	1	14	0	3	3	3	87	513	261	1539	CoherentMotion_C#v1	1	500
1037	1	5	51	2	2	3	3	312	288	936	864	CoherentMotion_C#v1	1	500
596	1	5	51	3	3	3	3	312	288	936	864	CoherentMotion_C#v1	1	500
792	0	2	23	3	0	3	3	143	457	429	1371	CoherentMotion_C#v1	1	500
961	1	7	70	1	1	3	3	424	176	1272	528	CoherentMotion_C#v1	1	500
823	0	1	14	0	3	3	3	87	513	261	1539	CoherentMotion_C#v1	1	500
1089	0	3	33	1	2	3	3	199	401	597	1203	CoherentMotion_C#v1	1	500
993	0	2	23	1	0	3	3	143	457	429	1371	CoherentMotion_C#v1	1	500
760	1	0	5	3	3	3	3	31	569	93	1707	CoherentMotion_C#v1	1	500
1065	1	0	5	3	3	3	3	31	569	93	1707	CoherentMotion_C#v1	1	500
553	0	0	5	3	2	3	3	31	569	93	1707	CoherentMotion_C#v1	1	500
526	1	4	42	3	3	3	3	256	344	768	1032	CoherentMotion_C#v1	1	500
870	0	1	14	3	0	3	3	87	513	261	1539	CoherentMotion_C#v1	1	500
760	1	4	42	0	0	3	3	256	344	768	1032	CoherentMotion_C#v1	1	500
857	0	0	5	3	2	3	3	31	569	93	1707	CoherentMotion_C#v1	1	500
628	0	5	51	1	0	3	3	312	288	936	864	CoherentMotion_C#v1	1	500
864	0	4	42	0	1	3	3	256	344	768	1032	CoherentMotion_C#v1	1	500
978	0	2	23	2	0	3	3	143	457	429	1371	CoherentMotion_C#v1	1	500
858	0	7	70	1	3	3	3	424	176	1272	528	CoherentMotion_C#v1	1	500
636	1	4	42	1	1	3	3	256	344	768	1032	CoherentMotion_C#v1	1	500
592	1	7	70	1	1	3	3	424	176	1272	528	CoherentMotion_C#v1	1	500
804	1	7	70	2	2	3	3	424	176	1272	528	CoherentMotion_C#v1	1	500
741	0	2	23	1	0	3	3	143	457	429	1371	CoherentMotion_C#v1	1	500
798	1	3	33	3	3	3	3	199	401	597	1203	CoherentMotion_C#v1	1	500
752	0	4	42	2	0	3	3	256	344	768	1032	CoherentMotion_C#v1	1	500
536	0	7	70	0	2	3	3	424	176	1272	528	CoherentMotion_C#v1	1	500
603	1	5	51	0	0	3	3	312	288	936	864	CoherentMotion_C#v1	1	500
627	0	0	5	3	0	3	3	31	569	93	1707	CoherentMotion_C#v1	1	500
526	1	6	61	1	1	3	3	368	232	1104	696	CoherentMotion_C#v1	1	500
927	0	3	33	0	3	3	3	199	401	597	1203	CoherentMotion_C#v1	1	500
531	1	6	61	0	0	3	3	368	232	1104	696	CoherentMotion_C#v1	1	500
877	0	7	70	0	1	3	3	424	176	1272	528	CoherentMotion_C#v1	1	500
986	0	2	23	2	0	3	3	143	457	429	1371	CoherentMotion_C#v1	1	500
663	1	7	70	0	0	3	3	424	176	1272	528	CoherentMotion_C#v1	1	500
877	0	4	42	0	3	3	3	256	344	768	1032	CoherentMotion_C#v1	1	500
584	0	2	23	3	2	3	3	143	457	429	1371	CoherentMotion_C#v1	1	500
716	1	0	5	0	0	3	3	31	569	93	1707	CoherentMotion_C#v1	1	500
675	1	5	51	1	1	3	3	312	288	936	864	CoherentMotion_C#v1	1	500
922	1	3	33	0	0	3	3	199	401	597	1203	CoherentMotion_C#v1	1	500
837	1	7	70	1	1	3	3	424	176	1272	528	CoherentMotion_C#v1	1	500
721	1	7	70	2	2	3	3	424	176	1272	528	CoherentMotion_C#v1	1	500
1084	1	3	33	3	3	3	3	199	401	597	1203	CoherentMotion_C#v1	1	500
1087	0	6	61	2	1	3	3	368	232	1104	696	CoherentMotion_C#v1	1	500
1128	1	0	5	0	0	3	3	31	569	93	1707	CoherentMotion_C#v1	1	500
723	1	3	33	1	1	3	3	199	401	597	1203	CoherentMotion_C#v1	1	500
943	1	3	33	1	1	3	3	199	401	597	1203	CoherentMotion_C#v1	1	500
644	1	7	70	2	2	3	3	424	176	1272	528	CoherentMotion_C#v1	1	500
1062	0	6	61	2	0	3	3	368	232	1104	696	CoherentMotion_C#v1	1	500
675	0	7	70	0	2	3	3	424	176	1272	528	CoherentMotion_C#v1	1	500
1046	0	1	14	3	0	3	3	87	513	261	1539	CoherentMotion_C#v1	1	500
523	0	0	5	0	1	3	3	31	569	93	1707	CoherentMotion_C#v1	1	500
2968	0	2	23	1	0	3	3	143	457	429	1371	CoherentMotion_C#v1	1	500
818	1	2	23	3	3	3	3	143	457	429	1371	CoherentMotion_C#v1	1	500
795	1	3	33	1	1	3	3	199	401	597	1203	CoherentMotion_C#v1	1	500
798	1	7	70	0	0	3	3	424	176	1272	528	CoherentMotion_C#v1	1	500
1016	1	1	14	1	1	3	3	87	513	261	1539	CoherentMotion_C#v1	1	500
790	1	1	14	3	3	3	3	87	513	261	1539	CoherentMotion_C#v1	1	500
872	1	4	42	2	2	3	3	256	344	768	1032	CoherentMotion_C#v1	1	500
932	0	0	5	1	0	3	3	31	569	93	1707	CoherentMotion_C#v1	1	500
808	1	1	14	3	3	3	3	87	513	261	1539	CoherentMotion_C#v1	1	500
726	1	2	23	2	2	3	3	143	457	429	1371	CoherentMotion_C#v1	1	500
633	1	7	70	1	1	3	3	424	176	1272	528	CoherentMotion_C#v1	1	500
599	1	6	61	2	2	3	3	368	232	1104	696	CoherentMotion_C#v1	1	500
595	1	5	51	1	1	3	3	312	288	936	864	CoherentMotion_C#v1	1	500
1903	0	5	51	1	3	3	3	312	288	936	864	CoherentMotion_C#v1	1	500
670	0	2	23	1	2	3	3	143	457	429	1371	CoherentMotion_C#v1	1	500
1620	0	0	5	2	0	3	3	31	569	93	1707	CoherentMotion_C#v1	1	500
1060	1	1	14	2	2	3	3	87	513	261	1539	CoherentMotion_C#v1	1	500
715	1	4	42	1	1	3	3	256	344	768	1032	CoherentMotion_C#v1	1	500
689	1	3	33	3	3	3	3	199	401	597	1203	CoherentMotion_C#v1	1	500
764	1	7	70	0	0	3	3	424	176	1272	528	CoherentMotion_C#v1	1	500
640	1	7	70	1	1	3	3	424	176	1272	528	CoherentMotion_C#v1	1	500
1047	0	2	23	2	3	3	3	143	457	429	1371	CoherentMotion_C#v1	1	500
813	0	2	23	2	0	3	3	143	457	429	1371	CoherentMotion_C#v1	1	500
2816	1	1	14	2	2	3	3	87	513	261	1539	CoherentMotion_C#v1	1	500
913	0	4	42	3	2	3	3	256	344	768	1032	CoherentMotion_C#v1	1	500
752	1	4	42	0	0	3	3	256	344	768	1032	CoherentMotion_C#v1	1	500
961	0	3	33	2	0	3	3	199	401	597	1203	CoherentMotion_C#v1	1	500
741	1	3	33	0	0	3	3	199	401	597	1203	CoherentMotion_C#v1	1	500
1045	0	4	42	3	2	3	3	256	344	768	1032	CoherentMotion_C#v1	1	500
525	0	7	70	3	0	3	3	424	176	1272	528	CoherentMotion_C#v1	1	500
612	1	7	70	3	3	3	3	424	176	1272	528	CoherentMotion_C#v1	1	500
677	1	7	70	1	1	3	3	424	176	1272	528	CoherentMotion_C#v1	1	500
579	1	6	61	3	3	3	3	368	232	1104	696	CoherentMotion_C#v1	1	500
527	1	3	33	1	1	3	3	199	401	597	1203	CoherentMotion_C#v1	1	500
546	0	1	14	0	3	3	3	87	513	261	1539	CoherentMotion_C#v1	1	500
540	1	1	14	0	0	3	3	87	513	261	1539	CoherentMotion_C#v1	1	500
710	0	2	23	2	0	3	3	143	457	429	1371	CoherentMotion_C#v1	1	500
725	1	5	51	3	3	3	3	312	288	936	864	CoherentMotion_C#v1	1	500
701	0	0	5	3	0	3	3	31	569	93	1707	CoherentMotion_C#v1	1	500
533	0	1	14	0	2	3	3	87	513	261	1539	CoherentMotion_C#v1	1	500
839	1	5	51	2	2	3	3	312	288	936	864	CoherentMotion_C#v1	1	500
733	1	2	23	1	1	3	3	143	457	429	1371	CoherentMotion_C#v1	1	500
1069	1	3	33	1	1	3	3	199	401	597	1203	CoherentMotion_C#v1	1	500
570	0	2	23	1	0	3	3	143	457	429	1371	CoherentMotion_C#v1	1	500
782	1	7	70	2	2	3	3	424	176	1272	528	CoherentMotion_C#v1	1	500
551	1	3	33	0	0	3	3	199	401	597	1203	CoherentMotion_C#v1	1	500
705	0	0	5	1	2	3	3	31	569	93	1707	CoherentMotion_C#v1	1	500
609	0	4	42	3	0	3	3	256	344	768	1032	CoherentMotion_C#v1	1	500
733	1	3	33	2	2	3	3	199	401	597	1203	CoherentMotion_C#v1	1	500
581	1	6	61	1	1	3	3	368	232	1104	696	CoherentMotion_C#v1	1	500
968	1	1	14	0	0	3	3	87	513	261	1539	CoherentMotion_C#v1	1	500
615	0	0	5	1	3	3	3	31	569	93	1707	CoherentMotion_C#v1	1	500
1460	1	4	42	1	1	3	3	256	344	768	1032	CoherentMotion_C#v1	1	500
898	1	2	23	1	1	3	3	143	457	429	1371	CoherentMotion_C#v1	1	500
850	1	1	14	2	2	3	3	87	513	261	1539	CoherentMotion_C#v1	1	500
717	1	7	70	2	2	3	3	424	176	1272	528	CoherentMotion_C#v1	1	500
675	1	7	70	0	0	3	3	424	176	1272	528	CoherentMotion_C#v1	1	500
674	0	0	5	2	3	3	3	31	569	93	1707	CoherentMotion_C#v1	1	500
1399	0	6	61	3	2	3	3	368	232	1104	696	CoherentMotion_C#v1	1	500
679	1	4	42	2	2	3	3	256	344	768	1032	CoherentMotion_C#v1	1	500
751	1	2	23	1	1	3	3	143	457	429	1371	CoherentMotion_C#v1	1	500
560	1	6	61	0	0	3	3	368	232	1104	696	CoherentMotion_C#v1	1	500
839	0	4	42	0	3	3	3	256	344	768	1032	CoherentMotion_C#v1	1	500
1996	0	0	5	1	0	3	3	31	569	93	1707	CoherentMotion_C#v1	1	500
699	1	4	42	1	1	3	3	256	344	768	1032	CoherentMotion_C#v1	1	500
764	1	4	42	2	2	3	3	256	344	768	1032	CoherentMotion_C#v1	1	500
668	1	3	33	1	1	3	3	199	401	597	1203	CoherentMotion_C#v1	1	500
874	0	0	5	0	1	3	3	31	569	93	1707	CoherentMotion_C#v1	1	500
853	1	6	61	3	3	3	3	368	232	1104	696	CoherentMotion_C#v1	1	500
872	0	0	5	3	0	3	3	31	569	93	1707	CoherentMotion_C#v1	1	500
684	1	7	70	1	1	3	3	424	176	1272	528	CoherentMotion_C#v1	1	500
842	0	2	23	1	2	3	3	143	457	429	1371	CoherentMotion_C#v1	1	500
771	0	0	5	2	3	3	3	31	569	93	1707	CoherentMotion_C#v1	1	500
532	0	2	23	1	0	3	3	143	457	429	1371	CoherentMotion_C#v1	1	500
631	1	0	5	3	3	3	3	31	569	93	1707	CoherentMotion_C#v1	1	500
636	1	5	51	3	3	3	3	312	288	936	864	CoherentMotion_C#v1	1	500
650	0	0	5	1	2	3	3	31	569	93	1707	CoherentMotion_C#v1	1	500
718	0	0	5	3	0	3	3	31	569	93	1707	CoherentMotion_C#v1	1	500
751	1	6	61	3	3	3	3	368	232	1104	696	CoherentMotion_C#v1	1	500
541	0	4	42	1	2	3	3	256	344	768	1032	CoherentMotion_C#v1	1	500
546	0	5	51	0	3	3	3	312	288	936	864	CoherentMotion_C#v1	1	500
572	1	3	33	0	0	3	3	199	401	597	1203	CoherentMotion_C#v1	1	500
710	1	4	42	1	1	3	3	256	344	768	1032	CoherentMotion_C#v1	1	500
670	1	5	51	3	3	3	3	312	288	936	864	CoherentMotion_C#v1	1	500
765	0	7	70	2	1	3	3	424	176	1272	528	CoherentMotion_C#v1	1	500
1157	1	0	5	0	0	3	3	31	569	93	1707	CoherentMotion_C#v1	1	500
647	0	0	5	0	1	3	3	31	569	93	1707	CoherentMotion_C#v1	1	500
989	1	3	33	3	3	3	3	199	401	597	1203	CoherentMotion_C#v1	1	500
860	1	3	33	2	2	3	3	199	401	597	1203	CoherentMotion_C#v1	1	500
598	1	1	14	0	0	3	3	87	513	261	1539	CoherentMotion_C#v1	1	500
755	1	0	5	2	2	3	3	31	569	93	1707	CoherentMotion_C#v1	1	500
811	0	2	23	2	3	3	3	143	457	429	1371	CoherentMotion_C#v1	1	500
1452	1	0	5	0	0	3	3	31	569	93	1707	CoherentMotion_C#v1	1	500
822	0	1	14	0	2	3	3	87	513	261	1539	CoherentMotion_C#v1	1	500
524	0	7	70	1	0	3	3	424	176	1272	528	CoherentMotion_C#v1	1	500
921	0	4	42	1	2	3	3	256	344	768	1032	CoherentMotion_C#v1	1	500
527	1	7	70	0	0	3	3	424	176	1272	528	CoherentMotion_C#v1	1	500
1153	0	5	51	0	2	3	3	312	288	936	864	CoherentMotion_C#v1	1	500
852	0	6	61	2	0	3	3	368	232	1104	696	CoherentMotion_C#v1	1	500
525	0	1	14	2	1	3	3	87	513	261	1539	CoherentMotion_C#v1	1	500
1433	0	1	14	0	3	3	3	87	513	261	1539	CoherentMotion_C#v1	1	500
1689	1	4	42	1	1	3	3	256	344	768	1032	CoherentMotion_C#v1	1	500
979	0	0	5	2	0	3	3	31	569	93	1707	CoherentMotion_C#v1	1	500
545	0	2	23	3	2	3	3	143	457	429	1371	CoherentMotion_C#v1	1	500
571	0	5	51	3	0	3	3	312	288	936	864	CoherentMotion_C#v1	1	500
575	1	5	51	3	3	3	3	312	288	936	864	CoherentMotion_C#v1	1	500
1275	0	6	61	3	0	3	3	368	232	1104	696	CoherentMotion_C#v1	1	500
669	0	1	14	0	3	3	3	87	513	261	1539	CoherentMotion_C#v1	1	500
1550	1	2	23	2	2	3	3	143	457	429	1371	CoherentMotion_C#v1	1	500
764	0	5	51	2	0	3	3	312	288	936	864	CoherentMotion_C#v1	1	500
1148	1	4	42	2	2	3	3	256	344	768	1032	CoherentMotion_C#v1	1	500
548	1	7	70	2	2	3	3	424	176	1272	528	CoherentMotion_C#v1	1	500
679	1	6	61	2	2	3	3	368	232	1104	696	CoherentMotion_C#v1	1	500
567	1	5	51	3	3	3	3	312	288	936	864	CoherentMotion_C#v1	1	500
899	0	0	5	2	1	3	3	31	569	93	1707	CoherentMotion_C#v1	1	500
543	1	3	33	0	0	3	3	199	401	597	1203	CoherentMotion_C#v1	1	500
608	0	1	14	3	0	3	3	87	513	261	1539	CoherentMotion_C#v1	1	500
622	0	6	61	3	2	3	3	368	232	1104	696	CoherentMotion_C#v1	1	500
1035	1	5	51	3	3	3	3	312	288	936	864	CoherentMotion_C#v1	1	500
579	1	7	70	3	3	3	3	424	176	1272	528	CoherentMotion_C#v1	1	500
742	1	5	51	3	3	3	3	312	288	936	864	CoherentMotion_C#v1	1	500
686	1	6	61	3	3	3	3	368	232	1104	696	CoherentMotion_C#v1	1	500
581	0	3	33	2	1	3	3	199	401	597	1203	CoherentMotion_C#v1	1	500
761	1	5	51	2	2	3	3	312	288	936	864	CoherentMotion_C#v1	1	500
536	0	3	33	0	3	3	3	199	401	597	1203	CoherentMotion_C#v1	1	500
700	1	5	51	1	1	3	3	312	288	936	864	CoherentMotion_C#v1	1	500
524	0	1	14	0	2	3	3	87	513	261	1539	CoherentMotion_C#v1	1	500
557	0	5	51	2	0	3	3	312	288	936	864	CoherentMotion_C#v1	1	500
1392	0	5	51	0	1	3	3	312	288	936	864	CoherentMotion_C#v1	1	500
1098	1	7	70	1	1	3	3	424	176	1272	528	CoherentMotion_C#v1	1	500
586	1	3	33	0	0	3	3	199	401	597	1203	CoherentMotion_C#v1	1	500
605	0	0	5	1	2	3	3	31	569	93	1707	CoherentMotion_C#v1	1	500
577	0	2	23	1	0	3	3	143	457	429	1371	CoherentMotion_C#v1	1	500
1438	1	5	51	0	0	3	3	312	288	936	864	CoherentMotion_C#v1	1	500
1232	0	1	14	3	0	3	3	87	513	261	1539	CoherentMotion_C#v1	1	500
620	0	2	23	0	3	3	3	143	457	429	1371	CoherentMotion_C#v1	1	500
848	0	1	14	2	0	3	3	87	513	261	1539	CoherentMotion_C#v1	1	500
1475	0	2	23	0	2	3	3	143	457	429	1371	CoherentMotion_C#v1	1	500
820	0	0	5	0	1	3	3	31	569	93	1707	CoherentMotion_C#v1	1	500
526	0	4	42	3	0	3	3	256	344	768	1032	CoherentMotion_C#v1	1	500
1234	0	0	5	0	3	3	3	31	569	93	1707	CoherentMotion_C#v1	1	500
823	1	7	70	3	3	3	3	424	176	1272	528	CoherentMotion_C#v1	1	500
712	0	4	42	1	2	3	3	256	344	768	1032	CoherentMotion_C#v1	1	500
