# Supplementary material for: The Leuven Embedded Figures Test (L-EFT): measuring perception, intelligence or executive function?
Source: PeerJ. 2018 Mar 26;6:e4524. doi: 10.7717/peerj.4524 (PMC5875396; doi:10.7717/peerj.4524)
Supplement: Supplemental Information 9 [file peerj-06-4524-s009.zip › Study 1/CoherentMotion/118420CoherentMotion.csv]

ReactionTime	Accuracy	CoherenceLevel	CoherenceValue	StimDirection	RespDirection	G_MeanCoherentSpeed	G_MeanRandomSpeed	TotalCoherent	TotalRandom	TotalCoherentSpeed	TotalRandomSpeed	TestID	MainPrac	MotionDuration
1788	1	3	33	3	3	3	3	199	401	597	1203	CoherentMotion_C#v1	0	1000
2138	0	0	5	3	1	3	3	31	569	93	1707	CoherentMotion_C#v1	0	1000
1428	1	6	61	1	1	3	3	368	232	1104	696	CoherentMotion_C#v1	0	1000
1352	1	7	70	2	2	3	3	424	176	1272	528	CoherentMotion_C#v1	0	1000
2224	0	2	23	1	0	3	3	143	457	429	1371	CoherentMotion_C#v1	0	1000
1340	0	3	33	1	2	3	3	199	401	597	1203	CoherentMotion_C#v1	0	1000
1051	1	6	61	2	2	3	3	368	232	1104	696	CoherentMotion_C#v1	0	1000
1462	0	1	14	2	3	3	3	87	513	261	1539	CoherentMotion_C#v1	0	1000
1353	1	5	51	1	1	3	3	312	288	936	864	CoherentMotion_C#v1	0	1000
1737	1	3	33	1	1	3	3	199	401	597	1203	CoherentMotion_C#v1	0	1000
1439	1	1	14	1	1	3	3	87	513	261	1539	CoherentMotion_C#v1	0	1000
1317	1	3	33	3	3	3	3	199	401	597	1203	CoherentMotion_C#v1	0	1000
1354	1	5	51	1	1	3	3	312	288	936	864	CoherentMotion_C#v1	0	1000
1418	1	3	33	2	2	3	3	199	401	597	1203	CoherentMotion_C#v1	0	1000
1338	1	3	33	2	2	3	3	199	401	597	1203	CoherentMotion_C#v1	0	1000
1457	0	2	23	1	2	3	3	143	457	429	1371	CoherentMotion_C#v1	0	1000
1465	0	0	5	0	1	3	3	31	569	93	1707	CoherentMotion_C#v1	0	1000
1368	1	3	33	2	2	3	3	199	401	597	1203	CoherentMotion_C#v1	0	1000
1392	1	3	33	0	0	3	3	199	401	597	1203	CoherentMotion_C#v1	0	1000
2280	1	4	42	0	0	3	3	256	344	768	1032	CoherentMotion_C#v1	0	1000
1311	1	7	70	1	1	3	3	424	176	1272	528	CoherentMotion_C#v1	0	1000
1638	0	0	5	1	0	3	3	31	569	93	1707	CoherentMotion_C#v1	0	1000
1482	0	5	51	0	2	3	3	312	288	936	864	CoherentMotion_C#v1	0	1000
3490	1	1	14	1	1	3	3	87	513	261	1539	CoherentMotion_C#v1	0	1000
1688	1	1	14	3	3	3	3	87	513	261	1539	CoherentMotion_C#v1	0	1000
1446	1	6	61	1	1	3	3	368	232	1104	696	CoherentMotion_C#v1	0	1000
1449	1	2	23	1	1	3	3	143	457	429	1371	CoherentMotion_C#v1	0	1000
1532	1	3	33	2	2	3	3	199	401	597	1203	CoherentMotion_C#v1	0	1000
1215	1	5	51	0	0	3	3	312	288	936	864	CoherentMotion_C#v1	0	1000
1260	1	6	61	3	3	3	3	368	232	1104	696	CoherentMotion_C#v1	0	1000
1409	0	1	14	1	2	3	3	87	513	261	1539	CoherentMotion_C#v1	0	1000
1306	1	7	70	3	3	3	3	424	176	1272	528	CoherentMotion_C#v1	0	1000
1953	0	1	14	0	3	3	3	87	513	261	1539	CoherentMotion_C#v1	0	1000
1310	1	4	42	3	3	3	3	256	344	768	1032	CoherentMotion_C#v1	0	1000
1286	1	5	51	0	0	3	3	312	288	936	864	CoherentMotion_C#v1	0	1000
1276	1	3	33	2	2	3	3	199	401	597	1203	CoherentMotion_C#v1	0	1000
1304	1	6	61	2	2	3	3	368	232	1104	696	CoherentMotion_C#v1	0	1000
1428	1	1	14	0	0	3	3	87	513	261	1539	CoherentMotion_C#v1	0	1000
1112	1	7	70	2	2	3	3	424	176	1272	528	CoherentMotion_C#v1	0	1000
1352	1	1	14	1	1	3	3	87	513	261	1539	CoherentMotion_C#v1	0	1000
1178	1	0	5	3	3	3	3	31	569	93	1707	CoherentMotion_C#v1	0	1000
1253	0	1	14	1	0	3	3	87	513	261	1539	CoherentMotion_C#v1	0	1000
1322	0	0	5	2	1	3	3	31	569	93	1707	CoherentMotion_C#v1	0	1000
1272	1	2	23	2	2	3	3	143	457	429	1371	CoherentMotion_C#v1	0	1000
1143	1	2	23	0	0	3	3	143	457	429	1371	CoherentMotion_C#v1	0	1000
1256	1	1	14	2	2	3	3	87	513	261	1539	CoherentMotion_C#v1	0	1000
1303	0	0	5	3	0	3	3	31	569	93	1707	CoherentMotion_C#v1	0	1000
1587	0	0	5	2	3	3	3	31	569	93	1707	CoherentMotion_C#v1	0	1000
1137	1	5	51	1	1	3	3	312	288	936	864	CoherentMotion_C#v1	0	1000
1180	1	4	42	0	0	3	3	256	344	768	1032	CoherentMotion_C#v1	0	1000
1404	0	1	14	0	3	3	3	87	513	261	1539	CoherentMotion_C#v1	0	1000
1264	1	3	33	3	3	3	3	199	401	597	1203	CoherentMotion_C#v1	0	1000
1597	0	0	5	1	0	3	3	31	569	93	1707	CoherentMotion_C#v1	0	1000
1347	1	2	23	2	2	3	3	143	457	429	1371	CoherentMotion_C#v1	0	1000
1257	1	7	70	0	0	3	3	424	176	1272	528	CoherentMotion_C#v1	0	1000
1976	0	1	14	1	2	3	3	87	513	261	1539	CoherentMotion_C#v1	0	1000
1607	1	3	33	0	0	3	3	199	401	597	1203	CoherentMotion_C#v1	0	1000
1507	1	5	51	2	2	3	3	312	288	936	864	CoherentMotion_C#v1	0	1000
1135	1	6	61	0	0	3	3	368	232	1104	696	CoherentMotion_C#v1	0	1000
1291	0	0	5	0	3	3	3	31	569	93	1707	CoherentMotion_C#v1	0	1000
1232	1	7	70	1	1	3	3	424	176	1272	528	CoherentMotion_C#v1	0	1000
1404	0	2	23	1	2	3	3	143	457	429	1371	CoherentMotion_C#v1	0	1000
1309	0	1	14	1	0	3	3	87	513	261	1539	CoherentMotion_C#v1	0	1000
2052	1	6	61	3	3	3	3	368	232	1104	696	CoherentMotion_C#v1	0	1000
1358	1	0	5	0	0	3	3	31	569	93	1707	CoherentMotion_C#v1	0	1000
1052	1	6	61	1	1	3	3	368	232	1104	696	CoherentMotion_C#v1	0	1000
1517	1	2	23	3	3	3	3	143	457	429	1371	CoherentMotion_C#v1	0	1000
1354	1	3	33	3	3	3	3	199	401	597	1203	CoherentMotion_C#v1	0	1000
1360	1	3	33	1	1	3	3	199	401	597	1203	CoherentMotion_C#v1	0	1000
1312	1	7	70	0	0	3	3	424	176	1272	528	CoherentMotion_C#v1	0	1000
1103	1	6	61	3	3	3	3	368	232	1104	696	CoherentMotion_C#v1	0	1000
1676	1	0	5	0	0	3	3	31	569	93	1707	CoherentMotion_C#v1	0	1000
1157	1	7	70	1	1	3	3	424	176	1272	528	CoherentMotion_C#v1	0	1000
1290	1	5	51	2	2	3	3	312	288	936	864	CoherentMotion_C#v1	0	1000
1305	1	4	42	2	2	3	3	256	344	768	1032	CoherentMotion_C#v1	0	1000
1321	1	3	33	2	2	3	3	199	401	597	1203	CoherentMotion_C#v1	0	1000
1230	1	5	51	1	1	3	3	312	288	936	864	CoherentMotion_C#v1	0	1000
1795	1	5	51	0	0	3	3	312	288	936	864	CoherentMotion_C#v1	0	1000
1911	0	1	14	2	0	3	3	87	513	261	1539	CoherentMotion_C#v1	0	1000
1564	1	5	51	0	0	3	3	312	288	936	864	CoherentMotion_C#v1	0	1000
1343	0	1	14	1	2	3	3	87	513	261	1539	CoherentMotion_C#v1	1	500
1302	1	5	51	0	0	3	3	312	288	936	864	CoherentMotion_C#v1	1	500
1156	1	6	61	0	0	3	3	368	232	1104	696	CoherentMotion_C#v1	1	500
1320	0	2	23	0	3	3	3	143	457	429	1371	CoherentMotion_C#v1	1	500
1208	0	1	14	2	3	3	3	87	513	261	1539	CoherentMotion_C#v1	1	500
1442	1	5	51	3	3	3	3	312	288	936	864	CoherentMotion_C#v1	1	500
1076	1	4	42	1	1	3	3	256	344	768	1032	CoherentMotion_C#v1	1	500
989	1	4	42	2	2	3	3	256	344	768	1032	CoherentMotion_C#v1	1	500
891	1	7	70	1	1	3	3	424	176	1272	528	CoherentMotion_C#v1	1	500
1520	0	0	5	1	0	3	3	31	569	93	1707	CoherentMotion_C#v1	1	500
970	1	5	51	2	2	3	3	312	288	936	864	CoherentMotion_C#v1	1	500
936	1	6	61	1	1	3	3	368	232	1104	696	CoherentMotion_C#v1	1	500
1125	1	2	23	2	2	3	3	143	457	429	1371	CoherentMotion_C#v1	1	500
1197	1	7	70	3	3	3	3	424	176	1272	528	CoherentMotion_C#v1	1	500
1256	1	7	70	3	3	3	3	424	176	1272	528	CoherentMotion_C#v1	1	500
1174	1	3	33	0	0	3	3	199	401	597	1203	CoherentMotion_C#v1	1	500
1362	0	1	14	3	0	3	3	87	513	261	1539	CoherentMotion_C#v1	1	500
1001	0	1	14	3	2	3	3	87	513	261	1539	CoherentMotion_C#v1	1	500
1295	1	1	14	3	3	3	3	87	513	261	1539	CoherentMotion_C#v1	1	500
1205	0	2	23	1	3	3	3	143	457	429	1371	CoherentMotion_C#v1	1	500
1202	0	0	5	0	2	3	3	31	569	93	1707	CoherentMotion_C#v1	1	500
1165	0	1	14	2	0	3	3	87	513	261	1539	CoherentMotion_C#v1	1	500
1260	0	0	5	1	2	3	3	31	569	93	1707	CoherentMotion_C#v1	1	500
1017	1	7	70	2	2	3	3	424	176	1272	528	CoherentMotion_C#v1	1	500
931	1	6	61	3	3	3	3	368	232	1104	696	CoherentMotion_C#v1	1	500
944	1	5	51	1	1	3	3	312	288	936	864	CoherentMotion_C#v1	1	500
1038	1	5	51	3	3	3	3	312	288	936	864	CoherentMotion_C#v1	1	500
1014	1	2	23	0	0	3	3	143	457	429	1371	CoherentMotion_C#v1	1	500
882	1	4	42	2	2	3	3	256	344	768	1032	CoherentMotion_C#v1	1	500
929	1	6	61	0	0	3	3	368	232	1104	696	CoherentMotion_C#v1	1	500
1207	1	5	51	3	3	3	3	312	288	936	864	CoherentMotion_C#v1	1	500
921	1	7	70	2	2	3	3	424	176	1272	528	CoherentMotion_C#v1	1	500
892	1	5	51	1	1	3	3	312	288	936	864	CoherentMotion_C#v1	1	500
1017	1	6	61	2	2	3	3	368	232	1104	696	CoherentMotion_C#v1	1	500
894	1	7	70	1	1	3	3	424	176	1272	528	CoherentMotion_C#v1	1	500
1113	1	4	42	1	1	3	3	256	344	768	1032	CoherentMotion_C#v1	1	500
1024	1	6	61	2	2	3	3	368	232	1104	696	CoherentMotion_C#v1	1	500
1007	1	7	70	0	0	3	3	424	176	1272	528	CoherentMotion_C#v1	1	500
950	1	7	70	1	1	3	3	424	176	1272	528	CoherentMotion_C#v1	1	500
1098	1	5	51	1	1	3	3	312	288	936	864	CoherentMotion_C#v1	1	500
1035	1	5	51	0	0	3	3	312	288	936	864	CoherentMotion_C#v1	1	500
867	1	3	33	3	3	3	3	199	401	597	1203	CoherentMotion_C#v1	1	500
1030	1	5	51	1	1	3	3	312	288	936	864	CoherentMotion_C#v1	1	500
1365	0	1	14	2	0	3	3	87	513	261	1539	CoherentMotion_C#v1	1	500
989	1	1	14	2	2	3	3	87	513	261	1539	CoherentMotion_C#v1	1	500
860	1	6	61	1	1	3	3	368	232	1104	696	CoherentMotion_C#v1	1	500
918	1	4	42	1	1	3	3	256	344	768	1032	CoherentMotion_C#v1	1	500
1440	0	1	14	2	3	3	3	87	513	261	1539	CoherentMotion_C#v1	1	500
941	1	2	23	2	2	3	3	143	457	429	1371	CoherentMotion_C#v1	1	500
953	1	6	61	1	1	3	3	368	232	1104	696	CoherentMotion_C#v1	1	500
1008	1	5	51	2	2	3	3	312	288	936	864	CoherentMotion_C#v1	1	500
1206	1	4	42	3	3	3	3	256	344	768	1032	CoherentMotion_C#v1	1	500
1369	1	2	23	0	0	3	3	143	457	429	1371	CoherentMotion_C#v1	1	500
971	1	6	61	0	0	3	3	368	232	1104	696	CoherentMotion_C#v1	1	500
943	0	0	5	0	2	3	3	31	569	93	1707	CoherentMotion_C#v1	1	500
1382	1	2	23	3	3	3	3	143	457	429	1371	CoherentMotion_C#v1	1	500
1366	0	0	5	0	3	3	3	31	569	93	1707	CoherentMotion_C#v1	1	500
1062	1	4	42	3	3	3	3	256	344	768	1032	CoherentMotion_C#v1	1	500
950	0	2	23	2	1	3	3	143	457	429	1371	CoherentMotion_C#v1	1	500
1124	0	0	5	0	1	3	3	31	569	93	1707	CoherentMotion_C#v1	1	500
1454	1	3	33	0	0	3	3	199	401	597	1203	CoherentMotion_C#v1	1	500
1217	0	1	14	1	0	3	3	87	513	261	1539	CoherentMotion_C#v1	1	500
1076	0	4	42	1	2	3	3	256	344	768	1032	CoherentMotion_C#v1	1	500
1301	1	6	61	3	3	3	3	368	232	1104	696	CoherentMotion_C#v1	1	500
931	1	4	42	1	1	3	3	256	344	768	1032	CoherentMotion_C#v1	1	500
1135	1	5	51	2	2	3	3	312	288	936	864	CoherentMotion_C#v1	1	500
1534	1	0	5	3	3	3	3	31	569	93	1707	CoherentMotion_C#v1	1	500
1030	1	5	51	2	2	3	3	312	288	936	864	CoherentMotion_C#v1	1	500
957	1	7	70	3	3	3	3	424	176	1272	528	CoherentMotion_C#v1	1	500
1394	1	0	5	3	3	3	3	31	569	93	1707	CoherentMotion_C#v1	1	500
1472	1	0	5	3	3	3	3	31	569	93	1707	CoherentMotion_C#v1	1	500
963	0	1	14	0	3	3	3	87	513	261	1539	CoherentMotion_C#v1	1	500
987	0	4	42	0	2	3	3	256	344	768	1032	CoherentMotion_C#v1	1	500
707	1	7	70	1	1	3	3	424	176	1272	528	CoherentMotion_C#v1	1	500
922	1	3	33	3	3	3	3	199	401	597	1203	CoherentMotion_C#v1	1	500
1071	1	5	51	0	0	3	3	312	288	936	864	CoherentMotion_C#v1	1	500
1023	0	1	14	2	1	3	3	87	513	261	1539	CoherentMotion_C#v1	1	500
998	0	1	14	1	3	3	3	87	513	261	1539	CoherentMotion_C#v1	1	500
916	1	3	33	0	0	3	3	199	401	597	1203	CoherentMotion_C#v1	1	500
845	1	6	61	1	1	3	3	368	232	1104	696	CoherentMotion_C#v1	1	500
1215	0	1	14	2	0	3	3	87	513	261	1539	CoherentMotion_C#v1	1	500
1111	1	5	51	3	3	3	3	312	288	936	864	CoherentMotion_C#v1	1	500
1034	1	4	42	2	2	3	3	256	344	768	1032	CoherentMotion_C#v1	1	500
806	1	4	42	1	1	3	3	256	344	768	1032	CoherentMotion_C#v1	1	500
1241	1	0	5	0	0	3	3	31	569	93	1707	CoherentMotion_C#v1	1	500
983	1	4	42	2	2	3	3	256	344	768	1032	CoherentMotion_C#v1	1	500
1045	0	1	14	2	3	3	3	87	513	261	1539	CoherentMotion_C#v1	1	500
817	1	5	51	2	2	3	3	312	288	936	864	CoherentMotion_C#v1	1	500
1172	1	1	14	0	0	3	3	87	513	261	1539	CoherentMotion_C#v1	1	500
1513	0	3	33	1	0	3	3	199	401	597	1203	CoherentMotion_C#v1	1	500
890	1	6	61	2	2	3	3	368	232	1104	696	CoherentMotion_C#v1	1	500
1297	0	1	14	0	3	3	3	87	513	261	1539	CoherentMotion_C#v1	1	500
799	1	6	61	2	2	3	3	368	232	1104	696	CoherentMotion_C#v1	1	500
960	1	2	23	1	1	3	3	143	457	429	1371	CoherentMotion_C#v1	1	500
1346	1	1	14	3	3	3	3	87	513	261	1539	CoherentMotion_C#v1	1	500
852	1	3	33	1	1	3	3	199	401	597	1203	CoherentMotion_C#v1	1	500
1192	1	6	61	0	0	3	3	368	232	1104	696	CoherentMotion_C#v1	1	500
751	1	2	23	3	3	3	3	143	457	429	1371	CoherentMotion_C#v1	1	500
1331	1	2	23	0	0	3	3	143	457	429	1371	CoherentMotion_C#v1	1	500
1179	1	3	33	3	3	3	3	199	401	597	1203	CoherentMotion_C#v1	1	500
1030	1	2	23	0	0	3	3	143	457	429	1371	CoherentMotion_C#v1	1	500
849	1	7	70	2	2	3	3	424	176	1272	528	CoherentMotion_C#v1	1	500
875	1	3	33	2	2	3	3	199	401	597	1203	CoherentMotion_C#v1	1	500
821	0	1	14	1	2	3	3	87	513	261	1539	CoherentMotion_C#v1	1	500
768	1	3	33	3	3	3	3	199	401	597	1203	CoherentMotion_C#v1	1	500
777	1	4	42	2	2	3	3	256	344	768	1032	CoherentMotion_C#v1	1	500
850	1	7	70	0	0	3	3	424	176	1272	528	CoherentMotion_C#v1	1	500
1332	0	3	33	0	3	3	3	199	401	597	1203	CoherentMotion_C#v1	1	500
1021	1	3	33	0	0	3	3	199	401	597	1203	CoherentMotion_C#v1	1	500
731	1	3	33	1	1	3	3	199	401	597	1203	CoherentMotion_C#v1	1	500
680	1	6	61	0	0	3	3	368	232	1104	696	CoherentMotion_C#v1	1	500
888	0	0	5	1	0	3	3	31	569	93	1707	CoherentMotion_C#v1	1	500
1012	0	3	33	1	0	3	3	199	401	597	1203	CoherentMotion_C#v1	1	500
660	1	5	51	1	1	3	3	312	288	936	864	CoherentMotion_C#v1	1	500
744	1	6	61	3	3	3	3	368	232	1104	696	CoherentMotion_C#v1	1	500
815	0	4	42	3	0	3	3	256	344	768	1032	CoherentMotion_C#v1	1	500
741	1	1	14	2	2	3	3	87	513	261	1539	CoherentMotion_C#v1	1	500
828	1	6	61	3	3	3	3	368	232	1104	696	CoherentMotion_C#v1	1	500
756	1	7	70	0	0	3	3	424	176	1272	528	CoherentMotion_C#v1	1	500
1101	1	2	23	0	0	3	3	143	457	429	1371	CoherentMotion_C#v1	1	500
823	0	0	5	3	2	3	3	31	569	93	1707	CoherentMotion_C#v1	1	500
744	1	4	42	1	1	3	3	256	344	768	1032	CoherentMotion_C#v1	1	500
648	1	3	33	0	0	3	3	199	401	597	1203	CoherentMotion_C#v1	1	500
615	1	5	51	2	2	3	3	312	288	936	864	CoherentMotion_C#v1	1	500
571	1	5	51	3	3	3	3	312	288	936	864	CoherentMotion_C#v1	1	500
1424	0	2	23	1	0	3	3	143	457	429	1371	CoherentMotion_C#v1	1	500
599	1	7	70	1	1	3	3	424	176	1272	528	CoherentMotion_C#v1	1	500
853	1	3	33	0	0	3	3	199	401	597	1203	CoherentMotion_C#v1	1	500
1160	1	4	42	0	0	3	3	256	344	768	1032	CoherentMotion_C#v1	1	500
666	1	5	51	3	3	3	3	312	288	936	864	CoherentMotion_C#v1	1	500
633	1	3	33	0	0	3	3	199	401	597	1203	CoherentMotion_C#v1	1	500
726	1	7	70	1	1	3	3	424	176	1272	528	CoherentMotion_C#v1	1	500
645	1	2	23	0	0	3	3	143	457	429	1371	CoherentMotion_C#v1	1	500
763	1	4	42	2	2	3	3	256	344	768	1032	CoherentMotion_C#v1	1	500
619	1	7	70	2	2	3	3	424	176	1272	528	CoherentMotion_C#v1	1	500
1417	0	0	5	1	0	3	3	31	569	93	1707	CoherentMotion_C#v1	1	500
650	1	7	70	2	2	3	3	424	176	1272	528	CoherentMotion_C#v1	1	500
814	1	4	42	3	3	3	3	256	344	768	1032	CoherentMotion_C#v1	1	500
576	1	5	51	1	1	3	3	312	288	936	864	CoherentMotion_C#v1	1	500
596	1	4	42	0	0	3	3	256	344	768	1032	CoherentMotion_C#v1	1	500
591	1	6	61	2	2	3	3	368	232	1104	696	CoherentMotion_C#v1	1	500
988	0	2	23	3	2	3	3	143	457	429	1371	CoherentMotion_C#v1	1	500
642	1	4	42	0	0	3	3	256	344	768	1032	CoherentMotion_C#v1	1	500
622	1	7	70	3	3	3	3	424	176	1272	528	CoherentMotion_C#v1	1	500
850	0	1	14	3	0	3	3	87	513	261	1539	CoherentMotion_C#v1	1	500
521	1	7	70	3	3	3	3	424	176	1272	528	CoherentMotion_C#v1	1	500
760	1	2	23	2	2	3	3	143	457	429	1371	CoherentMotion_C#v1	1	500
578	0	0	5	0	2	3	3	31	569	93	1707	CoherentMotion_C#v1	1	500
542	1	3	33	3	3	3	3	199	401	597	1203	CoherentMotion_C#v1	1	500
752	1	6	61	0	0	3	3	368	232	1104	696	CoherentMotion_C#v1	1	500
648	1	4	42	1	1	3	3	256	344	768	1032	CoherentMotion_C#v1	1	500
573	1	6	61	1	1	3	3	368	232	1104	696	CoherentMotion_C#v1	1	500
674	1	6	61	2	2	3	3	368	232	1104	696	CoherentMotion_C#v1	1	500
740	1	5	51	1	1	3	3	312	288	936	864	CoherentMotion_C#v1	1	500
728	1	7	70	0	0	3	3	424	176	1272	528	CoherentMotion_C#v1	1	500
790	1	4	42	1	1	3	3	256	344	768	1032	CoherentMotion_C#v1	1	500
696	1	2	23	3	3	3	3	143	457	429	1371	CoherentMotion_C#v1	1	500
568	1	5	51	0	0	3	3	312	288	936	864	CoherentMotion_C#v1	1	500
708	1	7	70	0	0	3	3	424	176	1272	528	CoherentMotion_C#v1	1	500
570	1	7	70	3	3	3	3	424	176	1272	528	CoherentMotion_C#v1	1	500
885	1	7	70	2	2	3	3	424	176	1272	528	CoherentMotion_C#v1	1	500
714	1	6	61	2	2	3	3	368	232	1104	696	CoherentMotion_C#v1	1	500
1632	0	2	23	1	2	3	3	143	457	429	1371	CoherentMotion_C#v1	1	500
646	1	7	70	3	3	3	3	424	176	1272	528	CoherentMotion_C#v1	1	500
1196	1	3	33	3	3	3	3	199	401	597	1203	CoherentMotion_C#v1	1	500
752	1	4	42	1	1	3	3	256	344	768	1032	CoherentMotion_C#v1	1	500
912	1	0	5	0	0	3	3	31	569	93	1707	CoherentMotion_C#v1	1	500
556	0	1	14	3	2	3	3	87	513	261	1539	CoherentMotion_C#v1	1	500
835	1	0	5	2	2	3	3	31	569	93	1707	CoherentMotion_C#v1	1	500
744	0	1	14	2	3	3	3	87	513	261	1539	CoherentMotion_C#v1	1	500
698	1	7	70	1	1	3	3	424	176	1272	528	CoherentMotion_C#v1	1	500
753	1	5	51	0	0	3	3	312	288	936	864	CoherentMotion_C#v1	1	500
657	1	6	61	3	3	3	3	368	232	1104	696	CoherentMotion_C#v1	1	500
1800	0	3	33	1	0	3	3	199	401	597	1203	CoherentMotion_C#v1	1	500
801	1	7	70	2	2	3	3	424	176	1272	528	CoherentMotion_C#v1	1	500
899	1	0	5	3	3	3	3	31	569	93	1707	CoherentMotion_C#v1	1	500
876	1	3	33	3	3	3	3	199	401	597	1203	CoherentMotion_C#v1	1	500
783	1	6	61	2	2	3	3	368	232	1104	696	CoherentMotion_C#v1	1	500
680	1	5	51	0	0	3	3	312	288	936	864	CoherentMotion_C#v1	1	500
927	1	5	51	2	2	3	3	312	288	936	864	CoherentMotion_C#v1	1	500
1020	1	5	51	3	3	3	3	312	288	936	864	CoherentMotion_C#v1	1	500
1821	0	1	14	1	3	3	3	87	513	261	1539	CoherentMotion_C#v1	1	500
632	1	5	51	2	2	3	3	312	288	936	864	CoherentMotion_C#v1	1	500
876	1	6	61	0	0	3	3	368	232	1104	696	CoherentMotion_C#v1	1	500
688	1	6	61	3	3	3	3	368	232	1104	696	CoherentMotion_C#v1	1	500
686	1	5	51	0	0	3	3	312	288	936	864	CoherentMotion_C#v1	1	500
612	1	3	33	0	0	3	3	199	401	597	1203	CoherentMotion_C#v1	1	500
623	1	4	42	0	0	3	3	256	344	768	1032	CoherentMotion_C#v1	1	500
771	1	7	70	2	2	3	3	424	176	1272	528	CoherentMotion_C#v1	1	500
677	1	3	33	3	3	3	3	199	401	597	1203	CoherentMotion_C#v1	1	500
692	1	2	23	3	3	3	3	143	457	429	1371	CoherentMotion_C#v1	1	500
669	0	1	14	0	2	3	3	87	513	261	1539	CoherentMotion_C#v1	1	500
529	1	7	70	0	0	3	3	424	176	1272	528	CoherentMotion_C#v1	1	500
519	1	2	23	2	2	3	3	143	457	429	1371	CoherentMotion_C#v1	1	500
622	1	2	23	3	3	3	3	143	457	429	1371	CoherentMotion_C#v1	1	500
747	1	3	33	2	2	3	3	199	401	597	1203	CoherentMotion_C#v1	1	500
682	1	5	51	0	0	3	3	312	288	936	864	CoherentMotion_C#v1	1	500
809	1	1	14	3	3	3	3	87	513	261	1539	CoherentMotion_C#v1	1	500
770	1	1	14	3	3	3	3	87	513	261	1539	CoherentMotion_C#v1	1	500
755	1	2	23	3	3	3	3	143	457	429	1371	CoherentMotion_C#v1	1	500
554	0	3	33	0	3	3	3	199	401	597	1203	CoherentMotion_C#v1	1	500
582	0	0	5	0	2	3	3	31	569	93	1707	CoherentMotion_C#v1	1	500
725	0	1	14	1	2	3	3	87	513	261	1539	CoherentMotion_C#v1	1	500
612	1	4	42	2	2	3	3	256	344	768	1032	CoherentMotion_C#v1	1	500
828	0	0	5	2	3	3	3	31	569	93	1707	CoherentMotion_C#v1	1	500
606	1	5	51	2	2	3	3	312	288	936	864	CoherentMotion_C#v1	1	500
622	1	5	51	3	3	3	3	312	288	936	864	CoherentMotion_C#v1	1	500
634	1	6	61	3	3	3	3	368	232	1104	696	CoherentMotion_C#v1	1	500
800	1	4	42	3	3	3	3	256	344	768	1032	CoherentMotion_C#v1	1	500
647	1	7	70	3	3	3	3	424	176	1272	528	CoherentMotion_C#v1	1	500
767	1	4	42	2	2	3	3	256	344	768	1032	CoherentMotion_C#v1	1	500
750	0	1	14	3	2	3	3	87	513	261	1539	CoherentMotion_C#v1	1	500
672	1	7	70	1	1	3	3	424	176	1272	528	CoherentMotion_C#v1	1	500
638	1	5	51	1	1	3	3	312	288	936	864	CoherentMotion_C#v1	1	500
698	1	7	70	2	2	3	3	424	176	1272	528	CoherentMotion_C#v1	1	500
787	1	2	23	0	0	3	3	143	457	429	1371	CoherentMotion_C#v1	1	500
714	1	1	14	0	0	3	3	87	513	261	1539	CoherentMotion_C#v1	1	500
777	1	3	33	2	2	3	3	199	401	597	1203	CoherentMotion_C#v1	1	500
675	1	7	70	2	2	3	3	424	176	1272	528	CoherentMotion_C#v1	1	500
769	1	7	70	0	0	3	3	424	176	1272	528	CoherentMotion_C#v1	1	500
666	1	3	33	3	3	3	3	199	401	597	1203	CoherentMotion_C#v1	1	500
687	1	5	51	2	2	3	3	312	288	936	864	CoherentMotion_C#v1	1	500
757	1	6	61	0	0	3	3	368	232	1104	696	CoherentMotion_C#v1	1	500
1119	1	3	33	1	1	3	3	199	401	597	1203	CoherentMotion_C#v1	1	500
744	1	3	33	2	2	3	3	199	401	597	1203	CoherentMotion_C#v1	1	500
575	0	1	14	1	0	3	3	87	513	261	1539	CoherentMotion_C#v1	1	500
764	0	0	5	0	2	3	3	31	569	93	1707	CoherentMotion_C#v1	1	500
988	1	2	23	3	3	3	3	143	457	429	1371	CoherentMotion_C#v1	1	500
835	1	5	51	0	0	3	3	312	288	936	864	CoherentMotion_C#v1	1	500
585	1	3	33	0	0	3	3	199	401	597	1203	CoherentMotion_C#v1	1	500
693	1	6	61	3	3	3	3	368	232	1104	696	CoherentMotion_C#v1	1	500
872	1	4	42	3	3	3	3	256	344	768	1032	CoherentMotion_C#v1	1	500
696	0	0	5	1	3	3	3	31	569	93	1707	CoherentMotion_C#v1	1	500
625	1	6	61	1	1	3	3	368	232	1104	696	CoherentMotion_C#v1	1	500
1077	0	0	5	2	0	3	3	31	569	93	1707	CoherentMotion_C#v1	1	500
814	1	5	51	3	3	3	3	312	288	936	864	CoherentMotion_C#v1	1	500
863	1	6	61	2	2	3	3	368	232	1104	696	CoherentMotion_C#v1	1	500
960	1	0	5	2	2	3	3	31	569	93	1707	CoherentMotion_C#v1	1	500
616	0	2	23	0	2	3	3	143	457	429	1371	CoherentMotion_C#v1	1	500
693	0	2	23	3	0	3	3	143	457	429	1371	CoherentMotion_C#v1	1	500
572	1	2	23	3	3	3	3	143	457	429	1371	CoherentMotion_C#v1	1	500
2560	0	7	70	0	2	3	3	424	176	1272	528	CoherentMotion_C#v1	1	500
931	0	0	5	1	0	3	3	31	569	93	1707	CoherentMotion_C#v1	1	500
547	1	0	5	3	3	3	3	31	569	93	1707	CoherentMotion_C#v1	1	500
678	1	6	61	0	0	3	3	368	232	1104	696	CoherentMotion_C#v1	1	500
757	1	5	51	2	2	3	3	312	288	936	864	CoherentMotion_C#v1	1	500
693	1	2	23	2	2	3	3	143	457	429	1371	CoherentMotion_C#v1	1	500
526	1	2	23	0	0	3	3	143	457	429	1371	CoherentMotion_C#v1	1	500
1459	1	6	61	0	0	3	3	368	232	1104	696	CoherentMotion_C#v1	1	500
817	1	2	23	2	2	3	3	143	457	429	1371	CoherentMotion_C#v1	1	500
779	1	2	23	3	3	3	3	143	457	429	1371	CoherentMotion_C#v1	1	500
760	1	5	51	0	0	3	3	312	288	936	864	CoherentMotion_C#v1	1	500
597	0	2	23	3	0	3	3	143	457	429	1371	CoherentMotion_C#v1	1	500
545	0	0	5	1	2	3	3	31	569	93	1707	CoherentMotion_C#v1	1	500
867	0	0	5	1	3	3	3	31	569	93	1707	CoherentMotion_C#v1	1	500
703	1	1	14	0	0	3	3	87	513	261	1539	CoherentMotion_C#v1	1	500
738	1	3	33	3	3	3	3	199	401	597	1203	CoherentMotion_C#v1	1	500
727	1	3	33	3	3	3	3	199	401	597	1203	CoherentMotion_C#v1	1	500
711	1	7	70	2	2	3	3	424	176	1272	528	CoherentMotion_C#v1	1	500
877	1	1	14	1	1	3	3	87	513	261	1539	CoherentMotion_C#v1	1	500
666	1	3	33	2	2	3	3	199	401	597	1203	CoherentMotion_C#v1	1	500
549	1	6	61	1	1	3	3	368	232	1104	696	CoherentMotion_C#v1	1	500
828	0	2	23	1	2	3	3	143	457	429	1371	CoherentMotion_C#v1	1	500
1381	1	7	70	3	3	3	3	424	176	1272	528	CoherentMotion_C#v1	1	500
1877	0	4	42	0	3	3	3	256	344	768	1032	CoherentMotion_C#v1	1	500
767	1	5	51	1	1	3	3	312	288	936	864	CoherentMotion_C#v1	1	500
1252	0	2	23	3	2	3	3	143	457	429	1371	CoherentMotion_C#v1	1	500
690	1	6	61	1	1	3	3	368	232	1104	696	CoherentMotion_C#v1	1	500
569	0	6	61	0	1	3	3	368	232	1104	696	CoherentMotion_C#v1	1	500
765	1	7	70	0	0	3	3	424	176	1272	528	CoherentMotion_C#v1	1	500
525	1	4	42	0	0	3	3	256	344	768	1032	CoherentMotion_C#v1	1	500
615	1	5	51	3	3	3	3	312	288	936	864	CoherentMotion_C#v1	1	500
722	1	7	70	2	2	3	3	424	176	1272	528	CoherentMotion_C#v1	1	500
610	1	7	70	0	0	3	3	424	176	1272	528	CoherentMotion_C#v1	1	500
559	1	4	42	3	3	3	3	256	344	768	1032	CoherentMotion_C#v1	1	500
651	0	4	42	2	1	3	3	256	344	768	1032	CoherentMotion_C#v1	1	500
686	1	5	51	2	2	3	3	312	288	936	864	CoherentMotion_C#v1	1	500
902	1	3	33	3	3	3	3	199	401	597	1203	CoherentMotion_C#v1	1	500
700	1	3	33	3	3	3	3	199	401	597	1203	CoherentMotion_C#v1	1	500
690	1	5	51	3	3	3	3	312	288	936	864	CoherentMotion_C#v1	1	500
681	1	6	61	2	2	3	3	368	232	1104	696	CoherentMotion_C#v1	1	500
551	1	2	23	2	2	3	3	143	457	429	1371	CoherentMotion_C#v1	1	500
641	0	1	14	0	2	3	3	87	513	261	1539	CoherentMotion_C#v1	1	500
1774	0	1	14	3	0	3	3	87	513	261	1539	CoherentMotion_C#v1	1	500
1024	1	5	51	2	2	3	3	312	288	936	864	CoherentMotion_C#v1	1	500
872	1	0	5	3	3	3	3	31	569	93	1707	CoherentMotion_C#v1	1	500
668	0	0	5	2	3	3	3	31	569	93	1707	CoherentMotion_C#v1	1	500
889	1	1	14	2	2	3	3	87	513	261	1539	CoherentMotion_C#v1	1	500
734	0	1	14	2	3	3	3	87	513	261	1539	CoherentMotion_C#v1	1	500
677	0	0	5	2	3	3	3	31	569	93	1707	CoherentMotion_C#v1	1	500
521	0	7	70	3	0	3	3	424	176	1272	528	CoherentMotion_C#v1	1	500
732	1	1	14	2	2	3	3	87	513	261	1539	CoherentMotion_C#v1	1	500
1228	0	5	51	2	1	3	3	312	288	936	864	CoherentMotion_C#v1	1	500
729	1	2	23	0	0	3	3	143	457	429	1371	CoherentMotion_C#v1	1	500
880	0	2	23	1	0	3	3	143	457	429	1371	CoherentMotion_C#v1	1	500
598	0	6	61	1	2	3	3	368	232	1104	696	CoherentMotion_C#v1	1	500
1341	0	4	42	2	3	3	3	256	344	768	1032	CoherentMotion_C#v1	1	500
641	1	6	61	3	3	3	3	368	232	1104	696	CoherentMotion_C#v1	1	500
790	0	1	14	1	2	3	3	87	513	261	1539	CoherentMotion_C#v1	1	500
943	0	0	5	0	3	3	3	31	569	93	1707	CoherentMotion_C#v1	1	500
818	0	7	70	1	2	3	3	424	176	1272	528	CoherentMotion_C#v1	1	500
714	1	6	61	1	1	3	3	368	232	1104	696	CoherentMotion_C#v1	1	500
1120	1	1	14	0	0	3	3	87	513	261	1539	CoherentMotion_C#v1	1	500
731	1	7	70	0	0	3	3	424	176	1272	528	CoherentMotion_C#v1	1	500
800	1	4	42	1	1	3	3	256	344	768	1032	CoherentMotion_C#v1	1	500
850	1	4	42	1	1	3	3	256	344	768	1032	CoherentMotion_C#v1	1	500
790	0	0	5	2	1	3	3	31	569	93	1707	CoherentMotion_C#v1	1	500
742	1	3	33	0	0	3	3	199	401	597	1203	CoherentMotion_C#v1	1	500
803	1	7	70	3	3	3	3	424	176	1272	528	CoherentMotion_C#v1	1	500
569	1	4	42	1	1	3	3	256	344	768	1032	CoherentMotion_C#v1	1	500
828	1	0	5	3	3	3	3	31	569	93	1707	CoherentMotion_C#v1	1	500
670	0	0	5	3	0	3	3	31	569	93	1707	CoherentMotion_C#v1	1	500
596	1	6	61	1	1	3	3	368	232	1104	696	CoherentMotion_C#v1	1	500
886	0	0	5	1	2	3	3	31	569	93	1707	CoherentMotion_C#v1	1	500
735	1	3	33	0	0	3	3	199	401	597	1203	CoherentMotion_C#v1	1	500
764	0	2	23	1	0	3	3	143	457	429	1371	CoherentMotion_C#v1	1	500
659	0	0	5	1	3	3	3	31	569	93	1707	CoherentMotion_C#v1	1	500
746	1	3	33	1	1	3	3	199	401	597	1203	CoherentMotion_C#v1	1	500
3114	0	0	5	3	0	3	3	31	569	93	1707	CoherentMotion_C#v1	1	500
599	1	3	33	0	0	3	3	199	401	597	1203	CoherentMotion_C#v1	1	500
835	1	1	14	1	1	3	3	87	513	261	1539	CoherentMotion_C#v1	1	500
686	1	4	42	1	1	3	3	256	344	768	1032	CoherentMotion_C#v1	1	500
716	0	3	33	0	1	3	3	199	401	597	1203	CoherentMotion_C#v1	1	500
602	1	4	42	1	1	3	3	256	344	768	1032	CoherentMotion_C#v1	1	500
1015	1	1	14	0	0	3	3	87	513	261	1539	CoherentMotion_C#v1	1	500
757	1	1	14	0	0	3	3	87	513	261	1539	CoherentMotion_C#v1	1	500
823	0	5	51	3	0	3	3	312	288	936	864	CoherentMotion_C#v1	1	500
938	1	2	23	0	0	3	3	143	457	429	1371	CoherentMotion_C#v1	1	500
908	0	0	5	3	0	3	3	31	569	93	1707	CoherentMotion_C#v1	1	500
798	1	4	42	1	1	3	3	256	344	768	1032	CoherentMotion_C#v1	1	500
700	1	4	42	0	0	3	3	256	344	768	1032	CoherentMotion_C#v1	1	500
896	0	2	23	2	0	3	3	143	457	429	1371	CoherentMotion_C#v1	1	500
734	0	7	70	3	0	3	3	424	176	1272	528	CoherentMotion_C#v1	1	500
652	1	3	33	0	0	3	3	199	401	597	1203	CoherentMotion_C#v1	1	500
714	1	5	51	0	0	3	3	312	288	936	864	CoherentMotion_C#v1	1	500
602	1	4	42	0	0	3	3	256	344	768	1032	CoherentMotion_C#v1	1	500
935	1	2	23	2	2	3	3	143	457	429	1371	CoherentMotion_C#v1	1	500
844	0	0	5	3	2	3	3	31	569	93	1707	CoherentMotion_C#v1	1	500
734	1	7	70	3	3	3	3	424	176	1272	528	CoherentMotion_C#v1	1	500
909	1	7	70	0	0	3	3	424	176	1272	528	CoherentMotion_C#v1	1	500
634	1	6	61	1	1	3	3	368	232	1104	696	CoherentMotion_C#v1	1	500
966	0	0	5	1	2	3	3	31	569	93	1707	CoherentMotion_C#v1	1	500
1267	0	0	5	2	3	3	3	31	569	93	1707	CoherentMotion_C#v1	1	500
625	1	6	61	0	0	3	3	368	232	1104	696	CoherentMotion_C#v1	1	500
838	1	5	51	3	3	3	3	312	288	936	864	CoherentMotion_C#v1	1	500
733	1	3	33	2	2	3	3	199	401	597	1203	CoherentMotion_C#v1	1	500
2274	1	2	23	2	2	3	3	143	457	429	1371	CoherentMotion_C#v1	1	500
560	1	6	61	2	2	3	3	368	232	1104	696	CoherentMotion_C#v1	1	500
1468	0	0	5	0	2	3	3	31	569	93	1707	CoherentMotion_C#v1	1	500
823	1	1	14	0	0	3	3	87	513	261	1539	CoherentMotion_C#v1	1	500
824	1	1	14	2	2	3	3	87	513	261	1539	CoherentMotion_C#v1	1	500
810	1	0	5	0	0	3	3	31	569	93	1707	CoherentMotion_C#v1	1	500
651	1	7	70	3	3	3	3	424	176	1272	528	CoherentMotion_C#v1	1	500
525	1	5	51	1	1	3	3	312	288	936	864	CoherentMotion_C#v1	1	500
595	1	6	61	0	0	3	3	368	232	1104	696	CoherentMotion_C#v1	1	500
543	0	2	23	3	2	3	3	143	457	429	1371	CoherentMotion_C#v1	1	500
539	1	3	33	3	3	3	3	199	401	597	1203	CoherentMotion_C#v1	1	500
653	1	3	33	2	2	3	3	199	401	597	1203	CoherentMotion_C#v1	1	500
659	1	3	33	1	1	3	3	199	401	597	1203	CoherentMotion_C#v1	1	500
672	0	1	14	2	0	3	3	87	513	261	1539	CoherentMotion_C#v1	1	500
925	0	0	5	1	0	3	3	31	569	93	1707	CoherentMotion_C#v1	1	500
1154	0	0	5	2	3	3	3	31	569	93	1707	CoherentMotion_C#v1	1	500
1073	0	1	14	1	0	3	3	87	513	261	1539	CoherentMotion_C#v1	1	500
781	0	2	23	1	2	3	3	143	457	429	1371	CoherentMotion_C#v1	1	500
942	1	3	33	0	0	3	3	199	401	597	1203	CoherentMotion_C#v1	1	500
707	1	0	5	3	3	3	3	31	569	93	1707	CoherentMotion_C#v1	1	500
659	0	4	42	2	3	3	3	256	344	768	1032	CoherentMotion_C#v1	1	500
913	1	6	61	3	3	3	3	368	232	1104	696	CoherentMotion_C#v1	1	500
733	1	4	42	0	0	3	3	256	344	768	1032	CoherentMotion_C#v1	1	500
652	1	2	23	1	1	3	3	143	457	429	1371	CoherentMotion_C#v1	1	500
738	0	0	5	2	0	3	3	31	569	93	1707	CoherentMotion_C#v1	1	500
562	0	0	5	2	3	3	3	31	569	93	1707	CoherentMotion_C#v1	1	500
705	1	1	14	3	3	3	3	87	513	261	1539	CoherentMotion_C#v1	1	500
660	1	4	42	1	1	3	3	256	344	768	1032	CoherentMotion_C#v1	1	500
722	1	3	33	0	0	3	3	199	401	597	1203	CoherentMotion_C#v1	1	500
662	1	2	23	0	0	3	3	143	457	429	1371	CoherentMotion_C#v1	1	500
695	1	7	70	1	1	3	3	424	176	1272	528	CoherentMotion_C#v1	1	500
774	0	1	14	2	0	3	3	87	513	261	1539	CoherentMotion_C#v1	1	500
654	1	5	51	3	3	3	3	312	288	936	864	CoherentMotion_C#v1	1	500
694	1	4	42	0	0	3	3	256	344	768	1032	CoherentMotion_C#v1	1	500
731	0	0	5	3	0	3	3	31	569	93	1707	CoherentMotion_C#v1	1	500
731	1	6	61	0	0	3	3	368	232	1104	696	CoherentMotion_C#v1	1	500
642	1	2	23	1	1	3	3	143	457	429	1371	CoherentMotion_C#v1	1	500
1916	0	3	33	3	0	3	3	199	401	597	1203	CoherentMotion_C#v1	1	500
710	1	4	42	3	3	3	3	256	344	768	1032	CoherentMotion_C#v1	1	500
669	1	6	61	1	1	3	3	368	232	1104	696	CoherentMotion_C#v1	1	500
660	1	5	51	0	0	3	3	312	288	936	864	CoherentMotion_C#v1	1	500
865	0	1	14	2	3	3	3	87	513	261	1539	CoherentMotion_C#v1	1	500
645	1	7	70	1	1	3	3	424	176	1272	528	CoherentMotion_C#v1	1	500
577	1	2	23	1	1	3	3	143	457	429	1371	CoherentMotion_C#v1	1	500
675	1	4	42	0	0	3	3	256	344	768	1032	CoherentMotion_C#v1	1	500
732	1	7	70	2	2	3	3	424	176	1272	528	CoherentMotion_C#v1	1	500
858	0	2	23	0	1	3	3	143	457	429	1371	CoherentMotion_C#v1	1	500
606	0	6	61	2	0	3	3	368	232	1104	696	CoherentMotion_C#v1	1	500
858	0	0	5	2	0	3	3	31	569	93	1707	CoherentMotion_C#v1	1	500
621	0	3	33	2	1	3	3	199	401	597	1203	CoherentMotion_C#v1	1	500
527	0	4	42	3	2	3	3	256	344	768	1032	CoherentMotion_C#v1	1	500
595	1	6	61	1	1	3	3	368	232	1104	696	CoherentMotion_C#v1	1	500
585	1	4	42	1	1	3	3	256	344	768	1032	CoherentMotion_C#v1	1	500
852	1	3	33	0	0	3	3	199	401	597	1203	CoherentMotion_C#v1	1	500
