# Supplementary material for: The Leuven Embedded Figures Test (L-EFT): measuring perception, intelligence or executive function?
Source: PeerJ. 2018 Mar 26;6:e4524. doi: 10.7717/peerj.4524 (PMC5875396; doi:10.7717/peerj.4524)
Supplement: Supplemental Information 9 [file peerj-06-4524-s009.zip › Study 1/CoherentMotion/118450CoherentMotion.csv]

ReactionTime	Accuracy	CoherenceLevel	CoherenceValue	StimDirection	RespDirection	G_MeanCoherentSpeed	G_MeanRandomSpeed	TotalCoherent	TotalRandom	TotalCoherentSpeed	TotalRandomSpeed	TestID	MainPrac	MotionDuration
4219	0	3	33	1	0	3	3	199	401	597	1203	CoherentMotion_C#v1	0	1000
1025	0	2	23	2	3	3	3	143	457	429	1371	CoherentMotion_C#v1	0	1000
1323	1	4	42	0	0	3	3	256	344	768	1032	CoherentMotion_C#v1	0	1000
1051	0	2	23	0	3	3	3	143	457	429	1371	CoherentMotion_C#v1	0	1000
2292	0	5	51	3	0	3	3	312	288	936	864	CoherentMotion_C#v1	0	1000
1569	0	7	70	1	0	3	3	424	176	1272	528	CoherentMotion_C#v1	0	1000
4240	0	0	5	2	3	3	3	31	569	93	1707	CoherentMotion_C#v1	0	1000
2426	1	4	42	3	3	3	3	256	344	768	1032	CoherentMotion_C#v1	0	1000
4274	0	7	70	2	0	3	3	424	176	1272	528	CoherentMotion_C#v1	0	1000
1497	0	1	14	3	0	3	3	87	513	261	1539	CoherentMotion_C#v1	0	1000
4037	1	6	61	0	0	3	3	368	232	1104	696	CoherentMotion_C#v1	0	1000
1636	1	0	5	3	3	3	3	31	569	93	1707	CoherentMotion_C#v1	0	1000
1568	0	7	70	0	2	3	3	424	176	1272	528	CoherentMotion_C#v1	0	1000
1830	0	2	23	0	1	3	3	143	457	429	1371	CoherentMotion_C#v1	0	1000
1025	0	7	70	3	1	3	3	424	176	1272	528	CoherentMotion_C#v1	0	1000
2145	0	2	23	2	3	3	3	143	457	429	1371	CoherentMotion_C#v1	0	1000
1260	0	1	14	2	3	3	3	87	513	261	1539	CoherentMotion_C#v1	0	1000
2353	0	5	51	1	0	3	3	312	288	936	864	CoherentMotion_C#v1	0	1000
2850	1	0	5	0	0	3	3	31	569	93	1707	CoherentMotion_C#v1	0	1000
5113	0	7	70	2	0	3	3	424	176	1272	528	CoherentMotion_C#v1	0	1000
1753	0	5	51	0	3	3	3	312	288	936	864	CoherentMotion_C#v1	0	1000
1228	1	2	23	3	3	3	3	143	457	429	1371	CoherentMotion_C#v1	0	1000
2487	0	1	14	1	0	3	3	87	513	261	1539	CoherentMotion_C#v1	0	1000
1356	0	7	70	1	2	3	3	424	176	1272	528	CoherentMotion_C#v1	0	1000
1371	1	2	23	3	3	3	3	143	457	429	1371	CoherentMotion_C#v1	0	1000
1809	0	5	51	3	2	3	3	312	288	936	864	CoherentMotion_C#v1	0	1000
1368	0	1	14	2	0	3	3	87	513	261	1539	CoherentMotion_C#v1	0	1000
2024	1	0	5	3	3	3	3	31	569	93	1707	CoherentMotion_C#v1	0	1000
1857	0	3	33	1	3	3	3	199	401	597	1203	CoherentMotion_C#v1	0	1000
1140	1	2	23	1	1	3	3	143	457	429	1371	CoherentMotion_C#v1	0	1000
1215	0	5	51	0	1	3	3	312	288	936	864	CoherentMotion_C#v1	0	1000
2482	0	3	33	2	1	3	3	199	401	597	1203	CoherentMotion_C#v1	0	1000
2373	0	3	33	1	0	3	3	199	401	597	1203	CoherentMotion_C#v1	0	1000
1441	0	1	14	3	1	3	3	87	513	261	1539	CoherentMotion_C#v1	0	1000
1347	1	1	14	0	0	3	3	87	513	261	1539	CoherentMotion_C#v1	0	1000
2310	0	4	42	3	0	3	3	256	344	768	1032	CoherentMotion_C#v1	0	1000
3049	0	3	33	2	3	3	3	199	401	597	1203	CoherentMotion_C#v1	0	1000
1589	1	4	42	3	3	3	3	256	344	768	1032	CoherentMotion_C#v1	0	1000
1178	0	6	61	2	1	3	3	368	232	1104	696	CoherentMotion_C#v1	0	1000
1152	0	7	70	0	2	3	3	424	176	1272	528	CoherentMotion_C#v1	0	1000
1977	0	0	5	1	0	3	3	31	569	93	1707	CoherentMotion_C#v1	0	1000
1488	0	0	5	1	3	3	3	31	569	93	1707	CoherentMotion_C#v1	0	1000
1684	0	5	51	2	1	3	3	312	288	936	864	CoherentMotion_C#v1	0	1000
1026	1	5	51	1	1	3	3	312	288	936	864	CoherentMotion_C#v1	0	1000
3411	0	6	61	2	3	3	3	368	232	1104	696	CoherentMotion_C#v1	0	1000
1767	0	1	14	1	0	3	3	87	513	261	1539	CoherentMotion_C#v1	0	1000
2617	0	3	33	0	2	3	3	199	401	597	1203	CoherentMotion_C#v1	0	1000
1445	1	2	23	1	1	3	3	143	457	429	1371	CoherentMotion_C#v1	0	1000
1771	1	7	70	2	2	3	3	424	176	1272	528	CoherentMotion_C#v1	0	1000
1870	0	5	51	2	0	3	3	312	288	936	864	CoherentMotion_C#v1	0	1000
1600	0	7	70	0	1	3	3	424	176	1272	528	CoherentMotion_C#v1	0	1000
1544	0	6	61	0	3	3	3	368	232	1104	696	CoherentMotion_C#v1	0	1000
2145	0	1	14	2	0	3	3	87	513	261	1539	CoherentMotion_C#v1	0	1000
1753	1	2	23	0	0	3	3	143	457	429	1371	CoherentMotion_C#v1	0	1000
1241	0	4	42	3	1	3	3	256	344	768	1032	CoherentMotion_C#v1	0	1000
1287	0	4	42	1	3	3	3	256	344	768	1032	CoherentMotion_C#v1	0	1000
1589	1	6	61	1	1	3	3	368	232	1104	696	CoherentMotion_C#v1	0	1000
1747	1	6	61	1	1	3	3	368	232	1104	696	CoherentMotion_C#v1	0	1000
1652	0	0	5	2	0	3	3	31	569	93	1707	CoherentMotion_C#v1	0	1000
1723	0	5	51	3	1	3	3	312	288	936	864	CoherentMotion_C#v1	0	1000
1737	0	0	5	0	3	3	3	31	569	93	1707	CoherentMotion_C#v1	0	1000
1533	1	5	51	0	0	3	3	312	288	936	864	CoherentMotion_C#v1	0	1000
1875	1	6	61	0	0	3	3	368	232	1104	696	CoherentMotion_C#v1	0	1000
1536	1	6	61	3	3	3	3	368	232	1104	696	CoherentMotion_C#v1	0	1000
1511	0	4	42	0	1	3	3	256	344	768	1032	CoherentMotion_C#v1	0	1000
1471	1	6	61	1	1	3	3	368	232	1104	696	CoherentMotion_C#v1	0	1000
1682	1	2	23	3	3	3	3	143	457	429	1371	CoherentMotion_C#v1	0	1000
1859	0	1	14	0	2	3	3	87	513	261	1539	CoherentMotion_C#v1	0	1000
1558	0	5	51	3	1	3	3	312	288	936	864	CoherentMotion_C#v1	0	1000
1092	0	0	5	1	3	3	3	31	569	93	1707	CoherentMotion_C#v1	0	1000
1756	0	1	14	2	1	3	3	87	513	261	1539	CoherentMotion_C#v1	0	1000
1550	0	0	5	0	3	3	3	31	569	93	1707	CoherentMotion_C#v1	0	1000
1907	1	0	5	2	2	3	3	31	569	93	1707	CoherentMotion_C#v1	0	1000
1521	1	5	51	2	2	3	3	312	288	936	864	CoherentMotion_C#v1	0	1000
1484	1	7	70	3	3	3	3	424	176	1272	528	CoherentMotion_C#v1	0	1000
1154	1	7	70	2	2	3	3	424	176	1272	528	CoherentMotion_C#v1	0	1000
1668	1	4	42	0	0	3	3	256	344	768	1032	CoherentMotion_C#v1	0	1000
1555	1	3	33	3	3	3	3	199	401	597	1203	CoherentMotion_C#v1	0	1000
1415	1	2	23	1	1	3	3	143	457	429	1371	CoherentMotion_C#v1	0	1000
1391	1	7	70	3	3	3	3	424	176	1272	528	CoherentMotion_C#v1	0	1000
972	1	2	23	1	1	3	3	143	457	429	1371	CoherentMotion_C#v1	1	500
938	0	4	42	2	1	3	3	256	344	768	1032	CoherentMotion_C#v1	1	500
998	0	3	33	0	3	3	3	199	401	597	1203	CoherentMotion_C#v1	1	500
1125	0	6	61	2	0	3	3	368	232	1104	696	CoherentMotion_C#v1	1	500
813	1	5	51	1	1	3	3	312	288	936	864	CoherentMotion_C#v1	1	500
1007	0	1	14	1	2	3	3	87	513	261	1539	CoherentMotion_C#v1	1	500
1119	1	6	61	3	3	3	3	368	232	1104	696	CoherentMotion_C#v1	1	500
1311	0	0	5	0	2	3	3	31	569	93	1707	CoherentMotion_C#v1	1	500
984	1	6	61	1	1	3	3	368	232	1104	696	CoherentMotion_C#v1	1	500
1111	0	5	51	2	3	3	3	312	288	936	864	CoherentMotion_C#v1	1	500
1063	1	3	33	3	3	3	3	199	401	597	1203	CoherentMotion_C#v1	1	500
1206	0	2	23	2	0	3	3	143	457	429	1371	CoherentMotion_C#v1	1	500
1095	0	2	23	2	1	3	3	143	457	429	1371	CoherentMotion_C#v1	1	500
1011	0	3	33	0	2	3	3	199	401	597	1203	CoherentMotion_C#v1	1	500
1391	1	7	70	2	2	3	3	424	176	1272	528	CoherentMotion_C#v1	1	500
1180	1	7	70	0	0	3	3	424	176	1272	528	CoherentMotion_C#v1	1	500
1046	0	0	5	2	1	3	3	31	569	93	1707	CoherentMotion_C#v1	1	500
951	0	1	14	3	1	3	3	87	513	261	1539	CoherentMotion_C#v1	1	500
1299	0	3	33	2	0	3	3	199	401	597	1203	CoherentMotion_C#v1	1	500
658	1	2	23	3	3	3	3	143	457	429	1371	CoherentMotion_C#v1	1	500
870	1	6	61	1	1	3	3	368	232	1104	696	CoherentMotion_C#v1	1	500
763	1	6	61	2	2	3	3	368	232	1104	696	CoherentMotion_C#v1	1	500
1163	0	1	14	2	1	3	3	87	513	261	1539	CoherentMotion_C#v1	1	500
1023	0	7	70	2	0	3	3	424	176	1272	528	CoherentMotion_C#v1	1	500
910	0	7	70	0	2	3	3	424	176	1272	528	CoherentMotion_C#v1	1	500
873	0	4	42	0	3	3	3	256	344	768	1032	CoherentMotion_C#v1	1	500
884	0	1	14	0	1	3	3	87	513	261	1539	CoherentMotion_C#v1	1	500
1400	1	4	42	2	2	3	3	256	344	768	1032	CoherentMotion_C#v1	1	500
913	1	3	33	1	1	3	3	199	401	597	1203	CoherentMotion_C#v1	1	500
901	0	5	51	3	1	3	3	312	288	936	864	CoherentMotion_C#v1	1	500
1018	1	5	51	2	2	3	3	312	288	936	864	CoherentMotion_C#v1	1	500
1369	0	5	51	0	2	3	3	312	288	936	864	CoherentMotion_C#v1	1	500
601	0	1	14	0	1	3	3	87	513	261	1539	CoherentMotion_C#v1	1	500
717	0	3	33	0	2	3	3	199	401	597	1203	CoherentMotion_C#v1	1	500
653	1	5	51	3	3	3	3	312	288	936	864	CoherentMotion_C#v1	1	500
858	0	7	70	0	2	3	3	424	176	1272	528	CoherentMotion_C#v1	1	500
1036	1	7	70	2	2	3	3	424	176	1272	528	CoherentMotion_C#v1	1	500
972	1	6	61	2	2	3	3	368	232	1104	696	CoherentMotion_C#v1	1	500
1082	0	1	14	2	0	3	3	87	513	261	1539	CoherentMotion_C#v1	1	500
1055	0	4	42	0	1	3	3	256	344	768	1032	CoherentMotion_C#v1	1	500
929	0	2	23	0	3	3	3	143	457	429	1371	CoherentMotion_C#v1	1	500
1335	0	2	23	3	0	3	3	143	457	429	1371	CoherentMotion_C#v1	1	500
886	0	4	42	0	1	3	3	256	344	768	1032	CoherentMotion_C#v1	1	500
1010	1	1	14	1	1	3	3	87	513	261	1539	CoherentMotion_C#v1	1	500
824	0	1	14	2	3	3	3	87	513	261	1539	CoherentMotion_C#v1	1	500
868	1	4	42	2	2	3	3	256	344	768	1032	CoherentMotion_C#v1	1	500
854	0	0	5	1	0	3	3	31	569	93	1707	CoherentMotion_C#v1	1	500
656	1	2	23	1	1	3	3	143	457	429	1371	CoherentMotion_C#v1	1	500
839	1	5	51	3	3	3	3	312	288	936	864	CoherentMotion_C#v1	1	500
609	1	4	42	1	1	3	3	256	344	768	1032	CoherentMotion_C#v1	1	500
645	0	3	33	2	3	3	3	199	401	597	1203	CoherentMotion_C#v1	1	500
1357	0	1	14	1	0	3	3	87	513	261	1539	CoherentMotion_C#v1	1	500
780	1	6	61	3	3	3	3	368	232	1104	696	CoherentMotion_C#v1	1	500
580	1	7	70	1	1	3	3	424	176	1272	528	CoherentMotion_C#v1	1	500
735	0	0	5	1	3	3	3	31	569	93	1707	CoherentMotion_C#v1	1	500
783	1	6	61	2	2	3	3	368	232	1104	696	CoherentMotion_C#v1	1	500
770	0	2	23	2	0	3	3	143	457	429	1371	CoherentMotion_C#v1	1	500
587	1	2	23	2	2	3	3	143	457	429	1371	CoherentMotion_C#v1	1	500
1007	0	0	5	2	1	3	3	31	569	93	1707	CoherentMotion_C#v1	1	500
717	0	0	5	1	2	3	3	31	569	93	1707	CoherentMotion_C#v1	1	500
796	1	5	51	1	1	3	3	312	288	936	864	CoherentMotion_C#v1	1	500
974	0	3	33	0	2	3	3	199	401	597	1203	CoherentMotion_C#v1	1	500
772	0	0	5	1	3	3	3	31	569	93	1707	CoherentMotion_C#v1	1	500
526	1	6	61	1	1	3	3	368	232	1104	696	CoherentMotion_C#v1	1	500
1166	0	5	51	2	0	3	3	312	288	936	864	CoherentMotion_C#v1	1	500
757	0	3	33	0	2	3	3	199	401	597	1203	CoherentMotion_C#v1	1	500
833	0	0	5	1	3	3	3	31	569	93	1707	CoherentMotion_C#v1	1	500
1244	0	0	5	0	1	3	3	31	569	93	1707	CoherentMotion_C#v1	1	500
1233	1	5	51	0	0	3	3	312	288	936	864	CoherentMotion_C#v1	1	500
1239	0	5	51	3	1	3	3	312	288	936	864	CoherentMotion_C#v1	1	500
1307	1	3	33	0	0	3	3	199	401	597	1203	CoherentMotion_C#v1	1	500
736	0	2	23	2	3	3	3	143	457	429	1371	CoherentMotion_C#v1	1	500
1119	1	1	14	3	3	3	3	87	513	261	1539	CoherentMotion_C#v1	1	500
2321	1	7	70	1	1	3	3	424	176	1272	528	CoherentMotion_C#v1	1	500
987	0	3	33	2	1	3	3	199	401	597	1203	CoherentMotion_C#v1	1	500
1009	0	2	23	1	0	3	3	143	457	429	1371	CoherentMotion_C#v1	1	500
600	1	7	70	3	3	3	3	424	176	1272	528	CoherentMotion_C#v1	1	500
876	0	4	42	0	3	3	3	256	344	768	1032	CoherentMotion_C#v1	1	500
791	0	5	51	2	1	3	3	312	288	936	864	CoherentMotion_C#v1	1	500
845	1	0	5	3	3	3	3	31	569	93	1707	CoherentMotion_C#v1	1	500
1130	0	0	5	3	0	3	3	31	569	93	1707	CoherentMotion_C#v1	1	500
701	0	0	5	2	1	3	3	31	569	93	1707	CoherentMotion_C#v1	1	500
1019	1	6	61	1	1	3	3	368	232	1104	696	CoherentMotion_C#v1	1	500
770	0	0	5	0	1	3	3	31	569	93	1707	CoherentMotion_C#v1	1	500
642	1	2	23	1	1	3	3	143	457	429	1371	CoherentMotion_C#v1	1	500
847	0	6	61	2	1	3	3	368	232	1104	696	CoherentMotion_C#v1	1	500
561	0	0	5	0	3	3	3	31	569	93	1707	CoherentMotion_C#v1	1	500
737	1	4	42	1	1	3	3	256	344	768	1032	CoherentMotion_C#v1	1	500
807	0	5	51	0	3	3	3	312	288	936	864	CoherentMotion_C#v1	1	500
523	0	3	33	0	1	3	3	199	401	597	1203	CoherentMotion_C#v1	1	500
2203	0	5	51	1	2	3	3	312	288	936	864	CoherentMotion_C#v1	1	500
953	0	4	42	0	2	3	3	256	344	768	1032	CoherentMotion_C#v1	1	500
589	0	7	70	2	1	3	3	424	176	1272	528	CoherentMotion_C#v1	1	500
538	1	6	61	3	3	3	3	368	232	1104	696	CoherentMotion_C#v1	1	500
581	1	0	5	1	1	3	3	31	569	93	1707	CoherentMotion_C#v1	1	500
656	0	0	5	1	3	3	3	31	569	93	1707	CoherentMotion_C#v1	1	500
749	1	7	70	3	3	3	3	424	176	1272	528	CoherentMotion_C#v1	1	500
591	1	5	51	3	3	3	3	312	288	936	864	CoherentMotion_C#v1	1	500
1091	1	4	42	0	0	3	3	256	344	768	1032	CoherentMotion_C#v1	1	500
714	1	7	70	0	0	3	3	424	176	1272	528	CoherentMotion_C#v1	1	500
689	1	0	5	0	0	3	3	31	569	93	1707	CoherentMotion_C#v1	1	500
715	0	0	5	0	3	3	3	31	569	93	1707	CoherentMotion_C#v1	1	500
2201	0	1	14	2	1	3	3	87	513	261	1539	CoherentMotion_C#v1	1	500
624	0	3	33	3	0	3	3	199	401	597	1203	CoherentMotion_C#v1	1	500
740	1	4	42	0	0	3	3	256	344	768	1032	CoherentMotion_C#v1	1	500
603	0	3	33	2	0	3	3	199	401	597	1203	CoherentMotion_C#v1	1	500
1912	0	1	14	2	3	3	3	87	513	261	1539	CoherentMotion_C#v1	1	500
782	1	2	23	3	3	3	3	143	457	429	1371	CoherentMotion_C#v1	1	500
727	1	4	42	0	0	3	3	256	344	768	1032	CoherentMotion_C#v1	1	500
735	1	0	5	3	3	3	3	31	569	93	1707	CoherentMotion_C#v1	1	500
700	1	1	14	0	0	3	3	87	513	261	1539	CoherentMotion_C#v1	1	500
581	0	7	70	2	0	3	3	424	176	1272	528	CoherentMotion_C#v1	1	500
785	1	2	23	1	1	3	3	143	457	429	1371	CoherentMotion_C#v1	1	500
851	0	7	70	2	0	3	3	424	176	1272	528	CoherentMotion_C#v1	1	500
726	0	2	23	3	1	3	3	143	457	429	1371	CoherentMotion_C#v1	1	500
550	0	3	33	0	1	3	3	199	401	597	1203	CoherentMotion_C#v1	1	500
1472	0	2	23	0	1	3	3	143	457	429	1371	CoherentMotion_C#v1	1	500
747	1	6	61	2	2	3	3	368	232	1104	696	CoherentMotion_C#v1	1	500
763	1	5	51	0	0	3	3	312	288	936	864	CoherentMotion_C#v1	1	500
636	0	6	61	0	1	3	3	368	232	1104	696	CoherentMotion_C#v1	1	500
601	1	7	70	0	0	3	3	424	176	1272	528	CoherentMotion_C#v1	1	500
669	1	6	61	1	1	3	3	368	232	1104	696	CoherentMotion_C#v1	1	500
627	1	0	5	1	1	3	3	31	569	93	1707	CoherentMotion_C#v1	1	500
784	1	7	70	0	0	3	3	424	176	1272	528	CoherentMotion_C#v1	1	500
945	0	3	33	3	0	3	3	199	401	597	1203	CoherentMotion_C#v1	1	500
1579	0	2	23	0	1	3	3	143	457	429	1371	CoherentMotion_C#v1	1	500
884	0	4	42	2	3	3	3	256	344	768	1032	CoherentMotion_C#v1	1	500
616	1	1	14	3	3	3	3	87	513	261	1539	CoherentMotion_C#v1	1	500
947	0	2	23	2	1	3	3	143	457	429	1371	CoherentMotion_C#v1	1	500
665	0	0	5	2	3	3	3	31	569	93	1707	CoherentMotion_C#v1	1	500
1350	0	1	14	1	0	3	3	87	513	261	1539	CoherentMotion_C#v1	1	500
567	0	0	5	3	2	3	3	31	569	93	1707	CoherentMotion_C#v1	1	500
544	0	5	51	0	3	3	3	312	288	936	864	CoherentMotion_C#v1	1	500
1390	0	2	23	3	1	3	3	143	457	429	1371	CoherentMotion_C#v1	1	500
758	0	2	23	3	1	3	3	143	457	429	1371	CoherentMotion_C#v1	1	500
701	1	7	70	3	3	3	3	424	176	1272	528	CoherentMotion_C#v1	1	500
661	1	1	14	1	1	3	3	87	513	261	1539	CoherentMotion_C#v1	1	500
587	0	3	33	2	3	3	3	199	401	597	1203	CoherentMotion_C#v1	1	500
543	0	4	42	3	1	3	3	256	344	768	1032	CoherentMotion_C#v1	1	500
675	1	7	70	3	3	3	3	424	176	1272	528	CoherentMotion_C#v1	1	500
1175	0	4	42	3	0	3	3	256	344	768	1032	CoherentMotion_C#v1	1	500
746	0	1	14	1	2	3	3	87	513	261	1539	CoherentMotion_C#v1	1	500
793	1	1	14	3	3	3	3	87	513	261	1539	CoherentMotion_C#v1	1	500
1468	1	5	51	0	0	3	3	312	288	936	864	CoherentMotion_C#v1	1	500
815	0	5	51	2	3	3	3	312	288	936	864	CoherentMotion_C#v1	1	500
729	0	0	5	2	1	3	3	31	569	93	1707	CoherentMotion_C#v1	1	500
838	1	3	33	0	0	3	3	199	401	597	1203	CoherentMotion_C#v1	1	500
699	1	3	33	1	1	3	3	199	401	597	1203	CoherentMotion_C#v1	1	500
1110	1	6	61	0	0	3	3	368	232	1104	696	CoherentMotion_C#v1	1	500
809	1	7	70	2	2	3	3	424	176	1272	528	CoherentMotion_C#v1	1	500
948	0	5	51	3	1	3	3	312	288	936	864	CoherentMotion_C#v1	1	500
771	1	6	61	1	1	3	3	368	232	1104	696	CoherentMotion_C#v1	1	500
755	1	1	14	3	3	3	3	87	513	261	1539	CoherentMotion_C#v1	1	500
881	0	4	42	2	1	3	3	256	344	768	1032	CoherentMotion_C#v1	1	500
1063	0	0	5	1	3	3	3	31	569	93	1707	CoherentMotion_C#v1	1	500
710	1	2	23	0	0	3	3	143	457	429	1371	CoherentMotion_C#v1	1	500
1277	1	3	33	2	2	3	3	199	401	597	1203	CoherentMotion_C#v1	1	500
1372	1	1	14	1	1	3	3	87	513	261	1539	CoherentMotion_C#v1	1	500
619	0	2	23	2	1	3	3	143	457	429	1371	CoherentMotion_C#v1	1	500
591	0	0	5	2	3	3	3	31	569	93	1707	CoherentMotion_C#v1	1	500
827	0	0	5	3	0	3	3	31	569	93	1707	CoherentMotion_C#v1	1	500
540	0	5	51	0	2	3	3	312	288	936	864	CoherentMotion_C#v1	1	500
687	1	6	61	1	1	3	3	368	232	1104	696	CoherentMotion_C#v1	1	500
1013	1	4	42	0	0	3	3	256	344	768	1032	CoherentMotion_C#v1	1	500
909	1	7	70	2	2	3	3	424	176	1272	528	CoherentMotion_C#v1	1	500
767	1	6	61	0	0	3	3	368	232	1104	696	CoherentMotion_C#v1	1	500
832	1	5	51	0	0	3	3	312	288	936	864	CoherentMotion_C#v1	1	500
677	1	5	51	0	0	3	3	312	288	936	864	CoherentMotion_C#v1	1	500
676	1	3	33	1	1	3	3	199	401	597	1203	CoherentMotion_C#v1	1	500
793	1	7	70	1	1	3	3	424	176	1272	528	CoherentMotion_C#v1	1	500
1386	0	2	23	3	0	3	3	143	457	429	1371	CoherentMotion_C#v1	1	500
2188	0	5	51	2	1	3	3	312	288	936	864	CoherentMotion_C#v1	1	500
1135	1	3	33	3	3	3	3	199	401	597	1203	CoherentMotion_C#v1	1	500
747	1	7	70	1	1	3	3	424	176	1272	528	CoherentMotion_C#v1	1	500
947	0	0	5	1	2	3	3	31	569	93	1707	CoherentMotion_C#v1	1	500
767	0	0	5	3	0	3	3	31	569	93	1707	CoherentMotion_C#v1	1	500
615	1	6	61	1	1	3	3	368	232	1104	696	CoherentMotion_C#v1	1	500
1100	1	4	42	2	2	3	3	256	344	768	1032	CoherentMotion_C#v1	1	500
933	0	0	5	3	1	3	3	31	569	93	1707	CoherentMotion_C#v1	1	500
898	0	2	23	0	3	3	3	143	457	429	1371	CoherentMotion_C#v1	1	500
943	1	5	51	0	0	3	3	312	288	936	864	CoherentMotion_C#v1	1	500
963	1	1	14	1	1	3	3	87	513	261	1539	CoherentMotion_C#v1	1	500
1450	0	1	14	2	1	3	3	87	513	261	1539	CoherentMotion_C#v1	1	500
963	1	7	70	2	2	3	3	424	176	1272	528	CoherentMotion_C#v1	1	500
1112	0	2	23	0	3	3	3	143	457	429	1371	CoherentMotion_C#v1	1	500
524	0	1	14	0	1	3	3	87	513	261	1539	CoherentMotion_C#v1	1	500
1013	1	3	33	3	3	3	3	199	401	597	1203	CoherentMotion_C#v1	1	500
938	1	6	61	1	1	3	3	368	232	1104	696	CoherentMotion_C#v1	1	500
695	1	6	61	1	1	3	3	368	232	1104	696	CoherentMotion_C#v1	1	500
719	1	6	61	0	0	3	3	368	232	1104	696	CoherentMotion_C#v1	1	500
950	0	0	5	2	3	3	3	31	569	93	1707	CoherentMotion_C#v1	1	500
1012	1	3	33	1	1	3	3	199	401	597	1203	CoherentMotion_C#v1	1	500
882	1	3	33	3	3	3	3	199	401	597	1203	CoherentMotion_C#v1	1	500
814	1	0	5	1	1	3	3	31	569	93	1707	CoherentMotion_C#v1	1	500
815	0	4	42	2	0	3	3	256	344	768	1032	CoherentMotion_C#v1	1	500
597	0	7	70	0	2	3	3	424	176	1272	528	CoherentMotion_C#v1	1	500
933	1	6	61	0	0	3	3	368	232	1104	696	CoherentMotion_C#v1	1	500
686	1	7	70	1	1	3	3	424	176	1272	528	CoherentMotion_C#v1	1	500
1367	1	3	33	1	1	3	3	199	401	597	1203	CoherentMotion_C#v1	1	500
696	1	5	51	3	3	3	3	312	288	936	864	CoherentMotion_C#v1	1	500
838	1	3	33	1	1	3	3	199	401	597	1203	CoherentMotion_C#v1	1	500
800	0	5	51	2	0	3	3	312	288	936	864	CoherentMotion_C#v1	1	500
662	1	3	33	3	3	3	3	199	401	597	1203	CoherentMotion_C#v1	1	500
591	1	7	70	1	1	3	3	424	176	1272	528	CoherentMotion_C#v1	1	500
845	0	1	14	2	0	3	3	87	513	261	1539	CoherentMotion_C#v1	1	500
677	1	6	61	2	2	3	3	368	232	1104	696	CoherentMotion_C#v1	1	500
613	1	7	70	0	0	3	3	424	176	1272	528	CoherentMotion_C#v1	1	500
945	1	0	5	1	1	3	3	31	569	93	1707	CoherentMotion_C#v1	1	500
844	1	1	14	3	3	3	3	87	513	261	1539	CoherentMotion_C#v1	1	500
815	0	4	42	3	1	3	3	256	344	768	1032	CoherentMotion_C#v1	1	500
714	1	0	5	3	3	3	3	31	569	93	1707	CoherentMotion_C#v1	1	500
698	0	7	70	2	0	3	3	424	176	1272	528	CoherentMotion_C#v1	1	500
1000	0	0	5	3	0	3	3	31	569	93	1707	CoherentMotion_C#v1	1	500
579	0	0	5	0	2	3	3	31	569	93	1707	CoherentMotion_C#v1	1	500
647	1	3	33	1	1	3	3	199	401	597	1203	CoherentMotion_C#v1	1	500
902	0	5	51	2	0	3	3	312	288	936	864	CoherentMotion_C#v1	1	500
628	1	5	51	3	3	3	3	312	288	936	864	CoherentMotion_C#v1	1	500
626	1	1	14	3	3	3	3	87	513	261	1539	CoherentMotion_C#v1	1	500
804	1	7	70	0	0	3	3	424	176	1272	528	CoherentMotion_C#v1	1	500
691	1	7	70	3	3	3	3	424	176	1272	528	CoherentMotion_C#v1	1	500
708	1	5	51	0	0	3	3	312	288	936	864	CoherentMotion_C#v1	1	500
685	1	4	42	1	1	3	3	256	344	768	1032	CoherentMotion_C#v1	1	500
644	1	4	42	1	1	3	3	256	344	768	1032	CoherentMotion_C#v1	1	500
641	1	7	70	0	0	3	3	424	176	1272	528	CoherentMotion_C#v1	1	500
623	0	1	14	1	0	3	3	87	513	261	1539	CoherentMotion_C#v1	1	500
844	0	5	51	0	2	3	3	312	288	936	864	CoherentMotion_C#v1	1	500
687	0	1	14	0	1	3	3	87	513	261	1539	CoherentMotion_C#v1	1	500
595	1	3	33	3	3	3	3	199	401	597	1203	CoherentMotion_C#v1	1	500
928	1	7	70	2	2	3	3	424	176	1272	528	CoherentMotion_C#v1	1	500
884	1	3	33	0	0	3	3	199	401	597	1203	CoherentMotion_C#v1	1	500
1177	1	3	33	0	0	3	3	199	401	597	1203	CoherentMotion_C#v1	1	500
908	1	6	61	3	3	3	3	368	232	1104	696	CoherentMotion_C#v1	1	500
735	1	7	70	0	0	3	3	424	176	1272	528	CoherentMotion_C#v1	1	500
695	1	6	61	3	3	3	3	368	232	1104	696	CoherentMotion_C#v1	1	500
623	0	2	23	3	0	3	3	143	457	429	1371	CoherentMotion_C#v1	1	500
988	0	1	14	0	2	3	3	87	513	261	1539	CoherentMotion_C#v1	1	500
1015	0	2	23	1	3	3	3	143	457	429	1371	CoherentMotion_C#v1	1	500
1295	0	2	23	2	1	3	3	143	457	429	1371	CoherentMotion_C#v1	1	500
710	0	3	33	1	3	3	3	199	401	597	1203	CoherentMotion_C#v1	1	500
894	0	1	14	0	1	3	3	87	513	261	1539	CoherentMotion_C#v1	1	500
714	0	3	33	2	0	3	3	199	401	597	1203	CoherentMotion_C#v1	1	500
626	0	1	14	1	2	3	3	87	513	261	1539	CoherentMotion_C#v1	1	500
862	0	2	23	3	1	3	3	143	457	429	1371	CoherentMotion_C#v1	1	500
785	1	2	23	3	3	3	3	143	457	429	1371	CoherentMotion_C#v1	1	500
1099	1	6	61	1	1	3	3	368	232	1104	696	CoherentMotion_C#v1	1	500
1212	0	1	14	3	1	3	3	87	513	261	1539	CoherentMotion_C#v1	1	500
558	0	5	51	1	3	3	3	312	288	936	864	CoherentMotion_C#v1	1	500
603	1	6	61	1	1	3	3	368	232	1104	696	CoherentMotion_C#v1	1	500
588	1	6	61	1	1	3	3	368	232	1104	696	CoherentMotion_C#v1	1	500
543	1	4	42	1	1	3	3	256	344	768	1032	CoherentMotion_C#v1	1	500
2709	0	2	23	1	0	3	3	143	457	429	1371	CoherentMotion_C#v1	1	500
1503	1	1	14	1	1	3	3	87	513	261	1539	CoherentMotion_C#v1	1	500
764	0	2	23	0	1	3	3	143	457	429	1371	CoherentMotion_C#v1	1	500
998	1	4	42	1	1	3	3	256	344	768	1032	CoherentMotion_C#v1	1	500
1755	0	0	5	3	0	3	3	31	569	93	1707	CoherentMotion_C#v1	1	500
1198	0	6	61	0	2	3	3	368	232	1104	696	CoherentMotion_C#v1	1	500
1178	0	3	33	2	0	3	3	199	401	597	1203	CoherentMotion_C#v1	1	500
669	0	5	51	2	3	3	3	312	288	936	864	CoherentMotion_C#v1	1	500
1736	0	1	14	3	1	3	3	87	513	261	1539	CoherentMotion_C#v1	1	500
866	0	3	33	2	1	3	3	199	401	597	1203	CoherentMotion_C#v1	1	500
729	1	3	33	1	1	3	3	199	401	597	1203	CoherentMotion_C#v1	1	500
1138	1	2	23	1	1	3	3	143	457	429	1371	CoherentMotion_C#v1	1	500
860	0	0	5	3	1	3	3	31	569	93	1707	CoherentMotion_C#v1	1	500
920	0	1	14	0	3	3	3	87	513	261	1539	CoherentMotion_C#v1	1	500
892	1	5	51	2	2	3	3	312	288	936	864	CoherentMotion_C#v1	1	500
1408	0	6	61	3	2	3	3	368	232	1104	696	CoherentMotion_C#v1	1	500
696	1	7	70	0	0	3	3	424	176	1272	528	CoherentMotion_C#v1	1	500
1327	0	1	14	2	1	3	3	87	513	261	1539	CoherentMotion_C#v1	1	500
926	1	3	33	0	0	3	3	199	401	597	1203	CoherentMotion_C#v1	1	500
852	1	5	51	1	1	3	3	312	288	936	864	CoherentMotion_C#v1	1	500
911	0	7	70	2	1	3	3	424	176	1272	528	CoherentMotion_C#v1	1	500
755	0	1	14	2	1	3	3	87	513	261	1539	CoherentMotion_C#v1	1	500
884	1	1	14	3	3	3	3	87	513	261	1539	CoherentMotion_C#v1	1	500
766	1	4	42	1	1	3	3	256	344	768	1032	CoherentMotion_C#v1	1	500
704	1	3	33	1	1	3	3	199	401	597	1203	CoherentMotion_C#v1	1	500
886	0	7	70	2	0	3	3	424	176	1272	528	CoherentMotion_C#v1	1	500
713	1	2	23	2	2	3	3	143	457	429	1371	CoherentMotion_C#v1	1	500
632	0	1	14	2	1	3	3	87	513	261	1539	CoherentMotion_C#v1	1	500
726	1	2	23	3	3	3	3	143	457	429	1371	CoherentMotion_C#v1	1	500
838	0	4	42	0	1	3	3	256	344	768	1032	CoherentMotion_C#v1	1	500
679	0	1	14	1	3	3	3	87	513	261	1539	CoherentMotion_C#v1	1	500
2104	0	2	23	0	3	3	3	143	457	429	1371	CoherentMotion_C#v1	1	500
866	1	4	42	1	1	3	3	256	344	768	1032	CoherentMotion_C#v1	1	500
924	1	1	14	3	3	3	3	87	513	261	1539	CoherentMotion_C#v1	1	500
688	1	4	42	1	1	3	3	256	344	768	1032	CoherentMotion_C#v1	1	500
644	1	5	51	3	3	3	3	312	288	936	864	CoherentMotion_C#v1	1	500
765	0	5	51	0	1	3	3	312	288	936	864	CoherentMotion_C#v1	1	500
986	0	0	5	2	3	3	3	31	569	93	1707	CoherentMotion_C#v1	1	500
1005	0	4	42	0	1	3	3	256	344	768	1032	CoherentMotion_C#v1	1	500
1667	0	5	51	0	2	3	3	312	288	936	864	CoherentMotion_C#v1	1	500
1449	0	5	51	0	3	3	3	312	288	936	864	CoherentMotion_C#v1	1	500
1637	1	4	42	0	0	3	3	256	344	768	1032	CoherentMotion_C#v1	1	500
689	1	7	70	3	3	3	3	424	176	1272	528	CoherentMotion_C#v1	1	500
570	1	0	5	1	1	3	3	31	569	93	1707	CoherentMotion_C#v1	1	500
668	1	3	33	0	0	3	3	199	401	597	1203	CoherentMotion_C#v1	1	500
596	1	6	61	1	1	3	3	368	232	1104	696	CoherentMotion_C#v1	1	500
696	1	7	70	3	3	3	3	424	176	1272	528	CoherentMotion_C#v1	1	500
662	0	1	14	0	1	3	3	87	513	261	1539	CoherentMotion_C#v1	1	500
1019	1	4	42	0	0	3	3	256	344	768	1032	CoherentMotion_C#v1	1	500
594	1	7	70	2	2	3	3	424	176	1272	528	CoherentMotion_C#v1	1	500
750	0	2	23	1	3	3	3	143	457	429	1371	CoherentMotion_C#v1	1	500
749	1	2	23	3	3	3	3	143	457	429	1371	CoherentMotion_C#v1	1	500
782	0	5	51	3	1	3	3	312	288	936	864	CoherentMotion_C#v1	1	500
903	1	4	42	0	0	3	3	256	344	768	1032	CoherentMotion_C#v1	1	500
882	0	5	51	2	0	3	3	312	288	936	864	CoherentMotion_C#v1	1	500
767	0	4	42	0	2	3	3	256	344	768	1032	CoherentMotion_C#v1	1	500
654	1	2	23	0	0	3	3	143	457	429	1371	CoherentMotion_C#v1	1	500
649	1	6	61	3	3	3	3	368	232	1104	696	CoherentMotion_C#v1	1	500
666	0	3	33	0	1	3	3	199	401	597	1203	CoherentMotion_C#v1	1	500
586	1	6	61	0	0	3	3	368	232	1104	696	CoherentMotion_C#v1	1	500
1046	0	0	5	2	0	3	3	31	569	93	1707	CoherentMotion_C#v1	1	500
534	1	7	70	2	2	3	3	424	176	1272	528	CoherentMotion_C#v1	1	500
702	1	6	61	3	3	3	3	368	232	1104	696	CoherentMotion_C#v1	1	500
661	0	0	5	2	1	3	3	31	569	93	1707	CoherentMotion_C#v1	1	500
1370	0	4	42	0	3	3	3	256	344	768	1032	CoherentMotion_C#v1	1	500
612	1	4	42	1	1	3	3	256	344	768	1032	CoherentMotion_C#v1	1	500
652	1	4	42	1	1	3	3	256	344	768	1032	CoherentMotion_C#v1	1	500
709	0	4	42	0	3	3	3	256	344	768	1032	CoherentMotion_C#v1	1	500
677	0	3	33	0	1	3	3	199	401	597	1203	CoherentMotion_C#v1	1	500
1420	0	2	23	2	0	3	3	143	457	429	1371	CoherentMotion_C#v1	1	500
653	1	4	42	1	1	3	3	256	344	768	1032	CoherentMotion_C#v1	1	500
1289	1	0	5	1	1	3	3	31	569	93	1707	CoherentMotion_C#v1	1	500
712	1	6	61	0	0	3	3	368	232	1104	696	CoherentMotion_C#v1	1	500
759	1	4	42	1	1	3	3	256	344	768	1032	CoherentMotion_C#v1	1	500
743	0	2	23	1	3	3	3	143	457	429	1371	CoherentMotion_C#v1	1	500
784	1	5	51	3	3	3	3	312	288	936	864	CoherentMotion_C#v1	1	500
776	1	5	51	3	3	3	3	312	288	936	864	CoherentMotion_C#v1	1	500
849	1	1	14	3	3	3	3	87	513	261	1539	CoherentMotion_C#v1	1	500
745	1	4	42	1	1	3	3	256	344	768	1032	CoherentMotion_C#v1	1	500
611	1	1	14	3	3	3	3	87	513	261	1539	CoherentMotion_C#v1	1	500
569	1	7	70	3	3	3	3	424	176	1272	528	CoherentMotion_C#v1	1	500
704	1	6	61	1	1	3	3	368	232	1104	696	CoherentMotion_C#v1	1	500
691	1	2	23	3	3	3	3	143	457	429	1371	CoherentMotion_C#v1	1	500
582	1	4	42	3	3	3	3	256	344	768	1032	CoherentMotion_C#v1	1	500
682	0	7	70	0	3	3	3	424	176	1272	528	CoherentMotion_C#v1	1	500
659	1	3	33	1	1	3	3	199	401	597	1203	CoherentMotion_C#v1	1	500
995	0	3	33	3	1	3	3	199	401	597	1203	CoherentMotion_C#v1	1	500
640	0	3	33	2	3	3	3	199	401	597	1203	CoherentMotion_C#v1	1	500
971	1	5	51	0	0	3	3	312	288	936	864	CoherentMotion_C#v1	1	500
1012	1	2	23	1	1	3	3	143	457	429	1371	CoherentMotion_C#v1	1	500
916	1	3	33	3	3	3	3	199	401	597	1203	CoherentMotion_C#v1	1	500
2392	0	0	5	1	0	3	3	31	569	93	1707	CoherentMotion_C#v1	1	500
768	0	7	70	2	1	3	3	424	176	1272	528	CoherentMotion_C#v1	1	500
562	1	4	42	3	3	3	3	256	344	768	1032	CoherentMotion_C#v1	1	500
966	1	6	61	0	0	3	3	368	232	1104	696	CoherentMotion_C#v1	1	500
971	1	6	61	2	2	3	3	368	232	1104	696	CoherentMotion_C#v1	1	500
1152	0	0	5	2	0	3	3	31	569	93	1707	CoherentMotion_C#v1	1	500
684	1	6	61	3	3	3	3	368	232	1104	696	CoherentMotion_C#v1	1	500
891	0	1	14	2	1	3	3	87	513	261	1539	CoherentMotion_C#v1	1	500
717	1	5	51	3	3	3	3	312	288	936	864	CoherentMotion_C#v1	1	500
771	0	6	61	2	3	3	3	368	232	1104	696	CoherentMotion_C#v1	1	500
1276	0	0	5	3	0	3	3	31	569	93	1707	CoherentMotion_C#v1	1	500
850	1	7	70	0	0	3	3	424	176	1272	528	CoherentMotion_C#v1	1	500
828	1	3	33	3	3	3	3	199	401	597	1203	CoherentMotion_C#v1	1	500
823	1	5	51	1	1	3	3	312	288	936	864	CoherentMotion_C#v1	1	500
1383	0	0	5	1	0	3	3	31	569	93	1707	CoherentMotion_C#v1	1	500
834	1	6	61	0	0	3	3	368	232	1104	696	CoherentMotion_C#v1	1	500
925	1	0	5	1	1	3	3	31	569	93	1707	CoherentMotion_C#v1	1	500
689	1	1	14	1	1	3	3	87	513	261	1539	CoherentMotion_C#v1	1	500
1067	1	5	51	0	0	3	3	312	288	936	864	CoherentMotion_C#v1	1	500
688	0	1	14	1	3	3	3	87	513	261	1539	CoherentMotion_C#v1	1	500
526	1	4	42	1	1	3	3	256	344	768	1032	CoherentMotion_C#v1	1	500
561	1	7	70	1	1	3	3	424	176	1272	528	CoherentMotion_C#v1	1	500
693	0	4	42	2	0	3	3	256	344	768	1032	CoherentMotion_C#v1	1	500
938	1	7	70	3	3	3	3	424	176	1272	528	CoherentMotion_C#v1	1	500
632	1	4	42	3	3	3	3	256	344	768	1032	CoherentMotion_C#v1	1	500
701	0	6	61	2	0	3	3	368	232	1104	696	CoherentMotion_C#v1	1	500
628	1	6	61	3	3	3	3	368	232	1104	696	CoherentMotion_C#v1	1	500
625	1	7	70	3	3	3	3	424	176	1272	528	CoherentMotion_C#v1	1	500
629	1	6	61	0	0	3	3	368	232	1104	696	CoherentMotion_C#v1	1	500
649	1	4	42	1	1	3	3	256	344	768	1032	CoherentMotion_C#v1	1	500
656	1	7	70	0	0	3	3	424	176	1272	528	CoherentMotion_C#v1	1	500
750	0	0	5	3	1	3	3	31	569	93	1707	CoherentMotion_C#v1	1	500
1006	1	2	23	0	0	3	3	143	457	429	1371	CoherentMotion_C#v1	1	500
741	1	6	61	2	2	3	3	368	232	1104	696	CoherentMotion_C#v1	1	500
757	0	2	23	1	3	3	3	143	457	429	1371	CoherentMotion_C#v1	1	500
676	1	4	42	3	3	3	3	256	344	768	1032	CoherentMotion_C#v1	1	500
1090	1	7	70	2	2	3	3	424	176	1272	528	CoherentMotion_C#v1	1	500
768	0	0	5	1	0	3	3	31	569	93	1707	CoherentMotion_C#v1	1	500
572	1	4	42	1	1	3	3	256	344	768	1032	CoherentMotion_C#v1	1	500
737	1	5	51	0	0	3	3	312	288	936	864	CoherentMotion_C#v1	1	500
591	1	2	23	1	1	3	3	143	457	429	1371	CoherentMotion_C#v1	1	500
1043	0	2	23	2	0	3	3	143	457	429	1371	CoherentMotion_C#v1	1	500
685	1	6	61	1	1	3	3	368	232	1104	696	CoherentMotion_C#v1	1	500
763	0	5	51	2	0	3	3	312	288	936	864	CoherentMotion_C#v1	1	500
1098	1	1	14	2	2	3	3	87	513	261	1539	CoherentMotion_C#v1	1	500
1293	1	3	33	1	1	3	3	199	401	597	1203	CoherentMotion_C#v1	1	500
642	1	6	61	3	3	3	3	368	232	1104	696	CoherentMotion_C#v1	1	500
895	0	3	33	2	0	3	3	199	401	597	1203	CoherentMotion_C#v1	1	500
1515	0	6	61	3	2	3	3	368	232	1104	696	CoherentMotion_C#v1	1	500
599	0	0	5	0	1	3	3	31	569	93	1707	CoherentMotion_C#v1	1	500
521	1	1	14	3	3	3	3	87	513	261	1539	CoherentMotion_C#v1	1	500
1397	0	1	14	2	0	3	3	87	513	261	1539	CoherentMotion_C#v1	1	500
743	0	4	42	2	0	3	3	256	344	768	1032	CoherentMotion_C#v1	1	500
1405	1	2	23	2	2	3	3	143	457	429	1371	CoherentMotion_C#v1	1	500
912	1	7	70	3	3	3	3	424	176	1272	528	CoherentMotion_C#v1	1	500
610	1	5	51	1	1	3	3	312	288	936	864	CoherentMotion_C#v1	1	500
711	1	2	23	3	3	3	3	143	457	429	1371	CoherentMotion_C#v1	1	500
615	0	2	23	3	0	3	3	143	457	429	1371	CoherentMotion_C#v1	1	500
780	1	3	33	2	2	3	3	199	401	597	1203	CoherentMotion_C#v1	1	500
