# Supplementary material for: The Leuven Embedded Figures Test (L-EFT): measuring perception, intelligence or executive function?
Source: PeerJ. 2018 Mar 26;6:e4524. doi: 10.7717/peerj.4524 (PMC5875396; doi:10.7717/peerj.4524)
Supplement: Supplemental Information 9 [file peerj-06-4524-s009.zip › Study 1/CoherentMotion/118540CoherentMotion.csv]

ReactionTime	Accuracy	CoherenceLevel	CoherenceValue	StimDirection	RespDirection	G_MeanCoherentSpeed	G_MeanRandomSpeed	TotalCoherent	TotalRandom	TotalCoherentSpeed	TotalRandomSpeed	TestID	MainPrac	MotionDuration
6255	0	2	23	3	2	3	3	143	457	429	1371	CoherentMotion_C#v1	0	1000
1439	1	6	61	0	0	3	3	368	232	1104	696	CoherentMotion_C#v1	0	1000
2205	1	4	42	1	1	3	3	256	344	768	1032	CoherentMotion_C#v1	0	1000
1841	1	3	33	0	0	3	3	199	401	597	1203	CoherentMotion_C#v1	0	1000
2127	0	2	23	3	1	3	3	143	457	429	1371	CoherentMotion_C#v1	0	1000
1825	0	3	33	3	0	3	3	199	401	597	1203	CoherentMotion_C#v1	0	1000
1458	1	4	42	2	2	3	3	256	344	768	1032	CoherentMotion_C#v1	0	1000
1911	0	4	42	1	2	3	3	256	344	768	1032	CoherentMotion_C#v1	0	1000
2382	1	7	70	2	2	3	3	424	176	1272	528	CoherentMotion_C#v1	0	1000
1705	1	1	14	2	2	3	3	87	513	261	1539	CoherentMotion_C#v1	0	1000
1905	0	1	14	1	3	3	3	87	513	261	1539	CoherentMotion_C#v1	0	1000
2615	1	1	14	0	0	3	3	87	513	261	1539	CoherentMotion_C#v1	0	1000
1992	0	4	42	0	2	3	3	256	344	768	1032	CoherentMotion_C#v1	0	1000
1759	0	1	14	0	1	3	3	87	513	261	1539	CoherentMotion_C#v1	0	1000
1697	0	1	14	1	0	3	3	87	513	261	1539	CoherentMotion_C#v1	0	1000
1539	1	3	33	0	0	3	3	199	401	597	1203	CoherentMotion_C#v1	0	1000
1574	1	5	51	2	2	3	3	312	288	936	864	CoherentMotion_C#v1	0	1000
1452	1	4	42	2	2	3	3	256	344	768	1032	CoherentMotion_C#v1	0	1000
2181	0	0	5	0	3	3	3	31	569	93	1707	CoherentMotion_C#v1	0	1000
3337	0	5	51	2	0	3	3	312	288	936	864	CoherentMotion_C#v1	0	1000
1277	1	5	51	2	2	3	3	312	288	936	864	CoherentMotion_C#v1	0	1000
1634	1	7	70	1	1	3	3	424	176	1272	528	CoherentMotion_C#v1	0	1000
1674	1	7	70	2	2	3	3	424	176	1272	528	CoherentMotion_C#v1	0	1000
2216	0	0	5	0	3	3	3	31	569	93	1707	CoherentMotion_C#v1	0	1000
1427	1	3	33	1	1	3	3	199	401	597	1203	CoherentMotion_C#v1	0	1000
1760	1	5	51	0	0	3	3	312	288	936	864	CoherentMotion_C#v1	0	1000
1667	0	0	5	3	0	3	3	31	569	93	1707	CoherentMotion_C#v1	0	1000
1611	1	2	23	1	1	3	3	143	457	429	1371	CoherentMotion_C#v1	0	1000
1546	1	7	70	3	3	3	3	424	176	1272	528	CoherentMotion_C#v1	0	1000
1454	0	1	14	1	2	3	3	87	513	261	1539	CoherentMotion_C#v1	0	1000
1784	1	2	23	1	1	3	3	143	457	429	1371	CoherentMotion_C#v1	0	1000
1450	1	5	51	3	3	3	3	312	288	936	864	CoherentMotion_C#v1	0	1000
1907	0	2	23	1	0	3	3	143	457	429	1371	CoherentMotion_C#v1	0	1000
1489	1	7	70	0	0	3	3	424	176	1272	528	CoherentMotion_C#v1	0	1000
1805	0	1	14	1	3	3	3	87	513	261	1539	CoherentMotion_C#v1	0	1000
1536	0	0	5	0	3	3	3	31	569	93	1707	CoherentMotion_C#v1	0	1000
2227	0	6	61	1	2	3	3	368	232	1104	696	CoherentMotion_C#v1	0	1000
1754	1	4	42	1	1	3	3	256	344	768	1032	CoherentMotion_C#v1	0	1000
1582	0	2	23	2	0	3	3	143	457	429	1371	CoherentMotion_C#v1	0	1000
1358	1	1	14	3	3	3	3	87	513	261	1539	CoherentMotion_C#v1	0	1000
2305	0	0	5	1	3	3	3	31	569	93	1707	CoherentMotion_C#v1	0	1000
1417	1	5	51	2	2	3	3	312	288	936	864	CoherentMotion_C#v1	0	1000
1637	1	6	61	1	1	3	3	368	232	1104	696	CoherentMotion_C#v1	0	1000
1418	1	3	33	2	2	3	3	199	401	597	1203	CoherentMotion_C#v1	0	1000
1586	1	0	5	3	3	3	3	31	569	93	1707	CoherentMotion_C#v1	0	1000
1528	1	4	42	0	0	3	3	256	344	768	1032	CoherentMotion_C#v1	0	1000
1420	1	3	33	0	0	3	3	199	401	597	1203	CoherentMotion_C#v1	0	1000
1366	1	6	61	2	2	3	3	368	232	1104	696	CoherentMotion_C#v1	0	1000
1597	1	6	61	2	2	3	3	368	232	1104	696	CoherentMotion_C#v1	0	1000
1468	1	5	51	0	0	3	3	312	288	936	864	CoherentMotion_C#v1	0	1000
1715	0	0	5	3	1	3	3	31	569	93	1707	CoherentMotion_C#v1	0	1000
1558	1	2	23	0	0	3	3	143	457	429	1371	CoherentMotion_C#v1	0	1000
1444	1	7	70	2	2	3	3	424	176	1272	528	CoherentMotion_C#v1	0	1000
1562	1	1	14	3	3	3	3	87	513	261	1539	CoherentMotion_C#v1	0	1000
1355	1	3	33	3	3	3	3	199	401	597	1203	CoherentMotion_C#v1	0	1000
1402	1	4	42	0	0	3	3	256	344	768	1032	CoherentMotion_C#v1	0	1000
1380	1	5	51	3	3	3	3	312	288	936	864	CoherentMotion_C#v1	0	1000
1427	1	4	42	2	2	3	3	256	344	768	1032	CoherentMotion_C#v1	0	1000
1428	1	7	70	3	3	3	3	424	176	1272	528	CoherentMotion_C#v1	0	1000
1477	1	3	33	3	3	3	3	199	401	597	1203	CoherentMotion_C#v1	0	1000
1485	1	2	23	0	0	3	3	143	457	429	1371	CoherentMotion_C#v1	0	1000
1620	0	1	14	3	2	3	3	87	513	261	1539	CoherentMotion_C#v1	0	1000
1458	1	7	70	3	3	3	3	424	176	1272	528	CoherentMotion_C#v1	0	1000
1421	1	4	42	0	0	3	3	256	344	768	1032	CoherentMotion_C#v1	0	1000
1398	1	4	42	2	2	3	3	256	344	768	1032	CoherentMotion_C#v1	0	1000
1487	1	5	51	2	2	3	3	312	288	936	864	CoherentMotion_C#v1	0	1000
1422	1	1	14	2	2	3	3	87	513	261	1539	CoherentMotion_C#v1	0	1000
1321	1	2	23	2	2	3	3	143	457	429	1371	CoherentMotion_C#v1	0	1000
1417	1	5	51	0	0	3	3	312	288	936	864	CoherentMotion_C#v1	0	1000
1628	0	3	33	2	1	3	3	199	401	597	1203	CoherentMotion_C#v1	0	1000
2168	1	7	70	3	3	3	3	424	176	1272	528	CoherentMotion_C#v1	0	1000
2086	0	2	23	3	1	3	3	143	457	429	1371	CoherentMotion_C#v1	0	1000
1570	1	3	33	3	3	3	3	199	401	597	1203	CoherentMotion_C#v1	0	1000
1790	0	2	23	1	0	3	3	143	457	429	1371	CoherentMotion_C#v1	0	1000
1810	0	3	33	3	1	3	3	199	401	597	1203	CoherentMotion_C#v1	0	1000
1669	1	2	23	0	0	3	3	143	457	429	1371	CoherentMotion_C#v1	0	1000
1601	1	7	70	2	2	3	3	424	176	1272	528	CoherentMotion_C#v1	0	1000
1610	0	1	14	2	3	3	3	87	513	261	1539	CoherentMotion_C#v1	0	1000
1489	1	7	70	3	3	3	3	424	176	1272	528	CoherentMotion_C#v1	0	1000
1796	0	4	42	3	0	3	3	256	344	768	1032	CoherentMotion_C#v1	0	1000
2450	0	1	14	1	2	3	3	87	513	261	1539	CoherentMotion_C#v1	1	500
1310	1	1	14	1	1	3	3	87	513	261	1539	CoherentMotion_C#v1	1	500
1188	1	0	5	1	1	3	3	31	569	93	1707	CoherentMotion_C#v1	1	500
1008	1	3	33	2	2	3	3	199	401	597	1203	CoherentMotion_C#v1	1	500
1094	1	3	33	0	0	3	3	199	401	597	1203	CoherentMotion_C#v1	1	500
1054	1	5	51	2	2	3	3	312	288	936	864	CoherentMotion_C#v1	1	500
975	1	5	51	0	0	3	3	312	288	936	864	CoherentMotion_C#v1	1	500
919	1	2	23	2	2	3	3	143	457	429	1371	CoherentMotion_C#v1	1	500
956	1	7	70	2	2	3	3	424	176	1272	528	CoherentMotion_C#v1	1	500
1071	1	2	23	1	1	3	3	143	457	429	1371	CoherentMotion_C#v1	1	500
1844	0	0	5	2	3	3	3	31	569	93	1707	CoherentMotion_C#v1	1	500
2228	1	4	42	1	1	3	3	256	344	768	1032	CoherentMotion_C#v1	1	500
1282	1	1	14	2	2	3	3	87	513	261	1539	CoherentMotion_C#v1	1	500
1121	1	6	61	3	3	3	3	368	232	1104	696	CoherentMotion_C#v1	1	500
1074	1	6	61	2	2	3	3	368	232	1104	696	CoherentMotion_C#v1	1	500
1018	1	3	33	2	2	3	3	199	401	597	1203	CoherentMotion_C#v1	1	500
3399	0	1	14	2	0	3	3	87	513	261	1539	CoherentMotion_C#v1	1	500
1121	1	7	70	3	3	3	3	424	176	1272	528	CoherentMotion_C#v1	1	500
917	1	5	51	3	3	3	3	312	288	936	864	CoherentMotion_C#v1	1	500
976	1	3	33	2	2	3	3	199	401	597	1203	CoherentMotion_C#v1	1	500
1089	1	2	23	2	2	3	3	143	457	429	1371	CoherentMotion_C#v1	1	500
1098	1	3	33	0	0	3	3	199	401	597	1203	CoherentMotion_C#v1	1	500
1196	1	4	42	0	0	3	3	256	344	768	1032	CoherentMotion_C#v1	1	500
1166	1	2	23	1	1	3	3	143	457	429	1371	CoherentMotion_C#v1	1	500
1042	1	0	5	0	0	3	3	31	569	93	1707	CoherentMotion_C#v1	1	500
1138	1	6	61	3	3	3	3	368	232	1104	696	CoherentMotion_C#v1	1	500
1187	0	2	23	1	0	3	3	143	457	429	1371	CoherentMotion_C#v1	1	500
1003	0	1	14	2	0	3	3	87	513	261	1539	CoherentMotion_C#v1	1	500
884	0	0	5	2	0	3	3	31	569	93	1707	CoherentMotion_C#v1	1	500
922	1	3	33	1	1	3	3	199	401	597	1203	CoherentMotion_C#v1	1	500
966	1	4	42	2	2	3	3	256	344	768	1032	CoherentMotion_C#v1	1	500
1316	1	6	61	0	0	3	3	368	232	1104	696	CoherentMotion_C#v1	1	500
996	1	0	5	2	2	3	3	31	569	93	1707	CoherentMotion_C#v1	1	500
1159	0	3	33	2	1	3	3	199	401	597	1203	CoherentMotion_C#v1	1	500
811	1	6	61	2	2	3	3	368	232	1104	696	CoherentMotion_C#v1	1	500
933	1	3	33	3	3	3	3	199	401	597	1203	CoherentMotion_C#v1	1	500
1104	1	5	51	1	1	3	3	312	288	936	864	CoherentMotion_C#v1	1	500
1427	1	0	5	1	1	3	3	31	569	93	1707	CoherentMotion_C#v1	1	500
1124	1	1	14	3	3	3	3	87	513	261	1539	CoherentMotion_C#v1	1	500
1310	1	5	51	0	0	3	3	312	288	936	864	CoherentMotion_C#v1	1	500
1228	1	6	61	1	1	3	3	368	232	1104	696	CoherentMotion_C#v1	1	500
888	1	4	42	3	3	3	3	256	344	768	1032	CoherentMotion_C#v1	1	500
924	1	5	51	3	3	3	3	312	288	936	864	CoherentMotion_C#v1	1	500
922	1	7	70	0	0	3	3	424	176	1272	528	CoherentMotion_C#v1	1	500
1982	0	0	5	3	2	3	3	31	569	93	1707	CoherentMotion_C#v1	1	500
840	1	3	33	1	1	3	3	199	401	597	1203	CoherentMotion_C#v1	1	500
938	1	6	61	2	2	3	3	368	232	1104	696	CoherentMotion_C#v1	1	500
950	1	5	51	3	3	3	3	312	288	936	864	CoherentMotion_C#v1	1	500
931	1	0	5	1	1	3	3	31	569	93	1707	CoherentMotion_C#v1	1	500
1031	1	1	14	3	3	3	3	87	513	261	1539	CoherentMotion_C#v1	1	500
1032	1	4	42	0	0	3	3	256	344	768	1032	CoherentMotion_C#v1	1	500
886	0	7	70	0	2	3	3	424	176	1272	528	CoherentMotion_C#v1	1	500
847	1	7	70	0	0	3	3	424	176	1272	528	CoherentMotion_C#v1	1	500
934	1	5	51	3	3	3	3	312	288	936	864	CoherentMotion_C#v1	1	500
994	1	3	33	3	3	3	3	199	401	597	1203	CoherentMotion_C#v1	1	500
936	1	2	23	1	1	3	3	143	457	429	1371	CoherentMotion_C#v1	1	500
1026	1	3	33	0	0	3	3	199	401	597	1203	CoherentMotion_C#v1	1	500
924	1	3	33	1	1	3	3	199	401	597	1203	CoherentMotion_C#v1	1	500
1065	0	5	51	2	0	3	3	312	288	936	864	CoherentMotion_C#v1	1	500
811	1	4	42	3	3	3	3	256	344	768	1032	CoherentMotion_C#v1	1	500
1124	1	1	14	0	0	3	3	87	513	261	1539	CoherentMotion_C#v1	1	500
1028	1	2	23	1	1	3	3	143	457	429	1371	CoherentMotion_C#v1	1	500
860	1	5	51	2	2	3	3	312	288	936	864	CoherentMotion_C#v1	1	500
870	1	6	61	1	1	3	3	368	232	1104	696	CoherentMotion_C#v1	1	500
1322	0	0	5	1	0	3	3	31	569	93	1707	CoherentMotion_C#v1	1	500
1369	0	2	23	1	3	3	3	143	457	429	1371	CoherentMotion_C#v1	1	500
866	1	7	70	0	0	3	3	424	176	1272	528	CoherentMotion_C#v1	1	500
869	1	3	33	1	1	3	3	199	401	597	1203	CoherentMotion_C#v1	1	500
831	1	7	70	2	2	3	3	424	176	1272	528	CoherentMotion_C#v1	1	500
2065	0	0	5	0	3	3	3	31	569	93	1707	CoherentMotion_C#v1	1	500
820	1	6	61	1	1	3	3	368	232	1104	696	CoherentMotion_C#v1	1	500
886	0	1	14	1	2	3	3	87	513	261	1539	CoherentMotion_C#v1	1	500
1342	0	0	5	0	1	3	3	31	569	93	1707	CoherentMotion_C#v1	1	500
1239	1	7	70	1	1	3	3	424	176	1272	528	CoherentMotion_C#v1	1	500
1094	1	4	42	2	2	3	3	256	344	768	1032	CoherentMotion_C#v1	1	500
1374	0	0	5	0	2	3	3	31	569	93	1707	CoherentMotion_C#v1	1	500
1015	1	4	42	0	0	3	3	256	344	768	1032	CoherentMotion_C#v1	1	500
1149	1	2	23	0	0	3	3	143	457	429	1371	CoherentMotion_C#v1	1	500
896	1	3	33	2	2	3	3	199	401	597	1203	CoherentMotion_C#v1	1	500
1012	1	4	42	0	0	3	3	256	344	768	1032	CoherentMotion_C#v1	1	500
864	1	7	70	3	3	3	3	424	176	1272	528	CoherentMotion_C#v1	1	500
1405	0	0	5	3	0	3	3	31	569	93	1707	CoherentMotion_C#v1	1	500
910	1	1	14	2	2	3	3	87	513	261	1539	CoherentMotion_C#v1	1	500
962	0	0	5	2	3	3	3	31	569	93	1707	CoherentMotion_C#v1	1	500
800	1	2	23	2	2	3	3	143	457	429	1371	CoherentMotion_C#v1	1	500
1272	1	4	42	0	0	3	3	256	344	768	1032	CoherentMotion_C#v1	1	500
1400	0	2	23	0	3	3	3	143	457	429	1371	CoherentMotion_C#v1	1	500
800	1	1	14	2	2	3	3	87	513	261	1539	CoherentMotion_C#v1	1	500
847	1	6	61	1	1	3	3	368	232	1104	696	CoherentMotion_C#v1	1	500
829	1	7	70	1	1	3	3	424	176	1272	528	CoherentMotion_C#v1	1	500
1304	0	4	42	2	0	3	3	256	344	768	1032	CoherentMotion_C#v1	1	500
676	1	7	70	3	3	3	3	424	176	1272	528	CoherentMotion_C#v1	1	500
1177	1	7	70	0	0	3	3	424	176	1272	528	CoherentMotion_C#v1	1	500
1111	1	4	42	1	1	3	3	256	344	768	1032	CoherentMotion_C#v1	1	500
1144	1	7	70	1	1	3	3	424	176	1272	528	CoherentMotion_C#v1	1	500
1371	0	0	5	1	0	3	3	31	569	93	1707	CoherentMotion_C#v1	1	500
844	1	6	61	3	3	3	3	368	232	1104	696	CoherentMotion_C#v1	1	500
900	1	4	42	2	2	3	3	256	344	768	1032	CoherentMotion_C#v1	1	500
834	1	7	70	2	2	3	3	424	176	1272	528	CoherentMotion_C#v1	1	500
1061	1	1	14	1	1	3	3	87	513	261	1539	CoherentMotion_C#v1	1	500
971	1	7	70	0	0	3	3	424	176	1272	528	CoherentMotion_C#v1	1	500
873	1	7	70	1	1	3	3	424	176	1272	528	CoherentMotion_C#v1	1	500
1278	1	4	42	2	2	3	3	256	344	768	1032	CoherentMotion_C#v1	1	500
845	1	7	70	3	3	3	3	424	176	1272	528	CoherentMotion_C#v1	1	500
1118	1	3	33	3	3	3	3	199	401	597	1203	CoherentMotion_C#v1	1	500
966	1	1	14	0	0	3	3	87	513	261	1539	CoherentMotion_C#v1	1	500
1598	0	1	14	2	0	3	3	87	513	261	1539	CoherentMotion_C#v1	1	500
835	0	1	14	0	3	3	3	87	513	261	1539	CoherentMotion_C#v1	1	500
782	0	0	5	1	0	3	3	31	569	93	1707	CoherentMotion_C#v1	1	500
843	1	4	42	3	3	3	3	256	344	768	1032	CoherentMotion_C#v1	1	500
770	1	4	42	0	0	3	3	256	344	768	1032	CoherentMotion_C#v1	1	500
1139	1	1	14	2	2	3	3	87	513	261	1539	CoherentMotion_C#v1	1	500
844	1	5	51	2	2	3	3	312	288	936	864	CoherentMotion_C#v1	1	500
1222	1	4	42	0	0	3	3	256	344	768	1032	CoherentMotion_C#v1	1	500
1059	1	4	42	0	0	3	3	256	344	768	1032	CoherentMotion_C#v1	1	500
906	1	6	61	2	2	3	3	368	232	1104	696	CoherentMotion_C#v1	1	500
1086	1	5	51	0	0	3	3	312	288	936	864	CoherentMotion_C#v1	1	500
879	1	3	33	3	3	3	3	199	401	597	1203	CoherentMotion_C#v1	1	500
931	1	5	51	2	2	3	3	312	288	936	864	CoherentMotion_C#v1	1	500
1465	1	3	33	0	0	3	3	199	401	597	1203	CoherentMotion_C#v1	1	500
1354	0	0	5	3	0	3	3	31	569	93	1707	CoherentMotion_C#v1	1	500
1072	1	4	42	0	0	3	3	256	344	768	1032	CoherentMotion_C#v1	1	500
971	1	0	5	1	1	3	3	31	569	93	1707	CoherentMotion_C#v1	1	500
1912	0	0	5	3	2	3	3	31	569	93	1707	CoherentMotion_C#v1	1	500
1215	1	5	51	2	2	3	3	312	288	936	864	CoherentMotion_C#v1	1	500
824	1	6	61	1	1	3	3	368	232	1104	696	CoherentMotion_C#v1	1	500
900	1	5	51	1	1	3	3	312	288	936	864	CoherentMotion_C#v1	1	500
1968	1	0	5	0	0	3	3	31	569	93	1707	CoherentMotion_C#v1	1	500
839	1	7	70	2	2	3	3	424	176	1272	528	CoherentMotion_C#v1	1	500
834	1	6	61	1	1	3	3	368	232	1104	696	CoherentMotion_C#v1	1	500
924	1	7	70	3	3	3	3	424	176	1272	528	CoherentMotion_C#v1	1	500
1017	0	0	5	1	2	3	3	31	569	93	1707	CoherentMotion_C#v1	1	500
1014	0	0	5	2	0	3	3	31	569	93	1707	CoherentMotion_C#v1	1	500
1814	1	2	23	1	1	3	3	143	457	429	1371	CoherentMotion_C#v1	1	500
920	1	4	42	2	2	3	3	256	344	768	1032	CoherentMotion_C#v1	1	500
1106	0	0	5	2	3	3	3	31	569	93	1707	CoherentMotion_C#v1	1	500
967	1	2	23	3	3	3	3	143	457	429	1371	CoherentMotion_C#v1	1	500
2757	0	0	5	3	0	3	3	31	569	93	1707	CoherentMotion_C#v1	1	500
833	0	5	51	0	2	3	3	312	288	936	864	CoherentMotion_C#v1	1	500
763	1	6	61	3	3	3	3	368	232	1104	696	CoherentMotion_C#v1	1	500
834	1	4	42	2	2	3	3	256	344	768	1032	CoherentMotion_C#v1	1	500
954	1	5	51	0	0	3	3	312	288	936	864	CoherentMotion_C#v1	1	500
763	1	7	70	1	1	3	3	424	176	1272	528	CoherentMotion_C#v1	1	500
3596	1	0	5	2	2	3	3	31	569	93	1707	CoherentMotion_C#v1	1	500
974	1	4	42	1	1	3	3	256	344	768	1032	CoherentMotion_C#v1	1	500
907	1	2	23	3	3	3	3	143	457	429	1371	CoherentMotion_C#v1	1	500
1471	1	1	14	0	0	3	3	87	513	261	1539	CoherentMotion_C#v1	1	500
825	1	5	51	1	1	3	3	312	288	936	864	CoherentMotion_C#v1	1	500
763	1	7	70	1	1	3	3	424	176	1272	528	CoherentMotion_C#v1	1	500
877	1	6	61	3	3	3	3	368	232	1104	696	CoherentMotion_C#v1	1	500
1023	1	2	23	3	3	3	3	143	457	429	1371	CoherentMotion_C#v1	1	500
791	1	2	23	2	2	3	3	143	457	429	1371	CoherentMotion_C#v1	1	500
951	0	2	23	3	2	3	3	143	457	429	1371	CoherentMotion_C#v1	1	500
821	1	0	5	2	2	3	3	31	569	93	1707	CoherentMotion_C#v1	1	500
984	1	5	51	1	1	3	3	312	288	936	864	CoherentMotion_C#v1	1	500
1045	1	5	51	0	0	3	3	312	288	936	864	CoherentMotion_C#v1	1	500
1075	1	5	51	3	3	3	3	312	288	936	864	CoherentMotion_C#v1	1	500
866	1	5	51	2	2	3	3	312	288	936	864	CoherentMotion_C#v1	1	500
893	1	7	70	2	2	3	3	424	176	1272	528	CoherentMotion_C#v1	1	500
797	1	0	5	2	2	3	3	31	569	93	1707	CoherentMotion_C#v1	1	500
862	1	3	33	1	1	3	3	199	401	597	1203	CoherentMotion_C#v1	1	500
921	1	7	70	0	0	3	3	424	176	1272	528	CoherentMotion_C#v1	1	500
757	1	7	70	0	0	3	3	424	176	1272	528	CoherentMotion_C#v1	1	500
910	1	3	33	1	1	3	3	199	401	597	1203	CoherentMotion_C#v1	1	500
1165	1	4	42	0	0	3	3	256	344	768	1032	CoherentMotion_C#v1	1	500
868	1	4	42	1	1	3	3	256	344	768	1032	CoherentMotion_C#v1	1	500
1567	0	3	33	1	3	3	3	199	401	597	1203	CoherentMotion_C#v1	1	500
883	1	4	42	0	0	3	3	256	344	768	1032	CoherentMotion_C#v1	1	500
727	0	2	23	0	1	3	3	143	457	429	1371	CoherentMotion_C#v1	1	500
984	1	6	61	2	2	3	3	368	232	1104	696	CoherentMotion_C#v1	1	500
1374	1	1	14	3	3	3	3	87	513	261	1539	CoherentMotion_C#v1	1	500
1002	1	5	51	1	1	3	3	312	288	936	864	CoherentMotion_C#v1	1	500
829	1	7	70	3	3	3	3	424	176	1272	528	CoherentMotion_C#v1	1	500
954	1	5	51	0	0	3	3	312	288	936	864	CoherentMotion_C#v1	1	500
778	1	4	42	2	2	3	3	256	344	768	1032	CoherentMotion_C#v1	1	500
1076	1	2	23	2	2	3	3	143	457	429	1371	CoherentMotion_C#v1	1	500
1044	0	2	23	3	1	3	3	143	457	429	1371	CoherentMotion_C#v1	1	500
731	1	5	51	2	2	3	3	312	288	936	864	CoherentMotion_C#v1	1	500
832	1	5	51	3	3	3	3	312	288	936	864	CoherentMotion_C#v1	1	500
1591	0	0	5	2	0	3	3	31	569	93	1707	CoherentMotion_C#v1	1	500
1484	0	7	70	1	2	3	3	424	176	1272	528	CoherentMotion_C#v1	1	500
923	1	3	33	3	3	3	3	199	401	597	1203	CoherentMotion_C#v1	1	500
1221	0	1	14	2	3	3	3	87	513	261	1539	CoherentMotion_C#v1	1	500
2176	1	1	14	0	0	3	3	87	513	261	1539	CoherentMotion_C#v1	1	500
925	1	4	42	0	0	3	3	256	344	768	1032	CoherentMotion_C#v1	1	500
968	1	2	23	2	2	3	3	143	457	429	1371	CoherentMotion_C#v1	1	500
1019	1	6	61	0	0	3	3	368	232	1104	696	CoherentMotion_C#v1	1	500
876	1	7	70	2	2	3	3	424	176	1272	528	CoherentMotion_C#v1	1	500
802	1	6	61	1	1	3	3	368	232	1104	696	CoherentMotion_C#v1	1	500
1155	1	4	42	0	0	3	3	256	344	768	1032	CoherentMotion_C#v1	1	500
845	1	7	70	0	0	3	3	424	176	1272	528	CoherentMotion_C#v1	1	500
791	1	6	61	3	3	3	3	368	232	1104	696	CoherentMotion_C#v1	1	500
920	1	0	5	2	2	3	3	31	569	93	1707	CoherentMotion_C#v1	1	500
819	1	1	14	2	2	3	3	87	513	261	1539	CoherentMotion_C#v1	1	500
576	1	6	61	2	2	3	3	368	232	1104	696	CoherentMotion_C#v1	1	500
668	1	4	42	2	2	3	3	256	344	768	1032	CoherentMotion_C#v1	1	500
1586	1	1	14	2	2	3	3	87	513	261	1539	CoherentMotion_C#v1	1	500
734	0	1	14	0	2	3	3	87	513	261	1539	CoherentMotion_C#v1	1	500
1031	1	6	61	0	0	3	3	368	232	1104	696	CoherentMotion_C#v1	1	500
811	1	7	70	1	1	3	3	424	176	1272	528	CoherentMotion_C#v1	1	500
1367	1	2	23	0	0	3	3	143	457	429	1371	CoherentMotion_C#v1	1	500
888	1	6	61	0	0	3	3	368	232	1104	696	CoherentMotion_C#v1	1	500
1004	0	2	23	0	2	3	3	143	457	429	1371	CoherentMotion_C#v1	1	500
730	1	7	70	0	0	3	3	424	176	1272	528	CoherentMotion_C#v1	1	500
945	1	2	23	0	0	3	3	143	457	429	1371	CoherentMotion_C#v1	1	500
1016	1	7	70	1	1	3	3	424	176	1272	528	CoherentMotion_C#v1	1	500
862	1	7	70	3	3	3	3	424	176	1272	528	CoherentMotion_C#v1	1	500
865	1	2	23	2	2	3	3	143	457	429	1371	CoherentMotion_C#v1	1	500
876	1	7	70	2	2	3	3	424	176	1272	528	CoherentMotion_C#v1	1	500
845	1	1	14	2	2	3	3	87	513	261	1539	CoherentMotion_C#v1	1	500
809	1	5	51	3	3	3	3	312	288	936	864	CoherentMotion_C#v1	1	500
884	1	4	42	0	0	3	3	256	344	768	1032	CoherentMotion_C#v1	1	500
823	1	4	42	0	0	3	3	256	344	768	1032	CoherentMotion_C#v1	1	500
1305	1	2	23	0	0	3	3	143	457	429	1371	CoherentMotion_C#v1	1	500
716	1	5	51	1	1	3	3	312	288	936	864	CoherentMotion_C#v1	1	500
1086	1	4	42	0	0	3	3	256	344	768	1032	CoherentMotion_C#v1	1	500
879	1	6	61	2	2	3	3	368	232	1104	696	CoherentMotion_C#v1	1	500
1083	0	1	14	2	3	3	3	87	513	261	1539	CoherentMotion_C#v1	1	500
792	1	5	51	3	3	3	3	312	288	936	864	CoherentMotion_C#v1	1	500
1013	1	2	23	2	2	3	3	143	457	429	1371	CoherentMotion_C#v1	1	500
852	1	1	14	2	2	3	3	87	513	261	1539	CoherentMotion_C#v1	1	500
766	1	6	61	1	1	3	3	368	232	1104	696	CoherentMotion_C#v1	1	500
728	1	4	42	3	3	3	3	256	344	768	1032	CoherentMotion_C#v1	1	500
848	1	3	33	2	2	3	3	199	401	597	1203	CoherentMotion_C#v1	1	500
1250	0	1	14	1	2	3	3	87	513	261	1539	CoherentMotion_C#v1	1	500
827	1	5	51	0	0	3	3	312	288	936	864	CoherentMotion_C#v1	1	500
785	1	5	51	2	2	3	3	312	288	936	864	CoherentMotion_C#v1	1	500
729	1	7	70	3	3	3	3	424	176	1272	528	CoherentMotion_C#v1	1	500
1456	0	0	5	1	2	3	3	31	569	93	1707	CoherentMotion_C#v1	1	500
755	1	7	70	1	1	3	3	424	176	1272	528	CoherentMotion_C#v1	1	500
660	1	6	61	2	2	3	3	368	232	1104	696	CoherentMotion_C#v1	1	500
698	1	0	5	3	3	3	3	31	569	93	1707	CoherentMotion_C#v1	1	500
960	1	7	70	3	3	3	3	424	176	1272	528	CoherentMotion_C#v1	1	500
847	1	6	61	2	2	3	3	368	232	1104	696	CoherentMotion_C#v1	1	500
841	1	3	33	2	2	3	3	199	401	597	1203	CoherentMotion_C#v1	1	500
764	1	4	42	1	1	3	3	256	344	768	1032	CoherentMotion_C#v1	1	500
1396	0	0	5	0	2	3	3	31	569	93	1707	CoherentMotion_C#v1	1	500
2875	0	1	14	2	3	3	3	87	513	261	1539	CoherentMotion_C#v1	1	500
724	1	4	42	3	3	3	3	256	344	768	1032	CoherentMotion_C#v1	1	500
698	1	4	42	2	2	3	3	256	344	768	1032	CoherentMotion_C#v1	1	500
946	1	3	33	3	3	3	3	199	401	597	1203	CoherentMotion_C#v1	1	500
1231	0	0	5	2	3	3	3	31	569	93	1707	CoherentMotion_C#v1	1	500
692	1	2	23	2	2	3	3	143	457	429	1371	CoherentMotion_C#v1	1	500
1395	0	2	23	2	0	3	3	143	457	429	1371	CoherentMotion_C#v1	1	500
1242	0	0	5	1	3	3	3	31	569	93	1707	CoherentMotion_C#v1	1	500
1311	1	6	61	0	0	3	3	368	232	1104	696	CoherentMotion_C#v1	1	500
925	1	5	51	0	0	3	3	312	288	936	864	CoherentMotion_C#v1	1	500
955	0	0	5	2	0	3	3	31	569	93	1707	CoherentMotion_C#v1	1	500
848	1	4	42	0	0	3	3	256	344	768	1032	CoherentMotion_C#v1	1	500
771	1	7	70	1	1	3	3	424	176	1272	528	CoherentMotion_C#v1	1	500
860	0	2	23	1	3	3	3	143	457	429	1371	CoherentMotion_C#v1	1	500
999	1	2	23	0	0	3	3	143	457	429	1371	CoherentMotion_C#v1	1	500
741	1	3	33	2	2	3	3	199	401	597	1203	CoherentMotion_C#v1	1	500
742	1	4	42	1	1	3	3	256	344	768	1032	CoherentMotion_C#v1	1	500
810	1	2	23	3	3	3	3	143	457	429	1371	CoherentMotion_C#v1	1	500
1102	0	1	14	0	2	3	3	87	513	261	1539	CoherentMotion_C#v1	1	500
1514	1	2	23	1	1	3	3	143	457	429	1371	CoherentMotion_C#v1	1	500
893	1	3	33	0	0	3	3	199	401	597	1203	CoherentMotion_C#v1	1	500
2273	1	2	23	1	1	3	3	143	457	429	1371	CoherentMotion_C#v1	1	500
1186	0	0	5	0	2	3	3	31	569	93	1707	CoherentMotion_C#v1	1	500
869	1	6	61	0	0	3	3	368	232	1104	696	CoherentMotion_C#v1	1	500
992	0	3	33	2	0	3	3	199	401	597	1203	CoherentMotion_C#v1	1	500
1223	0	1	14	2	1	3	3	87	513	261	1539	CoherentMotion_C#v1	1	500
971	0	2	23	1	0	3	3	143	457	429	1371	CoherentMotion_C#v1	1	500
1081	1	4	42	2	2	3	3	256	344	768	1032	CoherentMotion_C#v1	1	500
1794	1	0	5	3	3	3	3	31	569	93	1707	CoherentMotion_C#v1	1	500
1365	1	6	61	0	0	3	3	368	232	1104	696	CoherentMotion_C#v1	1	500
878	0	0	5	1	3	3	3	31	569	93	1707	CoherentMotion_C#v1	1	500
1352	1	0	5	0	0	3	3	31	569	93	1707	CoherentMotion_C#v1	1	500
1569	1	1	14	2	2	3	3	87	513	261	1539	CoherentMotion_C#v1	1	500
1086	1	4	42	3	3	3	3	256	344	768	1032	CoherentMotion_C#v1	1	500
1303	1	6	61	0	0	3	3	368	232	1104	696	CoherentMotion_C#v1	1	500
1154	1	3	33	0	0	3	3	199	401	597	1203	CoherentMotion_C#v1	1	500
944	1	7	70	3	3	3	3	424	176	1272	528	CoherentMotion_C#v1	1	500
942	1	3	33	2	2	3	3	199	401	597	1203	CoherentMotion_C#v1	1	500
2145	0	1	14	0	1	3	3	87	513	261	1539	CoherentMotion_C#v1	1	500
798	1	5	51	1	1	3	3	312	288	936	864	CoherentMotion_C#v1	1	500
1032	1	3	33	1	1	3	3	199	401	597	1203	CoherentMotion_C#v1	1	500
877	1	5	51	3	3	3	3	312	288	936	864	CoherentMotion_C#v1	1	500
883	1	7	70	1	1	3	3	424	176	1272	528	CoherentMotion_C#v1	1	500
997	1	5	51	3	3	3	3	312	288	936	864	CoherentMotion_C#v1	1	500
854	1	4	42	2	2	3	3	256	344	768	1032	CoherentMotion_C#v1	1	500
727	1	5	51	2	2	3	3	312	288	936	864	CoherentMotion_C#v1	1	500
660	1	6	61	3	3	3	3	368	232	1104	696	CoherentMotion_C#v1	1	500
633	1	2	23	3	3	3	3	143	457	429	1371	CoherentMotion_C#v1	1	500
952	1	5	51	0	0	3	3	312	288	936	864	CoherentMotion_C#v1	1	500
1195	1	1	14	3	3	3	3	87	513	261	1539	CoherentMotion_C#v1	1	500
892	1	3	33	3	3	3	3	199	401	597	1203	CoherentMotion_C#v1	1	500
899	1	4	42	1	1	3	3	256	344	768	1032	CoherentMotion_C#v1	1	500
899	0	2	23	2	3	3	3	143	457	429	1371	CoherentMotion_C#v1	1	500
1247	1	0	5	1	1	3	3	31	569	93	1707	CoherentMotion_C#v1	1	500
876	1	3	33	3	3	3	3	199	401	597	1203	CoherentMotion_C#v1	1	500
838	0	4	42	0	1	3	3	256	344	768	1032	CoherentMotion_C#v1	1	500
663	1	7	70	3	3	3	3	424	176	1272	528	CoherentMotion_C#v1	1	500
886	1	0	5	2	2	3	3	31	569	93	1707	CoherentMotion_C#v1	1	500
1102	0	3	33	0	3	3	3	199	401	597	1203	CoherentMotion_C#v1	1	500
860	0	0	5	1	2	3	3	31	569	93	1707	CoherentMotion_C#v1	1	500
1143	0	1	14	0	3	3	3	87	513	261	1539	CoherentMotion_C#v1	1	500
945	1	2	23	2	2	3	3	143	457	429	1371	CoherentMotion_C#v1	1	500
834	1	6	61	3	3	3	3	368	232	1104	696	CoherentMotion_C#v1	1	500
928	1	1	14	0	0	3	3	87	513	261	1539	CoherentMotion_C#v1	1	500
1078	0	3	33	3	1	3	3	199	401	597	1203	CoherentMotion_C#v1	1	500
1135	1	2	23	0	0	3	3	143	457	429	1371	CoherentMotion_C#v1	1	500
864	1	3	33	2	2	3	3	199	401	597	1203	CoherentMotion_C#v1	1	500
1123	0	2	23	3	1	3	3	143	457	429	1371	CoherentMotion_C#v1	1	500
1446	0	3	33	0	1	3	3	199	401	597	1203	CoherentMotion_C#v1	1	500
928	0	0	5	0	2	3	3	31	569	93	1707	CoherentMotion_C#v1	1	500
819	1	0	5	3	3	3	3	31	569	93	1707	CoherentMotion_C#v1	1	500
710	1	3	33	1	1	3	3	199	401	597	1203	CoherentMotion_C#v1	1	500
869	1	3	33	0	0	3	3	199	401	597	1203	CoherentMotion_C#v1	1	500
855	1	2	23	1	1	3	3	143	457	429	1371	CoherentMotion_C#v1	1	500
882	1	4	42	2	2	3	3	256	344	768	1032	CoherentMotion_C#v1	1	500
886	1	7	70	0	0	3	3	424	176	1272	528	CoherentMotion_C#v1	1	500
905	0	7	70	0	2	3	3	424	176	1272	528	CoherentMotion_C#v1	1	500
1038	0	2	23	0	1	3	3	143	457	429	1371	CoherentMotion_C#v1	1	500
1080	1	4	42	0	0	3	3	256	344	768	1032	CoherentMotion_C#v1	1	500
1015	0	6	61	0	3	3	3	368	232	1104	696	CoherentMotion_C#v1	1	500
1313	0	2	23	0	1	3	3	143	457	429	1371	CoherentMotion_C#v1	1	500
1908	0	1	14	1	3	3	3	87	513	261	1539	CoherentMotion_C#v1	1	500
866	1	3	33	1	1	3	3	199	401	597	1203	CoherentMotion_C#v1	1	500
890	1	3	33	2	2	3	3	199	401	597	1203	CoherentMotion_C#v1	1	500
912	1	7	70	0	0	3	3	424	176	1272	528	CoherentMotion_C#v1	1	500
973	0	0	5	1	2	3	3	31	569	93	1707	CoherentMotion_C#v1	1	500
1164	1	3	33	2	2	3	3	199	401	597	1203	CoherentMotion_C#v1	1	500
846	1	6	61	2	2	3	3	368	232	1104	696	CoherentMotion_C#v1	1	500
730	1	6	61	1	1	3	3	368	232	1104	696	CoherentMotion_C#v1	1	500
1497	1	4	42	3	3	3	3	256	344	768	1032	CoherentMotion_C#v1	1	500
808	1	6	61	3	3	3	3	368	232	1104	696	CoherentMotion_C#v1	1	500
844	1	5	51	3	3	3	3	312	288	936	864	CoherentMotion_C#v1	1	500
790	1	5	51	1	1	3	3	312	288	936	864	CoherentMotion_C#v1	1	500
889	1	3	33	1	1	3	3	199	401	597	1203	CoherentMotion_C#v1	1	500
948	0	1	14	2	0	3	3	87	513	261	1539	CoherentMotion_C#v1	1	500
834	1	6	61	0	0	3	3	368	232	1104	696	CoherentMotion_C#v1	1	500
1419	1	1	14	0	0	3	3	87	513	261	1539	CoherentMotion_C#v1	1	500
797	1	2	23	3	3	3	3	143	457	429	1371	CoherentMotion_C#v1	1	500
831	1	6	61	1	1	3	3	368	232	1104	696	CoherentMotion_C#v1	1	500
744	1	6	61	3	3	3	3	368	232	1104	696	CoherentMotion_C#v1	1	500
816	1	5	51	1	1	3	3	312	288	936	864	CoherentMotion_C#v1	1	500
979	0	3	33	2	3	3	3	199	401	597	1203	CoherentMotion_C#v1	1	500
645	1	5	51	3	3	3	3	312	288	936	864	CoherentMotion_C#v1	1	500
630	1	7	70	2	2	3	3	424	176	1272	528	CoherentMotion_C#v1	1	500
1523	1	2	23	3	3	3	3	143	457	429	1371	CoherentMotion_C#v1	1	500
1157	1	2	23	2	2	3	3	143	457	429	1371	CoherentMotion_C#v1	1	500
1146	1	1	14	0	0	3	3	87	513	261	1539	CoherentMotion_C#v1	1	500
988	1	5	51	0	0	3	3	312	288	936	864	CoherentMotion_C#v1	1	500
1179	0	1	14	1	0	3	3	87	513	261	1539	CoherentMotion_C#v1	1	500
1270	0	1	14	3	2	3	3	87	513	261	1539	CoherentMotion_C#v1	1	500
988	0	1	14	2	1	3	3	87	513	261	1539	CoherentMotion_C#v1	1	500
755	1	5	51	3	3	3	3	312	288	936	864	CoherentMotion_C#v1	1	500
778	1	6	61	2	2	3	3	368	232	1104	696	CoherentMotion_C#v1	1	500
834	1	7	70	3	3	3	3	424	176	1272	528	CoherentMotion_C#v1	1	500
1193	0	1	14	0	1	3	3	87	513	261	1539	CoherentMotion_C#v1	1	500
1089	1	5	51	0	0	3	3	312	288	936	864	CoherentMotion_C#v1	1	500
736	1	5	51	1	1	3	3	312	288	936	864	CoherentMotion_C#v1	1	500
883	1	3	33	1	1	3	3	199	401	597	1203	CoherentMotion_C#v1	1	500
678	1	1	14	1	1	3	3	87	513	261	1539	CoherentMotion_C#v1	1	500
692	0	3	33	0	1	3	3	199	401	597	1203	CoherentMotion_C#v1	1	500
711	1	3	33	3	3	3	3	199	401	597	1203	CoherentMotion_C#v1	1	500
673	1	7	70	1	1	3	3	424	176	1272	528	CoherentMotion_C#v1	1	500
744	1	4	42	3	3	3	3	256	344	768	1032	CoherentMotion_C#v1	1	500
792	1	4	42	3	3	3	3	256	344	768	1032	CoherentMotion_C#v1	1	500
792	1	5	51	3	3	3	3	312	288	936	864	CoherentMotion_C#v1	1	500
825	1	6	61	2	2	3	3	368	232	1104	696	CoherentMotion_C#v1	1	500
859	1	2	23	1	1	3	3	143	457	429	1371	CoherentMotion_C#v1	1	500
1183	0	3	33	0	3	3	3	199	401	597	1203	CoherentMotion_C#v1	1	500
778	1	5	51	3	3	3	3	312	288	936	864	CoherentMotion_C#v1	1	500
955	1	7	70	2	2	3	3	424	176	1272	528	CoherentMotion_C#v1	1	500
744	1	6	61	2	2	3	3	368	232	1104	696	CoherentMotion_C#v1	1	500
712	1	6	61	2	2	3	3	368	232	1104	696	CoherentMotion_C#v1	1	500
854	1	5	51	2	2	3	3	312	288	936	864	CoherentMotion_C#v1	1	500
1288	1	0	5	1	1	3	3	31	569	93	1707	CoherentMotion_C#v1	1	500
798	1	7	70	1	1	3	3	424	176	1272	528	CoherentMotion_C#v1	1	500
657	1	7	70	1	1	3	3	424	176	1272	528	CoherentMotion_C#v1	1	500
1303	1	2	23	0	0	3	3	143	457	429	1371	CoherentMotion_C#v1	1	500
790	1	5	51	2	2	3	3	312	288	936	864	CoherentMotion_C#v1	1	500
663	1	5	51	1	1	3	3	312	288	936	864	CoherentMotion_C#v1	1	500
588	1	1	14	1	1	3	3	87	513	261	1539	CoherentMotion_C#v1	1	500
1081	1	0	5	0	0	3	3	31	569	93	1707	CoherentMotion_C#v1	1	500
3166	0	0	5	3	1	3	3	31	569	93	1707	CoherentMotion_C#v1	1	500
827	0	1	14	2	3	3	3	87	513	261	1539	CoherentMotion_C#v1	1	500
953	1	6	61	0	0	3	3	368	232	1104	696	CoherentMotion_C#v1	1	500
2247	1	1	14	0	0	3	3	87	513	261	1539	CoherentMotion_C#v1	1	500
1846	1	2	23	3	3	3	3	143	457	429	1371	CoherentMotion_C#v1	1	500
1090	1	1	14	1	1	3	3	87	513	261	1539	CoherentMotion_C#v1	1	500
1175	0	0	5	1	2	3	3	31	569	93	1707	CoherentMotion_C#v1	1	500
838	1	3	33	1	1	3	3	199	401	597	1203	CoherentMotion_C#v1	1	500
1239	1	1	14	0	0	3	3	87	513	261	1539	CoherentMotion_C#v1	1	500
885	1	6	61	0	0	3	3	368	232	1104	696	CoherentMotion_C#v1	1	500
1048	1	4	42	3	3	3	3	256	344	768	1032	CoherentMotion_C#v1	1	500
864	1	7	70	1	1	3	3	424	176	1272	528	CoherentMotion_C#v1	1	500
851	0	0	5	3	2	3	3	31	569	93	1707	CoherentMotion_C#v1	1	500
1630	0	3	33	2	0	3	3	199	401	597	1203	CoherentMotion_C#v1	1	500
773	1	6	61	2	2	3	3	368	232	1104	696	CoherentMotion_C#v1	1	500
814	1	6	61	1	1	3	3	368	232	1104	696	CoherentMotion_C#v1	1	500
903	1	6	61	2	2	3	3	368	232	1104	696	CoherentMotion_C#v1	1	500
611	1	6	61	3	3	3	3	368	232	1104	696	CoherentMotion_C#v1	1	500
887	0	1	14	2	3	3	3	87	513	261	1539	CoherentMotion_C#v1	1	500
579	0	3	33	3	2	3	3	199	401	597	1203	CoherentMotion_C#v1	1	500
710	1	2	23	1	1	3	3	143	457	429	1371	CoherentMotion_C#v1	1	500
629	1	4	42	3	3	3	3	256	344	768	1032	CoherentMotion_C#v1	1	500
