# Supplementary material for: The Leuven Embedded Figures Test (L-EFT): measuring perception, intelligence or executive function?
Source: PeerJ. 2018 Mar 26;6:e4524. doi: 10.7717/peerj.4524 (PMC5875396; doi:10.7717/peerj.4524)
Supplement: Supplemental Information 9 [file peerj-06-4524-s009.zip › Study 1/CoherentMotion/118570CoherentMotion.csv]

ReactionTime	Accuracy	CoherenceLevel	CoherenceValue	StimDirection	RespDirection	G_MeanCoherentSpeed	G_MeanRandomSpeed	TotalCoherent	TotalRandom	TotalCoherentSpeed	TotalRandomSpeed	TestID	MainPrac	MotionDuration
2041	1	5	51	0	0	3	3	312	288	936	864	CoherentMotion_C#v1	0	1000
1155	1	4	42	3	3	3	3	256	344	768	1032	CoherentMotion_C#v1	0	1000
1125	1	0	5	0	0	3	3	31	569	93	1707	CoherentMotion_C#v1	0	1000
5145	0	6	61	1	3	3	3	368	232	1104	696	CoherentMotion_C#v1	0	1000
1457	1	2	23	0	0	3	3	143	457	429	1371	CoherentMotion_C#v1	0	1000
1525	0	5	51	1	3	3	3	312	288	936	864	CoherentMotion_C#v1	0	1000
1538	1	0	5	1	1	3	3	31	569	93	1707	CoherentMotion_C#v1	0	1000
1353	1	6	61	2	2	3	3	368	232	1104	696	CoherentMotion_C#v1	0	1000
1292	1	5	51	1	1	3	3	312	288	936	864	CoherentMotion_C#v1	0	1000
3801	1	7	70	3	3	3	3	424	176	1272	528	CoherentMotion_C#v1	0	1000
1259	1	4	42	1	1	3	3	256	344	768	1032	CoherentMotion_C#v1	0	1000
1192	1	1	14	0	0	3	3	87	513	261	1539	CoherentMotion_C#v1	0	1000
1493	0	0	5	2	1	3	3	31	569	93	1707	CoherentMotion_C#v1	0	1000
1600	1	3	33	3	3	3	3	199	401	597	1203	CoherentMotion_C#v1	0	1000
1021	1	7	70	1	1	3	3	424	176	1272	528	CoherentMotion_C#v1	0	1000
2052	1	5	51	3	3	3	3	312	288	936	864	CoherentMotion_C#v1	0	1000
1086	0	0	5	3	0	3	3	31	569	93	1707	CoherentMotion_C#v1	0	1000
2046	1	7	70	1	1	3	3	424	176	1272	528	CoherentMotion_C#v1	0	1000
1392	0	3	33	0	3	3	3	199	401	597	1203	CoherentMotion_C#v1	0	1000
1521	0	3	33	1	0	3	3	199	401	597	1203	CoherentMotion_C#v1	0	1000
1533	0	1	14	0	1	3	3	87	513	261	1539	CoherentMotion_C#v1	0	1000
1464	0	1	14	1	0	3	3	87	513	261	1539	CoherentMotion_C#v1	0	1000
1266	1	4	42	1	1	3	3	256	344	768	1032	CoherentMotion_C#v1	0	1000
1361	0	7	70	2	3	3	3	424	176	1272	528	CoherentMotion_C#v1	0	1000
1452	0	1	14	2	0	3	3	87	513	261	1539	CoherentMotion_C#v1	0	1000
1130	1	7	70	1	1	3	3	424	176	1272	528	CoherentMotion_C#v1	0	1000
1171	1	7	70	2	2	3	3	424	176	1272	528	CoherentMotion_C#v1	0	1000
1152	1	5	51	0	0	3	3	312	288	936	864	CoherentMotion_C#v1	0	1000
1051	1	5	51	1	1	3	3	312	288	936	864	CoherentMotion_C#v1	0	1000
1033	1	5	51	3	3	3	3	312	288	936	864	CoherentMotion_C#v1	0	1000
1136	0	4	42	0	1	3	3	256	344	768	1032	CoherentMotion_C#v1	0	1000
1131	0	0	5	0	2	3	3	31	569	93	1707	CoherentMotion_C#v1	0	1000
1124	0	5	51	3	0	3	3	312	288	936	864	CoherentMotion_C#v1	0	1000
1040	1	7	70	2	2	3	3	424	176	1272	528	CoherentMotion_C#v1	0	1000
1389	1	4	42	1	1	3	3	256	344	768	1032	CoherentMotion_C#v1	0	1000
1518	0	4	42	1	3	3	3	256	344	768	1032	CoherentMotion_C#v1	0	1000
1512	0	5	51	0	1	3	3	312	288	936	864	CoherentMotion_C#v1	0	1000
1742	0	3	33	2	3	3	3	199	401	597	1203	CoherentMotion_C#v1	0	1000
1486	0	0	5	3	0	3	3	31	569	93	1707	CoherentMotion_C#v1	0	1000
1489	0	4	42	0	2	3	3	256	344	768	1032	CoherentMotion_C#v1	0	1000
1101	0	0	5	3	1	3	3	31	569	93	1707	CoherentMotion_C#v1	0	1000
1661	0	1	14	2	3	3	3	87	513	261	1539	CoherentMotion_C#v1	0	1000
1207	1	2	23	0	0	3	3	143	457	429	1371	CoherentMotion_C#v1	0	1000
1176	0	2	23	1	0	3	3	143	457	429	1371	CoherentMotion_C#v1	0	1000
1519	0	3	33	1	3	3	3	199	401	597	1203	CoherentMotion_C#v1	0	1000
1310	1	0	5	2	2	3	3	31	569	93	1707	CoherentMotion_C#v1	0	1000
1053	1	5	51	0	0	3	3	312	288	936	864	CoherentMotion_C#v1	0	1000
1134	1	7	70	3	3	3	3	424	176	1272	528	CoherentMotion_C#v1	0	1000
1352	0	7	70	3	1	3	3	424	176	1272	528	CoherentMotion_C#v1	0	1000
1599	0	1	14	3	0	3	3	87	513	261	1539	CoherentMotion_C#v1	0	1000
1141	0	5	51	0	2	3	3	312	288	936	864	CoherentMotion_C#v1	0	1000
1487	0	1	14	1	2	3	3	87	513	261	1539	CoherentMotion_C#v1	0	1000
1193	1	2	23	1	1	3	3	143	457	429	1371	CoherentMotion_C#v1	0	1000
1443	0	2	23	0	3	3	3	143	457	429	1371	CoherentMotion_C#v1	0	1000
1462	0	1	14	1	2	3	3	87	513	261	1539	CoherentMotion_C#v1	0	1000
1312	0	5	51	2	0	3	3	312	288	936	864	CoherentMotion_C#v1	0	1000
1021	1	4	42	2	2	3	3	256	344	768	1032	CoherentMotion_C#v1	0	1000
1071	0	1	14	3	2	3	3	87	513	261	1539	CoherentMotion_C#v1	0	1000
1055	0	3	33	0	1	3	3	199	401	597	1203	CoherentMotion_C#v1	0	1000
1286	1	4	42	2	2	3	3	256	344	768	1032	CoherentMotion_C#v1	0	1000
1059	0	0	5	3	0	3	3	31	569	93	1707	CoherentMotion_C#v1	0	1000
1252	0	0	5	3	1	3	3	31	569	93	1707	CoherentMotion_C#v1	0	1000
1048	0	1	14	0	2	3	3	87	513	261	1539	CoherentMotion_C#v1	0	1000
1216	0	1	14	3	0	3	3	87	513	261	1539	CoherentMotion_C#v1	0	1000
1154	0	3	33	0	2	3	3	199	401	597	1203	CoherentMotion_C#v1	0	1000
1208	1	3	33	1	1	3	3	199	401	597	1203	CoherentMotion_C#v1	0	1000
1444	1	4	42	3	3	3	3	256	344	768	1032	CoherentMotion_C#v1	0	1000
1038	0	1	14	2	0	3	3	87	513	261	1539	CoherentMotion_C#v1	0	1000
1140	1	0	5	0	0	3	3	31	569	93	1707	CoherentMotion_C#v1	0	1000
1628	0	0	5	2	3	3	3	31	569	93	1707	CoherentMotion_C#v1	0	1000
1079	1	6	61	1	1	3	3	368	232	1104	696	CoherentMotion_C#v1	0	1000
1409	1	4	42	1	1	3	3	256	344	768	1032	CoherentMotion_C#v1	0	1000
1170	0	2	23	2	0	3	3	143	457	429	1371	CoherentMotion_C#v1	0	1000
1054	1	6	61	0	0	3	3	368	232	1104	696	CoherentMotion_C#v1	0	1000
1909	0	6	61	0	2	3	3	368	232	1104	696	CoherentMotion_C#v1	0	1000
1812	0	2	23	1	2	3	3	143	457	429	1371	CoherentMotion_C#v1	0	1000
1167	0	0	5	2	1	3	3	31	569	93	1707	CoherentMotion_C#v1	0	1000
1218	0	5	51	2	0	3	3	312	288	936	864	CoherentMotion_C#v1	0	1000
1071	1	3	33	3	3	3	3	199	401	597	1203	CoherentMotion_C#v1	0	1000
1144	1	3	33	1	1	3	3	199	401	597	1203	CoherentMotion_C#v1	0	1000
1157	0	4	42	2	0	3	3	256	344	768	1032	CoherentMotion_C#v1	1	500
945	1	2	23	0	0	3	3	143	457	429	1371	CoherentMotion_C#v1	1	500
734	1	2	23	3	3	3	3	143	457	429	1371	CoherentMotion_C#v1	1	500
1158	1	7	70	2	2	3	3	424	176	1272	528	CoherentMotion_C#v1	1	500
1034	1	5	51	2	2	3	3	312	288	936	864	CoherentMotion_C#v1	1	500
1432	0	2	23	0	2	3	3	143	457	429	1371	CoherentMotion_C#v1	1	500
1339	1	2	23	2	2	3	3	143	457	429	1371	CoherentMotion_C#v1	1	500
962	1	7	70	2	2	3	3	424	176	1272	528	CoherentMotion_C#v1	1	500
807	1	4	42	1	1	3	3	256	344	768	1032	CoherentMotion_C#v1	1	500
1001	0	0	5	2	0	3	3	31	569	93	1707	CoherentMotion_C#v1	1	500
816	1	1	14	3	3	3	3	87	513	261	1539	CoherentMotion_C#v1	1	500
942	1	1	14	2	2	3	3	87	513	261	1539	CoherentMotion_C#v1	1	500
783	1	7	70	0	0	3	3	424	176	1272	528	CoherentMotion_C#v1	1	500
1095	0	0	5	1	0	3	3	31	569	93	1707	CoherentMotion_C#v1	1	500
796	1	2	23	3	3	3	3	143	457	429	1371	CoherentMotion_C#v1	1	500
1280	0	1	14	2	1	3	3	87	513	261	1539	CoherentMotion_C#v1	1	500
2221	0	1	14	2	0	3	3	87	513	261	1539	CoherentMotion_C#v1	1	500
996	0	3	33	0	2	3	3	199	401	597	1203	CoherentMotion_C#v1	1	500
1348	1	1	14	1	1	3	3	87	513	261	1539	CoherentMotion_C#v1	1	500
1004	0	0	5	3	0	3	3	31	569	93	1707	CoherentMotion_C#v1	1	500
1105	0	0	5	2	3	3	3	31	569	93	1707	CoherentMotion_C#v1	1	500
1267	0	3	33	3	2	3	3	199	401	597	1203	CoherentMotion_C#v1	1	500
801	0	0	5	2	0	3	3	31	569	93	1707	CoherentMotion_C#v1	1	500
749	1	4	42	1	1	3	3	256	344	768	1032	CoherentMotion_C#v1	1	500
992	0	0	5	2	3	3	3	31	569	93	1707	CoherentMotion_C#v1	1	500
999	0	7	70	1	2	3	3	424	176	1272	528	CoherentMotion_C#v1	1	500
1078	1	3	33	3	3	3	3	199	401	597	1203	CoherentMotion_C#v1	1	500
783	0	7	70	2	0	3	3	424	176	1272	528	CoherentMotion_C#v1	1	500
1577	1	1	14	2	2	3	3	87	513	261	1539	CoherentMotion_C#v1	1	500
1021	0	1	14	0	2	3	3	87	513	261	1539	CoherentMotion_C#v1	1	500
648	1	5	51	3	3	3	3	312	288	936	864	CoherentMotion_C#v1	1	500
689	1	6	61	2	2	3	3	368	232	1104	696	CoherentMotion_C#v1	1	500
701	1	4	42	1	1	3	3	256	344	768	1032	CoherentMotion_C#v1	1	500
727	1	5	51	3	3	3	3	312	288	936	864	CoherentMotion_C#v1	1	500
796	1	2	23	0	0	3	3	143	457	429	1371	CoherentMotion_C#v1	1	500
1130	1	0	5	0	0	3	3	31	569	93	1707	CoherentMotion_C#v1	1	500
668	1	7	70	1	1	3	3	424	176	1272	528	CoherentMotion_C#v1	1	500
921	0	2	23	3	0	3	3	143	457	429	1371	CoherentMotion_C#v1	1	500
1432	0	6	61	1	2	3	3	368	232	1104	696	CoherentMotion_C#v1	1	500
849	1	2	23	3	3	3	3	143	457	429	1371	CoherentMotion_C#v1	1	500
851	0	2	23	2	0	3	3	143	457	429	1371	CoherentMotion_C#v1	1	500
790	0	3	33	3	0	3	3	199	401	597	1203	CoherentMotion_C#v1	1	500
831	0	7	70	2	0	3	3	424	176	1272	528	CoherentMotion_C#v1	1	500
1457	0	1	14	2	0	3	3	87	513	261	1539	CoherentMotion_C#v1	1	500
683	1	4	42	1	1	3	3	256	344	768	1032	CoherentMotion_C#v1	1	500
899	1	2	23	0	0	3	3	143	457	429	1371	CoherentMotion_C#v1	1	500
1645	0	5	51	2	0	3	3	312	288	936	864	CoherentMotion_C#v1	1	500
1118	0	2	23	0	3	3	3	143	457	429	1371	CoherentMotion_C#v1	1	500
751	1	6	61	3	3	3	3	368	232	1104	696	CoherentMotion_C#v1	1	500
863	0	4	42	2	0	3	3	256	344	768	1032	CoherentMotion_C#v1	1	500
683	1	5	51	1	1	3	3	312	288	936	864	CoherentMotion_C#v1	1	500
681	1	7	70	0	0	3	3	424	176	1272	528	CoherentMotion_C#v1	1	500
823	1	7	70	2	2	3	3	424	176	1272	528	CoherentMotion_C#v1	1	500
1162	1	2	23	3	3	3	3	143	457	429	1371	CoherentMotion_C#v1	1	500
877	0	0	5	2	1	3	3	31	569	93	1707	CoherentMotion_C#v1	1	500
976	1	3	33	1	1	3	3	199	401	597	1203	CoherentMotion_C#v1	1	500
1000	1	2	23	0	0	3	3	143	457	429	1371	CoherentMotion_C#v1	1	500
893	1	6	61	2	2	3	3	368	232	1104	696	CoherentMotion_C#v1	1	500
880	1	2	23	3	3	3	3	143	457	429	1371	CoherentMotion_C#v1	1	500
971	0	0	5	1	0	3	3	31	569	93	1707	CoherentMotion_C#v1	1	500
857	1	6	61	1	1	3	3	368	232	1104	696	CoherentMotion_C#v1	1	500
1044	0	1	14	1	2	3	3	87	513	261	1539	CoherentMotion_C#v1	1	500
790	1	7	70	2	2	3	3	424	176	1272	528	CoherentMotion_C#v1	1	500
770	1	6	61	2	2	3	3	368	232	1104	696	CoherentMotion_C#v1	1	500
695	1	4	42	0	0	3	3	256	344	768	1032	CoherentMotion_C#v1	1	500
684	1	5	51	1	1	3	3	312	288	936	864	CoherentMotion_C#v1	1	500
708	1	5	51	0	0	3	3	312	288	936	864	CoherentMotion_C#v1	1	500
673	1	4	42	3	3	3	3	256	344	768	1032	CoherentMotion_C#v1	1	500
666	1	7	70	2	2	3	3	424	176	1272	528	CoherentMotion_C#v1	1	500
576	0	0	5	2	1	3	3	31	569	93	1707	CoherentMotion_C#v1	1	500
979	0	4	42	3	0	3	3	256	344	768	1032	CoherentMotion_C#v1	1	500
608	1	6	61	2	2	3	3	368	232	1104	696	CoherentMotion_C#v1	1	500
954	0	4	42	2	0	3	3	256	344	768	1032	CoherentMotion_C#v1	1	500
1210	0	0	5	1	3	3	3	31	569	93	1707	CoherentMotion_C#v1	1	500
704	1	6	61	0	0	3	3	368	232	1104	696	CoherentMotion_C#v1	1	500
685	1	5	51	2	2	3	3	312	288	936	864	CoherentMotion_C#v1	1	500
628	1	4	42	0	0	3	3	256	344	768	1032	CoherentMotion_C#v1	1	500
1061	1	0	5	1	1	3	3	31	569	93	1707	CoherentMotion_C#v1	1	500
818	1	2	23	1	1	3	3	143	457	429	1371	CoherentMotion_C#v1	1	500
804	1	5	51	1	1	3	3	312	288	936	864	CoherentMotion_C#v1	1	500
908	1	5	51	1	1	3	3	312	288	936	864	CoherentMotion_C#v1	1	500
841	1	5	51	0	0	3	3	312	288	936	864	CoherentMotion_C#v1	1	500
820	1	4	42	2	2	3	3	256	344	768	1032	CoherentMotion_C#v1	1	500
957	1	3	33	0	0	3	3	199	401	597	1203	CoherentMotion_C#v1	1	500
891	0	0	5	0	1	3	3	31	569	93	1707	CoherentMotion_C#v1	1	500
986	0	0	5	3	0	3	3	31	569	93	1707	CoherentMotion_C#v1	1	500
764	1	7	70	3	3	3	3	424	176	1272	528	CoherentMotion_C#v1	1	500
782	1	5	51	1	1	3	3	312	288	936	864	CoherentMotion_C#v1	1	500
919	0	5	51	2	0	3	3	312	288	936	864	CoherentMotion_C#v1	1	500
1298	1	4	42	3	3	3	3	256	344	768	1032	CoherentMotion_C#v1	1	500
889	1	4	42	3	3	3	3	256	344	768	1032	CoherentMotion_C#v1	1	500
889	1	4	42	1	1	3	3	256	344	768	1032	CoherentMotion_C#v1	1	500
1129	1	7	70	1	1	3	3	424	176	1272	528	CoherentMotion_C#v1	1	500
1880	0	5	51	2	0	3	3	312	288	936	864	CoherentMotion_C#v1	1	500
927	0	1	14	0	1	3	3	87	513	261	1539	CoherentMotion_C#v1	1	500
763	1	7	70	0	0	3	3	424	176	1272	528	CoherentMotion_C#v1	1	500
972	0	3	33	3	0	3	3	199	401	597	1203	CoherentMotion_C#v1	1	500
710	1	4	42	1	1	3	3	256	344	768	1032	CoherentMotion_C#v1	1	500
801	1	1	14	0	0	3	3	87	513	261	1539	CoherentMotion_C#v1	1	500
883	0	1	14	3	0	3	3	87	513	261	1539	CoherentMotion_C#v1	1	500
711	1	3	33	2	2	3	3	199	401	597	1203	CoherentMotion_C#v1	1	500
578	1	7	70	0	0	3	3	424	176	1272	528	CoherentMotion_C#v1	1	500
831	1	2	23	1	1	3	3	143	457	429	1371	CoherentMotion_C#v1	1	500
625	1	6	61	2	2	3	3	368	232	1104	696	CoherentMotion_C#v1	1	500
548	1	5	51	2	2	3	3	312	288	936	864	CoherentMotion_C#v1	1	500
688	1	3	33	0	0	3	3	199	401	597	1203	CoherentMotion_C#v1	1	500
677	1	6	61	2	2	3	3	368	232	1104	696	CoherentMotion_C#v1	1	500
604	1	0	5	1	1	3	3	31	569	93	1707	CoherentMotion_C#v1	1	500
681	1	7	70	2	2	3	3	424	176	1272	528	CoherentMotion_C#v1	1	500
624	1	4	42	3	3	3	3	256	344	768	1032	CoherentMotion_C#v1	1	500
726	0	3	33	0	1	3	3	199	401	597	1203	CoherentMotion_C#v1	1	500
699	1	5	51	1	1	3	3	312	288	936	864	CoherentMotion_C#v1	1	500
556	1	6	61	0	0	3	3	368	232	1104	696	CoherentMotion_C#v1	1	500
703	1	2	23	0	0	3	3	143	457	429	1371	CoherentMotion_C#v1	1	500
861	0	2	23	3	0	3	3	143	457	429	1371	CoherentMotion_C#v1	1	500
1016	0	0	5	3	1	3	3	31	569	93	1707	CoherentMotion_C#v1	1	500
639	0	3	33	1	3	3	3	199	401	597	1203	CoherentMotion_C#v1	1	500
627	1	3	33	2	2	3	3	199	401	597	1203	CoherentMotion_C#v1	1	500
793	1	1	14	1	1	3	3	87	513	261	1539	CoherentMotion_C#v1	1	500
706	1	2	23	0	0	3	3	143	457	429	1371	CoherentMotion_C#v1	1	500
706	0	0	5	2	1	3	3	31	569	93	1707	CoherentMotion_C#v1	1	500
751	1	6	61	1	1	3	3	368	232	1104	696	CoherentMotion_C#v1	1	500
936	1	3	33	2	2	3	3	199	401	597	1203	CoherentMotion_C#v1	1	500
702	1	4	42	0	0	3	3	256	344	768	1032	CoherentMotion_C#v1	1	500
549	1	1	14	1	1	3	3	87	513	261	1539	CoherentMotion_C#v1	1	500
979	0	3	33	2	1	3	3	199	401	597	1203	CoherentMotion_C#v1	1	500
1219	0	3	33	2	0	3	3	199	401	597	1203	CoherentMotion_C#v1	1	500
737	1	2	23	3	3	3	3	143	457	429	1371	CoherentMotion_C#v1	1	500
1336	1	3	33	3	3	3	3	199	401	597	1203	CoherentMotion_C#v1	1	500
975	0	3	33	0	1	3	3	199	401	597	1203	CoherentMotion_C#v1	1	500
1172	0	0	5	2	3	3	3	31	569	93	1707	CoherentMotion_C#v1	1	500
1008	0	1	14	1	0	3	3	87	513	261	1539	CoherentMotion_C#v1	1	500
1053	0	0	5	3	1	3	3	31	569	93	1707	CoherentMotion_C#v1	1	500
944	0	1	14	0	2	3	3	87	513	261	1539	CoherentMotion_C#v1	1	500
884	0	4	42	2	0	3	3	256	344	768	1032	CoherentMotion_C#v1	1	500
760	1	6	61	0	0	3	3	368	232	1104	696	CoherentMotion_C#v1	1	500
712	1	7	70	0	0	3	3	424	176	1272	528	CoherentMotion_C#v1	1	500
895	1	0	5	3	3	3	3	31	569	93	1707	CoherentMotion_C#v1	1	500
915	0	4	42	0	1	3	3	256	344	768	1032	CoherentMotion_C#v1	1	500
856	1	1	14	0	0	3	3	87	513	261	1539	CoherentMotion_C#v1	1	500
707	1	6	61	0	0	3	3	368	232	1104	696	CoherentMotion_C#v1	1	500
656	0	5	51	2	0	3	3	312	288	936	864	CoherentMotion_C#v1	1	500
726	1	5	51	1	1	3	3	312	288	936	864	CoherentMotion_C#v1	1	500
895	1	6	61	1	1	3	3	368	232	1104	696	CoherentMotion_C#v1	1	500
960	0	0	5	1	2	3	3	31	569	93	1707	CoherentMotion_C#v1	1	500
664	1	7	70	0	0	3	3	424	176	1272	528	CoherentMotion_C#v1	1	500
766	1	6	61	2	2	3	3	368	232	1104	696	CoherentMotion_C#v1	1	500
870	1	7	70	2	2	3	3	424	176	1272	528	CoherentMotion_C#v1	1	500
674	1	5	51	3	3	3	3	312	288	936	864	CoherentMotion_C#v1	1	500
679	1	4	42	0	0	3	3	256	344	768	1032	CoherentMotion_C#v1	1	500
722	1	7	70	3	3	3	3	424	176	1272	528	CoherentMotion_C#v1	1	500
628	1	7	70	1	1	3	3	424	176	1272	528	CoherentMotion_C#v1	1	500
525	1	7	70	2	2	3	3	424	176	1272	528	CoherentMotion_C#v1	1	500
614	1	3	33	1	1	3	3	199	401	597	1203	CoherentMotion_C#v1	1	500
777	0	0	5	2	3	3	3	31	569	93	1707	CoherentMotion_C#v1	1	500
898	0	1	14	2	1	3	3	87	513	261	1539	CoherentMotion_C#v1	1	500
727	0	1	14	1	0	3	3	87	513	261	1539	CoherentMotion_C#v1	1	500
2415	1	2	23	2	2	3	3	143	457	429	1371	CoherentMotion_C#v1	1	500
777	0	0	5	2	1	3	3	31	569	93	1707	CoherentMotion_C#v1	1	500
706	0	3	33	2	0	3	3	199	401	597	1203	CoherentMotion_C#v1	1	500
624	1	2	23	2	2	3	3	143	457	429	1371	CoherentMotion_C#v1	1	500
1157	0	1	14	1	2	3	3	87	513	261	1539	CoherentMotion_C#v1	1	500
913	0	4	42	2	0	3	3	256	344	768	1032	CoherentMotion_C#v1	1	500
724	1	6	61	1	1	3	3	368	232	1104	696	CoherentMotion_C#v1	1	500
707	1	4	42	3	3	3	3	256	344	768	1032	CoherentMotion_C#v1	1	500
1698	0	3	33	2	1	3	3	199	401	597	1203	CoherentMotion_C#v1	1	500
1028	0	0	5	2	0	3	3	31	569	93	1707	CoherentMotion_C#v1	1	500
723	0	2	23	0	2	3	3	143	457	429	1371	CoherentMotion_C#v1	1	500
882	0	6	61	2	0	3	3	368	232	1104	696	CoherentMotion_C#v1	1	500
870	1	7	70	2	2	3	3	424	176	1272	528	CoherentMotion_C#v1	1	500
786	1	2	23	1	1	3	3	143	457	429	1371	CoherentMotion_C#v1	1	500
866	1	5	51	3	3	3	3	312	288	936	864	CoherentMotion_C#v1	1	500
1005	1	4	42	0	0	3	3	256	344	768	1032	CoherentMotion_C#v1	1	500
660	1	6	61	3	3	3	3	368	232	1104	696	CoherentMotion_C#v1	1	500
650	1	1	14	1	1	3	3	87	513	261	1539	CoherentMotion_C#v1	1	500
766	0	3	33	1	3	3	3	199	401	597	1203	CoherentMotion_C#v1	1	500
817	0	6	61	2	0	3	3	368	232	1104	696	CoherentMotion_C#v1	1	500
730	0	0	5	2	1	3	3	31	569	93	1707	CoherentMotion_C#v1	1	500
834	1	5	51	3	3	3	3	312	288	936	864	CoherentMotion_C#v1	1	500
1036	1	1	14	3	3	3	3	87	513	261	1539	CoherentMotion_C#v1	1	500
740	1	7	70	0	0	3	3	424	176	1272	528	CoherentMotion_C#v1	1	500
914	1	3	33	2	2	3	3	199	401	597	1203	CoherentMotion_C#v1	1	500
653	1	7	70	3	3	3	3	424	176	1272	528	CoherentMotion_C#v1	1	500
606	1	6	61	0	0	3	3	368	232	1104	696	CoherentMotion_C#v1	1	500
3266	1	4	42	1	1	3	3	256	344	768	1032	CoherentMotion_C#v1	1	500
609	1	1	14	1	1	3	3	87	513	261	1539	CoherentMotion_C#v1	1	500
647	1	2	23	0	0	3	3	143	457	429	1371	CoherentMotion_C#v1	1	500
870	1	2	23	3	3	3	3	143	457	429	1371	CoherentMotion_C#v1	1	500
657	1	3	33	0	0	3	3	199	401	597	1203	CoherentMotion_C#v1	1	500
766	1	6	61	2	2	3	3	368	232	1104	696	CoherentMotion_C#v1	1	500
621	1	6	61	2	2	3	3	368	232	1104	696	CoherentMotion_C#v1	1	500
587	1	5	51	2	2	3	3	312	288	936	864	CoherentMotion_C#v1	1	500
679	1	6	61	0	0	3	3	368	232	1104	696	CoherentMotion_C#v1	1	500
652	1	7	70	0	0	3	3	424	176	1272	528	CoherentMotion_C#v1	1	500
644	1	3	33	2	2	3	3	199	401	597	1203	CoherentMotion_C#v1	1	500
664	1	5	51	1	1	3	3	312	288	936	864	CoherentMotion_C#v1	1	500
525	1	6	61	3	3	3	3	368	232	1104	696	CoherentMotion_C#v1	1	500
992	0	1	14	1	0	3	3	87	513	261	1539	CoherentMotion_C#v1	1	500
647	1	4	42	2	2	3	3	256	344	768	1032	CoherentMotion_C#v1	1	500
733	0	0	5	3	1	3	3	31	569	93	1707	CoherentMotion_C#v1	1	500
643	1	5	51	2	2	3	3	312	288	936	864	CoherentMotion_C#v1	1	500
795	1	2	23	3	3	3	3	143	457	429	1371	CoherentMotion_C#v1	1	500
723	0	0	5	0	1	3	3	31	569	93	1707	CoherentMotion_C#v1	1	500
780	0	3	33	1	3	3	3	199	401	597	1203	CoherentMotion_C#v1	1	500
705	1	7	70	2	2	3	3	424	176	1272	528	CoherentMotion_C#v1	1	500
629	1	7	70	3	3	3	3	424	176	1272	528	CoherentMotion_C#v1	1	500
936	0	4	42	2	0	3	3	256	344	768	1032	CoherentMotion_C#v1	1	500
917	0	1	14	2	1	3	3	87	513	261	1539	CoherentMotion_C#v1	1	500
1010	0	0	5	0	2	3	3	31	569	93	1707	CoherentMotion_C#v1	1	500
655	1	4	42	3	3	3	3	256	344	768	1032	CoherentMotion_C#v1	1	500
734	1	0	5	1	1	3	3	31	569	93	1707	CoherentMotion_C#v1	1	500
583	1	6	61	3	3	3	3	368	232	1104	696	CoherentMotion_C#v1	1	500
754	0	1	14	3	1	3	3	87	513	261	1539	CoherentMotion_C#v1	1	500
747	1	5	51	2	2	3	3	312	288	936	864	CoherentMotion_C#v1	1	500
771	1	5	51	1	1	3	3	312	288	936	864	CoherentMotion_C#v1	1	500
587	0	2	23	0	3	3	3	143	457	429	1371	CoherentMotion_C#v1	1	500
680	1	2	23	1	1	3	3	143	457	429	1371	CoherentMotion_C#v1	1	500
783	1	7	70	1	1	3	3	424	176	1272	528	CoherentMotion_C#v1	1	500
894	1	3	33	0	0	3	3	199	401	597	1203	CoherentMotion_C#v1	1	500
666	1	5	51	3	3	3	3	312	288	936	864	CoherentMotion_C#v1	1	500
632	1	7	70	1	1	3	3	424	176	1272	528	CoherentMotion_C#v1	1	500
646	0	4	42	2	0	3	3	256	344	768	1032	CoherentMotion_C#v1	1	500
683	1	1	14	3	3	3	3	87	513	261	1539	CoherentMotion_C#v1	1	500
546	1	3	33	1	1	3	3	199	401	597	1203	CoherentMotion_C#v1	1	500
692	1	6	61	3	3	3	3	368	232	1104	696	CoherentMotion_C#v1	1	500
525	0	3	33	0	1	3	3	199	401	597	1203	CoherentMotion_C#v1	1	500
834	1	3	33	0	0	3	3	199	401	597	1203	CoherentMotion_C#v1	1	500
680	1	6	61	2	2	3	3	368	232	1104	696	CoherentMotion_C#v1	1	500
774	0	1	14	2	0	3	3	87	513	261	1539	CoherentMotion_C#v1	1	500
671	1	4	42	3	3	3	3	256	344	768	1032	CoherentMotion_C#v1	1	500
541	0	5	51	2	1	3	3	312	288	936	864	CoherentMotion_C#v1	1	500
855	1	3	33	1	1	3	3	199	401	597	1203	CoherentMotion_C#v1	1	500
719	1	7	70	0	0	3	3	424	176	1272	528	CoherentMotion_C#v1	1	500
610	1	5	51	3	3	3	3	312	288	936	864	CoherentMotion_C#v1	1	500
1191	0	2	23	0	2	3	3	143	457	429	1371	CoherentMotion_C#v1	1	500
856	1	2	23	1	1	3	3	143	457	429	1371	CoherentMotion_C#v1	1	500
804	1	4	42	1	1	3	3	256	344	768	1032	CoherentMotion_C#v1	1	500
710	1	6	61	0	0	3	3	368	232	1104	696	CoherentMotion_C#v1	1	500
709	0	0	5	1	3	3	3	31	569	93	1707	CoherentMotion_C#v1	1	500
828	0	0	5	3	1	3	3	31	569	93	1707	CoherentMotion_C#v1	1	500
711	1	2	23	1	1	3	3	143	457	429	1371	CoherentMotion_C#v1	1	500
653	1	4	42	3	3	3	3	256	344	768	1032	CoherentMotion_C#v1	1	500
568	0	3	33	2	1	3	3	199	401	597	1203	CoherentMotion_C#v1	1	500
1257	1	4	42	0	0	3	3	256	344	768	1032	CoherentMotion_C#v1	1	500
621	1	3	33	1	1	3	3	199	401	597	1203	CoherentMotion_C#v1	1	500
618	1	4	42	2	2	3	3	256	344	768	1032	CoherentMotion_C#v1	1	500
918	1	5	51	0	0	3	3	312	288	936	864	CoherentMotion_C#v1	1	500
1833	1	7	70	0	0	3	3	424	176	1272	528	CoherentMotion_C#v1	1	500
878	1	2	23	0	0	3	3	143	457	429	1371	CoherentMotion_C#v1	1	500
952	1	0	5	3	3	3	3	31	569	93	1707	CoherentMotion_C#v1	1	500
711	1	2	23	1	1	3	3	143	457	429	1371	CoherentMotion_C#v1	1	500
782	1	2	23	3	3	3	3	143	457	429	1371	CoherentMotion_C#v1	1	500
767	1	5	51	0	0	3	3	312	288	936	864	CoherentMotion_C#v1	1	500
608	1	6	61	2	2	3	3	368	232	1104	696	CoherentMotion_C#v1	1	500
589	1	7	70	1	1	3	3	424	176	1272	528	CoherentMotion_C#v1	1	500
747	0	1	14	0	3	3	3	87	513	261	1539	CoherentMotion_C#v1	1	500
574	0	2	23	1	0	3	3	143	457	429	1371	CoherentMotion_C#v1	1	500
630	0	2	23	2	1	3	3	143	457	429	1371	CoherentMotion_C#v1	1	500
611	1	0	5	2	2	3	3	31	569	93	1707	CoherentMotion_C#v1	1	500
721	1	4	42	0	0	3	3	256	344	768	1032	CoherentMotion_C#v1	1	500
649	0	2	23	0	3	3	3	143	457	429	1371	CoherentMotion_C#v1	1	500
606	1	4	42	0	0	3	3	256	344	768	1032	CoherentMotion_C#v1	1	500
867	1	3	33	0	0	3	3	199	401	597	1203	CoherentMotion_C#v1	1	500
702	1	5	51	3	3	3	3	312	288	936	864	CoherentMotion_C#v1	1	500
719	0	2	23	3	2	3	3	143	457	429	1371	CoherentMotion_C#v1	1	500
614	1	5	51	0	0	3	3	312	288	936	864	CoherentMotion_C#v1	1	500
528	0	3	33	2	1	3	3	199	401	597	1203	CoherentMotion_C#v1	1	500
614	1	5	51	0	0	3	3	312	288	936	864	CoherentMotion_C#v1	1	500
739	0	2	23	2	3	3	3	143	457	429	1371	CoherentMotion_C#v1	1	500
2400	1	6	61	1	1	3	3	368	232	1104	696	CoherentMotion_C#v1	1	500
1021	0	2	23	0	2	3	3	143	457	429	1371	CoherentMotion_C#v1	1	500
605	1	1	14	1	1	3	3	87	513	261	1539	CoherentMotion_C#v1	1	500
747	1	4	42	2	2	3	3	256	344	768	1032	CoherentMotion_C#v1	1	500
563	1	7	70	0	0	3	3	424	176	1272	528	CoherentMotion_C#v1	1	500
598	1	4	42	1	1	3	3	256	344	768	1032	CoherentMotion_C#v1	1	500
635	0	6	61	2	3	3	3	368	232	1104	696	CoherentMotion_C#v1	1	500
880	0	0	5	3	0	3	3	31	569	93	1707	CoherentMotion_C#v1	1	500
922	1	1	14	2	2	3	3	87	513	261	1539	CoherentMotion_C#v1	1	500
675	1	4	42	0	0	3	3	256	344	768	1032	CoherentMotion_C#v1	1	500
1237	1	2	23	2	2	3	3	143	457	429	1371	CoherentMotion_C#v1	1	500
634	1	3	33	1	1	3	3	199	401	597	1203	CoherentMotion_C#v1	1	500
694	1	3	33	1	1	3	3	199	401	597	1203	CoherentMotion_C#v1	1	500
583	1	4	42	3	3	3	3	256	344	768	1032	CoherentMotion_C#v1	1	500
635	0	4	42	3	1	3	3	256	344	768	1032	CoherentMotion_C#v1	1	500
680	1	6	61	1	1	3	3	368	232	1104	696	CoherentMotion_C#v1	1	500
718	1	4	42	3	3	3	3	256	344	768	1032	CoherentMotion_C#v1	1	500
1100	1	3	33	1	1	3	3	199	401	597	1203	CoherentMotion_C#v1	1	500
910	0	0	5	0	3	3	3	31	569	93	1707	CoherentMotion_C#v1	1	500
1154	1	3	33	3	3	3	3	199	401	597	1203	CoherentMotion_C#v1	1	500
861	1	2	23	0	0	3	3	143	457	429	1371	CoherentMotion_C#v1	1	500
636	1	6	61	1	1	3	3	368	232	1104	696	CoherentMotion_C#v1	1	500
585	1	5	51	0	0	3	3	312	288	936	864	CoherentMotion_C#v1	1	500
677	1	1	14	2	2	3	3	87	513	261	1539	CoherentMotion_C#v1	1	500
616	1	5	51	1	1	3	3	312	288	936	864	CoherentMotion_C#v1	1	500
733	1	3	33	3	3	3	3	199	401	597	1203	CoherentMotion_C#v1	1	500
1027	0	2	23	3	2	3	3	143	457	429	1371	CoherentMotion_C#v1	1	500
722	0	2	23	2	0	3	3	143	457	429	1371	CoherentMotion_C#v1	1	500
538	1	0	5	3	3	3	3	31	569	93	1707	CoherentMotion_C#v1	1	500
917	0	4	42	0	3	3	3	256	344	768	1032	CoherentMotion_C#v1	1	500
553	1	5	51	2	2	3	3	312	288	936	864	CoherentMotion_C#v1	1	500
540	1	4	42	2	2	3	3	256	344	768	1032	CoherentMotion_C#v1	1	500
553	0	0	5	1	3	3	3	31	569	93	1707	CoherentMotion_C#v1	1	500
578	0	7	70	3	0	3	3	424	176	1272	528	CoherentMotion_C#v1	1	500
879	0	2	23	3	1	3	3	143	457	429	1371	CoherentMotion_C#v1	1	500
602	0	1	14	1	0	3	3	87	513	261	1539	CoherentMotion_C#v1	1	500
807	0	3	33	2	3	3	3	199	401	597	1203	CoherentMotion_C#v1	1	500
614	1	5	51	2	2	3	3	312	288	936	864	CoherentMotion_C#v1	1	500
669	1	1	14	3	3	3	3	87	513	261	1539	CoherentMotion_C#v1	1	500
916	1	1	14	1	1	3	3	87	513	261	1539	CoherentMotion_C#v1	1	500
839	0	3	33	0	2	3	3	199	401	597	1203	CoherentMotion_C#v1	1	500
658	1	5	51	3	3	3	3	312	288	936	864	CoherentMotion_C#v1	1	500
681	1	5	51	0	0	3	3	312	288	936	864	CoherentMotion_C#v1	1	500
533	1	7	70	1	1	3	3	424	176	1272	528	CoherentMotion_C#v1	1	500
2489	1	7	70	3	3	3	3	424	176	1272	528	CoherentMotion_C#v1	1	500
634	1	4	42	1	1	3	3	256	344	768	1032	CoherentMotion_C#v1	1	500
631	0	0	5	2	3	3	3	31	569	93	1707	CoherentMotion_C#v1	1	500
831	0	1	14	3	0	3	3	87	513	261	1539	CoherentMotion_C#v1	1	500
729	0	2	23	0	1	3	3	143	457	429	1371	CoherentMotion_C#v1	1	500
761	1	0	5	0	0	3	3	31	569	93	1707	CoherentMotion_C#v1	1	500
698	1	5	51	1	1	3	3	312	288	936	864	CoherentMotion_C#v1	1	500
632	1	7	70	3	3	3	3	424	176	1272	528	CoherentMotion_C#v1	1	500
814	1	0	5	1	1	3	3	31	569	93	1707	CoherentMotion_C#v1	1	500
608	1	6	61	0	0	3	3	368	232	1104	696	CoherentMotion_C#v1	1	500
732	0	0	5	0	2	3	3	31	569	93	1707	CoherentMotion_C#v1	1	500
956	1	1	14	0	0	3	3	87	513	261	1539	CoherentMotion_C#v1	1	500
625	1	7	70	1	1	3	3	424	176	1272	528	CoherentMotion_C#v1	1	500
734	1	5	51	0	0	3	3	312	288	936	864	CoherentMotion_C#v1	1	500
758	1	1	14	0	0	3	3	87	513	261	1539	CoherentMotion_C#v1	1	500
670	0	0	5	2	0	3	3	31	569	93	1707	CoherentMotion_C#v1	1	500
683	1	4	42	3	3	3	3	256	344	768	1032	CoherentMotion_C#v1	1	500
768	1	3	33	0	0	3	3	199	401	597	1203	CoherentMotion_C#v1	1	500
747	1	4	42	3	3	3	3	256	344	768	1032	CoherentMotion_C#v1	1	500
987	0	0	5	1	0	3	3	31	569	93	1707	CoherentMotion_C#v1	1	500
894	0	4	42	2	1	3	3	256	344	768	1032	CoherentMotion_C#v1	1	500
714	1	6	61	1	1	3	3	368	232	1104	696	CoherentMotion_C#v1	1	500
621	1	1	14	1	1	3	3	87	513	261	1539	CoherentMotion_C#v1	1	500
607	1	6	61	2	2	3	3	368	232	1104	696	CoherentMotion_C#v1	1	500
670	1	1	14	0	0	3	3	87	513	261	1539	CoherentMotion_C#v1	1	500
651	1	5	51	0	0	3	3	312	288	936	864	CoherentMotion_C#v1	1	500
553	1	6	61	3	3	3	3	368	232	1104	696	CoherentMotion_C#v1	1	500
571	0	3	33	3	1	3	3	199	401	597	1203	CoherentMotion_C#v1	1	500
671	0	6	61	1	0	3	3	368	232	1104	696	CoherentMotion_C#v1	1	500
774	1	0	5	0	0	3	3	31	569	93	1707	CoherentMotion_C#v1	1	500
718	1	6	61	1	1	3	3	368	232	1104	696	CoherentMotion_C#v1	1	500
742	1	6	61	2	2	3	3	368	232	1104	696	CoherentMotion_C#v1	1	500
1493	1	3	33	2	2	3	3	199	401	597	1203	CoherentMotion_C#v1	1	500
936	1	7	70	2	2	3	3	424	176	1272	528	CoherentMotion_C#v1	1	500
613	1	7	70	3	3	3	3	424	176	1272	528	CoherentMotion_C#v1	1	500
586	0	1	14	1	0	3	3	87	513	261	1539	CoherentMotion_C#v1	1	500
679	1	5	51	0	0	3	3	312	288	936	864	CoherentMotion_C#v1	1	500
692	0	6	61	3	1	3	3	368	232	1104	696	CoherentMotion_C#v1	1	500
731	1	2	23	0	0	3	3	143	457	429	1371	CoherentMotion_C#v1	1	500
1258	1	1	14	0	0	3	3	87	513	261	1539	CoherentMotion_C#v1	1	500
833	1	4	42	0	0	3	3	256	344	768	1032	CoherentMotion_C#v1	1	500
914	0	1	14	1	0	3	3	87	513	261	1539	CoherentMotion_C#v1	1	500
744	1	6	61	0	0	3	3	368	232	1104	696	CoherentMotion_C#v1	1	500
783	0	3	33	2	0	3	3	199	401	597	1203	CoherentMotion_C#v1	1	500
913	0	7	70	2	0	3	3	424	176	1272	528	CoherentMotion_C#v1	1	500
1667	0	3	33	0	1	3	3	199	401	597	1203	CoherentMotion_C#v1	1	500
1428	0	2	23	3	0	3	3	143	457	429	1371	CoherentMotion_C#v1	1	500
670	1	5	51	1	1	3	3	312	288	936	864	CoherentMotion_C#v1	1	500
531	1	6	61	3	3	3	3	368	232	1104	696	CoherentMotion_C#v1	1	500
525	1	7	70	1	1	3	3	424	176	1272	528	CoherentMotion_C#v1	1	500
665	0	7	70	2	0	3	3	424	176	1272	528	CoherentMotion_C#v1	1	500
590	1	7	70	3	3	3	3	424	176	1272	528	CoherentMotion_C#v1	1	500
683	1	7	70	0	0	3	3	424	176	1272	528	CoherentMotion_C#v1	1	500
984	0	3	33	3	1	3	3	199	401	597	1203	CoherentMotion_C#v1	1	500
742	1	6	61	2	2	3	3	368	232	1104	696	CoherentMotion_C#v1	1	500
629	1	5	51	3	3	3	3	312	288	936	864	CoherentMotion_C#v1	1	500
754	1	6	61	3	3	3	3	368	232	1104	696	CoherentMotion_C#v1	1	500
1044	1	3	33	3	3	3	3	199	401	597	1203	CoherentMotion_C#v1	1	500
803	1	7	70	1	1	3	3	424	176	1272	528	CoherentMotion_C#v1	1	500
838	0	0	5	3	1	3	3	31	569	93	1707	CoherentMotion_C#v1	1	500
609	1	6	61	3	3	3	3	368	232	1104	696	CoherentMotion_C#v1	1	500
603	1	6	61	0	0	3	3	368	232	1104	696	CoherentMotion_C#v1	1	500
945	1	2	23	0	0	3	3	143	457	429	1371	CoherentMotion_C#v1	1	500
1190	1	1	14	0	0	3	3	87	513	261	1539	CoherentMotion_C#v1	1	500
848	0	1	14	1	0	3	3	87	513	261	1539	CoherentMotion_C#v1	1	500
616	1	0	5	0	0	3	3	31	569	93	1707	CoherentMotion_C#v1	1	500
688	1	5	51	1	1	3	3	312	288	936	864	CoherentMotion_C#v1	1	500
603	1	0	5	3	3	3	3	31	569	93	1707	CoherentMotion_C#v1	1	500
619	1	6	61	3	3	3	3	368	232	1104	696	CoherentMotion_C#v1	1	500
656	1	4	42	1	1	3	3	256	344	768	1032	CoherentMotion_C#v1	1	500
758	0	1	14	2	0	3	3	87	513	261	1539	CoherentMotion_C#v1	1	500
1061	0	0	5	2	0	3	3	31	569	93	1707	CoherentMotion_C#v1	1	500
702	1	0	5	3	3	3	3	31	569	93	1707	CoherentMotion_C#v1	1	500
574	1	7	70	3	3	3	3	424	176	1272	528	CoherentMotion_C#v1	1	500
607	1	6	61	2	2	3	3	368	232	1104	696	CoherentMotion_C#v1	1	500
637	0	0	5	3	2	3	3	31	569	93	1707	CoherentMotion_C#v1	1	500
690	0	1	14	3	2	3	3	87	513	261	1539	CoherentMotion_C#v1	1	500
624	1	1	14	1	1	3	3	87	513	261	1539	CoherentMotion_C#v1	1	500
669	1	1	14	3	3	3	3	87	513	261	1539	CoherentMotion_C#v1	1	500
819	1	7	70	2	2	3	3	424	176	1272	528	CoherentMotion_C#v1	1	500
541	1	7	70	0	0	3	3	424	176	1272	528	CoherentMotion_C#v1	1	500
639	1	3	33	1	1	3	3	199	401	597	1203	CoherentMotion_C#v1	1	500
597	1	5	51	0	0	3	3	312	288	936	864	CoherentMotion_C#v1	1	500
930	0	3	33	0	2	3	3	199	401	597	1203	CoherentMotion_C#v1	1	500
606	1	5	51	1	1	3	3	312	288	936	864	CoherentMotion_C#v1	1	500
531	1	5	51	3	3	3	3	312	288	936	864	CoherentMotion_C#v1	1	500
611	1	1	14	0	0	3	3	87	513	261	1539	CoherentMotion_C#v1	1	500
