# Supplementary material for: The Leuven Embedded Figures Test (L-EFT): measuring perception, intelligence or executive function?
Source: PeerJ. 2018 Mar 26;6:e4524. doi: 10.7717/peerj.4524 (PMC5875396; doi:10.7717/peerj.4524)
Supplement: Supplemental Information 9 [file peerj-06-4524-s009.zip › Study 1/CoherentMotion/118600CoherentMotion.csv]

ReactionTime	Accuracy	CoherenceLevel	CoherenceValue	StimDirection	RespDirection	G_MeanCoherentSpeed	G_MeanRandomSpeed	TotalCoherent	TotalRandom	TotalCoherentSpeed	TotalRandomSpeed	TestID	MainPrac	MotionDuration
10637	1	5	51	3	3	3	3	312	288	936	864	CoherentMotion_C#v1	0	1000
1660	0	6	61	1	3	3	3	368	232	1104	696	CoherentMotion_C#v1	0	1000
1900	0	5	51	0	2	3	3	312	288	936	864	CoherentMotion_C#v1	0	1000
1632	1	4	42	2	2	3	3	256	344	768	1032	CoherentMotion_C#v1	0	1000
1537	1	5	51	0	0	3	3	312	288	936	864	CoherentMotion_C#v1	0	1000
1845	1	7	70	3	3	3	3	424	176	1272	528	CoherentMotion_C#v1	0	1000
2257	0	5	51	3	1	3	3	312	288	936	864	CoherentMotion_C#v1	0	1000
2099	0	5	51	1	3	3	3	312	288	936	864	CoherentMotion_C#v1	0	1000
1795	1	6	61	1	1	3	3	368	232	1104	696	CoherentMotion_C#v1	0	1000
1750	0	6	61	1	3	3	3	368	232	1104	696	CoherentMotion_C#v1	0	1000
2208	0	2	23	3	1	3	3	143	457	429	1371	CoherentMotion_C#v1	0	1000
1278	1	3	33	1	1	3	3	199	401	597	1203	CoherentMotion_C#v1	0	1000
1754	1	0	5	3	3	3	3	31	569	93	1707	CoherentMotion_C#v1	0	1000
1219	1	6	61	0	0	3	3	368	232	1104	696	CoherentMotion_C#v1	0	1000
5337	1	7	70	2	2	3	3	424	176	1272	528	CoherentMotion_C#v1	0	1000
1831	0	5	51	2	0	3	3	312	288	936	864	CoherentMotion_C#v1	0	1000
1983	0	6	61	0	2	3	3	368	232	1104	696	CoherentMotion_C#v1	0	1000
1801	0	2	23	1	0	3	3	143	457	429	1371	CoherentMotion_C#v1	0	1000
1973	0	3	33	1	3	3	3	199	401	597	1203	CoherentMotion_C#v1	0	1000
2332	0	4	42	2	0	3	3	256	344	768	1032	CoherentMotion_C#v1	0	1000
1246	1	7	70	1	1	3	3	424	176	1272	528	CoherentMotion_C#v1	0	1000
1427	1	5	51	2	2	3	3	312	288	936	864	CoherentMotion_C#v1	0	1000
1636	1	5	51	1	1	3	3	312	288	936	864	CoherentMotion_C#v1	0	1000
1708	1	5	51	0	0	3	3	312	288	936	864	CoherentMotion_C#v1	0	1000
1547	1	6	61	0	0	3	3	368	232	1104	696	CoherentMotion_C#v1	0	1000
1065	1	6	61	3	3	3	3	368	232	1104	696	CoherentMotion_C#v1	0	1000
1078	0	0	5	2	3	3	3	31	569	93	1707	CoherentMotion_C#v1	0	1000
1442	0	0	5	2	3	3	3	31	569	93	1707	CoherentMotion_C#v1	0	1000
2139	1	6	61	3	3	3	3	368	232	1104	696	CoherentMotion_C#v1	0	1000
1550	0	5	51	2	0	3	3	312	288	936	864	CoherentMotion_C#v1	0	1000
1987	0	1	14	3	1	3	3	87	513	261	1539	CoherentMotion_C#v1	0	1000
1482	0	6	61	1	3	3	3	368	232	1104	696	CoherentMotion_C#v1	0	1000
1469	0	1	14	1	0	3	3	87	513	261	1539	CoherentMotion_C#v1	0	1000
1560	0	2	23	1	3	3	3	143	457	429	1371	CoherentMotion_C#v1	0	1000
1678	1	0	5	3	3	3	3	31	569	93	1707	CoherentMotion_C#v1	0	1000
1620	1	7	70	3	3	3	3	424	176	1272	528	CoherentMotion_C#v1	0	1000
1035	0	6	61	2	0	3	3	368	232	1104	696	CoherentMotion_C#v1	0	1000
1610	0	0	5	1	3	3	3	31	569	93	1707	CoherentMotion_C#v1	0	1000
2000	0	1	14	3	0	3	3	87	513	261	1539	CoherentMotion_C#v1	0	1000
2312	0	4	42	2	0	3	3	256	344	768	1032	CoherentMotion_C#v1	0	1000
1463	1	5	51	1	1	3	3	312	288	936	864	CoherentMotion_C#v1	0	1000
2051	0	0	5	2	3	3	3	31	569	93	1707	CoherentMotion_C#v1	0	1000
1053	1	6	61	1	1	3	3	368	232	1104	696	CoherentMotion_C#v1	0	1000
2708	0	0	5	2	1	3	3	31	569	93	1707	CoherentMotion_C#v1	0	1000
1989	1	2	23	1	1	3	3	143	457	429	1371	CoherentMotion_C#v1	0	1000
1461	0	5	51	2	1	3	3	312	288	936	864	CoherentMotion_C#v1	0	1000
1834	1	2	23	0	0	3	3	143	457	429	1371	CoherentMotion_C#v1	0	1000
1740	0	1	14	3	0	3	3	87	513	261	1539	CoherentMotion_C#v1	0	1000
1502	1	2	23	0	0	3	3	143	457	429	1371	CoherentMotion_C#v1	0	1000
1487	1	1	14	0	0	3	3	87	513	261	1539	CoherentMotion_C#v1	0	1000
1532	0	0	5	1	0	3	3	31	569	93	1707	CoherentMotion_C#v1	0	1000
1329	1	6	61	0	0	3	3	368	232	1104	696	CoherentMotion_C#v1	0	1000
2479	1	3	33	3	3	3	3	199	401	597	1203	CoherentMotion_C#v1	0	1000
1932	1	1	14	1	1	3	3	87	513	261	1539	CoherentMotion_C#v1	0	1000
1056	1	1	14	1	1	3	3	87	513	261	1539	CoherentMotion_C#v1	0	1000
1998	0	2	23	1	3	3	3	143	457	429	1371	CoherentMotion_C#v1	0	1000
1674	1	3	33	0	0	3	3	199	401	597	1203	CoherentMotion_C#v1	0	1000
1449	1	3	33	0	0	3	3	199	401	597	1203	CoherentMotion_C#v1	0	1000
1753	1	6	61	1	1	3	3	368	232	1104	696	CoherentMotion_C#v1	0	1000
1074	1	5	51	3	3	3	3	312	288	936	864	CoherentMotion_C#v1	0	1000
1934	1	6	61	3	3	3	3	368	232	1104	696	CoherentMotion_C#v1	0	1000
1132	1	3	33	3	3	3	3	199	401	597	1203	CoherentMotion_C#v1	0	1000
1206	1	7	70	2	2	3	3	424	176	1272	528	CoherentMotion_C#v1	0	1000
1650	1	7	70	0	0	3	3	424	176	1272	528	CoherentMotion_C#v1	0	1000
1833	0	4	42	2	1	3	3	256	344	768	1032	CoherentMotion_C#v1	0	1000
1026	1	3	33	1	1	3	3	199	401	597	1203	CoherentMotion_C#v1	0	1000
1476	1	4	42	3	3	3	3	256	344	768	1032	CoherentMotion_C#v1	0	1000
1641	0	0	5	3	0	3	3	31	569	93	1707	CoherentMotion_C#v1	0	1000
1030	1	6	61	1	1	3	3	368	232	1104	696	CoherentMotion_C#v1	0	1000
1138	0	3	33	2	0	3	3	199	401	597	1203	CoherentMotion_C#v1	0	1000
1327	0	1	14	0	1	3	3	87	513	261	1539	CoherentMotion_C#v1	0	1000
1054	1	4	42	3	3	3	3	256	344	768	1032	CoherentMotion_C#v1	0	1000
1512	0	5	51	3	1	3	3	312	288	936	864	CoherentMotion_C#v1	0	1000
1247	0	2	23	0	3	3	3	143	457	429	1371	CoherentMotion_C#v1	0	1000
1487	1	2	23	0	0	3	3	143	457	429	1371	CoherentMotion_C#v1	0	1000
1492	0	3	33	0	3	3	3	199	401	597	1203	CoherentMotion_C#v1	0	1000
1037	1	7	70	3	3	3	3	424	176	1272	528	CoherentMotion_C#v1	0	1000
1453	0	2	23	1	3	3	3	143	457	429	1371	CoherentMotion_C#v1	0	1000
1592	1	7	70	0	0	3	3	424	176	1272	528	CoherentMotion_C#v1	0	1000
1693	1	1	14	0	0	3	3	87	513	261	1539	CoherentMotion_C#v1	0	1000
4236	0	6	61	1	3	3	3	368	232	1104	696	CoherentMotion_C#v1	1	500
1029	1	2	23	0	0	3	3	143	457	429	1371	CoherentMotion_C#v1	1	500
948	0	1	14	1	0	3	3	87	513	261	1539	CoherentMotion_C#v1	1	500
689	0	2	23	0	3	3	3	143	457	429	1371	CoherentMotion_C#v1	1	500
719	1	3	33	1	1	3	3	199	401	597	1203	CoherentMotion_C#v1	1	500
995	0	3	33	0	3	3	3	199	401	597	1203	CoherentMotion_C#v1	1	500
806	1	6	61	1	1	3	3	368	232	1104	696	CoherentMotion_C#v1	1	500
742	1	5	51	3	3	3	3	312	288	936	864	CoherentMotion_C#v1	1	500
887	0	1	14	0	1	3	3	87	513	261	1539	CoherentMotion_C#v1	1	500
1387	0	1	14	3	0	3	3	87	513	261	1539	CoherentMotion_C#v1	1	500
948	0	2	23	1	3	3	3	143	457	429	1371	CoherentMotion_C#v1	1	500
800	1	7	70	0	0	3	3	424	176	1272	528	CoherentMotion_C#v1	1	500
886	1	7	70	2	2	3	3	424	176	1272	528	CoherentMotion_C#v1	1	500
1284	0	2	23	0	3	3	3	143	457	429	1371	CoherentMotion_C#v1	1	500
793	1	4	42	3	3	3	3	256	344	768	1032	CoherentMotion_C#v1	1	500
748	1	4	42	3	3	3	3	256	344	768	1032	CoherentMotion_C#v1	1	500
844	1	0	5	3	3	3	3	31	569	93	1707	CoherentMotion_C#v1	1	500
1087	0	5	51	0	2	3	3	312	288	936	864	CoherentMotion_C#v1	1	500
772	1	4	42	3	3	3	3	256	344	768	1032	CoherentMotion_C#v1	1	500
1128	0	0	5	3	0	3	3	31	569	93	1707	CoherentMotion_C#v1	1	500
1059	0	4	42	2	3	3	3	256	344	768	1032	CoherentMotion_C#v1	1	500
1003	1	1	14	3	3	3	3	87	513	261	1539	CoherentMotion_C#v1	1	500
1039	1	3	33	0	0	3	3	199	401	597	1203	CoherentMotion_C#v1	1	500
668	1	6	61	1	1	3	3	368	232	1104	696	CoherentMotion_C#v1	1	500
933	1	1	14	3	3	3	3	87	513	261	1539	CoherentMotion_C#v1	1	500
811	1	2	23	1	1	3	3	143	457	429	1371	CoherentMotion_C#v1	1	500
796	1	0	5	0	0	3	3	31	569	93	1707	CoherentMotion_C#v1	1	500
1054	1	2	23	2	2	3	3	143	457	429	1371	CoherentMotion_C#v1	1	500
973	1	7	70	2	2	3	3	424	176	1272	528	CoherentMotion_C#v1	1	500
771	0	3	33	1	3	3	3	199	401	597	1203	CoherentMotion_C#v1	1	500
881	0	3	33	3	0	3	3	199	401	597	1203	CoherentMotion_C#v1	1	500
912	0	1	14	0	1	3	3	87	513	261	1539	CoherentMotion_C#v1	1	500
651	1	7	70	1	1	3	3	424	176	1272	528	CoherentMotion_C#v1	1	500
1153	1	6	61	0	0	3	3	368	232	1104	696	CoherentMotion_C#v1	1	500
1093	0	6	61	0	2	3	3	368	232	1104	696	CoherentMotion_C#v1	1	500
741	1	4	42	2	2	3	3	256	344	768	1032	CoherentMotion_C#v1	1	500
673	1	5	51	3	3	3	3	312	288	936	864	CoherentMotion_C#v1	1	500
852	1	5	51	3	3	3	3	312	288	936	864	CoherentMotion_C#v1	1	500
703	0	0	5	3	0	3	3	31	569	93	1707	CoherentMotion_C#v1	1	500
1030	0	3	33	0	2	3	3	199	401	597	1203	CoherentMotion_C#v1	1	500
953	1	7	70	1	1	3	3	424	176	1272	528	CoherentMotion_C#v1	1	500
1168	0	3	33	3	1	3	3	199	401	597	1203	CoherentMotion_C#v1	1	500
708	0	0	5	2	0	3	3	31	569	93	1707	CoherentMotion_C#v1	1	500
1291	1	7	70	0	0	3	3	424	176	1272	528	CoherentMotion_C#v1	1	500
858	1	6	61	2	2	3	3	368	232	1104	696	CoherentMotion_C#v1	1	500
932	0	0	5	2	3	3	3	31	569	93	1707	CoherentMotion_C#v1	1	500
737	0	5	51	0	1	3	3	312	288	936	864	CoherentMotion_C#v1	1	500
954	1	5	51	3	3	3	3	312	288	936	864	CoherentMotion_C#v1	1	500
1067	0	5	51	1	2	3	3	312	288	936	864	CoherentMotion_C#v1	1	500
855	1	5	51	1	1	3	3	312	288	936	864	CoherentMotion_C#v1	1	500
995	1	0	5	2	2	3	3	31	569	93	1707	CoherentMotion_C#v1	1	500
809	1	4	42	1	1	3	3	256	344	768	1032	CoherentMotion_C#v1	1	500
682	1	1	14	3	3	3	3	87	513	261	1539	CoherentMotion_C#v1	1	500
888	0	2	23	2	0	3	3	143	457	429	1371	CoherentMotion_C#v1	1	500
772	0	3	33	3	1	3	3	199	401	597	1203	CoherentMotion_C#v1	1	500
805	0	0	5	0	1	3	3	31	569	93	1707	CoherentMotion_C#v1	1	500
927	0	0	5	3	1	3	3	31	569	93	1707	CoherentMotion_C#v1	1	500
900	1	7	70	0	0	3	3	424	176	1272	528	CoherentMotion_C#v1	1	500
911	0	1	14	3	1	3	3	87	513	261	1539	CoherentMotion_C#v1	1	500
858	0	2	23	0	1	3	3	143	457	429	1371	CoherentMotion_C#v1	1	500
861	0	0	5	0	3	3	3	31	569	93	1707	CoherentMotion_C#v1	1	500
1058	0	6	61	3	1	3	3	368	232	1104	696	CoherentMotion_C#v1	1	500
886	0	3	33	2	1	3	3	199	401	597	1203	CoherentMotion_C#v1	1	500
861	1	3	33	0	0	3	3	199	401	597	1203	CoherentMotion_C#v1	1	500
928	0	4	42	0	1	3	3	256	344	768	1032	CoherentMotion_C#v1	1	500
934	1	4	42	0	0	3	3	256	344	768	1032	CoherentMotion_C#v1	1	500
754	1	5	51	3	3	3	3	312	288	936	864	CoherentMotion_C#v1	1	500
818	1	3	33	2	2	3	3	199	401	597	1203	CoherentMotion_C#v1	1	500
667	1	1	14	1	1	3	3	87	513	261	1539	CoherentMotion_C#v1	1	500
642	0	3	33	3	1	3	3	199	401	597	1203	CoherentMotion_C#v1	1	500
975	1	6	61	3	3	3	3	368	232	1104	696	CoherentMotion_C#v1	1	500
966	1	3	33	3	3	3	3	199	401	597	1203	CoherentMotion_C#v1	1	500
755	1	4	42	1	1	3	3	256	344	768	1032	CoherentMotion_C#v1	1	500
786	0	1	14	3	1	3	3	87	513	261	1539	CoherentMotion_C#v1	1	500
941	0	4	42	1	0	3	3	256	344	768	1032	CoherentMotion_C#v1	1	500
914	1	6	61	1	1	3	3	368	232	1104	696	CoherentMotion_C#v1	1	500
846	0	0	5	0	1	3	3	31	569	93	1707	CoherentMotion_C#v1	1	500
886	0	4	42	1	3	3	3	256	344	768	1032	CoherentMotion_C#v1	1	500
819	0	1	14	3	0	3	3	87	513	261	1539	CoherentMotion_C#v1	1	500
909	0	2	23	2	0	3	3	143	457	429	1371	CoherentMotion_C#v1	1	500
966	0	0	5	0	3	3	3	31	569	93	1707	CoherentMotion_C#v1	1	500
895	0	4	42	3	1	3	3	256	344	768	1032	CoherentMotion_C#v1	1	500
674	1	7	70	0	0	3	3	424	176	1272	528	CoherentMotion_C#v1	1	500
930	0	7	70	0	2	3	3	424	176	1272	528	CoherentMotion_C#v1	1	500
711	1	7	70	0	0	3	3	424	176	1272	528	CoherentMotion_C#v1	1	500
797	1	3	33	3	3	3	3	199	401	597	1203	CoherentMotion_C#v1	1	500
797	1	1	14	1	1	3	3	87	513	261	1539	CoherentMotion_C#v1	1	500
672	1	6	61	3	3	3	3	368	232	1104	696	CoherentMotion_C#v1	1	500
734	1	7	70	0	0	3	3	424	176	1272	528	CoherentMotion_C#v1	1	500
970	1	1	14	1	1	3	3	87	513	261	1539	CoherentMotion_C#v1	1	500
779	1	4	42	2	2	3	3	256	344	768	1032	CoherentMotion_C#v1	1	500
1077	0	5	51	3	1	3	3	312	288	936	864	CoherentMotion_C#v1	1	500
930	0	5	51	3	1	3	3	312	288	936	864	CoherentMotion_C#v1	1	500
1050	0	5	51	2	0	3	3	312	288	936	864	CoherentMotion_C#v1	1	500
840	1	5	51	1	1	3	3	312	288	936	864	CoherentMotion_C#v1	1	500
778	1	5	51	3	3	3	3	312	288	936	864	CoherentMotion_C#v1	1	500
794	1	5	51	1	1	3	3	312	288	936	864	CoherentMotion_C#v1	1	500
1068	0	0	5	1	0	3	3	31	569	93	1707	CoherentMotion_C#v1	1	500
709	1	5	51	2	2	3	3	312	288	936	864	CoherentMotion_C#v1	1	500
653	0	1	14	0	1	3	3	87	513	261	1539	CoherentMotion_C#v1	1	500
667	1	7	70	3	3	3	3	424	176	1272	528	CoherentMotion_C#v1	1	500
965	1	4	42	3	3	3	3	256	344	768	1032	CoherentMotion_C#v1	1	500
935	0	1	14	2	1	3	3	87	513	261	1539	CoherentMotion_C#v1	1	500
639	1	2	23	3	3	3	3	143	457	429	1371	CoherentMotion_C#v1	1	500
557	1	6	61	3	3	3	3	368	232	1104	696	CoherentMotion_C#v1	1	500
703	1	3	33	3	3	3	3	199	401	597	1203	CoherentMotion_C#v1	1	500
660	1	3	33	2	2	3	3	199	401	597	1203	CoherentMotion_C#v1	1	500
663	1	6	61	1	1	3	3	368	232	1104	696	CoherentMotion_C#v1	1	500
636	1	5	51	0	0	3	3	312	288	936	864	CoherentMotion_C#v1	1	500
809	1	2	23	0	0	3	3	143	457	429	1371	CoherentMotion_C#v1	1	500
707	1	4	42	0	0	3	3	256	344	768	1032	CoherentMotion_C#v1	1	500
984	1	1	14	3	3	3	3	87	513	261	1539	CoherentMotion_C#v1	1	500
639	1	4	42	1	1	3	3	256	344	768	1032	CoherentMotion_C#v1	1	500
701	0	0	5	2	0	3	3	31	569	93	1707	CoherentMotion_C#v1	1	500
666	1	4	42	3	3	3	3	256	344	768	1032	CoherentMotion_C#v1	1	500
914	1	6	61	1	1	3	3	368	232	1104	696	CoherentMotion_C#v1	1	500
653	1	4	42	0	0	3	3	256	344	768	1032	CoherentMotion_C#v1	1	500
1140	1	2	23	1	1	3	3	143	457	429	1371	CoherentMotion_C#v1	1	500
566	1	6	61	2	2	3	3	368	232	1104	696	CoherentMotion_C#v1	1	500
746	0	0	5	3	0	3	3	31	569	93	1707	CoherentMotion_C#v1	1	500
697	1	5	51	0	0	3	3	312	288	936	864	CoherentMotion_C#v1	1	500
641	0	1	14	3	1	3	3	87	513	261	1539	CoherentMotion_C#v1	1	500
846	0	5	51	2	0	3	3	312	288	936	864	CoherentMotion_C#v1	1	500
844	0	3	33	2	3	3	3	199	401	597	1203	CoherentMotion_C#v1	1	500
931	0	1	14	0	2	3	3	87	513	261	1539	CoherentMotion_C#v1	1	500
911	0	2	23	0	1	3	3	143	457	429	1371	CoherentMotion_C#v1	1	500
653	1	7	70	3	3	3	3	424	176	1272	528	CoherentMotion_C#v1	1	500
698	0	1	14	3	0	3	3	87	513	261	1539	CoherentMotion_C#v1	1	500
865	0	0	5	0	3	3	3	31	569	93	1707	CoherentMotion_C#v1	1	500
765	1	2	23	0	0	3	3	143	457	429	1371	CoherentMotion_C#v1	1	500
796	0	2	23	2	0	3	3	143	457	429	1371	CoherentMotion_C#v1	1	500
652	1	7	70	0	0	3	3	424	176	1272	528	CoherentMotion_C#v1	1	500
852	1	1	14	1	1	3	3	87	513	261	1539	CoherentMotion_C#v1	1	500
802	1	1	14	0	0	3	3	87	513	261	1539	CoherentMotion_C#v1	1	500
728	1	7	70	1	1	3	3	424	176	1272	528	CoherentMotion_C#v1	1	500
1071	1	0	5	3	3	3	3	31	569	93	1707	CoherentMotion_C#v1	1	500
727	1	3	33	0	0	3	3	199	401	597	1203	CoherentMotion_C#v1	1	500
798	0	6	61	0	2	3	3	368	232	1104	696	CoherentMotion_C#v1	1	500
961	0	1	14	1	0	3	3	87	513	261	1539	CoherentMotion_C#v1	1	500
655	1	6	61	2	2	3	3	368	232	1104	696	CoherentMotion_C#v1	1	500
739	0	1	14	0	3	3	3	87	513	261	1539	CoherentMotion_C#v1	1	500
770	1	0	5	1	1	3	3	31	569	93	1707	CoherentMotion_C#v1	1	500
691	1	6	61	3	3	3	3	368	232	1104	696	CoherentMotion_C#v1	1	500
804	1	5	51	1	1	3	3	312	288	936	864	CoherentMotion_C#v1	1	500
1114	1	0	5	2	2	3	3	31	569	93	1707	CoherentMotion_C#v1	1	500
727	1	7	70	3	3	3	3	424	176	1272	528	CoherentMotion_C#v1	1	500
935	0	3	33	3	1	3	3	199	401	597	1203	CoherentMotion_C#v1	1	500
975	0	2	23	2	3	3	3	143	457	429	1371	CoherentMotion_C#v1	1	500
830	1	1	14	1	1	3	3	87	513	261	1539	CoherentMotion_C#v1	1	500
699	1	4	42	1	1	3	3	256	344	768	1032	CoherentMotion_C#v1	1	500
826	1	6	61	1	1	3	3	368	232	1104	696	CoherentMotion_C#v1	1	500
763	1	6	61	3	3	3	3	368	232	1104	696	CoherentMotion_C#v1	1	500
644	0	3	33	3	1	3	3	199	401	597	1203	CoherentMotion_C#v1	1	500
713	1	7	70	2	2	3	3	424	176	1272	528	CoherentMotion_C#v1	1	500
1081	1	6	61	3	3	3	3	368	232	1104	696	CoherentMotion_C#v1	1	500
730	1	3	33	0	0	3	3	199	401	597	1203	CoherentMotion_C#v1	1	500
1088	0	3	33	3	1	3	3	199	401	597	1203	CoherentMotion_C#v1	1	500
946	0	6	61	0	2	3	3	368	232	1104	696	CoherentMotion_C#v1	1	500
775	1	7	70	3	3	3	3	424	176	1272	528	CoherentMotion_C#v1	1	500
584	1	5	51	1	1	3	3	312	288	936	864	CoherentMotion_C#v1	1	500
656	1	4	42	3	3	3	3	256	344	768	1032	CoherentMotion_C#v1	1	500
898	1	4	42	3	3	3	3	256	344	768	1032	CoherentMotion_C#v1	1	500
685	0	2	23	0	2	3	3	143	457	429	1371	CoherentMotion_C#v1	1	500
980	0	2	23	3	2	3	3	143	457	429	1371	CoherentMotion_C#v1	1	500
697	1	3	33	1	1	3	3	199	401	597	1203	CoherentMotion_C#v1	1	500
945	1	5	51	0	0	3	3	312	288	936	864	CoherentMotion_C#v1	1	500
685	1	6	61	2	2	3	3	368	232	1104	696	CoherentMotion_C#v1	1	500
749	0	2	23	0	3	3	3	143	457	429	1371	CoherentMotion_C#v1	1	500
821	1	5	51	0	0	3	3	312	288	936	864	CoherentMotion_C#v1	1	500
623	0	7	70	0	2	3	3	424	176	1272	528	CoherentMotion_C#v1	1	500
880	0	1	14	2	1	3	3	87	513	261	1539	CoherentMotion_C#v1	1	500
687	1	4	42	1	1	3	3	256	344	768	1032	CoherentMotion_C#v1	1	500
629	0	0	5	0	1	3	3	31	569	93	1707	CoherentMotion_C#v1	1	500
795	1	0	5	2	2	3	3	31	569	93	1707	CoherentMotion_C#v1	1	500
708	1	6	61	2	2	3	3	368	232	1104	696	CoherentMotion_C#v1	1	500
660	1	4	42	0	0	3	3	256	344	768	1032	CoherentMotion_C#v1	1	500
921	0	0	5	2	3	3	3	31	569	93	1707	CoherentMotion_C#v1	1	500
733	1	4	42	2	2	3	3	256	344	768	1032	CoherentMotion_C#v1	1	500
605	1	7	70	1	1	3	3	424	176	1272	528	CoherentMotion_C#v1	1	500
632	1	3	33	1	1	3	3	199	401	597	1203	CoherentMotion_C#v1	1	500
1028	0	4	42	0	2	3	3	256	344	768	1032	CoherentMotion_C#v1	1	500
604	1	7	70	0	0	3	3	424	176	1272	528	CoherentMotion_C#v1	1	500
705	1	7	70	1	1	3	3	424	176	1272	528	CoherentMotion_C#v1	1	500
657	1	7	70	3	3	3	3	424	176	1272	528	CoherentMotion_C#v1	1	500
967	1	3	33	0	0	3	3	199	401	597	1203	CoherentMotion_C#v1	1	500
917	0	4	42	0	2	3	3	256	344	768	1032	CoherentMotion_C#v1	1	500
905	1	2	23	3	3	3	3	143	457	429	1371	CoherentMotion_C#v1	1	500
596	1	7	70	1	1	3	3	424	176	1272	528	CoherentMotion_C#v1	1	500
601	0	0	5	0	2	3	3	31	569	93	1707	CoherentMotion_C#v1	1	500
877	0	6	61	2	0	3	3	368	232	1104	696	CoherentMotion_C#v1	1	500
980	0	6	61	2	0	3	3	368	232	1104	696	CoherentMotion_C#v1	1	500
1022	0	0	5	1	0	3	3	31	569	93	1707	CoherentMotion_C#v1	1	500
764	1	3	33	3	3	3	3	199	401	597	1203	CoherentMotion_C#v1	1	500
686	1	7	70	2	2	3	3	424	176	1272	528	CoherentMotion_C#v1	1	500
693	1	6	61	0	0	3	3	368	232	1104	696	CoherentMotion_C#v1	1	500
780	0	0	5	0	1	3	3	31	569	93	1707	CoherentMotion_C#v1	1	500
820	1	3	33	3	3	3	3	199	401	597	1203	CoherentMotion_C#v1	1	500
615	1	7	70	1	1	3	3	424	176	1272	528	CoherentMotion_C#v1	1	500
595	0	0	5	1	0	3	3	31	569	93	1707	CoherentMotion_C#v1	1	500
679	1	7	70	3	3	3	3	424	176	1272	528	CoherentMotion_C#v1	1	500
589	1	6	61	0	0	3	3	368	232	1104	696	CoherentMotion_C#v1	1	500
631	1	2	23	0	0	3	3	143	457	429	1371	CoherentMotion_C#v1	1	500
652	1	5	51	3	3	3	3	312	288	936	864	CoherentMotion_C#v1	1	500
643	0	2	23	3	0	3	3	143	457	429	1371	CoherentMotion_C#v1	1	500
649	0	3	33	2	0	3	3	199	401	597	1203	CoherentMotion_C#v1	1	500
757	0	0	5	0	2	3	3	31	569	93	1707	CoherentMotion_C#v1	1	500
629	1	4	42	3	3	3	3	256	344	768	1032	CoherentMotion_C#v1	1	500
946	0	3	33	0	1	3	3	199	401	597	1203	CoherentMotion_C#v1	1	500
624	0	2	23	3	0	3	3	143	457	429	1371	CoherentMotion_C#v1	1	500
609	1	7	70	1	1	3	3	424	176	1272	528	CoherentMotion_C#v1	1	500
834	0	2	23	3	0	3	3	143	457	429	1371	CoherentMotion_C#v1	1	500
635	1	6	61	1	1	3	3	368	232	1104	696	CoherentMotion_C#v1	1	500
745	0	3	33	2	0	3	3	199	401	597	1203	CoherentMotion_C#v1	1	500
866	1	7	70	2	2	3	3	424	176	1272	528	CoherentMotion_C#v1	1	500
891	0	0	5	0	1	3	3	31	569	93	1707	CoherentMotion_C#v1	1	500
768	1	7	70	3	3	3	3	424	176	1272	528	CoherentMotion_C#v1	1	500
696	1	6	61	0	0	3	3	368	232	1104	696	CoherentMotion_C#v1	1	500
720	1	6	61	0	0	3	3	368	232	1104	696	CoherentMotion_C#v1	1	500
782	0	1	14	2	1	3	3	87	513	261	1539	CoherentMotion_C#v1	1	500
942	0	2	23	1	3	3	3	143	457	429	1371	CoherentMotion_C#v1	1	500
820	1	5	51	1	1	3	3	312	288	936	864	CoherentMotion_C#v1	1	500
790	0	4	42	2	0	3	3	256	344	768	1032	CoherentMotion_C#v1	1	500
862	0	4	42	2	0	3	3	256	344	768	1032	CoherentMotion_C#v1	1	500
636	0	7	70	2	0	3	3	424	176	1272	528	CoherentMotion_C#v1	1	500
1121	0	0	5	1	0	3	3	31	569	93	1707	CoherentMotion_C#v1	1	500
1025	0	5	51	1	0	3	3	312	288	936	864	CoherentMotion_C#v1	1	500
649	1	2	23	0	0	3	3	143	457	429	1371	CoherentMotion_C#v1	1	500
646	1	4	42	1	1	3	3	256	344	768	1032	CoherentMotion_C#v1	1	500
572	1	5	51	1	1	3	3	312	288	936	864	CoherentMotion_C#v1	1	500
766	1	2	23	0	0	3	3	143	457	429	1371	CoherentMotion_C#v1	1	500
676	0	0	5	3	0	3	3	31	569	93	1707	CoherentMotion_C#v1	1	500
733	0	1	14	0	1	3	3	87	513	261	1539	CoherentMotion_C#v1	1	500
714	0	2	23	1	0	3	3	143	457	429	1371	CoherentMotion_C#v1	1	500
973	0	1	14	0	2	3	3	87	513	261	1539	CoherentMotion_C#v1	1	500
658	1	3	33	1	1	3	3	199	401	597	1203	CoherentMotion_C#v1	1	500
696	1	7	70	1	1	3	3	424	176	1272	528	CoherentMotion_C#v1	1	500
671	1	4	42	0	0	3	3	256	344	768	1032	CoherentMotion_C#v1	1	500
693	1	3	33	0	0	3	3	199	401	597	1203	CoherentMotion_C#v1	1	500
715	0	2	23	1	0	3	3	143	457	429	1371	CoherentMotion_C#v1	1	500
683	0	3	33	2	0	3	3	199	401	597	1203	CoherentMotion_C#v1	1	500
881	0	4	42	3	0	3	3	256	344	768	1032	CoherentMotion_C#v1	1	500
846	0	5	51	2	0	3	3	312	288	936	864	CoherentMotion_C#v1	1	500
841	0	3	33	3	1	3	3	199	401	597	1203	CoherentMotion_C#v1	1	500
722	0	6	61	3	1	3	3	368	232	1104	696	CoherentMotion_C#v1	1	500
689	0	3	33	3	0	3	3	199	401	597	1203	CoherentMotion_C#v1	1	500
867	1	1	14	0	0	3	3	87	513	261	1539	CoherentMotion_C#v1	1	500
603	1	5	51	0	0	3	3	312	288	936	864	CoherentMotion_C#v1	1	500
775	0	2	23	3	0	3	3	143	457	429	1371	CoherentMotion_C#v1	1	500
632	1	3	33	0	0	3	3	199	401	597	1203	CoherentMotion_C#v1	1	500
837	0	1	14	1	0	3	3	87	513	261	1539	CoherentMotion_C#v1	1	500
655	1	5	51	0	0	3	3	312	288	936	864	CoherentMotion_C#v1	1	500
796	0	5	51	1	3	3	3	312	288	936	864	CoherentMotion_C#v1	1	500
734	0	5	51	3	1	3	3	312	288	936	864	CoherentMotion_C#v1	1	500
686	0	0	5	3	0	3	3	31	569	93	1707	CoherentMotion_C#v1	1	500
804	1	0	5	1	1	3	3	31	569	93	1707	CoherentMotion_C#v1	1	500
639	1	0	5	0	0	3	3	31	569	93	1707	CoherentMotion_C#v1	1	500
619	0	2	23	3	1	3	3	143	457	429	1371	CoherentMotion_C#v1	1	500
705	0	1	14	2	0	3	3	87	513	261	1539	CoherentMotion_C#v1	1	500
976	1	1	14	2	2	3	3	87	513	261	1539	CoherentMotion_C#v1	1	500
782	0	0	5	2	0	3	3	31	569	93	1707	CoherentMotion_C#v1	1	500
1151	0	2	23	3	0	3	3	143	457	429	1371	CoherentMotion_C#v1	1	500
815	1	4	42	2	2	3	3	256	344	768	1032	CoherentMotion_C#v1	1	500
608	0	4	42	2	0	3	3	256	344	768	1032	CoherentMotion_C#v1	1	500
912	1	7	70	2	2	3	3	424	176	1272	528	CoherentMotion_C#v1	1	500
837	0	1	14	1	2	3	3	87	513	261	1539	CoherentMotion_C#v1	1	500
631	0	3	33	2	0	3	3	199	401	597	1203	CoherentMotion_C#v1	1	500
675	1	7	70	1	1	3	3	424	176	1272	528	CoherentMotion_C#v1	1	500
603	1	2	23	0	0	3	3	143	457	429	1371	CoherentMotion_C#v1	1	500
719	0	0	5	1	0	3	3	31	569	93	1707	CoherentMotion_C#v1	1	500
655	1	7	70	1	1	3	3	424	176	1272	528	CoherentMotion_C#v1	1	500
669	1	6	61	0	0	3	3	368	232	1104	696	CoherentMotion_C#v1	1	500
579	1	7	70	0	0	3	3	424	176	1272	528	CoherentMotion_C#v1	1	500
539	0	3	33	1	0	3	3	199	401	597	1203	CoherentMotion_C#v1	1	500
688	1	7	70	2	2	3	3	424	176	1272	528	CoherentMotion_C#v1	1	500
824	0	2	23	3	1	3	3	143	457	429	1371	CoherentMotion_C#v1	1	500
606	1	5	51	1	1	3	3	312	288	936	864	CoherentMotion_C#v1	1	500
581	1	7	70	0	0	3	3	424	176	1272	528	CoherentMotion_C#v1	1	500
889	1	5	51	0	0	3	3	312	288	936	864	CoherentMotion_C#v1	1	500
761	1	3	33	2	2	3	3	199	401	597	1203	CoherentMotion_C#v1	1	500
918	0	4	42	2	0	3	3	256	344	768	1032	CoherentMotion_C#v1	1	500
858	0	3	33	1	3	3	3	199	401	597	1203	CoherentMotion_C#v1	1	500
669	0	2	23	0	1	3	3	143	457	429	1371	CoherentMotion_C#v1	1	500
675	1	7	70	1	1	3	3	424	176	1272	528	CoherentMotion_C#v1	1	500
810	0	6	61	1	0	3	3	368	232	1104	696	CoherentMotion_C#v1	1	500
803	1	0	5	2	2	3	3	31	569	93	1707	CoherentMotion_C#v1	1	500
794	0	3	33	1	0	3	3	199	401	597	1203	CoherentMotion_C#v1	1	500
909	1	2	23	0	0	3	3	143	457	429	1371	CoherentMotion_C#v1	1	500
795	0	4	42	0	2	3	3	256	344	768	1032	CoherentMotion_C#v1	1	500
735	0	0	5	3	1	3	3	31	569	93	1707	CoherentMotion_C#v1	1	500
882	0	6	61	0	2	3	3	368	232	1104	696	CoherentMotion_C#v1	1	500
854	0	6	61	3	1	3	3	368	232	1104	696	CoherentMotion_C#v1	1	500
873	0	5	51	3	0	3	3	312	288	936	864	CoherentMotion_C#v1	1	500
861	0	0	5	2	0	3	3	31	569	93	1707	CoherentMotion_C#v1	1	500
993	0	1	14	0	2	3	3	87	513	261	1539	CoherentMotion_C#v1	1	500
615	0	6	61	1	0	3	3	368	232	1104	696	CoherentMotion_C#v1	1	500
793	1	4	42	3	3	3	3	256	344	768	1032	CoherentMotion_C#v1	1	500
811	1	1	14	3	3	3	3	87	513	261	1539	CoherentMotion_C#v1	1	500
617	1	6	61	3	3	3	3	368	232	1104	696	CoherentMotion_C#v1	1	500
814	1	1	14	0	0	3	3	87	513	261	1539	CoherentMotion_C#v1	1	500
648	0	3	33	3	2	3	3	199	401	597	1203	CoherentMotion_C#v1	1	500
776	1	3	33	3	3	3	3	199	401	597	1203	CoherentMotion_C#v1	1	500
864	0	2	23	3	0	3	3	143	457	429	1371	CoherentMotion_C#v1	1	500
778	1	5	51	2	2	3	3	312	288	936	864	CoherentMotion_C#v1	1	500
627	0	2	23	2	0	3	3	143	457	429	1371	CoherentMotion_C#v1	1	500
975	1	5	51	0	0	3	3	312	288	936	864	CoherentMotion_C#v1	1	500
614	0	7	70	0	2	3	3	424	176	1272	528	CoherentMotion_C#v1	1	500
1247	0	1	14	1	2	3	3	87	513	261	1539	CoherentMotion_C#v1	1	500
720	1	5	51	1	1	3	3	312	288	936	864	CoherentMotion_C#v1	1	500
879	0	6	61	1	2	3	3	368	232	1104	696	CoherentMotion_C#v1	1	500
730	0	4	42	1	0	3	3	256	344	768	1032	CoherentMotion_C#v1	1	500
730	1	5	51	1	1	3	3	312	288	936	864	CoherentMotion_C#v1	1	500
578	1	2	23	0	0	3	3	143	457	429	1371	CoherentMotion_C#v1	1	500
541	0	1	14	3	0	3	3	87	513	261	1539	CoherentMotion_C#v1	1	500
607	1	5	51	2	2	3	3	312	288	936	864	CoherentMotion_C#v1	1	500
620	1	4	42	0	0	3	3	256	344	768	1032	CoherentMotion_C#v1	1	500
753	0	2	23	2	0	3	3	143	457	429	1371	CoherentMotion_C#v1	1	500
656	0	6	61	2	1	3	3	368	232	1104	696	CoherentMotion_C#v1	1	500
911	0	0	5	3	2	3	3	31	569	93	1707	CoherentMotion_C#v1	1	500
708	1	1	14	3	3	3	3	87	513	261	1539	CoherentMotion_C#v1	1	500
715	1	2	23	1	1	3	3	143	457	429	1371	CoherentMotion_C#v1	1	500
851	0	0	5	0	2	3	3	31	569	93	1707	CoherentMotion_C#v1	1	500
1068	0	6	61	1	0	3	3	368	232	1104	696	CoherentMotion_C#v1	1	500
589	1	7	70	2	2	3	3	424	176	1272	528	CoherentMotion_C#v1	1	500
577	1	4	42	2	2	3	3	256	344	768	1032	CoherentMotion_C#v1	1	500
765	0	2	23	2	1	3	3	143	457	429	1371	CoherentMotion_C#v1	1	500
973	0	6	61	0	2	3	3	368	232	1104	696	CoherentMotion_C#v1	1	500
707	0	3	33	2	1	3	3	199	401	597	1203	CoherentMotion_C#v1	1	500
866	1	7	70	3	3	3	3	424	176	1272	528	CoherentMotion_C#v1	1	500
604	1	5	51	1	1	3	3	312	288	936	864	CoherentMotion_C#v1	1	500
699	0	1	14	2	0	3	3	87	513	261	1539	CoherentMotion_C#v1	1	500
761	0	5	51	0	2	3	3	312	288	936	864	CoherentMotion_C#v1	1	500
770	1	6	61	3	3	3	3	368	232	1104	696	CoherentMotion_C#v1	1	500
722	1	7	70	3	3	3	3	424	176	1272	528	CoherentMotion_C#v1	1	500
817	0	4	42	0	2	3	3	256	344	768	1032	CoherentMotion_C#v1	1	500
650	0	4	42	2	0	3	3	256	344	768	1032	CoherentMotion_C#v1	1	500
617	0	0	5	3	2	3	3	31	569	93	1707	CoherentMotion_C#v1	1	500
605	1	7	70	0	0	3	3	424	176	1272	528	CoherentMotion_C#v1	1	500
1441	0	2	23	2	3	3	3	143	457	429	1371	CoherentMotion_C#v1	1	500
664	1	7	70	3	3	3	3	424	176	1272	528	CoherentMotion_C#v1	1	500
794	1	4	42	2	2	3	3	256	344	768	1032	CoherentMotion_C#v1	1	500
727	1	2	23	1	1	3	3	143	457	429	1371	CoherentMotion_C#v1	1	500
524	1	2	23	0	0	3	3	143	457	429	1371	CoherentMotion_C#v1	1	500
804	0	1	14	2	0	3	3	87	513	261	1539	CoherentMotion_C#v1	1	500
676	0	0	5	0	2	3	3	31	569	93	1707	CoherentMotion_C#v1	1	500
637	1	4	42	3	3	3	3	256	344	768	1032	CoherentMotion_C#v1	1	500
866	0	4	42	3	1	3	3	256	344	768	1032	CoherentMotion_C#v1	1	500
693	0	1	14	0	2	3	3	87	513	261	1539	CoherentMotion_C#v1	1	500
667	1	3	33	0	0	3	3	199	401	597	1203	CoherentMotion_C#v1	1	500
843	0	5	51	2	3	3	3	312	288	936	864	CoherentMotion_C#v1	1	500
661	0	4	42	3	1	3	3	256	344	768	1032	CoherentMotion_C#v1	1	500
674	0	5	51	0	2	3	3	312	288	936	864	CoherentMotion_C#v1	1	500
927	1	7	70	0	0	3	3	424	176	1272	528	CoherentMotion_C#v1	1	500
676	0	0	5	2	3	3	3	31	569	93	1707	CoherentMotion_C#v1	1	500
744	0	4	42	0	2	3	3	256	344	768	1032	CoherentMotion_C#v1	1	500
650	1	4	42	1	1	3	3	256	344	768	1032	CoherentMotion_C#v1	1	500
600	0	0	5	3	1	3	3	31	569	93	1707	CoherentMotion_C#v1	1	500
732	0	0	5	1	3	3	3	31	569	93	1707	CoherentMotion_C#v1	1	500
779	1	5	51	1	1	3	3	312	288	936	864	CoherentMotion_C#v1	1	500
595	1	7	70	1	1	3	3	424	176	1272	528	CoherentMotion_C#v1	1	500
672	0	0	5	1	0	3	3	31	569	93	1707	CoherentMotion_C#v1	1	500
718	1	6	61	1	1	3	3	368	232	1104	696	CoherentMotion_C#v1	1	500
732	0	7	70	3	1	3	3	424	176	1272	528	CoherentMotion_C#v1	1	500
844	0	6	61	2	3	3	3	368	232	1104	696	CoherentMotion_C#v1	1	500
727	1	6	61	0	0	3	3	368	232	1104	696	CoherentMotion_C#v1	1	500
598	1	6	61	1	1	3	3	368	232	1104	696	CoherentMotion_C#v1	1	500
802	0	2	23	0	3	3	3	143	457	429	1371	CoherentMotion_C#v1	1	500
868	0	1	14	3	0	3	3	87	513	261	1539	CoherentMotion_C#v1	1	500
718	1	2	23	3	3	3	3	143	457	429	1371	CoherentMotion_C#v1	1	500
726	1	5	51	3	3	3	3	312	288	936	864	CoherentMotion_C#v1	1	500
678	1	5	51	1	1	3	3	312	288	936	864	CoherentMotion_C#v1	1	500
620	1	7	70	0	0	3	3	424	176	1272	528	CoherentMotion_C#v1	1	500
920	0	1	14	1	3	3	3	87	513	261	1539	CoherentMotion_C#v1	1	500
755	1	5	51	2	2	3	3	312	288	936	864	CoherentMotion_C#v1	1	500
560	1	5	51	3	3	3	3	312	288	936	864	CoherentMotion_C#v1	1	500
727	1	7	70	3	3	3	3	424	176	1272	528	CoherentMotion_C#v1	1	500
703	0	4	42	2	0	3	3	256	344	768	1032	CoherentMotion_C#v1	1	500
750	0	2	23	0	2	3	3	143	457	429	1371	CoherentMotion_C#v1	1	500
669	1	5	51	0	0	3	3	312	288	936	864	CoherentMotion_C#v1	1	500
636	0	0	5	2	3	3	3	31	569	93	1707	CoherentMotion_C#v1	1	500
682	0	0	5	2	3	3	3	31	569	93	1707	CoherentMotion_C#v1	1	500
744	0	1	14	0	2	3	3	87	513	261	1539	CoherentMotion_C#v1	1	500
681	1	6	61	3	3	3	3	368	232	1104	696	CoherentMotion_C#v1	1	500
773	1	1	14	3	3	3	3	87	513	261	1539	CoherentMotion_C#v1	1	500
812	0	1	14	0	3	3	3	87	513	261	1539	CoherentMotion_C#v1	1	500
655	0	2	23	0	2	3	3	143	457	429	1371	CoherentMotion_C#v1	1	500
612	1	3	33	3	3	3	3	199	401	597	1203	CoherentMotion_C#v1	1	500
769	1	1	14	3	3	3	3	87	513	261	1539	CoherentMotion_C#v1	1	500
657	0	3	33	2	0	3	3	199	401	597	1203	CoherentMotion_C#v1	1	500
543	1	6	61	2	2	3	3	368	232	1104	696	CoherentMotion_C#v1	1	500
603	0	1	14	2	0	3	3	87	513	261	1539	CoherentMotion_C#v1	1	500
611	1	1	14	1	1	3	3	87	513	261	1539	CoherentMotion_C#v1	1	500
659	1	3	33	2	2	3	3	199	401	597	1203	CoherentMotion_C#v1	1	500
824	1	2	23	2	2	3	3	143	457	429	1371	CoherentMotion_C#v1	1	500
842	0	0	5	3	0	3	3	31	569	93	1707	CoherentMotion_C#v1	1	500
676	1	6	61	3	3	3	3	368	232	1104	696	CoherentMotion_C#v1	1	500
695	1	3	33	2	2	3	3	199	401	597	1203	CoherentMotion_C#v1	1	500
714	1	3	33	3	3	3	3	199	401	597	1203	CoherentMotion_C#v1	1	500
645	1	6	61	3	3	3	3	368	232	1104	696	CoherentMotion_C#v1	1	500
630	1	4	42	0	0	3	3	256	344	768	1032	CoherentMotion_C#v1	1	500
772	0	0	5	1	2	3	3	31	569	93	1707	CoherentMotion_C#v1	1	500
