# Supplementary material for: The Leuven Embedded Figures Test (L-EFT): measuring perception, intelligence or executive function?
Source: PeerJ. 2018 Mar 26;6:e4524. doi: 10.7717/peerj.4524 (PMC5875396; doi:10.7717/peerj.4524)
Supplement: Supplemental Information 9 [file peerj-06-4524-s009.zip › Study 1/CoherentMotion/118660CoherentMotion.csv]

ReactionTime	Accuracy	CoherenceLevel	CoherenceValue	StimDirection	RespDirection	G_MeanCoherentSpeed	G_MeanRandomSpeed	TotalCoherent	TotalRandom	TotalCoherentSpeed	TotalRandomSpeed	TestID	MainPrac	MotionDuration
2813	0	0	5	1	3	3	3	31	569	93	1707	CoherentMotion_C#v1	0	1000
1058	1	7	70	1	1	3	3	424	176	1272	528	CoherentMotion_C#v1	0	1000
1035	1	2	23	0	0	3	3	143	457	429	1371	CoherentMotion_C#v1	0	1000
1609	0	2	23	1	3	3	3	143	457	429	1371	CoherentMotion_C#v1	0	1000
1343	1	0	5	0	0	3	3	31	569	93	1707	CoherentMotion_C#v1	0	1000
1142	1	6	61	2	2	3	3	368	232	1104	696	CoherentMotion_C#v1	0	1000
1520	1	1	14	0	0	3	3	87	513	261	1539	CoherentMotion_C#v1	0	1000
2283	1	7	70	3	3	3	3	424	176	1272	528	CoherentMotion_C#v1	0	1000
1996	0	0	5	2	3	3	3	31	569	93	1707	CoherentMotion_C#v1	0	1000
1053	1	4	42	1	1	3	3	256	344	768	1032	CoherentMotion_C#v1	0	1000
1477	0	1	14	3	1	3	3	87	513	261	1539	CoherentMotion_C#v1	0	1000
1150	0	3	33	1	0	3	3	199	401	597	1203	CoherentMotion_C#v1	0	1000
1194	0	2	23	1	0	3	3	143	457	429	1371	CoherentMotion_C#v1	0	1000
1133	0	5	51	2	0	3	3	312	288	936	864	CoherentMotion_C#v1	0	1000
1784	1	3	33	3	3	3	3	199	401	597	1203	CoherentMotion_C#v1	0	1000
1998	1	6	61	0	0	3	3	368	232	1104	696	CoherentMotion_C#v1	0	1000
1594	1	7	70	2	2	3	3	424	176	1272	528	CoherentMotion_C#v1	0	1000
1661	1	5	51	1	1	3	3	312	288	936	864	CoherentMotion_C#v1	0	1000
1646	0	0	5	2	0	3	3	31	569	93	1707	CoherentMotion_C#v1	0	1000
1655	0	1	14	1	2	3	3	87	513	261	1539	CoherentMotion_C#v1	0	1000
1678	0	0	5	3	1	3	3	31	569	93	1707	CoherentMotion_C#v1	0	1000
1550	1	0	5	1	1	3	3	31	569	93	1707	CoherentMotion_C#v1	0	1000
1810	1	6	61	1	1	3	3	368	232	1104	696	CoherentMotion_C#v1	0	1000
2013	0	6	61	2	0	3	3	368	232	1104	696	CoherentMotion_C#v1	0	1000
2022	1	5	51	0	0	3	3	312	288	936	864	CoherentMotion_C#v1	0	1000
1595	0	4	42	2	1	3	3	256	344	768	1032	CoherentMotion_C#v1	0	1000
1492	0	6	61	2	0	3	3	368	232	1104	696	CoherentMotion_C#v1	0	1000
1103	0	7	70	2	0	3	3	424	176	1272	528	CoherentMotion_C#v1	0	1000
1022	0	7	70	0	1	3	3	424	176	1272	528	CoherentMotion_C#v1	0	1000
1407	0	2	23	2	1	3	3	143	457	429	1371	CoherentMotion_C#v1	0	1000
1626	1	5	51	0	0	3	3	312	288	936	864	CoherentMotion_C#v1	0	1000
1698	0	5	51	0	1	3	3	312	288	936	864	CoherentMotion_C#v1	0	1000
1465	0	3	33	3	1	3	3	199	401	597	1203	CoherentMotion_C#v1	0	1000
1722	0	2	23	1	3	3	3	143	457	429	1371	CoherentMotion_C#v1	0	1000
1749	0	4	42	2	1	3	3	256	344	768	1032	CoherentMotion_C#v1	0	1000
1416	1	5	51	0	0	3	3	312	288	936	864	CoherentMotion_C#v1	0	1000
1631	0	0	5	3	1	3	3	31	569	93	1707	CoherentMotion_C#v1	0	1000
1606	0	4	42	2	0	3	3	256	344	768	1032	CoherentMotion_C#v1	0	1000
1749	1	2	23	1	1	3	3	143	457	429	1371	CoherentMotion_C#v1	0	1000
2032	0	1	14	2	0	3	3	87	513	261	1539	CoherentMotion_C#v1	0	1000
1584	1	2	23	1	1	3	3	143	457	429	1371	CoherentMotion_C#v1	0	1000
1646	0	5	51	0	1	3	3	312	288	936	864	CoherentMotion_C#v1	0	1000
2116	1	3	33	0	0	3	3	199	401	597	1203	CoherentMotion_C#v1	0	1000
1664	0	1	14	1	3	3	3	87	513	261	1539	CoherentMotion_C#v1	0	1000
1659	0	5	51	2	1	3	3	312	288	936	864	CoherentMotion_C#v1	0	1000
1487	1	7	70	0	0	3	3	424	176	1272	528	CoherentMotion_C#v1	0	1000
1754	1	3	33	1	1	3	3	199	401	597	1203	CoherentMotion_C#v1	0	1000
1460	0	3	33	3	1	3	3	199	401	597	1203	CoherentMotion_C#v1	0	1000
1474	1	2	23	1	1	3	3	143	457	429	1371	CoherentMotion_C#v1	0	1000
1625	0	2	23	2	0	3	3	143	457	429	1371	CoherentMotion_C#v1	0	1000
1519	0	1	14	2	1	3	3	87	513	261	1539	CoherentMotion_C#v1	0	1000
1708	0	0	5	0	3	3	3	31	569	93	1707	CoherentMotion_C#v1	0	1000
1501	0	3	33	3	1	3	3	199	401	597	1203	CoherentMotion_C#v1	0	1000
1408	0	5	51	3	1	3	3	312	288	936	864	CoherentMotion_C#v1	0	1000
1601	0	1	14	0	1	3	3	87	513	261	1539	CoherentMotion_C#v1	0	1000
1715	0	1	14	2	0	3	3	87	513	261	1539	CoherentMotion_C#v1	0	1000
1310	0	5	51	2	0	3	3	312	288	936	864	CoherentMotion_C#v1	0	1000
1300	1	5	51	0	0	3	3	312	288	936	864	CoherentMotion_C#v1	0	1000
1404	0	4	42	3	1	3	3	256	344	768	1032	CoherentMotion_C#v1	0	1000
1212	0	0	5	3	1	3	3	31	569	93	1707	CoherentMotion_C#v1	0	1000
1577	1	3	33	3	3	3	3	199	401	597	1203	CoherentMotion_C#v1	0	1000
1438	0	1	14	0	3	3	3	87	513	261	1539	CoherentMotion_C#v1	0	1000
1350	0	7	70	1	3	3	3	424	176	1272	528	CoherentMotion_C#v1	0	1000
1502	0	5	51	2	1	3	3	312	288	936	864	CoherentMotion_C#v1	0	1000
1410	1	2	23	0	0	3	3	143	457	429	1371	CoherentMotion_C#v1	0	1000
1451	0	6	61	3	1	3	3	368	232	1104	696	CoherentMotion_C#v1	0	1000
1365	0	3	33	1	3	3	3	199	401	597	1203	CoherentMotion_C#v1	0	1000
1662	1	0	5	1	1	3	3	31	569	93	1707	CoherentMotion_C#v1	0	1000
1473	0	5	51	3	1	3	3	312	288	936	864	CoherentMotion_C#v1	0	1000
2247	0	1	14	2	1	3	3	87	513	261	1539	CoherentMotion_C#v1	0	1000
1429	0	0	5	3	1	3	3	31	569	93	1707	CoherentMotion_C#v1	0	1000
1344	0	7	70	2	3	3	3	424	176	1272	528	CoherentMotion_C#v1	0	1000
1527	0	3	33	3	1	3	3	199	401	597	1203	CoherentMotion_C#v1	0	1000
1331	1	7	70	1	1	3	3	424	176	1272	528	CoherentMotion_C#v1	0	1000
1746	0	6	61	2	0	3	3	368	232	1104	696	CoherentMotion_C#v1	0	1000
1427	1	3	33	0	0	3	3	199	401	597	1203	CoherentMotion_C#v1	0	1000
1349	1	4	42	1	1	3	3	256	344	768	1032	CoherentMotion_C#v1	0	1000
1430	1	5	51	0	0	3	3	312	288	936	864	CoherentMotion_C#v1	0	1000
1232	1	7	70	2	2	3	3	424	176	1272	528	CoherentMotion_C#v1	0	1000
1768	1	2	23	1	1	3	3	143	457	429	1371	CoherentMotion_C#v1	0	1000
1072	0	7	70	2	1	3	3	424	176	1272	528	CoherentMotion_C#v1	1	500
745	0	6	61	2	1	3	3	368	232	1104	696	CoherentMotion_C#v1	1	500
912	1	4	42	0	0	3	3	256	344	768	1032	CoherentMotion_C#v1	1	500
953	1	2	23	0	0	3	3	143	457	429	1371	CoherentMotion_C#v1	1	500
921	0	3	33	1	0	3	3	199	401	597	1203	CoherentMotion_C#v1	1	500
903	0	0	5	2	3	3	3	31	569	93	1707	CoherentMotion_C#v1	1	500
746	0	1	14	3	1	3	3	87	513	261	1539	CoherentMotion_C#v1	1	500
911	0	3	33	2	1	3	3	199	401	597	1203	CoherentMotion_C#v1	1	500
783	0	0	5	0	3	3	3	31	569	93	1707	CoherentMotion_C#v1	1	500
1030	1	3	33	1	1	3	3	199	401	597	1203	CoherentMotion_C#v1	1	500
880	0	1	14	0	1	3	3	87	513	261	1539	CoherentMotion_C#v1	1	500
914	0	4	42	2	0	3	3	256	344	768	1032	CoherentMotion_C#v1	1	500
855	1	4	42	0	0	3	3	256	344	768	1032	CoherentMotion_C#v1	1	500
859	1	4	42	0	0	3	3	256	344	768	1032	CoherentMotion_C#v1	1	500
789	1	2	23	0	0	3	3	143	457	429	1371	CoherentMotion_C#v1	1	500
1334	1	6	61	2	2	3	3	368	232	1104	696	CoherentMotion_C#v1	1	500
879	1	5	51	0	0	3	3	312	288	936	864	CoherentMotion_C#v1	1	500
944	1	2	23	3	3	3	3	143	457	429	1371	CoherentMotion_C#v1	1	500
826	1	1	14	1	1	3	3	87	513	261	1539	CoherentMotion_C#v1	1	500
860	1	6	61	1	1	3	3	368	232	1104	696	CoherentMotion_C#v1	1	500
900	1	3	33	0	0	3	3	199	401	597	1203	CoherentMotion_C#v1	1	500
689	1	3	33	2	2	3	3	199	401	597	1203	CoherentMotion_C#v1	1	500
696	0	4	42	2	1	3	3	256	344	768	1032	CoherentMotion_C#v1	1	500
1173	0	3	33	2	1	3	3	199	401	597	1203	CoherentMotion_C#v1	1	500
1008	1	0	5	3	3	3	3	31	569	93	1707	CoherentMotion_C#v1	1	500
999	0	6	61	2	0	3	3	368	232	1104	696	CoherentMotion_C#v1	1	500
685	1	5	51	1	1	3	3	312	288	936	864	CoherentMotion_C#v1	1	500
784	1	7	70	0	0	3	3	424	176	1272	528	CoherentMotion_C#v1	1	500
819	1	7	70	0	0	3	3	424	176	1272	528	CoherentMotion_C#v1	1	500
759	0	1	14	0	1	3	3	87	513	261	1539	CoherentMotion_C#v1	1	500
1080	0	0	5	0	3	3	3	31	569	93	1707	CoherentMotion_C#v1	1	500
976	0	1	14	2	3	3	3	87	513	261	1539	CoherentMotion_C#v1	1	500
933	1	2	23	0	0	3	3	143	457	429	1371	CoherentMotion_C#v1	1	500
852	1	4	42	0	0	3	3	256	344	768	1032	CoherentMotion_C#v1	1	500
647	1	7	70	0	0	3	3	424	176	1272	528	CoherentMotion_C#v1	1	500
708	1	6	61	3	3	3	3	368	232	1104	696	CoherentMotion_C#v1	1	500
722	0	3	33	2	1	3	3	199	401	597	1203	CoherentMotion_C#v1	1	500
1144	1	0	5	2	2	3	3	31	569	93	1707	CoherentMotion_C#v1	1	500
930	1	4	42	2	2	3	3	256	344	768	1032	CoherentMotion_C#v1	1	500
858	1	3	33	2	2	3	3	199	401	597	1203	CoherentMotion_C#v1	1	500
829	1	7	70	2	2	3	3	424	176	1272	528	CoherentMotion_C#v1	1	500
1048	1	0	5	0	0	3	3	31	569	93	1707	CoherentMotion_C#v1	1	500
1184	0	2	23	2	0	3	3	143	457	429	1371	CoherentMotion_C#v1	1	500
1139	1	5	51	0	0	3	3	312	288	936	864	CoherentMotion_C#v1	1	500
808	1	7	70	2	2	3	3	424	176	1272	528	CoherentMotion_C#v1	1	500
599	0	2	23	2	1	3	3	143	457	429	1371	CoherentMotion_C#v1	1	500
755	1	5	51	1	1	3	3	312	288	936	864	CoherentMotion_C#v1	1	500
819	1	5	51	3	3	3	3	312	288	936	864	CoherentMotion_C#v1	1	500
781	0	0	5	0	1	3	3	31	569	93	1707	CoherentMotion_C#v1	1	500
838	0	0	5	2	0	3	3	31	569	93	1707	CoherentMotion_C#v1	1	500
793	0	2	23	3	2	3	3	143	457	429	1371	CoherentMotion_C#v1	1	500
762	1	7	70	0	0	3	3	424	176	1272	528	CoherentMotion_C#v1	1	500
930	1	3	33	0	0	3	3	199	401	597	1203	CoherentMotion_C#v1	1	500
974	0	2	23	3	0	3	3	143	457	429	1371	CoherentMotion_C#v1	1	500
852	0	2	23	3	1	3	3	143	457	429	1371	CoherentMotion_C#v1	1	500
1080	0	1	14	3	1	3	3	87	513	261	1539	CoherentMotion_C#v1	1	500
1111	1	4	42	0	0	3	3	256	344	768	1032	CoherentMotion_C#v1	1	500
826	0	1	14	0	1	3	3	87	513	261	1539	CoherentMotion_C#v1	1	500
724	1	6	61	0	0	3	3	368	232	1104	696	CoherentMotion_C#v1	1	500
673	1	5	51	1	1	3	3	312	288	936	864	CoherentMotion_C#v1	1	500
1187	0	0	5	2	0	3	3	31	569	93	1707	CoherentMotion_C#v1	1	500
1095	0	2	23	2	3	3	3	143	457	429	1371	CoherentMotion_C#v1	1	500
827	1	2	23	1	1	3	3	143	457	429	1371	CoherentMotion_C#v1	1	500
762	1	5	51	0	0	3	3	312	288	936	864	CoherentMotion_C#v1	1	500
1073	1	3	33	3	3	3	3	199	401	597	1203	CoherentMotion_C#v1	1	500
1122	1	4	42	2	2	3	3	256	344	768	1032	CoherentMotion_C#v1	1	500
756	1	3	33	0	0	3	3	199	401	597	1203	CoherentMotion_C#v1	1	500
652	1	0	5	1	1	3	3	31	569	93	1707	CoherentMotion_C#v1	1	500
722	1	6	61	3	3	3	3	368	232	1104	696	CoherentMotion_C#v1	1	500
681	1	6	61	1	1	3	3	368	232	1104	696	CoherentMotion_C#v1	1	500
736	1	5	51	0	0	3	3	312	288	936	864	CoherentMotion_C#v1	1	500
1399	1	0	5	1	1	3	3	31	569	93	1707	CoherentMotion_C#v1	1	500
1095	1	1	14	0	0	3	3	87	513	261	1539	CoherentMotion_C#v1	1	500
922	0	3	33	3	1	3	3	199	401	597	1203	CoherentMotion_C#v1	1	500
982	1	5	51	3	3	3	3	312	288	936	864	CoherentMotion_C#v1	1	500
836	1	5	51	3	3	3	3	312	288	936	864	CoherentMotion_C#v1	1	500
1023	0	2	23	3	1	3	3	143	457	429	1371	CoherentMotion_C#v1	1	500
730	1	6	61	2	2	3	3	368	232	1104	696	CoherentMotion_C#v1	1	500
669	1	5	51	1	1	3	3	312	288	936	864	CoherentMotion_C#v1	1	500
748	1	6	61	2	2	3	3	368	232	1104	696	CoherentMotion_C#v1	1	500
939	0	1	14	2	1	3	3	87	513	261	1539	CoherentMotion_C#v1	1	500
991	0	4	42	0	1	3	3	256	344	768	1032	CoherentMotion_C#v1	1	500
870	0	5	51	3	1	3	3	312	288	936	864	CoherentMotion_C#v1	1	500
690	1	5	51	0	0	3	3	312	288	936	864	CoherentMotion_C#v1	1	500
663	1	1	14	1	1	3	3	87	513	261	1539	CoherentMotion_C#v1	1	500
1022	0	3	33	0	1	3	3	199	401	597	1203	CoherentMotion_C#v1	1	500
869	0	0	5	3	1	3	3	31	569	93	1707	CoherentMotion_C#v1	1	500
808	1	2	23	1	1	3	3	143	457	429	1371	CoherentMotion_C#v1	1	500
739	1	7	70	0	0	3	3	424	176	1272	528	CoherentMotion_C#v1	1	500
707	0	4	42	3	1	3	3	256	344	768	1032	CoherentMotion_C#v1	1	500
773	1	7	70	2	2	3	3	424	176	1272	528	CoherentMotion_C#v1	1	500
938	0	2	23	2	3	3	3	143	457	429	1371	CoherentMotion_C#v1	1	500
720	1	7	70	2	2	3	3	424	176	1272	528	CoherentMotion_C#v1	1	500
743	1	4	42	0	0	3	3	256	344	768	1032	CoherentMotion_C#v1	1	500
758	1	7	70	0	0	3	3	424	176	1272	528	CoherentMotion_C#v1	1	500
582	1	4	42	1	1	3	3	256	344	768	1032	CoherentMotion_C#v1	1	500
1275	1	6	61	2	2	3	3	368	232	1104	696	CoherentMotion_C#v1	1	500
629	1	1	14	1	1	3	3	87	513	261	1539	CoherentMotion_C#v1	1	500
838	1	7	70	2	2	3	3	424	176	1272	528	CoherentMotion_C#v1	1	500
657	1	4	42	0	0	3	3	256	344	768	1032	CoherentMotion_C#v1	1	500
749	1	2	23	2	2	3	3	143	457	429	1371	CoherentMotion_C#v1	1	500
615	1	7	70	3	3	3	3	424	176	1272	528	CoherentMotion_C#v1	1	500
755	0	0	5	0	1	3	3	31	569	93	1707	CoherentMotion_C#v1	1	500
651	1	5	51	2	2	3	3	312	288	936	864	CoherentMotion_C#v1	1	500
698	1	1	14	0	0	3	3	87	513	261	1539	CoherentMotion_C#v1	1	500
648	0	1	14	0	1	3	3	87	513	261	1539	CoherentMotion_C#v1	1	500
651	1	5	51	1	1	3	3	312	288	936	864	CoherentMotion_C#v1	1	500
649	1	3	33	1	1	3	3	199	401	597	1203	CoherentMotion_C#v1	1	500
857	1	0	5	0	0	3	3	31	569	93	1707	CoherentMotion_C#v1	1	500
668	0	5	51	2	1	3	3	312	288	936	864	CoherentMotion_C#v1	1	500
810	0	0	5	3	0	3	3	31	569	93	1707	CoherentMotion_C#v1	1	500
659	1	7	70	1	1	3	3	424	176	1272	528	CoherentMotion_C#v1	1	500
617	1	7	70	0	0	3	3	424	176	1272	528	CoherentMotion_C#v1	1	500
598	0	1	14	3	1	3	3	87	513	261	1539	CoherentMotion_C#v1	1	500
1217	0	2	23	3	2	3	3	143	457	429	1371	CoherentMotion_C#v1	1	500
700	1	4	42	0	0	3	3	256	344	768	1032	CoherentMotion_C#v1	1	500
636	1	6	61	0	0	3	3	368	232	1104	696	CoherentMotion_C#v1	1	500
657	1	6	61	0	0	3	3	368	232	1104	696	CoherentMotion_C#v1	1	500
619	1	7	70	3	3	3	3	424	176	1272	528	CoherentMotion_C#v1	1	500
852	0	3	33	3	0	3	3	199	401	597	1203	CoherentMotion_C#v1	1	500
630	0	0	5	3	1	3	3	31	569	93	1707	CoherentMotion_C#v1	1	500
1152	0	3	33	3	2	3	3	199	401	597	1203	CoherentMotion_C#v1	1	500
598	1	5	51	0	0	3	3	312	288	936	864	CoherentMotion_C#v1	1	500
683	1	6	61	2	2	3	3	368	232	1104	696	CoherentMotion_C#v1	1	500
769	1	3	33	1	1	3	3	199	401	597	1203	CoherentMotion_C#v1	1	500
611	1	5	51	0	0	3	3	312	288	936	864	CoherentMotion_C#v1	1	500
642	1	3	33	1	1	3	3	199	401	597	1203	CoherentMotion_C#v1	1	500
1433	0	3	33	1	3	3	3	199	401	597	1203	CoherentMotion_C#v1	1	500
828	0	0	5	1	0	3	3	31	569	93	1707	CoherentMotion_C#v1	1	500
1143	0	2	23	0	1	3	3	143	457	429	1371	CoherentMotion_C#v1	1	500
944	0	2	23	3	2	3	3	143	457	429	1371	CoherentMotion_C#v1	1	500
631	1	5	51	1	1	3	3	312	288	936	864	CoherentMotion_C#v1	1	500
924	0	0	5	3	0	3	3	31	569	93	1707	CoherentMotion_C#v1	1	500
808	0	5	51	2	0	3	3	312	288	936	864	CoherentMotion_C#v1	1	500
633	1	7	70	0	0	3	3	424	176	1272	528	CoherentMotion_C#v1	1	500
807	1	2	23	3	3	3	3	143	457	429	1371	CoherentMotion_C#v1	1	500
743	0	4	42	3	1	3	3	256	344	768	1032	CoherentMotion_C#v1	1	500
663	0	6	61	2	0	3	3	368	232	1104	696	CoherentMotion_C#v1	1	500
621	1	4	42	1	1	3	3	256	344	768	1032	CoherentMotion_C#v1	1	500
580	1	4	42	0	0	3	3	256	344	768	1032	CoherentMotion_C#v1	1	500
915	1	4	42	0	0	3	3	256	344	768	1032	CoherentMotion_C#v1	1	500
1411	0	4	42	2	0	3	3	256	344	768	1032	CoherentMotion_C#v1	1	500
996	1	0	5	1	1	3	3	31	569	93	1707	CoherentMotion_C#v1	1	500
667	0	3	33	2	1	3	3	199	401	597	1203	CoherentMotion_C#v1	1	500
567	1	3	33	1	1	3	3	199	401	597	1203	CoherentMotion_C#v1	1	500
875	1	7	70	3	3	3	3	424	176	1272	528	CoherentMotion_C#v1	1	500
854	0	0	5	3	2	3	3	31	569	93	1707	CoherentMotion_C#v1	1	500
778	0	6	61	2	0	3	3	368	232	1104	696	CoherentMotion_C#v1	1	500
1714	1	6	61	1	1	3	3	368	232	1104	696	CoherentMotion_C#v1	1	500
963	1	3	33	3	3	3	3	199	401	597	1203	CoherentMotion_C#v1	1	500
1114	1	5	51	3	3	3	3	312	288	936	864	CoherentMotion_C#v1	1	500
1132	1	1	14	3	3	3	3	87	513	261	1539	CoherentMotion_C#v1	1	500
774	1	7	70	0	0	3	3	424	176	1272	528	CoherentMotion_C#v1	1	500
726	1	6	61	2	2	3	3	368	232	1104	696	CoherentMotion_C#v1	1	500
597	1	6	61	1	1	3	3	368	232	1104	696	CoherentMotion_C#v1	1	500
938	1	5	51	3	3	3	3	312	288	936	864	CoherentMotion_C#v1	1	500
620	1	4	42	0	0	3	3	256	344	768	1032	CoherentMotion_C#v1	1	500
818	0	0	5	1	3	3	3	31	569	93	1707	CoherentMotion_C#v1	1	500
612	1	7	70	0	0	3	3	424	176	1272	528	CoherentMotion_C#v1	1	500
642	1	5	51	1	1	3	3	312	288	936	864	CoherentMotion_C#v1	1	500
783	1	6	61	2	2	3	3	368	232	1104	696	CoherentMotion_C#v1	1	500
776	0	3	33	3	0	3	3	199	401	597	1203	CoherentMotion_C#v1	1	500
672	1	5	51	2	2	3	3	312	288	936	864	CoherentMotion_C#v1	1	500
655	1	6	61	0	0	3	3	368	232	1104	696	CoherentMotion_C#v1	1	500
645	1	2	23	1	1	3	3	143	457	429	1371	CoherentMotion_C#v1	1	500
577	1	6	61	1	1	3	3	368	232	1104	696	CoherentMotion_C#v1	1	500
738	0	1	14	1	0	3	3	87	513	261	1539	CoherentMotion_C#v1	1	500
998	0	2	23	2	1	3	3	143	457	429	1371	CoherentMotion_C#v1	1	500
659	1	6	61	0	0	3	3	368	232	1104	696	CoherentMotion_C#v1	1	500
586	1	4	42	2	2	3	3	256	344	768	1032	CoherentMotion_C#v1	1	500
543	0	1	14	3	0	3	3	87	513	261	1539	CoherentMotion_C#v1	1	500
1546	1	7	70	1	1	3	3	424	176	1272	528	CoherentMotion_C#v1	1	500
877	0	1	14	2	0	3	3	87	513	261	1539	CoherentMotion_C#v1	1	500
1796	0	2	23	0	1	3	3	143	457	429	1371	CoherentMotion_C#v1	1	500
740	0	0	5	2	1	3	3	31	569	93	1707	CoherentMotion_C#v1	1	500
674	1	2	23	0	0	3	3	143	457	429	1371	CoherentMotion_C#v1	1	500
529	1	7	70	2	2	3	3	424	176	1272	528	CoherentMotion_C#v1	1	500
1253	0	7	70	2	0	3	3	424	176	1272	528	CoherentMotion_C#v1	1	500
769	1	5	51	2	2	3	3	312	288	936	864	CoherentMotion_C#v1	1	500
665	0	5	51	3	0	3	3	312	288	936	864	CoherentMotion_C#v1	1	500
1424	0	0	5	0	1	3	3	31	569	93	1707	CoherentMotion_C#v1	1	500
1369	0	2	23	3	1	3	3	143	457	429	1371	CoherentMotion_C#v1	1	500
626	0	1	14	2	0	3	3	87	513	261	1539	CoherentMotion_C#v1	1	500
1003	0	3	33	1	3	3	3	199	401	597	1203	CoherentMotion_C#v1	1	500
629	1	2	23	2	2	3	3	143	457	429	1371	CoherentMotion_C#v1	1	500
583	0	3	33	2	0	3	3	199	401	597	1203	CoherentMotion_C#v1	1	500
843	1	7	70	0	0	3	3	424	176	1272	528	CoherentMotion_C#v1	1	500
690	1	4	42	2	2	3	3	256	344	768	1032	CoherentMotion_C#v1	1	500
1192	1	1	14	3	3	3	3	87	513	261	1539	CoherentMotion_C#v1	1	500
988	0	0	5	1	3	3	3	31	569	93	1707	CoherentMotion_C#v1	1	500
682	1	6	61	3	3	3	3	368	232	1104	696	CoherentMotion_C#v1	1	500
768	0	3	33	3	1	3	3	199	401	597	1203	CoherentMotion_C#v1	1	500
820	0	3	33	1	3	3	3	199	401	597	1203	CoherentMotion_C#v1	1	500
1151	1	6	61	0	0	3	3	368	232	1104	696	CoherentMotion_C#v1	1	500
620	1	6	61	1	1	3	3	368	232	1104	696	CoherentMotion_C#v1	1	500
944	1	6	61	3	3	3	3	368	232	1104	696	CoherentMotion_C#v1	1	500
1023	0	4	42	0	1	3	3	256	344	768	1032	CoherentMotion_C#v1	1	500
989	1	2	23	2	2	3	3	143	457	429	1371	CoherentMotion_C#v1	1	500
700	1	7	70	2	2	3	3	424	176	1272	528	CoherentMotion_C#v1	1	500
747	0	5	51	3	1	3	3	312	288	936	864	CoherentMotion_C#v1	1	500
1353	0	1	14	2	3	3	3	87	513	261	1539	CoherentMotion_C#v1	1	500
659	1	7	70	0	0	3	3	424	176	1272	528	CoherentMotion_C#v1	1	500
578	0	3	33	3	2	3	3	199	401	597	1203	CoherentMotion_C#v1	1	500
570	0	7	70	3	1	3	3	424	176	1272	528	CoherentMotion_C#v1	1	500
872	0	3	33	3	0	3	3	199	401	597	1203	CoherentMotion_C#v1	1	500
732	0	1	14	1	3	3	3	87	513	261	1539	CoherentMotion_C#v1	1	500
732	1	5	51	0	0	3	3	312	288	936	864	CoherentMotion_C#v1	1	500
712	1	1	14	2	2	3	3	87	513	261	1539	CoherentMotion_C#v1	1	500
769	1	7	70	2	2	3	3	424	176	1272	528	CoherentMotion_C#v1	1	500
754	1	7	70	3	3	3	3	424	176	1272	528	CoherentMotion_C#v1	1	500
811	0	3	33	2	1	3	3	199	401	597	1203	CoherentMotion_C#v1	1	500
657	1	2	23	0	0	3	3	143	457	429	1371	CoherentMotion_C#v1	1	500
914	1	7	70	3	3	3	3	424	176	1272	528	CoherentMotion_C#v1	1	500
848	1	3	33	0	0	3	3	199	401	597	1203	CoherentMotion_C#v1	1	500
1010	1	0	5	1	1	3	3	31	569	93	1707	CoherentMotion_C#v1	1	500
776	0	0	5	3	1	3	3	31	569	93	1707	CoherentMotion_C#v1	1	500
832	0	0	5	3	2	3	3	31	569	93	1707	CoherentMotion_C#v1	1	500
1075	1	3	33	3	3	3	3	199	401	597	1203	CoherentMotion_C#v1	1	500
899	1	5	51	0	0	3	3	312	288	936	864	CoherentMotion_C#v1	1	500
848	0	0	5	1	2	3	3	31	569	93	1707	CoherentMotion_C#v1	1	500
1122	0	2	23	0	1	3	3	143	457	429	1371	CoherentMotion_C#v1	1	500
853	1	3	33	1	1	3	3	199	401	597	1203	CoherentMotion_C#v1	1	500
991	1	6	61	3	3	3	3	368	232	1104	696	CoherentMotion_C#v1	1	500
847	0	0	5	0	1	3	3	31	569	93	1707	CoherentMotion_C#v1	1	500
897	1	4	42	3	3	3	3	256	344	768	1032	CoherentMotion_C#v1	1	500
1308	1	5	51	0	0	3	3	312	288	936	864	CoherentMotion_C#v1	1	500
1154	1	4	42	3	3	3	3	256	344	768	1032	CoherentMotion_C#v1	1	500
853	0	5	51	3	0	3	3	312	288	936	864	CoherentMotion_C#v1	1	500
948	0	4	42	3	1	3	3	256	344	768	1032	CoherentMotion_C#v1	1	500
717	0	0	5	0	2	3	3	31	569	93	1707	CoherentMotion_C#v1	1	500
1100	1	7	70	2	2	3	3	424	176	1272	528	CoherentMotion_C#v1	1	500
1316	0	1	14	3	1	3	3	87	513	261	1539	CoherentMotion_C#v1	1	500
1347	1	2	23	0	0	3	3	143	457	429	1371	CoherentMotion_C#v1	1	500
1509	0	6	61	3	2	3	3	368	232	1104	696	CoherentMotion_C#v1	1	500
975	1	7	70	0	0	3	3	424	176	1272	528	CoherentMotion_C#v1	1	500
740	1	3	33	1	1	3	3	199	401	597	1203	CoherentMotion_C#v1	1	500
924	0	1	14	3	1	3	3	87	513	261	1539	CoherentMotion_C#v1	1	500
810	1	2	23	1	1	3	3	143	457	429	1371	CoherentMotion_C#v1	1	500
780	0	3	33	2	0	3	3	199	401	597	1203	CoherentMotion_C#v1	1	500
725	1	7	70	3	3	3	3	424	176	1272	528	CoherentMotion_C#v1	1	500
540	1	4	42	1	1	3	3	256	344	768	1032	CoherentMotion_C#v1	1	500
990	0	0	5	0	3	3	3	31	569	93	1707	CoherentMotion_C#v1	1	500
685	1	3	33	2	2	3	3	199	401	597	1203	CoherentMotion_C#v1	1	500
674	0	5	51	2	0	3	3	312	288	936	864	CoherentMotion_C#v1	1	500
793	0	5	51	0	1	3	3	312	288	936	864	CoherentMotion_C#v1	1	500
747	1	0	5	3	3	3	3	31	569	93	1707	CoherentMotion_C#v1	1	500
826	0	2	23	3	1	3	3	143	457	429	1371	CoherentMotion_C#v1	1	500
956	0	5	51	2	0	3	3	312	288	936	864	CoherentMotion_C#v1	1	500
647	1	5	51	2	2	3	3	312	288	936	864	CoherentMotion_C#v1	1	500
790	1	4	42	1	1	3	3	256	344	768	1032	CoherentMotion_C#v1	1	500
1306	0	1	14	2	3	3	3	87	513	261	1539	CoherentMotion_C#v1	1	500
825	1	6	61	0	0	3	3	368	232	1104	696	CoherentMotion_C#v1	1	500
1202	0	1	14	3	1	3	3	87	513	261	1539	CoherentMotion_C#v1	1	500
742	1	4	42	1	1	3	3	256	344	768	1032	CoherentMotion_C#v1	1	500
967	1	2	23	1	1	3	3	143	457	429	1371	CoherentMotion_C#v1	1	500
804	0	1	14	0	1	3	3	87	513	261	1539	CoherentMotion_C#v1	1	500
1182	0	0	5	3	0	3	3	31	569	93	1707	CoherentMotion_C#v1	1	500
1072	1	2	23	0	0	3	3	143	457	429	1371	CoherentMotion_C#v1	1	500
1122	1	5	51	0	0	3	3	312	288	936	864	CoherentMotion_C#v1	1	500
1036	1	5	51	3	3	3	3	312	288	936	864	CoherentMotion_C#v1	1	500
988	1	4	42	3	3	3	3	256	344	768	1032	CoherentMotion_C#v1	1	500
971	1	5	51	2	2	3	3	312	288	936	864	CoherentMotion_C#v1	1	500
1088	1	1	14	3	3	3	3	87	513	261	1539	CoherentMotion_C#v1	1	500
838	0	4	42	2	1	3	3	256	344	768	1032	CoherentMotion_C#v1	1	500
892	0	4	42	0	3	3	3	256	344	768	1032	CoherentMotion_C#v1	1	500
825	0	6	61	3	1	3	3	368	232	1104	696	CoherentMotion_C#v1	1	500
619	1	6	61	3	3	3	3	368	232	1104	696	CoherentMotion_C#v1	1	500
1285	1	0	5	3	3	3	3	31	569	93	1707	CoherentMotion_C#v1	1	500
836	1	4	42	1	1	3	3	256	344	768	1032	CoherentMotion_C#v1	1	500
807	1	7	70	0	0	3	3	424	176	1272	528	CoherentMotion_C#v1	1	500
697	1	5	51	2	2	3	3	312	288	936	864	CoherentMotion_C#v1	1	500
948	0	5	51	2	3	3	3	312	288	936	864	CoherentMotion_C#v1	1	500
812	0	2	23	0	1	3	3	143	457	429	1371	CoherentMotion_C#v1	1	500
1094	0	3	33	2	0	3	3	199	401	597	1203	CoherentMotion_C#v1	1	500
704	1	0	5	1	1	3	3	31	569	93	1707	CoherentMotion_C#v1	1	500
750	1	6	61	0	0	3	3	368	232	1104	696	CoherentMotion_C#v1	1	500
1406	1	4	42	3	3	3	3	256	344	768	1032	CoherentMotion_C#v1	1	500
775	1	5	51	3	3	3	3	312	288	936	864	CoherentMotion_C#v1	1	500
989	1	6	61	2	2	3	3	368	232	1104	696	CoherentMotion_C#v1	1	500
957	0	0	5	2	1	3	3	31	569	93	1707	CoherentMotion_C#v1	1	500
928	1	3	33	2	2	3	3	199	401	597	1203	CoherentMotion_C#v1	1	500
777	1	6	61	1	1	3	3	368	232	1104	696	CoherentMotion_C#v1	1	500
744	1	6	61	1	1	3	3	368	232	1104	696	CoherentMotion_C#v1	1	500
682	1	5	51	0	0	3	3	312	288	936	864	CoherentMotion_C#v1	1	500
649	1	6	61	1	1	3	3	368	232	1104	696	CoherentMotion_C#v1	1	500
901	1	1	14	1	1	3	3	87	513	261	1539	CoherentMotion_C#v1	1	500
690	0	0	5	3	1	3	3	31	569	93	1707	CoherentMotion_C#v1	1	500
680	1	3	33	2	2	3	3	199	401	597	1203	CoherentMotion_C#v1	1	500
686	1	4	42	0	0	3	3	256	344	768	1032	CoherentMotion_C#v1	1	500
853	0	1	14	0	3	3	3	87	513	261	1539	CoherentMotion_C#v1	1	500
655	0	0	5	0	3	3	3	31	569	93	1707	CoherentMotion_C#v1	1	500
700	1	6	61	1	1	3	3	368	232	1104	696	CoherentMotion_C#v1	1	500
676	1	2	23	0	0	3	3	143	457	429	1371	CoherentMotion_C#v1	1	500
730	1	5	51	1	1	3	3	312	288	936	864	CoherentMotion_C#v1	1	500
1338	1	3	33	2	2	3	3	199	401	597	1203	CoherentMotion_C#v1	1	500
1002	1	4	42	2	2	3	3	256	344	768	1032	CoherentMotion_C#v1	1	500
712	1	7	70	3	3	3	3	424	176	1272	528	CoherentMotion_C#v1	1	500
943	0	0	5	3	1	3	3	31	569	93	1707	CoherentMotion_C#v1	1	500
908	0	1	14	3	2	3	3	87	513	261	1539	CoherentMotion_C#v1	1	500
872	1	1	14	0	0	3	3	87	513	261	1539	CoherentMotion_C#v1	1	500
698	1	6	61	0	0	3	3	368	232	1104	696	CoherentMotion_C#v1	1	500
1343	1	1	14	0	0	3	3	87	513	261	1539	CoherentMotion_C#v1	1	500
645	1	5	51	3	3	3	3	312	288	936	864	CoherentMotion_C#v1	1	500
629	1	6	61	2	2	3	3	368	232	1104	696	CoherentMotion_C#v1	1	500
563	1	4	42	1	1	3	3	256	344	768	1032	CoherentMotion_C#v1	1	500
626	1	3	33	1	1	3	3	199	401	597	1203	CoherentMotion_C#v1	1	500
547	1	4	42	0	0	3	3	256	344	768	1032	CoherentMotion_C#v1	1	500
724	1	2	23	2	2	3	3	143	457	429	1371	CoherentMotion_C#v1	1	500
732	0	1	14	0	1	3	3	87	513	261	1539	CoherentMotion_C#v1	1	500
644	0	2	23	3	1	3	3	143	457	429	1371	CoherentMotion_C#v1	1	500
699	1	1	14	1	1	3	3	87	513	261	1539	CoherentMotion_C#v1	1	500
627	1	7	70	2	2	3	3	424	176	1272	528	CoherentMotion_C#v1	1	500
619	0	5	51	2	1	3	3	312	288	936	864	CoherentMotion_C#v1	1	500
820	0	0	5	0	2	3	3	31	569	93	1707	CoherentMotion_C#v1	1	500
646	1	4	42	3	3	3	3	256	344	768	1032	CoherentMotion_C#v1	1	500
619	1	7	70	2	2	3	3	424	176	1272	528	CoherentMotion_C#v1	1	500
615	1	2	23	0	0	3	3	143	457	429	1371	CoherentMotion_C#v1	1	500
725	0	1	14	3	1	3	3	87	513	261	1539	CoherentMotion_C#v1	1	500
548	1	4	42	3	3	3	3	256	344	768	1032	CoherentMotion_C#v1	1	500
591	1	4	42	1	1	3	3	256	344	768	1032	CoherentMotion_C#v1	1	500
571	1	4	42	2	2	3	3	256	344	768	1032	CoherentMotion_C#v1	1	500
855	0	2	23	2	1	3	3	143	457	429	1371	CoherentMotion_C#v1	1	500
746	1	6	61	3	3	3	3	368	232	1104	696	CoherentMotion_C#v1	1	500
681	0	0	5	2	1	3	3	31	569	93	1707	CoherentMotion_C#v1	1	500
668	1	3	33	0	0	3	3	199	401	597	1203	CoherentMotion_C#v1	1	500
573	1	2	23	2	2	3	3	143	457	429	1371	CoherentMotion_C#v1	1	500
529	1	2	23	1	1	3	3	143	457	429	1371	CoherentMotion_C#v1	1	500
564	1	7	70	1	1	3	3	424	176	1272	528	CoherentMotion_C#v1	1	500
1103	0	0	5	0	3	3	3	31	569	93	1707	CoherentMotion_C#v1	1	500
559	1	7	70	2	2	3	3	424	176	1272	528	CoherentMotion_C#v1	1	500
555	1	7	70	2	2	3	3	424	176	1272	528	CoherentMotion_C#v1	1	500
694	1	1	14	1	1	3	3	87	513	261	1539	CoherentMotion_C#v1	1	500
693	1	5	51	0	0	3	3	312	288	936	864	CoherentMotion_C#v1	1	500
812	1	3	33	3	3	3	3	199	401	597	1203	CoherentMotion_C#v1	1	500
611	1	6	61	3	3	3	3	368	232	1104	696	CoherentMotion_C#v1	1	500
658	1	6	61	3	3	3	3	368	232	1104	696	CoherentMotion_C#v1	1	500
655	1	1	14	1	1	3	3	87	513	261	1539	CoherentMotion_C#v1	1	500
805	1	1	14	0	0	3	3	87	513	261	1539	CoherentMotion_C#v1	1	500
646	0	0	5	1	2	3	3	31	569	93	1707	CoherentMotion_C#v1	1	500
645	0	4	42	3	0	3	3	256	344	768	1032	CoherentMotion_C#v1	1	500
706	1	1	14	1	1	3	3	87	513	261	1539	CoherentMotion_C#v1	1	500
914	0	1	14	0	3	3	3	87	513	261	1539	CoherentMotion_C#v1	1	500
541	0	1	14	3	1	3	3	87	513	261	1539	CoherentMotion_C#v1	1	500
680	1	6	61	0	0	3	3	368	232	1104	696	CoherentMotion_C#v1	1	500
680	1	7	70	0	0	3	3	424	176	1272	528	CoherentMotion_C#v1	1	500
838	1	3	33	2	2	3	3	199	401	597	1203	CoherentMotion_C#v1	1	500
856	0	1	14	1	0	3	3	87	513	261	1539	CoherentMotion_C#v1	1	500
633	1	6	61	1	1	3	3	368	232	1104	696	CoherentMotion_C#v1	1	500
808	1	4	42	2	2	3	3	256	344	768	1032	CoherentMotion_C#v1	1	500
639	1	4	42	3	3	3	3	256	344	768	1032	CoherentMotion_C#v1	1	500
854	1	5	51	3	3	3	3	312	288	936	864	CoherentMotion_C#v1	1	500
601	1	1	14	1	1	3	3	87	513	261	1539	CoherentMotion_C#v1	1	500
910	1	2	23	2	2	3	3	143	457	429	1371	CoherentMotion_C#v1	1	500
665	1	4	42	1	1	3	3	256	344	768	1032	CoherentMotion_C#v1	1	500
583	1	4	42	0	0	3	3	256	344	768	1032	CoherentMotion_C#v1	1	500
731	1	5	51	2	2	3	3	312	288	936	864	CoherentMotion_C#v1	1	500
751	1	0	5	0	0	3	3	31	569	93	1707	CoherentMotion_C#v1	1	500
579	1	3	33	1	1	3	3	199	401	597	1203	CoherentMotion_C#v1	1	500
864	1	1	14	3	3	3	3	87	513	261	1539	CoherentMotion_C#v1	1	500
1106	1	1	14	0	0	3	3	87	513	261	1539	CoherentMotion_C#v1	1	500
804	1	1	14	1	1	3	3	87	513	261	1539	CoherentMotion_C#v1	1	500
622	1	7	70	3	3	3	3	424	176	1272	528	CoherentMotion_C#v1	1	500
594	1	7	70	1	1	3	3	424	176	1272	528	CoherentMotion_C#v1	1	500
654	0	0	5	3	0	3	3	31	569	93	1707	CoherentMotion_C#v1	1	500
571	1	7	70	3	3	3	3	424	176	1272	528	CoherentMotion_C#v1	1	500
1000	1	2	23	0	0	3	3	143	457	429	1371	CoherentMotion_C#v1	1	500
652	1	6	61	3	3	3	3	368	232	1104	696	CoherentMotion_C#v1	1	500
771	1	7	70	3	3	3	3	424	176	1272	528	CoherentMotion_C#v1	1	500
796	1	2	23	2	2	3	3	143	457	429	1371	CoherentMotion_C#v1	1	500
857	1	3	33	2	2	3	3	199	401	597	1203	CoherentMotion_C#v1	1	500
584	1	6	61	0	0	3	3	368	232	1104	696	CoherentMotion_C#v1	1	500
660	1	7	70	0	0	3	3	424	176	1272	528	CoherentMotion_C#v1	1	500
530	1	3	33	1	1	3	3	199	401	597	1203	CoherentMotion_C#v1	1	500
869	0	3	33	2	0	3	3	199	401	597	1203	CoherentMotion_C#v1	1	500
888	0	0	5	1	3	3	3	31	569	93	1707	CoherentMotion_C#v1	1	500
601	1	6	61	1	1	3	3	368	232	1104	696	CoherentMotion_C#v1	1	500
639	1	2	23	0	0	3	3	143	457	429	1371	CoherentMotion_C#v1	1	500
629	1	6	61	3	3	3	3	368	232	1104	696	CoherentMotion_C#v1	1	500
594	1	7	70	3	3	3	3	424	176	1272	528	CoherentMotion_C#v1	1	500
566	1	7	70	3	3	3	3	424	176	1272	528	CoherentMotion_C#v1	1	500
617	1	5	51	0	0	3	3	312	288	936	864	CoherentMotion_C#v1	1	500
954	0	0	5	1	3	3	3	31	569	93	1707	CoherentMotion_C#v1	1	500
915	1	2	23	3	3	3	3	143	457	429	1371	CoherentMotion_C#v1	1	500
817	0	0	5	3	1	3	3	31	569	93	1707	CoherentMotion_C#v1	1	500
683	1	4	42	2	2	3	3	256	344	768	1032	CoherentMotion_C#v1	1	500
824	0	1	14	3	0	3	3	87	513	261	1539	CoherentMotion_C#v1	1	500
681	1	3	33	3	3	3	3	199	401	597	1203	CoherentMotion_C#v1	1	500
904	0	2	23	3	1	3	3	143	457	429	1371	CoherentMotion_C#v1	1	500
669	1	6	61	0	0	3	3	368	232	1104	696	CoherentMotion_C#v1	1	500
634	1	3	33	1	1	3	3	199	401	597	1203	CoherentMotion_C#v1	1	500
1039	0	2	23	3	0	3	3	143	457	429	1371	CoherentMotion_C#v1	1	500
831	0	1	14	0	2	3	3	87	513	261	1539	CoherentMotion_C#v1	1	500
625	1	2	23	3	3	3	3	143	457	429	1371	CoherentMotion_C#v1	1	500
694	1	5	51	3	3	3	3	312	288	936	864	CoherentMotion_C#v1	1	500
798	0	0	5	2	1	3	3	31	569	93	1707	CoherentMotion_C#v1	1	500
639	1	7	70	2	2	3	3	424	176	1272	528	CoherentMotion_C#v1	1	500
947	0	4	42	3	0	3	3	256	344	768	1032	CoherentMotion_C#v1	1	500
697	0	0	5	2	1	3	3	31	569	93	1707	CoherentMotion_C#v1	1	500
767	1	2	23	1	1	3	3	143	457	429	1371	CoherentMotion_C#v1	1	500
623	1	7	70	2	2	3	3	424	176	1272	528	CoherentMotion_C#v1	1	500
