# Supplementary material for: The Leuven Embedded Figures Test (L-EFT): measuring perception, intelligence or executive function?
Source: PeerJ. 2018 Mar 26;6:e4524. doi: 10.7717/peerj.4524 (PMC5875396; doi:10.7717/peerj.4524)
Supplement: Supplemental Information 9 [file peerj-06-4524-s009.zip › Study 1/CoherentMotion/118690CoherentMotion.csv]

ReactionTime	Accuracy	CoherenceLevel	CoherenceValue	StimDirection	RespDirection	G_MeanCoherentSpeed	G_MeanRandomSpeed	TotalCoherent	TotalRandom	TotalCoherentSpeed	TotalRandomSpeed	TestID	MainPrac	MotionDuration
11972	1	0	5	2	2	3	3	31	569	93	1707	CoherentMotion_C#v1	0	1000
2929	0	0	5	1	2	3	3	31	569	93	1707	CoherentMotion_C#v1	0	1000
1271	1	5	51	1	1	3	3	312	288	936	864	CoherentMotion_C#v1	0	1000
1933	1	4	42	1	1	3	3	256	344	768	1032	CoherentMotion_C#v1	0	1000
1356	1	2	23	0	0	3	3	143	457	429	1371	CoherentMotion_C#v1	0	1000
1570	1	1	14	3	3	3	3	87	513	261	1539	CoherentMotion_C#v1	0	1000
1322	1	4	42	2	2	3	3	256	344	768	1032	CoherentMotion_C#v1	0	1000
1281	1	2	23	2	2	3	3	143	457	429	1371	CoherentMotion_C#v1	0	1000
1295	0	2	23	2	1	3	3	143	457	429	1371	CoherentMotion_C#v1	0	1000
1172	1	6	61	2	2	3	3	368	232	1104	696	CoherentMotion_C#v1	0	1000
2088	1	7	70	3	3	3	3	424	176	1272	528	CoherentMotion_C#v1	0	1000
1515	1	4	42	2	2	3	3	256	344	768	1032	CoherentMotion_C#v1	0	1000
1752	1	2	23	1	1	3	3	143	457	429	1371	CoherentMotion_C#v1	0	1000
1473	0	0	5	3	1	3	3	31	569	93	1707	CoherentMotion_C#v1	0	1000
1580	0	1	14	3	2	3	3	87	513	261	1539	CoherentMotion_C#v1	0	1000
1056	0	2	23	3	1	3	3	143	457	429	1371	CoherentMotion_C#v1	0	1000
1392	0	1	14	3	1	3	3	87	513	261	1539	CoherentMotion_C#v1	0	1000
1361	1	3	33	1	1	3	3	199	401	597	1203	CoherentMotion_C#v1	0	1000
1200	1	4	42	0	0	3	3	256	344	768	1032	CoherentMotion_C#v1	0	1000
1469	1	5	51	2	2	3	3	312	288	936	864	CoherentMotion_C#v1	0	1000
1127	0	1	14	2	0	3	3	87	513	261	1539	CoherentMotion_C#v1	0	1000
1530	1	7	70	2	2	3	3	424	176	1272	528	CoherentMotion_C#v1	0	1000
1046	1	6	61	1	1	3	3	368	232	1104	696	CoherentMotion_C#v1	0	1000
1405	1	5	51	0	0	3	3	312	288	936	864	CoherentMotion_C#v1	0	1000
2357	1	7	70	1	1	3	3	424	176	1272	528	CoherentMotion_C#v1	0	1000
1456	1	6	61	2	2	3	3	368	232	1104	696	CoherentMotion_C#v1	0	1000
1466	0	0	5	0	1	3	3	31	569	93	1707	CoherentMotion_C#v1	0	1000
1557	1	5	51	1	1	3	3	312	288	936	864	CoherentMotion_C#v1	0	1000
1087	1	7	70	0	0	3	3	424	176	1272	528	CoherentMotion_C#v1	0	1000
1318	1	5	51	2	2	3	3	312	288	936	864	CoherentMotion_C#v1	0	1000
1361	0	3	33	2	1	3	3	199	401	597	1203	CoherentMotion_C#v1	0	1000
1361	1	6	61	3	3	3	3	368	232	1104	696	CoherentMotion_C#v1	0	1000
1553	0	0	5	3	1	3	3	31	569	93	1707	CoherentMotion_C#v1	0	1000
1828	0	5	51	1	0	3	3	312	288	936	864	CoherentMotion_C#v1	0	1000
1365	1	4	42	3	3	3	3	256	344	768	1032	CoherentMotion_C#v1	0	1000
1421	1	2	23	2	2	3	3	143	457	429	1371	CoherentMotion_C#v1	0	1000
1738	1	0	5	2	2	3	3	31	569	93	1707	CoherentMotion_C#v1	0	1000
1387	1	7	70	1	1	3	3	424	176	1272	528	CoherentMotion_C#v1	0	1000
1420	1	5	51	2	2	3	3	312	288	936	864	CoherentMotion_C#v1	0	1000
1340	1	2	23	2	2	3	3	143	457	429	1371	CoherentMotion_C#v1	0	1000
1268	1	5	51	3	3	3	3	312	288	936	864	CoherentMotion_C#v1	0	1000
1226	1	7	70	2	2	3	3	424	176	1272	528	CoherentMotion_C#v1	0	1000
1574	1	6	61	1	1	3	3	368	232	1104	696	CoherentMotion_C#v1	0	1000
1507	0	0	5	3	0	3	3	31	569	93	1707	CoherentMotion_C#v1	0	1000
1814	1	5	51	2	2	3	3	312	288	936	864	CoherentMotion_C#v1	0	1000
1603	0	1	14	2	3	3	3	87	513	261	1539	CoherentMotion_C#v1	0	1000
1553	1	4	42	0	0	3	3	256	344	768	1032	CoherentMotion_C#v1	0	1000
1374	1	7	70	2	2	3	3	424	176	1272	528	CoherentMotion_C#v1	0	1000
1439	1	5	51	0	0	3	3	312	288	936	864	CoherentMotion_C#v1	0	1000
1304	0	3	33	2	1	3	3	199	401	597	1203	CoherentMotion_C#v1	0	1000
1773	1	6	61	3	3	3	3	368	232	1104	696	CoherentMotion_C#v1	0	1000
1352	0	1	14	3	0	3	3	87	513	261	1539	CoherentMotion_C#v1	0	1000
2041	0	1	14	2	1	3	3	87	513	261	1539	CoherentMotion_C#v1	0	1000
1385	0	2	23	1	0	3	3	143	457	429	1371	CoherentMotion_C#v1	0	1000
1939	0	3	33	2	0	3	3	199	401	597	1203	CoherentMotion_C#v1	0	1000
1606	0	1	14	0	3	3	3	87	513	261	1539	CoherentMotion_C#v1	0	1000
1734	1	5	51	3	3	3	3	312	288	936	864	CoherentMotion_C#v1	0	1000
1391	1	2	23	2	2	3	3	143	457	429	1371	CoherentMotion_C#v1	0	1000
1249	1	6	61	3	3	3	3	368	232	1104	696	CoherentMotion_C#v1	0	1000
1324	0	2	23	2	0	3	3	143	457	429	1371	CoherentMotion_C#v1	0	1000
1532	1	0	5	0	0	3	3	31	569	93	1707	CoherentMotion_C#v1	0	1000
1456	1	7	70	1	1	3	3	424	176	1272	528	CoherentMotion_C#v1	0	1000
1131	1	5	51	3	3	3	3	312	288	936	864	CoherentMotion_C#v1	0	1000
1179	0	0	5	3	0	3	3	31	569	93	1707	CoherentMotion_C#v1	0	1000
1384	0	0	5	0	3	3	3	31	569	93	1707	CoherentMotion_C#v1	0	1000
1335	1	6	61	1	1	3	3	368	232	1104	696	CoherentMotion_C#v1	0	1000
1026	0	1	14	0	1	3	3	87	513	261	1539	CoherentMotion_C#v1	0	1000
1591	1	7	70	0	0	3	3	424	176	1272	528	CoherentMotion_C#v1	0	1000
1485	1	2	23	1	1	3	3	143	457	429	1371	CoherentMotion_C#v1	0	1000
1400	1	4	42	1	1	3	3	256	344	768	1032	CoherentMotion_C#v1	0	1000
1032	1	6	61	2	2	3	3	368	232	1104	696	CoherentMotion_C#v1	0	1000
1351	1	7	70	1	1	3	3	424	176	1272	528	CoherentMotion_C#v1	0	1000
1182	1	3	33	0	0	3	3	199	401	597	1203	CoherentMotion_C#v1	0	1000
1228	1	6	61	2	2	3	3	368	232	1104	696	CoherentMotion_C#v1	0	1000
1280	1	4	42	2	2	3	3	256	344	768	1032	CoherentMotion_C#v1	0	1000
1168	1	1	14	1	1	3	3	87	513	261	1539	CoherentMotion_C#v1	0	1000
1299	0	1	14	3	2	3	3	87	513	261	1539	CoherentMotion_C#v1	0	1000
1233	1	7	70	2	2	3	3	424	176	1272	528	CoherentMotion_C#v1	0	1000
1169	1	3	33	1	1	3	3	199	401	597	1203	CoherentMotion_C#v1	0	1000
1320	0	0	5	0	1	3	3	31	569	93	1707	CoherentMotion_C#v1	0	1000
1415	1	6	61	2	2	3	3	368	232	1104	696	CoherentMotion_C#v1	1	500
898	1	6	61	0	0	3	3	368	232	1104	696	CoherentMotion_C#v1	1	500
942	1	6	61	0	0	3	3	368	232	1104	696	CoherentMotion_C#v1	1	500
874	1	7	70	2	2	3	3	424	176	1272	528	CoherentMotion_C#v1	1	500
829	1	6	61	2	2	3	3	368	232	1104	696	CoherentMotion_C#v1	1	500
1096	0	1	14	2	0	3	3	87	513	261	1539	CoherentMotion_C#v1	1	500
913	1	4	42	1	1	3	3	256	344	768	1032	CoherentMotion_C#v1	1	500
901	1	6	61	2	2	3	3	368	232	1104	696	CoherentMotion_C#v1	1	500
895	1	7	70	2	2	3	3	424	176	1272	528	CoherentMotion_C#v1	1	500
877	1	3	33	1	1	3	3	199	401	597	1203	CoherentMotion_C#v1	1	500
888	1	7	70	2	2	3	3	424	176	1272	528	CoherentMotion_C#v1	1	500
898	1	4	42	2	2	3	3	256	344	768	1032	CoherentMotion_C#v1	1	500
1151	0	0	5	2	1	3	3	31	569	93	1707	CoherentMotion_C#v1	1	500
750	1	1	14	2	2	3	3	87	513	261	1539	CoherentMotion_C#v1	1	500
778	1	3	33	2	2	3	3	199	401	597	1203	CoherentMotion_C#v1	1	500
746	1	2	23	1	1	3	3	143	457	429	1371	CoherentMotion_C#v1	1	500
843	1	3	33	2	2	3	3	199	401	597	1203	CoherentMotion_C#v1	1	500
1148	1	3	33	0	0	3	3	199	401	597	1203	CoherentMotion_C#v1	1	500
928	0	4	42	0	2	3	3	256	344	768	1032	CoherentMotion_C#v1	1	500
747	1	2	23	1	1	3	3	143	457	429	1371	CoherentMotion_C#v1	1	500
741	1	5	51	3	3	3	3	312	288	936	864	CoherentMotion_C#v1	1	500
781	1	7	70	0	0	3	3	424	176	1272	528	CoherentMotion_C#v1	1	500
1646	1	5	51	0	0	3	3	312	288	936	864	CoherentMotion_C#v1	1	500
853	1	3	33	3	3	3	3	199	401	597	1203	CoherentMotion_C#v1	1	500
720	1	2	23	2	2	3	3	143	457	429	1371	CoherentMotion_C#v1	1	500
847	1	2	23	2	2	3	3	143	457	429	1371	CoherentMotion_C#v1	1	500
880	1	1	14	2	2	3	3	87	513	261	1539	CoherentMotion_C#v1	1	500
901	1	7	70	0	0	3	3	424	176	1272	528	CoherentMotion_C#v1	1	500
720	1	6	61	0	0	3	3	368	232	1104	696	CoherentMotion_C#v1	1	500
681	1	7	70	3	3	3	3	424	176	1272	528	CoherentMotion_C#v1	1	500
751	1	3	33	1	1	3	3	199	401	597	1203	CoherentMotion_C#v1	1	500
920	1	1	14	3	3	3	3	87	513	261	1539	CoherentMotion_C#v1	1	500
676	1	3	33	1	1	3	3	199	401	597	1203	CoherentMotion_C#v1	1	500
923	0	2	23	1	0	3	3	143	457	429	1371	CoherentMotion_C#v1	1	500
824	1	0	5	1	1	3	3	31	569	93	1707	CoherentMotion_C#v1	1	500
920	1	7	70	2	2	3	3	424	176	1272	528	CoherentMotion_C#v1	1	500
941	0	0	5	1	0	3	3	31	569	93	1707	CoherentMotion_C#v1	1	500
674	1	5	51	3	3	3	3	312	288	936	864	CoherentMotion_C#v1	1	500
752	1	2	23	1	1	3	3	143	457	429	1371	CoherentMotion_C#v1	1	500
1112	0	1	14	2	0	3	3	87	513	261	1539	CoherentMotion_C#v1	1	500
956	0	0	5	3	1	3	3	31	569	93	1707	CoherentMotion_C#v1	1	500
842	0	0	5	2	3	3	3	31	569	93	1707	CoherentMotion_C#v1	1	500
864	1	6	61	3	3	3	3	368	232	1104	696	CoherentMotion_C#v1	1	500
743	1	6	61	1	1	3	3	368	232	1104	696	CoherentMotion_C#v1	1	500
879	1	3	33	1	1	3	3	199	401	597	1203	CoherentMotion_C#v1	1	500
562	1	5	51	1	1	3	3	312	288	936	864	CoherentMotion_C#v1	1	500
681	1	3	33	1	1	3	3	199	401	597	1203	CoherentMotion_C#v1	1	500
675	1	5	51	3	3	3	3	312	288	936	864	CoherentMotion_C#v1	1	500
874	0	3	33	2	1	3	3	199	401	597	1203	CoherentMotion_C#v1	1	500
751	0	1	14	0	3	3	3	87	513	261	1539	CoherentMotion_C#v1	1	500
606	1	5	51	0	0	3	3	312	288	936	864	CoherentMotion_C#v1	1	500
707	0	1	14	1	3	3	3	87	513	261	1539	CoherentMotion_C#v1	1	500
1298	1	5	51	1	1	3	3	312	288	936	864	CoherentMotion_C#v1	1	500
712	1	7	70	0	0	3	3	424	176	1272	528	CoherentMotion_C#v1	1	500
624	1	7	70	1	1	3	3	424	176	1272	528	CoherentMotion_C#v1	1	500
668	1	4	42	1	1	3	3	256	344	768	1032	CoherentMotion_C#v1	1	500
650	1	7	70	3	3	3	3	424	176	1272	528	CoherentMotion_C#v1	1	500
816	1	5	51	2	2	3	3	312	288	936	864	CoherentMotion_C#v1	1	500
769	1	3	33	2	2	3	3	199	401	597	1203	CoherentMotion_C#v1	1	500
666	1	5	51	2	2	3	3	312	288	936	864	CoherentMotion_C#v1	1	500
983	0	2	23	2	0	3	3	143	457	429	1371	CoherentMotion_C#v1	1	500
663	1	3	33	1	1	3	3	199	401	597	1203	CoherentMotion_C#v1	1	500
859	1	5	51	2	2	3	3	312	288	936	864	CoherentMotion_C#v1	1	500
838	1	3	33	0	0	3	3	199	401	597	1203	CoherentMotion_C#v1	1	500
714	1	7	70	0	0	3	3	424	176	1272	528	CoherentMotion_C#v1	1	500
713	0	0	5	0	1	3	3	31	569	93	1707	CoherentMotion_C#v1	1	500
884	1	4	42	2	2	3	3	256	344	768	1032	CoherentMotion_C#v1	1	500
771	0	4	42	0	2	3	3	256	344	768	1032	CoherentMotion_C#v1	1	500
757	1	7	70	0	0	3	3	424	176	1272	528	CoherentMotion_C#v1	1	500
702	0	1	14	2	3	3	3	87	513	261	1539	CoherentMotion_C#v1	1	500
699	0	3	33	0	2	3	3	199	401	597	1203	CoherentMotion_C#v1	1	500
875	0	1	14	2	1	3	3	87	513	261	1539	CoherentMotion_C#v1	1	500
734	1	4	42	1	1	3	3	256	344	768	1032	CoherentMotion_C#v1	1	500
943	1	5	51	2	2	3	3	312	288	936	864	CoherentMotion_C#v1	1	500
653	1	3	33	1	1	3	3	199	401	597	1203	CoherentMotion_C#v1	1	500
697	1	7	70	3	3	3	3	424	176	1272	528	CoherentMotion_C#v1	1	500
696	1	3	33	1	1	3	3	199	401	597	1203	CoherentMotion_C#v1	1	500
599	1	2	23	3	3	3	3	143	457	429	1371	CoherentMotion_C#v1	1	500
746	1	5	51	3	3	3	3	312	288	936	864	CoherentMotion_C#v1	1	500
914	0	1	14	2	1	3	3	87	513	261	1539	CoherentMotion_C#v1	1	500
680	1	6	61	3	3	3	3	368	232	1104	696	CoherentMotion_C#v1	1	500
590	1	7	70	2	2	3	3	424	176	1272	528	CoherentMotion_C#v1	1	500
800	1	1	14	3	3	3	3	87	513	261	1539	CoherentMotion_C#v1	1	500
584	1	4	42	1	1	3	3	256	344	768	1032	CoherentMotion_C#v1	1	500
544	1	7	70	3	3	3	3	424	176	1272	528	CoherentMotion_C#v1	1	500
778	1	3	33	3	3	3	3	199	401	597	1203	CoherentMotion_C#v1	1	500
594	1	5	51	2	2	3	3	312	288	936	864	CoherentMotion_C#v1	1	500
560	1	3	33	2	2	3	3	199	401	597	1203	CoherentMotion_C#v1	1	500
714	0	0	5	3	2	3	3	31	569	93	1707	CoherentMotion_C#v1	1	500
571	1	3	33	3	3	3	3	199	401	597	1203	CoherentMotion_C#v1	1	500
678	0	0	5	0	1	3	3	31	569	93	1707	CoherentMotion_C#v1	1	500
732	1	7	70	2	2	3	3	424	176	1272	528	CoherentMotion_C#v1	1	500
641	1	3	33	2	2	3	3	199	401	597	1203	CoherentMotion_C#v1	1	500
777	0	2	23	0	2	3	3	143	457	429	1371	CoherentMotion_C#v1	1	500
628	1	5	51	2	2	3	3	312	288	936	864	CoherentMotion_C#v1	1	500
558	1	7	70	3	3	3	3	424	176	1272	528	CoherentMotion_C#v1	1	500
539	1	5	51	3	3	3	3	312	288	936	864	CoherentMotion_C#v1	1	500
788	1	5	51	0	0	3	3	312	288	936	864	CoherentMotion_C#v1	1	500
703	0	3	33	2	3	3	3	199	401	597	1203	CoherentMotion_C#v1	1	500
662	0	1	14	1	3	3	3	87	513	261	1539	CoherentMotion_C#v1	1	500
812	1	3	33	1	1	3	3	199	401	597	1203	CoherentMotion_C#v1	1	500
680	0	3	33	0	2	3	3	199	401	597	1203	CoherentMotion_C#v1	1	500
646	1	5	51	2	2	3	3	312	288	936	864	CoherentMotion_C#v1	1	500
683	0	1	14	0	3	3	3	87	513	261	1539	CoherentMotion_C#v1	1	500
666	1	5	51	0	0	3	3	312	288	936	864	CoherentMotion_C#v1	1	500
759	1	3	33	1	1	3	3	199	401	597	1203	CoherentMotion_C#v1	1	500
585	1	7	70	3	3	3	3	424	176	1272	528	CoherentMotion_C#v1	1	500
692	1	2	23	3	3	3	3	143	457	429	1371	CoherentMotion_C#v1	1	500
994	1	6	61	2	2	3	3	368	232	1104	696	CoherentMotion_C#v1	1	500
750	1	5	51	2	2	3	3	312	288	936	864	CoherentMotion_C#v1	1	500
732	1	0	5	3	3	3	3	31	569	93	1707	CoherentMotion_C#v1	1	500
721	1	6	61	0	0	3	3	368	232	1104	696	CoherentMotion_C#v1	1	500
757	1	3	33	1	1	3	3	199	401	597	1203	CoherentMotion_C#v1	1	500
809	0	0	5	0	3	3	3	31	569	93	1707	CoherentMotion_C#v1	1	500
620	1	6	61	1	1	3	3	368	232	1104	696	CoherentMotion_C#v1	1	500
700	1	0	5	1	1	3	3	31	569	93	1707	CoherentMotion_C#v1	1	500
591	1	6	61	3	3	3	3	368	232	1104	696	CoherentMotion_C#v1	1	500
649	1	3	33	1	1	3	3	199	401	597	1203	CoherentMotion_C#v1	1	500
624	1	6	61	3	3	3	3	368	232	1104	696	CoherentMotion_C#v1	1	500
694	1	2	23	3	3	3	3	143	457	429	1371	CoherentMotion_C#v1	1	500
533	1	5	51	3	3	3	3	312	288	936	864	CoherentMotion_C#v1	1	500
527	1	7	70	3	3	3	3	424	176	1272	528	CoherentMotion_C#v1	1	500
687	1	5	51	0	0	3	3	312	288	936	864	CoherentMotion_C#v1	1	500
675	1	2	23	1	1	3	3	143	457	429	1371	CoherentMotion_C#v1	1	500
725	1	7	70	2	2	3	3	424	176	1272	528	CoherentMotion_C#v1	1	500
761	1	3	33	0	0	3	3	199	401	597	1203	CoherentMotion_C#v1	1	500
750	1	5	51	0	0	3	3	312	288	936	864	CoherentMotion_C#v1	1	500
693	1	6	61	0	0	3	3	368	232	1104	696	CoherentMotion_C#v1	1	500
611	1	4	42	3	3	3	3	256	344	768	1032	CoherentMotion_C#v1	1	500
753	0	0	5	2	1	3	3	31	569	93	1707	CoherentMotion_C#v1	1	500
1737	0	0	5	2	0	3	3	31	569	93	1707	CoherentMotion_C#v1	1	500
618	1	5	51	3	3	3	3	312	288	936	864	CoherentMotion_C#v1	1	500
645	1	6	61	2	2	3	3	368	232	1104	696	CoherentMotion_C#v1	1	500
948	1	2	23	2	2	3	3	143	457	429	1371	CoherentMotion_C#v1	1	500
809	1	3	33	1	1	3	3	199	401	597	1203	CoherentMotion_C#v1	1	500
651	1	3	33	3	3	3	3	199	401	597	1203	CoherentMotion_C#v1	1	500
728	1	3	33	2	2	3	3	199	401	597	1203	CoherentMotion_C#v1	1	500
1057	1	6	61	0	0	3	3	368	232	1104	696	CoherentMotion_C#v1	1	500
777	1	4	42	1	1	3	3	256	344	768	1032	CoherentMotion_C#v1	1	500
665	1	4	42	1	1	3	3	256	344	768	1032	CoherentMotion_C#v1	1	500
904	1	2	23	3	3	3	3	143	457	429	1371	CoherentMotion_C#v1	1	500
930	0	0	5	0	1	3	3	31	569	93	1707	CoherentMotion_C#v1	1	500
744	1	6	61	1	1	3	3	368	232	1104	696	CoherentMotion_C#v1	1	500
678	1	5	51	2	2	3	3	312	288	936	864	CoherentMotion_C#v1	1	500
645	1	7	70	1	1	3	3	424	176	1272	528	CoherentMotion_C#v1	1	500
748	0	1	14	2	3	3	3	87	513	261	1539	CoherentMotion_C#v1	1	500
692	0	0	5	3	0	3	3	31	569	93	1707	CoherentMotion_C#v1	1	500
658	1	4	42	3	3	3	3	256	344	768	1032	CoherentMotion_C#v1	1	500
593	1	2	23	1	1	3	3	143	457	429	1371	CoherentMotion_C#v1	1	500
669	1	6	61	1	1	3	3	368	232	1104	696	CoherentMotion_C#v1	1	500
834	0	0	5	3	1	3	3	31	569	93	1707	CoherentMotion_C#v1	1	500
853	0	0	5	2	3	3	3	31	569	93	1707	CoherentMotion_C#v1	1	500
799	1	4	42	2	2	3	3	256	344	768	1032	CoherentMotion_C#v1	1	500
1057	0	0	5	2	1	3	3	31	569	93	1707	CoherentMotion_C#v1	1	500
833	1	1	14	1	1	3	3	87	513	261	1539	CoherentMotion_C#v1	1	500
703	1	0	5	1	1	3	3	31	569	93	1707	CoherentMotion_C#v1	1	500
762	0	1	14	2	1	3	3	87	513	261	1539	CoherentMotion_C#v1	1	500
730	1	4	42	3	3	3	3	256	344	768	1032	CoherentMotion_C#v1	1	500
935	1	2	23	1	1	3	3	143	457	429	1371	CoherentMotion_C#v1	1	500
1288	1	5	51	3	3	3	3	312	288	936	864	CoherentMotion_C#v1	1	500
821	0	1	14	0	1	3	3	87	513	261	1539	CoherentMotion_C#v1	1	500
831	1	6	61	3	3	3	3	368	232	1104	696	CoherentMotion_C#v1	1	500
882	1	6	61	2	2	3	3	368	232	1104	696	CoherentMotion_C#v1	1	500
618	1	6	61	1	1	3	3	368	232	1104	696	CoherentMotion_C#v1	1	500
907	1	3	33	3	3	3	3	199	401	597	1203	CoherentMotion_C#v1	1	500
807	1	4	42	0	0	3	3	256	344	768	1032	CoherentMotion_C#v1	1	500
920	0	0	5	2	1	3	3	31	569	93	1707	CoherentMotion_C#v1	1	500
1292	1	2	23	1	1	3	3	143	457	429	1371	CoherentMotion_C#v1	1	500
928	0	2	23	0	1	3	3	143	457	429	1371	CoherentMotion_C#v1	1	500
960	0	3	33	2	1	3	3	199	401	597	1203	CoherentMotion_C#v1	1	500
1836	0	2	23	2	3	3	3	143	457	429	1371	CoherentMotion_C#v1	1	500
903	0	2	23	3	1	3	3	143	457	429	1371	CoherentMotion_C#v1	1	500
1140	0	4	42	1	3	3	3	256	344	768	1032	CoherentMotion_C#v1	1	500
623	1	5	51	1	1	3	3	312	288	936	864	CoherentMotion_C#v1	1	500
1004	1	3	33	0	0	3	3	199	401	597	1203	CoherentMotion_C#v1	1	500
738	1	1	14	1	1	3	3	87	513	261	1539	CoherentMotion_C#v1	1	500
979	1	5	51	2	2	3	3	312	288	936	864	CoherentMotion_C#v1	1	500
761	1	5	51	2	2	3	3	312	288	936	864	CoherentMotion_C#v1	1	500
786	1	7	70	2	2	3	3	424	176	1272	528	CoherentMotion_C#v1	1	500
706	0	1	14	0	1	3	3	87	513	261	1539	CoherentMotion_C#v1	1	500
809	1	1	14	3	3	3	3	87	513	261	1539	CoherentMotion_C#v1	1	500
947	1	5	51	0	0	3	3	312	288	936	864	CoherentMotion_C#v1	1	500
1303	0	0	5	0	1	3	3	31	569	93	1707	CoherentMotion_C#v1	1	500
1199	0	2	23	2	1	3	3	143	457	429	1371	CoherentMotion_C#v1	1	500
1226	0	1	14	0	1	3	3	87	513	261	1539	CoherentMotion_C#v1	1	500
525	0	4	42	0	2	3	3	256	344	768	1032	CoherentMotion_C#v1	1	500
1208	0	1	14	3	1	3	3	87	513	261	1539	CoherentMotion_C#v1	1	500
768	1	7	70	1	1	3	3	424	176	1272	528	CoherentMotion_C#v1	1	500
1057	1	6	61	2	2	3	3	368	232	1104	696	CoherentMotion_C#v1	1	500
850	0	0	5	1	3	3	3	31	569	93	1707	CoherentMotion_C#v1	1	500
792	1	7	70	3	3	3	3	424	176	1272	528	CoherentMotion_C#v1	1	500
834	1	6	61	2	2	3	3	368	232	1104	696	CoherentMotion_C#v1	1	500
1050	1	2	23	2	2	3	3	143	457	429	1371	CoherentMotion_C#v1	1	500
920	0	3	33	2	1	3	3	199	401	597	1203	CoherentMotion_C#v1	1	500
848	1	2	23	3	3	3	3	143	457	429	1371	CoherentMotion_C#v1	1	500
722	1	4	42	0	0	3	3	256	344	768	1032	CoherentMotion_C#v1	1	500
810	1	6	61	2	2	3	3	368	232	1104	696	CoherentMotion_C#v1	1	500
868	0	2	23	2	1	3	3	143	457	429	1371	CoherentMotion_C#v1	1	500
855	1	4	42	1	1	3	3	256	344	768	1032	CoherentMotion_C#v1	1	500
881	0	0	5	2	3	3	3	31	569	93	1707	CoherentMotion_C#v1	1	500
925	0	1	14	3	1	3	3	87	513	261	1539	CoherentMotion_C#v1	1	500
774	1	5	51	3	3	3	3	312	288	936	864	CoherentMotion_C#v1	1	500
616	1	6	61	1	1	3	3	368	232	1104	696	CoherentMotion_C#v1	1	500
948	0	1	14	3	1	3	3	87	513	261	1539	CoherentMotion_C#v1	1	500
771	1	1	14	1	1	3	3	87	513	261	1539	CoherentMotion_C#v1	1	500
978	1	7	70	0	0	3	3	424	176	1272	528	CoherentMotion_C#v1	1	500
807	1	6	61	3	3	3	3	368	232	1104	696	CoherentMotion_C#v1	1	500
801	1	5	51	2	2	3	3	312	288	936	864	CoherentMotion_C#v1	1	500
764	1	6	61	0	0	3	3	368	232	1104	696	CoherentMotion_C#v1	1	500
1244	0	3	33	3	1	3	3	199	401	597	1203	CoherentMotion_C#v1	1	500
1153	0	4	42	1	3	3	3	256	344	768	1032	CoherentMotion_C#v1	1	500
996	1	4	42	0	0	3	3	256	344	768	1032	CoherentMotion_C#v1	1	500
809	1	5	51	3	3	3	3	312	288	936	864	CoherentMotion_C#v1	1	500
639	1	5	51	3	3	3	3	312	288	936	864	CoherentMotion_C#v1	1	500
664	1	7	70	1	1	3	3	424	176	1272	528	CoherentMotion_C#v1	1	500
626	1	5	51	1	1	3	3	312	288	936	864	CoherentMotion_C#v1	1	500
1179	0	2	23	1	0	3	3	143	457	429	1371	CoherentMotion_C#v1	1	500
695	1	5	51	0	0	3	3	312	288	936	864	CoherentMotion_C#v1	1	500
998	0	0	5	2	1	3	3	31	569	93	1707	CoherentMotion_C#v1	1	500
604	1	6	61	2	2	3	3	368	232	1104	696	CoherentMotion_C#v1	1	500
1485	1	2	23	2	2	3	3	143	457	429	1371	CoherentMotion_C#v1	1	500
635	1	6	61	2	2	3	3	368	232	1104	696	CoherentMotion_C#v1	1	500
1089	0	2	23	2	3	3	3	143	457	429	1371	CoherentMotion_C#v1	1	500
768	1	2	23	0	0	3	3	143	457	429	1371	CoherentMotion_C#v1	1	500
662	1	6	61	2	2	3	3	368	232	1104	696	CoherentMotion_C#v1	1	500
655	1	7	70	1	1	3	3	424	176	1272	528	CoherentMotion_C#v1	1	500
1085	1	1	14	3	3	3	3	87	513	261	1539	CoherentMotion_C#v1	1	500
823	1	2	23	1	1	3	3	143	457	429	1371	CoherentMotion_C#v1	1	500
746	0	2	23	2	3	3	3	143	457	429	1371	CoherentMotion_C#v1	1	500
1240	1	1	14	3	3	3	3	87	513	261	1539	CoherentMotion_C#v1	1	500
810	1	7	70	3	3	3	3	424	176	1272	528	CoherentMotion_C#v1	1	500
863	1	1	14	3	3	3	3	87	513	261	1539	CoherentMotion_C#v1	1	500
666	1	3	33	3	3	3	3	199	401	597	1203	CoherentMotion_C#v1	1	500
608	1	7	70	3	3	3	3	424	176	1272	528	CoherentMotion_C#v1	1	500
821	1	1	14	1	1	3	3	87	513	261	1539	CoherentMotion_C#v1	1	500
878	0	2	23	3	1	3	3	143	457	429	1371	CoherentMotion_C#v1	1	500
594	1	7	70	3	3	3	3	424	176	1272	528	CoherentMotion_C#v1	1	500
710	1	1	14	1	1	3	3	87	513	261	1539	CoherentMotion_C#v1	1	500
1166	0	2	23	3	1	3	3	143	457	429	1371	CoherentMotion_C#v1	1	500
855	1	4	42	3	3	3	3	256	344	768	1032	CoherentMotion_C#v1	1	500
836	1	1	14	3	3	3	3	87	513	261	1539	CoherentMotion_C#v1	1	500
749	1	0	5	3	3	3	3	31	569	93	1707	CoherentMotion_C#v1	1	500
845	1	7	70	0	0	3	3	424	176	1272	528	CoherentMotion_C#v1	1	500
879	0	2	23	0	1	3	3	143	457	429	1371	CoherentMotion_C#v1	1	500
739	1	3	33	1	1	3	3	199	401	597	1203	CoherentMotion_C#v1	1	500
948	0	3	33	2	3	3	3	199	401	597	1203	CoherentMotion_C#v1	1	500
1338	1	1	14	0	0	3	3	87	513	261	1539	CoherentMotion_C#v1	1	500
1046	1	5	51	0	0	3	3	312	288	936	864	CoherentMotion_C#v1	1	500
791	1	2	23	1	1	3	3	143	457	429	1371	CoherentMotion_C#v1	1	500
1384	1	4	42	2	2	3	3	256	344	768	1032	CoherentMotion_C#v1	1	500
789	1	7	70	0	0	3	3	424	176	1272	528	CoherentMotion_C#v1	1	500
705	0	3	33	2	1	3	3	199	401	597	1203	CoherentMotion_C#v1	1	500
857	0	0	5	1	3	3	3	31	569	93	1707	CoherentMotion_C#v1	1	500
836	0	0	5	2	0	3	3	31	569	93	1707	CoherentMotion_C#v1	1	500
686	1	7	70	1	1	3	3	424	176	1272	528	CoherentMotion_C#v1	1	500
886	0	0	5	3	0	3	3	31	569	93	1707	CoherentMotion_C#v1	1	500
746	1	2	23	2	2	3	3	143	457	429	1371	CoherentMotion_C#v1	1	500
658	1	7	70	2	2	3	3	424	176	1272	528	CoherentMotion_C#v1	1	500
890	0	2	23	2	1	3	3	143	457	429	1371	CoherentMotion_C#v1	1	500
861	0	1	14	0	2	3	3	87	513	261	1539	CoherentMotion_C#v1	1	500
1169	1	0	5	0	0	3	3	31	569	93	1707	CoherentMotion_C#v1	1	500
1155	0	2	23	2	0	3	3	143	457	429	1371	CoherentMotion_C#v1	1	500
615	1	6	61	3	3	3	3	368	232	1104	696	CoherentMotion_C#v1	1	500
872	1	6	61	2	2	3	3	368	232	1104	696	CoherentMotion_C#v1	1	500
695	1	6	61	2	2	3	3	368	232	1104	696	CoherentMotion_C#v1	1	500
623	1	1	14	1	1	3	3	87	513	261	1539	CoherentMotion_C#v1	1	500
531	1	5	51	3	3	3	3	312	288	936	864	CoherentMotion_C#v1	1	500
871	1	0	5	0	0	3	3	31	569	93	1707	CoherentMotion_C#v1	1	500
613	1	3	33	2	2	3	3	199	401	597	1203	CoherentMotion_C#v1	1	500
734	1	4	42	3	3	3	3	256	344	768	1032	CoherentMotion_C#v1	1	500
559	1	5	51	3	3	3	3	312	288	936	864	CoherentMotion_C#v1	1	500
760	1	5	51	2	2	3	3	312	288	936	864	CoherentMotion_C#v1	1	500
706	1	4	42	1	1	3	3	256	344	768	1032	CoherentMotion_C#v1	1	500
623	1	7	70	1	1	3	3	424	176	1272	528	CoherentMotion_C#v1	1	500
764	1	1	14	0	0	3	3	87	513	261	1539	CoherentMotion_C#v1	1	500
997	0	1	14	0	3	3	3	87	513	261	1539	CoherentMotion_C#v1	1	500
596	1	6	61	1	1	3	3	368	232	1104	696	CoherentMotion_C#v1	1	500
824	0	0	5	2	3	3	3	31	569	93	1707	CoherentMotion_C#v1	1	500
665	1	4	42	1	1	3	3	256	344	768	1032	CoherentMotion_C#v1	1	500
903	0	4	42	2	0	3	3	256	344	768	1032	CoherentMotion_C#v1	1	500
1203	1	5	51	2	2	3	3	312	288	936	864	CoherentMotion_C#v1	1	500
1022	1	0	5	3	3	3	3	31	569	93	1707	CoherentMotion_C#v1	1	500
782	1	6	61	0	0	3	3	368	232	1104	696	CoherentMotion_C#v1	1	500
648	1	7	70	3	3	3	3	424	176	1272	528	CoherentMotion_C#v1	1	500
604	1	6	61	3	3	3	3	368	232	1104	696	CoherentMotion_C#v1	1	500
784	1	6	61	0	0	3	3	368	232	1104	696	CoherentMotion_C#v1	1	500
747	1	4	42	0	0	3	3	256	344	768	1032	CoherentMotion_C#v1	1	500
755	1	7	70	0	0	3	3	424	176	1272	528	CoherentMotion_C#v1	1	500
1490	0	1	14	1	3	3	3	87	513	261	1539	CoherentMotion_C#v1	1	500
886	1	3	33	2	2	3	3	199	401	597	1203	CoherentMotion_C#v1	1	500
848	0	1	14	3	1	3	3	87	513	261	1539	CoherentMotion_C#v1	1	500
748	0	2	23	3	1	3	3	143	457	429	1371	CoherentMotion_C#v1	1	500
628	0	4	42	2	0	3	3	256	344	768	1032	CoherentMotion_C#v1	1	500
598	0	1	14	1	2	3	3	87	513	261	1539	CoherentMotion_C#v1	1	500
646	1	7	70	1	1	3	3	424	176	1272	528	CoherentMotion_C#v1	1	500
665	1	4	42	1	1	3	3	256	344	768	1032	CoherentMotion_C#v1	1	500
553	1	7	70	1	1	3	3	424	176	1272	528	CoherentMotion_C#v1	1	500
1235	0	0	5	1	3	3	3	31	569	93	1707	CoherentMotion_C#v1	1	500
601	1	7	70	0	0	3	3	424	176	1272	528	CoherentMotion_C#v1	1	500
569	1	4	42	1	1	3	3	256	344	768	1032	CoherentMotion_C#v1	1	500
770	1	3	33	3	3	3	3	199	401	597	1203	CoherentMotion_C#v1	1	500
1773	0	4	42	0	1	3	3	256	344	768	1032	CoherentMotion_C#v1	1	500
603	1	7	70	1	1	3	3	424	176	1272	528	CoherentMotion_C#v1	1	500
1036	0	1	14	3	0	3	3	87	513	261	1539	CoherentMotion_C#v1	1	500
630	1	7	70	0	0	3	3	424	176	1272	528	CoherentMotion_C#v1	1	500
596	0	0	5	2	1	3	3	31	569	93	1707	CoherentMotion_C#v1	1	500
560	1	4	42	1	1	3	3	256	344	768	1032	CoherentMotion_C#v1	1	500
691	1	4	42	0	0	3	3	256	344	768	1032	CoherentMotion_C#v1	1	500
552	1	7	70	1	1	3	3	424	176	1272	528	CoherentMotion_C#v1	1	500
597	1	2	23	1	1	3	3	143	457	429	1371	CoherentMotion_C#v1	1	500
570	0	2	23	1	0	3	3	143	457	429	1371	CoherentMotion_C#v1	1	500
526	1	5	51	1	1	3	3	312	288	936	864	CoherentMotion_C#v1	1	500
1063	0	0	5	2	3	3	3	31	569	93	1707	CoherentMotion_C#v1	1	500
767	0	1	14	2	1	3	3	87	513	261	1539	CoherentMotion_C#v1	1	500
599	1	2	23	0	0	3	3	143	457	429	1371	CoherentMotion_C#v1	1	500
659	0	1	14	2	0	3	3	87	513	261	1539	CoherentMotion_C#v1	1	500
770	1	6	61	2	2	3	3	368	232	1104	696	CoherentMotion_C#v1	1	500
979	1	3	33	0	0	3	3	199	401	597	1203	CoherentMotion_C#v1	1	500
888	0	0	5	0	2	3	3	31	569	93	1707	CoherentMotion_C#v1	1	500
968	1	4	42	2	2	3	3	256	344	768	1032	CoherentMotion_C#v1	1	500
898	1	2	23	2	2	3	3	143	457	429	1371	CoherentMotion_C#v1	1	500
686	1	5	51	2	2	3	3	312	288	936	864	CoherentMotion_C#v1	1	500
573	1	6	61	2	2	3	3	368	232	1104	696	CoherentMotion_C#v1	1	500
777	0	0	5	3	1	3	3	31	569	93	1707	CoherentMotion_C#v1	1	500
760	1	6	61	0	0	3	3	368	232	1104	696	CoherentMotion_C#v1	1	500
600	1	5	51	0	0	3	3	312	288	936	864	CoherentMotion_C#v1	1	500
668	1	6	61	3	3	3	3	368	232	1104	696	CoherentMotion_C#v1	1	500
859	1	2	23	3	3	3	3	143	457	429	1371	CoherentMotion_C#v1	1	500
710	1	6	61	0	0	3	3	368	232	1104	696	CoherentMotion_C#v1	1	500
588	1	5	51	0	0	3	3	312	288	936	864	CoherentMotion_C#v1	1	500
920	0	0	5	2	1	3	3	31	569	93	1707	CoherentMotion_C#v1	1	500
926	1	2	23	2	2	3	3	143	457	429	1371	CoherentMotion_C#v1	1	500
881	1	1	14	0	0	3	3	87	513	261	1539	CoherentMotion_C#v1	1	500
670	1	7	70	0	0	3	3	424	176	1272	528	CoherentMotion_C#v1	1	500
684	1	1	14	1	1	3	3	87	513	261	1539	CoherentMotion_C#v1	1	500
730	0	3	33	0	1	3	3	199	401	597	1203	CoherentMotion_C#v1	1	500
601	1	4	42	1	1	3	3	256	344	768	1032	CoherentMotion_C#v1	1	500
639	1	7	70	3	3	3	3	424	176	1272	528	CoherentMotion_C#v1	1	500
868	1	5	51	2	2	3	3	312	288	936	864	CoherentMotion_C#v1	1	500
671	1	5	51	3	3	3	3	312	288	936	864	CoherentMotion_C#v1	1	500
684	1	5	51	3	3	3	3	312	288	936	864	CoherentMotion_C#v1	1	500
675	1	4	42	1	1	3	3	256	344	768	1032	CoherentMotion_C#v1	1	500
865	1	1	14	0	0	3	3	87	513	261	1539	CoherentMotion_C#v1	1	500
740	1	6	61	2	2	3	3	368	232	1104	696	CoherentMotion_C#v1	1	500
877	0	0	5	2	1	3	3	31	569	93	1707	CoherentMotion_C#v1	1	500
751	0	0	5	3	1	3	3	31	569	93	1707	CoherentMotion_C#v1	1	500
748	0	0	5	0	1	3	3	31	569	93	1707	CoherentMotion_C#v1	1	500
544	0	0	5	0	2	3	3	31	569	93	1707	CoherentMotion_C#v1	1	500
603	1	7	70	0	0	3	3	424	176	1272	528	CoherentMotion_C#v1	1	500
647	1	2	23	0	0	3	3	143	457	429	1371	CoherentMotion_C#v1	1	500
709	1	2	23	0	0	3	3	143	457	429	1371	CoherentMotion_C#v1	1	500
747	1	6	61	2	2	3	3	368	232	1104	696	CoherentMotion_C#v1	1	500
824	0	0	5	0	1	3	3	31	569	93	1707	CoherentMotion_C#v1	1	500
1033	1	4	42	1	1	3	3	256	344	768	1032	CoherentMotion_C#v1	1	500
909	0	1	14	0	1	3	3	87	513	261	1539	CoherentMotion_C#v1	1	500
650	1	4	42	2	2	3	3	256	344	768	1032	CoherentMotion_C#v1	1	500
823	0	0	5	3	1	3	3	31	569	93	1707	CoherentMotion_C#v1	1	500
673	1	6	61	2	2	3	3	368	232	1104	696	CoherentMotion_C#v1	1	500
696	1	2	23	2	2	3	3	143	457	429	1371	CoherentMotion_C#v1	1	500
750	0	7	70	0	1	3	3	424	176	1272	528	CoherentMotion_C#v1	1	500
598	1	4	42	0	0	3	3	256	344	768	1032	CoherentMotion_C#v1	1	500
571	1	6	61	3	3	3	3	368	232	1104	696	CoherentMotion_C#v1	1	500
758	1	2	23	1	1	3	3	143	457	429	1371	CoherentMotion_C#v1	1	500
773	1	7	70	0	0	3	3	424	176	1272	528	CoherentMotion_C#v1	1	500
638	1	0	5	1	1	3	3	31	569	93	1707	CoherentMotion_C#v1	1	500
612	1	4	42	1	1	3	3	256	344	768	1032	CoherentMotion_C#v1	1	500
629	1	6	61	3	3	3	3	368	232	1104	696	CoherentMotion_C#v1	1	500
710	1	4	42	1	1	3	3	256	344	768	1032	CoherentMotion_C#v1	1	500
573	1	4	42	3	3	3	3	256	344	768	1032	CoherentMotion_C#v1	1	500
968	1	3	33	2	2	3	3	199	401	597	1203	CoherentMotion_C#v1	1	500
839	1	2	23	3	3	3	3	143	457	429	1371	CoherentMotion_C#v1	1	500
685	0	4	42	3	1	3	3	256	344	768	1032	CoherentMotion_C#v1	1	500
551	0	1	14	0	3	3	3	87	513	261	1539	CoherentMotion_C#v1	1	500
961	0	0	5	0	1	3	3	31	569	93	1707	CoherentMotion_C#v1	1	500
726	1	2	23	2	2	3	3	143	457	429	1371	CoherentMotion_C#v1	1	500
638	1	4	42	1	1	3	3	256	344	768	1032	CoherentMotion_C#v1	1	500
664	1	5	51	3	3	3	3	312	288	936	864	CoherentMotion_C#v1	1	500
547	0	0	5	3	1	3	3	31	569	93	1707	CoherentMotion_C#v1	1	500
617	0	0	5	1	3	3	3	31	569	93	1707	CoherentMotion_C#v1	1	500
858	0	3	33	0	2	3	3	199	401	597	1203	CoherentMotion_C#v1	1	500
637	1	6	61	3	3	3	3	368	232	1104	696	CoherentMotion_C#v1	1	500
650	1	3	33	1	1	3	3	199	401	597	1203	CoherentMotion_C#v1	1	500
688	0	3	33	2	3	3	3	199	401	597	1203	CoherentMotion_C#v1	1	500
743	1	5	51	2	2	3	3	312	288	936	864	CoherentMotion_C#v1	1	500
1196	1	1	14	0	0	3	3	87	513	261	1539	CoherentMotion_C#v1	1	500
941	0	0	5	3	2	3	3	31	569	93	1707	CoherentMotion_C#v1	1	500
710	1	3	33	3	3	3	3	199	401	597	1203	CoherentMotion_C#v1	1	500
750	1	3	33	0	0	3	3	199	401	597	1203	CoherentMotion_C#v1	1	500
766	1	7	70	0	0	3	3	424	176	1272	528	CoherentMotion_C#v1	1	500
1495	0	1	14	1	2	3	3	87	513	261	1539	CoherentMotion_C#v1	1	500
578	0	4	42	0	1	3	3	256	344	768	1032	CoherentMotion_C#v1	1	500
781	1	4	42	2	2	3	3	256	344	768	1032	CoherentMotion_C#v1	1	500
838	1	1	14	1	1	3	3	87	513	261	1539	CoherentMotion_C#v1	1	500
592	1	6	61	3	3	3	3	368	232	1104	696	CoherentMotion_C#v1	1	500
812	0	0	5	1	0	3	3	31	569	93	1707	CoherentMotion_C#v1	1	500
597	1	5	51	1	1	3	3	312	288	936	864	CoherentMotion_C#v1	1	500
1025	1	4	42	1	1	3	3	256	344	768	1032	CoherentMotion_C#v1	1	500
757	1	7	70	3	3	3	3	424	176	1272	528	CoherentMotion_C#v1	1	500
706	1	4	42	1	1	3	3	256	344	768	1032	CoherentMotion_C#v1	1	500
935	1	4	42	3	3	3	3	256	344	768	1032	CoherentMotion_C#v1	1	500
