# Supplementary material for: The Leuven Embedded Figures Test (L-EFT): measuring perception, intelligence or executive function?
Source: PeerJ. 2018 Mar 26;6:e4524. doi: 10.7717/peerj.4524 (PMC5875396; doi:10.7717/peerj.4524)
Supplement: Supplemental Information 9 [file peerj-06-4524-s009.zip › Study 1/CoherentMotion/118720CoherentMotion.csv]

ReactionTime	Accuracy	CoherenceLevel	CoherenceValue	StimDirection	RespDirection	G_MeanCoherentSpeed	G_MeanRandomSpeed	TotalCoherent	TotalRandom	TotalCoherentSpeed	TotalRandomSpeed	TestID	MainPrac	MotionDuration
3012	1	0	5	3	3	3	3	31	569	93	1707	CoherentMotion_C#v1	0	1000
1544	1	6	61	0	0	3	3	368	232	1104	696	CoherentMotion_C#v1	0	1000
1507	1	1	14	2	2	3	3	87	513	261	1539	CoherentMotion_C#v1	0	1000
1599	1	4	42	0	0	3	3	256	344	768	1032	CoherentMotion_C#v1	0	1000
1532	1	3	33	2	2	3	3	199	401	597	1203	CoherentMotion_C#v1	0	1000
1040	1	4	42	3	3	3	3	256	344	768	1032	CoherentMotion_C#v1	0	1000
1208	1	5	51	0	0	3	3	312	288	936	864	CoherentMotion_C#v1	0	1000
1118	1	3	33	2	2	3	3	199	401	597	1203	CoherentMotion_C#v1	0	1000
6160	1	2	23	2	2	3	3	143	457	429	1371	CoherentMotion_C#v1	0	1000
7778	0	7	70	3	0	3	3	424	176	1272	528	CoherentMotion_C#v1	0	1000
1742	1	5	51	0	0	3	3	312	288	936	864	CoherentMotion_C#v1	0	1000
1312	1	4	42	2	2	3	3	256	344	768	1032	CoherentMotion_C#v1	0	1000
1735	1	6	61	0	0	3	3	368	232	1104	696	CoherentMotion_C#v1	0	1000
2009	0	0	5	2	3	3	3	31	569	93	1707	CoherentMotion_C#v1	0	1000
1405	1	5	51	3	3	3	3	312	288	936	864	CoherentMotion_C#v1	0	1000
1098	1	6	61	0	0	3	3	368	232	1104	696	CoherentMotion_C#v1	0	1000
2186	0	3	33	0	1	3	3	199	401	597	1203	CoherentMotion_C#v1	0	1000
1624	1	0	5	2	2	3	3	31	569	93	1707	CoherentMotion_C#v1	0	1000
1237	1	1	14	1	1	3	3	87	513	261	1539	CoherentMotion_C#v1	0	1000
1147	0	7	70	2	0	3	3	424	176	1272	528	CoherentMotion_C#v1	0	1000
1213	0	3	33	0	3	3	3	199	401	597	1203	CoherentMotion_C#v1	0	1000
1681	0	2	23	1	2	3	3	143	457	429	1371	CoherentMotion_C#v1	0	1000
1523	0	3	33	1	0	3	3	199	401	597	1203	CoherentMotion_C#v1	0	1000
1450	1	4	42	0	0	3	3	256	344	768	1032	CoherentMotion_C#v1	0	1000
2100	0	5	51	2	1	3	3	312	288	936	864	CoherentMotion_C#v1	0	1000
1809	0	5	51	1	3	3	3	312	288	936	864	CoherentMotion_C#v1	0	1000
1926	0	1	14	2	0	3	3	87	513	261	1539	CoherentMotion_C#v1	0	1000
1597	1	4	42	1	1	3	3	256	344	768	1032	CoherentMotion_C#v1	0	1000
1370	1	7	70	3	3	3	3	424	176	1272	528	CoherentMotion_C#v1	0	1000
1439	0	1	14	1	0	3	3	87	513	261	1539	CoherentMotion_C#v1	0	1000
1485	0	0	5	1	2	3	3	31	569	93	1707	CoherentMotion_C#v1	0	1000
1256	1	4	42	1	1	3	3	256	344	768	1032	CoherentMotion_C#v1	0	1000
1374	1	1	14	0	0	3	3	87	513	261	1539	CoherentMotion_C#v1	0	1000
1316	1	3	33	1	1	3	3	199	401	597	1203	CoherentMotion_C#v1	0	1000
1384	1	6	61	1	1	3	3	368	232	1104	696	CoherentMotion_C#v1	0	1000
1157	1	5	51	3	3	3	3	312	288	936	864	CoherentMotion_C#v1	0	1000
1205	1	7	70	0	0	3	3	424	176	1272	528	CoherentMotion_C#v1	0	1000
1627	1	2	23	1	1	3	3	143	457	429	1371	CoherentMotion_C#v1	0	1000
1321	1	4	42	1	1	3	3	256	344	768	1032	CoherentMotion_C#v1	0	1000
1261	0	6	61	2	0	3	3	368	232	1104	696	CoherentMotion_C#v1	0	1000
1141	1	7	70	3	3	3	3	424	176	1272	528	CoherentMotion_C#v1	0	1000
1091	1	7	70	3	3	3	3	424	176	1272	528	CoherentMotion_C#v1	0	1000
3395	1	7	70	0	0	3	3	424	176	1272	528	CoherentMotion_C#v1	0	1000
4180	1	6	61	1	1	3	3	368	232	1104	696	CoherentMotion_C#v1	0	1000
1040	1	7	70	3	3	3	3	424	176	1272	528	CoherentMotion_C#v1	0	1000
1168	0	0	5	2	0	3	3	31	569	93	1707	CoherentMotion_C#v1	0	1000
1542	1	0	5	2	2	3	3	31	569	93	1707	CoherentMotion_C#v1	0	1000
1076	1	2	23	3	3	3	3	143	457	429	1371	CoherentMotion_C#v1	0	1000
1315	1	5	51	3	3	3	3	312	288	936	864	CoherentMotion_C#v1	0	1000
1382	0	5	51	3	1	3	3	312	288	936	864	CoherentMotion_C#v1	0	1000
1538	0	1	14	1	0	3	3	87	513	261	1539	CoherentMotion_C#v1	0	1000
1646	0	1	14	2	3	3	3	87	513	261	1539	CoherentMotion_C#v1	0	1000
1290	1	7	70	3	3	3	3	424	176	1272	528	CoherentMotion_C#v1	0	1000
1204	1	6	61	0	0	3	3	368	232	1104	696	CoherentMotion_C#v1	0	1000
1039	1	7	70	2	2	3	3	424	176	1272	528	CoherentMotion_C#v1	0	1000
1429	1	3	33	2	2	3	3	199	401	597	1203	CoherentMotion_C#v1	0	1000
1473	1	7	70	1	1	3	3	424	176	1272	528	CoherentMotion_C#v1	0	1000
1482	0	0	5	3	0	3	3	31	569	93	1707	CoherentMotion_C#v1	0	1000
1270	1	7	70	1	1	3	3	424	176	1272	528	CoherentMotion_C#v1	0	1000
1227	1	6	61	0	0	3	3	368	232	1104	696	CoherentMotion_C#v1	0	1000
1808	0	2	23	1	2	3	3	143	457	429	1371	CoherentMotion_C#v1	0	1000
1747	0	0	5	0	2	3	3	31	569	93	1707	CoherentMotion_C#v1	0	1000
1238	1	6	61	1	1	3	3	368	232	1104	696	CoherentMotion_C#v1	0	1000
1097	1	6	61	2	2	3	3	368	232	1104	696	CoherentMotion_C#v1	0	1000
1210	1	6	61	0	0	3	3	368	232	1104	696	CoherentMotion_C#v1	0	1000
1263	0	0	5	1	2	3	3	31	569	93	1707	CoherentMotion_C#v1	0	1000
1046	1	6	61	3	3	3	3	368	232	1104	696	CoherentMotion_C#v1	0	1000
1316	0	0	5	0	2	3	3	31	569	93	1707	CoherentMotion_C#v1	0	1000
1259	0	0	5	3	2	3	3	31	569	93	1707	CoherentMotion_C#v1	0	1000
1231	1	5	51	2	2	3	3	312	288	936	864	CoherentMotion_C#v1	0	1000
1141	1	7	70	2	2	3	3	424	176	1272	528	CoherentMotion_C#v1	0	1000
1267	1	4	42	2	2	3	3	256	344	768	1032	CoherentMotion_C#v1	0	1000
1245	1	6	61	0	0	3	3	368	232	1104	696	CoherentMotion_C#v1	0	1000
1087	1	5	51	0	0	3	3	312	288	936	864	CoherentMotion_C#v1	0	1000
1059	1	0	5	2	2	3	3	31	569	93	1707	CoherentMotion_C#v1	0	1000
1364	0	4	42	3	1	3	3	256	344	768	1032	CoherentMotion_C#v1	0	1000
1432	1	0	5	1	1	3	3	31	569	93	1707	CoherentMotion_C#v1	0	1000
1317	0	3	33	3	2	3	3	199	401	597	1203	CoherentMotion_C#v1	0	1000
1116	0	7	70	3	2	3	3	424	176	1272	528	CoherentMotion_C#v1	0	1000
1178	1	4	42	0	0	3	3	256	344	768	1032	CoherentMotion_C#v1	0	1000
1131	1	3	33	2	2	3	3	199	401	597	1203	CoherentMotion_C#v1	1	500
1051	1	2	23	2	2	3	3	143	457	429	1371	CoherentMotion_C#v1	1	500
971	1	3	33	0	0	3	3	199	401	597	1203	CoherentMotion_C#v1	1	500
974	1	4	42	2	2	3	3	256	344	768	1032	CoherentMotion_C#v1	1	500
999	0	3	33	0	2	3	3	199	401	597	1203	CoherentMotion_C#v1	1	500
1033	0	5	51	0	2	3	3	312	288	936	864	CoherentMotion_C#v1	1	500
1207	1	3	33	0	0	3	3	199	401	597	1203	CoherentMotion_C#v1	1	500
988	1	7	70	1	1	3	3	424	176	1272	528	CoherentMotion_C#v1	1	500
1052	1	3	33	2	2	3	3	199	401	597	1203	CoherentMotion_C#v1	1	500
1180	0	2	23	1	0	3	3	143	457	429	1371	CoherentMotion_C#v1	1	500
1165	0	5	51	0	2	3	3	312	288	936	864	CoherentMotion_C#v1	1	500
1009	1	7	70	2	2	3	3	424	176	1272	528	CoherentMotion_C#v1	1	500
1103	0	0	5	2	3	3	3	31	569	93	1707	CoherentMotion_C#v1	1	500
1026	1	4	42	2	2	3	3	256	344	768	1032	CoherentMotion_C#v1	1	500
1089	1	6	61	1	1	3	3	368	232	1104	696	CoherentMotion_C#v1	1	500
1058	1	5	51	3	3	3	3	312	288	936	864	CoherentMotion_C#v1	1	500
1022	1	6	61	2	2	3	3	368	232	1104	696	CoherentMotion_C#v1	1	500
961	1	2	23	0	0	3	3	143	457	429	1371	CoherentMotion_C#v1	1	500
1215	0	0	5	1	2	3	3	31	569	93	1707	CoherentMotion_C#v1	1	500
1282	0	0	5	3	2	3	3	31	569	93	1707	CoherentMotion_C#v1	1	500
1159	1	3	33	2	2	3	3	199	401	597	1203	CoherentMotion_C#v1	1	500
986	1	6	61	1	1	3	3	368	232	1104	696	CoherentMotion_C#v1	1	500
1017	1	6	61	1	1	3	3	368	232	1104	696	CoherentMotion_C#v1	1	500
1239	0	1	14	1	0	3	3	87	513	261	1539	CoherentMotion_C#v1	1	500
1118	0	1	14	1	0	3	3	87	513	261	1539	CoherentMotion_C#v1	1	500
831	1	7	70	3	3	3	3	424	176	1272	528	CoherentMotion_C#v1	1	500
1029	1	5	51	1	1	3	3	312	288	936	864	CoherentMotion_C#v1	1	500
921	1	6	61	2	2	3	3	368	232	1104	696	CoherentMotion_C#v1	1	500
934	1	4	42	0	0	3	3	256	344	768	1032	CoherentMotion_C#v1	1	500
909	1	4	42	1	1	3	3	256	344	768	1032	CoherentMotion_C#v1	1	500
895	1	6	61	1	1	3	3	368	232	1104	696	CoherentMotion_C#v1	1	500
842	1	1	14	0	0	3	3	87	513	261	1539	CoherentMotion_C#v1	1	500
1220	0	2	23	1	0	3	3	143	457	429	1371	CoherentMotion_C#v1	1	500
1032	1	6	61	0	0	3	3	368	232	1104	696	CoherentMotion_C#v1	1	500
807	1	5	51	2	2	3	3	312	288	936	864	CoherentMotion_C#v1	1	500
945	1	2	23	0	0	3	3	143	457	429	1371	CoherentMotion_C#v1	1	500
896	1	4	42	2	2	3	3	256	344	768	1032	CoherentMotion_C#v1	1	500
892	1	1	14	0	0	3	3	87	513	261	1539	CoherentMotion_C#v1	1	500
757	1	5	51	3	3	3	3	312	288	936	864	CoherentMotion_C#v1	1	500
1072	0	3	33	3	0	3	3	199	401	597	1203	CoherentMotion_C#v1	1	500
880	1	7	70	0	0	3	3	424	176	1272	528	CoherentMotion_C#v1	1	500
939	1	5	51	2	2	3	3	312	288	936	864	CoherentMotion_C#v1	1	500
985	0	4	42	2	0	3	3	256	344	768	1032	CoherentMotion_C#v1	1	500
807	1	5	51	1	1	3	3	312	288	936	864	CoherentMotion_C#v1	1	500
1105	0	0	5	1	0	3	3	31	569	93	1707	CoherentMotion_C#v1	1	500
787	1	6	61	1	1	3	3	368	232	1104	696	CoherentMotion_C#v1	1	500
1148	0	4	42	2	1	3	3	256	344	768	1032	CoherentMotion_C#v1	1	500
1168	1	1	14	2	2	3	3	87	513	261	1539	CoherentMotion_C#v1	1	500
1149	1	3	33	0	0	3	3	199	401	597	1203	CoherentMotion_C#v1	1	500
1026	0	2	23	0	3	3	3	143	457	429	1371	CoherentMotion_C#v1	1	500
1058	0	0	5	0	2	3	3	31	569	93	1707	CoherentMotion_C#v1	1	500
2385	0	0	5	3	0	3	3	31	569	93	1707	CoherentMotion_C#v1	1	500
1139	1	6	61	2	2	3	3	368	232	1104	696	CoherentMotion_C#v1	1	500
931	1	6	61	3	3	3	3	368	232	1104	696	CoherentMotion_C#v1	1	500
1171	1	2	23	3	3	3	3	143	457	429	1371	CoherentMotion_C#v1	1	500
903	1	7	70	1	1	3	3	424	176	1272	528	CoherentMotion_C#v1	1	500
867	1	6	61	2	2	3	3	368	232	1104	696	CoherentMotion_C#v1	1	500
1071	0	1	14	1	0	3	3	87	513	261	1539	CoherentMotion_C#v1	1	500
910	1	3	33	3	3	3	3	199	401	597	1203	CoherentMotion_C#v1	1	500
1147	0	2	23	1	3	3	3	143	457	429	1371	CoherentMotion_C#v1	1	500
989	1	3	33	3	3	3	3	199	401	597	1203	CoherentMotion_C#v1	1	500
892	1	5	51	0	0	3	3	312	288	936	864	CoherentMotion_C#v1	1	500
920	1	2	23	3	3	3	3	143	457	429	1371	CoherentMotion_C#v1	1	500
916	1	5	51	3	3	3	3	312	288	936	864	CoherentMotion_C#v1	1	500
929	1	4	42	1	1	3	3	256	344	768	1032	CoherentMotion_C#v1	1	500
1020	1	1	14	3	3	3	3	87	513	261	1539	CoherentMotion_C#v1	1	500
1021	0	1	14	2	3	3	3	87	513	261	1539	CoherentMotion_C#v1	1	500
906	1	3	33	1	1	3	3	199	401	597	1203	CoherentMotion_C#v1	1	500
921	1	3	33	0	0	3	3	199	401	597	1203	CoherentMotion_C#v1	1	500
868	1	2	23	0	0	3	3	143	457	429	1371	CoherentMotion_C#v1	1	500
991	1	0	5	0	0	3	3	31	569	93	1707	CoherentMotion_C#v1	1	500
924	1	4	42	0	0	3	3	256	344	768	1032	CoherentMotion_C#v1	1	500
1083	0	1	14	3	0	3	3	87	513	261	1539	CoherentMotion_C#v1	1	500
905	1	2	23	2	2	3	3	143	457	429	1371	CoherentMotion_C#v1	1	500
872	1	5	51	1	1	3	3	312	288	936	864	CoherentMotion_C#v1	1	500
947	1	6	61	3	3	3	3	368	232	1104	696	CoherentMotion_C#v1	1	500
1167	0	0	5	1	3	3	3	31	569	93	1707	CoherentMotion_C#v1	1	500
947	1	4	42	2	2	3	3	256	344	768	1032	CoherentMotion_C#v1	1	500
1263	0	1	14	3	2	3	3	87	513	261	1539	CoherentMotion_C#v1	1	500
885	1	6	61	2	2	3	3	368	232	1104	696	CoherentMotion_C#v1	1	500
945	0	0	5	2	0	3	3	31	569	93	1707	CoherentMotion_C#v1	1	500
1038	1	2	23	0	0	3	3	143	457	429	1371	CoherentMotion_C#v1	1	500
890	0	1	14	2	0	3	3	87	513	261	1539	CoherentMotion_C#v1	1	500
1001	0	3	33	1	2	3	3	199	401	597	1203	CoherentMotion_C#v1	1	500
1576	0	1	14	0	2	3	3	87	513	261	1539	CoherentMotion_C#v1	1	500
948	1	7	70	1	1	3	3	424	176	1272	528	CoherentMotion_C#v1	1	500
990	0	1	14	1	0	3	3	87	513	261	1539	CoherentMotion_C#v1	1	500
881	0	2	23	3	0	3	3	143	457	429	1371	CoherentMotion_C#v1	1	500
892	1	7	70	1	1	3	3	424	176	1272	528	CoherentMotion_C#v1	1	500
1350	0	4	42	2	0	3	3	256	344	768	1032	CoherentMotion_C#v1	1	500
864	1	6	61	1	1	3	3	368	232	1104	696	CoherentMotion_C#v1	1	500
986	1	2	23	0	0	3	3	143	457	429	1371	CoherentMotion_C#v1	1	500
937	1	7	70	1	1	3	3	424	176	1272	528	CoherentMotion_C#v1	1	500
1126	0	1	14	2	0	3	3	87	513	261	1539	CoherentMotion_C#v1	1	500
980	1	7	70	2	2	3	3	424	176	1272	528	CoherentMotion_C#v1	1	500
978	1	5	51	1	1	3	3	312	288	936	864	CoherentMotion_C#v1	1	500
868	1	5	51	1	1	3	3	312	288	936	864	CoherentMotion_C#v1	1	500
974	0	0	5	3	0	3	3	31	569	93	1707	CoherentMotion_C#v1	1	500
941	1	7	70	2	2	3	3	424	176	1272	528	CoherentMotion_C#v1	1	500
1034	1	1	14	1	1	3	3	87	513	261	1539	CoherentMotion_C#v1	1	500
890	1	4	42	3	3	3	3	256	344	768	1032	CoherentMotion_C#v1	1	500
1095	1	3	33	3	3	3	3	199	401	597	1203	CoherentMotion_C#v1	1	500
932	1	6	61	3	3	3	3	368	232	1104	696	CoherentMotion_C#v1	1	500
947	1	3	33	0	0	3	3	199	401	597	1203	CoherentMotion_C#v1	1	500
785	1	7	70	2	2	3	3	424	176	1272	528	CoherentMotion_C#v1	1	500
953	0	0	5	3	2	3	3	31	569	93	1707	CoherentMotion_C#v1	1	500
1110	1	3	33	0	0	3	3	199	401	597	1203	CoherentMotion_C#v1	1	500
937	1	2	23	2	2	3	3	143	457	429	1371	CoherentMotion_C#v1	1	500
1030	0	1	14	2	3	3	3	87	513	261	1539	CoherentMotion_C#v1	1	500
966	0	0	5	0	3	3	3	31	569	93	1707	CoherentMotion_C#v1	1	500
899	1	0	5	1	1	3	3	31	569	93	1707	CoherentMotion_C#v1	1	500
1312	1	4	42	1	1	3	3	256	344	768	1032	CoherentMotion_C#v1	1	500
932	1	4	42	0	0	3	3	256	344	768	1032	CoherentMotion_C#v1	1	500
930	1	3	33	1	1	3	3	199	401	597	1203	CoherentMotion_C#v1	1	500
975	1	3	33	1	1	3	3	199	401	597	1203	CoherentMotion_C#v1	1	500
844	1	4	42	1	1	3	3	256	344	768	1032	CoherentMotion_C#v1	1	500
775	1	6	61	0	0	3	3	368	232	1104	696	CoherentMotion_C#v1	1	500
896	1	4	42	2	2	3	3	256	344	768	1032	CoherentMotion_C#v1	1	500
1356	1	1	14	3	3	3	3	87	513	261	1539	CoherentMotion_C#v1	1	500
836	1	4	42	1	1	3	3	256	344	768	1032	CoherentMotion_C#v1	1	500
941	1	0	5	0	0	3	3	31	569	93	1707	CoherentMotion_C#v1	1	500
939	1	5	51	3	3	3	3	312	288	936	864	CoherentMotion_C#v1	1	500
920	0	1	14	2	0	3	3	87	513	261	1539	CoherentMotion_C#v1	1	500
884	1	4	42	1	1	3	3	256	344	768	1032	CoherentMotion_C#v1	1	500
928	0	1	14	1	2	3	3	87	513	261	1539	CoherentMotion_C#v1	1	500
1037	0	0	5	3	1	3	3	31	569	93	1707	CoherentMotion_C#v1	1	500
909	0	1	14	3	0	3	3	87	513	261	1539	CoherentMotion_C#v1	1	500
1079	0	1	14	2	0	3	3	87	513	261	1539	CoherentMotion_C#v1	1	500
873	0	5	51	0	1	3	3	312	288	936	864	CoherentMotion_C#v1	1	500
1172	0	1	14	3	0	3	3	87	513	261	1539	CoherentMotion_C#v1	1	500
1015	0	5	51	3	0	3	3	312	288	936	864	CoherentMotion_C#v1	1	500
919	0	1	14	0	2	3	3	87	513	261	1539	CoherentMotion_C#v1	1	500
1458	0	1	14	0	3	3	3	87	513	261	1539	CoherentMotion_C#v1	1	500
1084	1	3	33	1	1	3	3	199	401	597	1203	CoherentMotion_C#v1	1	500
894	1	2	23	1	1	3	3	143	457	429	1371	CoherentMotion_C#v1	1	500
938	1	4	42	2	2	3	3	256	344	768	1032	CoherentMotion_C#v1	1	500
839	0	0	5	3	0	3	3	31	569	93	1707	CoherentMotion_C#v1	1	500
866	1	7	70	1	1	3	3	424	176	1272	528	CoherentMotion_C#v1	1	500
972	1	0	5	0	0	3	3	31	569	93	1707	CoherentMotion_C#v1	1	500
1036	0	0	5	3	0	3	3	31	569	93	1707	CoherentMotion_C#v1	1	500
922	0	0	5	1	0	3	3	31	569	93	1707	CoherentMotion_C#v1	1	500
823	1	5	51	2	2	3	3	312	288	936	864	CoherentMotion_C#v1	1	500
879	1	2	23	1	1	3	3	143	457	429	1371	CoherentMotion_C#v1	1	500
924	0	0	5	1	0	3	3	31	569	93	1707	CoherentMotion_C#v1	1	500
840	1	6	61	2	2	3	3	368	232	1104	696	CoherentMotion_C#v1	1	500
931	1	3	33	0	0	3	3	199	401	597	1203	CoherentMotion_C#v1	1	500
863	1	5	51	1	1	3	3	312	288	936	864	CoherentMotion_C#v1	1	500
906	1	7	70	1	1	3	3	424	176	1272	528	CoherentMotion_C#v1	1	500
920	1	2	23	2	2	3	3	143	457	429	1371	CoherentMotion_C#v1	1	500
851	1	2	23	3	3	3	3	143	457	429	1371	CoherentMotion_C#v1	1	500
975	1	0	5	0	0	3	3	31	569	93	1707	CoherentMotion_C#v1	1	500
893	0	1	14	3	2	3	3	87	513	261	1539	CoherentMotion_C#v1	1	500
856	1	4	42	1	1	3	3	256	344	768	1032	CoherentMotion_C#v1	1	500
866	1	7	70	1	1	3	3	424	176	1272	528	CoherentMotion_C#v1	1	500
990	1	4	42	1	1	3	3	256	344	768	1032	CoherentMotion_C#v1	1	500
1003	0	0	5	3	0	3	3	31	569	93	1707	CoherentMotion_C#v1	1	500
955	0	1	14	3	0	3	3	87	513	261	1539	CoherentMotion_C#v1	1	500
920	0	3	33	1	0	3	3	199	401	597	1203	CoherentMotion_C#v1	1	500
945	0	2	23	1	0	3	3	143	457	429	1371	CoherentMotion_C#v1	1	500
1107	0	0	5	3	2	3	3	31	569	93	1707	CoherentMotion_C#v1	1	500
915	1	5	51	0	0	3	3	312	288	936	864	CoherentMotion_C#v1	1	500
911	0	2	23	3	2	3	3	143	457	429	1371	CoherentMotion_C#v1	1	500
957	1	2	23	0	0	3	3	143	457	429	1371	CoherentMotion_C#v1	1	500
824	1	7	70	3	3	3	3	424	176	1272	528	CoherentMotion_C#v1	1	500
820	1	3	33	1	1	3	3	199	401	597	1203	CoherentMotion_C#v1	1	500
910	0	1	14	2	0	3	3	87	513	261	1539	CoherentMotion_C#v1	1	500
1289	1	3	33	3	3	3	3	199	401	597	1203	CoherentMotion_C#v1	1	500
1248	1	5	51	3	3	3	3	312	288	936	864	CoherentMotion_C#v1	1	500
965	0	1	14	3	2	3	3	87	513	261	1539	CoherentMotion_C#v1	1	500
1139	0	0	5	1	0	3	3	31	569	93	1707	CoherentMotion_C#v1	1	500
917	0	5	51	2	0	3	3	312	288	936	864	CoherentMotion_C#v1	1	500
946	1	3	33	2	2	3	3	199	401	597	1203	CoherentMotion_C#v1	1	500
780	1	6	61	1	1	3	3	368	232	1104	696	CoherentMotion_C#v1	1	500
1030	0	4	42	0	1	3	3	256	344	768	1032	CoherentMotion_C#v1	1	500
1653	0	4	42	2	3	3	3	256	344	768	1032	CoherentMotion_C#v1	1	500
1011	1	5	51	2	2	3	3	312	288	936	864	CoherentMotion_C#v1	1	500
916	1	4	42	2	2	3	3	256	344	768	1032	CoherentMotion_C#v1	1	500
913	0	2	23	2	0	3	3	143	457	429	1371	CoherentMotion_C#v1	1	500
1054	0	1	14	0	3	3	3	87	513	261	1539	CoherentMotion_C#v1	1	500
861	1	6	61	2	2	3	3	368	232	1104	696	CoherentMotion_C#v1	1	500
980	0	0	5	0	1	3	3	31	569	93	1707	CoherentMotion_C#v1	1	500
901	0	4	42	2	1	3	3	256	344	768	1032	CoherentMotion_C#v1	1	500
881	0	0	5	3	0	3	3	31	569	93	1707	CoherentMotion_C#v1	1	500
877	0	3	33	2	0	3	3	199	401	597	1203	CoherentMotion_C#v1	1	500
1033	0	1	14	1	3	3	3	87	513	261	1539	CoherentMotion_C#v1	1	500
904	1	5	51	0	0	3	3	312	288	936	864	CoherentMotion_C#v1	1	500
804	1	6	61	1	1	3	3	368	232	1104	696	CoherentMotion_C#v1	1	500
830	1	3	33	0	0	3	3	199	401	597	1203	CoherentMotion_C#v1	1	500
984	1	2	23	0	0	3	3	143	457	429	1371	CoherentMotion_C#v1	1	500
917	0	1	14	3	0	3	3	87	513	261	1539	CoherentMotion_C#v1	1	500
931	1	2	23	2	2	3	3	143	457	429	1371	CoherentMotion_C#v1	1	500
1055	0	0	5	1	3	3	3	31	569	93	1707	CoherentMotion_C#v1	1	500
991	1	4	42	1	1	3	3	256	344	768	1032	CoherentMotion_C#v1	1	500
990	1	1	14	0	0	3	3	87	513	261	1539	CoherentMotion_C#v1	1	500
1004	1	4	42	3	3	3	3	256	344	768	1032	CoherentMotion_C#v1	1	500
892	1	2	23	0	0	3	3	143	457	429	1371	CoherentMotion_C#v1	1	500
822	1	6	61	1	1	3	3	368	232	1104	696	CoherentMotion_C#v1	1	500
784	1	5	51	3	3	3	3	312	288	936	864	CoherentMotion_C#v1	1	500
793	1	6	61	2	2	3	3	368	232	1104	696	CoherentMotion_C#v1	1	500
803	1	7	70	0	0	3	3	424	176	1272	528	CoherentMotion_C#v1	1	500
812	1	7	70	2	2	3	3	424	176	1272	528	CoherentMotion_C#v1	1	500
972	1	7	70	0	0	3	3	424	176	1272	528	CoherentMotion_C#v1	1	500
825	1	4	42	1	1	3	3	256	344	768	1032	CoherentMotion_C#v1	1	500
867	0	3	33	1	0	3	3	199	401	597	1203	CoherentMotion_C#v1	1	500
719	1	2	23	3	3	3	3	143	457	429	1371	CoherentMotion_C#v1	1	500
790	1	4	42	3	3	3	3	256	344	768	1032	CoherentMotion_C#v1	1	500
768	0	3	33	3	0	3	3	199	401	597	1203	CoherentMotion_C#v1	1	500
727	1	5	51	3	3	3	3	312	288	936	864	CoherentMotion_C#v1	1	500
783	1	2	23	1	1	3	3	143	457	429	1371	CoherentMotion_C#v1	1	500
854	0	0	5	1	0	3	3	31	569	93	1707	CoherentMotion_C#v1	1	500
851	1	7	70	0	0	3	3	424	176	1272	528	CoherentMotion_C#v1	1	500
846	1	0	5	0	0	3	3	31	569	93	1707	CoherentMotion_C#v1	1	500
791	1	5	51	3	3	3	3	312	288	936	864	CoherentMotion_C#v1	1	500
834	0	2	23	2	0	3	3	143	457	429	1371	CoherentMotion_C#v1	1	500
667	0	0	5	0	2	3	3	31	569	93	1707	CoherentMotion_C#v1	1	500
897	0	0	5	1	2	3	3	31	569	93	1707	CoherentMotion_C#v1	1	500
878	0	2	23	1	2	3	3	143	457	429	1371	CoherentMotion_C#v1	1	500
906	0	2	23	2	0	3	3	143	457	429	1371	CoherentMotion_C#v1	1	500
742	1	6	61	3	3	3	3	368	232	1104	696	CoherentMotion_C#v1	1	500
1039	0	0	5	3	2	3	3	31	569	93	1707	CoherentMotion_C#v1	1	500
1053	0	3	33	1	2	3	3	199	401	597	1203	CoherentMotion_C#v1	1	500
941	1	0	5	2	2	3	3	31	569	93	1707	CoherentMotion_C#v1	1	500
842	0	6	61	2	0	3	3	368	232	1104	696	CoherentMotion_C#v1	1	500
785	1	7	70	2	2	3	3	424	176	1272	528	CoherentMotion_C#v1	1	500
813	1	6	61	2	2	3	3	368	232	1104	696	CoherentMotion_C#v1	1	500
1142	1	2	23	0	0	3	3	143	457	429	1371	CoherentMotion_C#v1	1	500
938	1	4	42	3	3	3	3	256	344	768	1032	CoherentMotion_C#v1	1	500
1350	0	0	5	0	2	3	3	31	569	93	1707	CoherentMotion_C#v1	1	500
782	1	6	61	3	3	3	3	368	232	1104	696	CoherentMotion_C#v1	1	500
870	1	4	42	1	1	3	3	256	344	768	1032	CoherentMotion_C#v1	1	500
867	1	7	70	0	0	3	3	424	176	1272	528	CoherentMotion_C#v1	1	500
765	1	7	70	2	2	3	3	424	176	1272	528	CoherentMotion_C#v1	1	500
741	1	7	70	1	1	3	3	424	176	1272	528	CoherentMotion_C#v1	1	500
1050	1	4	42	2	2	3	3	256	344	768	1032	CoherentMotion_C#v1	1	500
794	1	5	51	0	0	3	3	312	288	936	864	CoherentMotion_C#v1	1	500
822	1	5	51	1	1	3	3	312	288	936	864	CoherentMotion_C#v1	1	500
770	1	7	70	0	0	3	3	424	176	1272	528	CoherentMotion_C#v1	1	500
858	0	5	51	0	2	3	3	312	288	936	864	CoherentMotion_C#v1	1	500
821	0	1	14	1	2	3	3	87	513	261	1539	CoherentMotion_C#v1	1	500
927	0	0	5	0	2	3	3	31	569	93	1707	CoherentMotion_C#v1	1	500
666	1	7	70	3	3	3	3	424	176	1272	528	CoherentMotion_C#v1	1	500
753	1	0	5	2	2	3	3	31	569	93	1707	CoherentMotion_C#v1	1	500
681	1	6	61	0	0	3	3	368	232	1104	696	CoherentMotion_C#v1	1	500
720	1	2	23	2	2	3	3	143	457	429	1371	CoherentMotion_C#v1	1	500
791	1	1	14	1	1	3	3	87	513	261	1539	CoherentMotion_C#v1	1	500
673	1	1	14	3	3	3	3	87	513	261	1539	CoherentMotion_C#v1	1	500
741	0	3	33	3	2	3	3	199	401	597	1203	CoherentMotion_C#v1	1	500
943	0	3	33	3	0	3	3	199	401	597	1203	CoherentMotion_C#v1	1	500
892	0	4	42	3	0	3	3	256	344	768	1032	CoherentMotion_C#v1	1	500
1080	0	0	5	0	2	3	3	31	569	93	1707	CoherentMotion_C#v1	1	500
776	0	2	23	0	2	3	3	143	457	429	1371	CoherentMotion_C#v1	1	500
834	1	7	70	1	1	3	3	424	176	1272	528	CoherentMotion_C#v1	1	500
763	0	0	5	1	0	3	3	31	569	93	1707	CoherentMotion_C#v1	1	500
688	1	5	51	3	3	3	3	312	288	936	864	CoherentMotion_C#v1	1	500
810	1	1	14	2	2	3	3	87	513	261	1539	CoherentMotion_C#v1	1	500
804	1	5	51	1	1	3	3	312	288	936	864	CoherentMotion_C#v1	1	500
845	1	2	23	0	0	3	3	143	457	429	1371	CoherentMotion_C#v1	1	500
789	1	3	33	2	2	3	3	199	401	597	1203	CoherentMotion_C#v1	1	500
799	1	7	70	1	1	3	3	424	176	1272	528	CoherentMotion_C#v1	1	500
973	0	2	23	0	2	3	3	143	457	429	1371	CoherentMotion_C#v1	1	500
823	1	5	51	1	1	3	3	312	288	936	864	CoherentMotion_C#v1	1	500
833	1	5	51	3	3	3	3	312	288	936	864	CoherentMotion_C#v1	1	500
879	0	0	5	1	0	3	3	31	569	93	1707	CoherentMotion_C#v1	1	500
843	1	3	33	1	1	3	3	199	401	597	1203	CoherentMotion_C#v1	1	500
786	1	4	42	3	3	3	3	256	344	768	1032	CoherentMotion_C#v1	1	500
719	1	7	70	3	3	3	3	424	176	1272	528	CoherentMotion_C#v1	1	500
741	1	6	61	0	0	3	3	368	232	1104	696	CoherentMotion_C#v1	1	500
862	1	0	5	0	0	3	3	31	569	93	1707	CoherentMotion_C#v1	1	500
936	0	2	23	3	2	3	3	143	457	429	1371	CoherentMotion_C#v1	1	500
759	1	3	33	0	0	3	3	199	401	597	1203	CoherentMotion_C#v1	1	500
737	1	5	51	3	3	3	3	312	288	936	864	CoherentMotion_C#v1	1	500
807	1	3	33	2	2	3	3	199	401	597	1203	CoherentMotion_C#v1	1	500
720	1	7	70	1	1	3	3	424	176	1272	528	CoherentMotion_C#v1	1	500
744	1	5	51	2	2	3	3	312	288	936	864	CoherentMotion_C#v1	1	500
769	1	3	33	3	3	3	3	199	401	597	1203	CoherentMotion_C#v1	1	500
665	1	6	61	0	0	3	3	368	232	1104	696	CoherentMotion_C#v1	1	500
848	0	0	5	0	3	3	3	31	569	93	1707	CoherentMotion_C#v1	1	500
859	1	6	61	3	3	3	3	368	232	1104	696	CoherentMotion_C#v1	1	500
662	1	7	70	0	0	3	3	424	176	1272	528	CoherentMotion_C#v1	1	500
1003	0	4	42	3	0	3	3	256	344	768	1032	CoherentMotion_C#v1	1	500
1018	0	4	42	2	3	3	3	256	344	768	1032	CoherentMotion_C#v1	1	500
858	0	1	14	1	0	3	3	87	513	261	1539	CoherentMotion_C#v1	1	500
756	1	6	61	0	0	3	3	368	232	1104	696	CoherentMotion_C#v1	1	500
877	1	4	42	3	3	3	3	256	344	768	1032	CoherentMotion_C#v1	1	500
760	1	4	42	0	0	3	3	256	344	768	1032	CoherentMotion_C#v1	1	500
896	1	6	61	1	1	3	3	368	232	1104	696	CoherentMotion_C#v1	1	500
763	1	7	70	2	2	3	3	424	176	1272	528	CoherentMotion_C#v1	1	500
788	1	2	23	0	0	3	3	143	457	429	1371	CoherentMotion_C#v1	1	500
638	1	6	61	3	3	3	3	368	232	1104	696	CoherentMotion_C#v1	1	500
659	1	5	51	1	1	3	3	312	288	936	864	CoherentMotion_C#v1	1	500
1045	0	3	33	2	0	3	3	199	401	597	1203	CoherentMotion_C#v1	1	500
4293	1	4	42	0	0	3	3	256	344	768	1032	CoherentMotion_C#v1	1	500
1131	1	3	33	2	2	3	3	199	401	597	1203	CoherentMotion_C#v1	1	500
893	1	7	70	2	2	3	3	424	176	1272	528	CoherentMotion_C#v1	1	500
874	0	0	5	1	2	3	3	31	569	93	1707	CoherentMotion_C#v1	1	500
757	1	5	51	0	0	3	3	312	288	936	864	CoherentMotion_C#v1	1	500
910	1	2	23	0	0	3	3	143	457	429	1371	CoherentMotion_C#v1	1	500
906	0	1	14	1	0	3	3	87	513	261	1539	CoherentMotion_C#v1	1	500
866	0	7	70	3	0	3	3	424	176	1272	528	CoherentMotion_C#v1	1	500
1025	1	6	61	0	0	3	3	368	232	1104	696	CoherentMotion_C#v1	1	500
848	1	7	70	1	1	3	3	424	176	1272	528	CoherentMotion_C#v1	1	500
1325	1	0	5	3	3	3	3	31	569	93	1707	CoherentMotion_C#v1	1	500
833	1	4	42	2	2	3	3	256	344	768	1032	CoherentMotion_C#v1	1	500
829	1	1	14	2	2	3	3	87	513	261	1539	CoherentMotion_C#v1	1	500
871	1	4	42	2	2	3	3	256	344	768	1032	CoherentMotion_C#v1	1	500
835	0	2	23	3	2	3	3	143	457	429	1371	CoherentMotion_C#v1	1	500
745	1	5	51	0	0	3	3	312	288	936	864	CoherentMotion_C#v1	1	500
677	1	6	61	3	3	3	3	368	232	1104	696	CoherentMotion_C#v1	1	500
731	1	3	33	1	1	3	3	199	401	597	1203	CoherentMotion_C#v1	1	500
703	1	1	14	0	0	3	3	87	513	261	1539	CoherentMotion_C#v1	1	500
825	1	3	33	2	2	3	3	199	401	597	1203	CoherentMotion_C#v1	1	500
803	1	6	61	2	2	3	3	368	232	1104	696	CoherentMotion_C#v1	1	500
749	1	6	61	3	3	3	3	368	232	1104	696	CoherentMotion_C#v1	1	500
693	1	2	23	3	3	3	3	143	457	429	1371	CoherentMotion_C#v1	1	500
700	0	4	42	2	1	3	3	256	344	768	1032	CoherentMotion_C#v1	1	500
803	1	7	70	2	2	3	3	424	176	1272	528	CoherentMotion_C#v1	1	500
1037	1	0	5	0	0	3	3	31	569	93	1707	CoherentMotion_C#v1	1	500
812	1	3	33	2	2	3	3	199	401	597	1203	CoherentMotion_C#v1	1	500
790	0	6	61	3	2	3	3	368	232	1104	696	CoherentMotion_C#v1	1	500
783	1	6	61	1	1	3	3	368	232	1104	696	CoherentMotion_C#v1	1	500
808	0	0	5	1	0	3	3	31	569	93	1707	CoherentMotion_C#v1	1	500
834	0	2	23	3	2	3	3	143	457	429	1371	CoherentMotion_C#v1	1	500
732	1	6	61	0	0	3	3	368	232	1104	696	CoherentMotion_C#v1	1	500
724	1	0	5	2	2	3	3	31	569	93	1707	CoherentMotion_C#v1	1	500
840	1	7	70	0	0	3	3	424	176	1272	528	CoherentMotion_C#v1	1	500
918	0	1	14	3	2	3	3	87	513	261	1539	CoherentMotion_C#v1	1	500
834	1	4	42	2	2	3	3	256	344	768	1032	CoherentMotion_C#v1	1	500
668	1	5	51	2	2	3	3	312	288	936	864	CoherentMotion_C#v1	1	500
755	1	5	51	3	3	3	3	312	288	936	864	CoherentMotion_C#v1	1	500
715	1	6	61	0	0	3	3	368	232	1104	696	CoherentMotion_C#v1	1	500
977	1	2	23	0	0	3	3	143	457	429	1371	CoherentMotion_C#v1	1	500
624	0	0	5	3	2	3	3	31	569	93	1707	CoherentMotion_C#v1	1	500
916	1	3	33	3	3	3	3	199	401	597	1203	CoherentMotion_C#v1	1	500
850	1	1	14	3	3	3	3	87	513	261	1539	CoherentMotion_C#v1	1	500
732	1	5	51	0	0	3	3	312	288	936	864	CoherentMotion_C#v1	1	500
755	1	5	51	2	2	3	3	312	288	936	864	CoherentMotion_C#v1	1	500
956	0	1	14	2	0	3	3	87	513	261	1539	CoherentMotion_C#v1	1	500
793	1	7	70	2	2	3	3	424	176	1272	528	CoherentMotion_C#v1	1	500
736	1	7	70	1	1	3	3	424	176	1272	528	CoherentMotion_C#v1	1	500
763	1	2	23	2	2	3	3	143	457	429	1371	CoherentMotion_C#v1	1	500
771	1	6	61	0	0	3	3	368	232	1104	696	CoherentMotion_C#v1	1	500
780	1	4	42	1	1	3	3	256	344	768	1032	CoherentMotion_C#v1	1	500
756	1	4	42	2	2	3	3	256	344	768	1032	CoherentMotion_C#v1	1	500
797	1	3	33	2	2	3	3	199	401	597	1203	CoherentMotion_C#v1	1	500
822	0	1	14	0	2	3	3	87	513	261	1539	CoherentMotion_C#v1	1	500
721	1	4	42	0	0	3	3	256	344	768	1032	CoherentMotion_C#v1	1	500
823	0	1	14	1	2	3	3	87	513	261	1539	CoherentMotion_C#v1	1	500
830	0	2	23	1	0	3	3	143	457	429	1371	CoherentMotion_C#v1	1	500
668	1	7	70	1	1	3	3	424	176	1272	528	CoherentMotion_C#v1	1	500
754	1	3	33	1	1	3	3	199	401	597	1203	CoherentMotion_C#v1	1	500
729	1	4	42	0	0	3	3	256	344	768	1032	CoherentMotion_C#v1	1	500
754	0	2	23	3	2	3	3	143	457	429	1371	CoherentMotion_C#v1	1	500
779	1	7	70	0	0	3	3	424	176	1272	528	CoherentMotion_C#v1	1	500
1060	1	2	23	2	2	3	3	143	457	429	1371	CoherentMotion_C#v1	1	500
868	1	3	33	2	2	3	3	199	401	597	1203	CoherentMotion_C#v1	1	500
1263	1	3	33	2	2	3	3	199	401	597	1203	CoherentMotion_C#v1	1	500
995	0	0	5	1	2	3	3	31	569	93	1707	CoherentMotion_C#v1	1	500
850	1	7	70	2	2	3	3	424	176	1272	528	CoherentMotion_C#v1	1	500
697	1	3	33	2	2	3	3	199	401	597	1203	CoherentMotion_C#v1	1	500
835	1	7	70	3	3	3	3	424	176	1272	528	CoherentMotion_C#v1	1	500
798	1	4	42	1	1	3	3	256	344	768	1032	CoherentMotion_C#v1	1	500
823	0	1	14	3	2	3	3	87	513	261	1539	CoherentMotion_C#v1	1	500
753	1	5	51	1	1	3	3	312	288	936	864	CoherentMotion_C#v1	1	500
889	1	4	42	1	1	3	3	256	344	768	1032	CoherentMotion_C#v1	1	500
917	0	1	14	1	0	3	3	87	513	261	1539	CoherentMotion_C#v1	1	500
752	1	7	70	0	0	3	3	424	176	1272	528	CoherentMotion_C#v1	1	500
731	1	6	61	1	1	3	3	368	232	1104	696	CoherentMotion_C#v1	1	500
689	1	7	70	0	0	3	3	424	176	1272	528	CoherentMotion_C#v1	1	500
840	0	1	14	3	2	3	3	87	513	261	1539	CoherentMotion_C#v1	1	500
1106	0	5	51	3	2	3	3	312	288	936	864	CoherentMotion_C#v1	1	500
787	1	6	61	3	3	3	3	368	232	1104	696	CoherentMotion_C#v1	1	500
941	1	1	14	2	2	3	3	87	513	261	1539	CoherentMotion_C#v1	1	500
715	1	6	61	0	0	3	3	368	232	1104	696	CoherentMotion_C#v1	1	500
977	1	3	33	1	1	3	3	199	401	597	1203	CoherentMotion_C#v1	1	500
816	1	6	61	2	2	3	3	368	232	1104	696	CoherentMotion_C#v1	1	500
874	0	0	5	3	2	3	3	31	569	93	1707	CoherentMotion_C#v1	1	500
788	1	6	61	0	0	3	3	368	232	1104	696	CoherentMotion_C#v1	1	500
766	1	6	61	1	1	3	3	368	232	1104	696	CoherentMotion_C#v1	1	500
662	1	5	51	3	3	3	3	312	288	936	864	CoherentMotion_C#v1	1	500
812	1	2	23	1	1	3	3	143	457	429	1371	CoherentMotion_C#v1	1	500
1174	1	5	51	3	3	3	3	312	288	936	864	CoherentMotion_C#v1	1	500
1160	0	1	14	1	3	3	3	87	513	261	1539	CoherentMotion_C#v1	1	500
844	1	5	51	2	2	3	3	312	288	936	864	CoherentMotion_C#v1	1	500
950	0	2	23	1	2	3	3	143	457	429	1371	CoherentMotion_C#v1	1	500
834	1	7	70	3	3	3	3	424	176	1272	528	CoherentMotion_C#v1	1	500
794	1	7	70	0	0	3	3	424	176	1272	528	CoherentMotion_C#v1	1	500
776	1	4	42	2	2	3	3	256	344	768	1032	CoherentMotion_C#v1	1	500
624	1	7	70	1	1	3	3	424	176	1272	528	CoherentMotion_C#v1	1	500
740	1	5	51	3	3	3	3	312	288	936	864	CoherentMotion_C#v1	1	500
1004	0	2	23	3	2	3	3	143	457	429	1371	CoherentMotion_C#v1	1	500
811	1	0	5	2	2	3	3	31	569	93	1707	CoherentMotion_C#v1	1	500
1013	0	3	33	0	2	3	3	199	401	597	1203	CoherentMotion_C#v1	1	500
820	1	5	51	2	2	3	3	312	288	936	864	CoherentMotion_C#v1	1	500
1134	0	3	33	3	2	3	3	199	401	597	1203	CoherentMotion_C#v1	1	500
720	1	6	61	1	1	3	3	368	232	1104	696	CoherentMotion_C#v1	1	500
647	1	7	70	1	1	3	3	424	176	1272	528	CoherentMotion_C#v1	1	500
748	1	7	70	0	0	3	3	424	176	1272	528	CoherentMotion_C#v1	1	500
756	1	5	51	3	3	3	3	312	288	936	864	CoherentMotion_C#v1	1	500
797	1	6	61	2	2	3	3	368	232	1104	696	CoherentMotion_C#v1	1	500
692	1	7	70	1	1	3	3	424	176	1272	528	CoherentMotion_C#v1	1	500
