# Supplementary material for: The Leuven Embedded Figures Test (L-EFT): measuring perception, intelligence or executive function?
Source: PeerJ. 2018 Mar 26;6:e4524. doi: 10.7717/peerj.4524 (PMC5875396; doi:10.7717/peerj.4524)
Supplement: Supplemental Information 9 [file peerj-06-4524-s009.zip › Study 1/CoherentMotion/118751CoherentMotion.csv]

ReactionTime	Accuracy	CoherenceLevel	CoherenceValue	StimDirection	RespDirection	G_MeanCoherentSpeed	G_MeanRandomSpeed	TotalCoherent	TotalRandom	TotalCoherentSpeed	TotalRandomSpeed	TestID	MainPrac	MotionDuration
952	1	3	33	1	1	3	3	199	401	597	1203	CoherentMotion_C#v1	0	500
789	0	3	33	2	0	3	3	199	401	597	1203	CoherentMotion_C#v1	0	500
783	0	2	23	2	1	3	3	143	457	429	1371	CoherentMotion_C#v1	0	500
728	0	4	42	0	3	3	3	256	344	768	1032	CoherentMotion_C#v1	0	500
673	1	7	70	3	3	3	3	424	176	1272	528	CoherentMotion_C#v1	0	500
870	0	2	23	0	1	3	3	143	457	429	1371	CoherentMotion_C#v1	0	500
705	1	7	70	1	1	3	3	424	176	1272	528	CoherentMotion_C#v1	0	500
1081	1	0	5	2	2	3	3	31	569	93	1707	CoherentMotion_C#v1	0	500
793	1	7	70	2	2	3	3	424	176	1272	528	CoherentMotion_C#v1	0	500
819	1	3	33	2	2	3	3	199	401	597	1203	CoherentMotion_C#v1	0	500
1001	0	1	14	0	1	3	3	87	513	261	1539	CoherentMotion_C#v1	0	500
747	1	7	70	0	0	3	3	424	176	1272	528	CoherentMotion_C#v1	0	500
643	0	1	14	0	3	3	3	87	513	261	1539	CoherentMotion_C#v1	0	500
601	1	5	51	2	2	3	3	312	288	936	864	CoherentMotion_C#v1	0	500
702	0	1	14	0	1	3	3	87	513	261	1539	CoherentMotion_C#v1	0	500
929	1	0	5	1	1	3	3	31	569	93	1707	CoherentMotion_C#v1	0	500
818	1	4	42	1	1	3	3	256	344	768	1032	CoherentMotion_C#v1	0	500
696	1	5	51	3	3	3	3	312	288	936	864	CoherentMotion_C#v1	0	500
786	1	2	23	0	0	3	3	143	457	429	1371	CoherentMotion_C#v1	0	500
987	0	1	14	2	3	3	3	87	513	261	1539	CoherentMotion_C#v1	0	500
1046	0	7	70	3	1	3	3	424	176	1272	528	CoherentMotion_C#v1	0	500
1193	0	4	42	3	0	3	3	256	344	768	1032	CoherentMotion_C#v1	0	500
809	1	4	42	1	1	3	3	256	344	768	1032	CoherentMotion_C#v1	0	500
1110	0	5	51	2	1	3	3	312	288	936	864	CoherentMotion_C#v1	0	500
680	1	6	61	3	3	3	3	368	232	1104	696	CoherentMotion_C#v1	0	500
877	1	7	70	2	2	3	3	424	176	1272	528	CoherentMotion_C#v1	0	500
602	1	6	61	3	3	3	3	368	232	1104	696	CoherentMotion_C#v1	0	500
863	0	0	5	2	1	3	3	31	569	93	1707	CoherentMotion_C#v1	0	500
542	1	6	61	2	2	3	3	368	232	1104	696	CoherentMotion_C#v1	0	500
541	1	6	61	0	0	3	3	368	232	1104	696	CoherentMotion_C#v1	0	500
734	1	4	42	3	3	3	3	256	344	768	1032	CoherentMotion_C#v1	0	500
598	1	5	51	1	1	3	3	312	288	936	864	CoherentMotion_C#v1	0	500
778	1	7	70	1	1	3	3	424	176	1272	528	CoherentMotion_C#v1	0	500
848	0	2	23	1	2	3	3	143	457	429	1371	CoherentMotion_C#v1	0	500
686	1	4	42	1	1	3	3	256	344	768	1032	CoherentMotion_C#v1	0	500
645	1	5	51	0	0	3	3	312	288	936	864	CoherentMotion_C#v1	0	500
683	1	6	61	1	1	3	3	368	232	1104	696	CoherentMotion_C#v1	0	500
736	1	4	42	3	3	3	3	256	344	768	1032	CoherentMotion_C#v1	0	500
806	0	1	14	0	3	3	3	87	513	261	1539	CoherentMotion_C#v1	0	500
771	0	3	33	0	1	3	3	199	401	597	1203	CoherentMotion_C#v1	0	500
971	0	1	14	1	3	3	3	87	513	261	1539	CoherentMotion_C#v1	0	500
810	1	4	42	0	0	3	3	256	344	768	1032	CoherentMotion_C#v1	0	500
643	0	5	51	0	2	3	3	312	288	936	864	CoherentMotion_C#v1	0	500
1497	0	1	14	2	0	3	3	87	513	261	1539	CoherentMotion_C#v1	0	500
676	0	4	42	2	1	3	3	256	344	768	1032	CoherentMotion_C#v1	0	500
1546	0	5	51	2	3	3	3	312	288	936	864	CoherentMotion_C#v1	0	500
884	0	7	70	2	3	3	3	424	176	1272	528	CoherentMotion_C#v1	0	500
691	1	3	33	3	3	3	3	199	401	597	1203	CoherentMotion_C#v1	0	500
1017	0	0	5	3	0	3	3	31	569	93	1707	CoherentMotion_C#v1	0	500
838	0	3	33	1	3	3	3	199	401	597	1203	CoherentMotion_C#v1	0	500
753	0	6	61	2	1	3	3	368	232	1104	696	CoherentMotion_C#v1	0	500
746	1	2	23	3	3	3	3	143	457	429	1371	CoherentMotion_C#v1	0	500
753	1	0	5	3	3	3	3	31	569	93	1707	CoherentMotion_C#v1	0	500
794	0	1	14	2	1	3	3	87	513	261	1539	CoherentMotion_C#v1	0	500
754	1	6	61	3	3	3	3	368	232	1104	696	CoherentMotion_C#v1	0	500
893	1	0	5	0	0	3	3	31	569	93	1707	CoherentMotion_C#v1	0	500
695	1	1	14	2	2	3	3	87	513	261	1539	CoherentMotion_C#v1	0	500
829	1	5	51	1	1	3	3	312	288	936	864	CoherentMotion_C#v1	0	500
693	1	1	14	3	3	3	3	87	513	261	1539	CoherentMotion_C#v1	0	500
832	0	3	33	2	3	3	3	199	401	597	1203	CoherentMotion_C#v1	0	500
728	0	0	5	2	3	3	3	31	569	93	1707	CoherentMotion_C#v1	0	500
625	1	7	70	0	0	3	3	424	176	1272	528	CoherentMotion_C#v1	0	500
789	0	0	5	0	3	3	3	31	569	93	1707	CoherentMotion_C#v1	0	500
607	0	5	51	2	3	3	3	312	288	936	864	CoherentMotion_C#v1	0	500
659	1	7	70	3	3	3	3	424	176	1272	528	CoherentMotion_C#v1	0	500
778	1	7	70	2	2	3	3	424	176	1272	528	CoherentMotion_C#v1	0	500
674	1	4	42	0	0	3	3	256	344	768	1032	CoherentMotion_C#v1	0	500
631	1	5	51	3	3	3	3	312	288	936	864	CoherentMotion_C#v1	0	500
590	1	2	23	3	3	3	3	143	457	429	1371	CoherentMotion_C#v1	0	500
704	1	7	70	1	1	3	3	424	176	1272	528	CoherentMotion_C#v1	0	500
632	1	7	70	2	2	3	3	424	176	1272	528	CoherentMotion_C#v1	0	500
558	0	4	42	1	3	3	3	256	344	768	1032	CoherentMotion_C#v1	0	500
640	0	2	23	2	0	3	3	143	457	429	1371	CoherentMotion_C#v1	0	500
614	1	7	70	2	2	3	3	424	176	1272	528	CoherentMotion_C#v1	0	500
666	1	6	61	1	1	3	3	368	232	1104	696	CoherentMotion_C#v1	0	500
673	1	2	23	1	1	3	3	143	457	429	1371	CoherentMotion_C#v1	0	500
648	1	3	33	3	3	3	3	199	401	597	1203	CoherentMotion_C#v1	0	500
572	1	3	33	3	3	3	3	199	401	597	1203	CoherentMotion_C#v1	0	500
720	1	3	33	1	1	3	3	199	401	597	1203	CoherentMotion_C#v1	0	500
1097	1	3	33	2	2	3	3	199	401	597	1203	CoherentMotion_C#v1	0	500
4012	0	6	61	2	1	3	3	368	232	1104	696	CoherentMotion_C#v1	1	500
733	1	5	51	1	1	3	3	312	288	936	864	CoherentMotion_C#v1	1	500
546	1	7	70	1	1	3	3	424	176	1272	528	CoherentMotion_C#v1	1	500
548	1	6	61	3	3	3	3	368	232	1104	696	CoherentMotion_C#v1	1	500
570	1	5	51	3	3	3	3	312	288	936	864	CoherentMotion_C#v1	1	500
701	1	1	14	1	1	3	3	87	513	261	1539	CoherentMotion_C#v1	1	500
758	1	7	70	3	3	3	3	424	176	1272	528	CoherentMotion_C#v1	1	500
558	1	7	70	3	3	3	3	424	176	1272	528	CoherentMotion_C#v1	1	500
2144	0	0	5	3	0	3	3	31	569	93	1707	CoherentMotion_C#v1	1	500
763	0	5	51	0	3	3	3	312	288	936	864	CoherentMotion_C#v1	1	500
1748	0	0	5	0	3	3	3	31	569	93	1707	CoherentMotion_C#v1	1	500
707	1	4	42	1	1	3	3	256	344	768	1032	CoherentMotion_C#v1	1	500
622	1	3	33	3	3	3	3	199	401	597	1203	CoherentMotion_C#v1	1	500
611	1	6	61	1	1	3	3	368	232	1104	696	CoherentMotion_C#v1	1	500
544	0	0	5	2	3	3	3	31	569	93	1707	CoherentMotion_C#v1	1	500
682	1	2	23	3	3	3	3	143	457	429	1371	CoherentMotion_C#v1	1	500
637	1	5	51	2	2	3	3	312	288	936	864	CoherentMotion_C#v1	1	500
614	1	5	51	1	1	3	3	312	288	936	864	CoherentMotion_C#v1	1	500
571	1	4	42	3	3	3	3	256	344	768	1032	CoherentMotion_C#v1	1	500
796	0	0	5	3	2	3	3	31	569	93	1707	CoherentMotion_C#v1	1	500
546	0	1	14	3	0	3	3	87	513	261	1539	CoherentMotion_C#v1	1	500
572	1	4	42	3	3	3	3	256	344	768	1032	CoherentMotion_C#v1	1	500
766	1	1	14	3	3	3	3	87	513	261	1539	CoherentMotion_C#v1	1	500
1606	0	4	42	2	3	3	3	256	344	768	1032	CoherentMotion_C#v1	1	500
582	0	3	33	1	3	3	3	199	401	597	1203	CoherentMotion_C#v1	1	500
630	1	7	70	3	3	3	3	424	176	1272	528	CoherentMotion_C#v1	1	500
942	0	0	5	0	2	3	3	31	569	93	1707	CoherentMotion_C#v1	1	500
637	0	4	42	2	1	3	3	256	344	768	1032	CoherentMotion_C#v1	1	500
609	1	7	70	1	1	3	3	424	176	1272	528	CoherentMotion_C#v1	1	500
821	0	0	5	1	2	3	3	31	569	93	1707	CoherentMotion_C#v1	1	500
688	0	1	14	2	3	3	3	87	513	261	1539	CoherentMotion_C#v1	1	500
679	1	6	61	0	0	3	3	368	232	1104	696	CoherentMotion_C#v1	1	500
548	1	6	61	0	0	3	3	368	232	1104	696	CoherentMotion_C#v1	1	500
624	1	7	70	3	3	3	3	424	176	1272	528	CoherentMotion_C#v1	1	500
694	0	1	14	1	0	3	3	87	513	261	1539	CoherentMotion_C#v1	1	500
1132	0	6	61	2	3	3	3	368	232	1104	696	CoherentMotion_C#v1	1	500
829	1	4	42	3	3	3	3	256	344	768	1032	CoherentMotion_C#v1	1	500
921	0	2	23	3	2	3	3	143	457	429	1371	CoherentMotion_C#v1	1	500
549	1	6	61	3	3	3	3	368	232	1104	696	CoherentMotion_C#v1	1	500
792	0	0	5	2	0	3	3	31	569	93	1707	CoherentMotion_C#v1	1	500
786	1	4	42	0	0	3	3	256	344	768	1032	CoherentMotion_C#v1	1	500
667	0	4	42	1	0	3	3	256	344	768	1032	CoherentMotion_C#v1	1	500
1520	1	6	61	0	0	3	3	368	232	1104	696	CoherentMotion_C#v1	1	500
668	1	3	33	0	0	3	3	199	401	597	1203	CoherentMotion_C#v1	1	500
722	0	2	23	1	0	3	3	143	457	429	1371	CoherentMotion_C#v1	1	500
599	1	7	70	3	3	3	3	424	176	1272	528	CoherentMotion_C#v1	1	500
751	1	3	33	3	3	3	3	199	401	597	1203	CoherentMotion_C#v1	1	500
904	1	5	51	2	2	3	3	312	288	936	864	CoherentMotion_C#v1	1	500
915	1	2	23	0	0	3	3	143	457	429	1371	CoherentMotion_C#v1	1	500
641	1	3	33	3	3	3	3	199	401	597	1203	CoherentMotion_C#v1	1	500
913	0	1	14	1	2	3	3	87	513	261	1539	CoherentMotion_C#v1	1	500
850	1	7	70	0	0	3	3	424	176	1272	528	CoherentMotion_C#v1	1	500
588	1	5	51	1	1	3	3	312	288	936	864	CoherentMotion_C#v1	1	500
592	1	7	70	3	3	3	3	424	176	1272	528	CoherentMotion_C#v1	1	500
916	0	0	5	1	0	3	3	31	569	93	1707	CoherentMotion_C#v1	1	500
816	0	1	14	1	2	3	3	87	513	261	1539	CoherentMotion_C#v1	1	500
843	0	1	14	1	0	3	3	87	513	261	1539	CoherentMotion_C#v1	1	500
675	0	2	23	1	0	3	3	143	457	429	1371	CoherentMotion_C#v1	1	500
604	0	3	33	0	3	3	3	199	401	597	1203	CoherentMotion_C#v1	1	500
592	1	4	42	3	3	3	3	256	344	768	1032	CoherentMotion_C#v1	1	500
644	1	7	70	1	1	3	3	424	176	1272	528	CoherentMotion_C#v1	1	500
661	1	1	14	3	3	3	3	87	513	261	1539	CoherentMotion_C#v1	1	500
752	1	5	51	3	3	3	3	312	288	936	864	CoherentMotion_C#v1	1	500
793	1	3	33	1	1	3	3	199	401	597	1203	CoherentMotion_C#v1	1	500
737	1	7	70	1	1	3	3	424	176	1272	528	CoherentMotion_C#v1	1	500
778	1	2	23	1	1	3	3	143	457	429	1371	CoherentMotion_C#v1	1	500
675	0	3	33	1	3	3	3	199	401	597	1203	CoherentMotion_C#v1	1	500
2263	0	2	23	3	0	3	3	143	457	429	1371	CoherentMotion_C#v1	1	500
904	1	7	70	0	0	3	3	424	176	1272	528	CoherentMotion_C#v1	1	500
773	1	6	61	2	2	3	3	368	232	1104	696	CoherentMotion_C#v1	1	500
602	1	6	61	1	1	3	3	368	232	1104	696	CoherentMotion_C#v1	1	500
544	1	7	70	0	0	3	3	424	176	1272	528	CoherentMotion_C#v1	1	500
821	0	1	14	0	3	3	3	87	513	261	1539	CoherentMotion_C#v1	1	500
733	1	4	42	2	2	3	3	256	344	768	1032	CoherentMotion_C#v1	1	500
541	0	4	42	1	0	3	3	256	344	768	1032	CoherentMotion_C#v1	1	500
730	0	0	5	3	2	3	3	31	569	93	1707	CoherentMotion_C#v1	1	500
768	0	2	23	2	0	3	3	143	457	429	1371	CoherentMotion_C#v1	1	500
545	0	0	5	1	0	3	3	31	569	93	1707	CoherentMotion_C#v1	1	500
585	1	3	33	1	1	3	3	199	401	597	1203	CoherentMotion_C#v1	1	500
541	0	4	42	2	1	3	3	256	344	768	1032	CoherentMotion_C#v1	1	500
655	1	6	61	3	3	3	3	368	232	1104	696	CoherentMotion_C#v1	1	500
698	1	7	70	0	0	3	3	424	176	1272	528	CoherentMotion_C#v1	1	500
546	1	4	42	0	0	3	3	256	344	768	1032	CoherentMotion_C#v1	1	500
578	1	6	61	0	0	3	3	368	232	1104	696	CoherentMotion_C#v1	1	500
983	0	0	5	1	3	3	3	31	569	93	1707	CoherentMotion_C#v1	1	500
885	1	1	14	1	1	3	3	87	513	261	1539	CoherentMotion_C#v1	1	500
703	1	4	42	1	1	3	3	256	344	768	1032	CoherentMotion_C#v1	1	500
902	1	4	42	1	1	3	3	256	344	768	1032	CoherentMotion_C#v1	1	500
722	1	5	51	0	0	3	3	312	288	936	864	CoherentMotion_C#v1	1	500
544	1	0	5	0	0	3	3	31	569	93	1707	CoherentMotion_C#v1	1	500
686	0	3	33	3	0	3	3	199	401	597	1203	CoherentMotion_C#v1	1	500
771	1	2	23	0	0	3	3	143	457	429	1371	CoherentMotion_C#v1	1	500
809	1	3	33	2	2	3	3	199	401	597	1203	CoherentMotion_C#v1	1	500
710	0	0	5	0	2	3	3	31	569	93	1707	CoherentMotion_C#v1	1	500
589	1	7	70	0	0	3	3	424	176	1272	528	CoherentMotion_C#v1	1	500
817	0	3	33	2	3	3	3	199	401	597	1203	CoherentMotion_C#v1	1	500
651	1	7	70	0	0	3	3	424	176	1272	528	CoherentMotion_C#v1	1	500
609	1	6	61	0	0	3	3	368	232	1104	696	CoherentMotion_C#v1	1	500
739	1	6	61	2	2	3	3	368	232	1104	696	CoherentMotion_C#v1	1	500
862	0	3	33	2	1	3	3	199	401	597	1203	CoherentMotion_C#v1	1	500
857	0	0	5	2	0	3	3	31	569	93	1707	CoherentMotion_C#v1	1	500
705	1	6	61	0	0	3	3	368	232	1104	696	CoherentMotion_C#v1	1	500
544	1	7	70	3	3	3	3	424	176	1272	528	CoherentMotion_C#v1	1	500
1659	0	4	42	2	0	3	3	256	344	768	1032	CoherentMotion_C#v1	1	500
856	0	2	23	3	2	3	3	143	457	429	1371	CoherentMotion_C#v1	1	500
742	0	1	14	1	3	3	3	87	513	261	1539	CoherentMotion_C#v1	1	500
672	0	6	61	2	0	3	3	368	232	1104	696	CoherentMotion_C#v1	1	500
629	1	4	42	3	3	3	3	256	344	768	1032	CoherentMotion_C#v1	1	500
585	1	5	51	3	3	3	3	312	288	936	864	CoherentMotion_C#v1	1	500
797	0	1	14	1	2	3	3	87	513	261	1539	CoherentMotion_C#v1	1	500
551	0	0	5	0	3	3	3	31	569	93	1707	CoherentMotion_C#v1	1	500
618	1	0	5	3	3	3	3	31	569	93	1707	CoherentMotion_C#v1	1	500
800	1	2	23	2	2	3	3	143	457	429	1371	CoherentMotion_C#v1	1	500
543	1	6	61	0	0	3	3	368	232	1104	696	CoherentMotion_C#v1	1	500
620	1	2	23	3	3	3	3	143	457	429	1371	CoherentMotion_C#v1	1	500
813	0	2	23	1	0	3	3	143	457	429	1371	CoherentMotion_C#v1	1	500
631	1	7	70	1	1	3	3	424	176	1272	528	CoherentMotion_C#v1	1	500
639	1	5	51	3	3	3	3	312	288	936	864	CoherentMotion_C#v1	1	500
661	1	4	42	3	3	3	3	256	344	768	1032	CoherentMotion_C#v1	1	500
747	1	5	51	2	2	3	3	312	288	936	864	CoherentMotion_C#v1	1	500
1042	1	7	70	1	1	3	3	424	176	1272	528	CoherentMotion_C#v1	1	500
644	1	6	61	0	0	3	3	368	232	1104	696	CoherentMotion_C#v1	1	500
616	1	4	42	3	3	3	3	256	344	768	1032	CoherentMotion_C#v1	1	500
684	1	7	70	3	3	3	3	424	176	1272	528	CoherentMotion_C#v1	1	500
627	1	7	70	2	2	3	3	424	176	1272	528	CoherentMotion_C#v1	1	500
648	1	0	5	1	1	3	3	31	569	93	1707	CoherentMotion_C#v1	1	500
638	1	0	5	0	0	3	3	31	569	93	1707	CoherentMotion_C#v1	1	500
675	0	2	23	1	3	3	3	143	457	429	1371	CoherentMotion_C#v1	1	500
666	1	6	61	3	3	3	3	368	232	1104	696	CoherentMotion_C#v1	1	500
543	1	2	23	3	3	3	3	143	457	429	1371	CoherentMotion_C#v1	1	500
642	1	5	51	0	0	3	3	312	288	936	864	CoherentMotion_C#v1	1	500
546	0	6	61	1	0	3	3	368	232	1104	696	CoherentMotion_C#v1	1	500
683	1	5	51	3	3	3	3	312	288	936	864	CoherentMotion_C#v1	1	500
897	1	2	23	1	1	3	3	143	457	429	1371	CoherentMotion_C#v1	1	500
636	1	5	51	1	1	3	3	312	288	936	864	CoherentMotion_C#v1	1	500
578	1	6	61	3	3	3	3	368	232	1104	696	CoherentMotion_C#v1	1	500
741	1	5	51	2	2	3	3	312	288	936	864	CoherentMotion_C#v1	1	500
605	1	3	33	3	3	3	3	199	401	597	1203	CoherentMotion_C#v1	1	500
819	0	6	61	3	0	3	3	368	232	1104	696	CoherentMotion_C#v1	1	500
669	1	7	70	0	0	3	3	424	176	1272	528	CoherentMotion_C#v1	1	500
691	1	4	42	0	0	3	3	256	344	768	1032	CoherentMotion_C#v1	1	500
1529	0	1	14	2	0	3	3	87	513	261	1539	CoherentMotion_C#v1	1	500
677	0	2	23	0	3	3	3	143	457	429	1371	CoherentMotion_C#v1	1	500
546	1	5	51	1	1	3	3	312	288	936	864	CoherentMotion_C#v1	1	500
1135	0	4	42	2	1	3	3	256	344	768	1032	CoherentMotion_C#v1	1	500
1023	0	0	5	1	0	3	3	31	569	93	1707	CoherentMotion_C#v1	1	500
1024	1	3	33	2	2	3	3	199	401	597	1203	CoherentMotion_C#v1	1	500
703	1	6	61	1	1	3	3	368	232	1104	696	CoherentMotion_C#v1	1	500
1094	0	1	14	3	0	3	3	87	513	261	1539	CoherentMotion_C#v1	1	500
790	0	7	70	3	1	3	3	424	176	1272	528	CoherentMotion_C#v1	1	500
751	1	5	51	3	3	3	3	312	288	936	864	CoherentMotion_C#v1	1	500
681	1	6	61	1	1	3	3	368	232	1104	696	CoherentMotion_C#v1	1	500
910	0	2	23	1	0	3	3	143	457	429	1371	CoherentMotion_C#v1	1	500
763	1	4	42	0	0	3	3	256	344	768	1032	CoherentMotion_C#v1	1	500
836	0	0	5	2	0	3	3	31	569	93	1707	CoherentMotion_C#v1	1	500
750	1	7	70	0	0	3	3	424	176	1272	528	CoherentMotion_C#v1	1	500
806	1	3	33	2	2	3	3	199	401	597	1203	CoherentMotion_C#v1	1	500
784	0	2	23	2	0	3	3	143	457	429	1371	CoherentMotion_C#v1	1	500
697	1	6	61	3	3	3	3	368	232	1104	696	CoherentMotion_C#v1	1	500
687	1	7	70	1	1	3	3	424	176	1272	528	CoherentMotion_C#v1	1	500
725	0	0	5	3	2	3	3	31	569	93	1707	CoherentMotion_C#v1	1	500
718	1	4	42	0	0	3	3	256	344	768	1032	CoherentMotion_C#v1	1	500
689	1	5	51	2	2	3	3	312	288	936	864	CoherentMotion_C#v1	1	500
715	0	0	5	0	1	3	3	31	569	93	1707	CoherentMotion_C#v1	1	500
671	0	2	23	2	3	3	3	143	457	429	1371	CoherentMotion_C#v1	1	500
680	0	5	51	2	0	3	3	312	288	936	864	CoherentMotion_C#v1	1	500
704	1	0	5	0	0	3	3	31	569	93	1707	CoherentMotion_C#v1	1	500
676	1	4	42	1	1	3	3	256	344	768	1032	CoherentMotion_C#v1	1	500
809	1	6	61	2	2	3	3	368	232	1104	696	CoherentMotion_C#v1	1	500
693	0	3	33	3	0	3	3	199	401	597	1203	CoherentMotion_C#v1	1	500
829	0	2	23	0	1	3	3	143	457	429	1371	CoherentMotion_C#v1	1	500
870	1	2	23	0	0	3	3	143	457	429	1371	CoherentMotion_C#v1	1	500
834	1	7	70	0	0	3	3	424	176	1272	528	CoherentMotion_C#v1	1	500
845	1	6	61	2	2	3	3	368	232	1104	696	CoherentMotion_C#v1	1	500
790	0	2	23	2	0	3	3	143	457	429	1371	CoherentMotion_C#v1	1	500
720	1	3	33	1	1	3	3	199	401	597	1203	CoherentMotion_C#v1	1	500
901	0	0	5	0	3	3	3	31	569	93	1707	CoherentMotion_C#v1	1	500
805	0	1	14	2	1	3	3	87	513	261	1539	CoherentMotion_C#v1	1	500
685	1	4	42	1	1	3	3	256	344	768	1032	CoherentMotion_C#v1	1	500
804	0	0	5	2	1	3	3	31	569	93	1707	CoherentMotion_C#v1	1	500
699	0	5	51	2	0	3	3	312	288	936	864	CoherentMotion_C#v1	1	500
677	1	6	61	3	3	3	3	368	232	1104	696	CoherentMotion_C#v1	1	500
762	0	1	14	1	0	3	3	87	513	261	1539	CoherentMotion_C#v1	1	500
676	1	2	23	3	3	3	3	143	457	429	1371	CoherentMotion_C#v1	1	500
665	1	5	51	1	1	3	3	312	288	936	864	CoherentMotion_C#v1	1	500
1420	0	3	33	2	3	3	3	199	401	597	1203	CoherentMotion_C#v1	1	500
727	1	2	23	0	0	3	3	143	457	429	1371	CoherentMotion_C#v1	1	500
1090	0	0	5	0	2	3	3	31	569	93	1707	CoherentMotion_C#v1	1	500
594	0	1	14	2	3	3	3	87	513	261	1539	CoherentMotion_C#v1	1	500
597	0	0	5	0	3	3	3	31	569	93	1707	CoherentMotion_C#v1	1	500
552	1	1	14	1	1	3	3	87	513	261	1539	CoherentMotion_C#v1	1	500
621	1	0	5	0	0	3	3	31	569	93	1707	CoherentMotion_C#v1	1	500
544	0	6	61	3	1	3	3	368	232	1104	696	CoherentMotion_C#v1	1	500
661	1	1	14	3	3	3	3	87	513	261	1539	CoherentMotion_C#v1	1	500
711	1	5	51	2	2	3	3	312	288	936	864	CoherentMotion_C#v1	1	500
658	1	3	33	3	3	3	3	199	401	597	1203	CoherentMotion_C#v1	1	500
808	0	2	23	1	0	3	3	143	457	429	1371	CoherentMotion_C#v1	1	500
539	1	5	51	1	1	3	3	312	288	936	864	CoherentMotion_C#v1	1	500
612	0	1	14	2	3	3	3	87	513	261	1539	CoherentMotion_C#v1	1	500
601	0	3	33	2	3	3	3	199	401	597	1203	CoherentMotion_C#v1	1	500
1609	0	1	14	1	0	3	3	87	513	261	1539	CoherentMotion_C#v1	1	500
835	1	5	51	2	2	3	3	312	288	936	864	CoherentMotion_C#v1	1	500
654	1	5	51	1	1	3	3	312	288	936	864	CoherentMotion_C#v1	1	500
660	1	1	14	0	0	3	3	87	513	261	1539	CoherentMotion_C#v1	1	500
632	1	4	42	0	0	3	3	256	344	768	1032	CoherentMotion_C#v1	1	500
1311	1	3	33	1	1	3	3	199	401	597	1203	CoherentMotion_C#v1	1	500
742	1	5	51	2	2	3	3	312	288	936	864	CoherentMotion_C#v1	1	500
652	1	4	42	1	1	3	3	256	344	768	1032	CoherentMotion_C#v1	1	500
708	1	3	33	2	2	3	3	199	401	597	1203	CoherentMotion_C#v1	1	500
603	1	2	23	3	3	3	3	143	457	429	1371	CoherentMotion_C#v1	1	500
605	1	7	70	3	3	3	3	424	176	1272	528	CoherentMotion_C#v1	1	500
691	0	1	14	0	2	3	3	87	513	261	1539	CoherentMotion_C#v1	1	500
854	0	0	5	3	1	3	3	31	569	93	1707	CoherentMotion_C#v1	1	500
756	1	6	61	1	1	3	3	368	232	1104	696	CoherentMotion_C#v1	1	500
1164	1	2	23	2	2	3	3	143	457	429	1371	CoherentMotion_C#v1	1	500
860	0	7	70	0	2	3	3	424	176	1272	528	CoherentMotion_C#v1	1	500
951	0	0	5	0	1	3	3	31	569	93	1707	CoherentMotion_C#v1	1	500
1192	0	3	33	3	2	3	3	199	401	597	1203	CoherentMotion_C#v1	1	500
811	0	1	14	0	2	3	3	87	513	261	1539	CoherentMotion_C#v1	1	500
741	0	2	23	0	1	3	3	143	457	429	1371	CoherentMotion_C#v1	1	500
590	1	6	61	3	3	3	3	368	232	1104	696	CoherentMotion_C#v1	1	500
562	1	0	5	3	3	3	3	31	569	93	1707	CoherentMotion_C#v1	1	500
661	1	5	51	1	1	3	3	312	288	936	864	CoherentMotion_C#v1	1	500
731	1	3	33	2	2	3	3	199	401	597	1203	CoherentMotion_C#v1	1	500
595	1	4	42	3	3	3	3	256	344	768	1032	CoherentMotion_C#v1	1	500
615	1	6	61	0	0	3	3	368	232	1104	696	CoherentMotion_C#v1	1	500
540	1	6	61	1	1	3	3	368	232	1104	696	CoherentMotion_C#v1	1	500
638	1	6	61	1	1	3	3	368	232	1104	696	CoherentMotion_C#v1	1	500
596	1	5	51	1	1	3	3	312	288	936	864	CoherentMotion_C#v1	1	500
648	1	4	42	3	3	3	3	256	344	768	1032	CoherentMotion_C#v1	1	500
814	1	4	42	0	0	3	3	256	344	768	1032	CoherentMotion_C#v1	1	500
774	1	6	61	3	3	3	3	368	232	1104	696	CoherentMotion_C#v1	1	500
590	1	2	23	1	1	3	3	143	457	429	1371	CoherentMotion_C#v1	1	500
594	1	4	42	1	1	3	3	256	344	768	1032	CoherentMotion_C#v1	1	500
696	1	3	33	1	1	3	3	199	401	597	1203	CoherentMotion_C#v1	1	500
559	1	5	51	2	2	3	3	312	288	936	864	CoherentMotion_C#v1	1	500
674	1	6	61	1	1	3	3	368	232	1104	696	CoherentMotion_C#v1	1	500
649	1	4	42	1	1	3	3	256	344	768	1032	CoherentMotion_C#v1	1	500
545	1	4	42	0	0	3	3	256	344	768	1032	CoherentMotion_C#v1	1	500
593	1	7	70	1	1	3	3	424	176	1272	528	CoherentMotion_C#v1	1	500
997	1	6	61	1	1	3	3	368	232	1104	696	CoherentMotion_C#v1	1	500
770	0	1	14	1	3	3	3	87	513	261	1539	CoherentMotion_C#v1	1	500
813	0	2	23	2	0	3	3	143	457	429	1371	CoherentMotion_C#v1	1	500
647	0	3	33	0	2	3	3	199	401	597	1203	CoherentMotion_C#v1	1	500
571	1	3	33	1	1	3	3	199	401	597	1203	CoherentMotion_C#v1	1	500
575	1	7	70	1	1	3	3	424	176	1272	528	CoherentMotion_C#v1	1	500
802	1	0	5	3	3	3	3	31	569	93	1707	CoherentMotion_C#v1	1	500
716	1	3	33	3	3	3	3	199	401	597	1203	CoherentMotion_C#v1	1	500
642	1	1	14	3	3	3	3	87	513	261	1539	CoherentMotion_C#v1	1	500
745	0	5	51	1	3	3	3	312	288	936	864	CoherentMotion_C#v1	1	500
768	1	4	42	1	1	3	3	256	344	768	1032	CoherentMotion_C#v1	1	500
873	0	1	14	3	1	3	3	87	513	261	1539	CoherentMotion_C#v1	1	500
725	1	7	70	0	0	3	3	424	176	1272	528	CoherentMotion_C#v1	1	500
813	1	5	51	2	2	3	3	312	288	936	864	CoherentMotion_C#v1	1	500
726	1	1	14	1	1	3	3	87	513	261	1539	CoherentMotion_C#v1	1	500
941	0	1	14	3	0	3	3	87	513	261	1539	CoherentMotion_C#v1	1	500
1003	0	4	42	0	1	3	3	256	344	768	1032	CoherentMotion_C#v1	1	500
810	1	1	14	3	3	3	3	87	513	261	1539	CoherentMotion_C#v1	1	500
884	1	5	51	0	0	3	3	312	288	936	864	CoherentMotion_C#v1	1	500
688	1	7	70	3	3	3	3	424	176	1272	528	CoherentMotion_C#v1	1	500
790	1	5	51	1	1	3	3	312	288	936	864	CoherentMotion_C#v1	1	500
831	1	5	51	2	2	3	3	312	288	936	864	CoherentMotion_C#v1	1	500
730	1	7	70	1	1	3	3	424	176	1272	528	CoherentMotion_C#v1	1	500
835	1	5	51	0	0	3	3	312	288	936	864	CoherentMotion_C#v1	1	500
861	0	3	33	0	1	3	3	199	401	597	1203	CoherentMotion_C#v1	1	500
761	1	0	5	3	3	3	3	31	569	93	1707	CoherentMotion_C#v1	1	500
576	0	3	33	2	0	3	3	199	401	597	1203	CoherentMotion_C#v1	1	500
757	0	1	14	1	3	3	3	87	513	261	1539	CoherentMotion_C#v1	1	500
941	0	5	51	0	2	3	3	312	288	936	864	CoherentMotion_C#v1	1	500
636	1	7	70	1	1	3	3	424	176	1272	528	CoherentMotion_C#v1	1	500
813	1	7	70	2	2	3	3	424	176	1272	528	CoherentMotion_C#v1	1	500
695	1	4	42	2	2	3	3	256	344	768	1032	CoherentMotion_C#v1	1	500
673	1	7	70	1	1	3	3	424	176	1272	528	CoherentMotion_C#v1	1	500
1637	1	7	70	2	2	3	3	424	176	1272	528	CoherentMotion_C#v1	1	500
841	1	2	23	2	2	3	3	143	457	429	1371	CoherentMotion_C#v1	1	500
611	0	0	5	0	3	3	3	31	569	93	1707	CoherentMotion_C#v1	1	500
759	0	1	14	3	1	3	3	87	513	261	1539	CoherentMotion_C#v1	1	500
831	1	6	61	3	3	3	3	368	232	1104	696	CoherentMotion_C#v1	1	500
728	1	3	33	1	1	3	3	199	401	597	1203	CoherentMotion_C#v1	1	500
783	1	6	61	3	3	3	3	368	232	1104	696	CoherentMotion_C#v1	1	500
618	1	2	23	0	0	3	3	143	457	429	1371	CoherentMotion_C#v1	1	500
831	0	2	23	3	1	3	3	143	457	429	1371	CoherentMotion_C#v1	1	500
698	1	6	61	1	1	3	3	368	232	1104	696	CoherentMotion_C#v1	1	500
623	1	5	51	3	3	3	3	312	288	936	864	CoherentMotion_C#v1	1	500
741	1	4	42	3	3	3	3	256	344	768	1032	CoherentMotion_C#v1	1	500
545	1	1	14	3	3	3	3	87	513	261	1539	CoherentMotion_C#v1	1	500
641	1	7	70	0	0	3	3	424	176	1272	528	CoherentMotion_C#v1	1	500
676	1	3	33	1	1	3	3	199	401	597	1203	CoherentMotion_C#v1	1	500
874	1	1	14	3	3	3	3	87	513	261	1539	CoherentMotion_C#v1	1	500
887	1	3	33	0	0	3	3	199	401	597	1203	CoherentMotion_C#v1	1	500
562	1	5	51	3	3	3	3	312	288	936	864	CoherentMotion_C#v1	1	500
774	1	6	61	2	2	3	3	368	232	1104	696	CoherentMotion_C#v1	1	500
1486	0	0	5	2	0	3	3	31	569	93	1707	CoherentMotion_C#v1	1	500
713	1	0	5	1	1	3	3	31	569	93	1707	CoherentMotion_C#v1	1	500
673	1	6	61	2	2	3	3	368	232	1104	696	CoherentMotion_C#v1	1	500
614	1	2	23	1	1	3	3	143	457	429	1371	CoherentMotion_C#v1	1	500
700	0	0	5	0	1	3	3	31	569	93	1707	CoherentMotion_C#v1	1	500
738	1	6	61	2	2	3	3	368	232	1104	696	CoherentMotion_C#v1	1	500
873	1	1	14	1	1	3	3	87	513	261	1539	CoherentMotion_C#v1	1	500
677	1	7	70	1	1	3	3	424	176	1272	528	CoherentMotion_C#v1	1	500
859	0	3	33	1	2	3	3	199	401	597	1203	CoherentMotion_C#v1	1	500
874	0	4	42	0	3	3	3	256	344	768	1032	CoherentMotion_C#v1	1	500
630	1	1	14	1	1	3	3	87	513	261	1539	CoherentMotion_C#v1	1	500
748	1	3	33	3	3	3	3	199	401	597	1203	CoherentMotion_C#v1	1	500
546	1	5	51	3	3	3	3	312	288	936	864	CoherentMotion_C#v1	1	500
544	0	4	42	2	1	3	3	256	344	768	1032	CoherentMotion_C#v1	1	500
762	0	0	5	2	3	3	3	31	569	93	1707	CoherentMotion_C#v1	1	500
833	1	1	14	0	0	3	3	87	513	261	1539	CoherentMotion_C#v1	1	500
585	0	7	70	2	0	3	3	424	176	1272	528	CoherentMotion_C#v1	1	500
1089	0	1	14	3	2	3	3	87	513	261	1539	CoherentMotion_C#v1	1	500
1009	0	0	5	2	1	3	3	31	569	93	1707	CoherentMotion_C#v1	1	500
1105	1	4	42	0	0	3	3	256	344	768	1032	CoherentMotion_C#v1	1	500
929	1	5	51	3	3	3	3	312	288	936	864	CoherentMotion_C#v1	1	500
845	1	6	61	0	0	3	3	368	232	1104	696	CoherentMotion_C#v1	1	500
937	1	5	51	2	2	3	3	312	288	936	864	CoherentMotion_C#v1	1	500
870	1	4	42	2	2	3	3	256	344	768	1032	CoherentMotion_C#v1	1	500
721	1	6	61	0	0	3	3	368	232	1104	696	CoherentMotion_C#v1	1	500
869	1	1	14	0	0	3	3	87	513	261	1539	CoherentMotion_C#v1	1	500
784	1	4	42	1	1	3	3	256	344	768	1032	CoherentMotion_C#v1	1	500
701	1	7	70	1	1	3	3	424	176	1272	528	CoherentMotion_C#v1	1	500
672	1	2	23	0	0	3	3	143	457	429	1371	CoherentMotion_C#v1	1	500
681	1	5	51	0	0	3	3	312	288	936	864	CoherentMotion_C#v1	1	500
669	1	4	42	3	3	3	3	256	344	768	1032	CoherentMotion_C#v1	1	500
837	1	3	33	2	2	3	3	199	401	597	1203	CoherentMotion_C#v1	1	500
705	1	0	5	1	1	3	3	31	569	93	1707	CoherentMotion_C#v1	1	500
856	1	6	61	3	3	3	3	368	232	1104	696	CoherentMotion_C#v1	1	500
607	1	0	5	0	0	3	3	31	569	93	1707	CoherentMotion_C#v1	1	500
615	0	0	5	3	2	3	3	31	569	93	1707	CoherentMotion_C#v1	1	500
684	1	5	51	1	1	3	3	312	288	936	864	CoherentMotion_C#v1	1	500
769	1	2	23	1	1	3	3	143	457	429	1371	CoherentMotion_C#v1	1	500
747	1	2	23	3	3	3	3	143	457	429	1371	CoherentMotion_C#v1	1	500
1027	0	2	23	0	3	3	3	143	457	429	1371	CoherentMotion_C#v1	1	500
979	1	3	33	1	1	3	3	199	401	597	1203	CoherentMotion_C#v1	1	500
863	0	3	33	0	2	3	3	199	401	597	1203	CoherentMotion_C#v1	1	500
824	0	0	5	2	1	3	3	31	569	93	1707	CoherentMotion_C#v1	1	500
741	1	5	51	2	2	3	3	312	288	936	864	CoherentMotion_C#v1	1	500
686	1	3	33	3	3	3	3	199	401	597	1203	CoherentMotion_C#v1	1	500
691	1	6	61	3	3	3	3	368	232	1104	696	CoherentMotion_C#v1	1	500
823	0	1	14	3	0	3	3	87	513	261	1539	CoherentMotion_C#v1	1	500
641	1	4	42	1	1	3	3	256	344	768	1032	CoherentMotion_C#v1	1	500
910	1	0	5	2	2	3	3	31	569	93	1707	CoherentMotion_C#v1	1	500
691	1	7	70	1	1	3	3	424	176	1272	528	CoherentMotion_C#v1	1	500
543	1	4	42	3	3	3	3	256	344	768	1032	CoherentMotion_C#v1	1	500
833	1	1	14	0	0	3	3	87	513	261	1539	CoherentMotion_C#v1	1	500
620	1	7	70	1	1	3	3	424	176	1272	528	CoherentMotion_C#v1	1	500
703	1	3	33	2	2	3	3	199	401	597	1203	CoherentMotion_C#v1	1	500
645	1	7	70	1	1	3	3	424	176	1272	528	CoherentMotion_C#v1	1	500
604	1	2	23	0	0	3	3	143	457	429	1371	CoherentMotion_C#v1	1	500
896	1	3	33	0	0	3	3	199	401	597	1203	CoherentMotion_C#v1	1	500
680	0	0	5	2	0	3	3	31	569	93	1707	CoherentMotion_C#v1	1	500
753	0	1	14	1	3	3	3	87	513	261	1539	CoherentMotion_C#v1	1	500
795	1	3	33	1	1	3	3	199	401	597	1203	CoherentMotion_C#v1	1	500
784	1	7	70	2	2	3	3	424	176	1272	528	CoherentMotion_C#v1	1	500
1132	0	2	23	0	3	3	3	143	457	429	1371	CoherentMotion_C#v1	1	500
1806	0	1	14	1	3	3	3	87	513	261	1539	CoherentMotion_C#v1	1	500
785	1	7	70	0	0	3	3	424	176	1272	528	CoherentMotion_C#v1	1	500
779	0	3	33	1	3	3	3	199	401	597	1203	CoherentMotion_C#v1	1	500
739	1	2	23	0	0	3	3	143	457	429	1371	CoherentMotion_C#v1	1	500
715	0	5	51	0	3	3	3	312	288	936	864	CoherentMotion_C#v1	1	500
580	1	2	23	1	1	3	3	143	457	429	1371	CoherentMotion_C#v1	1	500
647	0	1	14	1	3	3	3	87	513	261	1539	CoherentMotion_C#v1	1	500
989	1	3	33	0	0	3	3	199	401	597	1203	CoherentMotion_C#v1	1	500
603	0	4	42	1	3	3	3	256	344	768	1032	CoherentMotion_C#v1	1	500
704	1	3	33	3	3	3	3	199	401	597	1203	CoherentMotion_C#v1	1	500
545	0	3	33	1	3	3	3	199	401	597	1203	CoherentMotion_C#v1	1	500
586	0	0	5	0	1	3	3	31	569	93	1707	CoherentMotion_C#v1	1	500
546	0	2	23	2	0	3	3	143	457	429	1371	CoherentMotion_C#v1	1	500
656	1	7	70	2	2	3	3	424	176	1272	528	CoherentMotion_C#v1	1	500
726	1	7	70	0	0	3	3	424	176	1272	528	CoherentMotion_C#v1	1	500
557	1	3	33	0	0	3	3	199	401	597	1203	CoherentMotion_C#v1	1	500
833	1	5	51	2	2	3	3	312	288	936	864	CoherentMotion_C#v1	1	500
727	1	4	42	1	1	3	3	256	344	768	1032	CoherentMotion_C#v1	1	500
674	0	1	14	2	0	3	3	87	513	261	1539	CoherentMotion_C#v1	1	500
741	1	4	42	0	0	3	3	256	344	768	1032	CoherentMotion_C#v1	1	500
717	0	2	23	2	1	3	3	143	457	429	1371	CoherentMotion_C#v1	1	500
663	0	2	23	1	3	3	3	143	457	429	1371	CoherentMotion_C#v1	1	500
846	1	2	23	0	0	3	3	143	457	429	1371	CoherentMotion_C#v1	1	500
544	0	0	5	1	2	3	3	31	569	93	1707	CoherentMotion_C#v1	1	500
1404	1	2	23	1	1	3	3	143	457	429	1371	CoherentMotion_C#v1	1	500
581	0	5	51	1	2	3	3	312	288	936	864	CoherentMotion_C#v1	1	500
600	1	1	14	1	1	3	3	87	513	261	1539	CoherentMotion_C#v1	1	500
1773	1	7	70	3	3	3	3	424	176	1272	528	CoherentMotion_C#v1	1	500
623	1	6	61	1	1	3	3	368	232	1104	696	CoherentMotion_C#v1	1	500
537	1	1	14	1	1	3	3	87	513	261	1539	CoherentMotion_C#v1	1	500
579	1	0	5	2	2	3	3	31	569	93	1707	CoherentMotion_C#v1	1	500
698	0	1	14	0	2	3	3	87	513	261	1539	CoherentMotion_C#v1	1	500
625	1	1	14	1	1	3	3	87	513	261	1539	CoherentMotion_C#v1	1	500
710	0	2	23	2	3	3	3	143	457	429	1371	CoherentMotion_C#v1	1	500
1277	0	0	5	3	1	3	3	31	569	93	1707	CoherentMotion_C#v1	1	500
659	1	5	51	3	3	3	3	312	288	936	864	CoherentMotion_C#v1	1	500
617	1	3	33	3	3	3	3	199	401	597	1203	CoherentMotion_C#v1	1	500
653	1	6	61	1	1	3	3	368	232	1104	696	CoherentMotion_C#v1	1	500
787	1	3	33	0	0	3	3	199	401	597	1203	CoherentMotion_C#v1	1	500
683	0	0	5	2	3	3	3	31	569	93	1707	CoherentMotion_C#v1	1	500
611	1	6	61	3	3	3	3	368	232	1104	696	CoherentMotion_C#v1	1	500
567	0	4	42	1	3	3	3	256	344	768	1032	CoherentMotion_C#v1	1	500
683	1	7	70	0	0	3	3	424	176	1272	528	CoherentMotion_C#v1	1	500
560	0	2	23	0	3	3	3	143	457	429	1371	CoherentMotion_C#v1	1	500
539	0	4	42	2	3	3	3	256	344	768	1032	CoherentMotion_C#v1	1	500
691	1	5	51	2	2	3	3	312	288	936	864	CoherentMotion_C#v1	1	500
