# Supplementary material for: The Leuven Embedded Figures Test (L-EFT): measuring perception, intelligence or executive function?
Source: PeerJ. 2018 Mar 26;6:e4524. doi: 10.7717/peerj.4524 (PMC5875396; doi:10.7717/peerj.4524)
Supplement: Supplemental Information 9 [file peerj-06-4524-s009.zip › Study 1/CoherentMotion/118960CoherentMotion.csv]

ReactionTime	Accuracy	CoherenceLevel	CoherenceValue	StimDirection	RespDirection	G_MeanCoherentSpeed	G_MeanRandomSpeed	TotalCoherent	TotalRandom	TotalCoherentSpeed	TotalRandomSpeed	TestID	MainPrac	MotionDuration
1792	0	4	42	2	1	3	3	256	344	768	1032	CoherentMotion_C#v1	0	1000
4810	0	0	5	0	3	3	3	31	569	93	1707	CoherentMotion_C#v1	0	1000
1226	1	6	61	0	0	3	3	368	232	1104	696	CoherentMotion_C#v1	0	1000
1239	1	6	61	2	2	3	3	368	232	1104	696	CoherentMotion_C#v1	0	1000
18135	0	4	42	2	0	3	3	256	344	768	1032	CoherentMotion_C#v1	0	1000
4691	0	7	70	1	0	3	3	424	176	1272	528	CoherentMotion_C#v1	0	1000
1575	1	1	14	2	2	3	3	87	513	261	1539	CoherentMotion_C#v1	0	1000
1099	0	7	70	0	2	3	3	424	176	1272	528	CoherentMotion_C#v1	0	1000
1397	1	3	33	2	2	3	3	199	401	597	1203	CoherentMotion_C#v1	0	1000
1902	0	2	23	1	3	3	3	143	457	429	1371	CoherentMotion_C#v1	0	1000
2357	0	5	51	3	1	3	3	312	288	936	864	CoherentMotion_C#v1	0	1000
1229	0	0	5	3	1	3	3	31	569	93	1707	CoherentMotion_C#v1	0	1000
1523	0	6	61	1	2	3	3	368	232	1104	696	CoherentMotion_C#v1	0	1000
1064	0	5	51	1	0	3	3	312	288	936	864	CoherentMotion_C#v1	0	1000
1967	1	7	70	1	1	3	3	424	176	1272	528	CoherentMotion_C#v1	0	1000
1442	1	6	61	2	2	3	3	368	232	1104	696	CoherentMotion_C#v1	0	1000
1570	1	2	23	3	3	3	3	143	457	429	1371	CoherentMotion_C#v1	0	1000
1667	1	3	33	2	2	3	3	199	401	597	1203	CoherentMotion_C#v1	0	1000
1406	0	2	23	1	2	3	3	143	457	429	1371	CoherentMotion_C#v1	0	1000
3184	1	4	42	0	0	3	3	256	344	768	1032	CoherentMotion_C#v1	0	1000
1981	1	2	23	3	3	3	3	143	457	429	1371	CoherentMotion_C#v1	0	1000
1025	1	7	70	3	3	3	3	424	176	1272	528	CoherentMotion_C#v1	0	1000
1629	1	0	5	0	0	3	3	31	569	93	1707	CoherentMotion_C#v1	0	1000
1691	0	1	14	1	3	3	3	87	513	261	1539	CoherentMotion_C#v1	0	1000
1573	0	0	5	1	0	3	3	31	569	93	1707	CoherentMotion_C#v1	0	1000
1258	1	6	61	3	3	3	3	368	232	1104	696	CoherentMotion_C#v1	0	1000
1383	1	7	70	3	3	3	3	424	176	1272	528	CoherentMotion_C#v1	0	1000
1343	1	1	14	1	1	3	3	87	513	261	1539	CoherentMotion_C#v1	0	1000
1184	1	1	14	2	2	3	3	87	513	261	1539	CoherentMotion_C#v1	0	1000
1299	0	4	42	3	0	3	3	256	344	768	1032	CoherentMotion_C#v1	0	1000
1401	1	5	51	1	1	3	3	312	288	936	864	CoherentMotion_C#v1	0	1000
2499	0	2	23	2	0	3	3	143	457	429	1371	CoherentMotion_C#v1	0	1000
4015	0	0	5	1	2	3	3	31	569	93	1707	CoherentMotion_C#v1	0	1000
1260	1	7	70	1	1	3	3	424	176	1272	528	CoherentMotion_C#v1	0	1000
2945	1	2	23	3	3	3	3	143	457	429	1371	CoherentMotion_C#v1	0	1000
1550	0	0	5	0	3	3	3	31	569	93	1707	CoherentMotion_C#v1	0	1000
1151	1	5	51	1	1	3	3	312	288	936	864	CoherentMotion_C#v1	0	1000
1729	0	0	5	3	1	3	3	31	569	93	1707	CoherentMotion_C#v1	0	1000
3624	0	3	33	2	1	3	3	199	401	597	1203	CoherentMotion_C#v1	0	1000
2236	1	7	70	2	2	3	3	424	176	1272	528	CoherentMotion_C#v1	0	1000
1498	1	5	51	1	1	3	3	312	288	936	864	CoherentMotion_C#v1	0	1000
1062	1	6	61	1	1	3	3	368	232	1104	696	CoherentMotion_C#v1	0	1000
1789	1	7	70	1	1	3	3	424	176	1272	528	CoherentMotion_C#v1	0	1000
1305	1	5	51	3	3	3	3	312	288	936	864	CoherentMotion_C#v1	0	1000
1373	1	6	61	2	2	3	3	368	232	1104	696	CoherentMotion_C#v1	0	1000
1327	0	2	23	2	1	3	3	143	457	429	1371	CoherentMotion_C#v1	0	1000
1525	0	4	42	2	3	3	3	256	344	768	1032	CoherentMotion_C#v1	0	1000
1250	0	2	23	2	3	3	3	143	457	429	1371	CoherentMotion_C#v1	0	1000
3007	0	5	51	3	1	3	3	312	288	936	864	CoherentMotion_C#v1	0	1000
1477	1	7	70	0	0	3	3	424	176	1272	528	CoherentMotion_C#v1	0	1000
2138	0	4	42	3	2	3	3	256	344	768	1032	CoherentMotion_C#v1	0	1000
1510	1	5	51	2	2	3	3	312	288	936	864	CoherentMotion_C#v1	0	1000
1857	0	2	23	3	2	3	3	143	457	429	1371	CoherentMotion_C#v1	0	1000
1159	0	3	33	0	3	3	3	199	401	597	1203	CoherentMotion_C#v1	0	1000
1670	1	7	70	2	2	3	3	424	176	1272	528	CoherentMotion_C#v1	0	1000
1953	1	1	14	3	3	3	3	87	513	261	1539	CoherentMotion_C#v1	0	1000
1383	1	5	51	1	1	3	3	312	288	936	864	CoherentMotion_C#v1	0	1000
1376	1	4	42	0	0	3	3	256	344	768	1032	CoherentMotion_C#v1	0	1000
2464	0	1	14	1	3	3	3	87	513	261	1539	CoherentMotion_C#v1	0	1000
1683	0	2	23	3	1	3	3	143	457	429	1371	CoherentMotion_C#v1	0	1000
1022	0	7	70	2	0	3	3	424	176	1272	528	CoherentMotion_C#v1	0	1000
1698	1	7	70	2	2	3	3	424	176	1272	528	CoherentMotion_C#v1	0	1000
1683	0	2	23	1	0	3	3	143	457	429	1371	CoherentMotion_C#v1	0	1000
2107	0	6	61	3	1	3	3	368	232	1104	696	CoherentMotion_C#v1	0	1000
1558	1	7	70	3	3	3	3	424	176	1272	528	CoherentMotion_C#v1	0	1000
1383	1	3	33	0	0	3	3	199	401	597	1203	CoherentMotion_C#v1	0	1000
1123	0	1	14	3	1	3	3	87	513	261	1539	CoherentMotion_C#v1	0	1000
2205	0	5	51	0	1	3	3	312	288	936	864	CoherentMotion_C#v1	0	1000
2578	0	0	5	1	3	3	3	31	569	93	1707	CoherentMotion_C#v1	0	1000
1425	0	2	23	3	1	3	3	143	457	429	1371	CoherentMotion_C#v1	0	1000
1074	1	4	42	0	0	3	3	256	344	768	1032	CoherentMotion_C#v1	0	1000
1867	0	2	23	2	0	3	3	143	457	429	1371	CoherentMotion_C#v1	0	1000
1591	1	3	33	2	2	3	3	199	401	597	1203	CoherentMotion_C#v1	0	1000
1135	1	5	51	3	3	3	3	312	288	936	864	CoherentMotion_C#v1	0	1000
1208	0	1	14	3	0	3	3	87	513	261	1539	CoherentMotion_C#v1	0	1000
1243	0	0	5	2	1	3	3	31	569	93	1707	CoherentMotion_C#v1	0	1000
1169	1	2	23	1	1	3	3	143	457	429	1371	CoherentMotion_C#v1	0	1000
2020	0	4	42	2	0	3	3	256	344	768	1032	CoherentMotion_C#v1	0	1000
1218	0	0	5	3	1	3	3	31	569	93	1707	CoherentMotion_C#v1	0	1000
3266	0	4	42	0	1	3	3	256	344	768	1032	CoherentMotion_C#v1	0	1000
1294	1	5	51	2	2	3	3	312	288	936	864	CoherentMotion_C#v1	1	500
779	0	2	23	3	1	3	3	143	457	429	1371	CoherentMotion_C#v1	1	500
1037	1	6	61	3	3	3	3	368	232	1104	696	CoherentMotion_C#v1	1	500
1530	0	3	33	2	3	3	3	199	401	597	1203	CoherentMotion_C#v1	1	500
933	1	0	5	1	1	3	3	31	569	93	1707	CoherentMotion_C#v1	1	500
987	1	7	70	2	2	3	3	424	176	1272	528	CoherentMotion_C#v1	1	500
1069	1	5	51	2	2	3	3	312	288	936	864	CoherentMotion_C#v1	1	500
1980	0	1	14	0	1	3	3	87	513	261	1539	CoherentMotion_C#v1	1	500
717	1	7	70	1	1	3	3	424	176	1272	528	CoherentMotion_C#v1	1	500
940	0	7	70	0	2	3	3	424	176	1272	528	CoherentMotion_C#v1	1	500
1193	1	7	70	3	3	3	3	424	176	1272	528	CoherentMotion_C#v1	1	500
1829	0	1	14	0	1	3	3	87	513	261	1539	CoherentMotion_C#v1	1	500
1148	0	3	33	0	1	3	3	199	401	597	1203	CoherentMotion_C#v1	1	500
1306	0	0	5	2	1	3	3	31	569	93	1707	CoherentMotion_C#v1	1	500
2204	1	2	23	0	0	3	3	143	457	429	1371	CoherentMotion_C#v1	1	500
1294	0	4	42	0	1	3	3	256	344	768	1032	CoherentMotion_C#v1	1	500
1042	0	1	14	2	1	3	3	87	513	261	1539	CoherentMotion_C#v1	1	500
1052	0	0	5	2	0	3	3	31	569	93	1707	CoherentMotion_C#v1	1	500
1900	0	6	61	1	2	3	3	368	232	1104	696	CoherentMotion_C#v1	1	500
1481	0	1	14	0	1	3	3	87	513	261	1539	CoherentMotion_C#v1	1	500
1174	0	6	61	2	0	3	3	368	232	1104	696	CoherentMotion_C#v1	1	500
1527	0	4	42	0	3	3	3	256	344	768	1032	CoherentMotion_C#v1	1	500
1052	0	7	70	3	1	3	3	424	176	1272	528	CoherentMotion_C#v1	1	500
828	0	2	23	1	3	3	3	143	457	429	1371	CoherentMotion_C#v1	1	500
670	1	7	70	2	2	3	3	424	176	1272	528	CoherentMotion_C#v1	1	500
1524	1	0	5	0	0	3	3	31	569	93	1707	CoherentMotion_C#v1	1	500
1056	0	7	70	3	1	3	3	424	176	1272	528	CoherentMotion_C#v1	1	500
1353	0	1	14	0	3	3	3	87	513	261	1539	CoherentMotion_C#v1	1	500
1192	0	6	61	3	0	3	3	368	232	1104	696	CoherentMotion_C#v1	1	500
1001	0	1	14	0	2	3	3	87	513	261	1539	CoherentMotion_C#v1	1	500
1320	0	4	42	0	1	3	3	256	344	768	1032	CoherentMotion_C#v1	1	500
1240	1	4	42	1	1	3	3	256	344	768	1032	CoherentMotion_C#v1	1	500
1149	0	0	5	2	3	3	3	31	569	93	1707	CoherentMotion_C#v1	1	500
736	1	7	70	0	0	3	3	424	176	1272	528	CoherentMotion_C#v1	1	500
1096	0	2	23	3	1	3	3	143	457	429	1371	CoherentMotion_C#v1	1	500
1337	0	3	33	1	3	3	3	199	401	597	1203	CoherentMotion_C#v1	1	500
2480	0	4	42	2	1	3	3	256	344	768	1032	CoherentMotion_C#v1	1	500
949	0	3	33	3	1	3	3	199	401	597	1203	CoherentMotion_C#v1	1	500
1217	1	1	14	1	1	3	3	87	513	261	1539	CoherentMotion_C#v1	1	500
661	1	5	51	1	1	3	3	312	288	936	864	CoherentMotion_C#v1	1	500
611	1	5	51	1	1	3	3	312	288	936	864	CoherentMotion_C#v1	1	500
977	0	1	14	0	1	3	3	87	513	261	1539	CoherentMotion_C#v1	1	500
1664	1	1	14	2	2	3	3	87	513	261	1539	CoherentMotion_C#v1	1	500
868	0	4	42	0	2	3	3	256	344	768	1032	CoherentMotion_C#v1	1	500
822	1	2	23	0	0	3	3	143	457	429	1371	CoherentMotion_C#v1	1	500
1227	1	1	14	3	3	3	3	87	513	261	1539	CoherentMotion_C#v1	1	500
1086	0	3	33	0	1	3	3	199	401	597	1203	CoherentMotion_C#v1	1	500
744	0	5	51	2	0	3	3	312	288	936	864	CoherentMotion_C#v1	1	500
799	1	7	70	3	3	3	3	424	176	1272	528	CoherentMotion_C#v1	1	500
929	1	6	61	0	0	3	3	368	232	1104	696	CoherentMotion_C#v1	1	500
2575	0	4	42	2	1	3	3	256	344	768	1032	CoherentMotion_C#v1	1	500
1215	1	3	33	1	1	3	3	199	401	597	1203	CoherentMotion_C#v1	1	500
833	0	5	51	3	1	3	3	312	288	936	864	CoherentMotion_C#v1	1	500
2789	1	4	42	3	3	3	3	256	344	768	1032	CoherentMotion_C#v1	1	500
809	1	6	61	1	1	3	3	368	232	1104	696	CoherentMotion_C#v1	1	500
674	0	7	70	2	0	3	3	424	176	1272	528	CoherentMotion_C#v1	1	500
805	1	3	33	2	2	3	3	199	401	597	1203	CoherentMotion_C#v1	1	500
1515	0	2	23	0	2	3	3	143	457	429	1371	CoherentMotion_C#v1	1	500
879	1	1	14	0	0	3	3	87	513	261	1539	CoherentMotion_C#v1	1	500
962	0	5	51	2	0	3	3	312	288	936	864	CoherentMotion_C#v1	1	500
750	0	0	5	3	1	3	3	31	569	93	1707	CoherentMotion_C#v1	1	500
528	1	4	42	0	0	3	3	256	344	768	1032	CoherentMotion_C#v1	1	500
802	1	6	61	1	1	3	3	368	232	1104	696	CoherentMotion_C#v1	1	500
611	1	5	51	0	0	3	3	312	288	936	864	CoherentMotion_C#v1	1	500
1120	1	3	33	3	3	3	3	199	401	597	1203	CoherentMotion_C#v1	1	500
1126	0	0	5	3	0	3	3	31	569	93	1707	CoherentMotion_C#v1	1	500
564	1	6	61	3	3	3	3	368	232	1104	696	CoherentMotion_C#v1	1	500
774	1	3	33	3	3	3	3	199	401	597	1203	CoherentMotion_C#v1	1	500
1049	0	1	14	3	1	3	3	87	513	261	1539	CoherentMotion_C#v1	1	500
826	1	3	33	1	1	3	3	199	401	597	1203	CoherentMotion_C#v1	1	500
1408	0	0	5	3	0	3	3	31	569	93	1707	CoherentMotion_C#v1	1	500
1243	0	0	5	2	0	3	3	31	569	93	1707	CoherentMotion_C#v1	1	500
687	1	6	61	2	2	3	3	368	232	1104	696	CoherentMotion_C#v1	1	500
942	1	5	51	0	0	3	3	312	288	936	864	CoherentMotion_C#v1	1	500
787	1	0	5	2	2	3	3	31	569	93	1707	CoherentMotion_C#v1	1	500
1145	0	0	5	3	2	3	3	31	569	93	1707	CoherentMotion_C#v1	1	500
1399	0	3	33	2	3	3	3	199	401	597	1203	CoherentMotion_C#v1	1	500
2127	0	2	23	1	0	3	3	143	457	429	1371	CoherentMotion_C#v1	1	500
874	1	3	33	3	3	3	3	199	401	597	1203	CoherentMotion_C#v1	1	500
971	1	2	23	3	3	3	3	143	457	429	1371	CoherentMotion_C#v1	1	500
876	0	4	42	2	1	3	3	256	344	768	1032	CoherentMotion_C#v1	1	500
784	1	6	61	0	0	3	3	368	232	1104	696	CoherentMotion_C#v1	1	500
1024	0	5	51	1	0	3	3	312	288	936	864	CoherentMotion_C#v1	1	500
928	1	2	23	0	0	3	3	143	457	429	1371	CoherentMotion_C#v1	1	500
1197	0	3	33	2	0	3	3	199	401	597	1203	CoherentMotion_C#v1	1	500
1576	1	7	70	3	3	3	3	424	176	1272	528	CoherentMotion_C#v1	1	500
765	1	3	33	3	3	3	3	199	401	597	1203	CoherentMotion_C#v1	1	500
1015	1	7	70	1	1	3	3	424	176	1272	528	CoherentMotion_C#v1	1	500
684	0	0	5	1	3	3	3	31	569	93	1707	CoherentMotion_C#v1	1	500
651	1	7	70	1	1	3	3	424	176	1272	528	CoherentMotion_C#v1	1	500
816	0	1	14	2	0	3	3	87	513	261	1539	CoherentMotion_C#v1	1	500
1179	0	2	23	3	1	3	3	143	457	429	1371	CoherentMotion_C#v1	1	500
1118	0	7	70	2	0	3	3	424	176	1272	528	CoherentMotion_C#v1	1	500
656	0	4	42	0	1	3	3	256	344	768	1032	CoherentMotion_C#v1	1	500
764	1	6	61	3	3	3	3	368	232	1104	696	CoherentMotion_C#v1	1	500
1846	0	6	61	0	2	3	3	368	232	1104	696	CoherentMotion_C#v1	1	500
1059	0	0	5	2	1	3	3	31	569	93	1707	CoherentMotion_C#v1	1	500
1347	1	5	51	3	3	3	3	312	288	936	864	CoherentMotion_C#v1	1	500
1018	1	2	23	3	3	3	3	143	457	429	1371	CoherentMotion_C#v1	1	500
1146	1	1	14	3	3	3	3	87	513	261	1539	CoherentMotion_C#v1	1	500
980	1	7	70	2	2	3	3	424	176	1272	528	CoherentMotion_C#v1	1	500
722	1	2	23	2	2	3	3	143	457	429	1371	CoherentMotion_C#v1	1	500
893	1	3	33	3	3	3	3	199	401	597	1203	CoherentMotion_C#v1	1	500
625	1	7	70	1	1	3	3	424	176	1272	528	CoherentMotion_C#v1	1	500
1081	0	2	23	0	2	3	3	143	457	429	1371	CoherentMotion_C#v1	1	500
673	1	3	33	2	2	3	3	199	401	597	1203	CoherentMotion_C#v1	1	500
548	1	4	42	1	1	3	3	256	344	768	1032	CoherentMotion_C#v1	1	500
787	1	7	70	3	3	3	3	424	176	1272	528	CoherentMotion_C#v1	1	500
789	0	0	5	1	3	3	3	31	569	93	1707	CoherentMotion_C#v1	1	500
646	1	7	70	0	0	3	3	424	176	1272	528	CoherentMotion_C#v1	1	500
1084	0	4	42	0	1	3	3	256	344	768	1032	CoherentMotion_C#v1	1	500
1278	0	5	51	0	1	3	3	312	288	936	864	CoherentMotion_C#v1	1	500
619	1	6	61	0	0	3	3	368	232	1104	696	CoherentMotion_C#v1	1	500
830	1	2	23	0	0	3	3	143	457	429	1371	CoherentMotion_C#v1	1	500
1017	0	0	5	1	0	3	3	31	569	93	1707	CoherentMotion_C#v1	1	500
840	1	6	61	0	0	3	3	368	232	1104	696	CoherentMotion_C#v1	1	500
699	0	3	33	1	0	3	3	199	401	597	1203	CoherentMotion_C#v1	1	500
1113	0	4	42	1	3	3	3	256	344	768	1032	CoherentMotion_C#v1	1	500
875	1	4	42	0	0	3	3	256	344	768	1032	CoherentMotion_C#v1	1	500
551	0	1	14	3	0	3	3	87	513	261	1539	CoherentMotion_C#v1	1	500
874	1	6	61	0	0	3	3	368	232	1104	696	CoherentMotion_C#v1	1	500
2517	0	0	5	3	0	3	3	31	569	93	1707	CoherentMotion_C#v1	1	500
882	0	6	61	2	0	3	3	368	232	1104	696	CoherentMotion_C#v1	1	500
1060	0	0	5	2	1	3	3	31	569	93	1707	CoherentMotion_C#v1	1	500
781	1	7	70	3	3	3	3	424	176	1272	528	CoherentMotion_C#v1	1	500
870	0	3	33	2	0	3	3	199	401	597	1203	CoherentMotion_C#v1	1	500
713	0	6	61	3	0	3	3	368	232	1104	696	CoherentMotion_C#v1	1	500
1048	1	2	23	1	1	3	3	143	457	429	1371	CoherentMotion_C#v1	1	500
721	1	6	61	0	0	3	3	368	232	1104	696	CoherentMotion_C#v1	1	500
608	0	2	23	1	0	3	3	143	457	429	1371	CoherentMotion_C#v1	1	500
893	1	0	5	0	0	3	3	31	569	93	1707	CoherentMotion_C#v1	1	500
830	1	7	70	2	2	3	3	424	176	1272	528	CoherentMotion_C#v1	1	500
1049	0	2	23	0	2	3	3	143	457	429	1371	CoherentMotion_C#v1	1	500
993	1	4	42	3	3	3	3	256	344	768	1032	CoherentMotion_C#v1	1	500
824	0	3	33	2	1	3	3	199	401	597	1203	CoherentMotion_C#v1	1	500
1034	1	2	23	3	3	3	3	143	457	429	1371	CoherentMotion_C#v1	1	500
1114	1	5	51	1	1	3	3	312	288	936	864	CoherentMotion_C#v1	1	500
964	0	1	14	1	2	3	3	87	513	261	1539	CoherentMotion_C#v1	1	500
754	1	1	14	0	0	3	3	87	513	261	1539	CoherentMotion_C#v1	1	500
919	1	3	33	3	3	3	3	199	401	597	1203	CoherentMotion_C#v1	1	500
862	1	2	23	0	0	3	3	143	457	429	1371	CoherentMotion_C#v1	1	500
1241	0	0	5	2	1	3	3	31	569	93	1707	CoherentMotion_C#v1	1	500
894	1	2	23	0	0	3	3	143	457	429	1371	CoherentMotion_C#v1	1	500
914	1	1	14	0	0	3	3	87	513	261	1539	CoherentMotion_C#v1	1	500
975	1	5	51	1	1	3	3	312	288	936	864	CoherentMotion_C#v1	1	500
1949	0	4	42	0	3	3	3	256	344	768	1032	CoherentMotion_C#v1	1	500
1163	1	4	42	1	1	3	3	256	344	768	1032	CoherentMotion_C#v1	1	500
590	1	6	61	1	1	3	3	368	232	1104	696	CoherentMotion_C#v1	1	500
794	0	3	33	0	1	3	3	199	401	597	1203	CoherentMotion_C#v1	1	500
746	0	7	70	1	3	3	3	424	176	1272	528	CoherentMotion_C#v1	1	500
851	1	6	61	1	1	3	3	368	232	1104	696	CoherentMotion_C#v1	1	500
1477	0	2	23	0	1	3	3	143	457	429	1371	CoherentMotion_C#v1	1	500
829	1	5	51	3	3	3	3	312	288	936	864	CoherentMotion_C#v1	1	500
851	0	0	5	0	1	3	3	31	569	93	1707	CoherentMotion_C#v1	1	500
734	0	2	23	0	3	3	3	143	457	429	1371	CoherentMotion_C#v1	1	500
958	0	6	61	2	1	3	3	368	232	1104	696	CoherentMotion_C#v1	1	500
987	0	1	14	3	0	3	3	87	513	261	1539	CoherentMotion_C#v1	1	500
824	0	3	33	0	2	3	3	199	401	597	1203	CoherentMotion_C#v1	1	500
1882	1	0	5	3	3	3	3	31	569	93	1707	CoherentMotion_C#v1	1	500
949	0	5	51	2	3	3	3	312	288	936	864	CoherentMotion_C#v1	1	500
606	1	5	51	1	1	3	3	312	288	936	864	CoherentMotion_C#v1	1	500
625	0	2	23	3	1	3	3	143	457	429	1371	CoherentMotion_C#v1	1	500
791	1	2	23	1	1	3	3	143	457	429	1371	CoherentMotion_C#v1	1	500
1927	1	3	33	3	3	3	3	199	401	597	1203	CoherentMotion_C#v1	1	500
707	0	1	14	3	1	3	3	87	513	261	1539	CoherentMotion_C#v1	1	500
1741	1	0	5	0	0	3	3	31	569	93	1707	CoherentMotion_C#v1	1	500
855	0	0	5	1	2	3	3	31	569	93	1707	CoherentMotion_C#v1	1	500
2513	0	4	42	3	0	3	3	256	344	768	1032	CoherentMotion_C#v1	1	500
679	1	6	61	3	3	3	3	368	232	1104	696	CoherentMotion_C#v1	1	500
714	1	1	14	3	3	3	3	87	513	261	1539	CoherentMotion_C#v1	1	500
709	0	0	5	2	3	3	3	31	569	93	1707	CoherentMotion_C#v1	1	500
620	1	0	5	1	1	3	3	31	569	93	1707	CoherentMotion_C#v1	1	500
770	1	6	61	1	1	3	3	368	232	1104	696	CoherentMotion_C#v1	1	500
730	1	0	5	1	1	3	3	31	569	93	1707	CoherentMotion_C#v1	1	500
1616	0	3	33	2	1	3	3	199	401	597	1203	CoherentMotion_C#v1	1	500
1027	0	0	5	0	3	3	3	31	569	93	1707	CoherentMotion_C#v1	1	500
1222	0	0	5	0	1	3	3	31	569	93	1707	CoherentMotion_C#v1	1	500
875	1	6	61	1	1	3	3	368	232	1104	696	CoherentMotion_C#v1	1	500
654	1	6	61	0	0	3	3	368	232	1104	696	CoherentMotion_C#v1	1	500
996	0	1	14	3	1	3	3	87	513	261	1539	CoherentMotion_C#v1	1	500
818	1	1	14	0	0	3	3	87	513	261	1539	CoherentMotion_C#v1	1	500
1012	1	3	33	0	0	3	3	199	401	597	1203	CoherentMotion_C#v1	1	500
930	1	6	61	3	3	3	3	368	232	1104	696	CoherentMotion_C#v1	1	500
1060	1	7	70	2	2	3	3	424	176	1272	528	CoherentMotion_C#v1	1	500
619	0	2	23	3	0	3	3	143	457	429	1371	CoherentMotion_C#v1	1	500
996	1	4	42	0	0	3	3	256	344	768	1032	CoherentMotion_C#v1	1	500
823	1	6	61	1	1	3	3	368	232	1104	696	CoherentMotion_C#v1	1	500
1741	1	5	51	0	0	3	3	312	288	936	864	CoherentMotion_C#v1	1	500
774	1	7	70	0	0	3	3	424	176	1272	528	CoherentMotion_C#v1	1	500
807	1	5	51	2	2	3	3	312	288	936	864	CoherentMotion_C#v1	1	500
1352	0	2	23	1	3	3	3	143	457	429	1371	CoherentMotion_C#v1	1	500
1119	0	0	5	2	1	3	3	31	569	93	1707	CoherentMotion_C#v1	1	500
1488	1	1	14	2	2	3	3	87	513	261	1539	CoherentMotion_C#v1	1	500
597	0	3	33	0	2	3	3	199	401	597	1203	CoherentMotion_C#v1	1	500
1122	0	3	33	0	2	3	3	199	401	597	1203	CoherentMotion_C#v1	1	500
739	1	4	42	2	2	3	3	256	344	768	1032	CoherentMotion_C#v1	1	500
1099	0	0	5	2	3	3	3	31	569	93	1707	CoherentMotion_C#v1	1	500
796	1	7	70	3	3	3	3	424	176	1272	528	CoherentMotion_C#v1	1	500
1718	0	4	42	1	0	3	3	256	344	768	1032	CoherentMotion_C#v1	1	500
1118	0	5	51	0	3	3	3	312	288	936	864	CoherentMotion_C#v1	1	500
726	0	3	33	3	1	3	3	199	401	597	1203	CoherentMotion_C#v1	1	500
1062	0	1	14	1	3	3	3	87	513	261	1539	CoherentMotion_C#v1	1	500
622	0	4	42	3	1	3	3	256	344	768	1032	CoherentMotion_C#v1	1	500
1692	0	5	51	2	0	3	3	312	288	936	864	CoherentMotion_C#v1	1	500
787	1	5	51	3	3	3	3	312	288	936	864	CoherentMotion_C#v1	1	500
1435	0	2	23	2	3	3	3	143	457	429	1371	CoherentMotion_C#v1	1	500
829	1	3	33	2	2	3	3	199	401	597	1203	CoherentMotion_C#v1	1	500
839	1	4	42	3	3	3	3	256	344	768	1032	CoherentMotion_C#v1	1	500
577	1	5	51	2	2	3	3	312	288	936	864	CoherentMotion_C#v1	1	500
1078	0	2	23	1	2	3	3	143	457	429	1371	CoherentMotion_C#v1	1	500
757	1	4	42	0	0	3	3	256	344	768	1032	CoherentMotion_C#v1	1	500
675	1	4	42	1	1	3	3	256	344	768	1032	CoherentMotion_C#v1	1	500
772	1	4	42	1	1	3	3	256	344	768	1032	CoherentMotion_C#v1	1	500
989	1	1	14	1	1	3	3	87	513	261	1539	CoherentMotion_C#v1	1	500
670	1	7	70	2	2	3	3	424	176	1272	528	CoherentMotion_C#v1	1	500
624	1	7	70	0	0	3	3	424	176	1272	528	CoherentMotion_C#v1	1	500
743	0	1	14	1	2	3	3	87	513	261	1539	CoherentMotion_C#v1	1	500
590	1	5	51	1	1	3	3	312	288	936	864	CoherentMotion_C#v1	1	500
699	1	7	70	3	3	3	3	424	176	1272	528	CoherentMotion_C#v1	1	500
545	0	4	42	2	0	3	3	256	344	768	1032	CoherentMotion_C#v1	1	500
997	0	3	33	1	2	3	3	199	401	597	1203	CoherentMotion_C#v1	1	500
690	1	4	42	2	2	3	3	256	344	768	1032	CoherentMotion_C#v1	1	500
537	1	7	70	2	2	3	3	424	176	1272	528	CoherentMotion_C#v1	1	500
644	1	1	14	2	2	3	3	87	513	261	1539	CoherentMotion_C#v1	1	500
1154	1	2	23	1	1	3	3	143	457	429	1371	CoherentMotion_C#v1	1	500
1181	0	1	14	2	1	3	3	87	513	261	1539	CoherentMotion_C#v1	1	500
824	1	5	51	1	1	3	3	312	288	936	864	CoherentMotion_C#v1	1	500
1233	0	1	14	0	1	3	3	87	513	261	1539	CoherentMotion_C#v1	1	500
941	1	4	42	3	3	3	3	256	344	768	1032	CoherentMotion_C#v1	1	500
979	1	5	51	3	3	3	3	312	288	936	864	CoherentMotion_C#v1	1	500
905	1	5	51	3	3	3	3	312	288	936	864	CoherentMotion_C#v1	1	500
774	1	6	61	3	3	3	3	368	232	1104	696	CoherentMotion_C#v1	1	500
975	0	0	5	3	0	3	3	31	569	93	1707	CoherentMotion_C#v1	1	500
1044	1	4	42	0	0	3	3	256	344	768	1032	CoherentMotion_C#v1	1	500
548	0	5	51	3	0	3	3	312	288	936	864	CoherentMotion_C#v1	1	500
918	1	0	5	1	1	3	3	31	569	93	1707	CoherentMotion_C#v1	1	500
737	1	7	70	3	3	3	3	424	176	1272	528	CoherentMotion_C#v1	1	500
1075	0	0	5	3	1	3	3	31	569	93	1707	CoherentMotion_C#v1	1	500
548	0	6	61	2	0	3	3	368	232	1104	696	CoherentMotion_C#v1	1	500
934	0	6	61	1	3	3	3	368	232	1104	696	CoherentMotion_C#v1	1	500
571	1	5	51	2	2	3	3	312	288	936	864	CoherentMotion_C#v1	1	500
915	1	5	51	2	2	3	3	312	288	936	864	CoherentMotion_C#v1	1	500
675	0	2	23	3	2	3	3	143	457	429	1371	CoherentMotion_C#v1	1	500
2209	1	3	33	2	2	3	3	199	401	597	1203	CoherentMotion_C#v1	1	500
999	1	2	23	3	3	3	3	143	457	429	1371	CoherentMotion_C#v1	1	500
804	1	3	33	1	1	3	3	199	401	597	1203	CoherentMotion_C#v1	1	500
1142	0	0	5	1	2	3	3	31	569	93	1707	CoherentMotion_C#v1	1	500
1025	1	5	51	3	3	3	3	312	288	936	864	CoherentMotion_C#v1	1	500
1056	1	6	61	2	2	3	3	368	232	1104	696	CoherentMotion_C#v1	1	500
1793	0	2	23	2	1	3	3	143	457	429	1371	CoherentMotion_C#v1	1	500
1206	1	4	42	2	2	3	3	256	344	768	1032	CoherentMotion_C#v1	1	500
1365	0	1	14	3	2	3	3	87	513	261	1539	CoherentMotion_C#v1	1	500
674	1	7	70	0	0	3	3	424	176	1272	528	CoherentMotion_C#v1	1	500
773	0	0	5	1	2	3	3	31	569	93	1707	CoherentMotion_C#v1	1	500
840	0	1	14	1	3	3	3	87	513	261	1539	CoherentMotion_C#v1	1	500
1031	1	7	70	2	2	3	3	424	176	1272	528	CoherentMotion_C#v1	1	500
849	1	4	42	1	1	3	3	256	344	768	1032	CoherentMotion_C#v1	1	500
1216	0	4	42	3	1	3	3	256	344	768	1032	CoherentMotion_C#v1	1	500
1129	1	3	33	2	2	3	3	199	401	597	1203	CoherentMotion_C#v1	1	500
1313	1	5	51	3	3	3	3	312	288	936	864	CoherentMotion_C#v1	1	500
624	0	4	42	0	2	3	3	256	344	768	1032	CoherentMotion_C#v1	1	500
959	1	4	42	1	1	3	3	256	344	768	1032	CoherentMotion_C#v1	1	500
748	1	7	70	3	3	3	3	424	176	1272	528	CoherentMotion_C#v1	1	500
1958	0	2	23	1	3	3	3	143	457	429	1371	CoherentMotion_C#v1	1	500
1013	0	3	33	2	1	3	3	199	401	597	1203	CoherentMotion_C#v1	1	500
1067	0	2	23	1	2	3	3	143	457	429	1371	CoherentMotion_C#v1	1	500
1990	0	4	42	1	0	3	3	256	344	768	1032	CoherentMotion_C#v1	1	500
673	1	7	70	1	1	3	3	424	176	1272	528	CoherentMotion_C#v1	1	500
1179	1	5	51	2	2	3	3	312	288	936	864	CoherentMotion_C#v1	1	500
763	0	1	14	1	0	3	3	87	513	261	1539	CoherentMotion_C#v1	1	500
817	1	5	51	2	2	3	3	312	288	936	864	CoherentMotion_C#v1	1	500
1369	0	0	5	1	2	3	3	31	569	93	1707	CoherentMotion_C#v1	1	500
794	1	3	33	2	2	3	3	199	401	597	1203	CoherentMotion_C#v1	1	500
1947	0	0	5	0	2	3	3	31	569	93	1707	CoherentMotion_C#v1	1	500
730	0	4	42	0	2	3	3	256	344	768	1032	CoherentMotion_C#v1	1	500
866	1	7	70	3	3	3	3	424	176	1272	528	CoherentMotion_C#v1	1	500
756	1	5	51	0	0	3	3	312	288	936	864	CoherentMotion_C#v1	1	500
660	1	6	61	0	0	3	3	368	232	1104	696	CoherentMotion_C#v1	1	500
705	0	6	61	2	0	3	3	368	232	1104	696	CoherentMotion_C#v1	1	500
754	1	4	42	2	2	3	3	256	344	768	1032	CoherentMotion_C#v1	1	500
922	1	6	61	3	3	3	3	368	232	1104	696	CoherentMotion_C#v1	1	500
1391	1	1	14	3	3	3	3	87	513	261	1539	CoherentMotion_C#v1	1	500
1783	0	5	51	2	0	3	3	312	288	936	864	CoherentMotion_C#v1	1	500
1113	0	2	23	0	1	3	3	143	457	429	1371	CoherentMotion_C#v1	1	500
1155	0	3	33	2	0	3	3	199	401	597	1203	CoherentMotion_C#v1	1	500
1899	0	1	14	1	0	3	3	87	513	261	1539	CoherentMotion_C#v1	1	500
835	1	4	42	3	3	3	3	256	344	768	1032	CoherentMotion_C#v1	1	500
877	1	2	23	3	3	3	3	143	457	429	1371	CoherentMotion_C#v1	1	500
805	1	7	70	3	3	3	3	424	176	1272	528	CoherentMotion_C#v1	1	500
763	1	7	70	2	2	3	3	424	176	1272	528	CoherentMotion_C#v1	1	500
1664	0	2	23	3	1	3	3	143	457	429	1371	CoherentMotion_C#v1	1	500
932	0	0	5	2	3	3	3	31	569	93	1707	CoherentMotion_C#v1	1	500
687	1	5	51	2	2	3	3	312	288	936	864	CoherentMotion_C#v1	1	500
862	0	2	23	3	0	3	3	143	457	429	1371	CoherentMotion_C#v1	1	500
728	0	4	42	3	2	3	3	256	344	768	1032	CoherentMotion_C#v1	1	500
1272	0	5	51	2	3	3	3	312	288	936	864	CoherentMotion_C#v1	1	500
814	1	3	33	0	0	3	3	199	401	597	1203	CoherentMotion_C#v1	1	500
960	0	3	33	2	0	3	3	199	401	597	1203	CoherentMotion_C#v1	1	500
988	1	5	51	1	1	3	3	312	288	936	864	CoherentMotion_C#v1	1	500
1035	1	2	23	2	2	3	3	143	457	429	1371	CoherentMotion_C#v1	1	500
596	1	6	61	2	2	3	3	368	232	1104	696	CoherentMotion_C#v1	1	500
847	0	1	14	3	0	3	3	87	513	261	1539	CoherentMotion_C#v1	1	500
626	0	4	42	1	0	3	3	256	344	768	1032	CoherentMotion_C#v1	1	500
535	0	3	33	3	0	3	3	199	401	597	1203	CoherentMotion_C#v1	1	500
1254	0	4	42	2	3	3	3	256	344	768	1032	CoherentMotion_C#v1	1	500
758	0	6	61	0	1	3	3	368	232	1104	696	CoherentMotion_C#v1	1	500
719	1	6	61	3	3	3	3	368	232	1104	696	CoherentMotion_C#v1	1	500
1014	1	5	51	3	3	3	3	312	288	936	864	CoherentMotion_C#v1	1	500
806	1	3	33	3	3	3	3	199	401	597	1203	CoherentMotion_C#v1	1	500
1272	1	3	33	2	2	3	3	199	401	597	1203	CoherentMotion_C#v1	1	500
1037	0	1	14	3	2	3	3	87	513	261	1539	CoherentMotion_C#v1	1	500
1396	1	2	23	3	3	3	3	143	457	429	1371	CoherentMotion_C#v1	1	500
831	1	3	33	0	0	3	3	199	401	597	1203	CoherentMotion_C#v1	1	500
728	0	2	23	2	0	3	3	143	457	429	1371	CoherentMotion_C#v1	1	500
712	0	1	14	1	2	3	3	87	513	261	1539	CoherentMotion_C#v1	1	500
1127	0	7	70	2	1	3	3	424	176	1272	528	CoherentMotion_C#v1	1	500
561	0	3	33	1	3	3	3	199	401	597	1203	CoherentMotion_C#v1	1	500
994	1	2	23	1	1	3	3	143	457	429	1371	CoherentMotion_C#v1	1	500
770	0	5	51	0	1	3	3	312	288	936	864	CoherentMotion_C#v1	1	500
1026	1	5	51	1	1	3	3	312	288	936	864	CoherentMotion_C#v1	1	500
610	1	0	5	1	1	3	3	31	569	93	1707	CoherentMotion_C#v1	1	500
1406	0	0	5	3	1	3	3	31	569	93	1707	CoherentMotion_C#v1	1	500
726	1	6	61	0	0	3	3	368	232	1104	696	CoherentMotion_C#v1	1	500
959	0	1	14	2	0	3	3	87	513	261	1539	CoherentMotion_C#v1	1	500
3436	0	2	23	3	0	3	3	143	457	429	1371	CoherentMotion_C#v1	1	500
628	1	7	70	0	0	3	3	424	176	1272	528	CoherentMotion_C#v1	1	500
522	0	4	42	2	0	3	3	256	344	768	1032	CoherentMotion_C#v1	1	500
720	1	7	70	1	1	3	3	424	176	1272	528	CoherentMotion_C#v1	1	500
911	0	2	23	2	0	3	3	143	457	429	1371	CoherentMotion_C#v1	1	500
716	0	3	33	1	0	3	3	199	401	597	1203	CoherentMotion_C#v1	1	500
553	1	0	5	0	0	3	3	31	569	93	1707	CoherentMotion_C#v1	1	500
1998	0	7	70	3	1	3	3	424	176	1272	528	CoherentMotion_C#v1	1	500
823	0	2	23	2	3	3	3	143	457	429	1371	CoherentMotion_C#v1	1	500
1097	1	5	51	2	2	3	3	312	288	936	864	CoherentMotion_C#v1	1	500
1457	0	0	5	1	0	3	3	31	569	93	1707	CoherentMotion_C#v1	1	500
1403	1	6	61	2	2	3	3	368	232	1104	696	CoherentMotion_C#v1	1	500
906	0	6	61	0	1	3	3	368	232	1104	696	CoherentMotion_C#v1	1	500
752	1	5	51	3	3	3	3	312	288	936	864	CoherentMotion_C#v1	1	500
624	1	6	61	2	2	3	3	368	232	1104	696	CoherentMotion_C#v1	1	500
1085	1	0	5	3	3	3	3	31	569	93	1707	CoherentMotion_C#v1	1	500
2078	0	3	33	1	3	3	3	199	401	597	1203	CoherentMotion_C#v1	1	500
684	1	3	33	1	1	3	3	199	401	597	1203	CoherentMotion_C#v1	1	500
2149	1	4	42	0	0	3	3	256	344	768	1032	CoherentMotion_C#v1	1	500
2675	0	2	23	2	1	3	3	143	457	429	1371	CoherentMotion_C#v1	1	500
784	1	3	33	0	0	3	3	199	401	597	1203	CoherentMotion_C#v1	1	500
724	1	3	33	0	0	3	3	199	401	597	1203	CoherentMotion_C#v1	1	500
1707	0	6	61	0	2	3	3	368	232	1104	696	CoherentMotion_C#v1	1	500
989	0	1	14	3	0	3	3	87	513	261	1539	CoherentMotion_C#v1	1	500
1039	0	7	70	0	2	3	3	424	176	1272	528	CoherentMotion_C#v1	1	500
1114	1	1	14	2	2	3	3	87	513	261	1539	CoherentMotion_C#v1	1	500
980	1	5	51	1	1	3	3	312	288	936	864	CoherentMotion_C#v1	1	500
714	0	7	70	2	1	3	3	424	176	1272	528	CoherentMotion_C#v1	1	500
1512	0	5	51	1	3	3	3	312	288	936	864	CoherentMotion_C#v1	1	500
745	0	2	23	2	1	3	3	143	457	429	1371	CoherentMotion_C#v1	1	500
1758	0	5	51	0	2	3	3	312	288	936	864	CoherentMotion_C#v1	1	500
1708	0	4	42	2	0	3	3	256	344	768	1032	CoherentMotion_C#v1	1	500
1159	1	4	42	3	3	3	3	256	344	768	1032	CoherentMotion_C#v1	1	500
1026	1	3	33	3	3	3	3	199	401	597	1203	CoherentMotion_C#v1	1	500
1153	0	1	14	1	3	3	3	87	513	261	1539	CoherentMotion_C#v1	1	500
592	1	1	14	0	0	3	3	87	513	261	1539	CoherentMotion_C#v1	1	500
716	0	5	51	3	0	3	3	312	288	936	864	CoherentMotion_C#v1	1	500
2127	0	1	14	3	1	3	3	87	513	261	1539	CoherentMotion_C#v1	1	500
810	0	1	14	2	3	3	3	87	513	261	1539	CoherentMotion_C#v1	1	500
940	1	0	5	3	3	3	3	31	569	93	1707	CoherentMotion_C#v1	1	500
857	1	7	70	2	2	3	3	424	176	1272	528	CoherentMotion_C#v1	1	500
1291	1	1	14	2	2	3	3	87	513	261	1539	CoherentMotion_C#v1	1	500
1146	1	1	14	0	0	3	3	87	513	261	1539	CoherentMotion_C#v1	1	500
861	1	6	61	1	1	3	3	368	232	1104	696	CoherentMotion_C#v1	1	500
799	1	7	70	0	0	3	3	424	176	1272	528	CoherentMotion_C#v1	1	500
958	1	7	70	2	2	3	3	424	176	1272	528	CoherentMotion_C#v1	1	500
670	0	6	61	2	0	3	3	368	232	1104	696	CoherentMotion_C#v1	1	500
1717	1	0	5	2	2	3	3	31	569	93	1707	CoherentMotion_C#v1	1	500
1334	0	6	61	0	1	3	3	368	232	1104	696	CoherentMotion_C#v1	1	500
1028	1	6	61	3	3	3	3	368	232	1104	696	CoherentMotion_C#v1	1	500
731	0	6	61	3	1	3	3	368	232	1104	696	CoherentMotion_C#v1	1	500
1570	0	1	14	1	3	3	3	87	513	261	1539	CoherentMotion_C#v1	1	500
1016	1	6	61	3	3	3	3	368	232	1104	696	CoherentMotion_C#v1	1	500
1215	0	0	5	1	3	3	3	31	569	93	1707	CoherentMotion_C#v1	1	500
1154	0	0	5	0	3	3	3	31	569	93	1707	CoherentMotion_C#v1	1	500
783	1	7	70	0	0	3	3	424	176	1272	528	CoherentMotion_C#v1	1	500
2045	1	3	33	1	1	3	3	199	401	597	1203	CoherentMotion_C#v1	1	500
1121	1	7	70	2	2	3	3	424	176	1272	528	CoherentMotion_C#v1	1	500
1570	0	4	42	0	1	3	3	256	344	768	1032	CoherentMotion_C#v1	1	500
720	1	5	51	2	2	3	3	312	288	936	864	CoherentMotion_C#v1	1	500
1192	0	2	23	1	3	3	3	143	457	429	1371	CoherentMotion_C#v1	1	500
842	0	0	5	2	0	3	3	31	569	93	1707	CoherentMotion_C#v1	1	500
885	0	0	5	1	0	3	3	31	569	93	1707	CoherentMotion_C#v1	1	500
1135	0	2	23	2	1	3	3	143	457	429	1371	CoherentMotion_C#v1	1	500
1227	0	2	23	2	1	3	3	143	457	429	1371	CoherentMotion_C#v1	1	500
782	1	4	42	2	2	3	3	256	344	768	1032	CoherentMotion_C#v1	1	500
558	1	6	61	2	2	3	3	368	232	1104	696	CoherentMotion_C#v1	1	500
529	1	4	42	2	2	3	3	256	344	768	1032	CoherentMotion_C#v1	1	500
861	1	1	14	0	0	3	3	87	513	261	1539	CoherentMotion_C#v1	1	500
968	1	5	51	2	2	3	3	312	288	936	864	CoherentMotion_C#v1	1	500
901	1	6	61	2	2	3	3	368	232	1104	696	CoherentMotion_C#v1	1	500
754	1	1	14	0	0	3	3	87	513	261	1539	CoherentMotion_C#v1	1	500
843	0	7	70	0	2	3	3	424	176	1272	528	CoherentMotion_C#v1	1	500
1508	0	7	70	3	0	3	3	424	176	1272	528	CoherentMotion_C#v1	1	500
1150	0	0	5	0	3	3	3	31	569	93	1707	CoherentMotion_C#v1	1	500
720	0	7	70	3	1	3	3	424	176	1272	528	CoherentMotion_C#v1	1	500
