# Supplementary material for: The Leuven Embedded Figures Test (L-EFT): measuring perception, intelligence or executive function?
Source: PeerJ. 2018 Mar 26;6:e4524. doi: 10.7717/peerj.4524 (PMC5875396; doi:10.7717/peerj.4524)
Supplement: Supplemental Information 9 [file peerj-06-4524-s009.zip › Study 1/CoherentMotion/119050CoherentMotion.csv]

ReactionTime	Accuracy	CoherenceLevel	CoherenceValue	StimDirection	RespDirection	G_MeanCoherentSpeed	G_MeanRandomSpeed	TotalCoherent	TotalRandom	TotalCoherentSpeed	TotalRandomSpeed	TestID	MainPrac	MotionDuration
8134	1	3	33	1	1	3	3	199	401	597	1203	CoherentMotion_C#v1	0	1000
1691	0	0	5	0	1	3	3	31	569	93	1707	CoherentMotion_C#v1	0	1000
1376	1	0	5	1	1	3	3	31	569	93	1707	CoherentMotion_C#v1	0	1000
1271	1	7	70	1	1	3	3	424	176	1272	528	CoherentMotion_C#v1	0	1000
1572	0	1	14	2	0	3	3	87	513	261	1539	CoherentMotion_C#v1	0	1000
1355	0	1	14	1	0	3	3	87	513	261	1539	CoherentMotion_C#v1	0	1000
1267	1	1	14	0	0	3	3	87	513	261	1539	CoherentMotion_C#v1	0	1000
1128	1	7	70	0	0	3	3	424	176	1272	528	CoherentMotion_C#v1	0	1000
1329	1	5	51	1	1	3	3	312	288	936	864	CoherentMotion_C#v1	0	1000
2080	1	4	42	2	2	3	3	256	344	768	1032	CoherentMotion_C#v1	0	1000
1027	1	5	51	3	3	3	3	312	288	936	864	CoherentMotion_C#v1	0	1000
5507	1	7	70	1	1	3	3	424	176	1272	528	CoherentMotion_C#v1	0	1000
1027	1	3	33	3	3	3	3	199	401	597	1203	CoherentMotion_C#v1	0	1000
2379	1	6	61	3	3	3	3	368	232	1104	696	CoherentMotion_C#v1	0	1000
1613	1	0	5	2	2	3	3	31	569	93	1707	CoherentMotion_C#v1	0	1000
4330	1	6	61	3	3	3	3	368	232	1104	696	CoherentMotion_C#v1	0	1000
1486	1	6	61	3	3	3	3	368	232	1104	696	CoherentMotion_C#v1	0	1000
1777	1	1	14	0	0	3	3	87	513	261	1539	CoherentMotion_C#v1	0	1000
1363	1	2	23	3	3	3	3	143	457	429	1371	CoherentMotion_C#v1	0	1000
1141	0	2	23	3	1	3	3	143	457	429	1371	CoherentMotion_C#v1	0	1000
1183	1	7	70	2	2	3	3	424	176	1272	528	CoherentMotion_C#v1	0	1000
2148	0	2	23	1	0	3	3	143	457	429	1371	CoherentMotion_C#v1	0	1000
4942	0	1	14	0	2	3	3	87	513	261	1539	CoherentMotion_C#v1	0	1000
2503	0	0	5	1	2	3	3	31	569	93	1707	CoherentMotion_C#v1	0	1000
1259	0	0	5	3	2	3	3	31	569	93	1707	CoherentMotion_C#v1	0	1000
1341	1	0	5	3	3	3	3	31	569	93	1707	CoherentMotion_C#v1	0	1000
1188	1	5	51	1	1	3	3	312	288	936	864	CoherentMotion_C#v1	0	1000
7520	1	1	14	0	0	3	3	87	513	261	1539	CoherentMotion_C#v1	0	1000
4396	0	1	14	0	2	3	3	87	513	261	1539	CoherentMotion_C#v1	0	1000
3859	1	7	70	3	3	3	3	424	176	1272	528	CoherentMotion_C#v1	0	1000
4827	1	4	42	2	2	3	3	256	344	768	1032	CoherentMotion_C#v1	0	1000
1025	1	4	42	2	2	3	3	256	344	768	1032	CoherentMotion_C#v1	0	1000
1633	1	4	42	2	2	3	3	256	344	768	1032	CoherentMotion_C#v1	0	1000
1305	1	5	51	0	0	3	3	312	288	936	864	CoherentMotion_C#v1	0	1000
1990	1	7	70	1	1	3	3	424	176	1272	528	CoherentMotion_C#v1	0	1000
1560	1	1	14	0	0	3	3	87	513	261	1539	CoherentMotion_C#v1	0	1000
1181	1	3	33	0	0	3	3	199	401	597	1203	CoherentMotion_C#v1	0	1000
1263	1	4	42	0	0	3	3	256	344	768	1032	CoherentMotion_C#v1	0	1000
1115	1	4	42	3	3	3	3	256	344	768	1032	CoherentMotion_C#v1	0	1000
1699	1	3	33	1	1	3	3	199	401	597	1203	CoherentMotion_C#v1	0	1000
1485	0	2	23	2	3	3	3	143	457	429	1371	CoherentMotion_C#v1	0	1000
1298	1	2	23	0	0	3	3	143	457	429	1371	CoherentMotion_C#v1	0	1000
1624	1	7	70	1	1	3	3	424	176	1272	528	CoherentMotion_C#v1	0	1000
1732	1	0	5	3	3	3	3	31	569	93	1707	CoherentMotion_C#v1	0	1000
1044	1	5	51	2	2	3	3	312	288	936	864	CoherentMotion_C#v1	0	1000
1566	1	7	70	2	2	3	3	424	176	1272	528	CoherentMotion_C#v1	0	1000
1434	0	1	14	1	3	3	3	87	513	261	1539	CoherentMotion_C#v1	0	1000
1665	1	5	51	1	1	3	3	312	288	936	864	CoherentMotion_C#v1	0	1000
1285	1	6	61	1	1	3	3	368	232	1104	696	CoherentMotion_C#v1	0	1000
1346	1	6	61	1	1	3	3	368	232	1104	696	CoherentMotion_C#v1	0	1000
1146	1	5	51	3	3	3	3	312	288	936	864	CoherentMotion_C#v1	0	1000
1044	1	2	23	0	0	3	3	143	457	429	1371	CoherentMotion_C#v1	0	1000
1252	1	2	23	2	2	3	3	143	457	429	1371	CoherentMotion_C#v1	0	1000
1041	1	1	14	0	0	3	3	87	513	261	1539	CoherentMotion_C#v1	0	1000
2118	1	5	51	3	3	3	3	312	288	936	864	CoherentMotion_C#v1	0	1000
1034	1	7	70	0	0	3	3	424	176	1272	528	CoherentMotion_C#v1	0	1000
1122	1	7	70	0	0	3	3	424	176	1272	528	CoherentMotion_C#v1	0	1000
1979	1	2	23	1	1	3	3	143	457	429	1371	CoherentMotion_C#v1	0	1000
1284	1	6	61	2	2	3	3	368	232	1104	696	CoherentMotion_C#v1	0	1000
1536	1	7	70	0	0	3	3	424	176	1272	528	CoherentMotion_C#v1	0	1000
1485	1	3	33	0	0	3	3	199	401	597	1203	CoherentMotion_C#v1	0	1000
1633	1	0	5	1	1	3	3	31	569	93	1707	CoherentMotion_C#v1	0	1000
1222	1	7	70	0	0	3	3	424	176	1272	528	CoherentMotion_C#v1	0	1000
1699	1	0	5	2	2	3	3	31	569	93	1707	CoherentMotion_C#v1	0	1000
1603	0	1	14	1	0	3	3	87	513	261	1539	CoherentMotion_C#v1	0	1000
1344	1	3	33	0	0	3	3	199	401	597	1203	CoherentMotion_C#v1	0	1000
1210	1	6	61	2	2	3	3	368	232	1104	696	CoherentMotion_C#v1	0	1000
1150	1	3	33	3	3	3	3	199	401	597	1203	CoherentMotion_C#v1	0	1000
1176	1	5	51	3	3	3	3	312	288	936	864	CoherentMotion_C#v1	0	1000
1043	1	5	51	3	3	3	3	312	288	936	864	CoherentMotion_C#v1	0	1000
1619	1	6	61	0	0	3	3	368	232	1104	696	CoherentMotion_C#v1	0	1000
1322	1	6	61	1	1	3	3	368	232	1104	696	CoherentMotion_C#v1	0	1000
1568	1	6	61	3	3	3	3	368	232	1104	696	CoherentMotion_C#v1	0	1000
1324	1	1	14	0	0	3	3	87	513	261	1539	CoherentMotion_C#v1	0	1000
1035	1	7	70	0	0	3	3	424	176	1272	528	CoherentMotion_C#v1	0	1000
1428	1	4	42	2	2	3	3	256	344	768	1032	CoherentMotion_C#v1	0	1000
1462	1	4	42	1	1	3	3	256	344	768	1032	CoherentMotion_C#v1	0	1000
1256	1	6	61	0	0	3	3	368	232	1104	696	CoherentMotion_C#v1	0	1000
1170	1	4	42	3	3	3	3	256	344	768	1032	CoherentMotion_C#v1	0	1000
1343	1	0	5	3	3	3	3	31	569	93	1707	CoherentMotion_C#v1	0	1000
1156	1	2	23	2	2	3	3	143	457	429	1371	CoherentMotion_C#v1	1	500
1082	1	2	23	2	2	3	3	143	457	429	1371	CoherentMotion_C#v1	1	500
922	1	7	70	3	3	3	3	424	176	1272	528	CoherentMotion_C#v1	1	500
780	1	7	70	2	2	3	3	424	176	1272	528	CoherentMotion_C#v1	1	500
807	1	4	42	3	3	3	3	256	344	768	1032	CoherentMotion_C#v1	1	500
810	1	7	70	2	2	3	3	424	176	1272	528	CoherentMotion_C#v1	1	500
1691	0	0	5	1	3	3	3	31	569	93	1707	CoherentMotion_C#v1	1	500
884	1	7	70	1	1	3	3	424	176	1272	528	CoherentMotion_C#v1	1	500
1177	1	5	51	3	3	3	3	312	288	936	864	CoherentMotion_C#v1	1	500
1075	1	6	61	0	0	3	3	368	232	1104	696	CoherentMotion_C#v1	1	500
943	1	3	33	3	3	3	3	199	401	597	1203	CoherentMotion_C#v1	1	500
1232	0	1	14	1	2	3	3	87	513	261	1539	CoherentMotion_C#v1	1	500
858	1	7	70	2	2	3	3	424	176	1272	528	CoherentMotion_C#v1	1	500
1750	0	1	14	0	2	3	3	87	513	261	1539	CoherentMotion_C#v1	1	500
935	0	0	5	0	2	3	3	31	569	93	1707	CoherentMotion_C#v1	1	500
741	1	6	61	3	3	3	3	368	232	1104	696	CoherentMotion_C#v1	1	500
859	0	2	23	0	2	3	3	143	457	429	1371	CoherentMotion_C#v1	1	500
1023	0	1	14	2	0	3	3	87	513	261	1539	CoherentMotion_C#v1	1	500
790	1	7	70	2	2	3	3	424	176	1272	528	CoherentMotion_C#v1	1	500
898	1	7	70	0	0	3	3	424	176	1272	528	CoherentMotion_C#v1	1	500
1133	1	4	42	0	0	3	3	256	344	768	1032	CoherentMotion_C#v1	1	500
1162	0	5	51	1	0	3	3	312	288	936	864	CoherentMotion_C#v1	1	500
952	1	2	23	2	2	3	3	143	457	429	1371	CoherentMotion_C#v1	1	500
970	1	5	51	0	0	3	3	312	288	936	864	CoherentMotion_C#v1	1	500
937	1	5	51	0	0	3	3	312	288	936	864	CoherentMotion_C#v1	1	500
865	1	4	42	1	1	3	3	256	344	768	1032	CoherentMotion_C#v1	1	500
869	1	4	42	2	2	3	3	256	344	768	1032	CoherentMotion_C#v1	1	500
823	1	2	23	3	3	3	3	143	457	429	1371	CoherentMotion_C#v1	1	500
1217	1	2	23	0	0	3	3	143	457	429	1371	CoherentMotion_C#v1	1	500
1201	0	1	14	2	0	3	3	87	513	261	1539	CoherentMotion_C#v1	1	500
850	1	4	42	1	1	3	3	256	344	768	1032	CoherentMotion_C#v1	1	500
916	0	1	14	1	0	3	3	87	513	261	1539	CoherentMotion_C#v1	1	500
960	1	3	33	1	1	3	3	199	401	597	1203	CoherentMotion_C#v1	1	500
1118	1	4	42	0	0	3	3	256	344	768	1032	CoherentMotion_C#v1	1	500
1351	1	3	33	2	2	3	3	199	401	597	1203	CoherentMotion_C#v1	1	500
744	1	6	61	1	1	3	3	368	232	1104	696	CoherentMotion_C#v1	1	500
1224	1	0	5	2	2	3	3	31	569	93	1707	CoherentMotion_C#v1	1	500
755	1	6	61	3	3	3	3	368	232	1104	696	CoherentMotion_C#v1	1	500
947	1	3	33	1	1	3	3	199	401	597	1203	CoherentMotion_C#v1	1	500
913	1	3	33	3	3	3	3	199	401	597	1203	CoherentMotion_C#v1	1	500
1028	1	2	23	0	0	3	3	143	457	429	1371	CoherentMotion_C#v1	1	500
789	1	4	42	2	2	3	3	256	344	768	1032	CoherentMotion_C#v1	1	500
694	1	7	70	1	1	3	3	424	176	1272	528	CoherentMotion_C#v1	1	500
683	1	5	51	3	3	3	3	312	288	936	864	CoherentMotion_C#v1	1	500
1151	1	1	14	0	0	3	3	87	513	261	1539	CoherentMotion_C#v1	1	500
804	1	7	70	3	3	3	3	424	176	1272	528	CoherentMotion_C#v1	1	500
848	0	2	23	1	0	3	3	143	457	429	1371	CoherentMotion_C#v1	1	500
794	1	3	33	2	2	3	3	199	401	597	1203	CoherentMotion_C#v1	1	500
819	1	3	33	1	1	3	3	199	401	597	1203	CoherentMotion_C#v1	1	500
836	1	0	5	0	0	3	3	31	569	93	1707	CoherentMotion_C#v1	1	500
887	1	7	70	0	0	3	3	424	176	1272	528	CoherentMotion_C#v1	1	500
809	1	3	33	0	0	3	3	199	401	597	1203	CoherentMotion_C#v1	1	500
787	1	2	23	2	2	3	3	143	457	429	1371	CoherentMotion_C#v1	1	500
782	1	6	61	0	0	3	3	368	232	1104	696	CoherentMotion_C#v1	1	500
862	1	3	33	0	0	3	3	199	401	597	1203	CoherentMotion_C#v1	1	500
802	1	1	14	2	2	3	3	87	513	261	1539	CoherentMotion_C#v1	1	500
899	1	6	61	1	1	3	3	368	232	1104	696	CoherentMotion_C#v1	1	500
735	1	5	51	1	1	3	3	312	288	936	864	CoherentMotion_C#v1	1	500
767	1	2	23	1	1	3	3	143	457	429	1371	CoherentMotion_C#v1	1	500
1014	1	4	42	0	0	3	3	256	344	768	1032	CoherentMotion_C#v1	1	500
944	1	4	42	0	0	3	3	256	344	768	1032	CoherentMotion_C#v1	1	500
940	1	4	42	3	3	3	3	256	344	768	1032	CoherentMotion_C#v1	1	500
922	0	1	14	3	0	3	3	87	513	261	1539	CoherentMotion_C#v1	1	500
910	1	3	33	2	2	3	3	199	401	597	1203	CoherentMotion_C#v1	1	500
1259	0	3	33	1	3	3	3	199	401	597	1203	CoherentMotion_C#v1	1	500
1056	1	3	33	2	2	3	3	199	401	597	1203	CoherentMotion_C#v1	1	500
1439	1	2	23	1	1	3	3	143	457	429	1371	CoherentMotion_C#v1	1	500
898	1	4	42	3	3	3	3	256	344	768	1032	CoherentMotion_C#v1	1	500
813	1	5	51	2	2	3	3	312	288	936	864	CoherentMotion_C#v1	1	500
1534	1	6	61	0	0	3	3	368	232	1104	696	CoherentMotion_C#v1	1	500
820	1	7	70	2	2	3	3	424	176	1272	528	CoherentMotion_C#v1	1	500
1006	1	3	33	2	2	3	3	199	401	597	1203	CoherentMotion_C#v1	1	500
1349	1	6	61	0	0	3	3	368	232	1104	696	CoherentMotion_C#v1	1	500
1628	0	0	5	3	2	3	3	31	569	93	1707	CoherentMotion_C#v1	1	500
2057	0	1	14	1	0	3	3	87	513	261	1539	CoherentMotion_C#v1	1	500
1269	1	2	23	1	1	3	3	143	457	429	1371	CoherentMotion_C#v1	1	500
1130	0	2	23	1	3	3	3	143	457	429	1371	CoherentMotion_C#v1	1	500
1076	0	3	33	3	2	3	3	199	401	597	1203	CoherentMotion_C#v1	1	500
1418	0	0	5	2	3	3	3	31	569	93	1707	CoherentMotion_C#v1	1	500
954	1	6	61	3	3	3	3	368	232	1104	696	CoherentMotion_C#v1	1	500
1626	0	0	5	0	2	3	3	31	569	93	1707	CoherentMotion_C#v1	1	500
769	1	6	61	3	3	3	3	368	232	1104	696	CoherentMotion_C#v1	1	500
858	1	6	61	0	0	3	3	368	232	1104	696	CoherentMotion_C#v1	1	500
1334	0	2	23	0	3	3	3	143	457	429	1371	CoherentMotion_C#v1	1	500
1505	0	0	5	2	0	3	3	31	569	93	1707	CoherentMotion_C#v1	1	500
849	1	5	51	0	0	3	3	312	288	936	864	CoherentMotion_C#v1	1	500
1603	0	3	33	3	0	3	3	199	401	597	1203	CoherentMotion_C#v1	1	500
920	1	4	42	1	1	3	3	256	344	768	1032	CoherentMotion_C#v1	1	500
1337	0	0	5	1	2	3	3	31	569	93	1707	CoherentMotion_C#v1	1	500
1280	0	1	14	1	3	3	3	87	513	261	1539	CoherentMotion_C#v1	1	500
1563	0	0	5	0	3	3	3	31	569	93	1707	CoherentMotion_C#v1	1	500
1687	0	1	14	1	3	3	3	87	513	261	1539	CoherentMotion_C#v1	1	500
1096	0	1	14	0	3	3	3	87	513	261	1539	CoherentMotion_C#v1	1	500
785	1	6	61	0	0	3	3	368	232	1104	696	CoherentMotion_C#v1	1	500
792	1	7	70	3	3	3	3	424	176	1272	528	CoherentMotion_C#v1	1	500
818	1	7	70	3	3	3	3	424	176	1272	528	CoherentMotion_C#v1	1	500
795	1	4	42	1	1	3	3	256	344	768	1032	CoherentMotion_C#v1	1	500
812	1	5	51	2	2	3	3	312	288	936	864	CoherentMotion_C#v1	1	500
934	1	2	23	0	0	3	3	143	457	429	1371	CoherentMotion_C#v1	1	500
907	1	1	14	3	3	3	3	87	513	261	1539	CoherentMotion_C#v1	1	500
768	1	5	51	3	3	3	3	312	288	936	864	CoherentMotion_C#v1	1	500
647	1	7	70	3	3	3	3	424	176	1272	528	CoherentMotion_C#v1	1	500
572	1	7	70	3	3	3	3	424	176	1272	528	CoherentMotion_C#v1	1	500
712	1	7	70	2	2	3	3	424	176	1272	528	CoherentMotion_C#v1	1	500
638	1	4	42	0	0	3	3	256	344	768	1032	CoherentMotion_C#v1	1	500
768	1	3	33	0	0	3	3	199	401	597	1203	CoherentMotion_C#v1	1	500
685	1	3	33	3	3	3	3	199	401	597	1203	CoherentMotion_C#v1	1	500
727	1	5	51	1	1	3	3	312	288	936	864	CoherentMotion_C#v1	1	500
690	1	2	23	3	3	3	3	143	457	429	1371	CoherentMotion_C#v1	1	500
714	1	3	33	1	1	3	3	199	401	597	1203	CoherentMotion_C#v1	1	500
905	0	3	33	1	3	3	3	199	401	597	1203	CoherentMotion_C#v1	1	500
814	0	0	5	1	2	3	3	31	569	93	1707	CoherentMotion_C#v1	1	500
967	1	5	51	2	2	3	3	312	288	936	864	CoherentMotion_C#v1	1	500
819	0	1	14	0	2	3	3	87	513	261	1539	CoherentMotion_C#v1	1	500
918	1	1	14	0	0	3	3	87	513	261	1539	CoherentMotion_C#v1	1	500
978	0	1	14	2	0	3	3	87	513	261	1539	CoherentMotion_C#v1	1	500
943	1	4	42	0	0	3	3	256	344	768	1032	CoherentMotion_C#v1	1	500
926	1	7	70	3	3	3	3	424	176	1272	528	CoherentMotion_C#v1	1	500
931	1	7	70	3	3	3	3	424	176	1272	528	CoherentMotion_C#v1	1	500
871	1	3	33	2	2	3	3	199	401	597	1203	CoherentMotion_C#v1	1	500
786	1	4	42	2	2	3	3	256	344	768	1032	CoherentMotion_C#v1	1	500
852	0	1	14	1	2	3	3	87	513	261	1539	CoherentMotion_C#v1	1	500
815	1	1	14	2	2	3	3	87	513	261	1539	CoherentMotion_C#v1	1	500
788	1	2	23	2	2	3	3	143	457	429	1371	CoherentMotion_C#v1	1	500
849	0	0	5	0	2	3	3	31	569	93	1707	CoherentMotion_C#v1	1	500
856	1	5	51	2	2	3	3	312	288	936	864	CoherentMotion_C#v1	1	500
934	1	7	70	0	0	3	3	424	176	1272	528	CoherentMotion_C#v1	1	500
1411	0	0	5	3	1	3	3	31	569	93	1707	CoherentMotion_C#v1	1	500
774	1	5	51	3	3	3	3	312	288	936	864	CoherentMotion_C#v1	1	500
2006	1	4	42	0	0	3	3	256	344	768	1032	CoherentMotion_C#v1	1	500
855	0	0	5	1	2	3	3	31	569	93	1707	CoherentMotion_C#v1	1	500
960	1	0	5	0	0	3	3	31	569	93	1707	CoherentMotion_C#v1	1	500
989	1	3	33	2	2	3	3	199	401	597	1203	CoherentMotion_C#v1	1	500
893	1	5	51	2	2	3	3	312	288	936	864	CoherentMotion_C#v1	1	500
970	1	5	51	0	0	3	3	312	288	936	864	CoherentMotion_C#v1	1	500
743	1	5	51	1	1	3	3	312	288	936	864	CoherentMotion_C#v1	1	500
715	1	4	42	1	1	3	3	256	344	768	1032	CoherentMotion_C#v1	1	500
870	0	1	14	1	2	3	3	87	513	261	1539	CoherentMotion_C#v1	1	500
777	1	6	61	1	1	3	3	368	232	1104	696	CoherentMotion_C#v1	1	500
835	0	1	14	0	1	3	3	87	513	261	1539	CoherentMotion_C#v1	1	500
700	1	3	33	3	3	3	3	199	401	597	1203	CoherentMotion_C#v1	1	500
1035	0	0	5	3	2	3	3	31	569	93	1707	CoherentMotion_C#v1	1	500
779	0	1	14	2	0	3	3	87	513	261	1539	CoherentMotion_C#v1	1	500
660	1	4	42	3	3	3	3	256	344	768	1032	CoherentMotion_C#v1	1	500
1361	1	0	5	3	3	3	3	31	569	93	1707	CoherentMotion_C#v1	1	500
768	1	4	42	3	3	3	3	256	344	768	1032	CoherentMotion_C#v1	1	500
1001	1	7	70	0	0	3	3	424	176	1272	528	CoherentMotion_C#v1	1	500
865	1	6	61	3	3	3	3	368	232	1104	696	CoherentMotion_C#v1	1	500
820	0	0	5	3	0	3	3	31	569	93	1707	CoherentMotion_C#v1	1	500
908	1	7	70	0	0	3	3	424	176	1272	528	CoherentMotion_C#v1	1	500
946	1	2	23	2	2	3	3	143	457	429	1371	CoherentMotion_C#v1	1	500
1360	1	7	70	2	2	3	3	424	176	1272	528	CoherentMotion_C#v1	1	500
886	1	2	23	2	2	3	3	143	457	429	1371	CoherentMotion_C#v1	1	500
785	1	1	14	0	0	3	3	87	513	261	1539	CoherentMotion_C#v1	1	500
865	1	6	61	1	1	3	3	368	232	1104	696	CoherentMotion_C#v1	1	500
887	1	4	42	3	3	3	3	256	344	768	1032	CoherentMotion_C#v1	1	500
746	1	5	51	1	1	3	3	312	288	936	864	CoherentMotion_C#v1	1	500
714	1	6	61	0	0	3	3	368	232	1104	696	CoherentMotion_C#v1	1	500
881	1	7	70	0	0	3	3	424	176	1272	528	CoherentMotion_C#v1	1	500
811	1	2	23	2	2	3	3	143	457	429	1371	CoherentMotion_C#v1	1	500
693	1	4	42	3	3	3	3	256	344	768	1032	CoherentMotion_C#v1	1	500
757	1	5	51	0	0	3	3	312	288	936	864	CoherentMotion_C#v1	1	500
1133	0	1	14	0	2	3	3	87	513	261	1539	CoherentMotion_C#v1	1	500
680	1	4	42	1	1	3	3	256	344	768	1032	CoherentMotion_C#v1	1	500
1854	1	0	5	0	0	3	3	31	569	93	1707	CoherentMotion_C#v1	1	500
888	1	5	51	2	2	3	3	312	288	936	864	CoherentMotion_C#v1	1	500
934	1	3	33	0	0	3	3	199	401	597	1203	CoherentMotion_C#v1	1	500
850	1	1	14	2	2	3	3	87	513	261	1539	CoherentMotion_C#v1	1	500
748	1	4	42	1	1	3	3	256	344	768	1032	CoherentMotion_C#v1	1	500
761	1	5	51	1	1	3	3	312	288	936	864	CoherentMotion_C#v1	1	500
798	1	7	70	3	3	3	3	424	176	1272	528	CoherentMotion_C#v1	1	500
974	1	0	5	2	2	3	3	31	569	93	1707	CoherentMotion_C#v1	1	500
805	1	7	70	2	2	3	3	424	176	1272	528	CoherentMotion_C#v1	1	500
1131	0	1	14	3	0	3	3	87	513	261	1539	CoherentMotion_C#v1	1	500
880	1	5	51	0	0	3	3	312	288	936	864	CoherentMotion_C#v1	1	500
2011	0	1	14	0	2	3	3	87	513	261	1539	CoherentMotion_C#v1	1	500
728	1	4	42	0	0	3	3	256	344	768	1032	CoherentMotion_C#v1	1	500
874	0	3	33	1	2	3	3	199	401	597	1203	CoherentMotion_C#v1	1	500
926	0	1	14	1	0	3	3	87	513	261	1539	CoherentMotion_C#v1	1	500
780	1	6	61	1	1	3	3	368	232	1104	696	CoherentMotion_C#v1	1	500
1401	0	2	23	3	2	3	3	143	457	429	1371	CoherentMotion_C#v1	1	500
900	1	4	42	0	0	3	3	256	344	768	1032	CoherentMotion_C#v1	1	500
778	1	7	70	0	0	3	3	424	176	1272	528	CoherentMotion_C#v1	1	500
1162	1	1	14	0	0	3	3	87	513	261	1539	CoherentMotion_C#v1	1	500
806	1	7	70	0	0	3	3	424	176	1272	528	CoherentMotion_C#v1	1	500
923	1	6	61	2	2	3	3	368	232	1104	696	CoherentMotion_C#v1	1	500
738	1	0	5	0	0	3	3	31	569	93	1707	CoherentMotion_C#v1	1	500
860	0	0	5	0	2	3	3	31	569	93	1707	CoherentMotion_C#v1	1	500
862	1	7	70	3	3	3	3	424	176	1272	528	CoherentMotion_C#v1	1	500
785	1	3	33	1	1	3	3	199	401	597	1203	CoherentMotion_C#v1	1	500
803	0	0	5	0	3	3	3	31	569	93	1707	CoherentMotion_C#v1	1	500
812	1	0	5	2	2	3	3	31	569	93	1707	CoherentMotion_C#v1	1	500
799	1	4	42	3	3	3	3	256	344	768	1032	CoherentMotion_C#v1	1	500
764	1	6	61	2	2	3	3	368	232	1104	696	CoherentMotion_C#v1	1	500
710	1	5	51	1	1	3	3	312	288	936	864	CoherentMotion_C#v1	1	500
863	1	3	33	3	3	3	3	199	401	597	1203	CoherentMotion_C#v1	1	500
785	1	0	5	2	2	3	3	31	569	93	1707	CoherentMotion_C#v1	1	500
903	1	3	33	0	0	3	3	199	401	597	1203	CoherentMotion_C#v1	1	500
798	0	1	14	0	2	3	3	87	513	261	1539	CoherentMotion_C#v1	1	500
720	1	5	51	3	3	3	3	312	288	936	864	CoherentMotion_C#v1	1	500
576	1	5	51	3	3	3	3	312	288	936	864	CoherentMotion_C#v1	1	500
631	1	4	42	3	3	3	3	256	344	768	1032	CoherentMotion_C#v1	1	500
667	1	4	42	2	2	3	3	256	344	768	1032	CoherentMotion_C#v1	1	500
761	1	5	51	0	0	3	3	312	288	936	864	CoherentMotion_C#v1	1	500
529	1	6	61	2	2	3	3	368	232	1104	696	CoherentMotion_C#v1	1	500
588	1	6	61	3	3	3	3	368	232	1104	696	CoherentMotion_C#v1	1	500
696	1	6	61	0	0	3	3	368	232	1104	696	CoherentMotion_C#v1	1	500
623	1	6	61	2	2	3	3	368	232	1104	696	CoherentMotion_C#v1	1	500
620	1	5	51	0	0	3	3	312	288	936	864	CoherentMotion_C#v1	1	500
568	1	2	23	0	0	3	3	143	457	429	1371	CoherentMotion_C#v1	1	500
645	1	7	70	3	3	3	3	424	176	1272	528	CoherentMotion_C#v1	1	500
938	1	1	14	3	3	3	3	87	513	261	1539	CoherentMotion_C#v1	1	500
715	1	6	61	1	1	3	3	368	232	1104	696	CoherentMotion_C#v1	1	500
725	1	2	23	2	2	3	3	143	457	429	1371	CoherentMotion_C#v1	1	500
684	1	4	42	1	1	3	3	256	344	768	1032	CoherentMotion_C#v1	1	500
723	1	3	33	0	0	3	3	199	401	597	1203	CoherentMotion_C#v1	1	500
635	1	6	61	3	3	3	3	368	232	1104	696	CoherentMotion_C#v1	1	500
764	0	2	23	1	2	3	3	143	457	429	1371	CoherentMotion_C#v1	1	500
624	1	5	51	3	3	3	3	312	288	936	864	CoherentMotion_C#v1	1	500
765	1	4	42	0	0	3	3	256	344	768	1032	CoherentMotion_C#v1	1	500
677	1	6	61	3	3	3	3	368	232	1104	696	CoherentMotion_C#v1	1	500
813	1	2	23	0	0	3	3	143	457	429	1371	CoherentMotion_C#v1	1	500
654	1	6	61	2	2	3	3	368	232	1104	696	CoherentMotion_C#v1	1	500
818	0	2	23	2	0	3	3	143	457	429	1371	CoherentMotion_C#v1	1	500
1197	0	0	5	3	2	3	3	31	569	93	1707	CoherentMotion_C#v1	1	500
672	0	2	23	3	0	3	3	143	457	429	1371	CoherentMotion_C#v1	1	500
559	1	4	42	3	3	3	3	256	344	768	1032	CoherentMotion_C#v1	1	500
914	1	3	33	2	2	3	3	199	401	597	1203	CoherentMotion_C#v1	1	500
1814	0	0	5	2	3	3	3	31	569	93	1707	CoherentMotion_C#v1	1	500
610	1	1	14	1	1	3	3	87	513	261	1539	CoherentMotion_C#v1	1	500
606	1	4	42	1	1	3	3	256	344	768	1032	CoherentMotion_C#v1	1	500
1715	0	0	5	0	2	3	3	31	569	93	1707	CoherentMotion_C#v1	1	500
675	1	7	70	0	0	3	3	424	176	1272	528	CoherentMotion_C#v1	1	500
954	1	7	70	2	2	3	3	424	176	1272	528	CoherentMotion_C#v1	1	500
838	1	3	33	0	0	3	3	199	401	597	1203	CoherentMotion_C#v1	1	500
847	1	4	42	3	3	3	3	256	344	768	1032	CoherentMotion_C#v1	1	500
780	1	6	61	1	1	3	3	368	232	1104	696	CoherentMotion_C#v1	1	500
908	1	2	23	3	3	3	3	143	457	429	1371	CoherentMotion_C#v1	1	500
954	1	2	23	2	2	3	3	143	457	429	1371	CoherentMotion_C#v1	1	500
966	1	3	33	3	3	3	3	199	401	597	1203	CoherentMotion_C#v1	1	500
837	0	0	5	1	2	3	3	31	569	93	1707	CoherentMotion_C#v1	1	500
938	1	6	61	2	2	3	3	368	232	1104	696	CoherentMotion_C#v1	1	500
1139	0	2	23	3	2	3	3	143	457	429	1371	CoherentMotion_C#v1	1	500
885	0	1	14	0	2	3	3	87	513	261	1539	CoherentMotion_C#v1	1	500
746	1	6	61	2	2	3	3	368	232	1104	696	CoherentMotion_C#v1	1	500
785	1	5	51	1	1	3	3	312	288	936	864	CoherentMotion_C#v1	1	500
746	1	5	51	1	1	3	3	312	288	936	864	CoherentMotion_C#v1	1	500
843	1	7	70	0	0	3	3	424	176	1272	528	CoherentMotion_C#v1	1	500
885	1	2	23	3	3	3	3	143	457	429	1371	CoherentMotion_C#v1	1	500
845	0	0	5	1	2	3	3	31	569	93	1707	CoherentMotion_C#v1	1	500
810	0	0	5	3	0	3	3	31	569	93	1707	CoherentMotion_C#v1	1	500
764	1	2	23	1	1	3	3	143	457	429	1371	CoherentMotion_C#v1	1	500
1859	1	2	23	0	0	3	3	143	457	429	1371	CoherentMotion_C#v1	1	500
907	1	5	51	3	3	3	3	312	288	936	864	CoherentMotion_C#v1	1	500
1295	0	0	5	1	2	3	3	31	569	93	1707	CoherentMotion_C#v1	1	500
837	1	3	33	3	3	3	3	199	401	597	1203	CoherentMotion_C#v1	1	500
2981	0	1	14	3	2	3	3	87	513	261	1539	CoherentMotion_C#v1	1	500
882	1	3	33	2	2	3	3	199	401	597	1203	CoherentMotion_C#v1	1	500
673	1	4	42	2	2	3	3	256	344	768	1032	CoherentMotion_C#v1	1	500
754	0	5	51	0	2	3	3	312	288	936	864	CoherentMotion_C#v1	1	500
1108	1	0	5	1	1	3	3	31	569	93	1707	CoherentMotion_C#v1	1	500
1310	1	0	5	1	1	3	3	31	569	93	1707	CoherentMotion_C#v1	1	500
884	1	3	33	1	1	3	3	199	401	597	1203	CoherentMotion_C#v1	1	500
735	1	7	70	3	3	3	3	424	176	1272	528	CoherentMotion_C#v1	1	500
2072	0	4	42	1	3	3	3	256	344	768	1032	CoherentMotion_C#v1	1	500
729	1	6	61	3	3	3	3	368	232	1104	696	CoherentMotion_C#v1	1	500
880	1	2	23	3	3	3	3	143	457	429	1371	CoherentMotion_C#v1	1	500
838	1	3	33	3	3	3	3	199	401	597	1203	CoherentMotion_C#v1	1	500
953	1	4	42	0	0	3	3	256	344	768	1032	CoherentMotion_C#v1	1	500
789	1	4	42	3	3	3	3	256	344	768	1032	CoherentMotion_C#v1	1	500
750	1	6	61	1	1	3	3	368	232	1104	696	CoherentMotion_C#v1	1	500
847	1	2	23	2	2	3	3	143	457	429	1371	CoherentMotion_C#v1	1	500
659	1	6	61	1	1	3	3	368	232	1104	696	CoherentMotion_C#v1	1	500
711	1	3	33	1	1	3	3	199	401	597	1203	CoherentMotion_C#v1	1	500
751	1	2	23	1	1	3	3	143	457	429	1371	CoherentMotion_C#v1	1	500
751	1	7	70	0	0	3	3	424	176	1272	528	CoherentMotion_C#v1	1	500
671	1	4	42	1	1	3	3	256	344	768	1032	CoherentMotion_C#v1	1	500
708	0	0	5	2	3	3	3	31	569	93	1707	CoherentMotion_C#v1	1	500
632	1	7	70	0	0	3	3	424	176	1272	528	CoherentMotion_C#v1	1	500
625	0	1	14	0	2	3	3	87	513	261	1539	CoherentMotion_C#v1	1	500
829	1	5	51	2	2	3	3	312	288	936	864	CoherentMotion_C#v1	1	500
767	1	6	61	3	3	3	3	368	232	1104	696	CoherentMotion_C#v1	1	500
784	1	3	33	3	3	3	3	199	401	597	1203	CoherentMotion_C#v1	1	500
746	1	1	14	3	3	3	3	87	513	261	1539	CoherentMotion_C#v1	1	500
850	1	4	42	2	2	3	3	256	344	768	1032	CoherentMotion_C#v1	1	500
796	1	5	51	0	0	3	3	312	288	936	864	CoherentMotion_C#v1	1	500
852	0	0	5	0	3	3	3	31	569	93	1707	CoherentMotion_C#v1	1	500
768	1	3	33	2	2	3	3	199	401	597	1203	CoherentMotion_C#v1	1	500
776	1	4	42	0	0	3	3	256	344	768	1032	CoherentMotion_C#v1	1	500
794	1	1	14	0	0	3	3	87	513	261	1539	CoherentMotion_C#v1	1	500
659	1	7	70	1	1	3	3	424	176	1272	528	CoherentMotion_C#v1	1	500
721	1	6	61	0	0	3	3	368	232	1104	696	CoherentMotion_C#v1	1	500
746	1	5	51	1	1	3	3	312	288	936	864	CoherentMotion_C#v1	1	500
766	1	4	42	2	2	3	3	256	344	768	1032	CoherentMotion_C#v1	1	500
919	1	7	70	3	3	3	3	424	176	1272	528	CoherentMotion_C#v1	1	500
853	1	4	42	3	3	3	3	256	344	768	1032	CoherentMotion_C#v1	1	500
865	1	1	14	2	2	3	3	87	513	261	1539	CoherentMotion_C#v1	1	500
947	0	0	5	1	3	3	3	31	569	93	1707	CoherentMotion_C#v1	1	500
889	1	3	33	0	0	3	3	199	401	597	1203	CoherentMotion_C#v1	1	500
953	1	2	23	2	2	3	3	143	457	429	1371	CoherentMotion_C#v1	1	500
1481	1	2	23	2	2	3	3	143	457	429	1371	CoherentMotion_C#v1	1	500
1377	1	3	33	0	0	3	3	199	401	597	1203	CoherentMotion_C#v1	1	500
629	1	7	70	1	1	3	3	424	176	1272	528	CoherentMotion_C#v1	1	500
745	1	6	61	0	0	3	3	368	232	1104	696	CoherentMotion_C#v1	1	500
610	1	7	70	3	3	3	3	424	176	1272	528	CoherentMotion_C#v1	1	500
663	1	2	23	1	1	3	3	143	457	429	1371	CoherentMotion_C#v1	1	500
709	1	6	61	2	2	3	3	368	232	1104	696	CoherentMotion_C#v1	1	500
1256	1	2	23	0	0	3	3	143	457	429	1371	CoherentMotion_C#v1	1	500
817	0	0	5	1	2	3	3	31	569	93	1707	CoherentMotion_C#v1	1	500
595	1	5	51	1	1	3	3	312	288	936	864	CoherentMotion_C#v1	1	500
599	1	6	61	1	1	3	3	368	232	1104	696	CoherentMotion_C#v1	1	500
596	1	2	23	1	1	3	3	143	457	429	1371	CoherentMotion_C#v1	1	500
575	1	0	5	1	1	3	3	31	569	93	1707	CoherentMotion_C#v1	1	500
698	1	6	61	0	0	3	3	368	232	1104	696	CoherentMotion_C#v1	1	500
665	1	4	42	2	2	3	3	256	344	768	1032	CoherentMotion_C#v1	1	500
1444	1	1	14	1	1	3	3	87	513	261	1539	CoherentMotion_C#v1	1	500
1361	0	1	14	2	0	3	3	87	513	261	1539	CoherentMotion_C#v1	1	500
777	1	5	51	1	1	3	3	312	288	936	864	CoherentMotion_C#v1	1	500
625	1	5	51	1	1	3	3	312	288	936	864	CoherentMotion_C#v1	1	500
966	1	5	51	2	2	3	3	312	288	936	864	CoherentMotion_C#v1	1	500
713	1	3	33	2	2	3	3	199	401	597	1203	CoherentMotion_C#v1	1	500
788	1	5	51	1	1	3	3	312	288	936	864	CoherentMotion_C#v1	1	500
997	1	5	51	0	0	3	3	312	288	936	864	CoherentMotion_C#v1	1	500
940	0	1	14	1	0	3	3	87	513	261	1539	CoherentMotion_C#v1	1	500
864	0	1	14	2	0	3	3	87	513	261	1539	CoherentMotion_C#v1	1	500
1132	0	0	5	0	2	3	3	31	569	93	1707	CoherentMotion_C#v1	1	500
981	0	2	23	3	2	3	3	143	457	429	1371	CoherentMotion_C#v1	1	500
708	1	3	33	2	2	3	3	199	401	597	1203	CoherentMotion_C#v1	1	500
1002	0	3	33	3	2	3	3	199	401	597	1203	CoherentMotion_C#v1	1	500
697	1	6	61	3	3	3	3	368	232	1104	696	CoherentMotion_C#v1	1	500
655	1	2	23	3	3	3	3	143	457	429	1371	CoherentMotion_C#v1	1	500
740	1	3	33	1	1	3	3	199	401	597	1203	CoherentMotion_C#v1	1	500
821	1	7	70	2	2	3	3	424	176	1272	528	CoherentMotion_C#v1	1	500
1280	0	0	5	3	2	3	3	31	569	93	1707	CoherentMotion_C#v1	1	500
957	1	5	51	2	2	3	3	312	288	936	864	CoherentMotion_C#v1	1	500
763	1	6	61	1	1	3	3	368	232	1104	696	CoherentMotion_C#v1	1	500
1155	1	6	61	3	3	3	3	368	232	1104	696	CoherentMotion_C#v1	1	500
810	1	4	42	0	0	3	3	256	344	768	1032	CoherentMotion_C#v1	1	500
904	0	0	5	3	2	3	3	31	569	93	1707	CoherentMotion_C#v1	1	500
843	1	7	70	3	3	3	3	424	176	1272	528	CoherentMotion_C#v1	1	500
948	1	4	42	0	0	3	3	256	344	768	1032	CoherentMotion_C#v1	1	500
866	1	6	61	3	3	3	3	368	232	1104	696	CoherentMotion_C#v1	1	500
766	1	7	70	3	3	3	3	424	176	1272	528	CoherentMotion_C#v1	1	500
890	1	1	14	0	0	3	3	87	513	261	1539	CoherentMotion_C#v1	1	500
883	0	2	23	1	2	3	3	143	457	429	1371	CoherentMotion_C#v1	1	500
630	1	4	42	3	3	3	3	256	344	768	1032	CoherentMotion_C#v1	1	500
2251	0	1	14	2	1	3	3	87	513	261	1539	CoherentMotion_C#v1	1	500
794	0	0	5	2	3	3	3	31	569	93	1707	CoherentMotion_C#v1	1	500
730	1	6	61	3	3	3	3	368	232	1104	696	CoherentMotion_C#v1	1	500
674	0	0	5	0	2	3	3	31	569	93	1707	CoherentMotion_C#v1	1	500
1056	1	5	51	1	1	3	3	312	288	936	864	CoherentMotion_C#v1	1	500
1816	0	0	5	2	0	3	3	31	569	93	1707	CoherentMotion_C#v1	1	500
1316	0	2	23	3	0	3	3	143	457	429	1371	CoherentMotion_C#v1	1	500
850	1	5	51	3	3	3	3	312	288	936	864	CoherentMotion_C#v1	1	500
990	0	0	5	3	2	3	3	31	569	93	1707	CoherentMotion_C#v1	1	500
619	1	7	70	2	2	3	3	424	176	1272	528	CoherentMotion_C#v1	1	500
1088	0	0	5	2	0	3	3	31	569	93	1707	CoherentMotion_C#v1	1	500
641	1	5	51	2	2	3	3	312	288	936	864	CoherentMotion_C#v1	1	500
582	1	1	14	0	0	3	3	87	513	261	1539	CoherentMotion_C#v1	1	500
762	1	7	70	3	3	3	3	424	176	1272	528	CoherentMotion_C#v1	1	500
827	1	6	61	1	1	3	3	368	232	1104	696	CoherentMotion_C#v1	1	500
709	1	3	33	1	1	3	3	199	401	597	1203	CoherentMotion_C#v1	1	500
677	1	2	23	0	0	3	3	143	457	429	1371	CoherentMotion_C#v1	1	500
675	1	6	61	0	0	3	3	368	232	1104	696	CoherentMotion_C#v1	1	500
752	0	2	23	3	0	3	3	143	457	429	1371	CoherentMotion_C#v1	1	500
698	1	6	61	1	1	3	3	368	232	1104	696	CoherentMotion_C#v1	1	500
641	1	6	61	0	0	3	3	368	232	1104	696	CoherentMotion_C#v1	1	500
716	1	5	51	0	0	3	3	312	288	936	864	CoherentMotion_C#v1	1	500
692	1	5	51	1	1	3	3	312	288	936	864	CoherentMotion_C#v1	1	500
546	1	5	51	0	0	3	3	312	288	936	864	CoherentMotion_C#v1	1	500
628	1	5	51	1	1	3	3	312	288	936	864	CoherentMotion_C#v1	1	500
601	1	6	61	1	1	3	3	368	232	1104	696	CoherentMotion_C#v1	1	500
799	1	4	42	2	2	3	3	256	344	768	1032	CoherentMotion_C#v1	1	500
895	0	1	14	3	0	3	3	87	513	261	1539	CoherentMotion_C#v1	1	500
588	1	4	42	1	1	3	3	256	344	768	1032	CoherentMotion_C#v1	1	500
689	0	0	5	1	0	3	3	31	569	93	1707	CoherentMotion_C#v1	1	500
759	1	7	70	0	0	3	3	424	176	1272	528	CoherentMotion_C#v1	1	500
1133	0	0	5	3	2	3	3	31	569	93	1707	CoherentMotion_C#v1	1	500
693	1	7	70	3	3	3	3	424	176	1272	528	CoherentMotion_C#v1	1	500
592	1	2	23	3	3	3	3	143	457	429	1371	CoherentMotion_C#v1	1	500
716	0	1	14	0	2	3	3	87	513	261	1539	CoherentMotion_C#v1	1	500
735	1	3	33	0	0	3	3	199	401	597	1203	CoherentMotion_C#v1	1	500
791	0	3	33	1	0	3	3	199	401	597	1203	CoherentMotion_C#v1	1	500
676	1	7	70	2	2	3	3	424	176	1272	528	CoherentMotion_C#v1	1	500
659	1	1	14	0	0	3	3	87	513	261	1539	CoherentMotion_C#v1	1	500
687	1	2	23	2	2	3	3	143	457	429	1371	CoherentMotion_C#v1	1	500
679	0	1	14	1	0	3	3	87	513	261	1539	CoherentMotion_C#v1	1	500
1013	1	1	14	2	2	3	3	87	513	261	1539	CoherentMotion_C#v1	1	500
644	1	6	61	1	1	3	3	368	232	1104	696	CoherentMotion_C#v1	1	500
865	0	1	14	1	3	3	3	87	513	261	1539	CoherentMotion_C#v1	1	500
996	1	2	23	3	3	3	3	143	457	429	1371	CoherentMotion_C#v1	1	500
650	1	7	70	2	2	3	3	424	176	1272	528	CoherentMotion_C#v1	1	500
868	1	7	70	0	0	3	3	424	176	1272	528	CoherentMotion_C#v1	1	500
731	1	3	33	1	1	3	3	199	401	597	1203	CoherentMotion_C#v1	1	500
899	0	0	5	2	3	3	3	31	569	93	1707	CoherentMotion_C#v1	1	500
822	1	3	33	0	0	3	3	199	401	597	1203	CoherentMotion_C#v1	1	500
664	1	7	70	0	0	3	3	424	176	1272	528	CoherentMotion_C#v1	1	500
667	1	4	42	1	1	3	3	256	344	768	1032	CoherentMotion_C#v1	1	500
1644	1	5	51	0	0	3	3	312	288	936	864	CoherentMotion_C#v1	1	500
1019	1	3	33	1	1	3	3	199	401	597	1203	CoherentMotion_C#v1	1	500
