# Supplementary material for: The Leuven Embedded Figures Test (L-EFT): measuring perception, intelligence or executive function?
Source: PeerJ. 2018 Mar 26;6:e4524. doi: 10.7717/peerj.4524 (PMC5875396; doi:10.7717/peerj.4524)
Supplement: Supplemental Information 9 [file peerj-06-4524-s009.zip › Study 1/CoherentMotion/119080CoherentMotion.csv]

ReactionTime	Accuracy	CoherenceLevel	CoherenceValue	StimDirection	RespDirection	G_MeanCoherentSpeed	G_MeanRandomSpeed	TotalCoherent	TotalRandom	TotalCoherentSpeed	TotalRandomSpeed	TestID	MainPrac	MotionDuration
1273	1	2	23	3	3	3	3	143	457	429	1371	CoherentMotion_C#v1	0	1000
1026	1	4	42	3	3	3	3	256	344	768	1032	CoherentMotion_C#v1	0	1000
1183	0	0	5	3	2	3	3	31	569	93	1707	CoherentMotion_C#v1	0	1000
1171	0	0	5	0	1	3	3	31	569	93	1707	CoherentMotion_C#v1	0	1000
1557	0	1	14	3	2	3	3	87	513	261	1539	CoherentMotion_C#v1	0	1000
1120	0	0	5	3	2	3	3	31	569	93	1707	CoherentMotion_C#v1	0	1000
1023	0	1	14	1	3	3	3	87	513	261	1539	CoherentMotion_C#v1	0	1000
5588	1	7	70	0	0	3	3	424	176	1272	528	CoherentMotion_C#v1	0	1000
1540	1	5	51	3	3	3	3	312	288	936	864	CoherentMotion_C#v1	0	1000
2572	1	3	33	2	2	3	3	199	401	597	1203	CoherentMotion_C#v1	0	1000
1363	0	0	5	2	3	3	3	31	569	93	1707	CoherentMotion_C#v1	0	1000
2251	1	7	70	0	0	3	3	424	176	1272	528	CoherentMotion_C#v1	0	1000
1970	0	4	42	0	3	3	3	256	344	768	1032	CoherentMotion_C#v1	0	1000
1213	1	7	70	3	3	3	3	424	176	1272	528	CoherentMotion_C#v1	0	1000
2876	0	6	61	0	2	3	3	368	232	1104	696	CoherentMotion_C#v1	0	1000
1323	0	0	5	2	1	3	3	31	569	93	1707	CoherentMotion_C#v1	0	1000
1354	0	6	61	0	2	3	3	368	232	1104	696	CoherentMotion_C#v1	0	1000
1498	0	5	51	0	2	3	3	312	288	936	864	CoherentMotion_C#v1	0	1000
1114	1	4	42	3	3	3	3	256	344	768	1032	CoherentMotion_C#v1	0	1000
1648	1	2	23	1	1	3	3	143	457	429	1371	CoherentMotion_C#v1	0	1000
1422	1	4	42	2	2	3	3	256	344	768	1032	CoherentMotion_C#v1	0	1000
1478	0	6	61	2	0	3	3	368	232	1104	696	CoherentMotion_C#v1	0	1000
2066	1	0	5	3	3	3	3	31	569	93	1707	CoherentMotion_C#v1	0	1000
1257	0	7	70	3	1	3	3	424	176	1272	528	CoherentMotion_C#v1	0	1000
1874	0	2	23	0	2	3	3	143	457	429	1371	CoherentMotion_C#v1	0	1000
2063	0	2	23	3	1	3	3	143	457	429	1371	CoherentMotion_C#v1	0	1000
1312	1	3	33	3	3	3	3	199	401	597	1203	CoherentMotion_C#v1	0	1000
1503	0	4	42	3	1	3	3	256	344	768	1032	CoherentMotion_C#v1	0	1000
1458	1	3	33	0	0	3	3	199	401	597	1203	CoherentMotion_C#v1	0	1000
1652	0	2	23	0	2	3	3	143	457	429	1371	CoherentMotion_C#v1	0	1000
1308	1	4	42	2	2	3	3	256	344	768	1032	CoherentMotion_C#v1	0	1000
1635	0	1	14	0	3	3	3	87	513	261	1539	CoherentMotion_C#v1	0	1000
1169	0	6	61	0	2	3	3	368	232	1104	696	CoherentMotion_C#v1	0	1000
1124	1	7	70	2	2	3	3	424	176	1272	528	CoherentMotion_C#v1	0	1000
1782	1	7	70	3	3	3	3	424	176	1272	528	CoherentMotion_C#v1	0	1000
1040	1	4	42	2	2	3	3	256	344	768	1032	CoherentMotion_C#v1	0	1000
1672	1	4	42	1	1	3	3	256	344	768	1032	CoherentMotion_C#v1	0	1000
1094	1	5	51	2	2	3	3	312	288	936	864	CoherentMotion_C#v1	0	1000
1081	1	6	61	2	2	3	3	368	232	1104	696	CoherentMotion_C#v1	0	1000
1102	1	0	5	3	3	3	3	31	569	93	1707	CoherentMotion_C#v1	0	1000
1681	0	0	5	0	1	3	3	31	569	93	1707	CoherentMotion_C#v1	0	1000
1866	1	7	70	0	0	3	3	424	176	1272	528	CoherentMotion_C#v1	0	1000
1311	1	7	70	1	1	3	3	424	176	1272	528	CoherentMotion_C#v1	0	1000
1470	1	6	61	3	3	3	3	368	232	1104	696	CoherentMotion_C#v1	0	1000
1497	1	3	33	0	0	3	3	199	401	597	1203	CoherentMotion_C#v1	0	1000
1620	0	5	51	0	3	3	3	312	288	936	864	CoherentMotion_C#v1	0	1000
1024	1	4	42	0	0	3	3	256	344	768	1032	CoherentMotion_C#v1	0	1000
1161	1	4	42	2	2	3	3	256	344	768	1032	CoherentMotion_C#v1	0	1000
1051	1	6	61	2	2	3	3	368	232	1104	696	CoherentMotion_C#v1	0	1000
1176	0	3	33	3	2	3	3	199	401	597	1203	CoherentMotion_C#v1	0	1000
1743	1	7	70	2	2	3	3	424	176	1272	528	CoherentMotion_C#v1	0	1000
1272	1	4	42	0	0	3	3	256	344	768	1032	CoherentMotion_C#v1	0	1000
1156	0	3	33	0	1	3	3	199	401	597	1203	CoherentMotion_C#v1	0	1000
1576	1	3	33	1	1	3	3	199	401	597	1203	CoherentMotion_C#v1	0	1000
1325	1	0	5	3	3	3	3	31	569	93	1707	CoherentMotion_C#v1	0	1000
1571	1	1	14	1	1	3	3	87	513	261	1539	CoherentMotion_C#v1	0	1000
1199	0	1	14	1	3	3	3	87	513	261	1539	CoherentMotion_C#v1	0	1000
1204	1	3	33	1	1	3	3	199	401	597	1203	CoherentMotion_C#v1	0	1000
1216	0	3	33	0	2	3	3	199	401	597	1203	CoherentMotion_C#v1	0	1000
1141	1	5	51	1	1	3	3	312	288	936	864	CoherentMotion_C#v1	0	1000
1607	0	2	23	0	2	3	3	143	457	429	1371	CoherentMotion_C#v1	0	1000
1116	0	0	5	3	0	3	3	31	569	93	1707	CoherentMotion_C#v1	0	1000
1662	0	2	23	0	1	3	3	143	457	429	1371	CoherentMotion_C#v1	0	1000
1525	1	4	42	1	1	3	3	256	344	768	1032	CoherentMotion_C#v1	0	1000
1377	1	7	70	3	3	3	3	424	176	1272	528	CoherentMotion_C#v1	0	1000
1416	0	2	23	3	2	3	3	143	457	429	1371	CoherentMotion_C#v1	0	1000
1155	0	2	23	3	2	3	3	143	457	429	1371	CoherentMotion_C#v1	0	1000
1549	1	6	61	0	0	3	3	368	232	1104	696	CoherentMotion_C#v1	0	1000
1024	1	5	51	2	2	3	3	312	288	936	864	CoherentMotion_C#v1	0	1000
1607	0	1	14	1	3	3	3	87	513	261	1539	CoherentMotion_C#v1	0	1000
2022	1	7	70	3	3	3	3	424	176	1272	528	CoherentMotion_C#v1	0	1000
1744	0	1	14	2	0	3	3	87	513	261	1539	CoherentMotion_C#v1	0	1000
1526	1	6	61	2	2	3	3	368	232	1104	696	CoherentMotion_C#v1	0	1000
1078	1	4	42	0	0	3	3	256	344	768	1032	CoherentMotion_C#v1	0	1000
1750	0	3	33	3	1	3	3	199	401	597	1203	CoherentMotion_C#v1	0	1000
1500	1	7	70	0	0	3	3	424	176	1272	528	CoherentMotion_C#v1	0	1000
1363	0	5	51	0	2	3	3	312	288	936	864	CoherentMotion_C#v1	0	1000
2296	1	1	14	3	3	3	3	87	513	261	1539	CoherentMotion_C#v1	0	1000
1380	1	5	51	2	2	3	3	312	288	936	864	CoherentMotion_C#v1	0	1000
1188	1	1	14	0	0	3	3	87	513	261	1539	CoherentMotion_C#v1	0	1000
926	1	5	51	2	2	3	3	312	288	936	864	CoherentMotion_C#v1	1	500
831	1	1	14	3	3	3	3	87	513	261	1539	CoherentMotion_C#v1	1	500
781	1	2	23	2	2	3	3	143	457	429	1371	CoherentMotion_C#v1	1	500
950	1	0	5	3	3	3	3	31	569	93	1707	CoherentMotion_C#v1	1	500
738	1	6	61	1	1	3	3	368	232	1104	696	CoherentMotion_C#v1	1	500
692	1	5	51	1	1	3	3	312	288	936	864	CoherentMotion_C#v1	1	500
746	1	4	42	1	1	3	3	256	344	768	1032	CoherentMotion_C#v1	1	500
817	1	0	5	2	2	3	3	31	569	93	1707	CoherentMotion_C#v1	1	500
812	0	2	23	2	1	3	3	143	457	429	1371	CoherentMotion_C#v1	1	500
973	1	2	23	3	3	3	3	143	457	429	1371	CoherentMotion_C#v1	1	500
1340	1	5	51	0	0	3	3	312	288	936	864	CoherentMotion_C#v1	1	500
711	1	4	42	3	3	3	3	256	344	768	1032	CoherentMotion_C#v1	1	500
618	1	4	42	1	1	3	3	256	344	768	1032	CoherentMotion_C#v1	1	500
615	1	6	61	2	2	3	3	368	232	1104	696	CoherentMotion_C#v1	1	500
652	1	7	70	1	1	3	3	424	176	1272	528	CoherentMotion_C#v1	1	500
721	1	2	23	3	3	3	3	143	457	429	1371	CoherentMotion_C#v1	1	500
720	1	4	42	0	0	3	3	256	344	768	1032	CoherentMotion_C#v1	1	500
670	1	7	70	1	1	3	3	424	176	1272	528	CoherentMotion_C#v1	1	500
1053	0	0	5	1	3	3	3	31	569	93	1707	CoherentMotion_C#v1	1	500
713	1	7	70	2	2	3	3	424	176	1272	528	CoherentMotion_C#v1	1	500
637	1	5	51	1	1	3	3	312	288	936	864	CoherentMotion_C#v1	1	500
962	0	0	5	2	3	3	3	31	569	93	1707	CoherentMotion_C#v1	1	500
880	1	2	23	2	2	3	3	143	457	429	1371	CoherentMotion_C#v1	1	500
1204	0	2	23	1	3	3	3	143	457	429	1371	CoherentMotion_C#v1	1	500
671	1	4	42	2	2	3	3	256	344	768	1032	CoherentMotion_C#v1	1	500
788	1	6	61	3	3	3	3	368	232	1104	696	CoherentMotion_C#v1	1	500
621	1	5	51	2	2	3	3	312	288	936	864	CoherentMotion_C#v1	1	500
610	1	7	70	1	1	3	3	424	176	1272	528	CoherentMotion_C#v1	1	500
704	1	7	70	2	2	3	3	424	176	1272	528	CoherentMotion_C#v1	1	500
758	1	6	61	0	0	3	3	368	232	1104	696	CoherentMotion_C#v1	1	500
607	1	7	70	3	3	3	3	424	176	1272	528	CoherentMotion_C#v1	1	500
716	1	4	42	3	3	3	3	256	344	768	1032	CoherentMotion_C#v1	1	500
651	1	3	33	1	1	3	3	199	401	597	1203	CoherentMotion_C#v1	1	500
640	1	3	33	3	3	3	3	199	401	597	1203	CoherentMotion_C#v1	1	500
542	1	4	42	1	1	3	3	256	344	768	1032	CoherentMotion_C#v1	1	500
808	1	5	51	0	0	3	3	312	288	936	864	CoherentMotion_C#v1	1	500
587	1	3	33	3	3	3	3	199	401	597	1203	CoherentMotion_C#v1	1	500
528	0	0	5	0	1	3	3	31	569	93	1707	CoherentMotion_C#v1	1	500
1264	1	4	42	0	0	3	3	256	344	768	1032	CoherentMotion_C#v1	1	500
725	1	3	33	0	0	3	3	199	401	597	1203	CoherentMotion_C#v1	1	500
1014	0	0	5	0	3	3	3	31	569	93	1707	CoherentMotion_C#v1	1	500
1141	0	0	5	1	2	3	3	31	569	93	1707	CoherentMotion_C#v1	1	500
806	1	2	23	0	0	3	3	143	457	429	1371	CoherentMotion_C#v1	1	500
737	1	4	42	2	2	3	3	256	344	768	1032	CoherentMotion_C#v1	1	500
633	1	6	61	1	1	3	3	368	232	1104	696	CoherentMotion_C#v1	1	500
765	0	0	5	0	3	3	3	31	569	93	1707	CoherentMotion_C#v1	1	500
693	0	0	5	0	2	3	3	31	569	93	1707	CoherentMotion_C#v1	1	500
1044	0	0	5	2	3	3	3	31	569	93	1707	CoherentMotion_C#v1	1	500
706	0	2	23	3	2	3	3	143	457	429	1371	CoherentMotion_C#v1	1	500
591	1	2	23	2	2	3	3	143	457	429	1371	CoherentMotion_C#v1	1	500
646	1	5	51	3	3	3	3	312	288	936	864	CoherentMotion_C#v1	1	500
636	1	3	33	2	2	3	3	199	401	597	1203	CoherentMotion_C#v1	1	500
626	1	0	5	2	2	3	3	31	569	93	1707	CoherentMotion_C#v1	1	500
656	1	1	14	2	2	3	3	87	513	261	1539	CoherentMotion_C#v1	1	500
710	1	2	23	3	3	3	3	143	457	429	1371	CoherentMotion_C#v1	1	500
613	1	3	33	1	1	3	3	199	401	597	1203	CoherentMotion_C#v1	1	500
809	0	3	33	1	3	3	3	199	401	597	1203	CoherentMotion_C#v1	1	500
707	1	3	33	2	2	3	3	199	401	597	1203	CoherentMotion_C#v1	1	500
527	1	2	23	1	1	3	3	143	457	429	1371	CoherentMotion_C#v1	1	500
804	0	0	5	1	3	3	3	31	569	93	1707	CoherentMotion_C#v1	1	500
874	1	2	23	1	1	3	3	143	457	429	1371	CoherentMotion_C#v1	1	500
826	0	0	5	1	3	3	3	31	569	93	1707	CoherentMotion_C#v1	1	500
708	1	5	51	1	1	3	3	312	288	936	864	CoherentMotion_C#v1	1	500
763	1	6	61	3	3	3	3	368	232	1104	696	CoherentMotion_C#v1	1	500
756	0	5	51	0	2	3	3	312	288	936	864	CoherentMotion_C#v1	1	500
860	0	0	5	1	2	3	3	31	569	93	1707	CoherentMotion_C#v1	1	500
799	1	6	61	3	3	3	3	368	232	1104	696	CoherentMotion_C#v1	1	500
624	1	5	51	3	3	3	3	312	288	936	864	CoherentMotion_C#v1	1	500
689	1	1	14	2	2	3	3	87	513	261	1539	CoherentMotion_C#v1	1	500
612	0	0	5	0	1	3	3	31	569	93	1707	CoherentMotion_C#v1	1	500
704	1	4	42	2	2	3	3	256	344	768	1032	CoherentMotion_C#v1	1	500
720	1	7	70	0	0	3	3	424	176	1272	528	CoherentMotion_C#v1	1	500
592	1	5	51	3	3	3	3	312	288	936	864	CoherentMotion_C#v1	1	500
588	1	3	33	1	1	3	3	199	401	597	1203	CoherentMotion_C#v1	1	500
552	1	5	51	2	2	3	3	312	288	936	864	CoherentMotion_C#v1	1	500
650	1	7	70	1	1	3	3	424	176	1272	528	CoherentMotion_C#v1	1	500
545	1	5	51	3	3	3	3	312	288	936	864	CoherentMotion_C#v1	1	500
681	1	6	61	0	0	3	3	368	232	1104	696	CoherentMotion_C#v1	1	500
781	1	4	42	0	0	3	3	256	344	768	1032	CoherentMotion_C#v1	1	500
569	1	6	61	3	3	3	3	368	232	1104	696	CoherentMotion_C#v1	1	500
1133	1	4	42	3	3	3	3	256	344	768	1032	CoherentMotion_C#v1	1	500
567	1	2	23	1	1	3	3	143	457	429	1371	CoherentMotion_C#v1	1	500
627	1	7	70	3	3	3	3	424	176	1272	528	CoherentMotion_C#v1	1	500
864	0	2	23	2	1	3	3	143	457	429	1371	CoherentMotion_C#v1	1	500
626	1	5	51	1	1	3	3	312	288	936	864	CoherentMotion_C#v1	1	500
649	0	3	33	0	3	3	3	199	401	597	1203	CoherentMotion_C#v1	1	500
997	1	6	61	0	0	3	3	368	232	1104	696	CoherentMotion_C#v1	1	500
756	1	7	70	1	1	3	3	424	176	1272	528	CoherentMotion_C#v1	1	500
620	1	7	70	1	1	3	3	424	176	1272	528	CoherentMotion_C#v1	1	500
640	1	0	5	2	2	3	3	31	569	93	1707	CoherentMotion_C#v1	1	500
1335	0	0	5	0	2	3	3	31	569	93	1707	CoherentMotion_C#v1	1	500
1774	0	1	14	1	2	3	3	87	513	261	1539	CoherentMotion_C#v1	1	500
545	1	2	23	2	2	3	3	143	457	429	1371	CoherentMotion_C#v1	1	500
803	0	6	61	1	3	3	3	368	232	1104	696	CoherentMotion_C#v1	1	500
1172	0	2	23	0	1	3	3	143	457	429	1371	CoherentMotion_C#v1	1	500
1095	1	3	33	3	3	3	3	199	401	597	1203	CoherentMotion_C#v1	1	500
695	1	6	61	2	2	3	3	368	232	1104	696	CoherentMotion_C#v1	1	500
895	0	1	14	0	1	3	3	87	513	261	1539	CoherentMotion_C#v1	1	500
619	1	2	23	2	2	3	3	143	457	429	1371	CoherentMotion_C#v1	1	500
872	1	3	33	0	0	3	3	199	401	597	1203	CoherentMotion_C#v1	1	500
727	1	3	33	2	2	3	3	199	401	597	1203	CoherentMotion_C#v1	1	500
586	1	5	51	2	2	3	3	312	288	936	864	CoherentMotion_C#v1	1	500
640	0	5	51	0	2	3	3	312	288	936	864	CoherentMotion_C#v1	1	500
603	1	4	42	3	3	3	3	256	344	768	1032	CoherentMotion_C#v1	1	500
674	1	3	33	2	2	3	3	199	401	597	1203	CoherentMotion_C#v1	1	500
935	0	0	5	1	0	3	3	31	569	93	1707	CoherentMotion_C#v1	1	500
629	1	6	61	3	3	3	3	368	232	1104	696	CoherentMotion_C#v1	1	500
759	1	5	51	2	2	3	3	312	288	936	864	CoherentMotion_C#v1	1	500
673	1	6	61	3	3	3	3	368	232	1104	696	CoherentMotion_C#v1	1	500
696	1	4	42	0	0	3	3	256	344	768	1032	CoherentMotion_C#v1	1	500
1106	0	2	23	1	3	3	3	143	457	429	1371	CoherentMotion_C#v1	1	500
687	1	6	61	1	1	3	3	368	232	1104	696	CoherentMotion_C#v1	1	500
1111	1	1	14	3	3	3	3	87	513	261	1539	CoherentMotion_C#v1	1	500
656	1	5	51	1	1	3	3	312	288	936	864	CoherentMotion_C#v1	1	500
670	1	7	70	3	3	3	3	424	176	1272	528	CoherentMotion_C#v1	1	500
668	1	6	61	1	1	3	3	368	232	1104	696	CoherentMotion_C#v1	1	500
770	1	1	14	3	3	3	3	87	513	261	1539	CoherentMotion_C#v1	1	500
874	0	1	14	3	2	3	3	87	513	261	1539	CoherentMotion_C#v1	1	500
1126	0	2	23	0	3	3	3	143	457	429	1371	CoherentMotion_C#v1	1	500
816	0	2	23	0	3	3	3	143	457	429	1371	CoherentMotion_C#v1	1	500
624	0	2	23	2	0	3	3	143	457	429	1371	CoherentMotion_C#v1	1	500
841	1	6	61	0	0	3	3	368	232	1104	696	CoherentMotion_C#v1	1	500
1024	0	2	23	2	1	3	3	143	457	429	1371	CoherentMotion_C#v1	1	500
655	1	7	70	0	0	3	3	424	176	1272	528	CoherentMotion_C#v1	1	500
813	1	1	14	3	3	3	3	87	513	261	1539	CoherentMotion_C#v1	1	500
687	1	7	70	2	2	3	3	424	176	1272	528	CoherentMotion_C#v1	1	500
741	1	6	61	0	0	3	3	368	232	1104	696	CoherentMotion_C#v1	1	500
853	0	1	14	3	1	3	3	87	513	261	1539	CoherentMotion_C#v1	1	500
840	0	3	33	2	0	3	3	199	401	597	1203	CoherentMotion_C#v1	1	500
793	0	6	61	3	2	3	3	368	232	1104	696	CoherentMotion_C#v1	1	500
802	1	3	33	0	0	3	3	199	401	597	1203	CoherentMotion_C#v1	1	500
804	1	2	23	2	2	3	3	143	457	429	1371	CoherentMotion_C#v1	1	500
758	1	3	33	3	3	3	3	199	401	597	1203	CoherentMotion_C#v1	1	500
766	1	3	33	2	2	3	3	199	401	597	1203	CoherentMotion_C#v1	1	500
639	1	3	33	2	2	3	3	199	401	597	1203	CoherentMotion_C#v1	1	500
732	1	7	70	1	1	3	3	424	176	1272	528	CoherentMotion_C#v1	1	500
652	1	7	70	1	1	3	3	424	176	1272	528	CoherentMotion_C#v1	1	500
729	0	4	42	0	2	3	3	256	344	768	1032	CoherentMotion_C#v1	1	500
824	0	2	23	1	3	3	3	143	457	429	1371	CoherentMotion_C#v1	1	500
1810	0	4	42	0	2	3	3	256	344	768	1032	CoherentMotion_C#v1	1	500
668	1	5	51	0	0	3	3	312	288	936	864	CoherentMotion_C#v1	1	500
707	0	1	14	3	2	3	3	87	513	261	1539	CoherentMotion_C#v1	1	500
1003	1	6	61	2	2	3	3	368	232	1104	696	CoherentMotion_C#v1	1	500
1010	1	1	14	2	2	3	3	87	513	261	1539	CoherentMotion_C#v1	1	500
1049	0	1	14	0	2	3	3	87	513	261	1539	CoherentMotion_C#v1	1	500
872	0	2	23	1	3	3	3	143	457	429	1371	CoherentMotion_C#v1	1	500
780	0	1	14	3	2	3	3	87	513	261	1539	CoherentMotion_C#v1	1	500
724	1	7	70	0	0	3	3	424	176	1272	528	CoherentMotion_C#v1	1	500
691	1	6	61	0	0	3	3	368	232	1104	696	CoherentMotion_C#v1	1	500
691	0	3	33	1	0	3	3	199	401	597	1203	CoherentMotion_C#v1	1	500
525	0	2	23	3	1	3	3	143	457	429	1371	CoherentMotion_C#v1	1	500
528	0	3	33	2	3	3	3	199	401	597	1203	CoherentMotion_C#v1	1	500
990	1	3	33	2	2	3	3	199	401	597	1203	CoherentMotion_C#v1	1	500
828	1	0	5	0	0	3	3	31	569	93	1707	CoherentMotion_C#v1	1	500
693	1	5	51	3	3	3	3	312	288	936	864	CoherentMotion_C#v1	1	500
606	1	4	42	2	2	3	3	256	344	768	1032	CoherentMotion_C#v1	1	500
723	0	0	5	1	0	3	3	31	569	93	1707	CoherentMotion_C#v1	1	500
705	1	3	33	1	1	3	3	199	401	597	1203	CoherentMotion_C#v1	1	500
841	1	1	14	3	3	3	3	87	513	261	1539	CoherentMotion_C#v1	1	500
722	0	0	5	0	3	3	3	31	569	93	1707	CoherentMotion_C#v1	1	500
649	1	5	51	1	1	3	3	312	288	936	864	CoherentMotion_C#v1	1	500
544	1	7	70	2	2	3	3	424	176	1272	528	CoherentMotion_C#v1	1	500
650	1	6	61	1	1	3	3	368	232	1104	696	CoherentMotion_C#v1	1	500
708	1	3	33	0	0	3	3	199	401	597	1203	CoherentMotion_C#v1	1	500
615	1	7	70	3	3	3	3	424	176	1272	528	CoherentMotion_C#v1	1	500
563	1	2	23	1	1	3	3	143	457	429	1371	CoherentMotion_C#v1	1	500
535	1	4	42	2	2	3	3	256	344	768	1032	CoherentMotion_C#v1	1	500
834	0	0	5	3	2	3	3	31	569	93	1707	CoherentMotion_C#v1	1	500
731	0	1	14	1	3	3	3	87	513	261	1539	CoherentMotion_C#v1	1	500
531	1	4	42	0	0	3	3	256	344	768	1032	CoherentMotion_C#v1	1	500
755	1	0	5	3	3	3	3	31	569	93	1707	CoherentMotion_C#v1	1	500
766	1	6	61	2	2	3	3	368	232	1104	696	CoherentMotion_C#v1	1	500
639	0	1	14	1	2	3	3	87	513	261	1539	CoherentMotion_C#v1	1	500
732	1	6	61	1	1	3	3	368	232	1104	696	CoherentMotion_C#v1	1	500
819	1	1	14	0	0	3	3	87	513	261	1539	CoherentMotion_C#v1	1	500
701	1	3	33	2	2	3	3	199	401	597	1203	CoherentMotion_C#v1	1	500
728	0	7	70	0	2	3	3	424	176	1272	528	CoherentMotion_C#v1	1	500
1372	0	5	51	2	0	3	3	312	288	936	864	CoherentMotion_C#v1	1	500
1619	0	1	14	2	3	3	3	87	513	261	1539	CoherentMotion_C#v1	1	500
769	1	7	70	0	0	3	3	424	176	1272	528	CoherentMotion_C#v1	1	500
762	0	2	23	1	2	3	3	143	457	429	1371	CoherentMotion_C#v1	1	500
1530	1	0	5	0	0	3	3	31	569	93	1707	CoherentMotion_C#v1	1	500
629	1	6	61	0	0	3	3	368	232	1104	696	CoherentMotion_C#v1	1	500
852	1	4	42	2	2	3	3	256	344	768	1032	CoherentMotion_C#v1	1	500
878	0	0	5	2	3	3	3	31	569	93	1707	CoherentMotion_C#v1	1	500
842	0	2	23	1	2	3	3	143	457	429	1371	CoherentMotion_C#v1	1	500
749	0	6	61	2	0	3	3	368	232	1104	696	CoherentMotion_C#v1	1	500
2484	1	0	5	2	2	3	3	31	569	93	1707	CoherentMotion_C#v1	1	500
593	1	7	70	2	2	3	3	424	176	1272	528	CoherentMotion_C#v1	1	500
725	1	5	51	0	0	3	3	312	288	936	864	CoherentMotion_C#v1	1	500
636	0	4	42	0	2	3	3	256	344	768	1032	CoherentMotion_C#v1	1	500
723	1	6	61	0	0	3	3	368	232	1104	696	CoherentMotion_C#v1	1	500
1033	0	1	14	0	1	3	3	87	513	261	1539	CoherentMotion_C#v1	1	500
528	1	4	42	2	2	3	3	256	344	768	1032	CoherentMotion_C#v1	1	500
804	0	1	14	0	2	3	3	87	513	261	1539	CoherentMotion_C#v1	1	500
677	1	7	70	2	2	3	3	424	176	1272	528	CoherentMotion_C#v1	1	500
818	1	4	42	2	2	3	3	256	344	768	1032	CoherentMotion_C#v1	1	500
905	0	3	33	1	2	3	3	199	401	597	1203	CoherentMotion_C#v1	1	500
768	0	1	14	0	3	3	3	87	513	261	1539	CoherentMotion_C#v1	1	500
595	1	7	70	1	1	3	3	424	176	1272	528	CoherentMotion_C#v1	1	500
683	1	2	23	2	2	3	3	143	457	429	1371	CoherentMotion_C#v1	1	500
803	1	7	70	0	0	3	3	424	176	1272	528	CoherentMotion_C#v1	1	500
629	1	7	70	1	1	3	3	424	176	1272	528	CoherentMotion_C#v1	1	500
779	0	0	5	0	2	3	3	31	569	93	1707	CoherentMotion_C#v1	1	500
660	1	5	51	1	1	3	3	312	288	936	864	CoherentMotion_C#v1	1	500
664	0	0	5	2	3	3	3	31	569	93	1707	CoherentMotion_C#v1	1	500
1710	1	6	61	2	2	3	3	368	232	1104	696	CoherentMotion_C#v1	1	500
727	1	0	5	1	1	3	3	31	569	93	1707	CoherentMotion_C#v1	1	500
879	1	7	70	1	1	3	3	424	176	1272	528	CoherentMotion_C#v1	1	500
1091	1	6	61	3	3	3	3	368	232	1104	696	CoherentMotion_C#v1	1	500
556	1	4	42	2	2	3	3	256	344	768	1032	CoherentMotion_C#v1	1	500
1079	1	2	23	3	3	3	3	143	457	429	1371	CoherentMotion_C#v1	1	500
624	1	7	70	2	2	3	3	424	176	1272	528	CoherentMotion_C#v1	1	500
612	1	6	61	1	1	3	3	368	232	1104	696	CoherentMotion_C#v1	1	500
664	1	6	61	1	1	3	3	368	232	1104	696	CoherentMotion_C#v1	1	500
694	1	3	33	3	3	3	3	199	401	597	1203	CoherentMotion_C#v1	1	500
605	1	4	42	2	2	3	3	256	344	768	1032	CoherentMotion_C#v1	1	500
585	1	3	33	1	1	3	3	199	401	597	1203	CoherentMotion_C#v1	1	500
590	1	4	42	1	1	3	3	256	344	768	1032	CoherentMotion_C#v1	1	500
969	1	1	14	0	0	3	3	87	513	261	1539	CoherentMotion_C#v1	1	500
920	1	1	14	0	0	3	3	87	513	261	1539	CoherentMotion_C#v1	1	500
676	1	6	61	2	2	3	3	368	232	1104	696	CoherentMotion_C#v1	1	500
1155	0	2	23	3	0	3	3	143	457	429	1371	CoherentMotion_C#v1	1	500
773	1	4	42	2	2	3	3	256	344	768	1032	CoherentMotion_C#v1	1	500
697	1	2	23	3	3	3	3	143	457	429	1371	CoherentMotion_C#v1	1	500
684	1	7	70	2	2	3	3	424	176	1272	528	CoherentMotion_C#v1	1	500
527	1	7	70	2	2	3	3	424	176	1272	528	CoherentMotion_C#v1	1	500
645	1	5	51	2	2	3	3	312	288	936	864	CoherentMotion_C#v1	1	500
651	1	4	42	1	1	3	3	256	344	768	1032	CoherentMotion_C#v1	1	500
864	1	3	33	3	3	3	3	199	401	597	1203	CoherentMotion_C#v1	1	500
556	1	7	70	2	2	3	3	424	176	1272	528	CoherentMotion_C#v1	1	500
775	1	6	61	0	0	3	3	368	232	1104	696	CoherentMotion_C#v1	1	500
1816	0	1	14	2	0	3	3	87	513	261	1539	CoherentMotion_C#v1	1	500
962	1	4	42	0	0	3	3	256	344	768	1032	CoherentMotion_C#v1	1	500
716	1	6	61	2	2	3	3	368	232	1104	696	CoherentMotion_C#v1	1	500
974	0	1	14	3	0	3	3	87	513	261	1539	CoherentMotion_C#v1	1	500
685	1	2	23	3	3	3	3	143	457	429	1371	CoherentMotion_C#v1	1	500
762	1	3	33	0	0	3	3	199	401	597	1203	CoherentMotion_C#v1	1	500
680	1	5	51	3	3	3	3	312	288	936	864	CoherentMotion_C#v1	1	500
707	0	1	14	3	0	3	3	87	513	261	1539	CoherentMotion_C#v1	1	500
698	1	5	51	1	1	3	3	312	288	936	864	CoherentMotion_C#v1	1	500
704	1	5	51	2	2	3	3	312	288	936	864	CoherentMotion_C#v1	1	500
782	0	0	5	2	1	3	3	31	569	93	1707	CoherentMotion_C#v1	1	500
808	1	3	33	3	3	3	3	199	401	597	1203	CoherentMotion_C#v1	1	500
840	1	0	5	2	2	3	3	31	569	93	1707	CoherentMotion_C#v1	1	500
860	1	1	14	0	0	3	3	87	513	261	1539	CoherentMotion_C#v1	1	500
639	1	7	70	1	1	3	3	424	176	1272	528	CoherentMotion_C#v1	1	500
1300	0	0	5	1	3	3	3	31	569	93	1707	CoherentMotion_C#v1	1	500
742	1	1	14	2	2	3	3	87	513	261	1539	CoherentMotion_C#v1	1	500
842	0	4	42	0	2	3	3	256	344	768	1032	CoherentMotion_C#v1	1	500
844	0	1	14	3	2	3	3	87	513	261	1539	CoherentMotion_C#v1	1	500
671	0	0	5	1	0	3	3	31	569	93	1707	CoherentMotion_C#v1	1	500
725	1	5	51	2	2	3	3	312	288	936	864	CoherentMotion_C#v1	1	500
756	1	7	70	0	0	3	3	424	176	1272	528	CoherentMotion_C#v1	1	500
634	1	6	61	2	2	3	3	368	232	1104	696	CoherentMotion_C#v1	1	500
698	1	4	42	3	3	3	3	256	344	768	1032	CoherentMotion_C#v1	1	500
633	1	7	70	1	1	3	3	424	176	1272	528	CoherentMotion_C#v1	1	500
926	0	1	14	0	3	3	3	87	513	261	1539	CoherentMotion_C#v1	1	500
563	1	0	5	2	2	3	3	31	569	93	1707	CoherentMotion_C#v1	1	500
844	0	0	5	0	2	3	3	31	569	93	1707	CoherentMotion_C#v1	1	500
898	1	7	70	1	1	3	3	424	176	1272	528	CoherentMotion_C#v1	1	500
622	1	5	51	3	3	3	3	312	288	936	864	CoherentMotion_C#v1	1	500
724	1	5	51	2	2	3	3	312	288	936	864	CoherentMotion_C#v1	1	500
683	1	5	51	3	3	3	3	312	288	936	864	CoherentMotion_C#v1	1	500
570	1	7	70	2	2	3	3	424	176	1272	528	CoherentMotion_C#v1	1	500
645	1	4	42	3	3	3	3	256	344	768	1032	CoherentMotion_C#v1	1	500
572	0	4	42	0	2	3	3	256	344	768	1032	CoherentMotion_C#v1	1	500
687	1	4	42	0	0	3	3	256	344	768	1032	CoherentMotion_C#v1	1	500
1906	0	0	5	3	1	3	3	31	569	93	1707	CoherentMotion_C#v1	1	500
748	1	7	70	0	0	3	3	424	176	1272	528	CoherentMotion_C#v1	1	500
651	1	4	42	1	1	3	3	256	344	768	1032	CoherentMotion_C#v1	1	500
655	1	5	51	0	0	3	3	312	288	936	864	CoherentMotion_C#v1	1	500
783	0	2	23	0	2	3	3	143	457	429	1371	CoherentMotion_C#v1	1	500
680	1	7	70	2	2	3	3	424	176	1272	528	CoherentMotion_C#v1	1	500
623	1	4	42	3	3	3	3	256	344	768	1032	CoherentMotion_C#v1	1	500
698	1	2	23	2	2	3	3	143	457	429	1371	CoherentMotion_C#v1	1	500
658	0	4	42	1	3	3	3	256	344	768	1032	CoherentMotion_C#v1	1	500
740	1	2	23	1	1	3	3	143	457	429	1371	CoherentMotion_C#v1	1	500
568	1	7	70	1	1	3	3	424	176	1272	528	CoherentMotion_C#v1	1	500
891	0	1	14	0	1	3	3	87	513	261	1539	CoherentMotion_C#v1	1	500
1175	0	1	14	1	3	3	3	87	513	261	1539	CoherentMotion_C#v1	1	500
722	0	4	42	0	2	3	3	256	344	768	1032	CoherentMotion_C#v1	1	500
1301	1	5	51	3	3	3	3	312	288	936	864	CoherentMotion_C#v1	1	500
614	1	7	70	0	0	3	3	424	176	1272	528	CoherentMotion_C#v1	1	500
595	1	4	42	2	2	3	3	256	344	768	1032	CoherentMotion_C#v1	1	500
664	0	0	5	0	1	3	3	31	569	93	1707	CoherentMotion_C#v1	1	500
1342	0	2	23	0	2	3	3	143	457	429	1371	CoherentMotion_C#v1	1	500
942	0	0	5	0	3	3	3	31	569	93	1707	CoherentMotion_C#v1	1	500
771	1	1	14	0	0	3	3	87	513	261	1539	CoherentMotion_C#v1	1	500
778	1	5	51	1	1	3	3	312	288	936	864	CoherentMotion_C#v1	1	500
849	0	5	51	3	0	3	3	312	288	936	864	CoherentMotion_C#v1	1	500
839	1	4	42	3	3	3	3	256	344	768	1032	CoherentMotion_C#v1	1	500
1273	1	3	33	0	0	3	3	199	401	597	1203	CoherentMotion_C#v1	1	500
1323	0	1	14	1	0	3	3	87	513	261	1539	CoherentMotion_C#v1	1	500
1022	1	0	5	2	2	3	3	31	569	93	1707	CoherentMotion_C#v1	1	500
733	1	4	42	1	1	3	3	256	344	768	1032	CoherentMotion_C#v1	1	500
645	1	6	61	2	2	3	3	368	232	1104	696	CoherentMotion_C#v1	1	500
866	1	4	42	0	0	3	3	256	344	768	1032	CoherentMotion_C#v1	1	500
878	0	1	14	1	0	3	3	87	513	261	1539	CoherentMotion_C#v1	1	500
817	1	6	61	3	3	3	3	368	232	1104	696	CoherentMotion_C#v1	1	500
865	1	1	14	1	1	3	3	87	513	261	1539	CoherentMotion_C#v1	1	500
961	1	2	23	3	3	3	3	143	457	429	1371	CoherentMotion_C#v1	1	500
774	1	4	42	1	1	3	3	256	344	768	1032	CoherentMotion_C#v1	1	500
1136	1	5	51	2	2	3	3	312	288	936	864	CoherentMotion_C#v1	1	500
721	1	2	23	1	1	3	3	143	457	429	1371	CoherentMotion_C#v1	1	500
561	1	6	61	3	3	3	3	368	232	1104	696	CoherentMotion_C#v1	1	500
589	1	7	70	3	3	3	3	424	176	1272	528	CoherentMotion_C#v1	1	500
976	1	6	61	0	0	3	3	368	232	1104	696	CoherentMotion_C#v1	1	500
757	0	2	23	3	1	3	3	143	457	429	1371	CoherentMotion_C#v1	1	500
726	0	2	23	0	3	3	3	143	457	429	1371	CoherentMotion_C#v1	1	500
685	1	3	33	0	0	3	3	199	401	597	1203	CoherentMotion_C#v1	1	500
829	1	1	14	1	1	3	3	87	513	261	1539	CoherentMotion_C#v1	1	500
808	1	1	14	1	1	3	3	87	513	261	1539	CoherentMotion_C#v1	1	500
1016	1	1	14	1	1	3	3	87	513	261	1539	CoherentMotion_C#v1	1	500
1343	0	0	5	1	2	3	3	31	569	93	1707	CoherentMotion_C#v1	1	500
735	0	3	33	2	0	3	3	199	401	597	1203	CoherentMotion_C#v1	1	500
910	0	1	14	0	2	3	3	87	513	261	1539	CoherentMotion_C#v1	1	500
834	1	0	5	3	3	3	3	31	569	93	1707	CoherentMotion_C#v1	1	500
821	0	3	33	2	1	3	3	199	401	597	1203	CoherentMotion_C#v1	1	500
766	0	6	61	2	3	3	3	368	232	1104	696	CoherentMotion_C#v1	1	500
606	1	5	51	0	0	3	3	312	288	936	864	CoherentMotion_C#v1	1	500
986	0	2	23	0	3	3	3	143	457	429	1371	CoherentMotion_C#v1	1	500
722	1	7	70	1	1	3	3	424	176	1272	528	CoherentMotion_C#v1	1	500
714	0	0	5	2	3	3	3	31	569	93	1707	CoherentMotion_C#v1	1	500
968	0	3	33	3	1	3	3	199	401	597	1203	CoherentMotion_C#v1	1	500
779	1	6	61	2	2	3	3	368	232	1104	696	CoherentMotion_C#v1	1	500
1083	1	1	14	0	0	3	3	87	513	261	1539	CoherentMotion_C#v1	1	500
735	0	0	5	1	2	3	3	31	569	93	1707	CoherentMotion_C#v1	1	500
807	1	6	61	2	2	3	3	368	232	1104	696	CoherentMotion_C#v1	1	500
872	1	7	70	2	2	3	3	424	176	1272	528	CoherentMotion_C#v1	1	500
756	1	6	61	0	0	3	3	368	232	1104	696	CoherentMotion_C#v1	1	500
540	0	2	23	3	2	3	3	143	457	429	1371	CoherentMotion_C#v1	1	500
663	1	4	42	3	3	3	3	256	344	768	1032	CoherentMotion_C#v1	1	500
661	1	2	23	1	1	3	3	143	457	429	1371	CoherentMotion_C#v1	1	500
667	1	6	61	1	1	3	3	368	232	1104	696	CoherentMotion_C#v1	1	500
633	0	0	5	2	1	3	3	31	569	93	1707	CoherentMotion_C#v1	1	500
646	1	1	14	1	1	3	3	87	513	261	1539	CoherentMotion_C#v1	1	500
796	1	3	33	0	0	3	3	199	401	597	1203	CoherentMotion_C#v1	1	500
1172	0	3	33	0	2	3	3	199	401	597	1203	CoherentMotion_C#v1	1	500
1440	1	5	51	1	1	3	3	312	288	936	864	CoherentMotion_C#v1	1	500
770	1	3	33	0	0	3	3	199	401	597	1203	CoherentMotion_C#v1	1	500
603	0	2	23	3	0	3	3	143	457	429	1371	CoherentMotion_C#v1	1	500
664	0	1	14	1	2	3	3	87	513	261	1539	CoherentMotion_C#v1	1	500
533	1	5	51	2	2	3	3	312	288	936	864	CoherentMotion_C#v1	1	500
662	1	3	33	3	3	3	3	199	401	597	1203	CoherentMotion_C#v1	1	500
1397	0	4	42	1	3	3	3	256	344	768	1032	CoherentMotion_C#v1	1	500
527	0	5	51	1	2	3	3	312	288	936	864	CoherentMotion_C#v1	1	500
872	1	5	51	2	2	3	3	312	288	936	864	CoherentMotion_C#v1	1	500
882	0	3	33	2	3	3	3	199	401	597	1203	CoherentMotion_C#v1	1	500
524	1	6	61	2	2	3	3	368	232	1104	696	CoherentMotion_C#v1	1	500
593	1	1	14	2	2	3	3	87	513	261	1539	CoherentMotion_C#v1	1	500
822	0	0	5	0	2	3	3	31	569	93	1707	CoherentMotion_C#v1	1	500
600	0	7	70	0	2	3	3	424	176	1272	528	CoherentMotion_C#v1	1	500
844	0	2	23	3	0	3	3	143	457	429	1371	CoherentMotion_C#v1	1	500
782	0	3	33	3	1	3	3	199	401	597	1203	CoherentMotion_C#v1	1	500
863	1	5	51	2	2	3	3	312	288	936	864	CoherentMotion_C#v1	1	500
561	1	7	70	3	3	3	3	424	176	1272	528	CoherentMotion_C#v1	1	500
533	1	4	42	3	3	3	3	256	344	768	1032	CoherentMotion_C#v1	1	500
647	0	2	23	0	2	3	3	143	457	429	1371	CoherentMotion_C#v1	1	500
845	1	7	70	0	0	3	3	424	176	1272	528	CoherentMotion_C#v1	1	500
862	1	5	51	3	3	3	3	312	288	936	864	CoherentMotion_C#v1	1	500
603	1	5	51	1	1	3	3	312	288	936	864	CoherentMotion_C#v1	1	500
880	0	4	42	1	2	3	3	256	344	768	1032	CoherentMotion_C#v1	1	500
730	1	1	14	2	2	3	3	87	513	261	1539	CoherentMotion_C#v1	1	500
643	1	0	5	3	3	3	3	31	569	93	1707	CoherentMotion_C#v1	1	500
671	0	3	33	3	2	3	3	199	401	597	1203	CoherentMotion_C#v1	1	500
925	1	3	33	3	3	3	3	199	401	597	1203	CoherentMotion_C#v1	1	500
850	1	2	23	1	1	3	3	143	457	429	1371	CoherentMotion_C#v1	1	500
885	1	1	14	2	2	3	3	87	513	261	1539	CoherentMotion_C#v1	1	500
729	1	6	61	0	0	3	3	368	232	1104	696	CoherentMotion_C#v1	1	500
856	1	3	33	3	3	3	3	199	401	597	1203	CoherentMotion_C#v1	1	500
625	1	3	33	1	1	3	3	199	401	597	1203	CoherentMotion_C#v1	1	500
604	1	7	70	0	0	3	3	424	176	1272	528	CoherentMotion_C#v1	1	500
868	1	3	33	0	0	3	3	199	401	597	1203	CoherentMotion_C#v1	1	500
814	1	0	5	0	0	3	3	31	569	93	1707	CoherentMotion_C#v1	1	500
632	1	6	61	1	1	3	3	368	232	1104	696	CoherentMotion_C#v1	1	500
612	1	4	42	0	0	3	3	256	344	768	1032	CoherentMotion_C#v1	1	500
562	1	2	23	1	1	3	3	143	457	429	1371	CoherentMotion_C#v1	1	500
757	1	4	42	2	2	3	3	256	344	768	1032	CoherentMotion_C#v1	1	500
814	0	7	70	0	2	3	3	424	176	1272	528	CoherentMotion_C#v1	1	500
592	1	6	61	1	1	3	3	368	232	1104	696	CoherentMotion_C#v1	1	500
772	1	3	33	0	0	3	3	199	401	597	1203	CoherentMotion_C#v1	1	500
1124	0	5	51	3	1	3	3	312	288	936	864	CoherentMotion_C#v1	1	500
591	1	3	33	1	1	3	3	199	401	597	1203	CoherentMotion_C#v1	1	500
851	0	0	5	1	0	3	3	31	569	93	1707	CoherentMotion_C#v1	1	500
731	0	1	14	1	2	3	3	87	513	261	1539	CoherentMotion_C#v1	1	500
944	0	0	5	3	0	3	3	31	569	93	1707	CoherentMotion_C#v1	1	500
1322	0	1	14	3	2	3	3	87	513	261	1539	CoherentMotion_C#v1	1	500
992	1	5	51	0	0	3	3	312	288	936	864	CoherentMotion_C#v1	1	500
727	1	7	70	2	2	3	3	424	176	1272	528	CoherentMotion_C#v1	1	500
851	0	1	14	3	1	3	3	87	513	261	1539	CoherentMotion_C#v1	1	500
618	1	7	70	3	3	3	3	424	176	1272	528	CoherentMotion_C#v1	1	500
655	1	3	33	1	1	3	3	199	401	597	1203	CoherentMotion_C#v1	1	500
588	1	6	61	2	2	3	3	368	232	1104	696	CoherentMotion_C#v1	1	500
543	1	4	42	1	1	3	3	256	344	768	1032	CoherentMotion_C#v1	1	500
750	1	5	51	0	0	3	3	312	288	936	864	CoherentMotion_C#v1	1	500
778	1	6	61	0	0	3	3	368	232	1104	696	CoherentMotion_C#v1	1	500
1635	0	5	51	1	3	3	3	312	288	936	864	CoherentMotion_C#v1	1	500
622	0	0	5	0	2	3	3	31	569	93	1707	CoherentMotion_C#v1	1	500
807	1	5	51	0	0	3	3	312	288	936	864	CoherentMotion_C#v1	1	500
