# Supplementary material for: The Leuven Embedded Figures Test (L-EFT): measuring perception, intelligence or executive function?
Source: PeerJ. 2018 Mar 26;6:e4524. doi: 10.7717/peerj.4524 (PMC5875396; doi:10.7717/peerj.4524)
Supplement: Supplemental Information 9 [file peerj-06-4524-s009.zip › Study 1/CoherentMotion/119110CoherentMotion.csv]

ReactionTime	Accuracy	CoherenceLevel	CoherenceValue	StimDirection	RespDirection	G_MeanCoherentSpeed	G_MeanRandomSpeed	TotalCoherent	TotalRandom	TotalCoherentSpeed	TotalRandomSpeed	TestID	MainPrac	MotionDuration
1496	1	0	5	3	3	3	3	31	569	93	1707	CoherentMotion_C#v1	0	1000
1646	1	5	51	2	2	3	3	312	288	936	864	CoherentMotion_C#v1	0	1000
1365	1	0	5	0	0	3	3	31	569	93	1707	CoherentMotion_C#v1	0	1000
1325	1	4	42	3	3	3	3	256	344	768	1032	CoherentMotion_C#v1	0	1000
1413	1	0	5	1	1	3	3	31	569	93	1707	CoherentMotion_C#v1	0	1000
1334	1	5	51	2	2	3	3	312	288	936	864	CoherentMotion_C#v1	0	1000
1685	0	7	70	2	0	3	3	424	176	1272	528	CoherentMotion_C#v1	0	1000
1513	1	5	51	1	1	3	3	312	288	936	864	CoherentMotion_C#v1	0	1000
1565	1	4	42	0	0	3	3	256	344	768	1032	CoherentMotion_C#v1	0	1000
1463	0	2	23	2	3	3	3	143	457	429	1371	CoherentMotion_C#v1	0	1000
1362	1	3	33	0	0	3	3	199	401	597	1203	CoherentMotion_C#v1	0	1000
1536	0	1	14	0	1	3	3	87	513	261	1539	CoherentMotion_C#v1	0	1000
1045	0	0	5	1	2	3	3	31	569	93	1707	CoherentMotion_C#v1	0	1000
1252	0	0	5	2	1	3	3	31	569	93	1707	CoherentMotion_C#v1	0	1000
1454	1	6	61	3	3	3	3	368	232	1104	696	CoherentMotion_C#v1	0	1000
1221	0	0	5	3	0	3	3	31	569	93	1707	CoherentMotion_C#v1	0	1000
1279	0	4	42	3	2	3	3	256	344	768	1032	CoherentMotion_C#v1	0	1000
1150	1	6	61	2	2	3	3	368	232	1104	696	CoherentMotion_C#v1	0	1000
1297	1	4	42	0	0	3	3	256	344	768	1032	CoherentMotion_C#v1	0	1000
1327	1	4	42	2	2	3	3	256	344	768	1032	CoherentMotion_C#v1	0	1000
1269	1	5	51	3	3	3	3	312	288	936	864	CoherentMotion_C#v1	0	1000
1371	1	2	23	0	0	3	3	143	457	429	1371	CoherentMotion_C#v1	0	1000
1327	1	5	51	2	2	3	3	312	288	936	864	CoherentMotion_C#v1	0	1000
1185	1	7	70	1	1	3	3	424	176	1272	528	CoherentMotion_C#v1	0	1000
1373	0	0	5	1	3	3	3	31	569	93	1707	CoherentMotion_C#v1	0	1000
1342	0	6	61	1	2	3	3	368	232	1104	696	CoherentMotion_C#v1	0	1000
1373	1	5	51	1	1	3	3	312	288	936	864	CoherentMotion_C#v1	0	1000
1349	1	7	70	3	3	3	3	424	176	1272	528	CoherentMotion_C#v1	0	1000
1613	1	3	33	2	2	3	3	199	401	597	1203	CoherentMotion_C#v1	0	1000
1676	0	0	5	3	2	3	3	31	569	93	1707	CoherentMotion_C#v1	0	1000
1376	0	3	33	2	1	3	3	199	401	597	1203	CoherentMotion_C#v1	0	1000
1481	0	3	33	2	1	3	3	199	401	597	1203	CoherentMotion_C#v1	0	1000
1974	1	1	14	2	2	3	3	87	513	261	1539	CoherentMotion_C#v1	0	1000
1463	1	4	42	2	2	3	3	256	344	768	1032	CoherentMotion_C#v1	0	1000
1354	1	6	61	3	3	3	3	368	232	1104	696	CoherentMotion_C#v1	0	1000
1424	1	5	51	1	1	3	3	312	288	936	864	CoherentMotion_C#v1	0	1000
1378	1	5	51	2	2	3	3	312	288	936	864	CoherentMotion_C#v1	0	1000
1442	1	7	70	0	0	3	3	424	176	1272	528	CoherentMotion_C#v1	0	1000
1405	1	7	70	0	0	3	3	424	176	1272	528	CoherentMotion_C#v1	0	1000
1262	1	7	70	0	0	3	3	424	176	1272	528	CoherentMotion_C#v1	0	1000
1330	1	2	23	1	1	3	3	143	457	429	1371	CoherentMotion_C#v1	0	1000
1322	1	1	14	3	3	3	3	87	513	261	1539	CoherentMotion_C#v1	0	1000
1334	1	1	14	0	0	3	3	87	513	261	1539	CoherentMotion_C#v1	0	1000
1224	0	0	5	2	1	3	3	31	569	93	1707	CoherentMotion_C#v1	0	1000
1290	1	5	51	1	1	3	3	312	288	936	864	CoherentMotion_C#v1	0	1000
1361	1	2	23	3	3	3	3	143	457	429	1371	CoherentMotion_C#v1	0	1000
1403	0	3	33	3	1	3	3	199	401	597	1203	CoherentMotion_C#v1	0	1000
1168	1	2	23	0	0	3	3	143	457	429	1371	CoherentMotion_C#v1	0	1000
1569	0	0	5	2	1	3	3	31	569	93	1707	CoherentMotion_C#v1	0	1000
1355	1	5	51	3	3	3	3	312	288	936	864	CoherentMotion_C#v1	0	1000
1074	1	7	70	1	1	3	3	424	176	1272	528	CoherentMotion_C#v1	0	1000
1359	1	3	33	3	3	3	3	199	401	597	1203	CoherentMotion_C#v1	0	1000
1353	1	7	70	0	0	3	3	424	176	1272	528	CoherentMotion_C#v1	0	1000
1329	1	7	70	0	0	3	3	424	176	1272	528	CoherentMotion_C#v1	0	1000
1570	1	1	14	2	2	3	3	87	513	261	1539	CoherentMotion_C#v1	0	1000
1386	0	0	5	3	0	3	3	31	569	93	1707	CoherentMotion_C#v1	0	1000
1383	1	6	61	1	1	3	3	368	232	1104	696	CoherentMotion_C#v1	0	1000
1391	1	3	33	0	0	3	3	199	401	597	1203	CoherentMotion_C#v1	0	1000
1344	0	1	14	1	0	3	3	87	513	261	1539	CoherentMotion_C#v1	0	1000
1302	1	3	33	3	3	3	3	199	401	597	1203	CoherentMotion_C#v1	0	1000
1580	0	6	61	0	2	3	3	368	232	1104	696	CoherentMotion_C#v1	0	1000
1387	1	3	33	2	2	3	3	199	401	597	1203	CoherentMotion_C#v1	0	1000
1339	0	1	14	2	0	3	3	87	513	261	1539	CoherentMotion_C#v1	0	1000
1289	1	5	51	3	3	3	3	312	288	936	864	CoherentMotion_C#v1	0	1000
1568	1	2	23	2	2	3	3	143	457	429	1371	CoherentMotion_C#v1	0	1000
1326	0	0	5	1	0	3	3	31	569	93	1707	CoherentMotion_C#v1	0	1000
1181	1	7	70	2	2	3	3	424	176	1272	528	CoherentMotion_C#v1	0	1000
1368	1	7	70	3	3	3	3	424	176	1272	528	CoherentMotion_C#v1	0	1000
1320	1	6	61	3	3	3	3	368	232	1104	696	CoherentMotion_C#v1	0	1000
1506	1	2	23	0	0	3	3	143	457	429	1371	CoherentMotion_C#v1	0	1000
1280	1	2	23	2	2	3	3	143	457	429	1371	CoherentMotion_C#v1	0	1000
1287	1	4	42	1	1	3	3	256	344	768	1032	CoherentMotion_C#v1	0	1000
1333	1	4	42	2	2	3	3	256	344	768	1032	CoherentMotion_C#v1	0	1000
1508	1	4	42	1	1	3	3	256	344	768	1032	CoherentMotion_C#v1	0	1000
1361	1	5	51	1	1	3	3	312	288	936	864	CoherentMotion_C#v1	0	1000
1354	1	4	42	0	0	3	3	256	344	768	1032	CoherentMotion_C#v1	0	1000
1409	0	0	5	0	2	3	3	31	569	93	1707	CoherentMotion_C#v1	0	1000
1169	0	1	14	1	3	3	3	87	513	261	1539	CoherentMotion_C#v1	0	1000
1060	1	7	70	2	2	3	3	424	176	1272	528	CoherentMotion_C#v1	0	1000
1397	1	6	61	2	2	3	3	368	232	1104	696	CoherentMotion_C#v1	0	1000
1293	0	2	23	3	1	3	3	143	457	429	1371	CoherentMotion_C#v1	1	500
1083	0	0	5	2	3	3	3	31	569	93	1707	CoherentMotion_C#v1	1	500
931	1	2	23	2	2	3	3	143	457	429	1371	CoherentMotion_C#v1	1	500
889	1	2	23	0	0	3	3	143	457	429	1371	CoherentMotion_C#v1	1	500
747	1	0	5	1	1	3	3	31	569	93	1707	CoherentMotion_C#v1	1	500
979	1	6	61	3	3	3	3	368	232	1104	696	CoherentMotion_C#v1	1	500
946	1	4	42	0	0	3	3	256	344	768	1032	CoherentMotion_C#v1	1	500
828	0	2	23	0	1	3	3	143	457	429	1371	CoherentMotion_C#v1	1	500
1009	1	3	33	0	0	3	3	199	401	597	1203	CoherentMotion_C#v1	1	500
1024	1	6	61	2	2	3	3	368	232	1104	696	CoherentMotion_C#v1	1	500
944	0	6	61	2	1	3	3	368	232	1104	696	CoherentMotion_C#v1	1	500
893	1	2	23	3	3	3	3	143	457	429	1371	CoherentMotion_C#v1	1	500
992	1	3	33	1	1	3	3	199	401	597	1203	CoherentMotion_C#v1	1	500
1003	0	2	23	2	0	3	3	143	457	429	1371	CoherentMotion_C#v1	1	500
814	1	7	70	3	3	3	3	424	176	1272	528	CoherentMotion_C#v1	1	500
1031	0	1	14	2	0	3	3	87	513	261	1539	CoherentMotion_C#v1	1	500
903	0	0	5	1	0	3	3	31	569	93	1707	CoherentMotion_C#v1	1	500
883	1	6	61	2	2	3	3	368	232	1104	696	CoherentMotion_C#v1	1	500
766	1	2	23	1	1	3	3	143	457	429	1371	CoherentMotion_C#v1	1	500
926	1	0	5	1	1	3	3	31	569	93	1707	CoherentMotion_C#v1	1	500
860	1	7	70	3	3	3	3	424	176	1272	528	CoherentMotion_C#v1	1	500
989	0	1	14	1	0	3	3	87	513	261	1539	CoherentMotion_C#v1	1	500
1283	0	4	42	0	1	3	3	256	344	768	1032	CoherentMotion_C#v1	1	500
850	1	3	33	1	1	3	3	199	401	597	1203	CoherentMotion_C#v1	1	500
1246	1	3	33	0	0	3	3	199	401	597	1203	CoherentMotion_C#v1	1	500
931	1	6	61	0	0	3	3	368	232	1104	696	CoherentMotion_C#v1	1	500
1070	1	1	14	3	3	3	3	87	513	261	1539	CoherentMotion_C#v1	1	500
920	1	5	51	0	0	3	3	312	288	936	864	CoherentMotion_C#v1	1	500
970	0	6	61	0	3	3	3	368	232	1104	696	CoherentMotion_C#v1	1	500
994	1	4	42	1	1	3	3	256	344	768	1032	CoherentMotion_C#v1	1	500
1263	0	1	14	0	2	3	3	87	513	261	1539	CoherentMotion_C#v1	1	500
1157	1	6	61	2	2	3	3	368	232	1104	696	CoherentMotion_C#v1	1	500
1161	1	6	61	0	0	3	3	368	232	1104	696	CoherentMotion_C#v1	1	500
1035	1	6	61	0	0	3	3	368	232	1104	696	CoherentMotion_C#v1	1	500
1043	1	4	42	2	2	3	3	256	344	768	1032	CoherentMotion_C#v1	1	500
986	1	5	51	2	2	3	3	312	288	936	864	CoherentMotion_C#v1	1	500
905	1	5	51	2	2	3	3	312	288	936	864	CoherentMotion_C#v1	1	500
862	1	7	70	2	2	3	3	424	176	1272	528	CoherentMotion_C#v1	1	500
968	0	0	5	1	3	3	3	31	569	93	1707	CoherentMotion_C#v1	1	500
982	1	6	61	3	3	3	3	368	232	1104	696	CoherentMotion_C#v1	1	500
1061	1	5	51	0	0	3	3	312	288	936	864	CoherentMotion_C#v1	1	500
1614	0	1	14	0	2	3	3	87	513	261	1539	CoherentMotion_C#v1	1	500
973	1	7	70	2	2	3	3	424	176	1272	528	CoherentMotion_C#v1	1	500
689	1	0	5	3	3	3	3	31	569	93	1707	CoherentMotion_C#v1	1	500
1088	0	1	14	0	1	3	3	87	513	261	1539	CoherentMotion_C#v1	1	500
1000	1	2	23	3	3	3	3	143	457	429	1371	CoherentMotion_C#v1	1	500
848	1	6	61	0	0	3	3	368	232	1104	696	CoherentMotion_C#v1	1	500
755	1	5	51	1	1	3	3	312	288	936	864	CoherentMotion_C#v1	1	500
796	1	7	70	1	1	3	3	424	176	1272	528	CoherentMotion_C#v1	1	500
757	1	6	61	3	3	3	3	368	232	1104	696	CoherentMotion_C#v1	1	500
1085	1	3	33	1	1	3	3	199	401	597	1203	CoherentMotion_C#v1	1	500
870	1	5	51	3	3	3	3	312	288	936	864	CoherentMotion_C#v1	1	500
992	1	6	61	2	2	3	3	368	232	1104	696	CoherentMotion_C#v1	1	500
823	0	0	5	2	3	3	3	31	569	93	1707	CoherentMotion_C#v1	1	500
1257	0	3	33	0	1	3	3	199	401	597	1203	CoherentMotion_C#v1	1	500
798	1	4	42	1	1	3	3	256	344	768	1032	CoherentMotion_C#v1	1	500
679	1	4	42	1	1	3	3	256	344	768	1032	CoherentMotion_C#v1	1	500
663	1	5	51	3	3	3	3	312	288	936	864	CoherentMotion_C#v1	1	500
901	1	7	70	2	2	3	3	424	176	1272	528	CoherentMotion_C#v1	1	500
810	0	1	14	1	3	3	3	87	513	261	1539	CoherentMotion_C#v1	1	500
883	0	7	70	3	1	3	3	424	176	1272	528	CoherentMotion_C#v1	1	500
854	1	5	51	0	0	3	3	312	288	936	864	CoherentMotion_C#v1	1	500
753	1	4	42	3	3	3	3	256	344	768	1032	CoherentMotion_C#v1	1	500
661	1	0	5	3	3	3	3	31	569	93	1707	CoherentMotion_C#v1	1	500
955	0	4	42	2	3	3	3	256	344	768	1032	CoherentMotion_C#v1	1	500
741	1	7	70	3	3	3	3	424	176	1272	528	CoherentMotion_C#v1	1	500
644	1	7	70	3	3	3	3	424	176	1272	528	CoherentMotion_C#v1	1	500
826	1	0	5	2	2	3	3	31	569	93	1707	CoherentMotion_C#v1	1	500
941	1	3	33	2	2	3	3	199	401	597	1203	CoherentMotion_C#v1	1	500
792	1	6	61	2	2	3	3	368	232	1104	696	CoherentMotion_C#v1	1	500
931	1	2	23	0	0	3	3	143	457	429	1371	CoherentMotion_C#v1	1	500
967	1	5	51	2	2	3	3	312	288	936	864	CoherentMotion_C#v1	1	500
685	0	3	33	1	3	3	3	199	401	597	1203	CoherentMotion_C#v1	1	500
906	1	4	42	1	1	3	3	256	344	768	1032	CoherentMotion_C#v1	1	500
1060	1	5	51	2	2	3	3	312	288	936	864	CoherentMotion_C#v1	1	500
928	1	3	33	2	2	3	3	199	401	597	1203	CoherentMotion_C#v1	1	500
1094	0	1	14	0	1	3	3	87	513	261	1539	CoherentMotion_C#v1	1	500
1047	1	5	51	2	2	3	3	312	288	936	864	CoherentMotion_C#v1	1	500
782	1	6	61	1	1	3	3	368	232	1104	696	CoherentMotion_C#v1	1	500
720	1	6	61	3	3	3	3	368	232	1104	696	CoherentMotion_C#v1	1	500
1130	1	6	61	2	2	3	3	368	232	1104	696	CoherentMotion_C#v1	1	500
828	1	2	23	0	0	3	3	143	457	429	1371	CoherentMotion_C#v1	1	500
802	1	4	42	0	0	3	3	256	344	768	1032	CoherentMotion_C#v1	1	500
924	0	0	5	3	2	3	3	31	569	93	1707	CoherentMotion_C#v1	1	500
1527	1	1	14	1	1	3	3	87	513	261	1539	CoherentMotion_C#v1	1	500
1587	1	6	61	0	0	3	3	368	232	1104	696	CoherentMotion_C#v1	1	500
1184	0	1	14	0	3	3	3	87	513	261	1539	CoherentMotion_C#v1	1	500
1178	0	0	5	1	3	3	3	31	569	93	1707	CoherentMotion_C#v1	1	500
1191	0	2	23	1	2	3	3	143	457	429	1371	CoherentMotion_C#v1	1	500
771	1	2	23	3	3	3	3	143	457	429	1371	CoherentMotion_C#v1	1	500
725	1	7	70	2	2	3	3	424	176	1272	528	CoherentMotion_C#v1	1	500
996	1	5	51	0	0	3	3	312	288	936	864	CoherentMotion_C#v1	1	500
1290	1	2	23	0	0	3	3	143	457	429	1371	CoherentMotion_C#v1	1	500
650	1	5	51	3	3	3	3	312	288	936	864	CoherentMotion_C#v1	1	500
790	1	3	33	2	2	3	3	199	401	597	1203	CoherentMotion_C#v1	1	500
808	1	2	23	2	2	3	3	143	457	429	1371	CoherentMotion_C#v1	1	500
769	1	5	51	0	0	3	3	312	288	936	864	CoherentMotion_C#v1	1	500
770	1	1	14	1	1	3	3	87	513	261	1539	CoherentMotion_C#v1	1	500
753	0	1	14	1	3	3	3	87	513	261	1539	CoherentMotion_C#v1	1	500
1252	0	3	33	2	0	3	3	199	401	597	1203	CoherentMotion_C#v1	1	500
846	1	1	14	1	1	3	3	87	513	261	1539	CoherentMotion_C#v1	1	500
757	0	0	5	0	3	3	3	31	569	93	1707	CoherentMotion_C#v1	1	500
591	1	5	51	0	0	3	3	312	288	936	864	CoherentMotion_C#v1	1	500
700	1	6	61	2	2	3	3	368	232	1104	696	CoherentMotion_C#v1	1	500
618	1	2	23	3	3	3	3	143	457	429	1371	CoherentMotion_C#v1	1	500
528	1	5	51	1	1	3	3	312	288	936	864	CoherentMotion_C#v1	1	500
634	1	0	5	0	0	3	3	31	569	93	1707	CoherentMotion_C#v1	1	500
574	0	0	5	2	1	3	3	31	569	93	1707	CoherentMotion_C#v1	1	500
753	0	1	14	2	3	3	3	87	513	261	1539	CoherentMotion_C#v1	1	500
762	1	1	14	2	2	3	3	87	513	261	1539	CoherentMotion_C#v1	1	500
644	1	0	5	0	0	3	3	31	569	93	1707	CoherentMotion_C#v1	1	500
792	1	6	61	2	2	3	3	368	232	1104	696	CoherentMotion_C#v1	1	500
913	0	3	33	2	0	3	3	199	401	597	1203	CoherentMotion_C#v1	1	500
799	0	2	23	3	0	3	3	143	457	429	1371	CoherentMotion_C#v1	1	500
1000	1	4	42	1	1	3	3	256	344	768	1032	CoherentMotion_C#v1	1	500
613	1	5	51	2	2	3	3	312	288	936	864	CoherentMotion_C#v1	1	500
660	1	6	61	1	1	3	3	368	232	1104	696	CoherentMotion_C#v1	1	500
713	1	5	51	1	1	3	3	312	288	936	864	CoherentMotion_C#v1	1	500
783	0	0	5	1	0	3	3	31	569	93	1707	CoherentMotion_C#v1	1	500
840	0	0	5	2	3	3	3	31	569	93	1707	CoherentMotion_C#v1	1	500
563	1	3	33	1	1	3	3	199	401	597	1203	CoherentMotion_C#v1	1	500
750	1	4	42	3	3	3	3	256	344	768	1032	CoherentMotion_C#v1	1	500
783	1	4	42	2	2	3	3	256	344	768	1032	CoherentMotion_C#v1	1	500
728	1	4	42	3	3	3	3	256	344	768	1032	CoherentMotion_C#v1	1	500
527	0	6	61	1	2	3	3	368	232	1104	696	CoherentMotion_C#v1	1	500
702	1	4	42	3	3	3	3	256	344	768	1032	CoherentMotion_C#v1	1	500
577	1	4	42	1	1	3	3	256	344	768	1032	CoherentMotion_C#v1	1	500
852	1	0	5	0	0	3	3	31	569	93	1707	CoherentMotion_C#v1	1	500
1006	1	1	14	2	2	3	3	87	513	261	1539	CoherentMotion_C#v1	1	500
631	0	7	70	2	0	3	3	424	176	1272	528	CoherentMotion_C#v1	1	500
722	1	3	33	0	0	3	3	199	401	597	1203	CoherentMotion_C#v1	1	500
810	1	7	70	2	2	3	3	424	176	1272	528	CoherentMotion_C#v1	1	500
635	1	4	42	0	0	3	3	256	344	768	1032	CoherentMotion_C#v1	1	500
938	0	1	14	2	1	3	3	87	513	261	1539	CoherentMotion_C#v1	1	500
982	0	2	23	3	2	3	3	143	457	429	1371	CoherentMotion_C#v1	1	500
1069	0	3	33	2	1	3	3	199	401	597	1203	CoherentMotion_C#v1	1	500
525	0	0	5	2	0	3	3	31	569	93	1707	CoherentMotion_C#v1	1	500
3391	1	5	51	3	3	3	3	312	288	936	864	CoherentMotion_C#v1	1	500
739	1	4	42	2	2	3	3	256	344	768	1032	CoherentMotion_C#v1	1	500
715	1	4	42	3	3	3	3	256	344	768	1032	CoherentMotion_C#v1	1	500
563	0	0	5	0	2	3	3	31	569	93	1707	CoherentMotion_C#v1	1	500
798	1	3	33	0	0	3	3	199	401	597	1203	CoherentMotion_C#v1	1	500
543	1	7	70	3	3	3	3	424	176	1272	528	CoherentMotion_C#v1	1	500
1190	0	1	14	2	3	3	3	87	513	261	1539	CoherentMotion_C#v1	1	500
645	1	6	61	0	0	3	3	368	232	1104	696	CoherentMotion_C#v1	1	500
1035	0	2	23	0	1	3	3	143	457	429	1371	CoherentMotion_C#v1	1	500
642	1	6	61	3	3	3	3	368	232	1104	696	CoherentMotion_C#v1	1	500
767	1	2	23	3	3	3	3	143	457	429	1371	CoherentMotion_C#v1	1	500
926	1	0	5	3	3	3	3	31	569	93	1707	CoherentMotion_C#v1	1	500
781	1	0	5	0	0	3	3	31	569	93	1707	CoherentMotion_C#v1	1	500
825	0	3	33	2	0	3	3	199	401	597	1203	CoherentMotion_C#v1	1	500
624	0	5	51	1	3	3	3	312	288	936	864	CoherentMotion_C#v1	1	500
972	0	2	23	3	1	3	3	143	457	429	1371	CoherentMotion_C#v1	1	500
745	1	6	61	0	0	3	3	368	232	1104	696	CoherentMotion_C#v1	1	500
1003	1	1	14	2	2	3	3	87	513	261	1539	CoherentMotion_C#v1	1	500
873	1	2	23	0	0	3	3	143	457	429	1371	CoherentMotion_C#v1	1	500
667	1	6	61	3	3	3	3	368	232	1104	696	CoherentMotion_C#v1	1	500
696	1	7	70	0	0	3	3	424	176	1272	528	CoherentMotion_C#v1	1	500
621	1	5	51	0	0	3	3	312	288	936	864	CoherentMotion_C#v1	1	500
805	0	1	14	3	0	3	3	87	513	261	1539	CoherentMotion_C#v1	1	500
878	1	2	23	1	1	3	3	143	457	429	1371	CoherentMotion_C#v1	1	500
643	0	1	14	3	0	3	3	87	513	261	1539	CoherentMotion_C#v1	1	500
632	0	1	14	3	1	3	3	87	513	261	1539	CoherentMotion_C#v1	1	500
630	1	5	51	0	0	3	3	312	288	936	864	CoherentMotion_C#v1	1	500
754	1	7	70	1	1	3	3	424	176	1272	528	CoherentMotion_C#v1	1	500
715	1	5	51	0	0	3	3	312	288	936	864	CoherentMotion_C#v1	1	500
638	1	4	42	1	1	3	3	256	344	768	1032	CoherentMotion_C#v1	1	500
523	1	4	42	1	1	3	3	256	344	768	1032	CoherentMotion_C#v1	1	500
650	1	5	51	1	1	3	3	312	288	936	864	CoherentMotion_C#v1	1	500
723	1	7	70	3	3	3	3	424	176	1272	528	CoherentMotion_C#v1	1	500
567	0	0	5	2	1	3	3	31	569	93	1707	CoherentMotion_C#v1	1	500
691	1	7	70	0	0	3	3	424	176	1272	528	CoherentMotion_C#v1	1	500
1067	1	3	33	3	3	3	3	199	401	597	1203	CoherentMotion_C#v1	1	500
746	0	1	14	0	1	3	3	87	513	261	1539	CoherentMotion_C#v1	1	500
754	1	5	51	1	1	3	3	312	288	936	864	CoherentMotion_C#v1	1	500
674	1	6	61	2	2	3	3	368	232	1104	696	CoherentMotion_C#v1	1	500
631	1	3	33	3	3	3	3	199	401	597	1203	CoherentMotion_C#v1	1	500
692	1	7	70	3	3	3	3	424	176	1272	528	CoherentMotion_C#v1	1	500
643	1	4	42	3	3	3	3	256	344	768	1032	CoherentMotion_C#v1	1	500
735	0	2	23	3	1	3	3	143	457	429	1371	CoherentMotion_C#v1	1	500
780	0	4	42	2	0	3	3	256	344	768	1032	CoherentMotion_C#v1	1	500
1818	0	6	61	2	0	3	3	368	232	1104	696	CoherentMotion_C#v1	1	500
1124	0	1	14	3	1	3	3	87	513	261	1539	CoherentMotion_C#v1	1	500
808	0	3	33	1	3	3	3	199	401	597	1203	CoherentMotion_C#v1	1	500
1298	0	0	5	0	3	3	3	31	569	93	1707	CoherentMotion_C#v1	1	500
918	1	7	70	2	2	3	3	424	176	1272	528	CoherentMotion_C#v1	1	500
1259	1	1	14	0	0	3	3	87	513	261	1539	CoherentMotion_C#v1	1	500
680	1	3	33	2	2	3	3	199	401	597	1203	CoherentMotion_C#v1	1	500
790	1	3	33	3	3	3	3	199	401	597	1203	CoherentMotion_C#v1	1	500
648	1	7	70	2	2	3	3	424	176	1272	528	CoherentMotion_C#v1	1	500
652	1	6	61	1	1	3	3	368	232	1104	696	CoherentMotion_C#v1	1	500
743	1	4	42	2	2	3	3	256	344	768	1032	CoherentMotion_C#v1	1	500
586	1	7	70	0	0	3	3	424	176	1272	528	CoherentMotion_C#v1	1	500
719	1	1	14	3	3	3	3	87	513	261	1539	CoherentMotion_C#v1	1	500
798	1	2	23	2	2	3	3	143	457	429	1371	CoherentMotion_C#v1	1	500
791	1	2	23	2	2	3	3	143	457	429	1371	CoherentMotion_C#v1	1	500
617	1	7	70	3	3	3	3	424	176	1272	528	CoherentMotion_C#v1	1	500
700	0	3	33	1	3	3	3	199	401	597	1203	CoherentMotion_C#v1	1	500
1096	0	0	5	3	2	3	3	31	569	93	1707	CoherentMotion_C#v1	1	500
605	1	0	5	1	1	3	3	31	569	93	1707	CoherentMotion_C#v1	1	500
988	1	7	70	0	0	3	3	424	176	1272	528	CoherentMotion_C#v1	1	500
762	1	3	33	2	2	3	3	199	401	597	1203	CoherentMotion_C#v1	1	500
557	1	4	42	3	3	3	3	256	344	768	1032	CoherentMotion_C#v1	1	500
631	0	5	51	2	0	3	3	312	288	936	864	CoherentMotion_C#v1	1	500
700	1	5	51	0	0	3	3	312	288	936	864	CoherentMotion_C#v1	1	500
527	1	2	23	3	3	3	3	143	457	429	1371	CoherentMotion_C#v1	1	500
525	1	6	61	3	3	3	3	368	232	1104	696	CoherentMotion_C#v1	1	500
585	1	3	33	0	0	3	3	199	401	597	1203	CoherentMotion_C#v1	1	500
524	0	0	5	2	0	3	3	31	569	93	1707	CoherentMotion_C#v1	1	500
535	1	2	23	3	3	3	3	143	457	429	1371	CoherentMotion_C#v1	1	500
536	1	0	5	3	3	3	3	31	569	93	1707	CoherentMotion_C#v1	1	500
752	1	6	61	0	0	3	3	368	232	1104	696	CoherentMotion_C#v1	1	500
756	1	4	42	1	1	3	3	256	344	768	1032	CoherentMotion_C#v1	1	500
720	0	1	14	1	0	3	3	87	513	261	1539	CoherentMotion_C#v1	1	500
684	1	0	5	3	3	3	3	31	569	93	1707	CoherentMotion_C#v1	1	500
812	0	1	14	2	1	3	3	87	513	261	1539	CoherentMotion_C#v1	1	500
595	0	3	33	1	3	3	3	199	401	597	1203	CoherentMotion_C#v1	1	500
791	0	0	5	2	0	3	3	31	569	93	1707	CoherentMotion_C#v1	1	500
616	1	7	70	0	0	3	3	424	176	1272	528	CoherentMotion_C#v1	1	500
734	1	4	42	2	2	3	3	256	344	768	1032	CoherentMotion_C#v1	1	500
786	1	1	14	2	2	3	3	87	513	261	1539	CoherentMotion_C#v1	1	500
575	1	6	61	2	2	3	3	368	232	1104	696	CoherentMotion_C#v1	1	500
679	0	0	5	1	0	3	3	31	569	93	1707	CoherentMotion_C#v1	1	500
759	1	3	33	2	2	3	3	199	401	597	1203	CoherentMotion_C#v1	1	500
633	0	3	33	3	2	3	3	199	401	597	1203	CoherentMotion_C#v1	1	500
550	1	4	42	2	2	3	3	256	344	768	1032	CoherentMotion_C#v1	1	500
568	1	7	70	1	1	3	3	424	176	1272	528	CoherentMotion_C#v1	1	500
733	1	2	23	0	0	3	3	143	457	429	1371	CoherentMotion_C#v1	1	500
643	1	2	23	0	0	3	3	143	457	429	1371	CoherentMotion_C#v1	1	500
601	1	6	61	3	3	3	3	368	232	1104	696	CoherentMotion_C#v1	1	500
909	0	2	23	2	1	3	3	143	457	429	1371	CoherentMotion_C#v1	1	500
679	1	7	70	1	1	3	3	424	176	1272	528	CoherentMotion_C#v1	1	500
768	0	3	33	2	0	3	3	199	401	597	1203	CoherentMotion_C#v1	1	500
632	1	5	51	1	1	3	3	312	288	936	864	CoherentMotion_C#v1	1	500
542	0	5	51	3	1	3	3	312	288	936	864	CoherentMotion_C#v1	1	500
584	1	4	42	1	1	3	3	256	344	768	1032	CoherentMotion_C#v1	1	500
797	1	6	61	2	2	3	3	368	232	1104	696	CoherentMotion_C#v1	1	500
535	1	2	23	0	0	3	3	143	457	429	1371	CoherentMotion_C#v1	1	500
1117	0	1	14	2	0	3	3	87	513	261	1539	CoherentMotion_C#v1	1	500
739	0	0	5	2	0	3	3	31	569	93	1707	CoherentMotion_C#v1	1	500
563	0	0	5	0	1	3	3	31	569	93	1707	CoherentMotion_C#v1	1	500
941	0	6	61	0	2	3	3	368	232	1104	696	CoherentMotion_C#v1	1	500
706	1	3	33	1	1	3	3	199	401	597	1203	CoherentMotion_C#v1	1	500
663	1	5	51	0	0	3	3	312	288	936	864	CoherentMotion_C#v1	1	500
644	1	7	70	3	3	3	3	424	176	1272	528	CoherentMotion_C#v1	1	500
724	0	2	23	1	0	3	3	143	457	429	1371	CoherentMotion_C#v1	1	500
598	0	0	5	0	1	3	3	31	569	93	1707	CoherentMotion_C#v1	1	500
682	1	5	51	3	3	3	3	312	288	936	864	CoherentMotion_C#v1	1	500
887	0	0	5	3	0	3	3	31	569	93	1707	CoherentMotion_C#v1	1	500
844	1	1	14	0	0	3	3	87	513	261	1539	CoherentMotion_C#v1	1	500
719	1	4	42	1	1	3	3	256	344	768	1032	CoherentMotion_C#v1	1	500
750	1	1	14	0	0	3	3	87	513	261	1539	CoherentMotion_C#v1	1	500
1134	0	0	5	2	0	3	3	31	569	93	1707	CoherentMotion_C#v1	1	500
1175	0	3	33	0	3	3	3	199	401	597	1203	CoherentMotion_C#v1	1	500
669	0	7	70	2	0	3	3	424	176	1272	528	CoherentMotion_C#v1	1	500
657	1	7	70	0	0	3	3	424	176	1272	528	CoherentMotion_C#v1	1	500
729	1	4	42	3	3	3	3	256	344	768	1032	CoherentMotion_C#v1	1	500
951	1	5	51	2	2	3	3	312	288	936	864	CoherentMotion_C#v1	1	500
1150	0	0	5	2	1	3	3	31	569	93	1707	CoherentMotion_C#v1	1	500
639	1	7	70	3	3	3	3	424	176	1272	528	CoherentMotion_C#v1	1	500
815	1	3	33	2	2	3	3	199	401	597	1203	CoherentMotion_C#v1	1	500
585	1	0	5	3	3	3	3	31	569	93	1707	CoherentMotion_C#v1	1	500
587	1	7	70	1	1	3	3	424	176	1272	528	CoherentMotion_C#v1	1	500
663	1	4	42	1	1	3	3	256	344	768	1032	CoherentMotion_C#v1	1	500
687	1	7	70	2	2	3	3	424	176	1272	528	CoherentMotion_C#v1	1	500
660	1	4	42	3	3	3	3	256	344	768	1032	CoherentMotion_C#v1	1	500
684	1	5	51	1	1	3	3	312	288	936	864	CoherentMotion_C#v1	1	500
899	0	2	23	3	2	3	3	143	457	429	1371	CoherentMotion_C#v1	1	500
782	0	2	23	0	2	3	3	143	457	429	1371	CoherentMotion_C#v1	1	500
846	0	2	23	0	2	3	3	143	457	429	1371	CoherentMotion_C#v1	1	500
767	1	5	51	2	2	3	3	312	288	936	864	CoherentMotion_C#v1	1	500
716	1	5	51	1	1	3	3	312	288	936	864	CoherentMotion_C#v1	1	500
650	1	4	42	1	1	3	3	256	344	768	1032	CoherentMotion_C#v1	1	500
524	1	6	61	1	1	3	3	368	232	1104	696	CoherentMotion_C#v1	1	500
986	0	0	5	0	2	3	3	31	569	93	1707	CoherentMotion_C#v1	1	500
909	1	7	70	2	2	3	3	424	176	1272	528	CoherentMotion_C#v1	1	500
837	0	4	42	2	0	3	3	256	344	768	1032	CoherentMotion_C#v1	1	500
1056	1	5	51	2	2	3	3	312	288	936	864	CoherentMotion_C#v1	1	500
696	1	4	42	3	3	3	3	256	344	768	1032	CoherentMotion_C#v1	1	500
614	1	5	51	1	1	3	3	312	288	936	864	CoherentMotion_C#v1	1	500
620	1	7	70	3	3	3	3	424	176	1272	528	CoherentMotion_C#v1	1	500
601	1	3	33	0	0	3	3	199	401	597	1203	CoherentMotion_C#v1	1	500
860	0	5	51	3	1	3	3	312	288	936	864	CoherentMotion_C#v1	1	500
703	1	5	51	3	3	3	3	312	288	936	864	CoherentMotion_C#v1	1	500
758	1	4	42	2	2	3	3	256	344	768	1032	CoherentMotion_C#v1	1	500
733	1	2	23	3	3	3	3	143	457	429	1371	CoherentMotion_C#v1	1	500
935	1	4	42	2	2	3	3	256	344	768	1032	CoherentMotion_C#v1	1	500
875	1	2	23	0	0	3	3	143	457	429	1371	CoherentMotion_C#v1	1	500
685	1	6	61	2	2	3	3	368	232	1104	696	CoherentMotion_C#v1	1	500
804	0	1	14	1	3	3	3	87	513	261	1539	CoherentMotion_C#v1	1	500
782	1	4	42	1	1	3	3	256	344	768	1032	CoherentMotion_C#v1	1	500
1188	0	4	42	2	3	3	3	256	344	768	1032	CoherentMotion_C#v1	1	500
1610	0	2	23	0	1	3	3	143	457	429	1371	CoherentMotion_C#v1	1	500
719	0	2	23	2	3	3	3	143	457	429	1371	CoherentMotion_C#v1	1	500
918	1	1	14	3	3	3	3	87	513	261	1539	CoherentMotion_C#v1	1	500
795	1	7	70	0	0	3	3	424	176	1272	528	CoherentMotion_C#v1	1	500
729	1	0	5	2	2	3	3	31	569	93	1707	CoherentMotion_C#v1	1	500
916	0	6	61	3	0	3	3	368	232	1104	696	CoherentMotion_C#v1	1	500
1117	0	3	33	2	0	3	3	199	401	597	1203	CoherentMotion_C#v1	1	500
529	0	2	23	2	3	3	3	143	457	429	1371	CoherentMotion_C#v1	1	500
2472	0	3	33	0	2	3	3	199	401	597	1203	CoherentMotion_C#v1	1	500
724	1	2	23	2	2	3	3	143	457	429	1371	CoherentMotion_C#v1	1	500
682	1	7	70	0	0	3	3	424	176	1272	528	CoherentMotion_C#v1	1	500
606	1	3	33	1	1	3	3	199	401	597	1203	CoherentMotion_C#v1	1	500
662	1	5	51	2	2	3	3	312	288	936	864	CoherentMotion_C#v1	1	500
651	1	1	14	3	3	3	3	87	513	261	1539	CoherentMotion_C#v1	1	500
705	0	0	5	0	3	3	3	31	569	93	1707	CoherentMotion_C#v1	1	500
783	0	0	5	0	1	3	3	31	569	93	1707	CoherentMotion_C#v1	1	500
701	0	0	5	1	2	3	3	31	569	93	1707	CoherentMotion_C#v1	1	500
734	0	0	5	0	3	3	3	31	569	93	1707	CoherentMotion_C#v1	1	500
606	1	7	70	0	0	3	3	424	176	1272	528	CoherentMotion_C#v1	1	500
668	1	7	70	0	0	3	3	424	176	1272	528	CoherentMotion_C#v1	1	500
569	1	6	61	1	1	3	3	368	232	1104	696	CoherentMotion_C#v1	1	500
621	1	5	51	1	1	3	3	312	288	936	864	CoherentMotion_C#v1	1	500
531	0	5	51	2	1	3	3	312	288	936	864	CoherentMotion_C#v1	1	500
685	1	5	51	1	1	3	3	312	288	936	864	CoherentMotion_C#v1	1	500
883	0	1	14	2	0	3	3	87	513	261	1539	CoherentMotion_C#v1	1	500
726	1	3	33	1	1	3	3	199	401	597	1203	CoherentMotion_C#v1	1	500
606	1	2	23	0	0	3	3	143	457	429	1371	CoherentMotion_C#v1	1	500
1346	0	3	33	1	3	3	3	199	401	597	1203	CoherentMotion_C#v1	1	500
634	1	3	33	1	1	3	3	199	401	597	1203	CoherentMotion_C#v1	1	500
591	0	4	42	3	1	3	3	256	344	768	1032	CoherentMotion_C#v1	1	500
827	0	1	14	3	0	3	3	87	513	261	1539	CoherentMotion_C#v1	1	500
750	1	5	51	0	0	3	3	312	288	936	864	CoherentMotion_C#v1	1	500
614	1	5	51	1	1	3	3	312	288	936	864	CoherentMotion_C#v1	1	500
993	1	1	14	0	0	3	3	87	513	261	1539	CoherentMotion_C#v1	1	500
712	0	4	42	2	0	3	3	256	344	768	1032	CoherentMotion_C#v1	1	500
533	1	7	70	3	3	3	3	424	176	1272	528	CoherentMotion_C#v1	1	500
658	0	7	70	2	0	3	3	424	176	1272	528	CoherentMotion_C#v1	1	500
784	0	3	33	3	1	3	3	199	401	597	1203	CoherentMotion_C#v1	1	500
1352	1	1	14	3	3	3	3	87	513	261	1539	CoherentMotion_C#v1	1	500
552	1	7	70	3	3	3	3	424	176	1272	528	CoherentMotion_C#v1	1	500
778	0	0	5	0	3	3	3	31	569	93	1707	CoherentMotion_C#v1	1	500
1587	1	3	33	0	0	3	3	199	401	597	1203	CoherentMotion_C#v1	1	500
666	1	2	23	3	3	3	3	143	457	429	1371	CoherentMotion_C#v1	1	500
995	0	1	14	2	0	3	3	87	513	261	1539	CoherentMotion_C#v1	1	500
948	1	6	61	0	0	3	3	368	232	1104	696	CoherentMotion_C#v1	1	500
649	1	4	42	2	2	3	3	256	344	768	1032	CoherentMotion_C#v1	1	500
848	1	3	33	2	2	3	3	199	401	597	1203	CoherentMotion_C#v1	1	500
866	1	6	61	0	0	3	3	368	232	1104	696	CoherentMotion_C#v1	1	500
1122	0	0	5	0	2	3	3	31	569	93	1707	CoherentMotion_C#v1	1	500
967	0	0	5	0	2	3	3	31	569	93	1707	CoherentMotion_C#v1	1	500
565	0	3	33	3	2	3	3	199	401	597	1203	CoherentMotion_C#v1	1	500
592	0	2	23	0	3	3	3	143	457	429	1371	CoherentMotion_C#v1	1	500
1388	0	3	33	2	0	3	3	199	401	597	1203	CoherentMotion_C#v1	1	500
1684	0	0	5	2	1	3	3	31	569	93	1707	CoherentMotion_C#v1	1	500
796	1	4	42	0	0	3	3	256	344	768	1032	CoherentMotion_C#v1	1	500
628	1	7	70	3	3	3	3	424	176	1272	528	CoherentMotion_C#v1	1	500
761	0	1	14	1	3	3	3	87	513	261	1539	CoherentMotion_C#v1	1	500
3730	1	0	5	1	1	3	3	31	569	93	1707	CoherentMotion_C#v1	1	500
639	1	5	51	3	3	3	3	312	288	936	864	CoherentMotion_C#v1	1	500
689	1	6	61	0	0	3	3	368	232	1104	696	CoherentMotion_C#v1	1	500
539	0	2	23	1	3	3	3	143	457	429	1371	CoherentMotion_C#v1	1	500
629	0	2	23	0	1	3	3	143	457	429	1371	CoherentMotion_C#v1	1	500
526	1	1	14	1	1	3	3	87	513	261	1539	CoherentMotion_C#v1	1	500
682	1	6	61	0	0	3	3	368	232	1104	696	CoherentMotion_C#v1	1	500
628	1	6	61	0	0	3	3	368	232	1104	696	CoherentMotion_C#v1	1	500
649	1	6	61	1	1	3	3	368	232	1104	696	CoherentMotion_C#v1	1	500
599	0	1	14	3	1	3	3	87	513	261	1539	CoherentMotion_C#v1	1	500
756	0	2	23	1	3	3	3	143	457	429	1371	CoherentMotion_C#v1	1	500
724	1	6	61	2	2	3	3	368	232	1104	696	CoherentMotion_C#v1	1	500
722	0	1	14	2	3	3	3	87	513	261	1539	CoherentMotion_C#v1	1	500
650	1	7	70	1	1	3	3	424	176	1272	528	CoherentMotion_C#v1	1	500
608	1	3	33	1	1	3	3	199	401	597	1203	CoherentMotion_C#v1	1	500
675	1	6	61	3	3	3	3	368	232	1104	696	CoherentMotion_C#v1	1	500
642	0	1	14	1	3	3	3	87	513	261	1539	CoherentMotion_C#v1	1	500
1183	0	6	61	1	2	3	3	368	232	1104	696	CoherentMotion_C#v1	1	500
707	0	1	14	2	3	3	3	87	513	261	1539	CoherentMotion_C#v1	1	500
915	1	4	42	3	3	3	3	256	344	768	1032	CoherentMotion_C#v1	1	500
888	1	1	14	0	0	3	3	87	513	261	1539	CoherentMotion_C#v1	1	500
1019	0	6	61	3	1	3	3	368	232	1104	696	CoherentMotion_C#v1	1	500
1033	0	5	51	3	0	3	3	312	288	936	864	CoherentMotion_C#v1	1	500
1001	1	7	70	2	2	3	3	424	176	1272	528	CoherentMotion_C#v1	1	500
855	1	0	5	3	3	3	3	31	569	93	1707	CoherentMotion_C#v1	1	500
899	1	7	70	2	2	3	3	424	176	1272	528	CoherentMotion_C#v1	1	500
879	1	4	42	0	0	3	3	256	344	768	1032	CoherentMotion_C#v1	1	500
1786	0	4	42	1	0	3	3	256	344	768	1032	CoherentMotion_C#v1	1	500
741	0	3	33	0	2	3	3	199	401	597	1203	CoherentMotion_C#v1	1	500
1013	0	2	23	3	2	3	3	143	457	429	1371	CoherentMotion_C#v1	1	500
724	1	3	33	0	0	3	3	199	401	597	1203	CoherentMotion_C#v1	1	500
600	1	5	51	0	0	3	3	312	288	936	864	CoherentMotion_C#v1	1	500
543	1	7	70	0	0	3	3	424	176	1272	528	CoherentMotion_C#v1	1	500
634	1	4	42	1	1	3	3	256	344	768	1032	CoherentMotion_C#v1	1	500
607	0	6	61	3	1	3	3	368	232	1104	696	CoherentMotion_C#v1	1	500
596	1	7	70	3	3	3	3	424	176	1272	528	CoherentMotion_C#v1	1	500
680	1	7	70	2	2	3	3	424	176	1272	528	CoherentMotion_C#v1	1	500
831	1	1	14	3	3	3	3	87	513	261	1539	CoherentMotion_C#v1	1	500
673	0	2	23	2	3	3	3	143	457	429	1371	CoherentMotion_C#v1	1	500
654	1	7	70	2	2	3	3	424	176	1272	528	CoherentMotion_C#v1	1	500
556	1	5	51	0	0	3	3	312	288	936	864	CoherentMotion_C#v1	1	500
734	1	2	23	0	0	3	3	143	457	429	1371	CoherentMotion_C#v1	1	500
669	1	5	51	0	0	3	3	312	288	936	864	CoherentMotion_C#v1	1	500
932	1	4	42	0	0	3	3	256	344	768	1032	CoherentMotion_C#v1	1	500
869	1	7	70	1	1	3	3	424	176	1272	528	CoherentMotion_C#v1	1	500
724	0	3	33	0	1	3	3	199	401	597	1203	CoherentMotion_C#v1	1	500
672	0	1	14	3	0	3	3	87	513	261	1539	CoherentMotion_C#v1	1	500
642	0	1	14	3	1	3	3	87	513	261	1539	CoherentMotion_C#v1	1	500
663	1	4	42	3	3	3	3	256	344	768	1032	CoherentMotion_C#v1	1	500
597	0	3	33	2	0	3	3	199	401	597	1203	CoherentMotion_C#v1	1	500
971	0	3	33	2	0	3	3	199	401	597	1203	CoherentMotion_C#v1	1	500
