# Supplementary material for: The Leuven Embedded Figures Test (L-EFT): measuring perception, intelligence or executive function?
Source: PeerJ. 2018 Mar 26;6:e4524. doi: 10.7717/peerj.4524 (PMC5875396; doi:10.7717/peerj.4524)
Supplement: Supplemental Information 9 [file peerj-06-4524-s009.zip › Study 1/CoherentMotion/119140CoherentMotion.csv]

ReactionTime	Accuracy	CoherenceLevel	CoherenceValue	StimDirection	RespDirection	G_MeanCoherentSpeed	G_MeanRandomSpeed	TotalCoherent	TotalRandom	TotalCoherentSpeed	TotalRandomSpeed	TestID	MainPrac	MotionDuration
25003	1	5	51	3	3	3	3	312	288	936	864	CoherentMotion_C#v1	0	1000
4892	1	5	51	3	3	3	3	312	288	936	864	CoherentMotion_C#v1	0	1000
2724	1	7	70	2	2	3	3	424	176	1272	528	CoherentMotion_C#v1	0	1000
3084	1	4	42	0	0	3	3	256	344	768	1032	CoherentMotion_C#v1	0	1000
3464	1	6	61	2	2	3	3	368	232	1104	696	CoherentMotion_C#v1	0	1000
6749	0	4	42	2	0	3	3	256	344	768	1032	CoherentMotion_C#v1	0	1000
2286	1	5	51	2	2	3	3	312	288	936	864	CoherentMotion_C#v1	0	1000
2219	1	5	51	3	3	3	3	312	288	936	864	CoherentMotion_C#v1	0	1000
2373	1	1	14	1	1	3	3	87	513	261	1539	CoherentMotion_C#v1	0	1000
2574	0	3	33	2	0	3	3	199	401	597	1203	CoherentMotion_C#v1	0	1000
2148	0	2	23	0	1	3	3	143	457	429	1371	CoherentMotion_C#v1	0	1000
2442	1	5	51	3	3	3	3	312	288	936	864	CoherentMotion_C#v1	0	1000
1958	0	2	23	3	2	3	3	143	457	429	1371	CoherentMotion_C#v1	0	1000
1555	1	4	42	3	3	3	3	256	344	768	1032	CoherentMotion_C#v1	0	1000
2349	1	1	14	0	0	3	3	87	513	261	1539	CoherentMotion_C#v1	0	1000
1577	0	6	61	1	2	3	3	368	232	1104	696	CoherentMotion_C#v1	0	1000
1543	0	7	70	0	2	3	3	424	176	1272	528	CoherentMotion_C#v1	0	1000
1556	1	3	33	0	0	3	3	199	401	597	1203	CoherentMotion_C#v1	0	1000
3129	0	6	61	3	1	3	3	368	232	1104	696	CoherentMotion_C#v1	0	1000
2329	1	2	23	1	1	3	3	143	457	429	1371	CoherentMotion_C#v1	0	1000
4101	1	3	33	1	1	3	3	199	401	597	1203	CoherentMotion_C#v1	0	1000
1901	1	6	61	0	0	3	3	368	232	1104	696	CoherentMotion_C#v1	0	1000
1539	1	7	70	2	2	3	3	424	176	1272	528	CoherentMotion_C#v1	0	1000
1472	1	6	61	3	3	3	3	368	232	1104	696	CoherentMotion_C#v1	0	1000
1643	1	7	70	3	3	3	3	424	176	1272	528	CoherentMotion_C#v1	0	1000
1553	0	0	5	2	1	3	3	31	569	93	1707	CoherentMotion_C#v1	0	1000
1965	0	0	5	1	2	3	3	31	569	93	1707	CoherentMotion_C#v1	0	1000
1542	0	6	61	1	3	3	3	368	232	1104	696	CoherentMotion_C#v1	0	1000
2043	0	2	23	1	2	3	3	143	457	429	1371	CoherentMotion_C#v1	0	1000
1488	0	1	14	2	0	3	3	87	513	261	1539	CoherentMotion_C#v1	0	1000
1471	1	7	70	2	2	3	3	424	176	1272	528	CoherentMotion_C#v1	0	1000
2391	0	0	5	3	1	3	3	31	569	93	1707	CoherentMotion_C#v1	0	1000
1516	0	6	61	1	3	3	3	368	232	1104	696	CoherentMotion_C#v1	0	1000
2296	0	5	51	1	0	3	3	312	288	936	864	CoherentMotion_C#v1	0	1000
1887	0	2	23	3	2	3	3	143	457	429	1371	CoherentMotion_C#v1	0	1000
2076	0	3	33	2	3	3	3	199	401	597	1203	CoherentMotion_C#v1	0	1000
1974	0	3	33	0	3	3	3	199	401	597	1203	CoherentMotion_C#v1	0	1000
2004	1	5	51	0	0	3	3	312	288	936	864	CoherentMotion_C#v1	0	1000
2046	1	4	42	0	0	3	3	256	344	768	1032	CoherentMotion_C#v1	0	1000
1736	1	6	61	0	0	3	3	368	232	1104	696	CoherentMotion_C#v1	0	1000
1869	1	3	33	2	2	3	3	199	401	597	1203	CoherentMotion_C#v1	0	1000
1582	1	7	70	3	3	3	3	424	176	1272	528	CoherentMotion_C#v1	0	1000
2019	1	0	5	0	0	3	3	31	569	93	1707	CoherentMotion_C#v1	0	1000
1652	1	6	61	0	0	3	3	368	232	1104	696	CoherentMotion_C#v1	0	1000
1904	0	2	23	1	2	3	3	143	457	429	1371	CoherentMotion_C#v1	0	1000
1552	1	6	61	2	2	3	3	368	232	1104	696	CoherentMotion_C#v1	0	1000
1866	0	3	33	3	0	3	3	199	401	597	1203	CoherentMotion_C#v1	0	1000
2603	0	3	33	2	1	3	3	199	401	597	1203	CoherentMotion_C#v1	0	1000
1449	0	6	61	1	3	3	3	368	232	1104	696	CoherentMotion_C#v1	0	1000
1563	0	7	70	3	1	3	3	424	176	1272	528	CoherentMotion_C#v1	0	1000
3072	0	0	5	3	0	3	3	31	569	93	1707	CoherentMotion_C#v1	0	1000
1668	1	7	70	2	2	3	3	424	176	1272	528	CoherentMotion_C#v1	0	1000
3340	0	1	14	2	1	3	3	87	513	261	1539	CoherentMotion_C#v1	0	1000
2062	0	1	14	0	1	3	3	87	513	261	1539	CoherentMotion_C#v1	0	1000
2087	0	4	42	0	3	3	3	256	344	768	1032	CoherentMotion_C#v1	0	1000
1586	0	5	51	2	0	3	3	312	288	936	864	CoherentMotion_C#v1	0	1000
1600	0	2	23	3	2	3	3	143	457	429	1371	CoherentMotion_C#v1	0	1000
1350	1	7	70	3	3	3	3	424	176	1272	528	CoherentMotion_C#v1	0	1000
1454	1	2	23	3	3	3	3	143	457	429	1371	CoherentMotion_C#v1	0	1000
1448	1	5	51	2	2	3	3	312	288	936	864	CoherentMotion_C#v1	0	1000
1377	1	4	42	3	3	3	3	256	344	768	1032	CoherentMotion_C#v1	0	1000
1498	0	4	42	1	3	3	3	256	344	768	1032	CoherentMotion_C#v1	0	1000
1629	1	2	23	3	3	3	3	143	457	429	1371	CoherentMotion_C#v1	0	1000
1652	0	1	14	2	3	3	3	87	513	261	1539	CoherentMotion_C#v1	0	1000
1683	1	7	70	2	2	3	3	424	176	1272	528	CoherentMotion_C#v1	0	1000
1588	1	2	23	1	1	3	3	143	457	429	1371	CoherentMotion_C#v1	0	1000
1488	1	4	42	1	1	3	3	256	344	768	1032	CoherentMotion_C#v1	0	1000
2443	0	0	5	0	1	3	3	31	569	93	1707	CoherentMotion_C#v1	0	1000
1942	1	4	42	1	1	3	3	256	344	768	1032	CoherentMotion_C#v1	0	1000
1949	0	0	5	1	0	3	3	31	569	93	1707	CoherentMotion_C#v1	0	1000
1965	0	7	70	3	2	3	3	424	176	1272	528	CoherentMotion_C#v1	0	1000
1484	0	5	51	3	1	3	3	312	288	936	864	CoherentMotion_C#v1	0	1000
1703	0	5	51	2	1	3	3	312	288	936	864	CoherentMotion_C#v1	0	1000
2032	1	3	33	1	1	3	3	199	401	597	1203	CoherentMotion_C#v1	0	1000
2302	1	7	70	0	0	3	3	424	176	1272	528	CoherentMotion_C#v1	0	1000
2313	1	1	14	1	1	3	3	87	513	261	1539	CoherentMotion_C#v1	0	1000
2929	0	0	5	0	1	3	3	31	569	93	1707	CoherentMotion_C#v1	0	1000
2266	0	1	14	2	3	3	3	87	513	261	1539	CoherentMotion_C#v1	0	1000
1617	1	7	70	2	2	3	3	424	176	1272	528	CoherentMotion_C#v1	0	1000
1743	1	6	61	2	2	3	3	368	232	1104	696	CoherentMotion_C#v1	0	1000
2348	0	4	42	0	1	3	3	256	344	768	1032	CoherentMotion_C#v1	1	500
1115	1	5	51	2	2	3	3	312	288	936	864	CoherentMotion_C#v1	1	500
1482	0	0	5	3	0	3	3	31	569	93	1707	CoherentMotion_C#v1	1	500
1240	1	3	33	1	1	3	3	199	401	597	1203	CoherentMotion_C#v1	1	500
1646	1	1	14	1	1	3	3	87	513	261	1539	CoherentMotion_C#v1	1	500
1053	1	3	33	1	1	3	3	199	401	597	1203	CoherentMotion_C#v1	1	500
1068	1	2	23	3	3	3	3	143	457	429	1371	CoherentMotion_C#v1	1	500
1014	1	6	61	1	1	3	3	368	232	1104	696	CoherentMotion_C#v1	1	500
1235	1	7	70	2	2	3	3	424	176	1272	528	CoherentMotion_C#v1	1	500
1296	0	3	33	3	0	3	3	199	401	597	1203	CoherentMotion_C#v1	1	500
1150	1	7	70	1	1	3	3	424	176	1272	528	CoherentMotion_C#v1	1	500
1038	1	3	33	3	3	3	3	199	401	597	1203	CoherentMotion_C#v1	1	500
2608	0	0	5	1	2	3	3	31	569	93	1707	CoherentMotion_C#v1	1	500
1389	0	6	61	3	1	3	3	368	232	1104	696	CoherentMotion_C#v1	1	500
1224	1	4	42	3	3	3	3	256	344	768	1032	CoherentMotion_C#v1	1	500
1117	1	5	51	1	1	3	3	312	288	936	864	CoherentMotion_C#v1	1	500
1350	0	2	23	1	3	3	3	143	457	429	1371	CoherentMotion_C#v1	1	500
1243	0	2	23	2	1	3	3	143	457	429	1371	CoherentMotion_C#v1	1	500
1404	0	4	42	2	0	3	3	256	344	768	1032	CoherentMotion_C#v1	1	500
1045	1	5	51	0	0	3	3	312	288	936	864	CoherentMotion_C#v1	1	500
1204	0	0	5	0	3	3	3	31	569	93	1707	CoherentMotion_C#v1	1	500
1161	0	4	42	2	3	3	3	256	344	768	1032	CoherentMotion_C#v1	1	500
1476	0	0	5	0	1	3	3	31	569	93	1707	CoherentMotion_C#v1	1	500
1853	0	0	5	3	1	3	3	31	569	93	1707	CoherentMotion_C#v1	1	500
1689	1	1	14	3	3	3	3	87	513	261	1539	CoherentMotion_C#v1	1	500
1351	0	0	5	2	3	3	3	31	569	93	1707	CoherentMotion_C#v1	1	500
1212	0	2	23	0	3	3	3	143	457	429	1371	CoherentMotion_C#v1	1	500
1560	1	1	14	3	3	3	3	87	513	261	1539	CoherentMotion_C#v1	1	500
1580	1	0	5	3	3	3	3	31	569	93	1707	CoherentMotion_C#v1	1	500
1129	1	4	42	2	2	3	3	256	344	768	1032	CoherentMotion_C#v1	1	500
1227	0	4	42	0	3	3	3	256	344	768	1032	CoherentMotion_C#v1	1	500
1176	1	5	51	3	3	3	3	312	288	936	864	CoherentMotion_C#v1	1	500
3115	0	1	14	2	3	3	3	87	513	261	1539	CoherentMotion_C#v1	1	500
1192	1	4	42	1	1	3	3	256	344	768	1032	CoherentMotion_C#v1	1	500
948	1	6	61	2	2	3	3	368	232	1104	696	CoherentMotion_C#v1	1	500
1976	1	7	70	1	1	3	3	424	176	1272	528	CoherentMotion_C#v1	1	500
1336	0	1	14	0	3	3	3	87	513	261	1539	CoherentMotion_C#v1	1	500
959	1	2	23	0	0	3	3	143	457	429	1371	CoherentMotion_C#v1	1	500
1196	1	6	61	3	3	3	3	368	232	1104	696	CoherentMotion_C#v1	1	500
2160	1	2	23	3	3	3	3	143	457	429	1371	CoherentMotion_C#v1	1	500
997	1	4	42	0	0	3	3	256	344	768	1032	CoherentMotion_C#v1	1	500
1132	1	6	61	2	2	3	3	368	232	1104	696	CoherentMotion_C#v1	1	500
1181	0	2	23	1	0	3	3	143	457	429	1371	CoherentMotion_C#v1	1	500
992	0	1	14	2	0	3	3	87	513	261	1539	CoherentMotion_C#v1	1	500
894	0	0	5	0	3	3	3	31	569	93	1707	CoherentMotion_C#v1	1	500
891	1	5	51	1	1	3	3	312	288	936	864	CoherentMotion_C#v1	1	500
1030	0	4	42	1	3	3	3	256	344	768	1032	CoherentMotion_C#v1	1	500
1418	0	5	51	3	1	3	3	312	288	936	864	CoherentMotion_C#v1	1	500
2983	1	0	5	1	1	3	3	31	569	93	1707	CoherentMotion_C#v1	1	500
1906	1	3	33	1	1	3	3	199	401	597	1203	CoherentMotion_C#v1	1	500
1294	1	2	23	3	3	3	3	143	457	429	1371	CoherentMotion_C#v1	1	500
1469	0	0	5	0	1	3	3	31	569	93	1707	CoherentMotion_C#v1	1	500
1094	1	6	61	3	3	3	3	368	232	1104	696	CoherentMotion_C#v1	1	500
1002	1	3	33	0	0	3	3	199	401	597	1203	CoherentMotion_C#v1	1	500
1257	0	1	14	3	1	3	3	87	513	261	1539	CoherentMotion_C#v1	1	500
1134	1	7	70	1	1	3	3	424	176	1272	528	CoherentMotion_C#v1	1	500
1359	0	0	5	2	3	3	3	31	569	93	1707	CoherentMotion_C#v1	1	500
2149	1	3	33	3	3	3	3	199	401	597	1203	CoherentMotion_C#v1	1	500
1378	0	0	5	3	1	3	3	31	569	93	1707	CoherentMotion_C#v1	1	500
1003	0	6	61	0	3	3	3	368	232	1104	696	CoherentMotion_C#v1	1	500
1121	1	4	42	2	2	3	3	256	344	768	1032	CoherentMotion_C#v1	1	500
1244	1	2	23	2	2	3	3	143	457	429	1371	CoherentMotion_C#v1	1	500
1433	0	1	14	1	2	3	3	87	513	261	1539	CoherentMotion_C#v1	1	500
1123	0	4	42	1	0	3	3	256	344	768	1032	CoherentMotion_C#v1	1	500
1188	0	6	61	2	1	3	3	368	232	1104	696	CoherentMotion_C#v1	1	500
1232	1	0	5	3	3	3	3	31	569	93	1707	CoherentMotion_C#v1	1	500
1052	1	5	51	3	3	3	3	312	288	936	864	CoherentMotion_C#v1	1	500
2388	1	1	14	0	0	3	3	87	513	261	1539	CoherentMotion_C#v1	1	500
1487	1	5	51	2	2	3	3	312	288	936	864	CoherentMotion_C#v1	1	500
1296	1	2	23	2	2	3	3	143	457	429	1371	CoherentMotion_C#v1	1	500
1081	1	3	33	3	3	3	3	199	401	597	1203	CoherentMotion_C#v1	1	500
1265	0	6	61	1	0	3	3	368	232	1104	696	CoherentMotion_C#v1	1	500
1182	0	3	33	2	1	3	3	199	401	597	1203	CoherentMotion_C#v1	1	500
1681	0	2	23	0	3	3	3	143	457	429	1371	CoherentMotion_C#v1	1	500
1865	0	2	23	0	3	3	3	143	457	429	1371	CoherentMotion_C#v1	1	500
1196	0	3	33	3	0	3	3	199	401	597	1203	CoherentMotion_C#v1	1	500
1106	0	6	61	3	1	3	3	368	232	1104	696	CoherentMotion_C#v1	1	500
969	1	3	33	2	2	3	3	199	401	597	1203	CoherentMotion_C#v1	1	500
1090	1	4	42	0	0	3	3	256	344	768	1032	CoherentMotion_C#v1	1	500
1065	1	1	14	2	2	3	3	87	513	261	1539	CoherentMotion_C#v1	1	500
1120	0	0	5	2	3	3	3	31	569	93	1707	CoherentMotion_C#v1	1	500
899	0	3	33	1	2	3	3	199	401	597	1203	CoherentMotion_C#v1	1	500
1599	1	2	23	1	1	3	3	143	457	429	1371	CoherentMotion_C#v1	1	500
1133	0	3	33	3	1	3	3	199	401	597	1203	CoherentMotion_C#v1	1	500
952	0	3	33	2	3	3	3	199	401	597	1203	CoherentMotion_C#v1	1	500
1060	0	1	14	1	2	3	3	87	513	261	1539	CoherentMotion_C#v1	1	500
1717	0	1	14	3	1	3	3	87	513	261	1539	CoherentMotion_C#v1	1	500
1022	0	7	70	1	3	3	3	424	176	1272	528	CoherentMotion_C#v1	1	500
866	0	1	14	2	0	3	3	87	513	261	1539	CoherentMotion_C#v1	1	500
1924	0	3	33	0	3	3	3	199	401	597	1203	CoherentMotion_C#v1	1	500
1198	0	0	5	0	1	3	3	31	569	93	1707	CoherentMotion_C#v1	1	500
995	0	2	23	1	0	3	3	143	457	429	1371	CoherentMotion_C#v1	1	500
1095	1	5	51	0	0	3	3	312	288	936	864	CoherentMotion_C#v1	1	500
1091	0	4	42	1	3	3	3	256	344	768	1032	CoherentMotion_C#v1	1	500
1451	0	4	42	0	3	3	3	256	344	768	1032	CoherentMotion_C#v1	1	500
1208	1	7	70	2	2	3	3	424	176	1272	528	CoherentMotion_C#v1	1	500
1127	0	3	33	2	0	3	3	199	401	597	1203	CoherentMotion_C#v1	1	500
1038	1	4	42	3	3	3	3	256	344	768	1032	CoherentMotion_C#v1	1	500
1179	0	0	5	1	3	3	3	31	569	93	1707	CoherentMotion_C#v1	1	500
1030	1	6	61	0	0	3	3	368	232	1104	696	CoherentMotion_C#v1	1	500
1003	1	3	33	0	0	3	3	199	401	597	1203	CoherentMotion_C#v1	1	500
1069	0	2	23	1	0	3	3	143	457	429	1371	CoherentMotion_C#v1	1	500
990	0	4	42	1	2	3	3	256	344	768	1032	CoherentMotion_C#v1	1	500
973	1	2	23	3	3	3	3	143	457	429	1371	CoherentMotion_C#v1	1	500
1194	0	1	14	2	3	3	3	87	513	261	1539	CoherentMotion_C#v1	1	500
1015	1	7	70	2	2	3	3	424	176	1272	528	CoherentMotion_C#v1	1	500
890	1	6	61	3	3	3	3	368	232	1104	696	CoherentMotion_C#v1	1	500
1281	0	4	42	1	2	3	3	256	344	768	1032	CoherentMotion_C#v1	1	500
1128	1	7	70	0	0	3	3	424	176	1272	528	CoherentMotion_C#v1	1	500
936	0	0	5	3	1	3	3	31	569	93	1707	CoherentMotion_C#v1	1	500
933	0	1	14	2	3	3	3	87	513	261	1539	CoherentMotion_C#v1	1	500
1370	0	4	42	1	3	3	3	256	344	768	1032	CoherentMotion_C#v1	1	500
922	1	4	42	0	0	3	3	256	344	768	1032	CoherentMotion_C#v1	1	500
1294	0	2	23	3	1	3	3	143	457	429	1371	CoherentMotion_C#v1	1	500
1004	1	3	33	3	3	3	3	199	401	597	1203	CoherentMotion_C#v1	1	500
1107	1	6	61	3	3	3	3	368	232	1104	696	CoherentMotion_C#v1	1	500
965	1	7	70	2	2	3	3	424	176	1272	528	CoherentMotion_C#v1	1	500
953	1	3	33	2	2	3	3	199	401	597	1203	CoherentMotion_C#v1	1	500
911	1	5	51	2	2	3	3	312	288	936	864	CoherentMotion_C#v1	1	500
1051	1	3	33	1	1	3	3	199	401	597	1203	CoherentMotion_C#v1	1	500
1731	0	1	14	2	1	3	3	87	513	261	1539	CoherentMotion_C#v1	1	500
1548	0	4	42	1	3	3	3	256	344	768	1032	CoherentMotion_C#v1	1	500
992	0	0	5	3	2	3	3	31	569	93	1707	CoherentMotion_C#v1	1	500
703	1	1	14	0	0	3	3	87	513	261	1539	CoherentMotion_C#v1	1	500
911	0	5	51	1	0	3	3	312	288	936	864	CoherentMotion_C#v1	1	500
571	1	4	42	1	1	3	3	256	344	768	1032	CoherentMotion_C#v1	1	500
525	1	6	61	3	3	3	3	368	232	1104	696	CoherentMotion_C#v1	1	500
1024	0	4	42	1	3	3	3	256	344	768	1032	CoherentMotion_C#v1	1	500
844	0	0	5	1	0	3	3	31	569	93	1707	CoherentMotion_C#v1	1	500
1409	1	5	51	2	2	3	3	312	288	936	864	CoherentMotion_C#v1	1	500
972	0	6	61	1	3	3	3	368	232	1104	696	CoherentMotion_C#v1	1	500
777	0	1	14	0	1	3	3	87	513	261	1539	CoherentMotion_C#v1	1	500
938	1	4	42	2	2	3	3	256	344	768	1032	CoherentMotion_C#v1	1	500
755	1	4	42	3	3	3	3	256	344	768	1032	CoherentMotion_C#v1	1	500
847	1	4	42	0	0	3	3	256	344	768	1032	CoherentMotion_C#v1	1	500
785	1	7	70	0	0	3	3	424	176	1272	528	CoherentMotion_C#v1	1	500
1011	0	0	5	3	1	3	3	31	569	93	1707	CoherentMotion_C#v1	1	500
817	1	6	61	3	3	3	3	368	232	1104	696	CoherentMotion_C#v1	1	500
980	0	0	5	3	2	3	3	31	569	93	1707	CoherentMotion_C#v1	1	500
939	1	4	42	2	2	3	3	256	344	768	1032	CoherentMotion_C#v1	1	500
927	1	3	33	3	3	3	3	199	401	597	1203	CoherentMotion_C#v1	1	500
940	1	1	14	1	1	3	3	87	513	261	1539	CoherentMotion_C#v1	1	500
952	0	0	5	0	3	3	3	31	569	93	1707	CoherentMotion_C#v1	1	500
933	0	1	14	0	2	3	3	87	513	261	1539	CoherentMotion_C#v1	1	500
782	0	6	61	1	3	3	3	368	232	1104	696	CoherentMotion_C#v1	1	500
866	1	4	42	2	2	3	3	256	344	768	1032	CoherentMotion_C#v1	1	500
1002	1	0	5	2	2	3	3	31	569	93	1707	CoherentMotion_C#v1	1	500
997	0	0	5	1	3	3	3	31	569	93	1707	CoherentMotion_C#v1	1	500
955	1	5	51	1	1	3	3	312	288	936	864	CoherentMotion_C#v1	1	500
1048	0	2	23	0	1	3	3	143	457	429	1371	CoherentMotion_C#v1	1	500
951	0	1	14	1	2	3	3	87	513	261	1539	CoherentMotion_C#v1	1	500
910	0	1	14	1	3	3	3	87	513	261	1539	CoherentMotion_C#v1	1	500
935	1	7	70	3	3	3	3	424	176	1272	528	CoherentMotion_C#v1	1	500
997	1	0	5	0	0	3	3	31	569	93	1707	CoherentMotion_C#v1	1	500
923	1	7	70	2	2	3	3	424	176	1272	528	CoherentMotion_C#v1	1	500
872	1	7	70	3	3	3	3	424	176	1272	528	CoherentMotion_C#v1	1	500
987	0	0	5	0	2	3	3	31	569	93	1707	CoherentMotion_C#v1	1	500
1026	0	5	51	2	3	3	3	312	288	936	864	CoherentMotion_C#v1	1	500
1006	1	7	70	3	3	3	3	424	176	1272	528	CoherentMotion_C#v1	1	500
1279	0	7	70	0	3	3	3	424	176	1272	528	CoherentMotion_C#v1	1	500
900	0	1	14	1	0	3	3	87	513	261	1539	CoherentMotion_C#v1	1	500
817	0	2	23	1	3	3	3	143	457	429	1371	CoherentMotion_C#v1	1	500
1204	1	5	51	0	0	3	3	312	288	936	864	CoherentMotion_C#v1	1	500
974	0	0	5	1	3	3	3	31	569	93	1707	CoherentMotion_C#v1	1	500
1024	1	6	61	2	2	3	3	368	232	1104	696	CoherentMotion_C#v1	1	500
1123	0	0	5	0	3	3	3	31	569	93	1707	CoherentMotion_C#v1	1	500
1169	0	2	23	2	3	3	3	143	457	429	1371	CoherentMotion_C#v1	1	500
1097	0	5	51	1	3	3	3	312	288	936	864	CoherentMotion_C#v1	1	500
1046	0	7	70	1	3	3	3	424	176	1272	528	CoherentMotion_C#v1	1	500
1504	1	6	61	1	1	3	3	368	232	1104	696	CoherentMotion_C#v1	1	500
1068	1	6	61	3	3	3	3	368	232	1104	696	CoherentMotion_C#v1	1	500
1194	1	4	42	2	2	3	3	256	344	768	1032	CoherentMotion_C#v1	1	500
1344	1	3	33	3	3	3	3	199	401	597	1203	CoherentMotion_C#v1	1	500
974	1	7	70	0	0	3	3	424	176	1272	528	CoherentMotion_C#v1	1	500
1473	1	2	23	3	3	3	3	143	457	429	1371	CoherentMotion_C#v1	1	500
1191	0	2	23	2	1	3	3	143	457	429	1371	CoherentMotion_C#v1	1	500
1488	0	0	5	1	0	3	3	31	569	93	1707	CoherentMotion_C#v1	1	500
998	1	6	61	1	1	3	3	368	232	1104	696	CoherentMotion_C#v1	1	500
908	1	7	70	1	1	3	3	424	176	1272	528	CoherentMotion_C#v1	1	500
1281	0	2	23	0	1	3	3	143	457	429	1371	CoherentMotion_C#v1	1	500
854	1	6	61	0	0	3	3	368	232	1104	696	CoherentMotion_C#v1	1	500
885	1	4	42	3	3	3	3	256	344	768	1032	CoherentMotion_C#v1	1	500
1035	0	2	23	1	2	3	3	143	457	429	1371	CoherentMotion_C#v1	1	500
827	1	5	51	3	3	3	3	312	288	936	864	CoherentMotion_C#v1	1	500
1213	0	1	14	1	0	3	3	87	513	261	1539	CoherentMotion_C#v1	1	500
841	1	3	33	3	3	3	3	199	401	597	1203	CoherentMotion_C#v1	1	500
1036	1	7	70	3	3	3	3	424	176	1272	528	CoherentMotion_C#v1	1	500
916	1	3	33	3	3	3	3	199	401	597	1203	CoherentMotion_C#v1	1	500
937	0	5	51	2	3	3	3	312	288	936	864	CoherentMotion_C#v1	1	500
926	1	5	51	0	0	3	3	312	288	936	864	CoherentMotion_C#v1	1	500
1086	0	6	61	2	0	3	3	368	232	1104	696	CoherentMotion_C#v1	1	500
987	0	0	5	1	3	3	3	31	569	93	1707	CoherentMotion_C#v1	1	500
952	1	7	70	3	3	3	3	424	176	1272	528	CoherentMotion_C#v1	1	500
1456	0	0	5	2	3	3	3	31	569	93	1707	CoherentMotion_C#v1	1	500
3432	0	2	23	3	0	3	3	143	457	429	1371	CoherentMotion_C#v1	1	500
1877	0	0	5	0	1	3	3	31	569	93	1707	CoherentMotion_C#v1	1	500
763	1	6	61	0	0	3	3	368	232	1104	696	CoherentMotion_C#v1	1	500
836	0	7	70	1	3	3	3	424	176	1272	528	CoherentMotion_C#v1	1	500
947	1	2	23	2	2	3	3	143	457	429	1371	CoherentMotion_C#v1	1	500
915	1	1	14	0	0	3	3	87	513	261	1539	CoherentMotion_C#v1	1	500
1166	1	1	14	0	0	3	3	87	513	261	1539	CoherentMotion_C#v1	1	500
985	1	7	70	2	2	3	3	424	176	1272	528	CoherentMotion_C#v1	1	500
575	1	7	70	3	3	3	3	424	176	1272	528	CoherentMotion_C#v1	1	500
914	1	3	33	1	1	3	3	199	401	597	1203	CoherentMotion_C#v1	1	500
575	1	6	61	2	2	3	3	368	232	1104	696	CoherentMotion_C#v1	1	500
683	1	1	14	2	2	3	3	87	513	261	1539	CoherentMotion_C#v1	1	500
524	0	0	5	1	2	3	3	31	569	93	1707	CoherentMotion_C#v1	1	500
770	0	2	23	2	0	3	3	143	457	429	1371	CoherentMotion_C#v1	1	500
1628	0	6	61	3	1	3	3	368	232	1104	696	CoherentMotion_C#v1	1	500
1067	0	0	5	3	1	3	3	31	569	93	1707	CoherentMotion_C#v1	1	500
899	0	1	14	0	2	3	3	87	513	261	1539	CoherentMotion_C#v1	1	500
807	1	7	70	3	3	3	3	424	176	1272	528	CoherentMotion_C#v1	1	500
889	1	6	61	2	2	3	3	368	232	1104	696	CoherentMotion_C#v1	1	500
1017	0	5	51	2	0	3	3	312	288	936	864	CoherentMotion_C#v1	1	500
850	1	7	70	1	1	3	3	424	176	1272	528	CoherentMotion_C#v1	1	500
1099	0	3	33	1	0	3	3	199	401	597	1203	CoherentMotion_C#v1	1	500
838	1	4	42	0	0	3	3	256	344	768	1032	CoherentMotion_C#v1	1	500
769	1	4	42	0	0	3	3	256	344	768	1032	CoherentMotion_C#v1	1	500
826	1	7	70	2	2	3	3	424	176	1272	528	CoherentMotion_C#v1	1	500
821	1	7	70	1	1	3	3	424	176	1272	528	CoherentMotion_C#v1	1	500
1133	1	1	14	0	0	3	3	87	513	261	1539	CoherentMotion_C#v1	1	500
1322	1	3	33	3	3	3	3	199	401	597	1203	CoherentMotion_C#v1	1	500
1199	1	4	42	2	2	3	3	256	344	768	1032	CoherentMotion_C#v1	1	500
867	1	4	42	1	1	3	3	256	344	768	1032	CoherentMotion_C#v1	1	500
950	0	0	5	2	0	3	3	31	569	93	1707	CoherentMotion_C#v1	1	500
652	1	4	42	3	3	3	3	256	344	768	1032	CoherentMotion_C#v1	1	500
1465	0	3	33	0	1	3	3	199	401	597	1203	CoherentMotion_C#v1	1	500
1032	1	3	33	0	0	3	3	199	401	597	1203	CoherentMotion_C#v1	1	500
891	0	0	5	2	0	3	3	31	569	93	1707	CoherentMotion_C#v1	1	500
541	1	4	42	3	3	3	3	256	344	768	1032	CoherentMotion_C#v1	1	500
754	0	4	42	2	3	3	3	256	344	768	1032	CoherentMotion_C#v1	1	500
713	0	1	14	2	3	3	3	87	513	261	1539	CoherentMotion_C#v1	1	500
809	0	0	5	0	1	3	3	31	569	93	1707	CoherentMotion_C#v1	1	500
786	1	6	61	0	0	3	3	368	232	1104	696	CoherentMotion_C#v1	1	500
1043	1	3	33	3	3	3	3	199	401	597	1203	CoherentMotion_C#v1	1	500
839	1	4	42	0	0	3	3	256	344	768	1032	CoherentMotion_C#v1	1	500
798	1	7	70	2	2	3	3	424	176	1272	528	CoherentMotion_C#v1	1	500
1071	0	2	23	0	3	3	3	143	457	429	1371	CoherentMotion_C#v1	1	500
868	1	0	5	3	3	3	3	31	569	93	1707	CoherentMotion_C#v1	1	500
1011	1	6	61	1	1	3	3	368	232	1104	696	CoherentMotion_C#v1	1	500
1170	1	2	23	3	3	3	3	143	457	429	1371	CoherentMotion_C#v1	1	500
900	1	7	70	1	1	3	3	424	176	1272	528	CoherentMotion_C#v1	1	500
903	1	2	23	0	0	3	3	143	457	429	1371	CoherentMotion_C#v1	1	500
859	1	6	61	3	3	3	3	368	232	1104	696	CoherentMotion_C#v1	1	500
935	0	0	5	0	2	3	3	31	569	93	1707	CoherentMotion_C#v1	1	500
907	1	5	51	1	1	3	3	312	288	936	864	CoherentMotion_C#v1	1	500
1024	0	2	23	1	3	3	3	143	457	429	1371	CoherentMotion_C#v1	1	500
823	1	5	51	2	2	3	3	312	288	936	864	CoherentMotion_C#v1	1	500
944	1	0	5	0	0	3	3	31	569	93	1707	CoherentMotion_C#v1	1	500
838	0	4	42	2	0	3	3	256	344	768	1032	CoherentMotion_C#v1	1	500
1029	1	5	51	2	2	3	3	312	288	936	864	CoherentMotion_C#v1	1	500
855	1	7	70	3	3	3	3	424	176	1272	528	CoherentMotion_C#v1	1	500
862	1	2	23	1	1	3	3	143	457	429	1371	CoherentMotion_C#v1	1	500
876	1	4	42	3	3	3	3	256	344	768	1032	CoherentMotion_C#v1	1	500
792	1	5	51	3	3	3	3	312	288	936	864	CoherentMotion_C#v1	1	500
867	0	2	23	1	2	3	3	143	457	429	1371	CoherentMotion_C#v1	1	500
887	1	6	61	1	1	3	3	368	232	1104	696	CoherentMotion_C#v1	1	500
827	1	7	70	3	3	3	3	424	176	1272	528	CoherentMotion_C#v1	1	500
877	1	7	70	0	0	3	3	424	176	1272	528	CoherentMotion_C#v1	1	500
911	0	0	5	2	0	3	3	31	569	93	1707	CoherentMotion_C#v1	1	500
995	1	6	61	3	3	3	3	368	232	1104	696	CoherentMotion_C#v1	1	500
850	1	4	42	0	0	3	3	256	344	768	1032	CoherentMotion_C#v1	1	500
806	1	5	51	3	3	3	3	312	288	936	864	CoherentMotion_C#v1	1	500
1016	0	5	51	1	3	3	3	312	288	936	864	CoherentMotion_C#v1	1	500
895	1	2	23	0	0	3	3	143	457	429	1371	CoherentMotion_C#v1	1	500
1488	0	1	14	1	2	3	3	87	513	261	1539	CoherentMotion_C#v1	1	500
831	1	3	33	3	3	3	3	199	401	597	1203	CoherentMotion_C#v1	1	500
860	0	1	14	1	0	3	3	87	513	261	1539	CoherentMotion_C#v1	1	500
732	1	5	51	2	2	3	3	312	288	936	864	CoherentMotion_C#v1	1	500
857	1	0	5	0	0	3	3	31	569	93	1707	CoherentMotion_C#v1	1	500
791	1	5	51	1	1	3	3	312	288	936	864	CoherentMotion_C#v1	1	500
805	1	7	70	1	1	3	3	424	176	1272	528	CoherentMotion_C#v1	1	500
1889	0	1	14	2	3	3	3	87	513	261	1539	CoherentMotion_C#v1	1	500
840	1	4	42	0	0	3	3	256	344	768	1032	CoherentMotion_C#v1	1	500
678	1	5	51	0	0	3	3	312	288	936	864	CoherentMotion_C#v1	1	500
1193	0	0	5	3	1	3	3	31	569	93	1707	CoherentMotion_C#v1	1	500
1420	0	7	70	1	3	3	3	424	176	1272	528	CoherentMotion_C#v1	1	500
957	1	6	61	1	1	3	3	368	232	1104	696	CoherentMotion_C#v1	1	500
964	1	2	23	2	2	3	3	143	457	429	1371	CoherentMotion_C#v1	1	500
1064	1	3	33	1	1	3	3	199	401	597	1203	CoherentMotion_C#v1	1	500
1064	1	4	42	0	0	3	3	256	344	768	1032	CoherentMotion_C#v1	1	500
1528	0	2	23	1	0	3	3	143	457	429	1371	CoherentMotion_C#v1	1	500
1892	0	1	14	0	3	3	3	87	513	261	1539	CoherentMotion_C#v1	1	500
817	1	7	70	2	2	3	3	424	176	1272	528	CoherentMotion_C#v1	1	500
850	1	5	51	1	1	3	3	312	288	936	864	CoherentMotion_C#v1	1	500
782	1	5	51	1	1	3	3	312	288	936	864	CoherentMotion_C#v1	1	500
869	0	3	33	2	1	3	3	199	401	597	1203	CoherentMotion_C#v1	1	500
826	1	2	23	2	2	3	3	143	457	429	1371	CoherentMotion_C#v1	1	500
869	1	6	61	3	3	3	3	368	232	1104	696	CoherentMotion_C#v1	1	500
768	0	1	14	3	0	3	3	87	513	261	1539	CoherentMotion_C#v1	1	500
800	1	6	61	2	2	3	3	368	232	1104	696	CoherentMotion_C#v1	1	500
833	1	1	14	3	3	3	3	87	513	261	1539	CoherentMotion_C#v1	1	500
900	1	5	51	2	2	3	3	312	288	936	864	CoherentMotion_C#v1	1	500
616	1	2	23	3	3	3	3	143	457	429	1371	CoherentMotion_C#v1	1	500
925	1	1	14	3	3	3	3	87	513	261	1539	CoherentMotion_C#v1	1	500
1145	1	7	70	1	1	3	3	424	176	1272	528	CoherentMotion_C#v1	1	500
820	1	7	70	0	0	3	3	424	176	1272	528	CoherentMotion_C#v1	1	500
709	0	2	23	1	3	3	3	143	457	429	1371	CoherentMotion_C#v1	1	500
694	1	5	51	2	2	3	3	312	288	936	864	CoherentMotion_C#v1	1	500
764	0	2	23	2	3	3	3	143	457	429	1371	CoherentMotion_C#v1	1	500
917	1	6	61	1	1	3	3	368	232	1104	696	CoherentMotion_C#v1	1	500
846	1	4	42	2	2	3	3	256	344	768	1032	CoherentMotion_C#v1	1	500
880	1	1	14	1	1	3	3	87	513	261	1539	CoherentMotion_C#v1	1	500
764	1	5	51	0	0	3	3	312	288	936	864	CoherentMotion_C#v1	1	500
892	0	2	23	1	0	3	3	143	457	429	1371	CoherentMotion_C#v1	1	500
914	0	2	23	0	2	3	3	143	457	429	1371	CoherentMotion_C#v1	1	500
806	1	6	61	0	0	3	3	368	232	1104	696	CoherentMotion_C#v1	1	500
799	1	5	51	3	3	3	3	312	288	936	864	CoherentMotion_C#v1	1	500
832	1	3	33	3	3	3	3	199	401	597	1203	CoherentMotion_C#v1	1	500
771	1	7	70	0	0	3	3	424	176	1272	528	CoherentMotion_C#v1	1	500
692	1	6	61	3	3	3	3	368	232	1104	696	CoherentMotion_C#v1	1	500
794	1	3	33	3	3	3	3	199	401	597	1203	CoherentMotion_C#v1	1	500
835	1	7	70	0	0	3	3	424	176	1272	528	CoherentMotion_C#v1	1	500
934	1	3	33	2	2	3	3	199	401	597	1203	CoherentMotion_C#v1	1	500
900	1	3	33	3	3	3	3	199	401	597	1203	CoherentMotion_C#v1	1	500
1040	0	7	70	2	3	3	3	424	176	1272	528	CoherentMotion_C#v1	1	500
783	1	4	42	3	3	3	3	256	344	768	1032	CoherentMotion_C#v1	1	500
808	1	2	23	3	3	3	3	143	457	429	1371	CoherentMotion_C#v1	1	500
842	1	6	61	3	3	3	3	368	232	1104	696	CoherentMotion_C#v1	1	500
844	0	5	51	2	3	3	3	312	288	936	864	CoherentMotion_C#v1	1	500
798	1	7	70	3	3	3	3	424	176	1272	528	CoherentMotion_C#v1	1	500
971	1	1	14	3	3	3	3	87	513	261	1539	CoherentMotion_C#v1	1	500
1113	0	3	33	2	3	3	3	199	401	597	1203	CoherentMotion_C#v1	1	500
1280	0	0	5	3	2	3	3	31	569	93	1707	CoherentMotion_C#v1	1	500
940	1	3	33	2	2	3	3	199	401	597	1203	CoherentMotion_C#v1	1	500
930	1	7	70	2	2	3	3	424	176	1272	528	CoherentMotion_C#v1	1	500
1071	0	1	14	3	0	3	3	87	513	261	1539	CoherentMotion_C#v1	1	500
974	0	0	5	1	2	3	3	31	569	93	1707	CoherentMotion_C#v1	1	500
828	1	5	51	1	1	3	3	312	288	936	864	CoherentMotion_C#v1	1	500
966	1	6	61	2	2	3	3	368	232	1104	696	CoherentMotion_C#v1	1	500
1516	1	5	51	0	0	3	3	312	288	936	864	CoherentMotion_C#v1	1	500
934	1	4	42	3	3	3	3	256	344	768	1032	CoherentMotion_C#v1	1	500
859	0	2	23	0	1	3	3	143	457	429	1371	CoherentMotion_C#v1	1	500
1318	1	4	42	3	3	3	3	256	344	768	1032	CoherentMotion_C#v1	1	500
941	0	3	33	1	0	3	3	199	401	597	1203	CoherentMotion_C#v1	1	500
963	1	6	61	1	1	3	3	368	232	1104	696	CoherentMotion_C#v1	1	500
1169	0	1	14	0	3	3	3	87	513	261	1539	CoherentMotion_C#v1	1	500
899	1	7	70	0	0	3	3	424	176	1272	528	CoherentMotion_C#v1	1	500
942	1	6	61	3	3	3	3	368	232	1104	696	CoherentMotion_C#v1	1	500
1413	0	3	33	2	3	3	3	199	401	597	1203	CoherentMotion_C#v1	1	500
925	0	6	61	3	1	3	3	368	232	1104	696	CoherentMotion_C#v1	1	500
1074	1	6	61	1	1	3	3	368	232	1104	696	CoherentMotion_C#v1	1	500
955	1	1	14	0	0	3	3	87	513	261	1539	CoherentMotion_C#v1	1	500
820	1	5	51	2	2	3	3	312	288	936	864	CoherentMotion_C#v1	1	500
990	0	5	51	0	2	3	3	312	288	936	864	CoherentMotion_C#v1	1	500
745	1	6	61	0	0	3	3	368	232	1104	696	CoherentMotion_C#v1	1	500
848	1	3	33	0	0	3	3	199	401	597	1203	CoherentMotion_C#v1	1	500
863	1	3	33	1	1	3	3	199	401	597	1203	CoherentMotion_C#v1	1	500
805	1	7	70	2	2	3	3	424	176	1272	528	CoherentMotion_C#v1	1	500
1008	0	2	23	3	2	3	3	143	457	429	1371	CoherentMotion_C#v1	1	500
1111	1	5	51	1	1	3	3	312	288	936	864	CoherentMotion_C#v1	1	500
936	1	7	70	1	1	3	3	424	176	1272	528	CoherentMotion_C#v1	1	500
932	1	2	23	1	1	3	3	143	457	429	1371	CoherentMotion_C#v1	1	500
937	1	5	51	2	2	3	3	312	288	936	864	CoherentMotion_C#v1	1	500
1477	1	1	14	2	2	3	3	87	513	261	1539	CoherentMotion_C#v1	1	500
1112	0	5	51	1	2	3	3	312	288	936	864	CoherentMotion_C#v1	1	500
1298	0	2	23	3	0	3	3	143	457	429	1371	CoherentMotion_C#v1	1	500
872	0	3	33	0	3	3	3	199	401	597	1203	CoherentMotion_C#v1	1	500
892	1	5	51	2	2	3	3	312	288	936	864	CoherentMotion_C#v1	1	500
1446	1	1	14	1	1	3	3	87	513	261	1539	CoherentMotion_C#v1	1	500
993	0	0	5	0	1	3	3	31	569	93	1707	CoherentMotion_C#v1	1	500
928	0	5	51	1	3	3	3	312	288	936	864	CoherentMotion_C#v1	1	500
965	1	6	61	1	1	3	3	368	232	1104	696	CoherentMotion_C#v1	1	500
1242	0	4	42	1	0	3	3	256	344	768	1032	CoherentMotion_C#v1	1	500
918	0	2	23	1	3	3	3	143	457	429	1371	CoherentMotion_C#v1	1	500
1267	1	0	5	1	1	3	3	31	569	93	1707	CoherentMotion_C#v1	1	500
967	1	3	33	3	3	3	3	199	401	597	1203	CoherentMotion_C#v1	1	500
978	1	2	23	3	3	3	3	143	457	429	1371	CoherentMotion_C#v1	1	500
924	1	7	70	3	3	3	3	424	176	1272	528	CoherentMotion_C#v1	1	500
1336	0	1	14	0	3	3	3	87	513	261	1539	CoherentMotion_C#v1	1	500
911	0	1	14	0	1	3	3	87	513	261	1539	CoherentMotion_C#v1	1	500
795	0	5	51	1	2	3	3	312	288	936	864	CoherentMotion_C#v1	1	500
869	1	6	61	2	2	3	3	368	232	1104	696	CoherentMotion_C#v1	1	500
1071	1	3	33	2	2	3	3	199	401	597	1203	CoherentMotion_C#v1	1	500
912	1	3	33	2	2	3	3	199	401	597	1203	CoherentMotion_C#v1	1	500
940	1	7	70	1	1	3	3	424	176	1272	528	CoherentMotion_C#v1	1	500
1250	0	1	14	1	0	3	3	87	513	261	1539	CoherentMotion_C#v1	1	500
1416	1	6	61	3	3	3	3	368	232	1104	696	CoherentMotion_C#v1	1	500
952	0	4	42	0	3	3	3	256	344	768	1032	CoherentMotion_C#v1	1	500
891	1	7	70	1	1	3	3	424	176	1272	528	CoherentMotion_C#v1	1	500
776	1	3	33	2	2	3	3	199	401	597	1203	CoherentMotion_C#v1	1	500
642	1	7	70	1	1	3	3	424	176	1272	528	CoherentMotion_C#v1	1	500
911	0	1	14	2	1	3	3	87	513	261	1539	CoherentMotion_C#v1	1	500
771	1	5	51	3	3	3	3	312	288	936	864	CoherentMotion_C#v1	1	500
900	1	5	51	0	0	3	3	312	288	936	864	CoherentMotion_C#v1	1	500
815	0	0	5	3	1	3	3	31	569	93	1707	CoherentMotion_C#v1	1	500
866	0	0	5	2	3	3	3	31	569	93	1707	CoherentMotion_C#v1	1	500
1203	0	2	23	2	0	3	3	143	457	429	1371	CoherentMotion_C#v1	1	500
857	1	4	42	3	3	3	3	256	344	768	1032	CoherentMotion_C#v1	1	500
835	1	4	42	0	0	3	3	256	344	768	1032	CoherentMotion_C#v1	1	500
853	1	6	61	0	0	3	3	368	232	1104	696	CoherentMotion_C#v1	1	500
909	1	1	14	3	3	3	3	87	513	261	1539	CoherentMotion_C#v1	1	500
885	1	3	33	3	3	3	3	199	401	597	1203	CoherentMotion_C#v1	1	500
864	0	0	5	0	1	3	3	31	569	93	1707	CoherentMotion_C#v1	1	500
757	0	6	61	1	3	3	3	368	232	1104	696	CoherentMotion_C#v1	1	500
1270	0	5	51	2	3	3	3	312	288	936	864	CoherentMotion_C#v1	1	500
1267	1	3	33	0	0	3	3	199	401	597	1203	CoherentMotion_C#v1	1	500
1003	1	5	51	0	0	3	3	312	288	936	864	CoherentMotion_C#v1	1	500
893	1	7	70	2	2	3	3	424	176	1272	528	CoherentMotion_C#v1	1	500
1514	0	1	14	3	0	3	3	87	513	261	1539	CoherentMotion_C#v1	1	500
