# Supplementary material for: The Leuven Embedded Figures Test (L-EFT): measuring perception, intelligence or executive function?
Source: PeerJ. 2018 Mar 26;6:e4524. doi: 10.7717/peerj.4524 (PMC5875396; doi:10.7717/peerj.4524)
Supplement: Supplemental Information 9 [file peerj-06-4524-s009.zip › Study 1/CoherentMotion/119230CoherentMotion.csv]

ReactionTime	Accuracy	CoherenceLevel	CoherenceValue	StimDirection	RespDirection	G_MeanCoherentSpeed	G_MeanRandomSpeed	TotalCoherent	TotalRandom	TotalCoherentSpeed	TotalRandomSpeed	TestID	MainPrac	MotionDuration
16064	1	5	51	3	3	3	3	312	288	936	864	CoherentMotion_C#v1	0	1000
1299	1	7	70	3	3	3	3	424	176	1272	528	CoherentMotion_C#v1	0	1000
5435	1	3	33	1	1	3	3	199	401	597	1203	CoherentMotion_C#v1	0	1000
1555	0	4	42	3	1	3	3	256	344	768	1032	CoherentMotion_C#v1	0	1000
1096	1	7	70	2	2	3	3	424	176	1272	528	CoherentMotion_C#v1	0	1000
1313	1	4	42	1	1	3	3	256	344	768	1032	CoherentMotion_C#v1	0	1000
1464	0	3	33	3	1	3	3	199	401	597	1203	CoherentMotion_C#v1	0	1000
1371	1	2	23	3	3	3	3	143	457	429	1371	CoherentMotion_C#v1	0	1000
2721	0	0	5	2	3	3	3	31	569	93	1707	CoherentMotion_C#v1	0	1000
2596	0	2	23	2	1	3	3	143	457	429	1371	CoherentMotion_C#v1	0	1000
1621	1	5	51	1	1	3	3	312	288	936	864	CoherentMotion_C#v1	0	1000
1514	1	6	61	0	0	3	3	368	232	1104	696	CoherentMotion_C#v1	0	1000
1518	1	4	42	3	3	3	3	256	344	768	1032	CoherentMotion_C#v1	0	1000
1194	0	0	5	2	1	3	3	31	569	93	1707	CoherentMotion_C#v1	0	1000
1318	0	6	61	1	3	3	3	368	232	1104	696	CoherentMotion_C#v1	0	1000
1208	1	6	61	2	2	3	3	368	232	1104	696	CoherentMotion_C#v1	0	1000
1481	1	2	23	3	3	3	3	143	457	429	1371	CoherentMotion_C#v1	0	1000
1411	0	4	42	0	1	3	3	256	344	768	1032	CoherentMotion_C#v1	0	1000
1620	0	0	5	3	1	3	3	31	569	93	1707	CoherentMotion_C#v1	0	1000
1671	0	0	5	0	3	3	3	31	569	93	1707	CoherentMotion_C#v1	0	1000
1410	0	2	23	2	1	3	3	143	457	429	1371	CoherentMotion_C#v1	0	1000
1523	0	1	14	0	1	3	3	87	513	261	1539	CoherentMotion_C#v1	0	1000
1111	1	5	51	2	2	3	3	312	288	936	864	CoherentMotion_C#v1	0	1000
1721	0	3	33	1	3	3	3	199	401	597	1203	CoherentMotion_C#v1	0	1000
1698	1	3	33	3	3	3	3	199	401	597	1203	CoherentMotion_C#v1	0	1000
1239	1	3	33	1	1	3	3	199	401	597	1203	CoherentMotion_C#v1	0	1000
2200	1	7	70	3	3	3	3	424	176	1272	528	CoherentMotion_C#v1	0	1000
1677	1	7	70	1	1	3	3	424	176	1272	528	CoherentMotion_C#v1	0	1000
2284	1	7	70	3	3	3	3	424	176	1272	528	CoherentMotion_C#v1	0	1000
1300	0	3	33	0	1	3	3	199	401	597	1203	CoherentMotion_C#v1	0	1000
1644	1	3	33	3	3	3	3	199	401	597	1203	CoherentMotion_C#v1	0	1000
2100	0	0	5	0	1	3	3	31	569	93	1707	CoherentMotion_C#v1	0	1000
1408	1	4	42	3	3	3	3	256	344	768	1032	CoherentMotion_C#v1	0	1000
1439	1	2	23	3	3	3	3	143	457	429	1371	CoherentMotion_C#v1	0	1000
1669	1	3	33	2	2	3	3	199	401	597	1203	CoherentMotion_C#v1	0	1000
2032	0	1	14	3	2	3	3	87	513	261	1539	CoherentMotion_C#v1	0	1000
1514	0	1	14	1	3	3	3	87	513	261	1539	CoherentMotion_C#v1	0	1000
1466	0	1	14	3	2	3	3	87	513	261	1539	CoherentMotion_C#v1	0	1000
1719	0	0	5	1	2	3	3	31	569	93	1707	CoherentMotion_C#v1	0	1000
1160	1	5	51	0	0	3	3	312	288	936	864	CoherentMotion_C#v1	0	1000
1026	1	6	61	2	2	3	3	368	232	1104	696	CoherentMotion_C#v1	0	1000
1186	1	7	70	2	2	3	3	424	176	1272	528	CoherentMotion_C#v1	0	1000
1878	1	6	61	3	3	3	3	368	232	1104	696	CoherentMotion_C#v1	0	1000
1987	1	1	14	1	1	3	3	87	513	261	1539	CoherentMotion_C#v1	0	1000
1091	1	6	61	1	1	3	3	368	232	1104	696	CoherentMotion_C#v1	0	1000
1317	1	2	23	1	1	3	3	143	457	429	1371	CoherentMotion_C#v1	0	1000
1171	0	0	5	0	1	3	3	31	569	93	1707	CoherentMotion_C#v1	0	1000
1678	1	7	70	1	1	3	3	424	176	1272	528	CoherentMotion_C#v1	0	1000
1316	1	5	51	1	1	3	3	312	288	936	864	CoherentMotion_C#v1	0	1000
1367	0	0	5	1	3	3	3	31	569	93	1707	CoherentMotion_C#v1	0	1000
1586	0	4	42	2	3	3	3	256	344	768	1032	CoherentMotion_C#v1	0	1000
1489	1	7	70	1	1	3	3	424	176	1272	528	CoherentMotion_C#v1	0	1000
1042	1	1	14	2	2	3	3	87	513	261	1539	CoherentMotion_C#v1	0	1000
1684	0	3	33	2	3	3	3	199	401	597	1203	CoherentMotion_C#v1	0	1000
1515	0	2	23	3	1	3	3	143	457	429	1371	CoherentMotion_C#v1	0	1000
2094	0	3	33	1	3	3	3	199	401	597	1203	CoherentMotion_C#v1	0	1000
1666	1	0	5	3	3	3	3	31	569	93	1707	CoherentMotion_C#v1	0	1000
1168	1	4	42	0	0	3	3	256	344	768	1032	CoherentMotion_C#v1	0	1000
1573	0	0	5	3	1	3	3	31	569	93	1707	CoherentMotion_C#v1	0	1000
1583	1	3	33	2	2	3	3	199	401	597	1203	CoherentMotion_C#v1	0	1000
1125	1	5	51	2	2	3	3	312	288	936	864	CoherentMotion_C#v1	0	1000
1775	1	1	14	2	2	3	3	87	513	261	1539	CoherentMotion_C#v1	0	1000
1240	1	7	70	1	1	3	3	424	176	1272	528	CoherentMotion_C#v1	0	1000
1357	1	3	33	1	1	3	3	199	401	597	1203	CoherentMotion_C#v1	0	1000
1950	1	5	51	1	1	3	3	312	288	936	864	CoherentMotion_C#v1	0	1000
1260	1	4	42	3	3	3	3	256	344	768	1032	CoherentMotion_C#v1	0	1000
1256	1	2	23	3	3	3	3	143	457	429	1371	CoherentMotion_C#v1	0	1000
1350	1	2	23	0	0	3	3	143	457	429	1371	CoherentMotion_C#v1	0	1000
1221	1	3	33	1	1	3	3	199	401	597	1203	CoherentMotion_C#v1	0	1000
1081	1	6	61	1	1	3	3	368	232	1104	696	CoherentMotion_C#v1	0	1000
1346	1	1	14	3	3	3	3	87	513	261	1539	CoherentMotion_C#v1	0	1000
1361	1	1	14	3	3	3	3	87	513	261	1539	CoherentMotion_C#v1	0	1000
1208	1	7	70	3	3	3	3	424	176	1272	528	CoherentMotion_C#v1	0	1000
1412	1	1	14	3	3	3	3	87	513	261	1539	CoherentMotion_C#v1	0	1000
1048	1	3	33	2	2	3	3	199	401	597	1203	CoherentMotion_C#v1	0	1000
1850	0	0	5	1	2	3	3	31	569	93	1707	CoherentMotion_C#v1	0	1000
1067	0	2	23	1	3	3	3	143	457	429	1371	CoherentMotion_C#v1	0	1000
1666	0	0	5	0	3	3	3	31	569	93	1707	CoherentMotion_C#v1	0	1000
1582	1	6	61	2	2	3	3	368	232	1104	696	CoherentMotion_C#v1	0	1000
1936	1	5	51	3	3	3	3	312	288	936	864	CoherentMotion_C#v1	0	1000
1146	0	4	42	1	3	3	3	256	344	768	1032	CoherentMotion_C#v1	1	500
1107	0	0	5	0	3	3	3	31	569	93	1707	CoherentMotion_C#v1	1	500
781	1	7	70	2	2	3	3	424	176	1272	528	CoherentMotion_C#v1	1	500
879	1	5	51	1	1	3	3	312	288	936	864	CoherentMotion_C#v1	1	500
1681	0	0	5	1	3	3	3	31	569	93	1707	CoherentMotion_C#v1	1	500
791	1	3	33	2	2	3	3	199	401	597	1203	CoherentMotion_C#v1	1	500
982	1	7	70	0	0	3	3	424	176	1272	528	CoherentMotion_C#v1	1	500
622	1	6	61	1	1	3	3	368	232	1104	696	CoherentMotion_C#v1	1	500
901	0	0	5	0	3	3	3	31	569	93	1707	CoherentMotion_C#v1	1	500
901	1	6	61	3	3	3	3	368	232	1104	696	CoherentMotion_C#v1	1	500
825	1	6	61	1	1	3	3	368	232	1104	696	CoherentMotion_C#v1	1	500
875	1	7	70	1	1	3	3	424	176	1272	528	CoherentMotion_C#v1	1	500
826	1	4	42	2	2	3	3	256	344	768	1032	CoherentMotion_C#v1	1	500
971	1	0	5	1	1	3	3	31	569	93	1707	CoherentMotion_C#v1	1	500
857	1	7	70	0	0	3	3	424	176	1272	528	CoherentMotion_C#v1	1	500
836	1	6	61	0	0	3	3	368	232	1104	696	CoherentMotion_C#v1	1	500
730	1	5	51	0	0	3	3	312	288	936	864	CoherentMotion_C#v1	1	500
941	1	2	23	1	1	3	3	143	457	429	1371	CoherentMotion_C#v1	1	500
2379	1	2	23	1	1	3	3	143	457	429	1371	CoherentMotion_C#v1	1	500
820	1	6	61	0	0	3	3	368	232	1104	696	CoherentMotion_C#v1	1	500
766	1	4	42	3	3	3	3	256	344	768	1032	CoherentMotion_C#v1	1	500
743	1	1	14	0	0	3	3	87	513	261	1539	CoherentMotion_C#v1	1	500
1044	0	3	33	2	0	3	3	199	401	597	1203	CoherentMotion_C#v1	1	500
4311	0	0	5	2	3	3	3	31	569	93	1707	CoherentMotion_C#v1	1	500
1386	0	2	23	2	3	3	3	143	457	429	1371	CoherentMotion_C#v1	1	500
697	1	6	61	1	1	3	3	368	232	1104	696	CoherentMotion_C#v1	1	500
1218	0	3	33	2	1	3	3	199	401	597	1203	CoherentMotion_C#v1	1	500
1013	1	3	33	1	1	3	3	199	401	597	1203	CoherentMotion_C#v1	1	500
1109	0	0	5	1	2	3	3	31	569	93	1707	CoherentMotion_C#v1	1	500
926	1	3	33	1	1	3	3	199	401	597	1203	CoherentMotion_C#v1	1	500
994	0	1	14	2	0	3	3	87	513	261	1539	CoherentMotion_C#v1	1	500
896	1	1	14	1	1	3	3	87	513	261	1539	CoherentMotion_C#v1	1	500
933	1	5	51	2	2	3	3	312	288	936	864	CoherentMotion_C#v1	1	500
824	1	7	70	3	3	3	3	424	176	1272	528	CoherentMotion_C#v1	1	500
818	1	7	70	3	3	3	3	424	176	1272	528	CoherentMotion_C#v1	1	500
974	1	3	33	3	3	3	3	199	401	597	1203	CoherentMotion_C#v1	1	500
852	1	4	42	3	3	3	3	256	344	768	1032	CoherentMotion_C#v1	1	500
867	0	2	23	2	3	3	3	143	457	429	1371	CoherentMotion_C#v1	1	500
1008	1	7	70	3	3	3	3	424	176	1272	528	CoherentMotion_C#v1	1	500
868	1	3	33	2	2	3	3	199	401	597	1203	CoherentMotion_C#v1	1	500
794	0	0	5	1	0	3	3	31	569	93	1707	CoherentMotion_C#v1	1	500
756	1	1	14	2	2	3	3	87	513	261	1539	CoherentMotion_C#v1	1	500
805	1	3	33	3	3	3	3	199	401	597	1203	CoherentMotion_C#v1	1	500
783	1	6	61	1	1	3	3	368	232	1104	696	CoherentMotion_C#v1	1	500
785	1	5	51	0	0	3	3	312	288	936	864	CoherentMotion_C#v1	1	500
794	1	5	51	3	3	3	3	312	288	936	864	CoherentMotion_C#v1	1	500
715	0	1	14	3	2	3	3	87	513	261	1539	CoherentMotion_C#v1	1	500
786	1	4	42	0	0	3	3	256	344	768	1032	CoherentMotion_C#v1	1	500
867	1	4	42	0	0	3	3	256	344	768	1032	CoherentMotion_C#v1	1	500
690	0	1	14	1	3	3	3	87	513	261	1539	CoherentMotion_C#v1	1	500
638	1	4	42	1	1	3	3	256	344	768	1032	CoherentMotion_C#v1	1	500
734	1	7	70	3	3	3	3	424	176	1272	528	CoherentMotion_C#v1	1	500
666	1	6	61	1	1	3	3	368	232	1104	696	CoherentMotion_C#v1	1	500
736	1	5	51	3	3	3	3	312	288	936	864	CoherentMotion_C#v1	1	500
1264	0	2	23	3	1	3	3	143	457	429	1371	CoherentMotion_C#v1	1	500
910	1	1	14	3	3	3	3	87	513	261	1539	CoherentMotion_C#v1	1	500
834	1	5	51	2	2	3	3	312	288	936	864	CoherentMotion_C#v1	1	500
931	1	4	42	2	2	3	3	256	344	768	1032	CoherentMotion_C#v1	1	500
768	1	5	51	1	1	3	3	312	288	936	864	CoherentMotion_C#v1	1	500
730	1	3	33	3	3	3	3	199	401	597	1203	CoherentMotion_C#v1	1	500
841	1	0	5	1	1	3	3	31	569	93	1707	CoherentMotion_C#v1	1	500
930	0	1	14	2	3	3	3	87	513	261	1539	CoherentMotion_C#v1	1	500
945	1	1	14	2	2	3	3	87	513	261	1539	CoherentMotion_C#v1	1	500
748	1	7	70	1	1	3	3	424	176	1272	528	CoherentMotion_C#v1	1	500
845	1	6	61	3	3	3	3	368	232	1104	696	CoherentMotion_C#v1	1	500
920	1	5	51	1	1	3	3	312	288	936	864	CoherentMotion_C#v1	1	500
869	1	5	51	2	2	3	3	312	288	936	864	CoherentMotion_C#v1	1	500
799	0	2	23	2	0	3	3	143	457	429	1371	CoherentMotion_C#v1	1	500
1370	0	2	23	1	0	3	3	143	457	429	1371	CoherentMotion_C#v1	1	500
881	1	4	42	2	2	3	3	256	344	768	1032	CoherentMotion_C#v1	1	500
1005	1	5	51	2	2	3	3	312	288	936	864	CoherentMotion_C#v1	1	500
804	1	6	61	0	0	3	3	368	232	1104	696	CoherentMotion_C#v1	1	500
1053	1	1	14	3	3	3	3	87	513	261	1539	CoherentMotion_C#v1	1	500
709	1	2	23	1	1	3	3	143	457	429	1371	CoherentMotion_C#v1	1	500
1514	1	7	70	1	1	3	3	424	176	1272	528	CoherentMotion_C#v1	1	500
717	1	2	23	2	2	3	3	143	457	429	1371	CoherentMotion_C#v1	1	500
785	1	5	51	2	2	3	3	312	288	936	864	CoherentMotion_C#v1	1	500
809	1	2	23	2	2	3	3	143	457	429	1371	CoherentMotion_C#v1	1	500
785	1	4	42	0	0	3	3	256	344	768	1032	CoherentMotion_C#v1	1	500
1069	0	0	5	3	0	3	3	31	569	93	1707	CoherentMotion_C#v1	1	500
837	1	4	42	1	1	3	3	256	344	768	1032	CoherentMotion_C#v1	1	500
774	1	7	70	2	2	3	3	424	176	1272	528	CoherentMotion_C#v1	1	500
781	1	3	33	3	3	3	3	199	401	597	1203	CoherentMotion_C#v1	1	500
1017	1	5	51	3	3	3	3	312	288	936	864	CoherentMotion_C#v1	1	500
734	1	7	70	3	3	3	3	424	176	1272	528	CoherentMotion_C#v1	1	500
918	1	5	51	1	1	3	3	312	288	936	864	CoherentMotion_C#v1	1	500
657	1	2	23	3	3	3	3	143	457	429	1371	CoherentMotion_C#v1	1	500
833	0	4	42	0	2	3	3	256	344	768	1032	CoherentMotion_C#v1	1	500
1165	0	0	5	1	0	3	3	31	569	93	1707	CoherentMotion_C#v1	1	500
835	1	3	33	2	2	3	3	199	401	597	1203	CoherentMotion_C#v1	1	500
913	0	0	5	1	2	3	3	31	569	93	1707	CoherentMotion_C#v1	1	500
822	1	6	61	0	0	3	3	368	232	1104	696	CoherentMotion_C#v1	1	500
808	1	7	70	1	1	3	3	424	176	1272	528	CoherentMotion_C#v1	1	500
784	1	3	33	2	2	3	3	199	401	597	1203	CoherentMotion_C#v1	1	500
616	1	7	70	3	3	3	3	424	176	1272	528	CoherentMotion_C#v1	1	500
781	1	5	51	0	0	3	3	312	288	936	864	CoherentMotion_C#v1	1	500
942	0	1	14	1	0	3	3	87	513	261	1539	CoherentMotion_C#v1	1	500
1270	1	1	14	2	2	3	3	87	513	261	1539	CoherentMotion_C#v1	1	500
787	1	6	61	1	1	3	3	368	232	1104	696	CoherentMotion_C#v1	1	500
836	1	3	33	3	3	3	3	199	401	597	1203	CoherentMotion_C#v1	1	500
1052	0	0	5	3	2	3	3	31	569	93	1707	CoherentMotion_C#v1	1	500
1381	0	0	5	2	1	3	3	31	569	93	1707	CoherentMotion_C#v1	1	500
943	1	5	51	0	0	3	3	312	288	936	864	CoherentMotion_C#v1	1	500
851	1	6	61	0	0	3	3	368	232	1104	696	CoherentMotion_C#v1	1	500
631	1	3	33	1	1	3	3	199	401	597	1203	CoherentMotion_C#v1	1	500
883	0	0	5	0	1	3	3	31	569	93	1707	CoherentMotion_C#v1	1	500
716	1	5	51	2	2	3	3	312	288	936	864	CoherentMotion_C#v1	1	500
542	1	7	70	3	3	3	3	424	176	1272	528	CoherentMotion_C#v1	1	500
896	1	1	14	1	1	3	3	87	513	261	1539	CoherentMotion_C#v1	1	500
753	1	5	51	3	3	3	3	312	288	936	864	CoherentMotion_C#v1	1	500
855	1	5	51	0	0	3	3	312	288	936	864	CoherentMotion_C#v1	1	500
808	0	1	14	2	3	3	3	87	513	261	1539	CoherentMotion_C#v1	1	500
843	0	1	14	0	1	3	3	87	513	261	1539	CoherentMotion_C#v1	1	500
838	0	0	5	3	0	3	3	31	569	93	1707	CoherentMotion_C#v1	1	500
960	1	2	23	3	3	3	3	143	457	429	1371	CoherentMotion_C#v1	1	500
1005	0	1	14	0	1	3	3	87	513	261	1539	CoherentMotion_C#v1	1	500
805	1	5	51	1	1	3	3	312	288	936	864	CoherentMotion_C#v1	1	500
713	1	6	61	3	3	3	3	368	232	1104	696	CoherentMotion_C#v1	1	500
980	1	0	5	2	2	3	3	31	569	93	1707	CoherentMotion_C#v1	1	500
690	1	6	61	3	3	3	3	368	232	1104	696	CoherentMotion_C#v1	1	500
784	1	7	70	1	1	3	3	424	176	1272	528	CoherentMotion_C#v1	1	500
825	1	1	14	0	0	3	3	87	513	261	1539	CoherentMotion_C#v1	1	500
586	1	7	70	3	3	3	3	424	176	1272	528	CoherentMotion_C#v1	1	500
1150	1	2	23	3	3	3	3	143	457	429	1371	CoherentMotion_C#v1	1	500
842	1	3	33	2	2	3	3	199	401	597	1203	CoherentMotion_C#v1	1	500
693	1	4	42	3	3	3	3	256	344	768	1032	CoherentMotion_C#v1	1	500
714	1	4	42	0	0	3	3	256	344	768	1032	CoherentMotion_C#v1	1	500
558	0	0	5	1	3	3	3	31	569	93	1707	CoherentMotion_C#v1	1	500
909	0	0	5	0	3	3	3	31	569	93	1707	CoherentMotion_C#v1	1	500
746	1	7	70	2	2	3	3	424	176	1272	528	CoherentMotion_C#v1	1	500
1185	0	5	51	2	0	3	3	312	288	936	864	CoherentMotion_C#v1	1	500
1004	0	3	33	1	3	3	3	199	401	597	1203	CoherentMotion_C#v1	1	500
884	1	7	70	2	2	3	3	424	176	1272	528	CoherentMotion_C#v1	1	500
735	1	6	61	1	1	3	3	368	232	1104	696	CoherentMotion_C#v1	1	500
1236	1	3	33	3	3	3	3	199	401	597	1203	CoherentMotion_C#v1	1	500
955	1	1	14	2	2	3	3	87	513	261	1539	CoherentMotion_C#v1	1	500
745	1	3	33	3	3	3	3	199	401	597	1203	CoherentMotion_C#v1	1	500
1081	1	7	70	3	3	3	3	424	176	1272	528	CoherentMotion_C#v1	1	500
930	1	0	5	3	3	3	3	31	569	93	1707	CoherentMotion_C#v1	1	500
725	1	5	51	3	3	3	3	312	288	936	864	CoherentMotion_C#v1	1	500
819	1	4	42	1	1	3	3	256	344	768	1032	CoherentMotion_C#v1	1	500
526	1	3	33	1	1	3	3	199	401	597	1203	CoherentMotion_C#v1	1	500
722	1	4	42	3	3	3	3	256	344	768	1032	CoherentMotion_C#v1	1	500
545	0	0	5	2	3	3	3	31	569	93	1707	CoherentMotion_C#v1	1	500
1149	0	0	5	1	2	3	3	31	569	93	1707	CoherentMotion_C#v1	1	500
1023	1	3	33	2	2	3	3	199	401	597	1203	CoherentMotion_C#v1	1	500
911	1	2	23	0	0	3	3	143	457	429	1371	CoherentMotion_C#v1	1	500
978	1	1	14	2	2	3	3	87	513	261	1539	CoherentMotion_C#v1	1	500
775	1	4	42	1	1	3	3	256	344	768	1032	CoherentMotion_C#v1	1	500
825	0	6	61	0	2	3	3	368	232	1104	696	CoherentMotion_C#v1	1	500
1187	0	4	42	2	3	3	3	256	344	768	1032	CoherentMotion_C#v1	1	500
831	1	5	51	2	2	3	3	312	288	936	864	CoherentMotion_C#v1	1	500
1251	0	3	33	0	1	3	3	199	401	597	1203	CoherentMotion_C#v1	1	500
814	0	1	14	3	2	3	3	87	513	261	1539	CoherentMotion_C#v1	1	500
524	1	3	33	3	3	3	3	199	401	597	1203	CoherentMotion_C#v1	1	500
800	1	1	14	3	3	3	3	87	513	261	1539	CoherentMotion_C#v1	1	500
842	1	4	42	1	1	3	3	256	344	768	1032	CoherentMotion_C#v1	1	500
965	1	3	33	2	2	3	3	199	401	597	1203	CoherentMotion_C#v1	1	500
620	1	5	51	3	3	3	3	312	288	936	864	CoherentMotion_C#v1	1	500
801	0	5	51	0	2	3	3	312	288	936	864	CoherentMotion_C#v1	1	500
1017	0	1	14	1	0	3	3	87	513	261	1539	CoherentMotion_C#v1	1	500
671	1	6	61	1	1	3	3	368	232	1104	696	CoherentMotion_C#v1	1	500
822	0	2	23	2	1	3	3	143	457	429	1371	CoherentMotion_C#v1	1	500
768	0	0	5	0	2	3	3	31	569	93	1707	CoherentMotion_C#v1	1	500
689	1	5	51	1	1	3	3	312	288	936	864	CoherentMotion_C#v1	1	500
1270	0	3	33	0	3	3	3	199	401	597	1203	CoherentMotion_C#v1	1	500
757	1	6	61	3	3	3	3	368	232	1104	696	CoherentMotion_C#v1	1	500
565	1	7	70	1	1	3	3	424	176	1272	528	CoherentMotion_C#v1	1	500
1111	1	0	5	3	3	3	3	31	569	93	1707	CoherentMotion_C#v1	1	500
857	1	7	70	3	3	3	3	424	176	1272	528	CoherentMotion_C#v1	1	500
742	1	6	61	3	3	3	3	368	232	1104	696	CoherentMotion_C#v1	1	500
605	0	6	61	0	2	3	3	368	232	1104	696	CoherentMotion_C#v1	1	500
792	0	0	5	0	1	3	3	31	569	93	1707	CoherentMotion_C#v1	1	500
721	1	7	70	1	1	3	3	424	176	1272	528	CoherentMotion_C#v1	1	500
606	1	6	61	3	3	3	3	368	232	1104	696	CoherentMotion_C#v1	1	500
597	1	5	51	3	3	3	3	312	288	936	864	CoherentMotion_C#v1	1	500
578	0	2	23	0	3	3	3	143	457	429	1371	CoherentMotion_C#v1	1	500
638	1	4	42	2	2	3	3	256	344	768	1032	CoherentMotion_C#v1	1	500
650	0	0	5	3	0	3	3	31	569	93	1707	CoherentMotion_C#v1	1	500
807	0	3	33	0	2	3	3	199	401	597	1203	CoherentMotion_C#v1	1	500
2210	0	1	14	0	3	3	3	87	513	261	1539	CoherentMotion_C#v1	1	500
1088	0	1	14	0	2	3	3	87	513	261	1539	CoherentMotion_C#v1	1	500
919	1	7	70	2	2	3	3	424	176	1272	528	CoherentMotion_C#v1	1	500
816	1	3	33	3	3	3	3	199	401	597	1203	CoherentMotion_C#v1	1	500
666	1	2	23	1	1	3	3	143	457	429	1371	CoherentMotion_C#v1	1	500
526	1	7	70	2	2	3	3	424	176	1272	528	CoherentMotion_C#v1	1	500
750	1	7	70	0	0	3	3	424	176	1272	528	CoherentMotion_C#v1	1	500
1095	0	1	14	0	3	3	3	87	513	261	1539	CoherentMotion_C#v1	1	500
1000	1	3	33	2	2	3	3	199	401	597	1203	CoherentMotion_C#v1	1	500
901	0	6	61	0	2	3	3	368	232	1104	696	CoherentMotion_C#v1	1	500
525	1	7	70	1	1	3	3	424	176	1272	528	CoherentMotion_C#v1	1	500
2491	1	0	5	2	2	3	3	31	569	93	1707	CoherentMotion_C#v1	1	500
653	1	5	51	1	1	3	3	312	288	936	864	CoherentMotion_C#v1	1	500
743	1	3	33	3	3	3	3	199	401	597	1203	CoherentMotion_C#v1	1	500
718	1	4	42	1	1	3	3	256	344	768	1032	CoherentMotion_C#v1	1	500
685	1	5	51	3	3	3	3	312	288	936	864	CoherentMotion_C#v1	1	500
819	0	4	42	3	2	3	3	256	344	768	1032	CoherentMotion_C#v1	1	500
927	0	2	23	2	3	3	3	143	457	429	1371	CoherentMotion_C#v1	1	500
723	1	4	42	3	3	3	3	256	344	768	1032	CoherentMotion_C#v1	1	500
898	0	2	23	0	3	3	3	143	457	429	1371	CoherentMotion_C#v1	1	500
784	0	3	33	2	1	3	3	199	401	597	1203	CoherentMotion_C#v1	1	500
753	1	2	23	1	1	3	3	143	457	429	1371	CoherentMotion_C#v1	1	500
664	1	6	61	2	2	3	3	368	232	1104	696	CoherentMotion_C#v1	1	500
736	0	6	61	0	1	3	3	368	232	1104	696	CoherentMotion_C#v1	1	500
576	1	3	33	2	2	3	3	199	401	597	1203	CoherentMotion_C#v1	1	500
2049	1	1	14	0	0	3	3	87	513	261	1539	CoherentMotion_C#v1	1	500
597	1	7	70	1	1	3	3	424	176	1272	528	CoherentMotion_C#v1	1	500
536	1	7	70	3	3	3	3	424	176	1272	528	CoherentMotion_C#v1	1	500
1001	1	1	14	2	2	3	3	87	513	261	1539	CoherentMotion_C#v1	1	500
1458	0	0	5	3	1	3	3	31	569	93	1707	CoherentMotion_C#v1	1	500
844	1	4	42	2	2	3	3	256	344	768	1032	CoherentMotion_C#v1	1	500
826	1	3	33	2	2	3	3	199	401	597	1203	CoherentMotion_C#v1	1	500
832	1	7	70	2	2	3	3	424	176	1272	528	CoherentMotion_C#v1	1	500
955	0	2	23	0	2	3	3	143	457	429	1371	CoherentMotion_C#v1	1	500
982	0	2	23	0	3	3	3	143	457	429	1371	CoherentMotion_C#v1	1	500
774	0	2	23	2	1	3	3	143	457	429	1371	CoherentMotion_C#v1	1	500
791	1	5	51	2	2	3	3	312	288	936	864	CoherentMotion_C#v1	1	500
871	1	4	42	3	3	3	3	256	344	768	1032	CoherentMotion_C#v1	1	500
651	0	7	70	0	2	3	3	424	176	1272	528	CoherentMotion_C#v1	1	500
864	1	7	70	2	2	3	3	424	176	1272	528	CoherentMotion_C#v1	1	500
899	1	3	33	2	2	3	3	199	401	597	1203	CoherentMotion_C#v1	1	500
1279	0	0	5	2	1	3	3	31	569	93	1707	CoherentMotion_C#v1	1	500
837	0	5	51	0	2	3	3	312	288	936	864	CoherentMotion_C#v1	1	500
712	1	4	42	0	0	3	3	256	344	768	1032	CoherentMotion_C#v1	1	500
854	0	1	14	3	0	3	3	87	513	261	1539	CoherentMotion_C#v1	1	500
881	0	2	23	0	2	3	3	143	457	429	1371	CoherentMotion_C#v1	1	500
821	0	1	14	2	3	3	3	87	513	261	1539	CoherentMotion_C#v1	1	500
855	0	0	5	0	1	3	3	31	569	93	1707	CoherentMotion_C#v1	1	500
690	1	5	51	3	3	3	3	312	288	936	864	CoherentMotion_C#v1	1	500
697	1	5	51	1	1	3	3	312	288	936	864	CoherentMotion_C#v1	1	500
718	0	4	42	0	2	3	3	256	344	768	1032	CoherentMotion_C#v1	1	500
751	0	1	14	2	0	3	3	87	513	261	1539	CoherentMotion_C#v1	1	500
1190	1	7	70	2	2	3	3	424	176	1272	528	CoherentMotion_C#v1	1	500
857	0	2	23	2	1	3	3	143	457	429	1371	CoherentMotion_C#v1	1	500
2156	0	2	23	2	1	3	3	143	457	429	1371	CoherentMotion_C#v1	1	500
1081	0	2	23	3	2	3	3	143	457	429	1371	CoherentMotion_C#v1	1	500
761	0	2	23	1	0	3	3	143	457	429	1371	CoherentMotion_C#v1	1	500
786	0	6	61	0	2	3	3	368	232	1104	696	CoherentMotion_C#v1	1	500
828	0	7	70	0	3	3	3	424	176	1272	528	CoherentMotion_C#v1	1	500
765	0	3	33	3	0	3	3	199	401	597	1203	CoherentMotion_C#v1	1	500
702	1	6	61	3	3	3	3	368	232	1104	696	CoherentMotion_C#v1	1	500
677	1	7	70	3	3	3	3	424	176	1272	528	CoherentMotion_C#v1	1	500
882	0	2	23	0	3	3	3	143	457	429	1371	CoherentMotion_C#v1	1	500
693	1	4	42	3	3	3	3	256	344	768	1032	CoherentMotion_C#v1	1	500
1021	0	0	5	3	1	3	3	31	569	93	1707	CoherentMotion_C#v1	1	500
836	1	1	14	2	2	3	3	87	513	261	1539	CoherentMotion_C#v1	1	500
863	0	4	42	0	2	3	3	256	344	768	1032	CoherentMotion_C#v1	1	500
802	1	5	51	3	3	3	3	312	288	936	864	CoherentMotion_C#v1	1	500
620	1	5	51	3	3	3	3	312	288	936	864	CoherentMotion_C#v1	1	500
576	1	6	61	3	3	3	3	368	232	1104	696	CoherentMotion_C#v1	1	500
1025	0	1	14	1	2	3	3	87	513	261	1539	CoherentMotion_C#v1	1	500
987	1	2	23	1	1	3	3	143	457	429	1371	CoherentMotion_C#v1	1	500
649	1	6	61	1	1	3	3	368	232	1104	696	CoherentMotion_C#v1	1	500
646	1	5	51	1	1	3	3	312	288	936	864	CoherentMotion_C#v1	1	500
939	0	0	5	1	2	3	3	31	569	93	1707	CoherentMotion_C#v1	1	500
938	1	2	23	0	0	3	3	143	457	429	1371	CoherentMotion_C#v1	1	500
607	1	3	33	0	0	3	3	199	401	597	1203	CoherentMotion_C#v1	1	500
836	0	4	42	2	0	3	3	256	344	768	1032	CoherentMotion_C#v1	1	500
694	1	7	70	2	2	3	3	424	176	1272	528	CoherentMotion_C#v1	1	500
570	1	7	70	2	2	3	3	424	176	1272	528	CoherentMotion_C#v1	1	500
734	0	3	33	0	2	3	3	199	401	597	1203	CoherentMotion_C#v1	1	500
810	0	0	5	0	3	3	3	31	569	93	1707	CoherentMotion_C#v1	1	500
932	0	0	5	3	0	3	3	31	569	93	1707	CoherentMotion_C#v1	1	500
544	1	7	70	2	2	3	3	424	176	1272	528	CoherentMotion_C#v1	1	500
876	0	3	33	1	2	3	3	199	401	597	1203	CoherentMotion_C#v1	1	500
1024	1	0	5	1	1	3	3	31	569	93	1707	CoherentMotion_C#v1	1	500
1902	0	4	42	3	2	3	3	256	344	768	1032	CoherentMotion_C#v1	1	500
605	0	1	14	1	3	3	3	87	513	261	1539	CoherentMotion_C#v1	1	500
723	1	6	61	1	1	3	3	368	232	1104	696	CoherentMotion_C#v1	1	500
855	0	0	5	1	3	3	3	31	569	93	1707	CoherentMotion_C#v1	1	500
2575	0	5	51	1	2	3	3	312	288	936	864	CoherentMotion_C#v1	1	500
963	1	5	51	2	2	3	3	312	288	936	864	CoherentMotion_C#v1	1	500
774	0	1	14	0	2	3	3	87	513	261	1539	CoherentMotion_C#v1	1	500
756	1	6	61	0	0	3	3	368	232	1104	696	CoherentMotion_C#v1	1	500
547	1	5	51	0	0	3	3	312	288	936	864	CoherentMotion_C#v1	1	500
863	1	5	51	2	2	3	3	312	288	936	864	CoherentMotion_C#v1	1	500
1010	1	4	42	3	3	3	3	256	344	768	1032	CoherentMotion_C#v1	1	500
696	1	4	42	2	2	3	3	256	344	768	1032	CoherentMotion_C#v1	1	500
751	1	5	51	2	2	3	3	312	288	936	864	CoherentMotion_C#v1	1	500
644	1	6	61	2	2	3	3	368	232	1104	696	CoherentMotion_C#v1	1	500
755	0	2	23	1	3	3	3	143	457	429	1371	CoherentMotion_C#v1	1	500
780	1	1	14	1	1	3	3	87	513	261	1539	CoherentMotion_C#v1	1	500
820	0	4	42	2	1	3	3	256	344	768	1032	CoherentMotion_C#v1	1	500
735	1	7	70	1	1	3	3	424	176	1272	528	CoherentMotion_C#v1	1	500
1151	0	1	14	3	0	3	3	87	513	261	1539	CoherentMotion_C#v1	1	500
890	1	3	33	1	1	3	3	199	401	597	1203	CoherentMotion_C#v1	1	500
853	1	1	14	2	2	3	3	87	513	261	1539	CoherentMotion_C#v1	1	500
777	0	1	14	0	1	3	3	87	513	261	1539	CoherentMotion_C#v1	1	500
865	0	0	5	3	2	3	3	31	569	93	1707	CoherentMotion_C#v1	1	500
725	1	3	33	0	0	3	3	199	401	597	1203	CoherentMotion_C#v1	1	500
692	1	4	42	3	3	3	3	256	344	768	1032	CoherentMotion_C#v1	1	500
634	1	6	61	2	2	3	3	368	232	1104	696	CoherentMotion_C#v1	1	500
621	1	7	70	3	3	3	3	424	176	1272	528	CoherentMotion_C#v1	1	500
669	0	6	61	0	2	3	3	368	232	1104	696	CoherentMotion_C#v1	1	500
643	1	4	42	0	0	3	3	256	344	768	1032	CoherentMotion_C#v1	1	500
1751	1	2	23	0	0	3	3	143	457	429	1371	CoherentMotion_C#v1	1	500
822	1	5	51	0	0	3	3	312	288	936	864	CoherentMotion_C#v1	1	500
764	1	3	33	1	1	3	3	199	401	597	1203	CoherentMotion_C#v1	1	500
605	1	6	61	1	1	3	3	368	232	1104	696	CoherentMotion_C#v1	1	500
712	1	1	14	1	1	3	3	87	513	261	1539	CoherentMotion_C#v1	1	500
655	1	2	23	1	1	3	3	143	457	429	1371	CoherentMotion_C#v1	1	500
762	1	0	5	1	1	3	3	31	569	93	1707	CoherentMotion_C#v1	1	500
860	0	1	14	2	3	3	3	87	513	261	1539	CoherentMotion_C#v1	1	500
890	0	0	5	3	1	3	3	31	569	93	1707	CoherentMotion_C#v1	1	500
874	0	0	5	0	3	3	3	31	569	93	1707	CoherentMotion_C#v1	1	500
590	0	0	5	0	2	3	3	31	569	93	1707	CoherentMotion_C#v1	1	500
745	0	5	51	2	0	3	3	312	288	936	864	CoherentMotion_C#v1	1	500
1089	1	3	33	2	2	3	3	199	401	597	1203	CoherentMotion_C#v1	1	500
769	1	2	23	3	3	3	3	143	457	429	1371	CoherentMotion_C#v1	1	500
714	0	2	23	0	1	3	3	143	457	429	1371	CoherentMotion_C#v1	1	500
826	1	2	23	1	1	3	3	143	457	429	1371	CoherentMotion_C#v1	1	500
736	0	2	23	0	2	3	3	143	457	429	1371	CoherentMotion_C#v1	1	500
796	0	6	61	2	0	3	3	368	232	1104	696	CoherentMotion_C#v1	1	500
733	1	1	14	2	2	3	3	87	513	261	1539	CoherentMotion_C#v1	1	500
833	0	7	70	0	1	3	3	424	176	1272	528	CoherentMotion_C#v1	1	500
735	1	4	42	0	0	3	3	256	344	768	1032	CoherentMotion_C#v1	1	500
663	1	6	61	3	3	3	3	368	232	1104	696	CoherentMotion_C#v1	1	500
864	0	3	33	1	3	3	3	199	401	597	1203	CoherentMotion_C#v1	1	500
816	0	3	33	0	2	3	3	199	401	597	1203	CoherentMotion_C#v1	1	500
1826	0	6	61	0	1	3	3	368	232	1104	696	CoherentMotion_C#v1	1	500
814	0	4	42	2	3	3	3	256	344	768	1032	CoherentMotion_C#v1	1	500
707	1	3	33	2	2	3	3	199	401	597	1203	CoherentMotion_C#v1	1	500
1006	1	4	42	2	2	3	3	256	344	768	1032	CoherentMotion_C#v1	1	500
588	1	7	70	0	0	3	3	424	176	1272	528	CoherentMotion_C#v1	1	500
712	1	5	51	3	3	3	3	312	288	936	864	CoherentMotion_C#v1	1	500
760	0	0	5	1	0	3	3	31	569	93	1707	CoherentMotion_C#v1	1	500
560	1	6	61	1	1	3	3	368	232	1104	696	CoherentMotion_C#v1	1	500
880	1	1	14	1	1	3	3	87	513	261	1539	CoherentMotion_C#v1	1	500
719	1	4	42	2	2	3	3	256	344	768	1032	CoherentMotion_C#v1	1	500
614	1	4	42	0	0	3	3	256	344	768	1032	CoherentMotion_C#v1	1	500
707	0	0	5	3	2	3	3	31	569	93	1707	CoherentMotion_C#v1	1	500
739	1	7	70	0	0	3	3	424	176	1272	528	CoherentMotion_C#v1	1	500
562	1	2	23	3	3	3	3	143	457	429	1371	CoherentMotion_C#v1	1	500
527	1	6	61	2	2	3	3	368	232	1104	696	CoherentMotion_C#v1	1	500
583	1	5	51	1	1	3	3	312	288	936	864	CoherentMotion_C#v1	1	500
556	0	3	33	1	0	3	3	199	401	597	1203	CoherentMotion_C#v1	1	500
838	1	2	23	1	1	3	3	143	457	429	1371	CoherentMotion_C#v1	1	500
664	1	5	51	0	0	3	3	312	288	936	864	CoherentMotion_C#v1	1	500
707	0	1	14	1	2	3	3	87	513	261	1539	CoherentMotion_C#v1	1	500
735	1	2	23	0	0	3	3	143	457	429	1371	CoherentMotion_C#v1	1	500
655	1	6	61	0	0	3	3	368	232	1104	696	CoherentMotion_C#v1	1	500
1419	1	7	70	0	0	3	3	424	176	1272	528	CoherentMotion_C#v1	1	500
853	1	6	61	2	2	3	3	368	232	1104	696	CoherentMotion_C#v1	1	500
663	0	1	14	1	2	3	3	87	513	261	1539	CoherentMotion_C#v1	1	500
674	0	7	70	2	0	3	3	424	176	1272	528	CoherentMotion_C#v1	1	500
818	0	0	5	2	3	3	3	31	569	93	1707	CoherentMotion_C#v1	1	500
846	0	4	42	2	0	3	3	256	344	768	1032	CoherentMotion_C#v1	1	500
1527	0	2	23	0	2	3	3	143	457	429	1371	CoherentMotion_C#v1	1	500
867	1	5	51	0	0	3	3	312	288	936	864	CoherentMotion_C#v1	1	500
1215	1	3	33	0	0	3	3	199	401	597	1203	CoherentMotion_C#v1	1	500
620	1	7	70	0	0	3	3	424	176	1272	528	CoherentMotion_C#v1	1	500
625	1	6	61	1	1	3	3	368	232	1104	696	CoherentMotion_C#v1	1	500
2517	0	1	14	3	1	3	3	87	513	261	1539	CoherentMotion_C#v1	1	500
699	1	6	61	2	2	3	3	368	232	1104	696	CoherentMotion_C#v1	1	500
565	1	7	70	1	1	3	3	424	176	1272	528	CoherentMotion_C#v1	1	500
812	0	0	5	1	0	3	3	31	569	93	1707	CoherentMotion_C#v1	1	500
670	1	2	23	3	3	3	3	143	457	429	1371	CoherentMotion_C#v1	1	500
661	1	4	42	3	3	3	3	256	344	768	1032	CoherentMotion_C#v1	1	500
1586	1	0	5	3	3	3	3	31	569	93	1707	CoherentMotion_C#v1	1	500
1072	1	2	23	1	1	3	3	143	457	429	1371	CoherentMotion_C#v1	1	500
807	0	2	23	2	1	3	3	143	457	429	1371	CoherentMotion_C#v1	1	500
850	0	1	14	1	2	3	3	87	513	261	1539	CoherentMotion_C#v1	1	500
733	1	4	42	3	3	3	3	256	344	768	1032	CoherentMotion_C#v1	1	500
914	1	4	42	2	2	3	3	256	344	768	1032	CoherentMotion_C#v1	1	500
652	0	2	23	1	3	3	3	143	457	429	1371	CoherentMotion_C#v1	1	500
750	1	6	61	3	3	3	3	368	232	1104	696	CoherentMotion_C#v1	1	500
661	1	5	51	0	0	3	3	312	288	936	864	CoherentMotion_C#v1	1	500
748	1	2	23	2	2	3	3	143	457	429	1371	CoherentMotion_C#v1	1	500
603	1	6	61	3	3	3	3	368	232	1104	696	CoherentMotion_C#v1	1	500
541	1	6	61	1	1	3	3	368	232	1104	696	CoherentMotion_C#v1	1	500
1547	1	4	42	2	2	3	3	256	344	768	1032	CoherentMotion_C#v1	1	500
856	0	3	33	2	3	3	3	199	401	597	1203	CoherentMotion_C#v1	1	500
1643	0	0	5	3	2	3	3	31	569	93	1707	CoherentMotion_C#v1	1	500
2721	0	1	14	0	3	3	3	87	513	261	1539	CoherentMotion_C#v1	1	500
956	0	0	5	3	0	3	3	31	569	93	1707	CoherentMotion_C#v1	1	500
802	0	1	14	2	3	3	3	87	513	261	1539	CoherentMotion_C#v1	1	500
2104	0	6	61	0	2	3	3	368	232	1104	696	CoherentMotion_C#v1	1	500
669	1	7	70	1	1	3	3	424	176	1272	528	CoherentMotion_C#v1	1	500
573	1	1	14	3	3	3	3	87	513	261	1539	CoherentMotion_C#v1	1	500
525	1	3	33	2	2	3	3	199	401	597	1203	CoherentMotion_C#v1	1	500
787	0	4	42	2	0	3	3	256	344	768	1032	CoherentMotion_C#v1	1	500
543	1	4	42	3	3	3	3	256	344	768	1032	CoherentMotion_C#v1	1	500
645	1	3	33	3	3	3	3	199	401	597	1203	CoherentMotion_C#v1	1	500
603	1	2	23	1	1	3	3	143	457	429	1371	CoherentMotion_C#v1	1	500
655	0	4	42	0	2	3	3	256	344	768	1032	CoherentMotion_C#v1	1	500
596	1	6	61	0	0	3	3	368	232	1104	696	CoherentMotion_C#v1	1	500
778	1	0	5	2	2	3	3	31	569	93	1707	CoherentMotion_C#v1	1	500
825	0	0	5	3	2	3	3	31	569	93	1707	CoherentMotion_C#v1	1	500
618	1	6	61	1	1	3	3	368	232	1104	696	CoherentMotion_C#v1	1	500
523	1	2	23	3	3	3	3	143	457	429	1371	CoherentMotion_C#v1	1	500
627	1	7	70	2	2	3	3	424	176	1272	528	CoherentMotion_C#v1	1	500
800	0	5	51	2	0	3	3	312	288	936	864	CoherentMotion_C#v1	1	500
746	1	1	14	1	1	3	3	87	513	261	1539	CoherentMotion_C#v1	1	500
527	1	3	33	3	3	3	3	199	401	597	1203	CoherentMotion_C#v1	1	500
527	0	3	33	0	1	3	3	199	401	597	1203	CoherentMotion_C#v1	1	500
566	0	5	51	0	2	3	3	312	288	936	864	CoherentMotion_C#v1	1	500
914	0	7	70	2	3	3	3	424	176	1272	528	CoherentMotion_C#v1	1	500
851	1	2	23	2	2	3	3	143	457	429	1371	CoherentMotion_C#v1	1	500
769	0	0	5	0	2	3	3	31	569	93	1707	CoherentMotion_C#v1	1	500
915	0	4	42	2	3	3	3	256	344	768	1032	CoherentMotion_C#v1	1	500
