# Supplementary material for: The Leuven Embedded Figures Test (L-EFT): measuring perception, intelligence or executive function?
Source: PeerJ. 2018 Mar 26;6:e4524. doi: 10.7717/peerj.4524 (PMC5875396; doi:10.7717/peerj.4524)
Supplement: Supplemental Information 9 [file peerj-06-4524-s009.zip › Study 1/CoherentMotion/119261CoherentMotion.csv]

ReactionTime	Accuracy	CoherenceLevel	CoherenceValue	StimDirection	RespDirection	G_MeanCoherentSpeed	G_MeanRandomSpeed	TotalCoherent	TotalRandom	TotalCoherentSpeed	TotalRandomSpeed	TestID	MainPrac	MotionDuration
57429	1	0	5	3	3	3	3	31	569	93	1707	CoherentMotion_C#v1	0	1000
1935	0	0	5	2	1	3	3	31	569	93	1707	CoherentMotion_C#v1	0	1000
1878	0	4	42	2	3	3	3	256	344	768	1032	CoherentMotion_C#v1	0	1000
2601	0	0	5	2	3	3	3	31	569	93	1707	CoherentMotion_C#v1	0	1000
1874	0	0	5	0	3	3	3	31	569	93	1707	CoherentMotion_C#v1	0	1000
1367	0	2	23	2	1	3	3	143	457	429	1371	CoherentMotion_C#v1	0	1000
1723	1	5	51	3	3	3	3	312	288	936	864	CoherentMotion_C#v1	0	1000
1584	0	3	33	0	1	3	3	199	401	597	1203	CoherentMotion_C#v1	0	1000
2718	0	4	42	0	1	3	3	256	344	768	1032	CoherentMotion_C#v1	0	1000
2344	0	1	14	2	3	3	3	87	513	261	1539	CoherentMotion_C#v1	0	1000
1848	1	3	33	1	1	3	3	199	401	597	1203	CoherentMotion_C#v1	0	1000
2414	0	2	23	0	1	3	3	143	457	429	1371	CoherentMotion_C#v1	0	1000
1313	0	1	14	3	1	3	3	87	513	261	1539	CoherentMotion_C#v1	0	1000
1496	1	4	42	1	1	3	3	256	344	768	1032	CoherentMotion_C#v1	0	1000
1636	0	3	33	0	3	3	3	199	401	597	1203	CoherentMotion_C#v1	0	1000
1538	1	5	51	1	1	3	3	312	288	936	864	CoherentMotion_C#v1	0	1000
1791	1	0	5	1	1	3	3	31	569	93	1707	CoherentMotion_C#v1	0	1000
2001	1	2	23	3	3	3	3	143	457	429	1371	CoherentMotion_C#v1	0	1000
1898	1	6	61	2	2	3	3	368	232	1104	696	CoherentMotion_C#v1	0	1000
2479	1	3	33	1	1	3	3	199	401	597	1203	CoherentMotion_C#v1	0	1000
1860	1	2	23	3	3	3	3	143	457	429	1371	CoherentMotion_C#v1	0	1000
1849	0	1	14	3	1	3	3	87	513	261	1539	CoherentMotion_C#v1	0	1000
1132	1	7	70	1	1	3	3	424	176	1272	528	CoherentMotion_C#v1	0	1000
1470	1	7	70	2	2	3	3	424	176	1272	528	CoherentMotion_C#v1	0	1000
1317	1	6	61	3	3	3	3	368	232	1104	696	CoherentMotion_C#v1	0	1000
1152	1	7	70	3	3	3	3	424	176	1272	528	CoherentMotion_C#v1	0	1000
1057	1	6	61	1	1	3	3	368	232	1104	696	CoherentMotion_C#v1	0	1000
1155	1	7	70	2	2	3	3	424	176	1272	528	CoherentMotion_C#v1	0	1000
1366	1	2	23	1	1	3	3	143	457	429	1371	CoherentMotion_C#v1	0	1000
1517	1	2	23	0	0	3	3	143	457	429	1371	CoherentMotion_C#v1	0	1000
1465	1	1	14	3	3	3	3	87	513	261	1539	CoherentMotion_C#v1	0	1000
1315	1	3	33	1	1	3	3	199	401	597	1203	CoherentMotion_C#v1	0	1000
1482	0	0	5	0	1	3	3	31	569	93	1707	CoherentMotion_C#v1	0	1000
1283	1	4	42	3	3	3	3	256	344	768	1032	CoherentMotion_C#v1	0	1000
1307	1	7	70	2	2	3	3	424	176	1272	528	CoherentMotion_C#v1	0	1000
1794	0	0	5	3	0	3	3	31	569	93	1707	CoherentMotion_C#v1	0	1000
1412	1	2	23	1	1	3	3	143	457	429	1371	CoherentMotion_C#v1	0	1000
1213	1	7	70	3	3	3	3	424	176	1272	528	CoherentMotion_C#v1	0	1000
1137	1	7	70	2	2	3	3	424	176	1272	528	CoherentMotion_C#v1	0	1000
1331	1	3	33	1	1	3	3	199	401	597	1203	CoherentMotion_C#v1	0	1000
1705	1	4	42	1	1	3	3	256	344	768	1032	CoherentMotion_C#v1	0	1000
1114	1	7	70	2	2	3	3	424	176	1272	528	CoherentMotion_C#v1	0	1000
1209	1	4	42	1	1	3	3	256	344	768	1032	CoherentMotion_C#v1	0	1000
1424	0	1	14	0	3	3	3	87	513	261	1539	CoherentMotion_C#v1	0	1000
1468	0	0	5	2	0	3	3	31	569	93	1707	CoherentMotion_C#v1	0	1000
1142	1	7	70	1	1	3	3	424	176	1272	528	CoherentMotion_C#v1	0	1000
1048	1	5	51	3	3	3	3	312	288	936	864	CoherentMotion_C#v1	0	1000
1063	1	7	70	3	3	3	3	424	176	1272	528	CoherentMotion_C#v1	0	1000
1219	1	6	61	2	2	3	3	368	232	1104	696	CoherentMotion_C#v1	0	1000
1243	1	5	51	2	2	3	3	312	288	936	864	CoherentMotion_C#v1	0	1000
1391	1	3	33	3	3	3	3	199	401	597	1203	CoherentMotion_C#v1	0	1000
1336	0	0	5	2	1	3	3	31	569	93	1707	CoherentMotion_C#v1	0	1000
1456	0	2	23	2	0	3	3	143	457	429	1371	CoherentMotion_C#v1	0	1000
1306	1	7	70	3	3	3	3	424	176	1272	528	CoherentMotion_C#v1	0	1000
1469	0	1	14	0	1	3	3	87	513	261	1539	CoherentMotion_C#v1	0	1000
1690	0	3	33	0	2	3	3	199	401	597	1203	CoherentMotion_C#v1	0	1000
1050	1	2	23	3	3	3	3	143	457	429	1371	CoherentMotion_C#v1	0	1000
1038	1	3	33	3	3	3	3	199	401	597	1203	CoherentMotion_C#v1	0	1000
1690	0	0	5	0	1	3	3	31	569	93	1707	CoherentMotion_C#v1	0	1000
1399	1	1	14	1	1	3	3	87	513	261	1539	CoherentMotion_C#v1	0	1000
1346	1	2	23	1	1	3	3	143	457	429	1371	CoherentMotion_C#v1	0	1000
1041	1	7	70	1	1	3	3	424	176	1272	528	CoherentMotion_C#v1	0	1000
1179	1	4	42	1	1	3	3	256	344	768	1032	CoherentMotion_C#v1	0	1000
1043	1	5	51	0	0	3	3	312	288	936	864	CoherentMotion_C#v1	0	1000
1261	1	4	42	3	3	3	3	256	344	768	1032	CoherentMotion_C#v1	0	1000
1378	1	5	51	0	0	3	3	312	288	936	864	CoherentMotion_C#v1	0	1000
1227	1	2	23	3	3	3	3	143	457	429	1371	CoherentMotion_C#v1	0	1000
1344	1	4	42	1	1	3	3	256	344	768	1032	CoherentMotion_C#v1	0	1000
1543	0	1	14	3	2	3	3	87	513	261	1539	CoherentMotion_C#v1	0	1000
1363	1	4	42	1	1	3	3	256	344	768	1032	CoherentMotion_C#v1	0	1000
1225	1	2	23	0	0	3	3	143	457	429	1371	CoherentMotion_C#v1	0	1000
1263	1	1	14	3	3	3	3	87	513	261	1539	CoherentMotion_C#v1	0	1000
1909	0	0	5	3	0	3	3	31	569	93	1707	CoherentMotion_C#v1	0	1000
1548	0	3	33	0	3	3	3	199	401	597	1203	CoherentMotion_C#v1	0	1000
1044	1	7	70	2	2	3	3	424	176	1272	528	CoherentMotion_C#v1	0	1000
1193	1	3	33	1	1	3	3	199	401	597	1203	CoherentMotion_C#v1	0	1000
1039	1	7	70	3	3	3	3	424	176	1272	528	CoherentMotion_C#v1	0	1000
1534	1	1	14	1	1	3	3	87	513	261	1539	CoherentMotion_C#v1	0	1000
1718	0	0	5	3	1	3	3	31	569	93	1707	CoherentMotion_C#v1	0	1000
1052	1	2	23	0	0	3	3	143	457	429	1371	CoherentMotion_C#v1	0	1000
1005	1	5	51	2	2	3	3	312	288	936	864	CoherentMotion_C#v1	1	500
1053	1	2	23	0	0	3	3	143	457	429	1371	CoherentMotion_C#v1	1	500
1132	1	3	33	2	2	3	3	199	401	597	1203	CoherentMotion_C#v1	1	500
1102	1	6	61	3	3	3	3	368	232	1104	696	CoherentMotion_C#v1	1	500
1231	0	2	23	0	1	3	3	143	457	429	1371	CoherentMotion_C#v1	1	500
1028	1	7	70	2	2	3	3	424	176	1272	528	CoherentMotion_C#v1	1	500
1187	1	2	23	1	1	3	3	143	457	429	1371	CoherentMotion_C#v1	1	500
1016	1	3	33	1	1	3	3	199	401	597	1203	CoherentMotion_C#v1	1	500
1350	1	2	23	1	1	3	3	143	457	429	1371	CoherentMotion_C#v1	1	500
1038	1	6	61	0	0	3	3	368	232	1104	696	CoherentMotion_C#v1	1	500
1166	0	0	5	0	3	3	3	31	569	93	1707	CoherentMotion_C#v1	1	500
1041	1	2	23	2	2	3	3	143	457	429	1371	CoherentMotion_C#v1	1	500
1184	1	6	61	0	0	3	3	368	232	1104	696	CoherentMotion_C#v1	1	500
1075	1	2	23	1	1	3	3	143	457	429	1371	CoherentMotion_C#v1	1	500
1043	1	6	61	1	1	3	3	368	232	1104	696	CoherentMotion_C#v1	1	500
1122	0	0	5	1	2	3	3	31	569	93	1707	CoherentMotion_C#v1	1	500
964	1	2	23	0	0	3	3	143	457	429	1371	CoherentMotion_C#v1	1	500
1041	1	4	42	2	2	3	3	256	344	768	1032	CoherentMotion_C#v1	1	500
1024	1	4	42	0	0	3	3	256	344	768	1032	CoherentMotion_C#v1	1	500
1217	0	0	5	2	3	3	3	31	569	93	1707	CoherentMotion_C#v1	1	500
934	1	6	61	2	2	3	3	368	232	1104	696	CoherentMotion_C#v1	1	500
945	1	5	51	1	1	3	3	312	288	936	864	CoherentMotion_C#v1	1	500
1037	1	3	33	2	2	3	3	199	401	597	1203	CoherentMotion_C#v1	1	500
1054	1	1	14	2	2	3	3	87	513	261	1539	CoherentMotion_C#v1	1	500
1166	1	4	42	2	2	3	3	256	344	768	1032	CoherentMotion_C#v1	1	500
1249	0	1	14	2	0	3	3	87	513	261	1539	CoherentMotion_C#v1	1	500
1095	1	7	70	0	0	3	3	424	176	1272	528	CoherentMotion_C#v1	1	500
953	1	3	33	1	1	3	3	199	401	597	1203	CoherentMotion_C#v1	1	500
1014	1	4	42	0	0	3	3	256	344	768	1032	CoherentMotion_C#v1	1	500
1462	1	0	5	3	3	3	3	31	569	93	1707	CoherentMotion_C#v1	1	500
975	1	4	42	2	2	3	3	256	344	768	1032	CoherentMotion_C#v1	1	500
1005	1	6	61	0	0	3	3	368	232	1104	696	CoherentMotion_C#v1	1	500
988	1	5	51	3	3	3	3	312	288	936	864	CoherentMotion_C#v1	1	500
1322	1	1	14	0	0	3	3	87	513	261	1539	CoherentMotion_C#v1	1	500
994	1	5	51	1	1	3	3	312	288	936	864	CoherentMotion_C#v1	1	500
1040	1	6	61	0	0	3	3	368	232	1104	696	CoherentMotion_C#v1	1	500
959	1	3	33	1	1	3	3	199	401	597	1203	CoherentMotion_C#v1	1	500
1022	1	4	42	1	1	3	3	256	344	768	1032	CoherentMotion_C#v1	1	500
796	1	4	42	2	2	3	3	256	344	768	1032	CoherentMotion_C#v1	1	500
821	1	3	33	2	2	3	3	199	401	597	1203	CoherentMotion_C#v1	1	500
1360	1	4	42	2	2	3	3	256	344	768	1032	CoherentMotion_C#v1	1	500
920	1	7	70	2	2	3	3	424	176	1272	528	CoherentMotion_C#v1	1	500
947	1	3	33	0	0	3	3	199	401	597	1203	CoherentMotion_C#v1	1	500
881	1	7	70	2	2	3	3	424	176	1272	528	CoherentMotion_C#v1	1	500
764	1	4	42	2	2	3	3	256	344	768	1032	CoherentMotion_C#v1	1	500
949	1	4	42	0	0	3	3	256	344	768	1032	CoherentMotion_C#v1	1	500
787	1	3	33	1	1	3	3	199	401	597	1203	CoherentMotion_C#v1	1	500
746	1	5	51	2	2	3	3	312	288	936	864	CoherentMotion_C#v1	1	500
868	1	6	61	0	0	3	3	368	232	1104	696	CoherentMotion_C#v1	1	500
736	1	6	61	2	2	3	3	368	232	1104	696	CoherentMotion_C#v1	1	500
743	1	7	70	2	2	3	3	424	176	1272	528	CoherentMotion_C#v1	1	500
811	1	1	14	0	0	3	3	87	513	261	1539	CoherentMotion_C#v1	1	500
664	1	7	70	3	3	3	3	424	176	1272	528	CoherentMotion_C#v1	1	500
671	1	4	42	2	2	3	3	256	344	768	1032	CoherentMotion_C#v1	1	500
820	1	3	33	2	2	3	3	199	401	597	1203	CoherentMotion_C#v1	1	500
1262	0	2	23	2	0	3	3	143	457	429	1371	CoherentMotion_C#v1	1	500
804	1	1	14	2	2	3	3	87	513	261	1539	CoherentMotion_C#v1	1	500
862	1	5	51	2	2	3	3	312	288	936	864	CoherentMotion_C#v1	1	500
1144	0	0	5	0	1	3	3	31	569	93	1707	CoherentMotion_C#v1	1	500
732	1	3	33	3	3	3	3	199	401	597	1203	CoherentMotion_C#v1	1	500
847	1	7	70	3	3	3	3	424	176	1272	528	CoherentMotion_C#v1	1	500
1662	0	1	14	2	0	3	3	87	513	261	1539	CoherentMotion_C#v1	1	500
829	1	7	70	0	0	3	3	424	176	1272	528	CoherentMotion_C#v1	1	500
776	1	5	51	3	3	3	3	312	288	936	864	CoherentMotion_C#v1	1	500
880	1	7	70	0	0	3	3	424	176	1272	528	CoherentMotion_C#v1	1	500
844	1	6	61	2	2	3	3	368	232	1104	696	CoherentMotion_C#v1	1	500
819	1	4	42	0	0	3	3	256	344	768	1032	CoherentMotion_C#v1	1	500
754	1	7	70	0	0	3	3	424	176	1272	528	CoherentMotion_C#v1	1	500
826	1	6	61	2	2	3	3	368	232	1104	696	CoherentMotion_C#v1	1	500
1443	0	2	23	2	1	3	3	143	457	429	1371	CoherentMotion_C#v1	1	500
813	1	5	51	1	1	3	3	312	288	936	864	CoherentMotion_C#v1	1	500
1094	1	3	33	1	1	3	3	199	401	597	1203	CoherentMotion_C#v1	1	500
968	1	4	42	3	3	3	3	256	344	768	1032	CoherentMotion_C#v1	1	500
709	1	2	23	0	0	3	3	143	457	429	1371	CoherentMotion_C#v1	1	500
894	1	3	33	3	3	3	3	199	401	597	1203	CoherentMotion_C#v1	1	500
969	1	2	23	0	0	3	3	143	457	429	1371	CoherentMotion_C#v1	1	500
776	1	6	61	0	0	3	3	368	232	1104	696	CoherentMotion_C#v1	1	500
865	1	2	23	1	1	3	3	143	457	429	1371	CoherentMotion_C#v1	1	500
780	1	7	70	3	3	3	3	424	176	1272	528	CoherentMotion_C#v1	1	500
773	1	5	51	2	2	3	3	312	288	936	864	CoherentMotion_C#v1	1	500
829	1	5	51	2	2	3	3	312	288	936	864	CoherentMotion_C#v1	1	500
710	1	3	33	3	3	3	3	199	401	597	1203	CoherentMotion_C#v1	1	500
814	1	4	42	2	2	3	3	256	344	768	1032	CoherentMotion_C#v1	1	500
1640	1	1	14	2	2	3	3	87	513	261	1539	CoherentMotion_C#v1	1	500
934	0	0	5	1	2	3	3	31	569	93	1707	CoherentMotion_C#v1	1	500
1074	1	0	5	0	0	3	3	31	569	93	1707	CoherentMotion_C#v1	1	500
789	1	4	42	3	3	3	3	256	344	768	1032	CoherentMotion_C#v1	1	500
942	1	4	42	0	0	3	3	256	344	768	1032	CoherentMotion_C#v1	1	500
1339	0	3	33	2	0	3	3	199	401	597	1203	CoherentMotion_C#v1	1	500
1203	1	1	14	3	3	3	3	87	513	261	1539	CoherentMotion_C#v1	1	500
1509	1	2	23	2	2	3	3	143	457	429	1371	CoherentMotion_C#v1	1	500
1086	0	0	5	0	2	3	3	31	569	93	1707	CoherentMotion_C#v1	1	500
818	1	6	61	1	1	3	3	368	232	1104	696	CoherentMotion_C#v1	1	500
973	1	4	42	1	1	3	3	256	344	768	1032	CoherentMotion_C#v1	1	500
1179	0	0	5	3	0	3	3	31	569	93	1707	CoherentMotion_C#v1	1	500
877	0	2	23	0	2	3	3	143	457	429	1371	CoherentMotion_C#v1	1	500
1446	1	1	14	0	0	3	3	87	513	261	1539	CoherentMotion_C#v1	1	500
1060	1	3	33	2	2	3	3	199	401	597	1203	CoherentMotion_C#v1	1	500
901	1	5	51	2	2	3	3	312	288	936	864	CoherentMotion_C#v1	1	500
944	1	3	33	0	0	3	3	199	401	597	1203	CoherentMotion_C#v1	1	500
665	1	7	70	3	3	3	3	424	176	1272	528	CoherentMotion_C#v1	1	500
1147	0	7	70	1	2	3	3	424	176	1272	528	CoherentMotion_C#v1	1	500
749	1	1	14	0	0	3	3	87	513	261	1539	CoherentMotion_C#v1	1	500
598	1	6	61	3	3	3	3	368	232	1104	696	CoherentMotion_C#v1	1	500
889	1	3	33	1	1	3	3	199	401	597	1203	CoherentMotion_C#v1	1	500
837	1	1	14	2	2	3	3	87	513	261	1539	CoherentMotion_C#v1	1	500
816	1	5	51	0	0	3	3	312	288	936	864	CoherentMotion_C#v1	1	500
649	1	3	33	3	3	3	3	199	401	597	1203	CoherentMotion_C#v1	1	500
653	1	6	61	1	1	3	3	368	232	1104	696	CoherentMotion_C#v1	1	500
898	1	3	33	0	0	3	3	199	401	597	1203	CoherentMotion_C#v1	1	500
766	1	7	70	0	0	3	3	424	176	1272	528	CoherentMotion_C#v1	1	500
779	1	2	23	0	0	3	3	143	457	429	1371	CoherentMotion_C#v1	1	500
819	1	1	14	3	3	3	3	87	513	261	1539	CoherentMotion_C#v1	1	500
830	1	5	51	1	1	3	3	312	288	936	864	CoherentMotion_C#v1	1	500
712	1	6	61	3	3	3	3	368	232	1104	696	CoherentMotion_C#v1	1	500
672	1	6	61	1	1	3	3	368	232	1104	696	CoherentMotion_C#v1	1	500
740	1	1	14	2	2	3	3	87	513	261	1539	CoherentMotion_C#v1	1	500
764	1	5	51	2	2	3	3	312	288	936	864	CoherentMotion_C#v1	1	500
918	1	4	42	0	0	3	3	256	344	768	1032	CoherentMotion_C#v1	1	500
945	1	3	33	2	2	3	3	199	401	597	1203	CoherentMotion_C#v1	1	500
976	1	1	14	2	2	3	3	87	513	261	1539	CoherentMotion_C#v1	1	500
717	1	6	61	3	3	3	3	368	232	1104	696	CoherentMotion_C#v1	1	500
724	1	5	51	0	0	3	3	312	288	936	864	CoherentMotion_C#v1	1	500
701	1	4	42	1	1	3	3	256	344	768	1032	CoherentMotion_C#v1	1	500
802	0	1	14	1	2	3	3	87	513	261	1539	CoherentMotion_C#v1	1	500
764	0	0	5	3	0	3	3	31	569	93	1707	CoherentMotion_C#v1	1	500
660	1	6	61	3	3	3	3	368	232	1104	696	CoherentMotion_C#v1	1	500
1003	1	0	5	0	0	3	3	31	569	93	1707	CoherentMotion_C#v1	1	500
634	1	6	61	1	1	3	3	368	232	1104	696	CoherentMotion_C#v1	1	500
651	1	3	33	1	1	3	3	199	401	597	1203	CoherentMotion_C#v1	1	500
787	1	0	5	0	0	3	3	31	569	93	1707	CoherentMotion_C#v1	1	500
846	1	4	42	0	0	3	3	256	344	768	1032	CoherentMotion_C#v1	1	500
663	1	0	5	2	2	3	3	31	569	93	1707	CoherentMotion_C#v1	1	500
1470	0	0	5	3	2	3	3	31	569	93	1707	CoherentMotion_C#v1	1	500
698	0	1	14	2	0	3	3	87	513	261	1539	CoherentMotion_C#v1	1	500
592	1	6	61	1	1	3	3	368	232	1104	696	CoherentMotion_C#v1	1	500
883	1	3	33	0	0	3	3	199	401	597	1203	CoherentMotion_C#v1	1	500
816	1	2	23	0	0	3	3	143	457	429	1371	CoherentMotion_C#v1	1	500
1482	1	1	14	0	0	3	3	87	513	261	1539	CoherentMotion_C#v1	1	500
981	1	0	5	2	2	3	3	31	569	93	1707	CoherentMotion_C#v1	1	500
658	1	5	51	2	2	3	3	312	288	936	864	CoherentMotion_C#v1	1	500
664	1	4	42	2	2	3	3	256	344	768	1032	CoherentMotion_C#v1	1	500
957	0	0	5	1	2	3	3	31	569	93	1707	CoherentMotion_C#v1	1	500
728	1	1	14	0	0	3	3	87	513	261	1539	CoherentMotion_C#v1	1	500
771	1	4	42	0	0	3	3	256	344	768	1032	CoherentMotion_C#v1	1	500
859	0	0	5	2	0	3	3	31	569	93	1707	CoherentMotion_C#v1	1	500
1032	0	0	5	0	2	3	3	31	569	93	1707	CoherentMotion_C#v1	1	500
903	1	4	42	2	2	3	3	256	344	768	1032	CoherentMotion_C#v1	1	500
658	1	7	70	3	3	3	3	424	176	1272	528	CoherentMotion_C#v1	1	500
823	1	5	51	0	0	3	3	312	288	936	864	CoherentMotion_C#v1	1	500
1009	1	4	42	2	2	3	3	256	344	768	1032	CoherentMotion_C#v1	1	500
672	1	4	42	3	3	3	3	256	344	768	1032	CoherentMotion_C#v1	1	500
647	1	5	51	1	1	3	3	312	288	936	864	CoherentMotion_C#v1	1	500
696	0	2	23	0	2	3	3	143	457	429	1371	CoherentMotion_C#v1	1	500
642	1	4	42	0	0	3	3	256	344	768	1032	CoherentMotion_C#v1	1	500
921	1	3	33	2	2	3	3	199	401	597	1203	CoherentMotion_C#v1	1	500
693	0	0	5	2	0	3	3	31	569	93	1707	CoherentMotion_C#v1	1	500
683	1	7	70	3	3	3	3	424	176	1272	528	CoherentMotion_C#v1	1	500
1409	0	2	23	0	2	3	3	143	457	429	1371	CoherentMotion_C#v1	1	500
651	1	3	33	3	3	3	3	199	401	597	1203	CoherentMotion_C#v1	1	500
1856	0	0	5	0	1	3	3	31	569	93	1707	CoherentMotion_C#v1	1	500
660	1	6	61	2	2	3	3	368	232	1104	696	CoherentMotion_C#v1	1	500
698	1	2	23	1	1	3	3	143	457	429	1371	CoherentMotion_C#v1	1	500
818	1	2	23	0	0	3	3	143	457	429	1371	CoherentMotion_C#v1	1	500
668	1	7	70	3	3	3	3	424	176	1272	528	CoherentMotion_C#v1	1	500
1008	0	0	5	3	2	3	3	31	569	93	1707	CoherentMotion_C#v1	1	500
640	1	2	23	1	1	3	3	143	457	429	1371	CoherentMotion_C#v1	1	500
724	1	2	23	3	3	3	3	143	457	429	1371	CoherentMotion_C#v1	1	500
669	1	6	61	1	1	3	3	368	232	1104	696	CoherentMotion_C#v1	1	500
675	1	7	70	0	0	3	3	424	176	1272	528	CoherentMotion_C#v1	1	500
1673	0	1	14	1	2	3	3	87	513	261	1539	CoherentMotion_C#v1	1	500
585	1	5	51	1	1	3	3	312	288	936	864	CoherentMotion_C#v1	1	500
621	1	6	61	1	1	3	3	368	232	1104	696	CoherentMotion_C#v1	1	500
738	1	3	33	3	3	3	3	199	401	597	1203	CoherentMotion_C#v1	1	500
1915	0	0	5	1	0	3	3	31	569	93	1707	CoherentMotion_C#v1	1	500
640	1	6	61	1	1	3	3	368	232	1104	696	CoherentMotion_C#v1	1	500
2246	0	1	14	1	3	3	3	87	513	261	1539	CoherentMotion_C#v1	1	500
821	0	1	14	2	1	3	3	87	513	261	1539	CoherentMotion_C#v1	1	500
1182	0	1	14	3	0	3	3	87	513	261	1539	CoherentMotion_C#v1	1	500
929	0	3	33	0	2	3	3	199	401	597	1203	CoherentMotion_C#v1	1	500
623	1	7	70	1	1	3	3	424	176	1272	528	CoherentMotion_C#v1	1	500
627	1	6	61	3	3	3	3	368	232	1104	696	CoherentMotion_C#v1	1	500
648	1	4	42	1	1	3	3	256	344	768	1032	CoherentMotion_C#v1	1	500
1581	0	1	14	1	3	3	3	87	513	261	1539	CoherentMotion_C#v1	1	500
653	1	5	51	2	2	3	3	312	288	936	864	CoherentMotion_C#v1	1	500
1010	0	0	5	1	0	3	3	31	569	93	1707	CoherentMotion_C#v1	1	500
2017	1	0	5	3	3	3	3	31	569	93	1707	CoherentMotion_C#v1	1	500
759	1	3	33	0	0	3	3	199	401	597	1203	CoherentMotion_C#v1	1	500
1136	1	0	5	2	2	3	3	31	569	93	1707	CoherentMotion_C#v1	1	500
740	1	1	14	0	0	3	3	87	513	261	1539	CoherentMotion_C#v1	1	500
683	1	5	51	3	3	3	3	312	288	936	864	CoherentMotion_C#v1	1	500
670	1	7	70	3	3	3	3	424	176	1272	528	CoherentMotion_C#v1	1	500
696	1	6	61	0	0	3	3	368	232	1104	696	CoherentMotion_C#v1	1	500
623	1	7	70	3	3	3	3	424	176	1272	528	CoherentMotion_C#v1	1	500
1152	0	1	14	3	0	3	3	87	513	261	1539	CoherentMotion_C#v1	1	500
789	1	2	23	0	0	3	3	143	457	429	1371	CoherentMotion_C#v1	1	500
687	1	7	70	2	2	3	3	424	176	1272	528	CoherentMotion_C#v1	1	500
565	1	5	51	1	1	3	3	312	288	936	864	CoherentMotion_C#v1	1	500
713	1	4	42	3	3	3	3	256	344	768	1032	CoherentMotion_C#v1	1	500
751	1	1	14	1	1	3	3	87	513	261	1539	CoherentMotion_C#v1	1	500
632	1	6	61	1	1	3	3	368	232	1104	696	CoherentMotion_C#v1	1	500
614	1	6	61	1	1	3	3	368	232	1104	696	CoherentMotion_C#v1	1	500
650	1	4	42	0	0	3	3	256	344	768	1032	CoherentMotion_C#v1	1	500
623	1	5	51	0	0	3	3	312	288	936	864	CoherentMotion_C#v1	1	500
582	0	0	5	0	1	3	3	31	569	93	1707	CoherentMotion_C#v1	1	500
1450	0	0	5	1	2	3	3	31	569	93	1707	CoherentMotion_C#v1	1	500
595	1	5	51	1	1	3	3	312	288	936	864	CoherentMotion_C#v1	1	500
696	1	7	70	2	2	3	3	424	176	1272	528	CoherentMotion_C#v1	1	500
1838	0	2	23	2	1	3	3	143	457	429	1371	CoherentMotion_C#v1	1	500
961	1	1	14	2	2	3	3	87	513	261	1539	CoherentMotion_C#v1	1	500
671	1	7	70	3	3	3	3	424	176	1272	528	CoherentMotion_C#v1	1	500
1619	0	1	14	3	2	3	3	87	513	261	1539	CoherentMotion_C#v1	1	500
627	1	4	42	3	3	3	3	256	344	768	1032	CoherentMotion_C#v1	1	500
601	1	3	33	2	2	3	3	199	401	597	1203	CoherentMotion_C#v1	1	500
1854	0	2	23	2	0	3	3	143	457	429	1371	CoherentMotion_C#v1	1	500
610	1	5	51	3	3	3	3	312	288	936	864	CoherentMotion_C#v1	1	500
920	1	6	61	1	1	3	3	368	232	1104	696	CoherentMotion_C#v1	1	500
611	1	7	70	0	0	3	3	424	176	1272	528	CoherentMotion_C#v1	1	500
664	1	4	42	1	1	3	3	256	344	768	1032	CoherentMotion_C#v1	1	500
2157	0	0	5	3	2	3	3	31	569	93	1707	CoherentMotion_C#v1	1	500
1638	0	0	5	3	0	3	3	31	569	93	1707	CoherentMotion_C#v1	1	500
665	1	5	51	2	2	3	3	312	288	936	864	CoherentMotion_C#v1	1	500
622	1	5	51	2	2	3	3	312	288	936	864	CoherentMotion_C#v1	1	500
741	1	5	51	0	0	3	3	312	288	936	864	CoherentMotion_C#v1	1	500
2297	1	1	14	1	1	3	3	87	513	261	1539	CoherentMotion_C#v1	1	500
701	1	7	70	0	0	3	3	424	176	1272	528	CoherentMotion_C#v1	1	500
610	1	7	70	2	2	3	3	424	176	1272	528	CoherentMotion_C#v1	1	500
678	1	3	33	3	3	3	3	199	401	597	1203	CoherentMotion_C#v1	1	500
590	1	7	70	3	3	3	3	424	176	1272	528	CoherentMotion_C#v1	1	500
2210	1	0	5	2	2	3	3	31	569	93	1707	CoherentMotion_C#v1	1	500
591	1	4	42	1	1	3	3	256	344	768	1032	CoherentMotion_C#v1	1	500
658	1	2	23	1	1	3	3	143	457	429	1371	CoherentMotion_C#v1	1	500
841	0	0	5	0	2	3	3	31	569	93	1707	CoherentMotion_C#v1	1	500
626	1	3	33	3	3	3	3	199	401	597	1203	CoherentMotion_C#v1	1	500
791	1	0	5	0	0	3	3	31	569	93	1707	CoherentMotion_C#v1	1	500
659	1	7	70	0	0	3	3	424	176	1272	528	CoherentMotion_C#v1	1	500
647	1	5	51	1	1	3	3	312	288	936	864	CoherentMotion_C#v1	1	500
1181	1	3	33	2	2	3	3	199	401	597	1203	CoherentMotion_C#v1	1	500
688	1	2	23	2	2	3	3	143	457	429	1371	CoherentMotion_C#v1	1	500
598	1	7	70	3	3	3	3	424	176	1272	528	CoherentMotion_C#v1	1	500
647	1	4	42	2	2	3	3	256	344	768	1032	CoherentMotion_C#v1	1	500
609	1	5	51	0	0	3	3	312	288	936	864	CoherentMotion_C#v1	1	500
641	1	4	42	0	0	3	3	256	344	768	1032	CoherentMotion_C#v1	1	500
586	1	4	42	3	3	3	3	256	344	768	1032	CoherentMotion_C#v1	1	500
829	1	1	14	3	3	3	3	87	513	261	1539	CoherentMotion_C#v1	1	500
602	1	7	70	0	0	3	3	424	176	1272	528	CoherentMotion_C#v1	1	500
749	1	6	61	2	2	3	3	368	232	1104	696	CoherentMotion_C#v1	1	500
725	0	0	5	1	2	3	3	31	569	93	1707	CoherentMotion_C#v1	1	500
797	1	4	42	2	2	3	3	256	344	768	1032	CoherentMotion_C#v1	1	500
630	1	5	51	3	3	3	3	312	288	936	864	CoherentMotion_C#v1	1	500
667	1	4	42	1	1	3	3	256	344	768	1032	CoherentMotion_C#v1	1	500
673	0	2	23	0	2	3	3	143	457	429	1371	CoherentMotion_C#v1	1	500
662	1	6	61	2	2	3	3	368	232	1104	696	CoherentMotion_C#v1	1	500
1294	1	0	5	0	0	3	3	31	569	93	1707	CoherentMotion_C#v1	1	500
612	1	4	42	3	3	3	3	256	344	768	1032	CoherentMotion_C#v1	1	500
600	1	6	61	1	1	3	3	368	232	1104	696	CoherentMotion_C#v1	1	500
767	1	3	33	3	3	3	3	199	401	597	1203	CoherentMotion_C#v1	1	500
695	1	3	33	3	3	3	3	199	401	597	1203	CoherentMotion_C#v1	1	500
654	1	2	23	2	2	3	3	143	457	429	1371	CoherentMotion_C#v1	1	500
548	1	6	61	3	3	3	3	368	232	1104	696	CoherentMotion_C#v1	1	500
615	1	5	51	0	0	3	3	312	288	936	864	CoherentMotion_C#v1	1	500
603	1	4	42	0	0	3	3	256	344	768	1032	CoherentMotion_C#v1	1	500
673	1	5	51	2	2	3	3	312	288	936	864	CoherentMotion_C#v1	1	500
743	1	1	14	1	1	3	3	87	513	261	1539	CoherentMotion_C#v1	1	500
896	1	0	5	0	0	3	3	31	569	93	1707	CoherentMotion_C#v1	1	500
571	1	5	51	2	2	3	3	312	288	936	864	CoherentMotion_C#v1	1	500
624	1	2	23	3	3	3	3	143	457	429	1371	CoherentMotion_C#v1	1	500
596	0	1	14	2	0	3	3	87	513	261	1539	CoherentMotion_C#v1	1	500
570	1	7	70	1	1	3	3	424	176	1272	528	CoherentMotion_C#v1	1	500
574	1	7	70	0	0	3	3	424	176	1272	528	CoherentMotion_C#v1	1	500
753	0	0	5	3	2	3	3	31	569	93	1707	CoherentMotion_C#v1	1	500
873	1	4	42	2	2	3	3	256	344	768	1032	CoherentMotion_C#v1	1	500
627	1	7	70	3	3	3	3	424	176	1272	528	CoherentMotion_C#v1	1	500
630	1	6	61	2	2	3	3	368	232	1104	696	CoherentMotion_C#v1	1	500
799	1	1	14	1	1	3	3	87	513	261	1539	CoherentMotion_C#v1	1	500
542	1	4	42	2	2	3	3	256	344	768	1032	CoherentMotion_C#v1	1	500
570	1	4	42	2	2	3	3	256	344	768	1032	CoherentMotion_C#v1	1	500
654	1	5	51	0	0	3	3	312	288	936	864	CoherentMotion_C#v1	1	500
628	1	1	14	3	3	3	3	87	513	261	1539	CoherentMotion_C#v1	1	500
539	1	3	33	2	2	3	3	199	401	597	1203	CoherentMotion_C#v1	1	500
653	1	5	51	0	0	3	3	312	288	936	864	CoherentMotion_C#v1	1	500
611	1	3	33	3	3	3	3	199	401	597	1203	CoherentMotion_C#v1	1	500
631	1	6	61	0	0	3	3	368	232	1104	696	CoherentMotion_C#v1	1	500
812	1	2	23	0	0	3	3	143	457	429	1371	CoherentMotion_C#v1	1	500
1237	0	0	5	0	2	3	3	31	569	93	1707	CoherentMotion_C#v1	1	500
541	1	6	61	1	1	3	3	368	232	1104	696	CoherentMotion_C#v1	1	500
553	1	7	70	0	0	3	3	424	176	1272	528	CoherentMotion_C#v1	1	500
540	1	6	61	3	3	3	3	368	232	1104	696	CoherentMotion_C#v1	1	500
1218	1	0	5	2	2	3	3	31	569	93	1707	CoherentMotion_C#v1	1	500
595	1	5	51	1	1	3	3	312	288	936	864	CoherentMotion_C#v1	1	500
667	1	3	33	2	2	3	3	199	401	597	1203	CoherentMotion_C#v1	1	500
722	1	5	51	3	3	3	3	312	288	936	864	CoherentMotion_C#v1	1	500
1690	0	1	14	2	1	3	3	87	513	261	1539	CoherentMotion_C#v1	1	500
554	1	6	61	2	2	3	3	368	232	1104	696	CoherentMotion_C#v1	1	500
732	1	1	14	1	1	3	3	87	513	261	1539	CoherentMotion_C#v1	1	500
1187	1	3	33	1	1	3	3	199	401	597	1203	CoherentMotion_C#v1	1	500
615	1	7	70	1	1	3	3	424	176	1272	528	CoherentMotion_C#v1	1	500
828	1	5	51	0	0	3	3	312	288	936	864	CoherentMotion_C#v1	1	500
630	1	1	14	1	1	3	3	87	513	261	1539	CoherentMotion_C#v1	1	500
763	1	3	33	2	2	3	3	199	401	597	1203	CoherentMotion_C#v1	1	500
595	1	7	70	3	3	3	3	424	176	1272	528	CoherentMotion_C#v1	1	500
782	1	1	14	2	2	3	3	87	513	261	1539	CoherentMotion_C#v1	1	500
568	1	6	61	1	1	3	3	368	232	1104	696	CoherentMotion_C#v1	1	500
619	0	1	14	1	2	3	3	87	513	261	1539	CoherentMotion_C#v1	1	500
591	1	5	51	0	0	3	3	312	288	936	864	CoherentMotion_C#v1	1	500
642	1	5	51	0	0	3	3	312	288	936	864	CoherentMotion_C#v1	1	500
681	1	6	61	2	2	3	3	368	232	1104	696	CoherentMotion_C#v1	1	500
640	1	2	23	0	0	3	3	143	457	429	1371	CoherentMotion_C#v1	1	500
677	1	3	33	0	0	3	3	199	401	597	1203	CoherentMotion_C#v1	1	500
699	1	1	14	1	1	3	3	87	513	261	1539	CoherentMotion_C#v1	1	500
590	1	7	70	3	3	3	3	424	176	1272	528	CoherentMotion_C#v1	1	500
802	1	2	23	3	3	3	3	143	457	429	1371	CoherentMotion_C#v1	1	500
624	1	7	70	3	3	3	3	424	176	1272	528	CoherentMotion_C#v1	1	500
597	1	6	61	2	2	3	3	368	232	1104	696	CoherentMotion_C#v1	1	500
697	1	0	5	2	2	3	3	31	569	93	1707	CoherentMotion_C#v1	1	500
624	1	3	33	1	1	3	3	199	401	597	1203	CoherentMotion_C#v1	1	500
642	1	2	23	2	2	3	3	143	457	429	1371	CoherentMotion_C#v1	1	500
600	1	5	51	3	3	3	3	312	288	936	864	CoherentMotion_C#v1	1	500
618	1	3	33	3	3	3	3	199	401	597	1203	CoherentMotion_C#v1	1	500
643	1	5	51	3	3	3	3	312	288	936	864	CoherentMotion_C#v1	1	500
664	0	2	23	3	0	3	3	143	457	429	1371	CoherentMotion_C#v1	1	500
558	1	5	51	1	1	3	3	312	288	936	864	CoherentMotion_C#v1	1	500
752	1	2	23	0	0	3	3	143	457	429	1371	CoherentMotion_C#v1	1	500
618	1	2	23	2	2	3	3	143	457	429	1371	CoherentMotion_C#v1	1	500
542	0	1	14	0	3	3	3	87	513	261	1539	CoherentMotion_C#v1	1	500
993	0	0	5	3	2	3	3	31	569	93	1707	CoherentMotion_C#v1	1	500
769	1	3	33	2	2	3	3	199	401	597	1203	CoherentMotion_C#v1	1	500
1304	0	1	14	3	1	3	3	87	513	261	1539	CoherentMotion_C#v1	1	500
683	1	2	23	3	3	3	3	143	457	429	1371	CoherentMotion_C#v1	1	500
678	1	2	23	3	3	3	3	143	457	429	1371	CoherentMotion_C#v1	1	500
588	1	6	61	2	2	3	3	368	232	1104	696	CoherentMotion_C#v1	1	500
701	1	3	33	2	2	3	3	199	401	597	1203	CoherentMotion_C#v1	1	500
615	1	6	61	0	0	3	3	368	232	1104	696	CoherentMotion_C#v1	1	500
603	1	3	33	0	0	3	3	199	401	597	1203	CoherentMotion_C#v1	1	500
927	1	2	23	0	0	3	3	143	457	429	1371	CoherentMotion_C#v1	1	500
636	1	6	61	2	2	3	3	368	232	1104	696	CoherentMotion_C#v1	1	500
723	0	3	33	0	2	3	3	199	401	597	1203	CoherentMotion_C#v1	1	500
650	1	7	70	0	0	3	3	424	176	1272	528	CoherentMotion_C#v1	1	500
543	1	4	42	1	1	3	3	256	344	768	1032	CoherentMotion_C#v1	1	500
560	1	7	70	1	1	3	3	424	176	1272	528	CoherentMotion_C#v1	1	500
676	1	2	23	1	1	3	3	143	457	429	1371	CoherentMotion_C#v1	1	500
555	1	7	70	0	0	3	3	424	176	1272	528	CoherentMotion_C#v1	1	500
558	1	6	61	1	1	3	3	368	232	1104	696	CoherentMotion_C#v1	1	500
785	1	0	5	2	2	3	3	31	569	93	1707	CoherentMotion_C#v1	1	500
907	0	1	14	3	0	3	3	87	513	261	1539	CoherentMotion_C#v1	1	500
679	1	3	33	2	2	3	3	199	401	597	1203	CoherentMotion_C#v1	1	500
716	0	0	5	0	1	3	3	31	569	93	1707	CoherentMotion_C#v1	1	500
596	1	1	14	2	2	3	3	87	513	261	1539	CoherentMotion_C#v1	1	500
697	0	2	23	3	0	3	3	143	457	429	1371	CoherentMotion_C#v1	1	500
1553	1	1	14	2	2	3	3	87	513	261	1539	CoherentMotion_C#v1	1	500
571	1	5	51	1	1	3	3	312	288	936	864	CoherentMotion_C#v1	1	500
764	1	0	5	2	2	3	3	31	569	93	1707	CoherentMotion_C#v1	1	500
681	1	4	42	3	3	3	3	256	344	768	1032	CoherentMotion_C#v1	1	500
687	1	7	70	3	3	3	3	424	176	1272	528	CoherentMotion_C#v1	1	500
645	1	6	61	3	3	3	3	368	232	1104	696	CoherentMotion_C#v1	1	500
602	1	5	51	2	2	3	3	312	288	936	864	CoherentMotion_C#v1	1	500
639	1	4	42	2	2	3	3	256	344	768	1032	CoherentMotion_C#v1	1	500
677	1	2	23	1	1	3	3	143	457	429	1371	CoherentMotion_C#v1	1	500
715	1	1	14	3	3	3	3	87	513	261	1539	CoherentMotion_C#v1	1	500
739	1	2	23	3	3	3	3	143	457	429	1371	CoherentMotion_C#v1	1	500
683	1	4	42	0	0	3	3	256	344	768	1032	CoherentMotion_C#v1	1	500
864	1	1	14	0	0	3	3	87	513	261	1539	CoherentMotion_C#v1	1	500
620	0	0	5	3	2	3	3	31	569	93	1707	CoherentMotion_C#v1	1	500
719	1	5	51	2	2	3	3	312	288	936	864	CoherentMotion_C#v1	1	500
692	1	0	5	2	2	3	3	31	569	93	1707	CoherentMotion_C#v1	1	500
684	1	5	51	0	0	3	3	312	288	936	864	CoherentMotion_C#v1	1	500
545	1	7	70	0	0	3	3	424	176	1272	528	CoherentMotion_C#v1	1	500
551	1	6	61	1	1	3	3	368	232	1104	696	CoherentMotion_C#v1	1	500
650	1	7	70	0	0	3	3	424	176	1272	528	CoherentMotion_C#v1	1	500
705	1	3	33	3	3	3	3	199	401	597	1203	CoherentMotion_C#v1	1	500
648	0	6	61	2	0	3	3	368	232	1104	696	CoherentMotion_C#v1	1	500
699	0	0	5	0	2	3	3	31	569	93	1707	CoherentMotion_C#v1	1	500
611	1	5	51	0	0	3	3	312	288	936	864	CoherentMotion_C#v1	1	500
552	1	3	33	1	1	3	3	199	401	597	1203	CoherentMotion_C#v1	1	500
651	1	4	42	3	3	3	3	256	344	768	1032	CoherentMotion_C#v1	1	500
577	1	2	23	1	1	3	3	143	457	429	1371	CoherentMotion_C#v1	1	500
739	0	0	5	1	0	3	3	31	569	93	1707	CoherentMotion_C#v1	1	500
667	1	3	33	3	3	3	3	199	401	597	1203	CoherentMotion_C#v1	1	500
866	0	0	5	3	0	3	3	31	569	93	1707	CoherentMotion_C#v1	1	500
637	1	7	70	2	2	3	3	424	176	1272	528	CoherentMotion_C#v1	1	500
578	1	4	42	1	1	3	3	256	344	768	1032	CoherentMotion_C#v1	1	500
615	1	7	70	2	2	3	3	424	176	1272	528	CoherentMotion_C#v1	1	500
1788	0	1	14	0	2	3	3	87	513	261	1539	CoherentMotion_C#v1	1	500
544	1	2	23	3	3	3	3	143	457	429	1371	CoherentMotion_C#v1	1	500
592	1	4	42	1	1	3	3	256	344	768	1032	CoherentMotion_C#v1	1	500
692	1	2	23	0	0	3	3	143	457	429	1371	CoherentMotion_C#v1	1	500
683	1	7	70	0	0	3	3	424	176	1272	528	CoherentMotion_C#v1	1	500
690	0	0	5	3	2	3	3	31	569	93	1707	CoherentMotion_C#v1	1	500
615	1	4	42	3	3	3	3	256	344	768	1032	CoherentMotion_C#v1	1	500
1421	0	1	14	3	0	3	3	87	513	261	1539	CoherentMotion_C#v1	1	500
582	1	3	33	2	2	3	3	199	401	597	1203	CoherentMotion_C#v1	1	500
614	1	0	5	2	2	3	3	31	569	93	1707	CoherentMotion_C#v1	1	500
670	1	2	23	1	1	3	3	143	457	429	1371	CoherentMotion_C#v1	1	500
689	1	2	23	3	3	3	3	143	457	429	1371	CoherentMotion_C#v1	1	500
812	0	1	14	1	2	3	3	87	513	261	1539	CoherentMotion_C#v1	1	500
630	1	5	51	3	3	3	3	312	288	936	864	CoherentMotion_C#v1	1	500
584	1	7	70	2	2	3	3	424	176	1272	528	CoherentMotion_C#v1	1	500
700	1	6	61	0	0	3	3	368	232	1104	696	CoherentMotion_C#v1	1	500
547	1	7	70	2	2	3	3	424	176	1272	528	CoherentMotion_C#v1	1	500
647	1	2	23	3	3	3	3	143	457	429	1371	CoherentMotion_C#v1	1	500
