# Supplementary material for: The Leuven Embedded Figures Test (L-EFT): measuring perception, intelligence or executive function?
Source: PeerJ. 2018 Mar 26;6:e4524. doi: 10.7717/peerj.4524 (PMC5875396; doi:10.7717/peerj.4524)
Supplement: Supplemental Information 9 [file peerj-06-4524-s009.zip › Study 1/CoherentMotion/119350CoherentMotion.csv]

ReactionTime	Accuracy	CoherenceLevel	CoherenceValue	StimDirection	RespDirection	G_MeanCoherentSpeed	G_MeanRandomSpeed	TotalCoherent	TotalRandom	TotalCoherentSpeed	TotalRandomSpeed	TestID	MainPrac	MotionDuration
27843	0	1	14	2	1	3	3	87	513	261	1539	CoherentMotion_C#v1	0	1000
1502	0	4	42	2	3	3	3	256	344	768	1032	CoherentMotion_C#v1	0	1000
1589	0	4	42	3	2	3	3	256	344	768	1032	CoherentMotion_C#v1	0	1000
1462	0	6	61	1	2	3	3	368	232	1104	696	CoherentMotion_C#v1	0	1000
2018	1	0	5	2	2	3	3	31	569	93	1707	CoherentMotion_C#v1	0	1000
1044	1	3	33	0	0	3	3	199	401	597	1203	CoherentMotion_C#v1	0	1000
1039	0	2	23	0	3	3	3	143	457	429	1371	CoherentMotion_C#v1	0	1000
1578	1	1	14	3	3	3	3	87	513	261	1539	CoherentMotion_C#v1	0	1000
1463	0	0	5	0	3	3	3	31	569	93	1707	CoherentMotion_C#v1	0	1000
1603	0	0	5	3	2	3	3	31	569	93	1707	CoherentMotion_C#v1	0	1000
24526	0	5	51	0	3	3	3	312	288	936	864	CoherentMotion_C#v1	0	1000
1656	0	3	33	1	3	3	3	199	401	597	1203	CoherentMotion_C#v1	0	1000
1081	1	7	70	2	2	3	3	424	176	1272	528	CoherentMotion_C#v1	0	1000
1608	0	1	14	2	1	3	3	87	513	261	1539	CoherentMotion_C#v1	0	1000
1253	1	5	51	3	3	3	3	312	288	936	864	CoherentMotion_C#v1	0	1000
1046	1	7	70	2	2	3	3	424	176	1272	528	CoherentMotion_C#v1	0	1000
1243	0	7	70	2	0	3	3	424	176	1272	528	CoherentMotion_C#v1	0	1000
1041	1	4	42	2	2	3	3	256	344	768	1032	CoherentMotion_C#v1	0	1000
1119	1	0	5	3	3	3	3	31	569	93	1707	CoherentMotion_C#v1	0	1000
1312	1	3	33	1	1	3	3	199	401	597	1203	CoherentMotion_C#v1	0	1000
1350	0	2	23	1	2	3	3	143	457	429	1371	CoherentMotion_C#v1	0	1000
1423	0	2	23	3	2	3	3	143	457	429	1371	CoherentMotion_C#v1	0	1000
1433	1	5	51	2	2	3	3	312	288	936	864	CoherentMotion_C#v1	0	1000
1378	1	5	51	0	0	3	3	312	288	936	864	CoherentMotion_C#v1	0	1000
1418	0	6	61	0	2	3	3	368	232	1104	696	CoherentMotion_C#v1	0	1000
1299	0	1	14	2	3	3	3	87	513	261	1539	CoherentMotion_C#v1	0	1000
1273	1	4	42	1	1	3	3	256	344	768	1032	CoherentMotion_C#v1	0	1000
1421	0	2	23	0	1	3	3	143	457	429	1371	CoherentMotion_C#v1	0	1000
2644	0	0	5	0	2	3	3	31	569	93	1707	CoherentMotion_C#v1	0	1000
2225	1	5	51	2	2	3	3	312	288	936	864	CoherentMotion_C#v1	0	1000
1631	1	1	14	0	0	3	3	87	513	261	1539	CoherentMotion_C#v1	0	1000
1278	0	5	51	3	2	3	3	312	288	936	864	CoherentMotion_C#v1	0	1000
1348	0	6	61	0	1	3	3	368	232	1104	696	CoherentMotion_C#v1	0	1000
1354	1	2	23	1	1	3	3	143	457	429	1371	CoherentMotion_C#v1	0	1000
1348	1	5	51	2	2	3	3	312	288	936	864	CoherentMotion_C#v1	0	1000
1354	0	0	5	0	3	3	3	31	569	93	1707	CoherentMotion_C#v1	0	1000
1347	1	2	23	3	3	3	3	143	457	429	1371	CoherentMotion_C#v1	0	1000
1211	0	5	51	3	1	3	3	312	288	936	864	CoherentMotion_C#v1	0	1000
1615	1	2	23	1	1	3	3	143	457	429	1371	CoherentMotion_C#v1	0	1000
1324	0	6	61	1	2	3	3	368	232	1104	696	CoherentMotion_C#v1	0	1000
1395	1	5	51	2	2	3	3	312	288	936	864	CoherentMotion_C#v1	0	1000
1292	0	7	70	2	0	3	3	424	176	1272	528	CoherentMotion_C#v1	0	1000
1298	1	5	51	0	0	3	3	312	288	936	864	CoherentMotion_C#v1	0	1000
1224	1	5	51	1	1	3	3	312	288	936	864	CoherentMotion_C#v1	0	1000
1257	1	4	42	3	3	3	3	256	344	768	1032	CoherentMotion_C#v1	0	1000
1282	1	7	70	1	1	3	3	424	176	1272	528	CoherentMotion_C#v1	0	1000
1399	0	0	5	1	0	3	3	31	569	93	1707	CoherentMotion_C#v1	0	1000
1345	0	2	23	3	2	3	3	143	457	429	1371	CoherentMotion_C#v1	0	1000
1416	0	2	23	3	0	3	3	143	457	429	1371	CoherentMotion_C#v1	0	1000
1232	0	7	70	3	2	3	3	424	176	1272	528	CoherentMotion_C#v1	0	1000
1252	1	6	61	3	3	3	3	368	232	1104	696	CoherentMotion_C#v1	0	1000
1385	1	6	61	3	3	3	3	368	232	1104	696	CoherentMotion_C#v1	0	1000
1123	1	0	5	2	2	3	3	31	569	93	1707	CoherentMotion_C#v1	0	1000
1222	0	0	5	1	2	3	3	31	569	93	1707	CoherentMotion_C#v1	0	1000
1353	0	5	51	3	1	3	3	312	288	936	864	CoherentMotion_C#v1	0	1000
1200	0	1	14	0	3	3	3	87	513	261	1539	CoherentMotion_C#v1	0	1000
1396	0	4	42	2	0	3	3	256	344	768	1032	CoherentMotion_C#v1	0	1000
1195	1	6	61	3	3	3	3	368	232	1104	696	CoherentMotion_C#v1	0	1000
1423	0	0	5	1	3	3	3	31	569	93	1707	CoherentMotion_C#v1	0	1000
1305	1	1	14	2	2	3	3	87	513	261	1539	CoherentMotion_C#v1	0	1000
1296	1	6	61	2	2	3	3	368	232	1104	696	CoherentMotion_C#v1	0	1000
1302	0	0	5	2	0	3	3	31	569	93	1707	CoherentMotion_C#v1	0	1000
1580	0	2	23	2	0	3	3	143	457	429	1371	CoherentMotion_C#v1	0	1000
1417	0	6	61	2	3	3	3	368	232	1104	696	CoherentMotion_C#v1	0	1000
1410	1	4	42	3	3	3	3	256	344	768	1032	CoherentMotion_C#v1	0	1000
1274	0	1	14	0	1	3	3	87	513	261	1539	CoherentMotion_C#v1	0	1000
1312	1	2	23	3	3	3	3	143	457	429	1371	CoherentMotion_C#v1	0	1000
1334	1	5	51	2	2	3	3	312	288	936	864	CoherentMotion_C#v1	0	1000
1439	1	5	51	0	0	3	3	312	288	936	864	CoherentMotion_C#v1	0	1000
1512	0	3	33	1	3	3	3	199	401	597	1203	CoherentMotion_C#v1	0	1000
1556	0	1	14	0	1	3	3	87	513	261	1539	CoherentMotion_C#v1	0	1000
1229	0	2	23	3	0	3	3	143	457	429	1371	CoherentMotion_C#v1	0	1000
1878	1	2	23	1	1	3	3	143	457	429	1371	CoherentMotion_C#v1	0	1000
1273	1	4	42	3	3	3	3	256	344	768	1032	CoherentMotion_C#v1	0	1000
1407	1	3	33	2	2	3	3	199	401	597	1203	CoherentMotion_C#v1	0	1000
1321	0	2	23	1	3	3	3	143	457	429	1371	CoherentMotion_C#v1	0	1000
1521	1	4	42	1	1	3	3	256	344	768	1032	CoherentMotion_C#v1	0	1000
1356	0	4	42	3	1	3	3	256	344	768	1032	CoherentMotion_C#v1	0	1000
1429	1	7	70	0	0	3	3	424	176	1272	528	CoherentMotion_C#v1	0	1000
1278	0	1	14	2	1	3	3	87	513	261	1539	CoherentMotion_C#v1	0	1000
1191	1	6	61	3	3	3	3	368	232	1104	696	CoherentMotion_C#v1	1	500
1516	0	1	14	3	1	3	3	87	513	261	1539	CoherentMotion_C#v1	1	500
759	0	5	51	1	3	3	3	312	288	936	864	CoherentMotion_C#v1	1	500
956	1	0	5	2	2	3	3	31	569	93	1707	CoherentMotion_C#v1	1	500
891	1	1	14	0	0	3	3	87	513	261	1539	CoherentMotion_C#v1	1	500
1000	0	0	5	3	1	3	3	31	569	93	1707	CoherentMotion_C#v1	1	500
1318	1	7	70	3	3	3	3	424	176	1272	528	CoherentMotion_C#v1	1	500
1133	0	1	14	2	0	3	3	87	513	261	1539	CoherentMotion_C#v1	1	500
897	1	6	61	1	1	3	3	368	232	1104	696	CoherentMotion_C#v1	1	500
907	1	5	51	0	0	3	3	312	288	936	864	CoherentMotion_C#v1	1	500
1158	1	1	14	2	2	3	3	87	513	261	1539	CoherentMotion_C#v1	1	500
1130	0	0	5	2	3	3	3	31	569	93	1707	CoherentMotion_C#v1	1	500
1067	1	6	61	0	0	3	3	368	232	1104	696	CoherentMotion_C#v1	1	500
1133	1	5	51	2	2	3	3	312	288	936	864	CoherentMotion_C#v1	1	500
1231	0	4	42	2	1	3	3	256	344	768	1032	CoherentMotion_C#v1	1	500
1347	0	0	5	1	2	3	3	31	569	93	1707	CoherentMotion_C#v1	1	500
907	0	3	33	0	1	3	3	199	401	597	1203	CoherentMotion_C#v1	1	500
920	1	6	61	1	1	3	3	368	232	1104	696	CoherentMotion_C#v1	1	500
963	0	2	23	2	0	3	3	143	457	429	1371	CoherentMotion_C#v1	1	500
1024	0	1	14	1	3	3	3	87	513	261	1539	CoherentMotion_C#v1	1	500
784	1	1	14	0	0	3	3	87	513	261	1539	CoherentMotion_C#v1	1	500
1082	1	6	61	2	2	3	3	368	232	1104	696	CoherentMotion_C#v1	1	500
1178	0	7	70	3	1	3	3	424	176	1272	528	CoherentMotion_C#v1	1	500
1069	0	7	70	1	2	3	3	424	176	1272	528	CoherentMotion_C#v1	1	500
1053	0	7	70	1	3	3	3	424	176	1272	528	CoherentMotion_C#v1	1	500
1165	0	0	5	1	0	3	3	31	569	93	1707	CoherentMotion_C#v1	1	500
945	1	6	61	0	0	3	3	368	232	1104	696	CoherentMotion_C#v1	1	500
941	0	3	33	3	1	3	3	199	401	597	1203	CoherentMotion_C#v1	1	500
827	1	6	61	0	0	3	3	368	232	1104	696	CoherentMotion_C#v1	1	500
1061	1	4	42	1	1	3	3	256	344	768	1032	CoherentMotion_C#v1	1	500
1121	0	0	5	3	2	3	3	31	569	93	1707	CoherentMotion_C#v1	1	500
982	0	4	42	0	2	3	3	256	344	768	1032	CoherentMotion_C#v1	1	500
932	0	0	5	0	3	3	3	31	569	93	1707	CoherentMotion_C#v1	1	500
1202	0	5	51	2	3	3	3	312	288	936	864	CoherentMotion_C#v1	1	500
544	1	3	33	3	3	3	3	199	401	597	1203	CoherentMotion_C#v1	1	500
952	1	4	42	2	2	3	3	256	344	768	1032	CoherentMotion_C#v1	1	500
951	1	6	61	3	3	3	3	368	232	1104	696	CoherentMotion_C#v1	1	500
1300	0	1	14	0	1	3	3	87	513	261	1539	CoherentMotion_C#v1	1	500
1018	1	5	51	0	0	3	3	312	288	936	864	CoherentMotion_C#v1	1	500
982	1	7	70	0	0	3	3	424	176	1272	528	CoherentMotion_C#v1	1	500
695	1	7	70	2	2	3	3	424	176	1272	528	CoherentMotion_C#v1	1	500
687	1	7	70	2	2	3	3	424	176	1272	528	CoherentMotion_C#v1	1	500
725	1	1	14	2	2	3	3	87	513	261	1539	CoherentMotion_C#v1	1	500
734	0	2	23	0	3	3	3	143	457	429	1371	CoherentMotion_C#v1	1	500
709	0	3	33	2	1	3	3	199	401	597	1203	CoherentMotion_C#v1	1	500
812	1	7	70	2	2	3	3	424	176	1272	528	CoherentMotion_C#v1	1	500
870	1	7	70	1	1	3	3	424	176	1272	528	CoherentMotion_C#v1	1	500
720	1	6	61	2	2	3	3	368	232	1104	696	CoherentMotion_C#v1	1	500
711	0	0	5	3	1	3	3	31	569	93	1707	CoherentMotion_C#v1	1	500
974	1	5	51	3	3	3	3	312	288	936	864	CoherentMotion_C#v1	1	500
717	0	1	14	1	3	3	3	87	513	261	1539	CoherentMotion_C#v1	1	500
722	0	0	5	1	2	3	3	31	569	93	1707	CoherentMotion_C#v1	1	500
749	0	5	51	2	3	3	3	312	288	936	864	CoherentMotion_C#v1	1	500
806	0	1	14	0	2	3	3	87	513	261	1539	CoherentMotion_C#v1	1	500
862	0	5	51	1	3	3	3	312	288	936	864	CoherentMotion_C#v1	1	500
682	0	0	5	0	3	3	3	31	569	93	1707	CoherentMotion_C#v1	1	500
927	1	6	61	1	1	3	3	368	232	1104	696	CoherentMotion_C#v1	1	500
813	0	2	23	0	3	3	3	143	457	429	1371	CoherentMotion_C#v1	1	500
1144	0	2	23	1	3	3	3	143	457	429	1371	CoherentMotion_C#v1	1	500
873	1	7	70	0	0	3	3	424	176	1272	528	CoherentMotion_C#v1	1	500
821	1	5	51	2	2	3	3	312	288	936	864	CoherentMotion_C#v1	1	500
974	1	6	61	2	2	3	3	368	232	1104	696	CoherentMotion_C#v1	1	500
1005	1	3	33	0	0	3	3	199	401	597	1203	CoherentMotion_C#v1	1	500
971	1	6	61	1	1	3	3	368	232	1104	696	CoherentMotion_C#v1	1	500
1126	1	5	51	2	2	3	3	312	288	936	864	CoherentMotion_C#v1	1	500
940	0	5	51	1	2	3	3	312	288	936	864	CoherentMotion_C#v1	1	500
856	0	2	23	0	3	3	3	143	457	429	1371	CoherentMotion_C#v1	1	500
948	0	0	5	2	0	3	3	31	569	93	1707	CoherentMotion_C#v1	1	500
801	1	7	70	3	3	3	3	424	176	1272	528	CoherentMotion_C#v1	1	500
1174	1	6	61	1	1	3	3	368	232	1104	696	CoherentMotion_C#v1	1	500
909	1	7	70	0	0	3	3	424	176	1272	528	CoherentMotion_C#v1	1	500
1049	1	2	23	0	0	3	3	143	457	429	1371	CoherentMotion_C#v1	1	500
825	1	4	42	3	3	3	3	256	344	768	1032	CoherentMotion_C#v1	1	500
900	1	4	42	2	2	3	3	256	344	768	1032	CoherentMotion_C#v1	1	500
832	1	0	5	1	1	3	3	31	569	93	1707	CoherentMotion_C#v1	1	500
842	1	2	23	0	0	3	3	143	457	429	1371	CoherentMotion_C#v1	1	500
1061	0	2	23	2	3	3	3	143	457	429	1371	CoherentMotion_C#v1	1	500
787	0	3	33	3	2	3	3	199	401	597	1203	CoherentMotion_C#v1	1	500
878	0	2	23	2	3	3	3	143	457	429	1371	CoherentMotion_C#v1	1	500
1048	0	2	23	3	2	3	3	143	457	429	1371	CoherentMotion_C#v1	1	500
953	1	1	14	0	0	3	3	87	513	261	1539	CoherentMotion_C#v1	1	500
1319	0	1	14	1	0	3	3	87	513	261	1539	CoherentMotion_C#v1	1	500
876	1	4	42	0	0	3	3	256	344	768	1032	CoherentMotion_C#v1	1	500
729	1	4	42	2	2	3	3	256	344	768	1032	CoherentMotion_C#v1	1	500
1473	1	3	33	2	2	3	3	199	401	597	1203	CoherentMotion_C#v1	1	500
828	1	7	70	2	2	3	3	424	176	1272	528	CoherentMotion_C#v1	1	500
1221	0	4	42	2	0	3	3	256	344	768	1032	CoherentMotion_C#v1	1	500
939	0	2	23	1	3	3	3	143	457	429	1371	CoherentMotion_C#v1	1	500
839	1	7	70	3	3	3	3	424	176	1272	528	CoherentMotion_C#v1	1	500
882	1	5	51	0	0	3	3	312	288	936	864	CoherentMotion_C#v1	1	500
1052	1	7	70	0	0	3	3	424	176	1272	528	CoherentMotion_C#v1	1	500
750	1	7	70	3	3	3	3	424	176	1272	528	CoherentMotion_C#v1	1	500
820	1	3	33	3	3	3	3	199	401	597	1203	CoherentMotion_C#v1	1	500
1136	0	1	14	3	1	3	3	87	513	261	1539	CoherentMotion_C#v1	1	500
1185	0	0	5	3	0	3	3	31	569	93	1707	CoherentMotion_C#v1	1	500
1061	1	0	5	0	0	3	3	31	569	93	1707	CoherentMotion_C#v1	1	500
774	1	6	61	2	2	3	3	368	232	1104	696	CoherentMotion_C#v1	1	500
1022	1	5	51	1	1	3	3	312	288	936	864	CoherentMotion_C#v1	1	500
812	1	4	42	1	1	3	3	256	344	768	1032	CoherentMotion_C#v1	1	500
1141	0	3	33	2	1	3	3	199	401	597	1203	CoherentMotion_C#v1	1	500
825	1	6	61	3	3	3	3	368	232	1104	696	CoherentMotion_C#v1	1	500
843	1	3	33	1	1	3	3	199	401	597	1203	CoherentMotion_C#v1	1	500
708	1	1	14	0	0	3	3	87	513	261	1539	CoherentMotion_C#v1	1	500
637	1	7	70	3	3	3	3	424	176	1272	528	CoherentMotion_C#v1	1	500
770	1	2	23	0	0	3	3	143	457	429	1371	CoherentMotion_C#v1	1	500
682	0	0	5	2	3	3	3	31	569	93	1707	CoherentMotion_C#v1	1	500
751	0	0	5	0	3	3	3	31	569	93	1707	CoherentMotion_C#v1	1	500
727	1	2	23	2	2	3	3	143	457	429	1371	CoherentMotion_C#v1	1	500
848	0	0	5	0	3	3	3	31	569	93	1707	CoherentMotion_C#v1	1	500
874	1	2	23	0	0	3	3	143	457	429	1371	CoherentMotion_C#v1	1	500
791	0	2	23	0	2	3	3	143	457	429	1371	CoherentMotion_C#v1	1	500
799	1	6	61	2	2	3	3	368	232	1104	696	CoherentMotion_C#v1	1	500
711	1	2	23	3	3	3	3	143	457	429	1371	CoherentMotion_C#v1	1	500
1021	1	0	5	0	0	3	3	31	569	93	1707	CoherentMotion_C#v1	1	500
847	1	5	51	2	2	3	3	312	288	936	864	CoherentMotion_C#v1	1	500
727	1	7	70	1	1	3	3	424	176	1272	528	CoherentMotion_C#v1	1	500
1010	1	6	61	2	2	3	3	368	232	1104	696	CoherentMotion_C#v1	1	500
785	0	2	23	1	3	3	3	143	457	429	1371	CoherentMotion_C#v1	1	500
792	0	1	14	2	3	3	3	87	513	261	1539	CoherentMotion_C#v1	1	500
820	0	2	23	0	2	3	3	143	457	429	1371	CoherentMotion_C#v1	1	500
814	0	0	5	3	2	3	3	31	569	93	1707	CoherentMotion_C#v1	1	500
806	1	4	42	1	1	3	3	256	344	768	1032	CoherentMotion_C#v1	1	500
797	1	4	42	1	1	3	3	256	344	768	1032	CoherentMotion_C#v1	1	500
827	0	0	5	0	2	3	3	31	569	93	1707	CoherentMotion_C#v1	1	500
677	0	0	5	0	2	3	3	31	569	93	1707	CoherentMotion_C#v1	1	500
730	1	5	51	2	2	3	3	312	288	936	864	CoherentMotion_C#v1	1	500
899	1	6	61	2	2	3	3	368	232	1104	696	CoherentMotion_C#v1	1	500
621	1	7	70	2	2	3	3	424	176	1272	528	CoherentMotion_C#v1	1	500
753	0	2	23	1	2	3	3	143	457	429	1371	CoherentMotion_C#v1	1	500
779	1	4	42	1	1	3	3	256	344	768	1032	CoherentMotion_C#v1	1	500
948	1	7	70	3	3	3	3	424	176	1272	528	CoherentMotion_C#v1	1	500
817	0	2	23	2	3	3	3	143	457	429	1371	CoherentMotion_C#v1	1	500
890	0	0	5	3	0	3	3	31	569	93	1707	CoherentMotion_C#v1	1	500
999	0	3	33	0	2	3	3	199	401	597	1203	CoherentMotion_C#v1	1	500
1091	1	4	42	2	2	3	3	256	344	768	1032	CoherentMotion_C#v1	1	500
1557	1	5	51	3	3	3	3	312	288	936	864	CoherentMotion_C#v1	1	500
1058	1	2	23	0	0	3	3	143	457	429	1371	CoherentMotion_C#v1	1	500
1074	1	1	14	0	0	3	3	87	513	261	1539	CoherentMotion_C#v1	1	500
1091	1	3	33	0	0	3	3	199	401	597	1203	CoherentMotion_C#v1	1	500
1476	0	0	5	3	0	3	3	31	569	93	1707	CoherentMotion_C#v1	1	500
863	1	4	42	2	2	3	3	256	344	768	1032	CoherentMotion_C#v1	1	500
1001	1	6	61	0	0	3	3	368	232	1104	696	CoherentMotion_C#v1	1	500
950	1	5	51	2	2	3	3	312	288	936	864	CoherentMotion_C#v1	1	500
914	1	3	33	0	0	3	3	199	401	597	1203	CoherentMotion_C#v1	1	500
1489	0	3	33	3	2	3	3	199	401	597	1203	CoherentMotion_C#v1	1	500
925	1	6	61	1	1	3	3	368	232	1104	696	CoherentMotion_C#v1	1	500
890	1	7	70	3	3	3	3	424	176	1272	528	CoherentMotion_C#v1	1	500
1061	0	3	33	3	1	3	3	199	401	597	1203	CoherentMotion_C#v1	1	500
934	1	3	33	1	1	3	3	199	401	597	1203	CoherentMotion_C#v1	1	500
850	1	6	61	0	0	3	3	368	232	1104	696	CoherentMotion_C#v1	1	500
908	1	3	33	1	1	3	3	199	401	597	1203	CoherentMotion_C#v1	1	500
793	1	1	14	3	3	3	3	87	513	261	1539	CoherentMotion_C#v1	1	500
831	1	4	42	3	3	3	3	256	344	768	1032	CoherentMotion_C#v1	1	500
846	0	2	23	0	3	3	3	143	457	429	1371	CoherentMotion_C#v1	1	500
856	1	7	70	2	2	3	3	424	176	1272	528	CoherentMotion_C#v1	1	500
1027	0	3	33	2	3	3	3	199	401	597	1203	CoherentMotion_C#v1	1	500
993	0	1	14	0	1	3	3	87	513	261	1539	CoherentMotion_C#v1	1	500
864	1	4	42	1	1	3	3	256	344	768	1032	CoherentMotion_C#v1	1	500
1467	1	4	42	0	0	3	3	256	344	768	1032	CoherentMotion_C#v1	1	500
1029	0	5	51	0	1	3	3	312	288	936	864	CoherentMotion_C#v1	1	500
868	1	6	61	1	1	3	3	368	232	1104	696	CoherentMotion_C#v1	1	500
1264	0	0	5	2	3	3	3	31	569	93	1707	CoherentMotion_C#v1	1	500
852	1	3	33	1	1	3	3	199	401	597	1203	CoherentMotion_C#v1	1	500
1120	1	7	70	3	3	3	3	424	176	1272	528	CoherentMotion_C#v1	1	500
833	1	5	51	3	3	3	3	312	288	936	864	CoherentMotion_C#v1	1	500
1191	1	4	42	1	1	3	3	256	344	768	1032	CoherentMotion_C#v1	1	500
797	1	5	51	1	1	3	3	312	288	936	864	CoherentMotion_C#v1	1	500
775	1	7	70	2	2	3	3	424	176	1272	528	CoherentMotion_C#v1	1	500
1506	0	1	14	2	0	3	3	87	513	261	1539	CoherentMotion_C#v1	1	500
717	1	5	51	3	3	3	3	312	288	936	864	CoherentMotion_C#v1	1	500
1125	1	4	42	0	0	3	3	256	344	768	1032	CoherentMotion_C#v1	1	500
999	1	1	14	1	1	3	3	87	513	261	1539	CoherentMotion_C#v1	1	500
1269	1	0	5	0	0	3	3	31	569	93	1707	CoherentMotion_C#v1	1	500
987	1	5	51	3	3	3	3	312	288	936	864	CoherentMotion_C#v1	1	500
888	1	5	51	1	1	3	3	312	288	936	864	CoherentMotion_C#v1	1	500
1123	0	1	14	0	2	3	3	87	513	261	1539	CoherentMotion_C#v1	1	500
1189	0	0	5	1	0	3	3	31	569	93	1707	CoherentMotion_C#v1	1	500
1098	0	1	14	0	2	3	3	87	513	261	1539	CoherentMotion_C#v1	1	500
842	1	3	33	2	2	3	3	199	401	597	1203	CoherentMotion_C#v1	1	500
917	0	6	61	1	2	3	3	368	232	1104	696	CoherentMotion_C#v1	1	500
1026	1	3	33	1	1	3	3	199	401	597	1203	CoherentMotion_C#v1	1	500
973	1	5	51	1	1	3	3	312	288	936	864	CoherentMotion_C#v1	1	500
926	1	6	61	2	2	3	3	368	232	1104	696	CoherentMotion_C#v1	1	500
3367	1	7	70	2	2	3	3	424	176	1272	528	CoherentMotion_C#v1	1	500
807	1	5	51	0	0	3	3	312	288	936	864	CoherentMotion_C#v1	1	500
927	1	2	23	3	3	3	3	143	457	429	1371	CoherentMotion_C#v1	1	500
941	1	5	51	2	2	3	3	312	288	936	864	CoherentMotion_C#v1	1	500
922	1	5	51	3	3	3	3	312	288	936	864	CoherentMotion_C#v1	1	500
883	1	2	23	0	0	3	3	143	457	429	1371	CoherentMotion_C#v1	1	500
768	0	1	14	2	3	3	3	87	513	261	1539	CoherentMotion_C#v1	1	500
875	1	7	70	0	0	3	3	424	176	1272	528	CoherentMotion_C#v1	1	500
756	1	4	42	3	3	3	3	256	344	768	1032	CoherentMotion_C#v1	1	500
795	1	6	61	2	2	3	3	368	232	1104	696	CoherentMotion_C#v1	1	500
1015	1	3	33	2	2	3	3	199	401	597	1203	CoherentMotion_C#v1	1	500
854	1	7	70	0	0	3	3	424	176	1272	528	CoherentMotion_C#v1	1	500
833	1	6	61	3	3	3	3	368	232	1104	696	CoherentMotion_C#v1	1	500
827	1	6	61	2	2	3	3	368	232	1104	696	CoherentMotion_C#v1	1	500
838	1	6	61	1	1	3	3	368	232	1104	696	CoherentMotion_C#v1	1	500
1089	0	1	14	2	0	3	3	87	513	261	1539	CoherentMotion_C#v1	1	500
814	1	5	51	1	1	3	3	312	288	936	864	CoherentMotion_C#v1	1	500
776	1	3	33	2	2	3	3	199	401	597	1203	CoherentMotion_C#v1	1	500
1066	0	0	5	1	3	3	3	31	569	93	1707	CoherentMotion_C#v1	1	500
634	1	3	33	2	2	3	3	199	401	597	1203	CoherentMotion_C#v1	1	500
687	0	2	23	3	2	3	3	143	457	429	1371	CoherentMotion_C#v1	1	500
884	0	0	5	3	0	3	3	31	569	93	1707	CoherentMotion_C#v1	1	500
786	1	7	70	1	1	3	3	424	176	1272	528	CoherentMotion_C#v1	1	500
698	1	7	70	2	2	3	3	424	176	1272	528	CoherentMotion_C#v1	1	500
690	1	7	70	1	1	3	3	424	176	1272	528	CoherentMotion_C#v1	1	500
889	1	1	14	3	3	3	3	87	513	261	1539	CoherentMotion_C#v1	1	500
820	0	0	5	1	3	3	3	31	569	93	1707	CoherentMotion_C#v1	1	500
670	1	4	42	1	1	3	3	256	344	768	1032	CoherentMotion_C#v1	1	500
773	1	5	51	0	0	3	3	312	288	936	864	CoherentMotion_C#v1	1	500
749	1	7	70	3	3	3	3	424	176	1272	528	CoherentMotion_C#v1	1	500
1109	1	1	14	1	1	3	3	87	513	261	1539	CoherentMotion_C#v1	1	500
726	1	5	51	0	0	3	3	312	288	936	864	CoherentMotion_C#v1	1	500
910	1	4	42	1	1	3	3	256	344	768	1032	CoherentMotion_C#v1	1	500
759	1	3	33	0	0	3	3	199	401	597	1203	CoherentMotion_C#v1	1	500
755	1	4	42	2	2	3	3	256	344	768	1032	CoherentMotion_C#v1	1	500
763	0	0	5	1	3	3	3	31	569	93	1707	CoherentMotion_C#v1	1	500
708	1	1	14	3	3	3	3	87	513	261	1539	CoherentMotion_C#v1	1	500
699	1	4	42	0	0	3	3	256	344	768	1032	CoherentMotion_C#v1	1	500
670	1	7	70	3	3	3	3	424	176	1272	528	CoherentMotion_C#v1	1	500
616	1	6	61	1	1	3	3	368	232	1104	696	CoherentMotion_C#v1	1	500
668	1	4	42	0	0	3	3	256	344	768	1032	CoherentMotion_C#v1	1	500
786	0	0	5	2	0	3	3	31	569	93	1707	CoherentMotion_C#v1	1	500
1498	1	5	51	2	2	3	3	312	288	936	864	CoherentMotion_C#v1	1	500
852	1	3	33	3	3	3	3	199	401	597	1203	CoherentMotion_C#v1	1	500
978	0	3	33	3	1	3	3	199	401	597	1203	CoherentMotion_C#v1	1	500
911	0	3	33	1	0	3	3	199	401	597	1203	CoherentMotion_C#v1	1	500
812	1	7	70	2	2	3	3	424	176	1272	528	CoherentMotion_C#v1	1	500
1110	0	4	42	0	3	3	3	256	344	768	1032	CoherentMotion_C#v1	1	500
919	1	3	33	2	2	3	3	199	401	597	1203	CoherentMotion_C#v1	1	500
832	1	6	61	2	2	3	3	368	232	1104	696	CoherentMotion_C#v1	1	500
1118	0	1	14	3	0	3	3	87	513	261	1539	CoherentMotion_C#v1	1	500
895	1	4	42	0	0	3	3	256	344	768	1032	CoherentMotion_C#v1	1	500
858	1	4	42	2	2	3	3	256	344	768	1032	CoherentMotion_C#v1	1	500
918	1	6	61	1	1	3	3	368	232	1104	696	CoherentMotion_C#v1	1	500
755	1	4	42	0	0	3	3	256	344	768	1032	CoherentMotion_C#v1	1	500
1211	1	3	33	0	0	3	3	199	401	597	1203	CoherentMotion_C#v1	1	500
1295	0	3	33	2	0	3	3	199	401	597	1203	CoherentMotion_C#v1	1	500
948	1	3	33	3	3	3	3	199	401	597	1203	CoherentMotion_C#v1	1	500
867	1	5	51	1	1	3	3	312	288	936	864	CoherentMotion_C#v1	1	500
958	1	3	33	0	0	3	3	199	401	597	1203	CoherentMotion_C#v1	1	500
1180	1	0	5	1	1	3	3	31	569	93	1707	CoherentMotion_C#v1	1	500
1004	0	0	5	2	1	3	3	31	569	93	1707	CoherentMotion_C#v1	1	500
1500	0	2	23	2	3	3	3	143	457	429	1371	CoherentMotion_C#v1	1	500
1609	0	2	23	1	0	3	3	143	457	429	1371	CoherentMotion_C#v1	1	500
1286	1	7	70	0	0	3	3	424	176	1272	528	CoherentMotion_C#v1	1	500
1021	0	1	14	3	2	3	3	87	513	261	1539	CoherentMotion_C#v1	1	500
731	0	2	23	1	2	3	3	143	457	429	1371	CoherentMotion_C#v1	1	500
1251	0	5	51	3	2	3	3	312	288	936	864	CoherentMotion_C#v1	1	500
1017	1	3	33	2	2	3	3	199	401	597	1203	CoherentMotion_C#v1	1	500
934	0	0	5	0	3	3	3	31	569	93	1707	CoherentMotion_C#v1	1	500
787	1	5	51	3	3	3	3	312	288	936	864	CoherentMotion_C#v1	1	500
1389	0	2	23	2	0	3	3	143	457	429	1371	CoherentMotion_C#v1	1	500
1333	0	1	14	2	1	3	3	87	513	261	1539	CoherentMotion_C#v1	1	500
1165	0	1	14	3	0	3	3	87	513	261	1539	CoherentMotion_C#v1	1	500
849	1	5	51	2	2	3	3	312	288	936	864	CoherentMotion_C#v1	1	500
904	1	0	5	0	0	3	3	31	569	93	1707	CoherentMotion_C#v1	1	500
759	1	6	61	2	2	3	3	368	232	1104	696	CoherentMotion_C#v1	1	500
992	0	4	42	2	0	3	3	256	344	768	1032	CoherentMotion_C#v1	1	500
656	0	5	51	2	0	3	3	312	288	936	864	CoherentMotion_C#v1	1	500
7076	0	0	5	1	3	3	3	31	569	93	1707	CoherentMotion_C#v1	1	500
896	1	4	42	1	1	3	3	256	344	768	1032	CoherentMotion_C#v1	1	500
876	0	2	23	2	1	3	3	143	457	429	1371	CoherentMotion_C#v1	1	500
712	0	1	14	0	1	3	3	87	513	261	1539	CoherentMotion_C#v1	1	500
688	1	2	23	0	0	3	3	143	457	429	1371	CoherentMotion_C#v1	1	500
661	1	6	61	3	3	3	3	368	232	1104	696	CoherentMotion_C#v1	1	500
1053	0	1	14	2	1	3	3	87	513	261	1539	CoherentMotion_C#v1	1	500
793	1	6	61	3	3	3	3	368	232	1104	696	CoherentMotion_C#v1	1	500
582	1	7	70	1	1	3	3	424	176	1272	528	CoherentMotion_C#v1	1	500
542	1	1	14	1	1	3	3	87	513	261	1539	CoherentMotion_C#v1	1	500
637	0	0	5	1	3	3	3	31	569	93	1707	CoherentMotion_C#v1	1	500
674	0	4	42	0	3	3	3	256	344	768	1032	CoherentMotion_C#v1	1	500
632	1	4	42	0	0	3	3	256	344	768	1032	CoherentMotion_C#v1	1	500
670	0	4	42	0	1	3	3	256	344	768	1032	CoherentMotion_C#v1	1	500
644	0	3	33	2	3	3	3	199	401	597	1203	CoherentMotion_C#v1	1	500
857	1	3	33	3	3	3	3	199	401	597	1203	CoherentMotion_C#v1	1	500
708	0	2	23	0	1	3	3	143	457	429	1371	CoherentMotion_C#v1	1	500
556	0	3	33	0	3	3	3	199	401	597	1203	CoherentMotion_C#v1	1	500
1743	1	6	61	2	2	3	3	368	232	1104	696	CoherentMotion_C#v1	1	500
1023	0	7	70	0	3	3	3	424	176	1272	528	CoherentMotion_C#v1	1	500
815	1	1	14	3	3	3	3	87	513	261	1539	CoherentMotion_C#v1	1	500
632	0	2	23	3	1	3	3	143	457	429	1371	CoherentMotion_C#v1	1	500
1387	0	5	51	0	1	3	3	312	288	936	864	CoherentMotion_C#v1	1	500
544	1	7	70	1	1	3	3	424	176	1272	528	CoherentMotion_C#v1	1	500
1478	1	3	33	0	0	3	3	199	401	597	1203	CoherentMotion_C#v1	1	500
788	1	1	14	3	3	3	3	87	513	261	1539	CoherentMotion_C#v1	1	500
814	0	3	33	0	2	3	3	199	401	597	1203	CoherentMotion_C#v1	1	500
542	0	4	42	0	2	3	3	256	344	768	1032	CoherentMotion_C#v1	1	500
546	0	5	51	0	2	3	3	312	288	936	864	CoherentMotion_C#v1	1	500
544	0	7	70	1	2	3	3	424	176	1272	528	CoherentMotion_C#v1	1	500
545	0	1	14	3	2	3	3	87	513	261	1539	CoherentMotion_C#v1	1	500
542	1	3	33	2	2	3	3	199	401	597	1203	CoherentMotion_C#v1	1	500
1091	0	1	14	1	3	3	3	87	513	261	1539	CoherentMotion_C#v1	1	500
806	0	3	33	2	3	3	3	199	401	597	1203	CoherentMotion_C#v1	1	500
623	1	7	70	3	3	3	3	424	176	1272	528	CoherentMotion_C#v1	1	500
644	1	5	51	1	1	3	3	312	288	936	864	CoherentMotion_C#v1	1	500
986	0	0	5	3	0	3	3	31	569	93	1707	CoherentMotion_C#v1	1	500
648	1	6	61	3	3	3	3	368	232	1104	696	CoherentMotion_C#v1	1	500
702	1	7	70	0	0	3	3	424	176	1272	528	CoherentMotion_C#v1	1	500
654	1	5	51	1	1	3	3	312	288	936	864	CoherentMotion_C#v1	1	500
610	1	2	23	2	2	3	3	143	457	429	1371	CoherentMotion_C#v1	1	500
1125	0	2	23	1	0	3	3	143	457	429	1371	CoherentMotion_C#v1	1	500
555	1	4	42	1	1	3	3	256	344	768	1032	CoherentMotion_C#v1	1	500
558	1	4	42	2	2	3	3	256	344	768	1032	CoherentMotion_C#v1	1	500
561	1	4	42	0	0	3	3	256	344	768	1032	CoherentMotion_C#v1	1	500
613	0	1	14	0	3	3	3	87	513	261	1539	CoherentMotion_C#v1	1	500
792	1	0	5	2	2	3	3	31	569	93	1707	CoherentMotion_C#v1	1	500
542	1	3	33	2	2	3	3	199	401	597	1203	CoherentMotion_C#v1	1	500
709	0	1	14	3	0	3	3	87	513	261	1539	CoherentMotion_C#v1	1	500
571	1	6	61	3	3	3	3	368	232	1104	696	CoherentMotion_C#v1	1	500
540	0	0	5	0	2	3	3	31	569	93	1707	CoherentMotion_C#v1	1	500
659	0	2	23	2	1	3	3	143	457	429	1371	CoherentMotion_C#v1	1	500
585	1	6	61	3	3	3	3	368	232	1104	696	CoherentMotion_C#v1	1	500
605	0	3	33	0	2	3	3	199	401	597	1203	CoherentMotion_C#v1	1	500
657	1	2	23	3	3	3	3	143	457	429	1371	CoherentMotion_C#v1	1	500
566	1	5	51	0	0	3	3	312	288	936	864	CoherentMotion_C#v1	1	500
633	0	0	5	1	0	3	3	31	569	93	1707	CoherentMotion_C#v1	1	500
1326	0	6	61	2	0	3	3	368	232	1104	696	CoherentMotion_C#v1	1	500
1110	0	1	14	0	3	3	3	87	513	261	1539	CoherentMotion_C#v1	1	500
726	1	2	23	0	0	3	3	143	457	429	1371	CoherentMotion_C#v1	1	500
1038	1	2	23	2	2	3	3	143	457	429	1371	CoherentMotion_C#v1	1	500
926	1	0	5	0	0	3	3	31	569	93	1707	CoherentMotion_C#v1	1	500
777	1	7	70	0	0	3	3	424	176	1272	528	CoherentMotion_C#v1	1	500
708	1	4	42	0	0	3	3	256	344	768	1032	CoherentMotion_C#v1	1	500
986	1	0	5	3	3	3	3	31	569	93	1707	CoherentMotion_C#v1	1	500
650	1	7	70	0	0	3	3	424	176	1272	528	CoherentMotion_C#v1	1	500
718	1	7	70	0	0	3	3	424	176	1272	528	CoherentMotion_C#v1	1	500
886	1	7	70	3	3	3	3	424	176	1272	528	CoherentMotion_C#v1	1	500
4621	1	7	70	3	3	3	3	424	176	1272	528	CoherentMotion_C#v1	1	500
1083	0	1	14	1	2	3	3	87	513	261	1539	CoherentMotion_C#v1	1	500
733	1	1	14	3	3	3	3	87	513	261	1539	CoherentMotion_C#v1	1	500
1222	0	0	5	3	0	3	3	31	569	93	1707	CoherentMotion_C#v1	1	500
905	0	0	5	3	0	3	3	31	569	93	1707	CoherentMotion_C#v1	1	500
710	1	7	70	3	3	3	3	424	176	1272	528	CoherentMotion_C#v1	1	500
1341	0	3	33	2	0	3	3	199	401	597	1203	CoherentMotion_C#v1	1	500
932	1	4	42	1	1	3	3	256	344	768	1032	CoherentMotion_C#v1	1	500
864	1	6	61	1	1	3	3	368	232	1104	696	CoherentMotion_C#v1	1	500
746	1	6	61	3	3	3	3	368	232	1104	696	CoherentMotion_C#v1	1	500
1188	1	6	61	1	1	3	3	368	232	1104	696	CoherentMotion_C#v1	1	500
840	1	6	61	1	1	3	3	368	232	1104	696	CoherentMotion_C#v1	1	500
834	1	2	23	3	3	3	3	143	457	429	1371	CoherentMotion_C#v1	1	500
796	1	2	23	0	0	3	3	143	457	429	1371	CoherentMotion_C#v1	1	500
1077	0	2	23	1	0	3	3	143	457	429	1371	CoherentMotion_C#v1	1	500
790	0	1	14	1	3	3	3	87	513	261	1539	CoherentMotion_C#v1	1	500
752	1	5	51	2	2	3	3	312	288	936	864	CoherentMotion_C#v1	1	500
807	0	2	23	2	0	3	3	143	457	429	1371	CoherentMotion_C#v1	1	500
716	0	1	14	2	3	3	3	87	513	261	1539	CoherentMotion_C#v1	1	500
727	1	6	61	1	1	3	3	368	232	1104	696	CoherentMotion_C#v1	1	500
622	0	1	14	3	2	3	3	87	513	261	1539	CoherentMotion_C#v1	1	500
540	0	1	14	0	3	3	3	87	513	261	1539	CoherentMotion_C#v1	1	500
871	0	3	33	0	2	3	3	199	401	597	1203	CoherentMotion_C#v1	1	500
803	1	5	51	1	1	3	3	312	288	936	864	CoherentMotion_C#v1	1	500
780	0	2	23	2	3	3	3	143	457	429	1371	CoherentMotion_C#v1	1	500
677	0	0	5	2	3	3	3	31	569	93	1707	CoherentMotion_C#v1	1	500
555	1	4	42	3	3	3	3	256	344	768	1032	CoherentMotion_C#v1	1	500
1055	1	2	23	3	3	3	3	143	457	429	1371	CoherentMotion_C#v1	1	500
671	1	5	51	2	2	3	3	312	288	936	864	CoherentMotion_C#v1	1	500
1059	1	5	51	3	3	3	3	312	288	936	864	CoherentMotion_C#v1	1	500
708	1	3	33	2	2	3	3	199	401	597	1203	CoherentMotion_C#v1	1	500
988	0	0	5	2	1	3	3	31	569	93	1707	CoherentMotion_C#v1	1	500
762	1	4	42	3	3	3	3	256	344	768	1032	CoherentMotion_C#v1	1	500
915	1	2	23	1	1	3	3	143	457	429	1371	CoherentMotion_C#v1	1	500
2175	1	4	42	1	1	3	3	256	344	768	1032	CoherentMotion_C#v1	1	500
668	1	2	23	3	3	3	3	143	457	429	1371	CoherentMotion_C#v1	1	500
638	1	6	61	3	3	3	3	368	232	1104	696	CoherentMotion_C#v1	1	500
791	1	3	33	1	1	3	3	199	401	597	1203	CoherentMotion_C#v1	1	500
800	1	4	42	2	2	3	3	256	344	768	1032	CoherentMotion_C#v1	1	500
645	1	3	33	3	3	3	3	199	401	597	1203	CoherentMotion_C#v1	1	500
718	1	1	14	3	3	3	3	87	513	261	1539	CoherentMotion_C#v1	1	500
710	0	5	51	0	3	3	3	312	288	936	864	CoherentMotion_C#v1	1	500
654	1	4	42	1	1	3	3	256	344	768	1032	CoherentMotion_C#v1	1	500
738	1	3	33	0	0	3	3	199	401	597	1203	CoherentMotion_C#v1	1	500
683	1	7	70	0	0	3	3	424	176	1272	528	CoherentMotion_C#v1	1	500
654	1	6	61	1	1	3	3	368	232	1104	696	CoherentMotion_C#v1	1	500
614	1	6	61	0	0	3	3	368	232	1104	696	CoherentMotion_C#v1	1	500
684	0	6	61	0	3	3	3	368	232	1104	696	CoherentMotion_C#v1	1	500
626	1	4	42	3	3	3	3	256	344	768	1032	CoherentMotion_C#v1	1	500
854	0	1	14	2	3	3	3	87	513	261	1539	CoherentMotion_C#v1	1	500
929	1	4	42	3	3	3	3	256	344	768	1032	CoherentMotion_C#v1	1	500
1182	0	0	5	3	1	3	3	31	569	93	1707	CoherentMotion_C#v1	1	500
1218	1	3	33	1	1	3	3	199	401	597	1203	CoherentMotion_C#v1	1	500
900	1	0	5	0	0	3	3	31	569	93	1707	CoherentMotion_C#v1	1	500
946	1	5	51	1	1	3	3	312	288	936	864	CoherentMotion_C#v1	1	500
736	1	5	51	3	3	3	3	312	288	936	864	CoherentMotion_C#v1	1	500
647	1	7	70	1	1	3	3	424	176	1272	528	CoherentMotion_C#v1	1	500
649	1	6	61	1	1	3	3	368	232	1104	696	CoherentMotion_C#v1	1	500
866	1	1	14	3	3	3	3	87	513	261	1539	CoherentMotion_C#v1	1	500
717	1	4	42	2	2	3	3	256	344	768	1032	CoherentMotion_C#v1	1	500
1045	0	6	61	2	0	3	3	368	232	1104	696	CoherentMotion_C#v1	1	500
628	1	5	51	1	1	3	3	312	288	936	864	CoherentMotion_C#v1	1	500
985	0	0	5	3	0	3	3	31	569	93	1707	CoherentMotion_C#v1	1	500
919	0	2	23	0	3	3	3	143	457	429	1371	CoherentMotion_C#v1	1	500
1092	0	5	51	1	2	3	3	312	288	936	864	CoherentMotion_C#v1	1	500
725	1	7	70	2	2	3	3	424	176	1272	528	CoherentMotion_C#v1	1	500
684	1	4	42	2	2	3	3	256	344	768	1032	CoherentMotion_C#v1	1	500
1138	0	2	23	0	1	3	3	143	457	429	1371	CoherentMotion_C#v1	1	500
741	1	7	70	2	2	3	3	424	176	1272	528	CoherentMotion_C#v1	1	500
1085	1	2	23	0	0	3	3	143	457	429	1371	CoherentMotion_C#v1	1	500
