# Supplementary material for: The Leuven Embedded Figures Test (L-EFT): measuring perception, intelligence or executive function?
Source: PeerJ. 2018 Mar 26;6:e4524. doi: 10.7717/peerj.4524 (PMC5875396; doi:10.7717/peerj.4524)
Supplement: Supplemental Information 9 [file peerj-06-4524-s009.zip › Study 1/CoherentMotion/119412CoherentMotion.csv]

ReactionTime	Accuracy	CoherenceLevel	CoherenceValue	StimDirection	RespDirection	G_MeanCoherentSpeed	G_MeanRandomSpeed	TotalCoherent	TotalRandom	TotalCoherentSpeed	TotalRandomSpeed	TestID	MainPrac	MotionDuration
2173	0	0	5	1	2	3	3	31	569	93	1707	CoherentMotion_C#v1	0	1000
1357	1	7	70	1	1	3	3	424	176	1272	528	CoherentMotion_C#v1	0	1000
1268	1	5	51	2	2	3	3	312	288	936	864	CoherentMotion_C#v1	0	1000
1307	1	3	33	3	3	3	3	199	401	597	1203	CoherentMotion_C#v1	0	1000
1313	1	4	42	2	2	3	3	256	344	768	1032	CoherentMotion_C#v1	0	1000
1334	1	3	33	1	1	3	3	199	401	597	1203	CoherentMotion_C#v1	0	1000
1247	1	3	33	0	0	3	3	199	401	597	1203	CoherentMotion_C#v1	0	1000
1330	1	3	33	3	3	3	3	199	401	597	1203	CoherentMotion_C#v1	0	1000
1292	0	0	5	0	2	3	3	31	569	93	1707	CoherentMotion_C#v1	0	1000
1262	1	3	33	2	2	3	3	199	401	597	1203	CoherentMotion_C#v1	0	1000
1174	1	5	51	0	0	3	3	312	288	936	864	CoherentMotion_C#v1	0	1000
1323	1	5	51	3	3	3	3	312	288	936	864	CoherentMotion_C#v1	0	1000
1245	1	3	33	0	0	3	3	199	401	597	1203	CoherentMotion_C#v1	0	1000
1062	1	7	70	3	3	3	3	424	176	1272	528	CoherentMotion_C#v1	0	1000
2565	1	7	70	2	2	3	3	424	176	1272	528	CoherentMotion_C#v1	0	1000
1307	1	7	70	1	1	3	3	424	176	1272	528	CoherentMotion_C#v1	0	1000
1779	1	1	14	3	3	3	3	87	513	261	1539	CoherentMotion_C#v1	0	1000
1334	1	4	42	2	2	3	3	256	344	768	1032	CoherentMotion_C#v1	0	1000
1355	1	5	51	0	0	3	3	312	288	936	864	CoherentMotion_C#v1	0	1000
1297	1	5	51	1	1	3	3	312	288	936	864	CoherentMotion_C#v1	0	1000
1579	1	7	70	3	3	3	3	424	176	1272	528	CoherentMotion_C#v1	0	1000
1112	1	7	70	3	3	3	3	424	176	1272	528	CoherentMotion_C#v1	0	1000
1290	1	4	42	3	3	3	3	256	344	768	1032	CoherentMotion_C#v1	0	1000
1533	0	1	14	3	2	3	3	87	513	261	1539	CoherentMotion_C#v1	0	1000
1374	1	3	33	3	3	3	3	199	401	597	1203	CoherentMotion_C#v1	0	1000
1349	1	3	33	3	3	3	3	199	401	597	1203	CoherentMotion_C#v1	0	1000
1500	0	0	5	3	1	3	3	31	569	93	1707	CoherentMotion_C#v1	0	1000
1401	1	4	42	0	0	3	3	256	344	768	1032	CoherentMotion_C#v1	0	1000
1458	0	0	5	1	0	3	3	31	569	93	1707	CoherentMotion_C#v1	0	1000
1420	1	6	61	0	0	3	3	368	232	1104	696	CoherentMotion_C#v1	0	1000
1301	1	1	14	2	2	3	3	87	513	261	1539	CoherentMotion_C#v1	0	1000
1325	1	4	42	3	3	3	3	256	344	768	1032	CoherentMotion_C#v1	0	1000
1218	1	7	70	3	3	3	3	424	176	1272	528	CoherentMotion_C#v1	0	1000
1238	1	3	33	2	2	3	3	199	401	597	1203	CoherentMotion_C#v1	0	1000
1306	0	0	5	1	2	3	3	31	569	93	1707	CoherentMotion_C#v1	0	1000
1393	0	1	14	3	1	3	3	87	513	261	1539	CoherentMotion_C#v1	0	1000
1339	1	6	61	1	1	3	3	368	232	1104	696	CoherentMotion_C#v1	0	1000
1281	1	2	23	2	2	3	3	143	457	429	1371	CoherentMotion_C#v1	0	1000
1223	1	6	61	2	2	3	3	368	232	1104	696	CoherentMotion_C#v1	0	1000
1115	1	7	70	0	0	3	3	424	176	1272	528	CoherentMotion_C#v1	0	1000
1693	1	3	33	3	3	3	3	199	401	597	1203	CoherentMotion_C#v1	0	1000
1388	0	2	23	0	2	3	3	143	457	429	1371	CoherentMotion_C#v1	0	1000
1333	1	7	70	0	0	3	3	424	176	1272	528	CoherentMotion_C#v1	0	1000
1485	1	6	61	3	3	3	3	368	232	1104	696	CoherentMotion_C#v1	0	1000
1224	1	6	61	0	0	3	3	368	232	1104	696	CoherentMotion_C#v1	0	1000
1369	0	0	5	3	1	3	3	31	569	93	1707	CoherentMotion_C#v1	0	1000
1587	1	6	61	2	2	3	3	368	232	1104	696	CoherentMotion_C#v1	0	1000
1267	1	2	23	1	1	3	3	143	457	429	1371	CoherentMotion_C#v1	0	1000
1335	1	7	70	3	3	3	3	424	176	1272	528	CoherentMotion_C#v1	0	1000
1374	1	7	70	3	3	3	3	424	176	1272	528	CoherentMotion_C#v1	0	1000
1367	0	1	14	1	0	3	3	87	513	261	1539	CoherentMotion_C#v1	0	1000
1326	1	5	51	2	2	3	3	312	288	936	864	CoherentMotion_C#v1	0	1000
1318	1	6	61	1	1	3	3	368	232	1104	696	CoherentMotion_C#v1	0	1000
1371	1	3	33	3	3	3	3	199	401	597	1203	CoherentMotion_C#v1	0	1000
1333	0	2	23	1	0	3	3	143	457	429	1371	CoherentMotion_C#v1	0	1000
1371	1	6	61	1	1	3	3	368	232	1104	696	CoherentMotion_C#v1	0	1000
1363	1	6	61	2	2	3	3	368	232	1104	696	CoherentMotion_C#v1	0	1000
1371	1	7	70	2	2	3	3	424	176	1272	528	CoherentMotion_C#v1	0	1000
1220	1	2	23	1	1	3	3	143	457	429	1371	CoherentMotion_C#v1	0	1000
1368	1	1	14	3	3	3	3	87	513	261	1539	CoherentMotion_C#v1	0	1000
1408	1	6	61	0	0	3	3	368	232	1104	696	CoherentMotion_C#v1	0	1000
1258	1	5	51	1	1	3	3	312	288	936	864	CoherentMotion_C#v1	0	1000
1340	1	6	61	3	3	3	3	368	232	1104	696	CoherentMotion_C#v1	0	1000
1252	1	7	70	1	1	3	3	424	176	1272	528	CoherentMotion_C#v1	0	1000
1210	0	1	14	3	0	3	3	87	513	261	1539	CoherentMotion_C#v1	0	1000
1326	0	1	14	0	2	3	3	87	513	261	1539	CoherentMotion_C#v1	0	1000
1302	1	6	61	3	3	3	3	368	232	1104	696	CoherentMotion_C#v1	0	1000
1275	1	5	51	2	2	3	3	312	288	936	864	CoherentMotion_C#v1	0	1000
1347	0	2	23	2	0	3	3	143	457	429	1371	CoherentMotion_C#v1	0	1000
1272	1	6	61	0	0	3	3	368	232	1104	696	CoherentMotion_C#v1	0	1000
1309	0	0	5	3	1	3	3	31	569	93	1707	CoherentMotion_C#v1	0	1000
1237	0	1	14	1	3	3	3	87	513	261	1539	CoherentMotion_C#v1	0	1000
1352	1	4	42	2	2	3	3	256	344	768	1032	CoherentMotion_C#v1	0	1000
1331	1	4	42	0	0	3	3	256	344	768	1032	CoherentMotion_C#v1	0	1000
1273	1	7	70	2	2	3	3	424	176	1272	528	CoherentMotion_C#v1	0	1000
1214	1	4	42	0	0	3	3	256	344	768	1032	CoherentMotion_C#v1	0	1000
1219	1	0	5	1	1	3	3	31	569	93	1707	CoherentMotion_C#v1	0	1000
1080	1	4	42	1	1	3	3	256	344	768	1032	CoherentMotion_C#v1	0	1000
1192	1	7	70	3	3	3	3	424	176	1272	528	CoherentMotion_C#v1	0	1000
1146	1	2	23	0	0	3	3	143	457	429	1371	CoherentMotion_C#v1	0	1000
1226	1	6	61	0	0	3	3	368	232	1104	696	CoherentMotion_C#v1	1	500
1006	1	7	70	3	3	3	3	424	176	1272	528	CoherentMotion_C#v1	1	500
1179	0	3	33	2	1	3	3	199	401	597	1203	CoherentMotion_C#v1	1	500
977	1	3	33	3	3	3	3	199	401	597	1203	CoherentMotion_C#v1	1	500
1149	1	1	14	0	0	3	3	87	513	261	1539	CoherentMotion_C#v1	1	500
1105	1	6	61	3	3	3	3	368	232	1104	696	CoherentMotion_C#v1	1	500
1202	1	6	61	0	0	3	3	368	232	1104	696	CoherentMotion_C#v1	1	500
1192	1	3	33	2	2	3	3	199	401	597	1203	CoherentMotion_C#v1	1	500
1210	1	6	61	3	3	3	3	368	232	1104	696	CoherentMotion_C#v1	1	500
1086	0	1	14	0	1	3	3	87	513	261	1539	CoherentMotion_C#v1	1	500
1119	1	6	61	0	0	3	3	368	232	1104	696	CoherentMotion_C#v1	1	500
989	1	1	14	2	2	3	3	87	513	261	1539	CoherentMotion_C#v1	1	500
1151	0	2	23	1	0	3	3	143	457	429	1371	CoherentMotion_C#v1	1	500
1168	1	0	5	3	3	3	3	31	569	93	1707	CoherentMotion_C#v1	1	500
1059	0	3	33	0	1	3	3	199	401	597	1203	CoherentMotion_C#v1	1	500
1028	1	3	33	0	0	3	3	199	401	597	1203	CoherentMotion_C#v1	1	500
1012	0	0	5	3	2	3	3	31	569	93	1707	CoherentMotion_C#v1	1	500
914	0	0	5	1	3	3	3	31	569	93	1707	CoherentMotion_C#v1	1	500
1135	0	3	33	2	3	3	3	199	401	597	1203	CoherentMotion_C#v1	1	500
925	1	4	42	1	1	3	3	256	344	768	1032	CoherentMotion_C#v1	1	500
1038	0	0	5	3	2	3	3	31	569	93	1707	CoherentMotion_C#v1	1	500
1244	1	4	42	0	0	3	3	256	344	768	1032	CoherentMotion_C#v1	1	500
1104	0	1	14	2	0	3	3	87	513	261	1539	CoherentMotion_C#v1	1	500
994	1	3	33	3	3	3	3	199	401	597	1203	CoherentMotion_C#v1	1	500
1024	1	2	23	3	3	3	3	143	457	429	1371	CoherentMotion_C#v1	1	500
865	0	1	14	0	1	3	3	87	513	261	1539	CoherentMotion_C#v1	1	500
1180	0	2	23	3	0	3	3	143	457	429	1371	CoherentMotion_C#v1	1	500
1023	1	5	51	0	0	3	3	312	288	936	864	CoherentMotion_C#v1	1	500
988	1	1	14	3	3	3	3	87	513	261	1539	CoherentMotion_C#v1	1	500
1084	0	3	33	2	1	3	3	199	401	597	1203	CoherentMotion_C#v1	1	500
990	1	5	51	1	1	3	3	312	288	936	864	CoherentMotion_C#v1	1	500
908	1	7	70	2	2	3	3	424	176	1272	528	CoherentMotion_C#v1	1	500
1047	1	1	14	0	0	3	3	87	513	261	1539	CoherentMotion_C#v1	1	500
836	1	4	42	1	1	3	3	256	344	768	1032	CoherentMotion_C#v1	1	500
1059	0	0	5	2	1	3	3	31	569	93	1707	CoherentMotion_C#v1	1	500
931	1	5	51	0	0	3	3	312	288	936	864	CoherentMotion_C#v1	1	500
1216	1	0	5	1	1	3	3	31	569	93	1707	CoherentMotion_C#v1	1	500
948	1	6	61	0	0	3	3	368	232	1104	696	CoherentMotion_C#v1	1	500
992	1	2	23	1	1	3	3	143	457	429	1371	CoherentMotion_C#v1	1	500
1041	1	6	61	0	0	3	3	368	232	1104	696	CoherentMotion_C#v1	1	500
1120	1	3	33	2	2	3	3	199	401	597	1203	CoherentMotion_C#v1	1	500
847	0	1	14	2	1	3	3	87	513	261	1539	CoherentMotion_C#v1	1	500
1083	1	2	23	0	0	3	3	143	457	429	1371	CoherentMotion_C#v1	1	500
876	1	3	33	1	1	3	3	199	401	597	1203	CoherentMotion_C#v1	1	500
1335	1	4	42	0	0	3	3	256	344	768	1032	CoherentMotion_C#v1	1	500
1312	1	4	42	0	0	3	3	256	344	768	1032	CoherentMotion_C#v1	1	500
1063	1	3	33	3	3	3	3	199	401	597	1203	CoherentMotion_C#v1	1	500
1044	1	4	42	0	0	3	3	256	344	768	1032	CoherentMotion_C#v1	1	500
899	1	1	14	1	1	3	3	87	513	261	1539	CoherentMotion_C#v1	1	500
1123	1	6	61	0	0	3	3	368	232	1104	696	CoherentMotion_C#v1	1	500
932	1	7	70	1	1	3	3	424	176	1272	528	CoherentMotion_C#v1	1	500
1200	1	2	23	0	0	3	3	143	457	429	1371	CoherentMotion_C#v1	1	500
1041	1	7	70	1	1	3	3	424	176	1272	528	CoherentMotion_C#v1	1	500
916	1	2	23	3	3	3	3	143	457	429	1371	CoherentMotion_C#v1	1	500
913	1	1	14	2	2	3	3	87	513	261	1539	CoherentMotion_C#v1	1	500
941	1	7	70	1	1	3	3	424	176	1272	528	CoherentMotion_C#v1	1	500
1207	0	0	5	2	0	3	3	31	569	93	1707	CoherentMotion_C#v1	1	500
1199	0	0	5	0	1	3	3	31	569	93	1707	CoherentMotion_C#v1	1	500
1234	0	0	5	0	2	3	3	31	569	93	1707	CoherentMotion_C#v1	1	500
1126	1	6	61	2	2	3	3	368	232	1104	696	CoherentMotion_C#v1	1	500
999	0	1	14	0	1	3	3	87	513	261	1539	CoherentMotion_C#v1	1	500
1368	0	5	51	2	3	3	3	312	288	936	864	CoherentMotion_C#v1	1	500
1135	1	4	42	1	1	3	3	256	344	768	1032	CoherentMotion_C#v1	1	500
1250	0	3	33	2	0	3	3	199	401	597	1203	CoherentMotion_C#v1	1	500
1030	0	2	23	2	1	3	3	143	457	429	1371	CoherentMotion_C#v1	1	500
1094	1	6	61	2	2	3	3	368	232	1104	696	CoherentMotion_C#v1	1	500
964	1	5	51	1	1	3	3	312	288	936	864	CoherentMotion_C#v1	1	500
1027	1	4	42	0	0	3	3	256	344	768	1032	CoherentMotion_C#v1	1	500
1061	0	1	14	2	1	3	3	87	513	261	1539	CoherentMotion_C#v1	1	500
1124	1	6	61	3	3	3	3	368	232	1104	696	CoherentMotion_C#v1	1	500
1110	1	4	42	1	1	3	3	256	344	768	1032	CoherentMotion_C#v1	1	500
1417	1	1	14	0	0	3	3	87	513	261	1539	CoherentMotion_C#v1	1	500
880	1	3	33	3	3	3	3	199	401	597	1203	CoherentMotion_C#v1	1	500
925	1	5	51	1	1	3	3	312	288	936	864	CoherentMotion_C#v1	1	500
822	1	7	70	0	0	3	3	424	176	1272	528	CoherentMotion_C#v1	1	500
912	1	5	51	0	0	3	3	312	288	936	864	CoherentMotion_C#v1	1	500
816	1	7	70	3	3	3	3	424	176	1272	528	CoherentMotion_C#v1	1	500
905	1	6	61	0	0	3	3	368	232	1104	696	CoherentMotion_C#v1	1	500
1090	0	1	14	2	1	3	3	87	513	261	1539	CoherentMotion_C#v1	1	500
871	1	3	33	0	0	3	3	199	401	597	1203	CoherentMotion_C#v1	1	500
835	1	4	42	2	2	3	3	256	344	768	1032	CoherentMotion_C#v1	1	500
812	1	6	61	2	2	3	3	368	232	1104	696	CoherentMotion_C#v1	1	500
871	0	1	14	3	1	3	3	87	513	261	1539	CoherentMotion_C#v1	1	500
706	1	3	33	1	1	3	3	199	401	597	1203	CoherentMotion_C#v1	1	500
1176	1	1	14	0	0	3	3	87	513	261	1539	CoherentMotion_C#v1	1	500
876	1	6	61	3	3	3	3	368	232	1104	696	CoherentMotion_C#v1	1	500
904	1	7	70	2	2	3	3	424	176	1272	528	CoherentMotion_C#v1	1	500
932	1	7	70	0	0	3	3	424	176	1272	528	CoherentMotion_C#v1	1	500
896	1	2	23	2	2	3	3	143	457	429	1371	CoherentMotion_C#v1	1	500
1179	1	3	33	2	2	3	3	199	401	597	1203	CoherentMotion_C#v1	1	500
782	1	7	70	3	3	3	3	424	176	1272	528	CoherentMotion_C#v1	1	500
952	1	6	61	1	1	3	3	368	232	1104	696	CoherentMotion_C#v1	1	500
853	1	3	33	1	1	3	3	199	401	597	1203	CoherentMotion_C#v1	1	500
976	1	5	51	2	2	3	3	312	288	936	864	CoherentMotion_C#v1	1	500
878	1	4	42	1	1	3	3	256	344	768	1032	CoherentMotion_C#v1	1	500
1449	0	2	23	0	1	3	3	143	457	429	1371	CoherentMotion_C#v1	1	500
1344	1	5	51	2	2	3	3	312	288	936	864	CoherentMotion_C#v1	1	500
859	1	6	61	0	0	3	3	368	232	1104	696	CoherentMotion_C#v1	1	500
885	1	2	23	3	3	3	3	143	457	429	1371	CoherentMotion_C#v1	1	500
803	1	3	33	0	0	3	3	199	401	597	1203	CoherentMotion_C#v1	1	500
938	1	5	51	0	0	3	3	312	288	936	864	CoherentMotion_C#v1	1	500
1674	0	1	14	3	1	3	3	87	513	261	1539	CoherentMotion_C#v1	1	500
762	1	2	23	0	0	3	3	143	457	429	1371	CoherentMotion_C#v1	1	500
803	1	5	51	1	1	3	3	312	288	936	864	CoherentMotion_C#v1	1	500
877	1	7	70	1	1	3	3	424	176	1272	528	CoherentMotion_C#v1	1	500
920	1	6	61	2	2	3	3	368	232	1104	696	CoherentMotion_C#v1	1	500
866	1	4	42	3	3	3	3	256	344	768	1032	CoherentMotion_C#v1	1	500
830	1	4	42	3	3	3	3	256	344	768	1032	CoherentMotion_C#v1	1	500
856	1	5	51	1	1	3	3	312	288	936	864	CoherentMotion_C#v1	1	500
800	1	4	42	3	3	3	3	256	344	768	1032	CoherentMotion_C#v1	1	500
830	1	6	61	3	3	3	3	368	232	1104	696	CoherentMotion_C#v1	1	500
935	0	2	23	2	0	3	3	143	457	429	1371	CoherentMotion_C#v1	1	500
1297	1	1	14	3	3	3	3	87	513	261	1539	CoherentMotion_C#v1	1	500
795	1	5	51	0	0	3	3	312	288	936	864	CoherentMotion_C#v1	1	500
1046	0	0	5	2	1	3	3	31	569	93	1707	CoherentMotion_C#v1	1	500
1060	1	4	42	2	2	3	3	256	344	768	1032	CoherentMotion_C#v1	1	500
995	1	6	61	0	0	3	3	368	232	1104	696	CoherentMotion_C#v1	1	500
1058	1	0	5	1	1	3	3	31	569	93	1707	CoherentMotion_C#v1	1	500
1442	0	0	5	0	3	3	3	31	569	93	1707	CoherentMotion_C#v1	1	500
747	1	4	42	0	0	3	3	256	344	768	1032	CoherentMotion_C#v1	1	500
1107	0	1	14	0	1	3	3	87	513	261	1539	CoherentMotion_C#v1	1	500
757	1	3	33	3	3	3	3	199	401	597	1203	CoherentMotion_C#v1	1	500
910	1	0	5	0	0	3	3	31	569	93	1707	CoherentMotion_C#v1	1	500
857	1	0	5	0	0	3	3	31	569	93	1707	CoherentMotion_C#v1	1	500
1092	0	2	23	3	0	3	3	143	457	429	1371	CoherentMotion_C#v1	1	500
818	1	4	42	0	0	3	3	256	344	768	1032	CoherentMotion_C#v1	1	500
878	1	7	70	2	2	3	3	424	176	1272	528	CoherentMotion_C#v1	1	500
1035	0	1	14	2	0	3	3	87	513	261	1539	CoherentMotion_C#v1	1	500
890	1	2	23	1	1	3	3	143	457	429	1371	CoherentMotion_C#v1	1	500
966	0	2	23	3	1	3	3	143	457	429	1371	CoherentMotion_C#v1	1	500
835	1	4	42	1	1	3	3	256	344	768	1032	CoherentMotion_C#v1	1	500
894	1	5	51	3	3	3	3	312	288	936	864	CoherentMotion_C#v1	1	500
779	1	5	51	1	1	3	3	312	288	936	864	CoherentMotion_C#v1	1	500
931	0	0	5	1	0	3	3	31	569	93	1707	CoherentMotion_C#v1	1	500
1196	0	0	5	0	2	3	3	31	569	93	1707	CoherentMotion_C#v1	1	500
962	1	6	61	1	1	3	3	368	232	1104	696	CoherentMotion_C#v1	1	500
1024	0	3	33	2	0	3	3	199	401	597	1203	CoherentMotion_C#v1	1	500
847	1	7	70	1	1	3	3	424	176	1272	528	CoherentMotion_C#v1	1	500
873	1	4	42	3	3	3	3	256	344	768	1032	CoherentMotion_C#v1	1	500
902	1	4	42	2	2	3	3	256	344	768	1032	CoherentMotion_C#v1	1	500
1010	0	0	5	3	0	3	3	31	569	93	1707	CoherentMotion_C#v1	1	500
945	1	7	70	0	0	3	3	424	176	1272	528	CoherentMotion_C#v1	1	500
847	1	5	51	1	1	3	3	312	288	936	864	CoherentMotion_C#v1	1	500
1015	0	0	5	1	0	3	3	31	569	93	1707	CoherentMotion_C#v1	1	500
808	1	5	51	1	1	3	3	312	288	936	864	CoherentMotion_C#v1	1	500
961	1	6	61	0	0	3	3	368	232	1104	696	CoherentMotion_C#v1	1	500
975	1	4	42	2	2	3	3	256	344	768	1032	CoherentMotion_C#v1	1	500
716	1	5	51	1	1	3	3	312	288	936	864	CoherentMotion_C#v1	1	500
933	0	0	5	2	0	3	3	31	569	93	1707	CoherentMotion_C#v1	1	500
976	0	0	5	2	3	3	3	31	569	93	1707	CoherentMotion_C#v1	1	500
1439	1	2	23	2	2	3	3	143	457	429	1371	CoherentMotion_C#v1	1	500
1000	1	4	42	1	1	3	3	256	344	768	1032	CoherentMotion_C#v1	1	500
1031	1	0	5	0	0	3	3	31	569	93	1707	CoherentMotion_C#v1	1	500
1107	1	3	33	2	2	3	3	199	401	597	1203	CoherentMotion_C#v1	1	500
984	1	7	70	0	0	3	3	424	176	1272	528	CoherentMotion_C#v1	1	500
1174	1	1	14	0	0	3	3	87	513	261	1539	CoherentMotion_C#v1	1	500
1177	1	1	14	0	0	3	3	87	513	261	1539	CoherentMotion_C#v1	1	500
1052	1	0	5	0	0	3	3	31	569	93	1707	CoherentMotion_C#v1	1	500
972	1	6	61	0	0	3	3	368	232	1104	696	CoherentMotion_C#v1	1	500
1772	1	1	14	0	0	3	3	87	513	261	1539	CoherentMotion_C#v1	1	500
972	1	2	23	0	0	3	3	143	457	429	1371	CoherentMotion_C#v1	1	500
892	1	7	70	2	2	3	3	424	176	1272	528	CoherentMotion_C#v1	1	500
967	0	2	23	3	1	3	3	143	457	429	1371	CoherentMotion_C#v1	1	500
2516	0	1	14	0	1	3	3	87	513	261	1539	CoherentMotion_C#v1	1	500
1017	1	6	61	1	1	3	3	368	232	1104	696	CoherentMotion_C#v1	1	500
1018	1	5	51	2	2	3	3	312	288	936	864	CoherentMotion_C#v1	1	500
952	1	3	33	3	3	3	3	199	401	597	1203	CoherentMotion_C#v1	1	500
934	1	7	70	1	1	3	3	424	176	1272	528	CoherentMotion_C#v1	1	500
819	1	5	51	3	3	3	3	312	288	936	864	CoherentMotion_C#v1	1	500
1116	0	0	5	3	0	3	3	31	569	93	1707	CoherentMotion_C#v1	1	500
863	1	6	61	2	2	3	3	368	232	1104	696	CoherentMotion_C#v1	1	500
1048	1	2	23	2	2	3	3	143	457	429	1371	CoherentMotion_C#v1	1	500
966	1	2	23	1	1	3	3	143	457	429	1371	CoherentMotion_C#v1	1	500
1286	1	1	14	1	1	3	3	87	513	261	1539	CoherentMotion_C#v1	1	500
956	0	1	14	0	3	3	3	87	513	261	1539	CoherentMotion_C#v1	1	500
986	1	7	70	0	0	3	3	424	176	1272	528	CoherentMotion_C#v1	1	500
1080	0	0	5	1	2	3	3	31	569	93	1707	CoherentMotion_C#v1	1	500
1210	1	3	33	2	2	3	3	199	401	597	1203	CoherentMotion_C#v1	1	500
1390	0	1	14	3	1	3	3	87	513	261	1539	CoherentMotion_C#v1	1	500
887	1	4	42	2	2	3	3	256	344	768	1032	CoherentMotion_C#v1	1	500
1107	1	3	33	2	2	3	3	199	401	597	1203	CoherentMotion_C#v1	1	500
979	0	0	5	1	2	3	3	31	569	93	1707	CoherentMotion_C#v1	1	500
1037	1	0	5	1	1	3	3	31	569	93	1707	CoherentMotion_C#v1	1	500
1009	1	5	51	0	0	3	3	312	288	936	864	CoherentMotion_C#v1	1	500
736	1	3	33	1	1	3	3	199	401	597	1203	CoherentMotion_C#v1	1	500
1000	0	3	33	0	3	3	3	199	401	597	1203	CoherentMotion_C#v1	1	500
870	1	3	33	3	3	3	3	199	401	597	1203	CoherentMotion_C#v1	1	500
1009	0	1	14	2	3	3	3	87	513	261	1539	CoherentMotion_C#v1	1	500
880	1	7	70	1	1	3	3	424	176	1272	528	CoherentMotion_C#v1	1	500
2603	0	1	14	0	2	3	3	87	513	261	1539	CoherentMotion_C#v1	1	500
852	1	6	61	1	1	3	3	368	232	1104	696	CoherentMotion_C#v1	1	500
1469	0	3	33	3	2	3	3	199	401	597	1203	CoherentMotion_C#v1	1	500
1173	0	0	5	2	1	3	3	31	569	93	1707	CoherentMotion_C#v1	1	500
970	0	4	42	2	1	3	3	256	344	768	1032	CoherentMotion_C#v1	1	500
3930	0	3	33	0	2	3	3	199	401	597	1203	CoherentMotion_C#v1	1	500
836	1	5	51	2	2	3	3	312	288	936	864	CoherentMotion_C#v1	1	500
1002	0	0	5	2	1	3	3	31	569	93	1707	CoherentMotion_C#v1	1	500
781	1	5	51	3	3	3	3	312	288	936	864	CoherentMotion_C#v1	1	500
725	1	6	61	3	3	3	3	368	232	1104	696	CoherentMotion_C#v1	1	500
925	0	1	14	1	0	3	3	87	513	261	1539	CoherentMotion_C#v1	1	500
745	1	3	33	3	3	3	3	199	401	597	1203	CoherentMotion_C#v1	1	500
784	1	4	42	2	2	3	3	256	344	768	1032	CoherentMotion_C#v1	1	500
906	1	2	23	1	1	3	3	143	457	429	1371	CoherentMotion_C#v1	1	500
1141	1	4	42	0	0	3	3	256	344	768	1032	CoherentMotion_C#v1	1	500
807	1	4	42	2	2	3	3	256	344	768	1032	CoherentMotion_C#v1	1	500
705	1	5	51	1	1	3	3	312	288	936	864	CoherentMotion_C#v1	1	500
1014	0	0	5	0	2	3	3	31	569	93	1707	CoherentMotion_C#v1	1	500
853	1	7	70	2	2	3	3	424	176	1272	528	CoherentMotion_C#v1	1	500
882	1	3	33	3	3	3	3	199	401	597	1203	CoherentMotion_C#v1	1	500
844	1	0	5	3	3	3	3	31	569	93	1707	CoherentMotion_C#v1	1	500
887	1	5	51	0	0	3	3	312	288	936	864	CoherentMotion_C#v1	1	500
815	1	7	70	2	2	3	3	424	176	1272	528	CoherentMotion_C#v1	1	500
797	1	3	33	3	3	3	3	199	401	597	1203	CoherentMotion_C#v1	1	500
1078	0	1	14	0	3	3	3	87	513	261	1539	CoherentMotion_C#v1	1	500
791	1	5	51	3	3	3	3	312	288	936	864	CoherentMotion_C#v1	1	500
812	0	0	5	1	2	3	3	31	569	93	1707	CoherentMotion_C#v1	1	500
1273	0	2	23	1	0	3	3	143	457	429	1371	CoherentMotion_C#v1	1	500
733	1	5	51	3	3	3	3	312	288	936	864	CoherentMotion_C#v1	1	500
807	1	4	42	2	2	3	3	256	344	768	1032	CoherentMotion_C#v1	1	500
1184	1	6	61	0	0	3	3	368	232	1104	696	CoherentMotion_C#v1	1	500
1200	1	5	51	0	0	3	3	312	288	936	864	CoherentMotion_C#v1	1	500
1095	1	6	61	2	2	3	3	368	232	1104	696	CoherentMotion_C#v1	1	500
872	1	4	42	0	0	3	3	256	344	768	1032	CoherentMotion_C#v1	1	500
804	1	5	51	1	1	3	3	312	288	936	864	CoherentMotion_C#v1	1	500
748	1	7	70	3	3	3	3	424	176	1272	528	CoherentMotion_C#v1	1	500
1046	0	1	14	2	0	3	3	87	513	261	1539	CoherentMotion_C#v1	1	500
2260	1	2	23	2	2	3	3	143	457	429	1371	CoherentMotion_C#v1	1	500
899	1	6	61	1	1	3	3	368	232	1104	696	CoherentMotion_C#v1	1	500
846	1	5	51	3	3	3	3	312	288	936	864	CoherentMotion_C#v1	1	500
730	1	3	33	2	2	3	3	199	401	597	1203	CoherentMotion_C#v1	1	500
1011	0	3	33	1	2	3	3	199	401	597	1203	CoherentMotion_C#v1	1	500
1232	0	1	14	1	0	3	3	87	513	261	1539	CoherentMotion_C#v1	1	500
821	0	3	33	0	2	3	3	199	401	597	1203	CoherentMotion_C#v1	1	500
719	1	5	51	1	1	3	3	312	288	936	864	CoherentMotion_C#v1	1	500
998	1	6	61	3	3	3	3	368	232	1104	696	CoherentMotion_C#v1	1	500
1057	1	0	5	3	3	3	3	31	569	93	1707	CoherentMotion_C#v1	1	500
1077	1	0	5	3	3	3	3	31	569	93	1707	CoherentMotion_C#v1	1	500
995	1	5	51	1	1	3	3	312	288	936	864	CoherentMotion_C#v1	1	500
1074	0	0	5	3	1	3	3	31	569	93	1707	CoherentMotion_C#v1	1	500
1268	1	2	23	1	1	3	3	143	457	429	1371	CoherentMotion_C#v1	1	500
985	1	5	51	1	1	3	3	312	288	936	864	CoherentMotion_C#v1	1	500
840	1	2	23	2	2	3	3	143	457	429	1371	CoherentMotion_C#v1	1	500
850	1	7	70	3	3	3	3	424	176	1272	528	CoherentMotion_C#v1	1	500
875	1	7	70	3	3	3	3	424	176	1272	528	CoherentMotion_C#v1	1	500
1095	0	0	5	0	3	3	3	31	569	93	1707	CoherentMotion_C#v1	1	500
757	1	3	33	2	2	3	3	199	401	597	1203	CoherentMotion_C#v1	1	500
1009	1	4	42	3	3	3	3	256	344	768	1032	CoherentMotion_C#v1	1	500
831	1	7	70	0	0	3	3	424	176	1272	528	CoherentMotion_C#v1	1	500
842	1	7	70	0	0	3	3	424	176	1272	528	CoherentMotion_C#v1	1	500
869	1	3	33	3	3	3	3	199	401	597	1203	CoherentMotion_C#v1	1	500
880	1	3	33	0	0	3	3	199	401	597	1203	CoherentMotion_C#v1	1	500
842	1	4	42	1	1	3	3	256	344	768	1032	CoherentMotion_C#v1	1	500
899	1	1	14	1	1	3	3	87	513	261	1539	CoherentMotion_C#v1	1	500
852	1	7	70	3	3	3	3	424	176	1272	528	CoherentMotion_C#v1	1	500
990	1	3	33	1	1	3	3	199	401	597	1203	CoherentMotion_C#v1	1	500
844	1	5	51	3	3	3	3	312	288	936	864	CoherentMotion_C#v1	1	500
1093	1	4	42	3	3	3	3	256	344	768	1032	CoherentMotion_C#v1	1	500
871	1	6	61	1	1	3	3	368	232	1104	696	CoherentMotion_C#v1	1	500
962	0	2	23	0	3	3	3	143	457	429	1371	CoherentMotion_C#v1	1	500
766	1	7	70	3	3	3	3	424	176	1272	528	CoherentMotion_C#v1	1	500
922	1	3	33	2	2	3	3	199	401	597	1203	CoherentMotion_C#v1	1	500
823	1	7	70	1	1	3	3	424	176	1272	528	CoherentMotion_C#v1	1	500
817	1	7	70	3	3	3	3	424	176	1272	528	CoherentMotion_C#v1	1	500
874	1	4	42	2	2	3	3	256	344	768	1032	CoherentMotion_C#v1	1	500
839	1	4	42	3	3	3	3	256	344	768	1032	CoherentMotion_C#v1	1	500
1026	1	2	23	0	0	3	3	143	457	429	1371	CoherentMotion_C#v1	1	500
925	0	3	33	1	3	3	3	199	401	597	1203	CoherentMotion_C#v1	1	500
782	1	4	42	0	0	3	3	256	344	768	1032	CoherentMotion_C#v1	1	500
807	1	6	61	3	3	3	3	368	232	1104	696	CoherentMotion_C#v1	1	500
865	1	7	70	1	1	3	3	424	176	1272	528	CoherentMotion_C#v1	1	500
765	1	7	70	1	1	3	3	424	176	1272	528	CoherentMotion_C#v1	1	500
709	1	7	70	0	0	3	3	424	176	1272	528	CoherentMotion_C#v1	1	500
669	1	5	51	3	3	3	3	312	288	936	864	CoherentMotion_C#v1	1	500
722	1	7	70	1	1	3	3	424	176	1272	528	CoherentMotion_C#v1	1	500
777	1	6	61	1	1	3	3	368	232	1104	696	CoherentMotion_C#v1	1	500
819	1	2	23	3	3	3	3	143	457	429	1371	CoherentMotion_C#v1	1	500
781	1	4	42	0	0	3	3	256	344	768	1032	CoherentMotion_C#v1	1	500
789	1	5	51	2	2	3	3	312	288	936	864	CoherentMotion_C#v1	1	500
1325	1	1	14	3	3	3	3	87	513	261	1539	CoherentMotion_C#v1	1	500
901	1	6	61	3	3	3	3	368	232	1104	696	CoherentMotion_C#v1	1	500
786	1	6	61	2	2	3	3	368	232	1104	696	CoherentMotion_C#v1	1	500
730	1	4	42	3	3	3	3	256	344	768	1032	CoherentMotion_C#v1	1	500
931	1	3	33	3	3	3	3	199	401	597	1203	CoherentMotion_C#v1	1	500
1167	0	1	14	0	1	3	3	87	513	261	1539	CoherentMotion_C#v1	1	500
689	1	4	42	2	2	3	3	256	344	768	1032	CoherentMotion_C#v1	1	500
968	0	1	14	1	3	3	3	87	513	261	1539	CoherentMotion_C#v1	1	500
727	1	6	61	2	2	3	3	368	232	1104	696	CoherentMotion_C#v1	1	500
989	1	1	14	0	0	3	3	87	513	261	1539	CoherentMotion_C#v1	1	500
1052	1	3	33	0	0	3	3	199	401	597	1203	CoherentMotion_C#v1	1	500
843	1	7	70	1	1	3	3	424	176	1272	528	CoherentMotion_C#v1	1	500
1143	0	0	5	2	1	3	3	31	569	93	1707	CoherentMotion_C#v1	1	500
713	1	5	51	3	3	3	3	312	288	936	864	CoherentMotion_C#v1	1	500
832	1	6	61	1	1	3	3	368	232	1104	696	CoherentMotion_C#v1	1	500
811	1	7	70	1	1	3	3	424	176	1272	528	CoherentMotion_C#v1	1	500
788	1	3	33	0	0	3	3	199	401	597	1203	CoherentMotion_C#v1	1	500
750	1	5	51	0	0	3	3	312	288	936	864	CoherentMotion_C#v1	1	500
834	1	6	61	1	1	3	3	368	232	1104	696	CoherentMotion_C#v1	1	500
976	1	2	23	3	3	3	3	143	457	429	1371	CoherentMotion_C#v1	1	500
909	1	2	23	3	3	3	3	143	457	429	1371	CoherentMotion_C#v1	1	500
938	1	1	14	2	2	3	3	87	513	261	1539	CoherentMotion_C#v1	1	500
1000	0	1	14	0	2	3	3	87	513	261	1539	CoherentMotion_C#v1	1	500
786	1	7	70	1	1	3	3	424	176	1272	528	CoherentMotion_C#v1	1	500
815	1	5	51	2	2	3	3	312	288	936	864	CoherentMotion_C#v1	1	500
778	1	5	51	1	1	3	3	312	288	936	864	CoherentMotion_C#v1	1	500
836	1	6	61	3	3	3	3	368	232	1104	696	CoherentMotion_C#v1	1	500
925	1	0	5	0	0	3	3	31	569	93	1707	CoherentMotion_C#v1	1	500
838	1	4	42	0	0	3	3	256	344	768	1032	CoherentMotion_C#v1	1	500
644	1	6	61	2	2	3	3	368	232	1104	696	CoherentMotion_C#v1	1	500
745	1	2	23	3	3	3	3	143	457	429	1371	CoherentMotion_C#v1	1	500
898	0	2	23	3	2	3	3	143	457	429	1371	CoherentMotion_C#v1	1	500
927	0	0	5	3	2	3	3	31	569	93	1707	CoherentMotion_C#v1	1	500
827	1	6	61	0	0	3	3	368	232	1104	696	CoherentMotion_C#v1	1	500
933	0	1	14	3	0	3	3	87	513	261	1539	CoherentMotion_C#v1	1	500
850	1	7	70	3	3	3	3	424	176	1272	528	CoherentMotion_C#v1	1	500
844	1	2	23	0	0	3	3	143	457	429	1371	CoherentMotion_C#v1	1	500
694	1	5	51	2	2	3	3	312	288	936	864	CoherentMotion_C#v1	1	500
831	0	1	14	1	2	3	3	87	513	261	1539	CoherentMotion_C#v1	1	500
839	0	4	42	0	2	3	3	256	344	768	1032	CoherentMotion_C#v1	1	500
1010	0	4	42	2	1	3	3	256	344	768	1032	CoherentMotion_C#v1	1	500
829	0	0	5	3	2	3	3	31	569	93	1707	CoherentMotion_C#v1	1	500
907	1	1	14	2	2	3	3	87	513	261	1539	CoherentMotion_C#v1	1	500
886	0	0	5	1	2	3	3	31	569	93	1707	CoherentMotion_C#v1	1	500
706	1	5	51	3	3	3	3	312	288	936	864	CoherentMotion_C#v1	1	500
665	1	5	51	3	3	3	3	312	288	936	864	CoherentMotion_C#v1	1	500
798	0	2	23	2	3	3	3	143	457	429	1371	CoherentMotion_C#v1	1	500
954	1	7	70	2	2	3	3	424	176	1272	528	CoherentMotion_C#v1	1	500
711	1	6	61	1	1	3	3	368	232	1104	696	CoherentMotion_C#v1	1	500
1326	1	0	5	0	0	3	3	31	569	93	1707	CoherentMotion_C#v1	1	500
1046	0	2	23	0	3	3	3	143	457	429	1371	CoherentMotion_C#v1	1	500
1252	1	2	23	1	1	3	3	143	457	429	1371	CoherentMotion_C#v1	1	500
986	0	3	33	0	1	3	3	199	401	597	1203	CoherentMotion_C#v1	1	500
822	1	7	70	3	3	3	3	424	176	1272	528	CoherentMotion_C#v1	1	500
929	1	7	70	1	1	3	3	424	176	1272	528	CoherentMotion_C#v1	1	500
989	1	6	61	0	0	3	3	368	232	1104	696	CoherentMotion_C#v1	1	500
845	1	7	70	3	3	3	3	424	176	1272	528	CoherentMotion_C#v1	1	500
1029	1	0	5	0	0	3	3	31	569	93	1707	CoherentMotion_C#v1	1	500
997	0	3	33	2	0	3	3	199	401	597	1203	CoherentMotion_C#v1	1	500
1170	0	3	33	0	2	3	3	199	401	597	1203	CoherentMotion_C#v1	1	500
856	1	6	61	0	0	3	3	368	232	1104	696	CoherentMotion_C#v1	1	500
787	1	4	42	3	3	3	3	256	344	768	1032	CoherentMotion_C#v1	1	500
892	1	0	5	1	1	3	3	31	569	93	1707	CoherentMotion_C#v1	1	500
901	1	6	61	0	0	3	3	368	232	1104	696	CoherentMotion_C#v1	1	500
1074	0	2	23	1	3	3	3	143	457	429	1371	CoherentMotion_C#v1	1	500
1427	0	1	14	3	1	3	3	87	513	261	1539	CoherentMotion_C#v1	1	500
812	1	6	61	3	3	3	3	368	232	1104	696	CoherentMotion_C#v1	1	500
919	1	2	23	3	3	3	3	143	457	429	1371	CoherentMotion_C#v1	1	500
979	1	2	23	3	3	3	3	143	457	429	1371	CoherentMotion_C#v1	1	500
957	0	2	23	1	3	3	3	143	457	429	1371	CoherentMotion_C#v1	1	500
1198	0	3	33	1	3	3	3	199	401	597	1203	CoherentMotion_C#v1	1	500
1057	0	1	14	0	3	3	3	87	513	261	1539	CoherentMotion_C#v1	1	500
786	1	6	61	2	2	3	3	368	232	1104	696	CoherentMotion_C#v1	1	500
1163	0	1	14	0	1	3	3	87	513	261	1539	CoherentMotion_C#v1	1	500
910	1	4	42	3	3	3	3	256	344	768	1032	CoherentMotion_C#v1	1	500
906	1	5	51	1	1	3	3	312	288	936	864	CoherentMotion_C#v1	1	500
710	1	5	51	2	2	3	3	312	288	936	864	CoherentMotion_C#v1	1	500
861	1	4	42	2	2	3	3	256	344	768	1032	CoherentMotion_C#v1	1	500
886	1	7	70	3	3	3	3	424	176	1272	528	CoherentMotion_C#v1	1	500
820	1	2	23	2	2	3	3	143	457	429	1371	CoherentMotion_C#v1	1	500
973	0	0	5	1	0	3	3	31	569	93	1707	CoherentMotion_C#v1	1	500
844	1	7	70	1	1	3	3	424	176	1272	528	CoherentMotion_C#v1	1	500
951	1	5	51	3	3	3	3	312	288	936	864	CoherentMotion_C#v1	1	500
1471	0	2	23	3	0	3	3	143	457	429	1371	CoherentMotion_C#v1	1	500
894	1	4	42	2	2	3	3	256	344	768	1032	CoherentMotion_C#v1	1	500
922	1	2	23	2	2	3	3	143	457	429	1371	CoherentMotion_C#v1	1	500
758	1	7	70	3	3	3	3	424	176	1272	528	CoherentMotion_C#v1	1	500
911	1	1	14	1	1	3	3	87	513	261	1539	CoherentMotion_C#v1	1	500
731	1	7	70	1	1	3	3	424	176	1272	528	CoherentMotion_C#v1	1	500
899	1	4	42	0	0	3	3	256	344	768	1032	CoherentMotion_C#v1	1	500
843	1	7	70	1	1	3	3	424	176	1272	528	CoherentMotion_C#v1	1	500
794	1	7	70	3	3	3	3	424	176	1272	528	CoherentMotion_C#v1	1	500
867	1	2	23	1	1	3	3	143	457	429	1371	CoherentMotion_C#v1	1	500
825	0	0	5	3	1	3	3	31	569	93	1707	CoherentMotion_C#v1	1	500
903	1	4	42	1	1	3	3	256	344	768	1032	CoherentMotion_C#v1	1	500
947	0	0	5	2	0	3	3	31	569	93	1707	CoherentMotion_C#v1	1	500
801	1	6	61	2	2	3	3	368	232	1104	696	CoherentMotion_C#v1	1	500
827	1	5	51	2	2	3	3	312	288	936	864	CoherentMotion_C#v1	1	500
739	1	5	51	3	3	3	3	312	288	936	864	CoherentMotion_C#v1	1	500
1373	0	2	23	2	1	3	3	143	457	429	1371	CoherentMotion_C#v1	1	500
883	1	1	14	1	1	3	3	87	513	261	1539	CoherentMotion_C#v1	1	500
913	0	0	5	3	0	3	3	31	569	93	1707	CoherentMotion_C#v1	1	500
909	0	3	33	0	3	3	3	199	401	597	1203	CoherentMotion_C#v1	1	500
777	1	0	5	2	2	3	3	31	569	93	1707	CoherentMotion_C#v1	1	500
898	1	7	70	0	0	3	3	424	176	1272	528	CoherentMotion_C#v1	1	500
830	0	0	5	0	1	3	3	31	569	93	1707	CoherentMotion_C#v1	1	500
824	1	3	33	0	0	3	3	199	401	597	1203	CoherentMotion_C#v1	1	500
1075	1	1	14	3	3	3	3	87	513	261	1539	CoherentMotion_C#v1	1	500
1039	1	2	23	1	1	3	3	143	457	429	1371	CoherentMotion_C#v1	1	500
915	1	4	42	3	3	3	3	256	344	768	1032	CoherentMotion_C#v1	1	500
878	1	2	23	1	1	3	3	143	457	429	1371	CoherentMotion_C#v1	1	500
810	1	4	42	0	0	3	3	256	344	768	1032	CoherentMotion_C#v1	1	500
788	1	4	42	1	1	3	3	256	344	768	1032	CoherentMotion_C#v1	1	500
780	1	6	61	3	3	3	3	368	232	1104	696	CoherentMotion_C#v1	1	500
757	1	6	61	2	2	3	3	368	232	1104	696	CoherentMotion_C#v1	1	500
798	1	2	23	3	3	3	3	143	457	429	1371	CoherentMotion_C#v1	1	500
915	0	0	5	2	3	3	3	31	569	93	1707	CoherentMotion_C#v1	1	500
772	1	5	51	2	2	3	3	312	288	936	864	CoherentMotion_C#v1	1	500
1325	0	1	14	1	0	3	3	87	513	261	1539	CoherentMotion_C#v1	1	500
821	1	5	51	2	2	3	3	312	288	936	864	CoherentMotion_C#v1	1	500
814	1	7	70	2	2	3	3	424	176	1272	528	CoherentMotion_C#v1	1	500
1110	0	2	23	0	1	3	3	143	457	429	1371	CoherentMotion_C#v1	1	500
