# Supplementary material for: The Leuven Embedded Figures Test (L-EFT): measuring perception, intelligence or executive function?
Source: PeerJ. 2018 Mar 26;6:e4524. doi: 10.7717/peerj.4524 (PMC5875396; doi:10.7717/peerj.4524)
Supplement: Supplemental Information 9 [file peerj-06-4524-s009.zip › Study 1/CoherentMotion/119502CoherentMotion.csv]

ReactionTime	Accuracy	CoherenceLevel	CoherenceValue	StimDirection	RespDirection	G_MeanCoherentSpeed	G_MeanRandomSpeed	TotalCoherent	TotalRandom	TotalCoherentSpeed	TotalRandomSpeed	TestID	MainPrac	MotionDuration
1493	1	1	14	1	1	3	3	87	513	261	1539	CoherentMotion_C#v1	0	1000
1393	0	1	14	1	3	3	3	87	513	261	1539	CoherentMotion_C#v1	0	1000
1355	0	0	5	3	1	3	3	31	569	93	1707	CoherentMotion_C#v1	0	1000
1107	1	5	51	3	3	3	3	312	288	936	864	CoherentMotion_C#v1	0	1000
1157	0	3	33	2	1	3	3	199	401	597	1203	CoherentMotion_C#v1	0	1000
1304	1	7	70	2	2	3	3	424	176	1272	528	CoherentMotion_C#v1	0	1000
1046	0	1	14	2	1	3	3	87	513	261	1539	CoherentMotion_C#v1	0	1000
1148	1	2	23	1	1	3	3	143	457	429	1371	CoherentMotion_C#v1	0	1000
1104	1	4	42	3	3	3	3	256	344	768	1032	CoherentMotion_C#v1	0	1000
1088	1	6	61	2	2	3	3	368	232	1104	696	CoherentMotion_C#v1	0	1000
1045	1	2	23	3	3	3	3	143	457	429	1371	CoherentMotion_C#v1	0	1000
1586	1	7	70	3	3	3	3	424	176	1272	528	CoherentMotion_C#v1	0	1000
1697	1	5	51	0	0	3	3	312	288	936	864	CoherentMotion_C#v1	0	1000
1426	0	0	5	0	1	3	3	31	569	93	1707	CoherentMotion_C#v1	0	1000
1836	1	5	51	1	1	3	3	312	288	936	864	CoherentMotion_C#v1	0	1000
1451	1	5	51	0	0	3	3	312	288	936	864	CoherentMotion_C#v1	0	1000
1112	1	4	42	2	2	3	3	256	344	768	1032	CoherentMotion_C#v1	0	1000
1163	1	5	51	2	2	3	3	312	288	936	864	CoherentMotion_C#v1	0	1000
1886	1	2	23	1	1	3	3	143	457	429	1371	CoherentMotion_C#v1	0	1000
1567	1	4	42	3	3	3	3	256	344	768	1032	CoherentMotion_C#v1	0	1000
1297	1	1	14	3	3	3	3	87	513	261	1539	CoherentMotion_C#v1	0	1000
1863	1	6	61	1	1	3	3	368	232	1104	696	CoherentMotion_C#v1	0	1000
1514	1	2	23	3	3	3	3	143	457	429	1371	CoherentMotion_C#v1	0	1000
1783	0	0	5	3	1	3	3	31	569	93	1707	CoherentMotion_C#v1	0	1000
1210	1	5	51	1	1	3	3	312	288	936	864	CoherentMotion_C#v1	0	1000
1037	1	5	51	2	2	3	3	312	288	936	864	CoherentMotion_C#v1	0	1000
1181	1	4	42	1	1	3	3	256	344	768	1032	CoherentMotion_C#v1	0	1000
2047	1	7	70	3	3	3	3	424	176	1272	528	CoherentMotion_C#v1	0	1000
1591	0	0	5	1	3	3	3	31	569	93	1707	CoherentMotion_C#v1	0	1000
1384	1	3	33	0	0	3	3	199	401	597	1203	CoherentMotion_C#v1	0	1000
1359	1	2	23	2	2	3	3	143	457	429	1371	CoherentMotion_C#v1	0	1000
1510	0	3	33	1	0	3	3	199	401	597	1203	CoherentMotion_C#v1	0	1000
1474	0	0	5	3	2	3	3	31	569	93	1707	CoherentMotion_C#v1	0	1000
1390	1	6	61	0	0	3	3	368	232	1104	696	CoherentMotion_C#v1	0	1000
1158	1	7	70	3	3	3	3	424	176	1272	528	CoherentMotion_C#v1	0	1000
1269	1	5	51	2	2	3	3	312	288	936	864	CoherentMotion_C#v1	0	1000
1823	1	5	51	3	3	3	3	312	288	936	864	CoherentMotion_C#v1	0	1000
1426	1	4	42	3	3	3	3	256	344	768	1032	CoherentMotion_C#v1	0	1000
1372	1	6	61	0	0	3	3	368	232	1104	696	CoherentMotion_C#v1	0	1000
1312	1	3	33	0	0	3	3	199	401	597	1203	CoherentMotion_C#v1	0	1000
1039	1	1	14	2	2	3	3	87	513	261	1539	CoherentMotion_C#v1	0	1000
1626	1	7	70	3	3	3	3	424	176	1272	528	CoherentMotion_C#v1	0	1000
1733	1	2	23	3	3	3	3	143	457	429	1371	CoherentMotion_C#v1	0	1000
1418	1	3	33	0	0	3	3	199	401	597	1203	CoherentMotion_C#v1	0	1000
1346	1	2	23	3	3	3	3	143	457	429	1371	CoherentMotion_C#v1	0	1000
1228	1	6	61	2	2	3	3	368	232	1104	696	CoherentMotion_C#v1	0	1000
1149	1	6	61	1	1	3	3	368	232	1104	696	CoherentMotion_C#v1	0	1000
2865	1	7	70	0	0	3	3	424	176	1272	528	CoherentMotion_C#v1	0	1000
1436	1	7	70	0	0	3	3	424	176	1272	528	CoherentMotion_C#v1	0	1000
1042	1	0	5	3	3	3	3	31	569	93	1707	CoherentMotion_C#v1	0	1000
1433	1	1	14	3	3	3	3	87	513	261	1539	CoherentMotion_C#v1	0	1000
1122	1	4	42	1	1	3	3	256	344	768	1032	CoherentMotion_C#v1	0	1000
1156	1	6	61	1	1	3	3	368	232	1104	696	CoherentMotion_C#v1	0	1000
1558	1	0	5	1	1	3	3	31	569	93	1707	CoherentMotion_C#v1	0	1000
1187	1	7	70	0	0	3	3	424	176	1272	528	CoherentMotion_C#v1	0	1000
1042	1	7	70	1	1	3	3	424	176	1272	528	CoherentMotion_C#v1	0	1000
1317	1	5	51	2	2	3	3	312	288	936	864	CoherentMotion_C#v1	0	1000
1837	1	3	33	3	3	3	3	199	401	597	1203	CoherentMotion_C#v1	0	1000
1538	1	7	70	3	3	3	3	424	176	1272	528	CoherentMotion_C#v1	0	1000
1597	0	0	5	1	0	3	3	31	569	93	1707	CoherentMotion_C#v1	0	1000
1132	1	2	23	2	2	3	3	143	457	429	1371	CoherentMotion_C#v1	0	1000
1260	1	2	23	0	0	3	3	143	457	429	1371	CoherentMotion_C#v1	0	1000
1105	1	6	61	3	3	3	3	368	232	1104	696	CoherentMotion_C#v1	0	1000
1172	1	4	42	1	1	3	3	256	344	768	1032	CoherentMotion_C#v1	0	1000
1287	1	6	61	1	1	3	3	368	232	1104	696	CoherentMotion_C#v1	0	1000
1149	1	4	42	2	2	3	3	256	344	768	1032	CoherentMotion_C#v1	0	1000
1042	1	6	61	2	2	3	3	368	232	1104	696	CoherentMotion_C#v1	0	1000
1725	1	3	33	1	1	3	3	199	401	597	1203	CoherentMotion_C#v1	0	1000
1312	1	1	14	2	2	3	3	87	513	261	1539	CoherentMotion_C#v1	0	1000
1039	1	4	42	2	2	3	3	256	344	768	1032	CoherentMotion_C#v1	0	1000
1766	1	3	33	1	1	3	3	199	401	597	1203	CoherentMotion_C#v1	0	1000
1704	0	0	5	2	1	3	3	31	569	93	1707	CoherentMotion_C#v1	0	1000
1351	1	0	5	2	2	3	3	31	569	93	1707	CoherentMotion_C#v1	0	1000
1404	1	3	33	2	2	3	3	199	401	597	1203	CoherentMotion_C#v1	0	1000
1039	1	4	42	3	3	3	3	256	344	768	1032	CoherentMotion_C#v1	0	1000
1049	1	5	51	2	2	3	3	312	288	936	864	CoherentMotion_C#v1	0	1000
2023	1	7	70	0	0	3	3	424	176	1272	528	CoherentMotion_C#v1	0	1000
1140	1	0	5	1	1	3	3	31	569	93	1707	CoherentMotion_C#v1	0	1000
1365	1	1	14	3	3	3	3	87	513	261	1539	CoherentMotion_C#v1	0	1000
1373	1	6	61	1	1	3	3	368	232	1104	696	CoherentMotion_C#v1	0	1000
1055	1	7	70	1	1	3	3	424	176	1272	528	CoherentMotion_C#v1	1	500
1120	1	0	5	1	1	3	3	31	569	93	1707	CoherentMotion_C#v1	1	500
1201	0	2	23	2	1	3	3	143	457	429	1371	CoherentMotion_C#v1	1	500
897	1	4	42	0	0	3	3	256	344	768	1032	CoherentMotion_C#v1	1	500
976	1	2	23	3	3	3	3	143	457	429	1371	CoherentMotion_C#v1	1	500
1163	1	1	14	2	2	3	3	87	513	261	1539	CoherentMotion_C#v1	1	500
959	1	7	70	3	3	3	3	424	176	1272	528	CoherentMotion_C#v1	1	500
943	1	5	51	0	0	3	3	312	288	936	864	CoherentMotion_C#v1	1	500
857	1	6	61	1	1	3	3	368	232	1104	696	CoherentMotion_C#v1	1	500
836	1	7	70	0	0	3	3	424	176	1272	528	CoherentMotion_C#v1	1	500
930	1	7	70	3	3	3	3	424	176	1272	528	CoherentMotion_C#v1	1	500
880	1	3	33	1	1	3	3	199	401	597	1203	CoherentMotion_C#v1	1	500
796	1	4	42	3	3	3	3	256	344	768	1032	CoherentMotion_C#v1	1	500
724	1	7	70	0	0	3	3	424	176	1272	528	CoherentMotion_C#v1	1	500
1003	1	3	33	2	2	3	3	199	401	597	1203	CoherentMotion_C#v1	1	500
971	1	4	42	2	2	3	3	256	344	768	1032	CoherentMotion_C#v1	1	500
773	1	4	42	1	1	3	3	256	344	768	1032	CoherentMotion_C#v1	1	500
945	1	4	42	0	0	3	3	256	344	768	1032	CoherentMotion_C#v1	1	500
1003	0	0	5	0	2	3	3	31	569	93	1707	CoherentMotion_C#v1	1	500
829	1	6	61	2	2	3	3	368	232	1104	696	CoherentMotion_C#v1	1	500
953	1	6	61	1	1	3	3	368	232	1104	696	CoherentMotion_C#v1	1	500
758	1	3	33	3	3	3	3	199	401	597	1203	CoherentMotion_C#v1	1	500
878	1	0	5	1	1	3	3	31	569	93	1707	CoherentMotion_C#v1	1	500
905	1	5	51	2	2	3	3	312	288	936	864	CoherentMotion_C#v1	1	500
934	1	6	61	1	1	3	3	368	232	1104	696	CoherentMotion_C#v1	1	500
866	1	3	33	0	0	3	3	199	401	597	1203	CoherentMotion_C#v1	1	500
829	1	1	14	1	1	3	3	87	513	261	1539	CoherentMotion_C#v1	1	500
712	1	7	70	0	0	3	3	424	176	1272	528	CoherentMotion_C#v1	1	500
800	1	5	51	0	0	3	3	312	288	936	864	CoherentMotion_C#v1	1	500
1353	0	0	5	0	1	3	3	31	569	93	1707	CoherentMotion_C#v1	1	500
817	1	7	70	0	0	3	3	424	176	1272	528	CoherentMotion_C#v1	1	500
1050	1	3	33	3	3	3	3	199	401	597	1203	CoherentMotion_C#v1	1	500
1051	1	0	5	2	2	3	3	31	569	93	1707	CoherentMotion_C#v1	1	500
1066	1	1	14	0	0	3	3	87	513	261	1539	CoherentMotion_C#v1	1	500
983	1	2	23	0	0	3	3	143	457	429	1371	CoherentMotion_C#v1	1	500
1017	1	3	33	2	2	3	3	199	401	597	1203	CoherentMotion_C#v1	1	500
968	0	1	14	2	0	3	3	87	513	261	1539	CoherentMotion_C#v1	1	500
901	1	3	33	2	2	3	3	199	401	597	1203	CoherentMotion_C#v1	1	500
931	1	7	70	0	0	3	3	424	176	1272	528	CoherentMotion_C#v1	1	500
944	1	7	70	0	0	3	3	424	176	1272	528	CoherentMotion_C#v1	1	500
924	1	5	51	2	2	3	3	312	288	936	864	CoherentMotion_C#v1	1	500
889	0	1	14	2	0	3	3	87	513	261	1539	CoherentMotion_C#v1	1	500
901	1	6	61	3	3	3	3	368	232	1104	696	CoherentMotion_C#v1	1	500
1057	1	0	5	0	0	3	3	31	569	93	1707	CoherentMotion_C#v1	1	500
913	1	4	42	1	1	3	3	256	344	768	1032	CoherentMotion_C#v1	1	500
909	1	3	33	3	3	3	3	199	401	597	1203	CoherentMotion_C#v1	1	500
985	1	4	42	3	3	3	3	256	344	768	1032	CoherentMotion_C#v1	1	500
856	1	6	61	1	1	3	3	368	232	1104	696	CoherentMotion_C#v1	1	500
1026	1	5	51	2	2	3	3	312	288	936	864	CoherentMotion_C#v1	1	500
785	1	6	61	1	1	3	3	368	232	1104	696	CoherentMotion_C#v1	1	500
1068	1	1	14	2	2	3	3	87	513	261	1539	CoherentMotion_C#v1	1	500
972	0	0	5	0	2	3	3	31	569	93	1707	CoherentMotion_C#v1	1	500
970	0	0	5	1	0	3	3	31	569	93	1707	CoherentMotion_C#v1	1	500
1015	0	2	23	1	2	3	3	143	457	429	1371	CoherentMotion_C#v1	1	500
1015	1	5	51	2	2	3	3	312	288	936	864	CoherentMotion_C#v1	1	500
914	1	3	33	3	3	3	3	199	401	597	1203	CoherentMotion_C#v1	1	500
1153	0	5	51	3	1	3	3	312	288	936	864	CoherentMotion_C#v1	1	500
934	1	6	61	1	1	3	3	368	232	1104	696	CoherentMotion_C#v1	1	500
994	1	7	70	0	0	3	3	424	176	1272	528	CoherentMotion_C#v1	1	500
1072	1	3	33	1	1	3	3	199	401	597	1203	CoherentMotion_C#v1	1	500
1024	1	6	61	2	2	3	3	368	232	1104	696	CoherentMotion_C#v1	1	500
960	1	6	61	0	0	3	3	368	232	1104	696	CoherentMotion_C#v1	1	500
1051	1	0	5	2	2	3	3	31	569	93	1707	CoherentMotion_C#v1	1	500
1006	1	6	61	0	0	3	3	368	232	1104	696	CoherentMotion_C#v1	1	500
940	0	1	14	1	2	3	3	87	513	261	1539	CoherentMotion_C#v1	1	500
954	1	6	61	0	0	3	3	368	232	1104	696	CoherentMotion_C#v1	1	500
952	1	7	70	1	1	3	3	424	176	1272	528	CoherentMotion_C#v1	1	500
949	1	5	51	2	2	3	3	312	288	936	864	CoherentMotion_C#v1	1	500
979	0	1	14	3	0	3	3	87	513	261	1539	CoherentMotion_C#v1	1	500
831	1	2	23	2	2	3	3	143	457	429	1371	CoherentMotion_C#v1	1	500
1019	1	4	42	2	2	3	3	256	344	768	1032	CoherentMotion_C#v1	1	500
1083	0	3	33	1	2	3	3	199	401	597	1203	CoherentMotion_C#v1	1	500
1003	0	0	5	2	0	3	3	31	569	93	1707	CoherentMotion_C#v1	1	500
1402	0	2	23	1	2	3	3	143	457	429	1371	CoherentMotion_C#v1	1	500
946	1	7	70	0	0	3	3	424	176	1272	528	CoherentMotion_C#v1	1	500
959	0	0	5	3	2	3	3	31	569	93	1707	CoherentMotion_C#v1	1	500
1101	1	7	70	2	2	3	3	424	176	1272	528	CoherentMotion_C#v1	1	500
975	1	3	33	0	0	3	3	199	401	597	1203	CoherentMotion_C#v1	1	500
989	0	2	23	3	2	3	3	143	457	429	1371	CoherentMotion_C#v1	1	500
972	1	5	51	1	1	3	3	312	288	936	864	CoherentMotion_C#v1	1	500
1194	0	1	14	2	0	3	3	87	513	261	1539	CoherentMotion_C#v1	1	500
1005	1	3	33	3	3	3	3	199	401	597	1203	CoherentMotion_C#v1	1	500
1082	0	1	14	0	2	3	3	87	513	261	1539	CoherentMotion_C#v1	1	500
892	1	4	42	1	1	3	3	256	344	768	1032	CoherentMotion_C#v1	1	500
807	1	5	51	0	0	3	3	312	288	936	864	CoherentMotion_C#v1	1	500
1009	0	1	14	0	2	3	3	87	513	261	1539	CoherentMotion_C#v1	1	500
1408	0	0	5	1	0	3	3	31	569	93	1707	CoherentMotion_C#v1	1	500
1098	1	4	42	0	0	3	3	256	344	768	1032	CoherentMotion_C#v1	1	500
890	1	7	70	2	2	3	3	424	176	1272	528	CoherentMotion_C#v1	1	500
934	0	0	5	3	1	3	3	31	569	93	1707	CoherentMotion_C#v1	1	500
819	1	5	51	3	3	3	3	312	288	936	864	CoherentMotion_C#v1	1	500
878	1	0	5	2	2	3	3	31	569	93	1707	CoherentMotion_C#v1	1	500
953	1	1	14	1	1	3	3	87	513	261	1539	CoherentMotion_C#v1	1	500
966	1	1	14	0	0	3	3	87	513	261	1539	CoherentMotion_C#v1	1	500
836	1	6	61	2	2	3	3	368	232	1104	696	CoherentMotion_C#v1	1	500
862	1	4	42	1	1	3	3	256	344	768	1032	CoherentMotion_C#v1	1	500
665	1	6	61	0	0	3	3	368	232	1104	696	CoherentMotion_C#v1	1	500
879	0	0	5	3	2	3	3	31	569	93	1707	CoherentMotion_C#v1	1	500
1018	0	3	33	0	2	3	3	199	401	597	1203	CoherentMotion_C#v1	1	500
827	1	7	70	2	2	3	3	424	176	1272	528	CoherentMotion_C#v1	1	500
677	1	7	70	1	1	3	3	424	176	1272	528	CoherentMotion_C#v1	1	500
1121	1	2	23	2	2	3	3	143	457	429	1371	CoherentMotion_C#v1	1	500
1040	1	4	42	2	2	3	3	256	344	768	1032	CoherentMotion_C#v1	1	500
915	1	5	51	0	0	3	3	312	288	936	864	CoherentMotion_C#v1	1	500
987	1	6	61	2	2	3	3	368	232	1104	696	CoherentMotion_C#v1	1	500
780	1	6	61	0	0	3	3	368	232	1104	696	CoherentMotion_C#v1	1	500
725	1	5	51	1	1	3	3	312	288	936	864	CoherentMotion_C#v1	1	500
845	1	3	33	0	0	3	3	199	401	597	1203	CoherentMotion_C#v1	1	500
743	1	3	33	1	1	3	3	199	401	597	1203	CoherentMotion_C#v1	1	500
1008	0	0	5	3	2	3	3	31	569	93	1707	CoherentMotion_C#v1	1	500
908	0	2	23	3	0	3	3	143	457	429	1371	CoherentMotion_C#v1	1	500
764	1	7	70	3	3	3	3	424	176	1272	528	CoherentMotion_C#v1	1	500
784	1	7	70	2	2	3	3	424	176	1272	528	CoherentMotion_C#v1	1	500
686	1	5	51	0	0	3	3	312	288	936	864	CoherentMotion_C#v1	1	500
1523	0	1	14	0	1	3	3	87	513	261	1539	CoherentMotion_C#v1	1	500
687	1	5	51	0	0	3	3	312	288	936	864	CoherentMotion_C#v1	1	500
740	1	7	70	1	1	3	3	424	176	1272	528	CoherentMotion_C#v1	1	500
1006	1	0	5	2	2	3	3	31	569	93	1707	CoherentMotion_C#v1	1	500
1388	0	2	23	3	2	3	3	143	457	429	1371	CoherentMotion_C#v1	1	500
1093	0	2	23	0	1	3	3	143	457	429	1371	CoherentMotion_C#v1	1	500
1381	0	0	5	3	0	3	3	31	569	93	1707	CoherentMotion_C#v1	1	500
1211	0	0	5	2	3	3	3	31	569	93	1707	CoherentMotion_C#v1	1	500
1155	1	2	23	2	2	3	3	143	457	429	1371	CoherentMotion_C#v1	1	500
1203	0	2	23	3	2	3	3	143	457	429	1371	CoherentMotion_C#v1	1	500
1159	0	3	33	0	3	3	3	199	401	597	1203	CoherentMotion_C#v1	1	500
1035	1	0	5	0	0	3	3	31	569	93	1707	CoherentMotion_C#v1	1	500
1467	0	3	33	2	0	3	3	199	401	597	1203	CoherentMotion_C#v1	1	500
948	0	2	23	0	3	3	3	143	457	429	1371	CoherentMotion_C#v1	1	500
1170	0	0	5	1	2	3	3	31	569	93	1707	CoherentMotion_C#v1	1	500
917	1	3	33	3	3	3	3	199	401	597	1203	CoherentMotion_C#v1	1	500
866	1	0	5	1	1	3	3	31	569	93	1707	CoherentMotion_C#v1	1	500
1197	0	3	33	0	3	3	3	199	401	597	1203	CoherentMotion_C#v1	1	500
1088	0	2	23	1	0	3	3	143	457	429	1371	CoherentMotion_C#v1	1	500
941	0	3	33	1	2	3	3	199	401	597	1203	CoherentMotion_C#v1	1	500
1006	0	2	23	1	0	3	3	143	457	429	1371	CoherentMotion_C#v1	1	500
1145	0	2	23	2	3	3	3	143	457	429	1371	CoherentMotion_C#v1	1	500
942	1	2	23	1	1	3	3	143	457	429	1371	CoherentMotion_C#v1	1	500
877	1	1	14	3	3	3	3	87	513	261	1539	CoherentMotion_C#v1	1	500
1159	0	4	42	3	1	3	3	256	344	768	1032	CoherentMotion_C#v1	1	500
1179	0	3	33	1	0	3	3	199	401	597	1203	CoherentMotion_C#v1	1	500
925	1	7	70	3	3	3	3	424	176	1272	528	CoherentMotion_C#v1	1	500
811	1	5	51	3	3	3	3	312	288	936	864	CoherentMotion_C#v1	1	500
884	0	4	42	0	3	3	3	256	344	768	1032	CoherentMotion_C#v1	1	500
751	1	5	51	1	1	3	3	312	288	936	864	CoherentMotion_C#v1	1	500
887	1	7	70	0	0	3	3	424	176	1272	528	CoherentMotion_C#v1	1	500
916	1	2	23	1	1	3	3	143	457	429	1371	CoherentMotion_C#v1	1	500
975	0	6	61	2	3	3	3	368	232	1104	696	CoherentMotion_C#v1	1	500
782	1	4	42	3	3	3	3	256	344	768	1032	CoherentMotion_C#v1	1	500
902	1	4	42	1	1	3	3	256	344	768	1032	CoherentMotion_C#v1	1	500
1187	1	6	61	1	1	3	3	368	232	1104	696	CoherentMotion_C#v1	1	500
936	1	2	23	3	3	3	3	143	457	429	1371	CoherentMotion_C#v1	1	500
1411	0	1	14	2	0	3	3	87	513	261	1539	CoherentMotion_C#v1	1	500
1083	0	2	23	2	3	3	3	143	457	429	1371	CoherentMotion_C#v1	1	500
1017	0	0	5	0	1	3	3	31	569	93	1707	CoherentMotion_C#v1	1	500
875	0	6	61	2	1	3	3	368	232	1104	696	CoherentMotion_C#v1	1	500
967	1	4	42	3	3	3	3	256	344	768	1032	CoherentMotion_C#v1	1	500
837	0	3	33	3	1	3	3	199	401	597	1203	CoherentMotion_C#v1	1	500
1166	1	1	14	0	0	3	3	87	513	261	1539	CoherentMotion_C#v1	1	500
931	1	7	70	1	1	3	3	424	176	1272	528	CoherentMotion_C#v1	1	500
815	1	4	42	3	3	3	3	256	344	768	1032	CoherentMotion_C#v1	1	500
1080	0	3	33	2	0	3	3	199	401	597	1203	CoherentMotion_C#v1	1	500
779	1	3	33	3	3	3	3	199	401	597	1203	CoherentMotion_C#v1	1	500
755	0	0	5	2	1	3	3	31	569	93	1707	CoherentMotion_C#v1	1	500
905	0	0	5	2	1	3	3	31	569	93	1707	CoherentMotion_C#v1	1	500
998	1	7	70	2	2	3	3	424	176	1272	528	CoherentMotion_C#v1	1	500
726	1	6	61	0	0	3	3	368	232	1104	696	CoherentMotion_C#v1	1	500
812	1	5	51	3	3	3	3	312	288	936	864	CoherentMotion_C#v1	1	500
999	1	0	5	0	0	3	3	31	569	93	1707	CoherentMotion_C#v1	1	500
1685	1	4	42	2	2	3	3	256	344	768	1032	CoherentMotion_C#v1	1	500
1029	0	4	42	0	3	3	3	256	344	768	1032	CoherentMotion_C#v1	1	500
885	1	0	5	1	1	3	3	31	569	93	1707	CoherentMotion_C#v1	1	500
961	1	5	51	1	1	3	3	312	288	936	864	CoherentMotion_C#v1	1	500
878	0	5	51	2	0	3	3	312	288	936	864	CoherentMotion_C#v1	1	500
1016	0	1	14	1	2	3	3	87	513	261	1539	CoherentMotion_C#v1	1	500
776	1	1	14	3	3	3	3	87	513	261	1539	CoherentMotion_C#v1	1	500
850	1	1	14	1	1	3	3	87	513	261	1539	CoherentMotion_C#v1	1	500
717	1	7	70	1	1	3	3	424	176	1272	528	CoherentMotion_C#v1	1	500
836	1	1	14	1	1	3	3	87	513	261	1539	CoherentMotion_C#v1	1	500
1070	1	5	51	2	2	3	3	312	288	936	864	CoherentMotion_C#v1	1	500
767	1	4	42	3	3	3	3	256	344	768	1032	CoherentMotion_C#v1	1	500
728	1	2	23	1	1	3	3	143	457	429	1371	CoherentMotion_C#v1	1	500
672	1	5	51	0	0	3	3	312	288	936	864	CoherentMotion_C#v1	1	500
629	1	3	33	0	0	3	3	199	401	597	1203	CoherentMotion_C#v1	1	500
698	1	4	42	1	1	3	3	256	344	768	1032	CoherentMotion_C#v1	1	500
769	0	3	33	2	1	3	3	199	401	597	1203	CoherentMotion_C#v1	1	500
761	1	1	14	1	1	3	3	87	513	261	1539	CoherentMotion_C#v1	1	500
786	1	5	51	2	2	3	3	312	288	936	864	CoherentMotion_C#v1	1	500
812	1	0	5	1	1	3	3	31	569	93	1707	CoherentMotion_C#v1	1	500
740	1	2	23	2	2	3	3	143	457	429	1371	CoherentMotion_C#v1	1	500
670	1	7	70	1	1	3	3	424	176	1272	528	CoherentMotion_C#v1	1	500
643	1	5	51	3	3	3	3	312	288	936	864	CoherentMotion_C#v1	1	500
747	1	4	42	3	3	3	3	256	344	768	1032	CoherentMotion_C#v1	1	500
593	1	7	70	3	3	3	3	424	176	1272	528	CoherentMotion_C#v1	1	500
1173	0	4	42	2	0	3	3	256	344	768	1032	CoherentMotion_C#v1	1	500
918	1	0	5	2	2	3	3	31	569	93	1707	CoherentMotion_C#v1	1	500
644	1	6	61	1	1	3	3	368	232	1104	696	CoherentMotion_C#v1	1	500
826	0	6	61	2	0	3	3	368	232	1104	696	CoherentMotion_C#v1	1	500
805	1	1	14	3	3	3	3	87	513	261	1539	CoherentMotion_C#v1	1	500
796	1	2	23	0	0	3	3	143	457	429	1371	CoherentMotion_C#v1	1	500
695	1	3	33	0	0	3	3	199	401	597	1203	CoherentMotion_C#v1	1	500
588	1	6	61	1	1	3	3	368	232	1104	696	CoherentMotion_C#v1	1	500
1037	1	0	5	1	1	3	3	31	569	93	1707	CoherentMotion_C#v1	1	500
733	1	3	33	3	3	3	3	199	401	597	1203	CoherentMotion_C#v1	1	500
723	0	1	14	2	1	3	3	87	513	261	1539	CoherentMotion_C#v1	1	500
844	0	0	5	2	1	3	3	31	569	93	1707	CoherentMotion_C#v1	1	500
1063	0	2	23	2	3	3	3	143	457	429	1371	CoherentMotion_C#v1	1	500
1383	1	2	23	0	0	3	3	143	457	429	1371	CoherentMotion_C#v1	1	500
1311	0	5	51	1	0	3	3	312	288	936	864	CoherentMotion_C#v1	1	500
806	1	5	51	1	1	3	3	312	288	936	864	CoherentMotion_C#v1	1	500
1022	0	5	51	0	3	3	3	312	288	936	864	CoherentMotion_C#v1	1	500
1006	1	2	23	0	0	3	3	143	457	429	1371	CoherentMotion_C#v1	1	500
953	1	1	14	2	2	3	3	87	513	261	1539	CoherentMotion_C#v1	1	500
954	1	3	33	0	0	3	3	199	401	597	1203	CoherentMotion_C#v1	1	500
888	0	0	5	0	1	3	3	31	569	93	1707	CoherentMotion_C#v1	1	500
803	1	2	23	1	1	3	3	143	457	429	1371	CoherentMotion_C#v1	1	500
813	0	1	14	0	3	3	3	87	513	261	1539	CoherentMotion_C#v1	1	500
776	0	2	23	2	3	3	3	143	457	429	1371	CoherentMotion_C#v1	1	500
864	1	7	70	1	1	3	3	424	176	1272	528	CoherentMotion_C#v1	1	500
1148	0	7	70	2	1	3	3	424	176	1272	528	CoherentMotion_C#v1	1	500
1117	0	4	42	2	0	3	3	256	344	768	1032	CoherentMotion_C#v1	1	500
1054	0	7	70	2	3	3	3	424	176	1272	528	CoherentMotion_C#v1	1	500
668	0	3	33	0	1	3	3	199	401	597	1203	CoherentMotion_C#v1	1	500
756	1	7	70	3	3	3	3	424	176	1272	528	CoherentMotion_C#v1	1	500
781	1	3	33	0	0	3	3	199	401	597	1203	CoherentMotion_C#v1	1	500
742	0	0	5	1	0	3	3	31	569	93	1707	CoherentMotion_C#v1	1	500
765	0	0	5	3	0	3	3	31	569	93	1707	CoherentMotion_C#v1	1	500
982	1	1	14	0	0	3	3	87	513	261	1539	CoherentMotion_C#v1	1	500
1174	1	3	33	0	0	3	3	199	401	597	1203	CoherentMotion_C#v1	1	500
1383	0	1	14	2	0	3	3	87	513	261	1539	CoherentMotion_C#v1	1	500
1199	1	1	14	1	1	3	3	87	513	261	1539	CoherentMotion_C#v1	1	500
1154	0	1	14	0	1	3	3	87	513	261	1539	CoherentMotion_C#v1	1	500
869	1	2	23	2	2	3	3	143	457	429	1371	CoherentMotion_C#v1	1	500
721	1	7	70	0	0	3	3	424	176	1272	528	CoherentMotion_C#v1	1	500
824	1	5	51	2	2	3	3	312	288	936	864	CoherentMotion_C#v1	1	500
689	1	7	70	3	3	3	3	424	176	1272	528	CoherentMotion_C#v1	1	500
633	1	4	42	3	3	3	3	256	344	768	1032	CoherentMotion_C#v1	1	500
589	1	3	33	3	3	3	3	199	401	597	1203	CoherentMotion_C#v1	1	500
1025	1	3	33	2	2	3	3	199	401	597	1203	CoherentMotion_C#v1	1	500
674	1	5	51	0	0	3	3	312	288	936	864	CoherentMotion_C#v1	1	500
680	1	7	70	3	3	3	3	424	176	1272	528	CoherentMotion_C#v1	1	500
701	1	3	33	3	3	3	3	199	401	597	1203	CoherentMotion_C#v1	1	500
837	0	0	5	1	3	3	3	31	569	93	1707	CoherentMotion_C#v1	1	500
843	1	5	51	0	0	3	3	312	288	936	864	CoherentMotion_C#v1	1	500
1001	1	4	42	3	3	3	3	256	344	768	1032	CoherentMotion_C#v1	1	500
937	1	6	61	0	0	3	3	368	232	1104	696	CoherentMotion_C#v1	1	500
950	1	6	61	1	1	3	3	368	232	1104	696	CoherentMotion_C#v1	1	500
979	0	0	5	1	0	3	3	31	569	93	1707	CoherentMotion_C#v1	1	500
801	1	3	33	1	1	3	3	199	401	597	1203	CoherentMotion_C#v1	1	500
874	1	4	42	0	0	3	3	256	344	768	1032	CoherentMotion_C#v1	1	500
838	1	7	70	0	0	3	3	424	176	1272	528	CoherentMotion_C#v1	1	500
928	1	4	42	3	3	3	3	256	344	768	1032	CoherentMotion_C#v1	1	500
828	0	0	5	2	1	3	3	31	569	93	1707	CoherentMotion_C#v1	1	500
1286	0	1	14	0	2	3	3	87	513	261	1539	CoherentMotion_C#v1	1	500
844	1	7	70	1	1	3	3	424	176	1272	528	CoherentMotion_C#v1	1	500
760	1	5	51	0	0	3	3	312	288	936	864	CoherentMotion_C#v1	1	500
1152	0	0	5	3	0	3	3	31	569	93	1707	CoherentMotion_C#v1	1	500
884	1	6	61	3	3	3	3	368	232	1104	696	CoherentMotion_C#v1	1	500
863	1	6	61	2	2	3	3	368	232	1104	696	CoherentMotion_C#v1	1	500
955	1	6	61	2	2	3	3	368	232	1104	696	CoherentMotion_C#v1	1	500
872	0	1	14	2	0	3	3	87	513	261	1539	CoherentMotion_C#v1	1	500
787	1	3	33	1	1	3	3	199	401	597	1203	CoherentMotion_C#v1	1	500
941	0	1	14	1	3	3	3	87	513	261	1539	CoherentMotion_C#v1	1	500
858	1	7	70	0	0	3	3	424	176	1272	528	CoherentMotion_C#v1	1	500
885	0	0	5	0	2	3	3	31	569	93	1707	CoherentMotion_C#v1	1	500
1120	1	0	5	0	0	3	3	31	569	93	1707	CoherentMotion_C#v1	1	500
851	1	7	70	0	0	3	3	424	176	1272	528	CoherentMotion_C#v1	1	500
940	1	7	70	0	0	3	3	424	176	1272	528	CoherentMotion_C#v1	1	500
791	1	4	42	1	1	3	3	256	344	768	1032	CoherentMotion_C#v1	1	500
870	1	2	23	3	3	3	3	143	457	429	1371	CoherentMotion_C#v1	1	500
864	1	5	51	2	2	3	3	312	288	936	864	CoherentMotion_C#v1	1	500
1098	1	2	23	2	2	3	3	143	457	429	1371	CoherentMotion_C#v1	1	500
919	1	6	61	3	3	3	3	368	232	1104	696	CoherentMotion_C#v1	1	500
1094	1	4	42	2	2	3	3	256	344	768	1032	CoherentMotion_C#v1	1	500
744	1	6	61	1	1	3	3	368	232	1104	696	CoherentMotion_C#v1	1	500
911	1	1	14	1	1	3	3	87	513	261	1539	CoherentMotion_C#v1	1	500
697	1	7	70	3	3	3	3	424	176	1272	528	CoherentMotion_C#v1	1	500
644	1	4	42	1	1	3	3	256	344	768	1032	CoherentMotion_C#v1	1	500
650	0	2	23	1	3	3	3	143	457	429	1371	CoherentMotion_C#v1	1	500
751	1	7	70	1	1	3	3	424	176	1272	528	CoherentMotion_C#v1	1	500
661	1	5	51	3	3	3	3	312	288	936	864	CoherentMotion_C#v1	1	500
814	1	2	23	3	3	3	3	143	457	429	1371	CoherentMotion_C#v1	1	500
886	1	7	70	0	0	3	3	424	176	1272	528	CoherentMotion_C#v1	1	500
898	1	4	42	2	2	3	3	256	344	768	1032	CoherentMotion_C#v1	1	500
1230	0	2	23	0	3	3	3	143	457	429	1371	CoherentMotion_C#v1	1	500
786	1	2	23	3	3	3	3	143	457	429	1371	CoherentMotion_C#v1	1	500
859	1	6	61	3	3	3	3	368	232	1104	696	CoherentMotion_C#v1	1	500
903	1	5	51	2	2	3	3	312	288	936	864	CoherentMotion_C#v1	1	500
1170	0	1	14	1	2	3	3	87	513	261	1539	CoherentMotion_C#v1	1	500
1157	1	0	5	0	0	3	3	31	569	93	1707	CoherentMotion_C#v1	1	500
1079	1	1	14	0	0	3	3	87	513	261	1539	CoherentMotion_C#v1	1	500
856	1	6	61	1	1	3	3	368	232	1104	696	CoherentMotion_C#v1	1	500
686	1	5	51	3	3	3	3	312	288	936	864	CoherentMotion_C#v1	1	500
711	1	4	42	0	0	3	3	256	344	768	1032	CoherentMotion_C#v1	1	500
832	1	5	51	2	2	3	3	312	288	936	864	CoherentMotion_C#v1	1	500
922	0	0	5	3	0	3	3	31	569	93	1707	CoherentMotion_C#v1	1	500
741	1	4	42	3	3	3	3	256	344	768	1032	CoherentMotion_C#v1	1	500
906	1	4	42	0	0	3	3	256	344	768	1032	CoherentMotion_C#v1	1	500
970	1	2	23	0	0	3	3	143	457	429	1371	CoherentMotion_C#v1	1	500
808	1	5	51	2	2	3	3	312	288	936	864	CoherentMotion_C#v1	1	500
738	1	5	51	0	0	3	3	312	288	936	864	CoherentMotion_C#v1	1	500
678	1	7	70	2	2	3	3	424	176	1272	528	CoherentMotion_C#v1	1	500
893	1	4	42	1	1	3	3	256	344	768	1032	CoherentMotion_C#v1	1	500
712	1	4	42	1	1	3	3	256	344	768	1032	CoherentMotion_C#v1	1	500
768	1	3	33	2	2	3	3	199	401	597	1203	CoherentMotion_C#v1	1	500
725	1	6	61	2	2	3	3	368	232	1104	696	CoherentMotion_C#v1	1	500
1296	1	1	14	0	0	3	3	87	513	261	1539	CoherentMotion_C#v1	1	500
870	1	1	14	2	2	3	3	87	513	261	1539	CoherentMotion_C#v1	1	500
687	1	6	61	2	2	3	3	368	232	1104	696	CoherentMotion_C#v1	1	500
899	0	0	5	0	2	3	3	31	569	93	1707	CoherentMotion_C#v1	1	500
703	1	5	51	3	3	3	3	312	288	936	864	CoherentMotion_C#v1	1	500
778	1	7	70	0	0	3	3	424	176	1272	528	CoherentMotion_C#v1	1	500
721	1	2	23	0	0	3	3	143	457	429	1371	CoherentMotion_C#v1	1	500
662	1	4	42	1	1	3	3	256	344	768	1032	CoherentMotion_C#v1	1	500
624	1	6	61	0	0	3	3	368	232	1104	696	CoherentMotion_C#v1	1	500
580	1	7	70	3	3	3	3	424	176	1272	528	CoherentMotion_C#v1	1	500
871	1	6	61	2	2	3	3	368	232	1104	696	CoherentMotion_C#v1	1	500
755	1	6	61	2	2	3	3	368	232	1104	696	CoherentMotion_C#v1	1	500
668	1	3	33	3	3	3	3	199	401	597	1203	CoherentMotion_C#v1	1	500
802	1	1	14	3	3	3	3	87	513	261	1539	CoherentMotion_C#v1	1	500
684	1	2	23	3	3	3	3	143	457	429	1371	CoherentMotion_C#v1	1	500
1521	0	1	14	0	1	3	3	87	513	261	1539	CoherentMotion_C#v1	1	500
780	1	5	51	3	3	3	3	312	288	936	864	CoherentMotion_C#v1	1	500
821	1	4	42	1	1	3	3	256	344	768	1032	CoherentMotion_C#v1	1	500
989	1	0	5	3	3	3	3	31	569	93	1707	CoherentMotion_C#v1	1	500
714	1	6	61	0	0	3	3	368	232	1104	696	CoherentMotion_C#v1	1	500
742	1	4	42	2	2	3	3	256	344	768	1032	CoherentMotion_C#v1	1	500
780	1	2	23	1	1	3	3	143	457	429	1371	CoherentMotion_C#v1	1	500
903	1	1	14	1	1	3	3	87	513	261	1539	CoherentMotion_C#v1	1	500
915	1	3	33	1	1	3	3	199	401	597	1203	CoherentMotion_C#v1	1	500
927	1	5	51	1	1	3	3	312	288	936	864	CoherentMotion_C#v1	1	500
907	1	3	33	3	3	3	3	199	401	597	1203	CoherentMotion_C#v1	1	500
711	1	6	61	0	0	3	3	368	232	1104	696	CoherentMotion_C#v1	1	500
894	1	5	51	0	0	3	3	312	288	936	864	CoherentMotion_C#v1	1	500
617	1	3	33	3	3	3	3	199	401	597	1203	CoherentMotion_C#v1	1	500
831	1	5	51	3	3	3	3	312	288	936	864	CoherentMotion_C#v1	1	500
873	1	4	42	0	0	3	3	256	344	768	1032	CoherentMotion_C#v1	1	500
933	0	1	14	1	0	3	3	87	513	261	1539	CoherentMotion_C#v1	1	500
688	1	7	70	1	1	3	3	424	176	1272	528	CoherentMotion_C#v1	1	500
665	1	4	42	0	0	3	3	256	344	768	1032	CoherentMotion_C#v1	1	500
639	1	3	33	2	2	3	3	199	401	597	1203	CoherentMotion_C#v1	1	500
756	1	2	23	1	1	3	3	143	457	429	1371	CoherentMotion_C#v1	1	500
812	1	3	33	1	1	3	3	199	401	597	1203	CoherentMotion_C#v1	1	500
1158	1	1	14	0	0	3	3	87	513	261	1539	CoherentMotion_C#v1	1	500
729	1	2	23	1	1	3	3	143	457	429	1371	CoherentMotion_C#v1	1	500
924	0	4	42	2	0	3	3	256	344	768	1032	CoherentMotion_C#v1	1	500
796	0	1	14	3	1	3	3	87	513	261	1539	CoherentMotion_C#v1	1	500
1302	0	1	14	3	0	3	3	87	513	261	1539	CoherentMotion_C#v1	1	500
875	0	6	61	2	0	3	3	368	232	1104	696	CoherentMotion_C#v1	1	500
936	1	0	5	1	1	3	3	31	569	93	1707	CoherentMotion_C#v1	1	500
1237	0	5	51	2	1	3	3	312	288	936	864	CoherentMotion_C#v1	1	500
634	1	7	70	0	0	3	3	424	176	1272	528	CoherentMotion_C#v1	1	500
687	1	3	33	3	3	3	3	199	401	597	1203	CoherentMotion_C#v1	1	500
981	1	4	42	2	2	3	3	256	344	768	1032	CoherentMotion_C#v1	1	500
975	0	3	33	2	0	3	3	199	401	597	1203	CoherentMotion_C#v1	1	500
941	0	2	23	1	0	3	3	143	457	429	1371	CoherentMotion_C#v1	1	500
734	1	6	61	1	1	3	3	368	232	1104	696	CoherentMotion_C#v1	1	500
834	0	2	23	0	3	3	3	143	457	429	1371	CoherentMotion_C#v1	1	500
703	0	0	5	3	0	3	3	31	569	93	1707	CoherentMotion_C#v1	1	500
807	1	0	5	0	0	3	3	31	569	93	1707	CoherentMotion_C#v1	1	500
671	1	6	61	3	3	3	3	368	232	1104	696	CoherentMotion_C#v1	1	500
599	1	5	51	1	1	3	3	312	288	936	864	CoherentMotion_C#v1	1	500
636	1	6	61	3	3	3	3	368	232	1104	696	CoherentMotion_C#v1	1	500
652	1	6	61	0	0	3	3	368	232	1104	696	CoherentMotion_C#v1	1	500
646	1	7	70	1	1	3	3	424	176	1272	528	CoherentMotion_C#v1	1	500
746	1	1	14	3	3	3	3	87	513	261	1539	CoherentMotion_C#v1	1	500
626	1	2	23	1	1	3	3	143	457	429	1371	CoherentMotion_C#v1	1	500
744	1	6	61	2	2	3	3	368	232	1104	696	CoherentMotion_C#v1	1	500
592	1	2	23	1	1	3	3	143	457	429	1371	CoherentMotion_C#v1	1	500
725	1	1	14	0	0	3	3	87	513	261	1539	CoherentMotion_C#v1	1	500
545	0	5	51	0	3	3	3	312	288	936	864	CoherentMotion_C#v1	1	500
622	1	3	33	3	3	3	3	199	401	597	1203	CoherentMotion_C#v1	1	500
836	1	2	23	2	2	3	3	143	457	429	1371	CoherentMotion_C#v1	1	500
574	1	6	61	1	1	3	3	368	232	1104	696	CoherentMotion_C#v1	1	500
704	1	6	61	2	2	3	3	368	232	1104	696	CoherentMotion_C#v1	1	500
729	1	1	14	0	0	3	3	87	513	261	1539	CoherentMotion_C#v1	1	500
656	1	6	61	2	2	3	3	368	232	1104	696	CoherentMotion_C#v1	1	500
614	1	1	14	1	1	3	3	87	513	261	1539	CoherentMotion_C#v1	1	500
747	1	0	5	1	1	3	3	31	569	93	1707	CoherentMotion_C#v1	1	500
786	0	0	5	0	1	3	3	31	569	93	1707	CoherentMotion_C#v1	1	500
699	1	5	51	2	2	3	3	312	288	936	864	CoherentMotion_C#v1	1	500
783	0	4	42	2	1	3	3	256	344	768	1032	CoherentMotion_C#v1	1	500
1182	1	4	42	2	2	3	3	256	344	768	1032	CoherentMotion_C#v1	1	500
816	0	4	42	0	1	3	3	256	344	768	1032	CoherentMotion_C#v1	1	500
1210	0	1	14	3	1	3	3	87	513	261	1539	CoherentMotion_C#v1	1	500
734	1	6	61	0	0	3	3	368	232	1104	696	CoherentMotion_C#v1	1	500
643	1	7	70	1	1	3	3	424	176	1272	528	CoherentMotion_C#v1	1	500
682	1	5	51	0	0	3	3	312	288	936	864	CoherentMotion_C#v1	1	500
801	0	4	42	2	1	3	3	256	344	768	1032	CoherentMotion_C#v1	1	500
569	1	3	33	1	1	3	3	199	401	597	1203	CoherentMotion_C#v1	1	500
618	1	2	23	1	1	3	3	143	457	429	1371	CoherentMotion_C#v1	1	500
579	1	7	70	1	1	3	3	424	176	1272	528	CoherentMotion_C#v1	1	500
645	1	6	61	3	3	3	3	368	232	1104	696	CoherentMotion_C#v1	1	500
683	1	4	42	3	3	3	3	256	344	768	1032	CoherentMotion_C#v1	1	500
738	0	0	5	3	0	3	3	31	569	93	1707	CoherentMotion_C#v1	1	500
554	1	5	51	1	1	3	3	312	288	936	864	CoherentMotion_C#v1	1	500
573	1	7	70	3	3	3	3	424	176	1272	528	CoherentMotion_C#v1	1	500
642	0	2	23	3	1	3	3	143	457	429	1371	CoherentMotion_C#v1	1	500
677	1	5	51	0	0	3	3	312	288	936	864	CoherentMotion_C#v1	1	500
652	1	3	33	2	2	3	3	199	401	597	1203	CoherentMotion_C#v1	1	500
929	0	2	23	2	3	3	3	143	457	429	1371	CoherentMotion_C#v1	1	500
