# Supplementary material for: The Leuven Embedded Figures Test (L-EFT): measuring perception, intelligence or executive function?
Source: PeerJ. 2018 Mar 26;6:e4524. doi: 10.7717/peerj.4524 (PMC5875396; doi:10.7717/peerj.4524)
Supplement: Supplemental Information 9 [file peerj-06-4524-s009.zip › Study 1/CoherentMotion/119530CoherentMotion.csv]

ReactionTime	Accuracy	CoherenceLevel	CoherenceValue	StimDirection	RespDirection	G_MeanCoherentSpeed	G_MeanRandomSpeed	TotalCoherent	TotalRandom	TotalCoherentSpeed	TotalRandomSpeed	TestID	MainPrac	MotionDuration
6674	0	6	61	3	1	3	3	368	232	1104	696	CoherentMotion_C#v1	0	1000
2664	0	2	23	3	1	3	3	143	457	429	1371	CoherentMotion_C#v1	0	1000
1377	1	3	33	3	3	3	3	199	401	597	1203	CoherentMotion_C#v1	0	1000
1610	0	0	5	1	3	3	3	31	569	93	1707	CoherentMotion_C#v1	0	1000
2185	0	2	23	2	3	3	3	143	457	429	1371	CoherentMotion_C#v1	0	1000
1653	0	3	33	2	3	3	3	199	401	597	1203	CoherentMotion_C#v1	0	1000
1590	0	0	5	3	1	3	3	31	569	93	1707	CoherentMotion_C#v1	0	1000
1538	0	2	23	1	3	3	3	143	457	429	1371	CoherentMotion_C#v1	0	1000
1071	0	1	14	0	1	3	3	87	513	261	1539	CoherentMotion_C#v1	0	1000
1613	0	1	14	0	3	3	3	87	513	261	1539	CoherentMotion_C#v1	0	1000
1103	1	7	70	1	1	3	3	424	176	1272	528	CoherentMotion_C#v1	0	1000
1149	0	3	33	0	3	3	3	199	401	597	1203	CoherentMotion_C#v1	0	1000
1907	0	2	23	0	2	3	3	143	457	429	1371	CoherentMotion_C#v1	0	1000
1045	1	4	42	2	2	3	3	256	344	768	1032	CoherentMotion_C#v1	0	1000
1925	1	3	33	3	3	3	3	199	401	597	1203	CoherentMotion_C#v1	0	1000
1245	1	0	5	1	1	3	3	31	569	93	1707	CoherentMotion_C#v1	0	1000
1635	1	3	33	0	0	3	3	199	401	597	1203	CoherentMotion_C#v1	0	1000
1458	1	7	70	0	0	3	3	424	176	1272	528	CoherentMotion_C#v1	0	1000
1691	1	4	42	2	2	3	3	256	344	768	1032	CoherentMotion_C#v1	0	1000
1773	0	0	5	2	0	3	3	31	569	93	1707	CoherentMotion_C#v1	0	1000
1581	0	1	14	0	1	3	3	87	513	261	1539	CoherentMotion_C#v1	0	1000
1564	0	2	23	0	3	3	3	143	457	429	1371	CoherentMotion_C#v1	0	1000
1641	0	0	5	2	0	3	3	31	569	93	1707	CoherentMotion_C#v1	0	1000
1161	1	5	51	2	2	3	3	312	288	936	864	CoherentMotion_C#v1	0	1000
1643	0	2	23	1	2	3	3	143	457	429	1371	CoherentMotion_C#v1	0	1000
1612	1	5	51	0	0	3	3	312	288	936	864	CoherentMotion_C#v1	0	1000
1401	1	3	33	3	3	3	3	199	401	597	1203	CoherentMotion_C#v1	0	1000
1763	1	7	70	2	2	3	3	424	176	1272	528	CoherentMotion_C#v1	0	1000
1397	0	0	5	2	0	3	3	31	569	93	1707	CoherentMotion_C#v1	0	1000
1453	0	4	42	2	3	3	3	256	344	768	1032	CoherentMotion_C#v1	0	1000
1495	1	7	70	3	3	3	3	424	176	1272	528	CoherentMotion_C#v1	0	1000
1731	1	0	5	0	0	3	3	31	569	93	1707	CoherentMotion_C#v1	0	1000
1647	1	0	5	0	0	3	3	31	569	93	1707	CoherentMotion_C#v1	0	1000
1171	1	1	14	1	1	3	3	87	513	261	1539	CoherentMotion_C#v1	0	1000
1126	1	6	61	1	1	3	3	368	232	1104	696	CoherentMotion_C#v1	0	1000
1592	0	3	33	1	0	3	3	199	401	597	1203	CoherentMotion_C#v1	0	1000
1413	1	5	51	1	1	3	3	312	288	936	864	CoherentMotion_C#v1	0	1000
1039	1	6	61	1	1	3	3	368	232	1104	696	CoherentMotion_C#v1	0	1000
1391	1	2	23	3	3	3	3	143	457	429	1371	CoherentMotion_C#v1	0	1000
1558	0	0	5	3	1	3	3	31	569	93	1707	CoherentMotion_C#v1	0	1000
1489	1	7	70	0	0	3	3	424	176	1272	528	CoherentMotion_C#v1	0	1000
1470	0	4	42	2	1	3	3	256	344	768	1032	CoherentMotion_C#v1	0	1000
1449	1	7	70	0	0	3	3	424	176	1272	528	CoherentMotion_C#v1	0	1000
1636	0	2	23	0	1	3	3	143	457	429	1371	CoherentMotion_C#v1	0	1000
1443	1	6	61	1	1	3	3	368	232	1104	696	CoherentMotion_C#v1	0	1000
1641	0	2	23	3	1	3	3	143	457	429	1371	CoherentMotion_C#v1	0	1000
1547	1	3	33	0	0	3	3	199	401	597	1203	CoherentMotion_C#v1	0	1000
1368	1	4	42	2	2	3	3	256	344	768	1032	CoherentMotion_C#v1	0	1000
1488	0	3	33	2	1	3	3	199	401	597	1203	CoherentMotion_C#v1	0	1000
1419	1	6	61	3	3	3	3	368	232	1104	696	CoherentMotion_C#v1	0	1000
1397	0	2	23	3	0	3	3	143	457	429	1371	CoherentMotion_C#v1	0	1000
1118	1	3	33	2	2	3	3	199	401	597	1203	CoherentMotion_C#v1	0	1000
1344	1	4	42	0	0	3	3	256	344	768	1032	CoherentMotion_C#v1	0	1000
1175	0	0	5	2	0	3	3	31	569	93	1707	CoherentMotion_C#v1	0	1000
1066	1	5	51	0	0	3	3	312	288	936	864	CoherentMotion_C#v1	0	1000
1354	1	6	61	2	2	3	3	368	232	1104	696	CoherentMotion_C#v1	0	1000
1245	0	6	61	2	0	3	3	368	232	1104	696	CoherentMotion_C#v1	0	1000
1318	1	6	61	1	1	3	3	368	232	1104	696	CoherentMotion_C#v1	0	1000
1213	1	3	33	2	2	3	3	199	401	597	1203	CoherentMotion_C#v1	0	1000
1296	0	1	14	3	0	3	3	87	513	261	1539	CoherentMotion_C#v1	0	1000
1041	1	6	61	3	3	3	3	368	232	1104	696	CoherentMotion_C#v1	0	1000
1126	1	4	42	1	1	3	3	256	344	768	1032	CoherentMotion_C#v1	0	1000
1177	1	2	23	3	3	3	3	143	457	429	1371	CoherentMotion_C#v1	0	1000
1339	1	1	14	0	0	3	3	87	513	261	1539	CoherentMotion_C#v1	0	1000
1202	1	7	70	2	2	3	3	424	176	1272	528	CoherentMotion_C#v1	0	1000
1494	1	1	14	3	3	3	3	87	513	261	1539	CoherentMotion_C#v1	0	1000
1074	1	4	42	0	0	3	3	256	344	768	1032	CoherentMotion_C#v1	0	1000
1219	0	0	5	1	0	3	3	31	569	93	1707	CoherentMotion_C#v1	0	1000
1623	0	2	23	1	3	3	3	143	457	429	1371	CoherentMotion_C#v1	0	1000
1189	1	7	70	1	1	3	3	424	176	1272	528	CoherentMotion_C#v1	0	1000
1039	1	5	51	0	0	3	3	312	288	936	864	CoherentMotion_C#v1	0	1000
1127	1	7	70	2	2	3	3	424	176	1272	528	CoherentMotion_C#v1	0	1000
1040	0	6	61	2	0	3	3	368	232	1104	696	CoherentMotion_C#v1	0	1000
1465	0	1	14	0	1	3	3	87	513	261	1539	CoherentMotion_C#v1	0	1000
1093	1	3	33	1	1	3	3	199	401	597	1203	CoherentMotion_C#v1	0	1000
1093	1	7	70	3	3	3	3	424	176	1272	528	CoherentMotion_C#v1	0	1000
1206	1	4	42	0	0	3	3	256	344	768	1032	CoherentMotion_C#v1	0	1000
1146	0	1	14	3	0	3	3	87	513	261	1539	CoherentMotion_C#v1	0	1000
1405	1	3	33	0	0	3	3	199	401	597	1203	CoherentMotion_C#v1	0	1000
1109	1	3	33	3	3	3	3	199	401	597	1203	CoherentMotion_C#v1	0	1000
1934	1	7	70	1	1	3	3	424	176	1272	528	CoherentMotion_C#v1	1	500
824	1	7	70	1	1	3	3	424	176	1272	528	CoherentMotion_C#v1	1	500
834	1	3	33	0	0	3	3	199	401	597	1203	CoherentMotion_C#v1	1	500
827	0	3	33	3	0	3	3	199	401	597	1203	CoherentMotion_C#v1	1	500
758	0	0	5	2	0	3	3	31	569	93	1707	CoherentMotion_C#v1	1	500
606	1	6	61	1	1	3	3	368	232	1104	696	CoherentMotion_C#v1	1	500
596	1	6	61	3	3	3	3	368	232	1104	696	CoherentMotion_C#v1	1	500
616	1	4	42	2	2	3	3	256	344	768	1032	CoherentMotion_C#v1	1	500
877	1	2	23	2	2	3	3	143	457	429	1371	CoherentMotion_C#v1	1	500
792	0	0	5	3	2	3	3	31	569	93	1707	CoherentMotion_C#v1	1	500
674	0	0	5	3	0	3	3	31	569	93	1707	CoherentMotion_C#v1	1	500
855	1	1	14	1	1	3	3	87	513	261	1539	CoherentMotion_C#v1	1	500
962	1	2	23	3	3	3	3	143	457	429	1371	CoherentMotion_C#v1	1	500
896	1	6	61	1	1	3	3	368	232	1104	696	CoherentMotion_C#v1	1	500
859	0	0	5	1	0	3	3	31	569	93	1707	CoherentMotion_C#v1	1	500
1174	0	0	5	3	1	3	3	31	569	93	1707	CoherentMotion_C#v1	1	500
696	1	6	61	2	2	3	3	368	232	1104	696	CoherentMotion_C#v1	1	500
864	1	5	51	1	1	3	3	312	288	936	864	CoherentMotion_C#v1	1	500
1083	1	2	23	0	0	3	3	143	457	429	1371	CoherentMotion_C#v1	1	500
860	1	3	33	0	0	3	3	199	401	597	1203	CoherentMotion_C#v1	1	500
983	0	2	23	2	1	3	3	143	457	429	1371	CoherentMotion_C#v1	1	500
741	1	7	70	3	3	3	3	424	176	1272	528	CoherentMotion_C#v1	1	500
1005	0	5	51	2	0	3	3	312	288	936	864	CoherentMotion_C#v1	1	500
952	1	1	14	2	2	3	3	87	513	261	1539	CoherentMotion_C#v1	1	500
839	1	5	51	0	0	3	3	312	288	936	864	CoherentMotion_C#v1	1	500
913	1	3	33	1	1	3	3	199	401	597	1203	CoherentMotion_C#v1	1	500
783	1	2	23	0	0	3	3	143	457	429	1371	CoherentMotion_C#v1	1	500
969	1	1	14	2	2	3	3	87	513	261	1539	CoherentMotion_C#v1	1	500
1159	0	1	14	0	3	3	3	87	513	261	1539	CoherentMotion_C#v1	1	500
1958	1	2	23	1	1	3	3	143	457	429	1371	CoherentMotion_C#v1	1	500
1009	1	2	23	0	0	3	3	143	457	429	1371	CoherentMotion_C#v1	1	500
815	0	1	14	1	2	3	3	87	513	261	1539	CoherentMotion_C#v1	1	500
985	1	4	42	0	0	3	3	256	344	768	1032	CoherentMotion_C#v1	1	500
791	1	7	70	1	1	3	3	424	176	1272	528	CoherentMotion_C#v1	1	500
1024	1	3	33	3	3	3	3	199	401	597	1203	CoherentMotion_C#v1	1	500
927	1	4	42	3	3	3	3	256	344	768	1032	CoherentMotion_C#v1	1	500
877	0	0	5	3	0	3	3	31	569	93	1707	CoherentMotion_C#v1	1	500
921	0	7	70	3	1	3	3	424	176	1272	528	CoherentMotion_C#v1	1	500
805	1	5	51	0	0	3	3	312	288	936	864	CoherentMotion_C#v1	1	500
1183	1	5	51	1	1	3	3	312	288	936	864	CoherentMotion_C#v1	1	500
898	1	0	5	0	0	3	3	31	569	93	1707	CoherentMotion_C#v1	1	500
878	0	7	70	3	1	3	3	424	176	1272	528	CoherentMotion_C#v1	1	500
986	1	2	23	1	1	3	3	143	457	429	1371	CoherentMotion_C#v1	1	500
1032	0	0	5	2	0	3	3	31	569	93	1707	CoherentMotion_C#v1	1	500
1192	1	1	14	0	0	3	3	87	513	261	1539	CoherentMotion_C#v1	1	500
1130	1	0	5	2	2	3	3	31	569	93	1707	CoherentMotion_C#v1	1	500
1054	1	1	14	1	1	3	3	87	513	261	1539	CoherentMotion_C#v1	1	500
1004	1	1	14	2	2	3	3	87	513	261	1539	CoherentMotion_C#v1	1	500
699	1	6	61	1	1	3	3	368	232	1104	696	CoherentMotion_C#v1	1	500
1331	1	7	70	1	1	3	3	424	176	1272	528	CoherentMotion_C#v1	1	500
1115	0	1	14	1	2	3	3	87	513	261	1539	CoherentMotion_C#v1	1	500
792	1	7	70	1	1	3	3	424	176	1272	528	CoherentMotion_C#v1	1	500
933	1	3	33	1	1	3	3	199	401	597	1203	CoherentMotion_C#v1	1	500
882	0	0	5	3	0	3	3	31	569	93	1707	CoherentMotion_C#v1	1	500
941	0	0	5	0	2	3	3	31	569	93	1707	CoherentMotion_C#v1	1	500
827	1	4	42	2	2	3	3	256	344	768	1032	CoherentMotion_C#v1	1	500
1029	1	2	23	2	2	3	3	143	457	429	1371	CoherentMotion_C#v1	1	500
1141	0	0	5	1	0	3	3	31	569	93	1707	CoherentMotion_C#v1	1	500
967	0	7	70	3	1	3	3	424	176	1272	528	CoherentMotion_C#v1	1	500
1317	1	1	14	1	1	3	3	87	513	261	1539	CoherentMotion_C#v1	1	500
908	1	3	33	1	1	3	3	199	401	597	1203	CoherentMotion_C#v1	1	500
840	1	4	42	1	1	3	3	256	344	768	1032	CoherentMotion_C#v1	1	500
783	1	5	51	1	1	3	3	312	288	936	864	CoherentMotion_C#v1	1	500
780	1	6	61	3	3	3	3	368	232	1104	696	CoherentMotion_C#v1	1	500
785	0	7	70	3	1	3	3	424	176	1272	528	CoherentMotion_C#v1	1	500
797	1	4	42	1	1	3	3	256	344	768	1032	CoherentMotion_C#v1	1	500
1015	1	6	61	3	3	3	3	368	232	1104	696	CoherentMotion_C#v1	1	500
871	1	6	61	1	1	3	3	368	232	1104	696	CoherentMotion_C#v1	1	500
817	1	2	23	1	1	3	3	143	457	429	1371	CoherentMotion_C#v1	1	500
924	1	5	51	3	3	3	3	312	288	936	864	CoherentMotion_C#v1	1	500
760	1	3	33	0	0	3	3	199	401	597	1203	CoherentMotion_C#v1	1	500
784	1	6	61	0	0	3	3	368	232	1104	696	CoherentMotion_C#v1	1	500
729	1	4	42	1	1	3	3	256	344	768	1032	CoherentMotion_C#v1	1	500
749	1	1	14	0	0	3	3	87	513	261	1539	CoherentMotion_C#v1	1	500
602	1	7	70	2	2	3	3	424	176	1272	528	CoherentMotion_C#v1	1	500
670	1	7	70	1	1	3	3	424	176	1272	528	CoherentMotion_C#v1	1	500
724	1	4	42	1	1	3	3	256	344	768	1032	CoherentMotion_C#v1	1	500
619	1	4	42	0	0	3	3	256	344	768	1032	CoherentMotion_C#v1	1	500
592	1	6	61	1	1	3	3	368	232	1104	696	CoherentMotion_C#v1	1	500
869	1	6	61	2	2	3	3	368	232	1104	696	CoherentMotion_C#v1	1	500
831	0	2	23	2	1	3	3	143	457	429	1371	CoherentMotion_C#v1	1	500
715	0	0	5	3	1	3	3	31	569	93	1707	CoherentMotion_C#v1	1	500
1010	0	3	33	0	2	3	3	199	401	597	1203	CoherentMotion_C#v1	1	500
832	1	5	51	3	3	3	3	312	288	936	864	CoherentMotion_C#v1	1	500
651	1	5	51	2	2	3	3	312	288	936	864	CoherentMotion_C#v1	1	500
704	1	7	70	0	0	3	3	424	176	1272	528	CoherentMotion_C#v1	1	500
967	0	6	61	0	2	3	3	368	232	1104	696	CoherentMotion_C#v1	1	500
1476	0	1	14	2	0	3	3	87	513	261	1539	CoherentMotion_C#v1	1	500
767	1	5	51	1	1	3	3	312	288	936	864	CoherentMotion_C#v1	1	500
1176	1	4	42	0	0	3	3	256	344	768	1032	CoherentMotion_C#v1	1	500
619	1	6	61	2	2	3	3	368	232	1104	696	CoherentMotion_C#v1	1	500
673	1	7	70	1	1	3	3	424	176	1272	528	CoherentMotion_C#v1	1	500
742	1	7	70	3	3	3	3	424	176	1272	528	CoherentMotion_C#v1	1	500
958	0	3	33	3	1	3	3	199	401	597	1203	CoherentMotion_C#v1	1	500
620	1	3	33	2	2	3	3	199	401	597	1203	CoherentMotion_C#v1	1	500
880	1	6	61	1	1	3	3	368	232	1104	696	CoherentMotion_C#v1	1	500
1228	0	4	42	1	2	3	3	256	344	768	1032	CoherentMotion_C#v1	1	500
1073	0	7	70	0	2	3	3	424	176	1272	528	CoherentMotion_C#v1	1	500
1089	1	3	33	0	0	3	3	199	401	597	1203	CoherentMotion_C#v1	1	500
942	1	1	14	1	1	3	3	87	513	261	1539	CoherentMotion_C#v1	1	500
751	0	2	23	0	2	3	3	143	457	429	1371	CoherentMotion_C#v1	1	500
907	0	1	14	0	2	3	3	87	513	261	1539	CoherentMotion_C#v1	1	500
774	1	2	23	3	3	3	3	143	457	429	1371	CoherentMotion_C#v1	1	500
736	0	0	5	1	2	3	3	31	569	93	1707	CoherentMotion_C#v1	1	500
680	1	4	42	1	1	3	3	256	344	768	1032	CoherentMotion_C#v1	1	500
670	1	2	23	3	3	3	3	143	457	429	1371	CoherentMotion_C#v1	1	500
849	1	7	70	3	3	3	3	424	176	1272	528	CoherentMotion_C#v1	1	500
816	1	1	14	0	0	3	3	87	513	261	1539	CoherentMotion_C#v1	1	500
543	1	3	33	1	1	3	3	199	401	597	1203	CoherentMotion_C#v1	1	500
921	1	0	5	0	0	3	3	31	569	93	1707	CoherentMotion_C#v1	1	500
634	1	7	70	2	2	3	3	424	176	1272	528	CoherentMotion_C#v1	1	500
574	1	5	51	3	3	3	3	312	288	936	864	CoherentMotion_C#v1	1	500
753	0	2	23	0	2	3	3	143	457	429	1371	CoherentMotion_C#v1	1	500
636	1	4	42	0	0	3	3	256	344	768	1032	CoherentMotion_C#v1	1	500
686	1	6	61	1	1	3	3	368	232	1104	696	CoherentMotion_C#v1	1	500
598	1	0	5	2	2	3	3	31	569	93	1707	CoherentMotion_C#v1	1	500
843	1	7	70	2	2	3	3	424	176	1272	528	CoherentMotion_C#v1	1	500
805	0	2	23	0	2	3	3	143	457	429	1371	CoherentMotion_C#v1	1	500
831	0	3	33	3	1	3	3	199	401	597	1203	CoherentMotion_C#v1	1	500
617	1	4	42	2	2	3	3	256	344	768	1032	CoherentMotion_C#v1	1	500
974	1	0	5	0	0	3	3	31	569	93	1707	CoherentMotion_C#v1	1	500
779	1	5	51	3	3	3	3	312	288	936	864	CoherentMotion_C#v1	1	500
756	1	7	70	1	1	3	3	424	176	1272	528	CoherentMotion_C#v1	1	500
685	1	1	14	0	0	3	3	87	513	261	1539	CoherentMotion_C#v1	1	500
642	1	6	61	1	1	3	3	368	232	1104	696	CoherentMotion_C#v1	1	500
601	1	5	51	1	1	3	3	312	288	936	864	CoherentMotion_C#v1	1	500
653	1	7	70	0	0	3	3	424	176	1272	528	CoherentMotion_C#v1	1	500
867	1	5	51	0	0	3	3	312	288	936	864	CoherentMotion_C#v1	1	500
541	1	7	70	2	2	3	3	424	176	1272	528	CoherentMotion_C#v1	1	500
577	1	4	42	1	1	3	3	256	344	768	1032	CoherentMotion_C#v1	1	500
757	0	0	5	2	0	3	3	31	569	93	1707	CoherentMotion_C#v1	1	500
797	1	7	70	1	1	3	3	424	176	1272	528	CoherentMotion_C#v1	1	500
1013	1	1	14	3	3	3	3	87	513	261	1539	CoherentMotion_C#v1	1	500
885	1	6	61	3	3	3	3	368	232	1104	696	CoherentMotion_C#v1	1	500
958	1	0	5	0	0	3	3	31	569	93	1707	CoherentMotion_C#v1	1	500
590	1	2	23	1	1	3	3	143	457	429	1371	CoherentMotion_C#v1	1	500
961	0	1	14	3	1	3	3	87	513	261	1539	CoherentMotion_C#v1	1	500
860	0	0	5	2	0	3	3	31	569	93	1707	CoherentMotion_C#v1	1	500
1706	1	4	42	3	3	3	3	256	344	768	1032	CoherentMotion_C#v1	1	500
1322	0	0	5	1	0	3	3	31	569	93	1707	CoherentMotion_C#v1	1	500
930	1	3	33	0	0	3	3	199	401	597	1203	CoherentMotion_C#v1	1	500
751	1	6	61	0	0	3	3	368	232	1104	696	CoherentMotion_C#v1	1	500
919	1	4	42	0	0	3	3	256	344	768	1032	CoherentMotion_C#v1	1	500
884	0	3	33	2	0	3	3	199	401	597	1203	CoherentMotion_C#v1	1	500
718	1	6	61	0	0	3	3	368	232	1104	696	CoherentMotion_C#v1	1	500
871	1	1	14	1	1	3	3	87	513	261	1539	CoherentMotion_C#v1	1	500
832	1	3	33	2	2	3	3	199	401	597	1203	CoherentMotion_C#v1	1	500
782	1	3	33	3	3	3	3	199	401	597	1203	CoherentMotion_C#v1	1	500
679	1	5	51	0	0	3	3	312	288	936	864	CoherentMotion_C#v1	1	500
604	1	6	61	3	3	3	3	368	232	1104	696	CoherentMotion_C#v1	1	500
818	0	0	5	2	0	3	3	31	569	93	1707	CoherentMotion_C#v1	1	500
700	0	2	23	2	0	3	3	143	457	429	1371	CoherentMotion_C#v1	1	500
594	1	0	5	2	2	3	3	31	569	93	1707	CoherentMotion_C#v1	1	500
774	1	6	61	2	2	3	3	368	232	1104	696	CoherentMotion_C#v1	1	500
672	1	5	51	1	1	3	3	312	288	936	864	CoherentMotion_C#v1	1	500
741	1	4	42	0	0	3	3	256	344	768	1032	CoherentMotion_C#v1	1	500
670	0	0	5	1	2	3	3	31	569	93	1707	CoherentMotion_C#v1	1	500
1667	1	1	14	2	2	3	3	87	513	261	1539	CoherentMotion_C#v1	1	500
787	1	4	42	3	3	3	3	256	344	768	1032	CoherentMotion_C#v1	1	500
603	1	4	42	1	1	3	3	256	344	768	1032	CoherentMotion_C#v1	1	500
625	1	6	61	3	3	3	3	368	232	1104	696	CoherentMotion_C#v1	1	500
838	1	2	23	0	0	3	3	143	457	429	1371	CoherentMotion_C#v1	1	500
764	0	0	5	3	1	3	3	31	569	93	1707	CoherentMotion_C#v1	1	500
709	1	3	33	3	3	3	3	199	401	597	1203	CoherentMotion_C#v1	1	500
927	0	2	23	0	1	3	3	143	457	429	1371	CoherentMotion_C#v1	1	500
1225	0	1	14	1	3	3	3	87	513	261	1539	CoherentMotion_C#v1	1	500
737	1	5	51	3	3	3	3	312	288	936	864	CoherentMotion_C#v1	1	500
728	1	5	51	1	1	3	3	312	288	936	864	CoherentMotion_C#v1	1	500
748	1	1	14	0	0	3	3	87	513	261	1539	CoherentMotion_C#v1	1	500
888	0	1	14	1	2	3	3	87	513	261	1539	CoherentMotion_C#v1	1	500
725	1	1	14	1	1	3	3	87	513	261	1539	CoherentMotion_C#v1	1	500
923	0	1	14	1	2	3	3	87	513	261	1539	CoherentMotion_C#v1	1	500
727	1	6	61	0	0	3	3	368	232	1104	696	CoherentMotion_C#v1	1	500
752	1	3	33	1	1	3	3	199	401	597	1203	CoherentMotion_C#v1	1	500
1928	0	2	23	0	1	3	3	143	457	429	1371	CoherentMotion_C#v1	1	500
1184	0	0	5	0	2	3	3	31	569	93	1707	CoherentMotion_C#v1	1	500
1103	1	0	5	1	1	3	3	31	569	93	1707	CoherentMotion_C#v1	1	500
819	1	3	33	1	1	3	3	199	401	597	1203	CoherentMotion_C#v1	1	500
654	1	5	51	3	3	3	3	312	288	936	864	CoherentMotion_C#v1	1	500
738	1	4	42	0	0	3	3	256	344	768	1032	CoherentMotion_C#v1	1	500
1019	0	2	23	1	2	3	3	143	457	429	1371	CoherentMotion_C#v1	1	500
682	0	0	5	0	1	3	3	31	569	93	1707	CoherentMotion_C#v1	1	500
817	1	7	70	0	0	3	3	424	176	1272	528	CoherentMotion_C#v1	1	500
700	1	4	42	0	0	3	3	256	344	768	1032	CoherentMotion_C#v1	1	500
785	1	2	23	0	0	3	3	143	457	429	1371	CoherentMotion_C#v1	1	500
811	0	0	5	2	1	3	3	31	569	93	1707	CoherentMotion_C#v1	1	500
673	1	4	42	2	2	3	3	256	344	768	1032	CoherentMotion_C#v1	1	500
618	1	7	70	1	1	3	3	424	176	1272	528	CoherentMotion_C#v1	1	500
640	1	7	70	0	0	3	3	424	176	1272	528	CoherentMotion_C#v1	1	500
565	1	6	61	2	2	3	3	368	232	1104	696	CoherentMotion_C#v1	1	500
792	0	6	61	2	0	3	3	368	232	1104	696	CoherentMotion_C#v1	1	500
590	1	5	51	1	1	3	3	312	288	936	864	CoherentMotion_C#v1	1	500
676	1	4	42	2	2	3	3	256	344	768	1032	CoherentMotion_C#v1	1	500
828	1	2	23	1	1	3	3	143	457	429	1371	CoherentMotion_C#v1	1	500
694	1	4	42	3	3	3	3	256	344	768	1032	CoherentMotion_C#v1	1	500
685	1	5	51	2	2	3	3	312	288	936	864	CoherentMotion_C#v1	1	500
724	1	1	14	0	0	3	3	87	513	261	1539	CoherentMotion_C#v1	1	500
546	1	6	61	1	1	3	3	368	232	1104	696	CoherentMotion_C#v1	1	500
702	1	5	51	2	2	3	3	312	288	936	864	CoherentMotion_C#v1	1	500
692	1	1	14	2	2	3	3	87	513	261	1539	CoherentMotion_C#v1	1	500
681	1	7	70	0	0	3	3	424	176	1272	528	CoherentMotion_C#v1	1	500
548	1	7	70	0	0	3	3	424	176	1272	528	CoherentMotion_C#v1	1	500
566	1	1	14	1	1	3	3	87	513	261	1539	CoherentMotion_C#v1	1	500
665	1	5	51	2	2	3	3	312	288	936	864	CoherentMotion_C#v1	1	500
576	1	7	70	1	1	3	3	424	176	1272	528	CoherentMotion_C#v1	1	500
898	1	3	33	2	2	3	3	199	401	597	1203	CoherentMotion_C#v1	1	500
862	1	7	70	2	2	3	3	424	176	1272	528	CoherentMotion_C#v1	1	500
1113	1	3	33	2	2	3	3	199	401	597	1203	CoherentMotion_C#v1	1	500
1096	1	5	51	1	1	3	3	312	288	936	864	CoherentMotion_C#v1	1	500
1020	1	5	51	3	3	3	3	312	288	936	864	CoherentMotion_C#v1	1	500
796	1	6	61	1	1	3	3	368	232	1104	696	CoherentMotion_C#v1	1	500
821	0	2	23	0	2	3	3	143	457	429	1371	CoherentMotion_C#v1	1	500
1407	1	0	5	2	2	3	3	31	569	93	1707	CoherentMotion_C#v1	1	500
2377	1	3	33	3	3	3	3	199	401	597	1203	CoherentMotion_C#v1	1	500
938	1	5	51	0	0	3	3	312	288	936	864	CoherentMotion_C#v1	1	500
883	1	3	33	1	1	3	3	199	401	597	1203	CoherentMotion_C#v1	1	500
673	1	6	61	1	1	3	3	368	232	1104	696	CoherentMotion_C#v1	1	500
1129	1	0	5	0	0	3	3	31	569	93	1707	CoherentMotion_C#v1	1	500
762	1	5	51	1	1	3	3	312	288	936	864	CoherentMotion_C#v1	1	500
1103	0	1	14	3	0	3	3	87	513	261	1539	CoherentMotion_C#v1	1	500
820	1	7	70	2	2	3	3	424	176	1272	528	CoherentMotion_C#v1	1	500
1004	1	3	33	0	0	3	3	199	401	597	1203	CoherentMotion_C#v1	1	500
1053	0	4	42	2	1	3	3	256	344	768	1032	CoherentMotion_C#v1	1	500
797	1	6	61	1	1	3	3	368	232	1104	696	CoherentMotion_C#v1	1	500
1158	1	2	23	3	3	3	3	143	457	429	1371	CoherentMotion_C#v1	1	500
1061	1	6	61	3	3	3	3	368	232	1104	696	CoherentMotion_C#v1	1	500
869	1	3	33	1	1	3	3	199	401	597	1203	CoherentMotion_C#v1	1	500
947	1	4	42	0	0	3	3	256	344	768	1032	CoherentMotion_C#v1	1	500
1121	1	3	33	0	0	3	3	199	401	597	1203	CoherentMotion_C#v1	1	500
691	1	1	14	1	1	3	3	87	513	261	1539	CoherentMotion_C#v1	1	500
649	1	3	33	3	3	3	3	199	401	597	1203	CoherentMotion_C#v1	1	500
559	0	1	14	0	1	3	3	87	513	261	1539	CoherentMotion_C#v1	1	500
994	1	5	51	2	2	3	3	312	288	936	864	CoherentMotion_C#v1	1	500
832	1	2	23	0	0	3	3	143	457	429	1371	CoherentMotion_C#v1	1	500
874	1	4	42	0	0	3	3	256	344	768	1032	CoherentMotion_C#v1	1	500
597	1	3	33	1	1	3	3	199	401	597	1203	CoherentMotion_C#v1	1	500
697	1	3	33	1	1	3	3	199	401	597	1203	CoherentMotion_C#v1	1	500
800	0	0	5	3	0	3	3	31	569	93	1707	CoherentMotion_C#v1	1	500
843	1	6	61	0	0	3	3	368	232	1104	696	CoherentMotion_C#v1	1	500
928	1	2	23	3	3	3	3	143	457	429	1371	CoherentMotion_C#v1	1	500
721	0	0	5	3	0	3	3	31	569	93	1707	CoherentMotion_C#v1	1	500
633	1	2	23	0	0	3	3	143	457	429	1371	CoherentMotion_C#v1	1	500
766	1	5	51	3	3	3	3	312	288	936	864	CoherentMotion_C#v1	1	500
742	0	4	42	2	0	3	3	256	344	768	1032	CoherentMotion_C#v1	1	500
654	1	7	70	3	3	3	3	424	176	1272	528	CoherentMotion_C#v1	1	500
708	1	4	42	2	2	3	3	256	344	768	1032	CoherentMotion_C#v1	1	500
843	1	7	70	0	0	3	3	424	176	1272	528	CoherentMotion_C#v1	1	500
804	1	7	70	0	0	3	3	424	176	1272	528	CoherentMotion_C#v1	1	500
751	1	2	23	0	0	3	3	143	457	429	1371	CoherentMotion_C#v1	1	500
791	1	3	33	1	1	3	3	199	401	597	1203	CoherentMotion_C#v1	1	500
735	1	6	61	1	1	3	3	368	232	1104	696	CoherentMotion_C#v1	1	500
967	0	2	23	3	0	3	3	143	457	429	1371	CoherentMotion_C#v1	1	500
773	1	4	42	3	3	3	3	256	344	768	1032	CoherentMotion_C#v1	1	500
878	0	0	5	0	3	3	3	31	569	93	1707	CoherentMotion_C#v1	1	500
699	1	6	61	2	2	3	3	368	232	1104	696	CoherentMotion_C#v1	1	500
594	1	6	61	1	1	3	3	368	232	1104	696	CoherentMotion_C#v1	1	500
998	0	1	14	2	3	3	3	87	513	261	1539	CoherentMotion_C#v1	1	500
789	1	0	5	0	0	3	3	31	569	93	1707	CoherentMotion_C#v1	1	500
974	1	2	23	2	2	3	3	143	457	429	1371	CoherentMotion_C#v1	1	500
621	0	1	14	3	1	3	3	87	513	261	1539	CoherentMotion_C#v1	1	500
882	1	1	14	0	0	3	3	87	513	261	1539	CoherentMotion_C#v1	1	500
750	1	7	70	0	0	3	3	424	176	1272	528	CoherentMotion_C#v1	1	500
756	1	3	33	0	0	3	3	199	401	597	1203	CoherentMotion_C#v1	1	500
671	1	5	51	1	1	3	3	312	288	936	864	CoherentMotion_C#v1	1	500
900	0	2	23	1	0	3	3	143	457	429	1371	CoherentMotion_C#v1	1	500
674	1	3	33	3	3	3	3	199	401	597	1203	CoherentMotion_C#v1	1	500
631	1	3	33	3	3	3	3	199	401	597	1203	CoherentMotion_C#v1	1	500
574	1	3	33	0	0	3	3	199	401	597	1203	CoherentMotion_C#v1	1	500
735	1	3	33	2	2	3	3	199	401	597	1203	CoherentMotion_C#v1	1	500
650	1	1	14	1	1	3	3	87	513	261	1539	CoherentMotion_C#v1	1	500
847	1	7	70	1	1	3	3	424	176	1272	528	CoherentMotion_C#v1	1	500
890	1	5	51	3	3	3	3	312	288	936	864	CoherentMotion_C#v1	1	500
820	1	1	14	0	0	3	3	87	513	261	1539	CoherentMotion_C#v1	1	500
671	1	1	14	2	2	3	3	87	513	261	1539	CoherentMotion_C#v1	1	500
1013	0	0	5	1	0	3	3	31	569	93	1707	CoherentMotion_C#v1	1	500
1588	1	3	33	0	0	3	3	199	401	597	1203	CoherentMotion_C#v1	1	500
686	1	4	42	1	1	3	3	256	344	768	1032	CoherentMotion_C#v1	1	500
711	1	5	51	1	1	3	3	312	288	936	864	CoherentMotion_C#v1	1	500
752	0	5	51	0	2	3	3	312	288	936	864	CoherentMotion_C#v1	1	500
615	0	3	33	2	0	3	3	199	401	597	1203	CoherentMotion_C#v1	1	500
664	1	3	33	1	1	3	3	199	401	597	1203	CoherentMotion_C#v1	1	500
766	1	2	23	0	0	3	3	143	457	429	1371	CoherentMotion_C#v1	1	500
667	1	4	42	1	1	3	3	256	344	768	1032	CoherentMotion_C#v1	1	500
672	1	2	23	2	2	3	3	143	457	429	1371	CoherentMotion_C#v1	1	500
965	0	1	14	3	2	3	3	87	513	261	1539	CoherentMotion_C#v1	1	500
2260	0	5	51	0	2	3	3	312	288	936	864	CoherentMotion_C#v1	1	500
1042	0	0	5	1	3	3	3	31	569	93	1707	CoherentMotion_C#v1	1	500
642	1	5	51	1	1	3	3	312	288	936	864	CoherentMotion_C#v1	1	500
598	1	5	51	1	1	3	3	312	288	936	864	CoherentMotion_C#v1	1	500
778	0	4	42	3	2	3	3	256	344	768	1032	CoherentMotion_C#v1	1	500
740	1	1	14	2	2	3	3	87	513	261	1539	CoherentMotion_C#v1	1	500
632	1	6	61	3	3	3	3	368	232	1104	696	CoherentMotion_C#v1	1	500
706	1	1	14	2	2	3	3	87	513	261	1539	CoherentMotion_C#v1	1	500
743	1	6	61	3	3	3	3	368	232	1104	696	CoherentMotion_C#v1	1	500
656	1	1	14	1	1	3	3	87	513	261	1539	CoherentMotion_C#v1	1	500
1030	1	4	42	0	0	3	3	256	344	768	1032	CoherentMotion_C#v1	1	500
593	1	7	70	3	3	3	3	424	176	1272	528	CoherentMotion_C#v1	1	500
1129	0	1	14	2	0	3	3	87	513	261	1539	CoherentMotion_C#v1	1	500
602	1	7	70	2	2	3	3	424	176	1272	528	CoherentMotion_C#v1	1	500
1005	0	0	5	2	3	3	3	31	569	93	1707	CoherentMotion_C#v1	1	500
813	1	3	33	3	3	3	3	199	401	597	1203	CoherentMotion_C#v1	1	500
928	0	0	5	3	2	3	3	31	569	93	1707	CoherentMotion_C#v1	1	500
831	0	3	33	3	0	3	3	199	401	597	1203	CoherentMotion_C#v1	1	500
713	1	7	70	3	3	3	3	424	176	1272	528	CoherentMotion_C#v1	1	500
864	1	3	33	2	2	3	3	199	401	597	1203	CoherentMotion_C#v1	1	500
891	0	2	23	1	2	3	3	143	457	429	1371	CoherentMotion_C#v1	1	500
775	1	4	42	0	0	3	3	256	344	768	1032	CoherentMotion_C#v1	1	500
892	0	0	5	0	2	3	3	31	569	93	1707	CoherentMotion_C#v1	1	500
1755	0	2	23	1	3	3	3	143	457	429	1371	CoherentMotion_C#v1	1	500
1166	0	2	23	1	2	3	3	143	457	429	1371	CoherentMotion_C#v1	1	500
1005	0	3	33	3	2	3	3	199	401	597	1203	CoherentMotion_C#v1	1	500
895	1	4	42	1	1	3	3	256	344	768	1032	CoherentMotion_C#v1	1	500
859	1	3	33	2	2	3	3	199	401	597	1203	CoherentMotion_C#v1	1	500
806	1	4	42	0	0	3	3	256	344	768	1032	CoherentMotion_C#v1	1	500
764	1	4	42	3	3	3	3	256	344	768	1032	CoherentMotion_C#v1	1	500
921	1	5	51	3	3	3	3	312	288	936	864	CoherentMotion_C#v1	1	500
868	1	7	70	0	0	3	3	424	176	1272	528	CoherentMotion_C#v1	1	500
671	1	6	61	2	2	3	3	368	232	1104	696	CoherentMotion_C#v1	1	500
918	1	3	33	2	2	3	3	199	401	597	1203	CoherentMotion_C#v1	1	500
739	1	0	5	2	2	3	3	31	569	93	1707	CoherentMotion_C#v1	1	500
635	1	5	51	3	3	3	3	312	288	936	864	CoherentMotion_C#v1	1	500
684	1	7	70	3	3	3	3	424	176	1272	528	CoherentMotion_C#v1	1	500
661	1	3	33	2	2	3	3	199	401	597	1203	CoherentMotion_C#v1	1	500
651	1	7	70	0	0	3	3	424	176	1272	528	CoherentMotion_C#v1	1	500
802	1	2	23	3	3	3	3	143	457	429	1371	CoherentMotion_C#v1	1	500
747	1	1	14	3	3	3	3	87	513	261	1539	CoherentMotion_C#v1	1	500
866	1	0	5	3	3	3	3	31	569	93	1707	CoherentMotion_C#v1	1	500
749	1	5	51	0	0	3	3	312	288	936	864	CoherentMotion_C#v1	1	500
742	1	1	14	0	0	3	3	87	513	261	1539	CoherentMotion_C#v1	1	500
703	1	1	14	2	2	3	3	87	513	261	1539	CoherentMotion_C#v1	1	500
885	0	2	23	1	0	3	3	143	457	429	1371	CoherentMotion_C#v1	1	500
781	0	4	42	1	3	3	3	256	344	768	1032	CoherentMotion_C#v1	1	500
746	1	2	23	1	1	3	3	143	457	429	1371	CoherentMotion_C#v1	1	500
640	0	0	5	1	0	3	3	31	569	93	1707	CoherentMotion_C#v1	1	500
711	1	5	51	3	3	3	3	312	288	936	864	CoherentMotion_C#v1	1	500
686	1	5	51	1	1	3	3	312	288	936	864	CoherentMotion_C#v1	1	500
629	1	7	70	0	0	3	3	424	176	1272	528	CoherentMotion_C#v1	1	500
570	1	5	51	0	0	3	3	312	288	936	864	CoherentMotion_C#v1	1	500
570	1	4	42	2	2	3	3	256	344	768	1032	CoherentMotion_C#v1	1	500
736	1	4	42	3	3	3	3	256	344	768	1032	CoherentMotion_C#v1	1	500
825	0	1	14	3	0	3	3	87	513	261	1539	CoherentMotion_C#v1	1	500
546	1	7	70	1	1	3	3	424	176	1272	528	CoherentMotion_C#v1	1	500
678	1	4	42	1	1	3	3	256	344	768	1032	CoherentMotion_C#v1	1	500
972	0	0	5	1	2	3	3	31	569	93	1707	CoherentMotion_C#v1	1	500
858	0	1	14	2	0	3	3	87	513	261	1539	CoherentMotion_C#v1	1	500
597	1	6	61	2	2	3	3	368	232	1104	696	CoherentMotion_C#v1	1	500
649	1	6	61	0	0	3	3	368	232	1104	696	CoherentMotion_C#v1	1	500
686	1	3	33	1	1	3	3	199	401	597	1203	CoherentMotion_C#v1	1	500
660	1	6	61	1	1	3	3	368	232	1104	696	CoherentMotion_C#v1	1	500
732	1	1	14	1	1	3	3	87	513	261	1539	CoherentMotion_C#v1	1	500
1075	1	3	33	1	1	3	3	199	401	597	1203	CoherentMotion_C#v1	1	500
707	0	2	23	0	1	3	3	143	457	429	1371	CoherentMotion_C#v1	1	500
650	1	7	70	1	1	3	3	424	176	1272	528	CoherentMotion_C#v1	1	500
656	1	5	51	3	3	3	3	312	288	936	864	CoherentMotion_C#v1	1	500
1126	1	2	23	2	2	3	3	143	457	429	1371	CoherentMotion_C#v1	1	500
840	0	2	23	0	2	3	3	143	457	429	1371	CoherentMotion_C#v1	1	500
770	1	2	23	1	1	3	3	143	457	429	1371	CoherentMotion_C#v1	1	500
793	1	5	51	3	3	3	3	312	288	936	864	CoherentMotion_C#v1	1	500
1011	0	1	14	3	2	3	3	87	513	261	1539	CoherentMotion_C#v1	1	500
643	0	1	14	3	1	3	3	87	513	261	1539	CoherentMotion_C#v1	1	500
713	0	0	5	3	0	3	3	31	569	93	1707	CoherentMotion_C#v1	1	500
719	1	5	51	0	0	3	3	312	288	936	864	CoherentMotion_C#v1	1	500
647	1	7	70	0	0	3	3	424	176	1272	528	CoherentMotion_C#v1	1	500
556	1	4	42	0	0	3	3	256	344	768	1032	CoherentMotion_C#v1	1	500
748	1	4	42	1	1	3	3	256	344	768	1032	CoherentMotion_C#v1	1	500
600	1	6	61	3	3	3	3	368	232	1104	696	CoherentMotion_C#v1	1	500
637	0	2	23	3	1	3	3	143	457	429	1371	CoherentMotion_C#v1	1	500
930	0	2	23	3	2	3	3	143	457	429	1371	CoherentMotion_C#v1	1	500
574	1	6	61	2	2	3	3	368	232	1104	696	CoherentMotion_C#v1	1	500
802	1	5	51	0	0	3	3	312	288	936	864	CoherentMotion_C#v1	1	500
542	1	5	51	3	3	3	3	312	288	936	864	CoherentMotion_C#v1	1	500
574	1	4	42	3	3	3	3	256	344	768	1032	CoherentMotion_C#v1	1	500
898	0	2	23	3	2	3	3	143	457	429	1371	CoherentMotion_C#v1	1	500
765	0	0	5	0	2	3	3	31	569	93	1707	CoherentMotion_C#v1	1	500
647	1	7	70	0	0	3	3	424	176	1272	528	CoherentMotion_C#v1	1	500
812	0	6	61	0	2	3	3	368	232	1104	696	CoherentMotion_C#v1	1	500
661	1	6	61	0	0	3	3	368	232	1104	696	CoherentMotion_C#v1	1	500
601	1	4	42	3	3	3	3	256	344	768	1032	CoherentMotion_C#v1	1	500
559	1	5	51	2	2	3	3	312	288	936	864	CoherentMotion_C#v1	1	500
594	1	7	70	3	3	3	3	424	176	1272	528	CoherentMotion_C#v1	1	500
1140	0	0	5	2	1	3	3	31	569	93	1707	CoherentMotion_C#v1	1	500
634	1	2	23	2	2	3	3	143	457	429	1371	CoherentMotion_C#v1	1	500
639	1	6	61	1	1	3	3	368	232	1104	696	CoherentMotion_C#v1	1	500
692	1	6	61	2	2	3	3	368	232	1104	696	CoherentMotion_C#v1	1	500
602	1	6	61	3	3	3	3	368	232	1104	696	CoherentMotion_C#v1	1	500
546	1	7	70	1	1	3	3	424	176	1272	528	CoherentMotion_C#v1	1	500
673	1	3	33	3	3	3	3	199	401	597	1203	CoherentMotion_C#v1	1	500
617	1	6	61	2	2	3	3	368	232	1104	696	CoherentMotion_C#v1	1	500
606	1	6	61	3	3	3	3	368	232	1104	696	CoherentMotion_C#v1	1	500
1794	1	7	70	2	2	3	3	424	176	1272	528	CoherentMotion_C#v1	1	500
756	1	6	61	0	0	3	3	368	232	1104	696	CoherentMotion_C#v1	1	500
699	1	0	5	1	1	3	3	31	569	93	1707	CoherentMotion_C#v1	1	500
580	1	4	42	3	3	3	3	256	344	768	1032	CoherentMotion_C#v1	1	500
583	1	5	51	1	1	3	3	312	288	936	864	CoherentMotion_C#v1	1	500
542	1	4	42	1	1	3	3	256	344	768	1032	CoherentMotion_C#v1	1	500
586	1	2	23	3	3	3	3	143	457	429	1371	CoherentMotion_C#v1	1	500
638	0	5	51	0	2	3	3	312	288	936	864	CoherentMotion_C#v1	1	500
870	0	4	42	0	2	3	3	256	344	768	1032	CoherentMotion_C#v1	1	500
769	0	0	5	1	3	3	3	31	569	93	1707	CoherentMotion_C#v1	1	500
635	1	0	5	1	1	3	3	31	569	93	1707	CoherentMotion_C#v1	1	500
