# Supplementary material for: The Leuven Embedded Figures Test (L-EFT): measuring perception, intelligence or executive function?
Source: PeerJ. 2018 Mar 26;6:e4524. doi: 10.7717/peerj.4524 (PMC5875396; doi:10.7717/peerj.4524)
Supplement: Supplemental Information 9 [file peerj-06-4524-s009.zip › Study 1/CoherentMotion/119590CoherentMotion.csv]

ReactionTime	Accuracy	CoherenceLevel	CoherenceValue	StimDirection	RespDirection	G_MeanCoherentSpeed	G_MeanRandomSpeed	TotalCoherent	TotalRandom	TotalCoherentSpeed	TotalRandomSpeed	TestID	MainPrac	MotionDuration
2257	0	2	23	0	3	3	3	143	457	429	1371	CoherentMotion_C#v1	0	1000
1745	1	5	51	2	2	3	3	312	288	936	864	CoherentMotion_C#v1	0	1000
1619	1	6	61	0	0	3	3	368	232	1104	696	CoherentMotion_C#v1	0	1000
1680	0	1	14	3	1	3	3	87	513	261	1539	CoherentMotion_C#v1	0	1000
1586	1	7	70	2	2	3	3	424	176	1272	528	CoherentMotion_C#v1	0	1000
1585	0	6	61	1	3	3	3	368	232	1104	696	CoherentMotion_C#v1	0	1000
1615	1	3	33	1	1	3	3	199	401	597	1203	CoherentMotion_C#v1	0	1000
2013	1	1	14	0	0	3	3	87	513	261	1539	CoherentMotion_C#v1	0	1000
1842	0	3	33	1	3	3	3	199	401	597	1203	CoherentMotion_C#v1	0	1000
1803	0	3	33	2	1	3	3	199	401	597	1203	CoherentMotion_C#v1	0	1000
1837	1	6	61	1	1	3	3	368	232	1104	696	CoherentMotion_C#v1	0	1000
1570	1	6	61	3	3	3	3	368	232	1104	696	CoherentMotion_C#v1	0	1000
1408	1	3	33	0	0	3	3	199	401	597	1203	CoherentMotion_C#v1	0	1000
1607	0	5	51	3	0	3	3	312	288	936	864	CoherentMotion_C#v1	0	1000
1443	0	0	5	1	2	3	3	31	569	93	1707	CoherentMotion_C#v1	0	1000
1564	1	7	70	3	3	3	3	424	176	1272	528	CoherentMotion_C#v1	0	1000
1470	1	1	14	1	1	3	3	87	513	261	1539	CoherentMotion_C#v1	0	1000
1575	0	4	42	0	1	3	3	256	344	768	1032	CoherentMotion_C#v1	0	1000
1412	1	3	33	0	0	3	3	199	401	597	1203	CoherentMotion_C#v1	0	1000
1582	0	2	23	3	2	3	3	143	457	429	1371	CoherentMotion_C#v1	0	1000
1660	0	2	23	3	0	3	3	143	457	429	1371	CoherentMotion_C#v1	0	1000
1900	1	5	51	3	3	3	3	312	288	936	864	CoherentMotion_C#v1	0	1000
1518	1	7	70	1	1	3	3	424	176	1272	528	CoherentMotion_C#v1	0	1000
1486	1	7	70	2	2	3	3	424	176	1272	528	CoherentMotion_C#v1	0	1000
1576	1	6	61	3	3	3	3	368	232	1104	696	CoherentMotion_C#v1	0	1000
1511	1	5	51	2	2	3	3	312	288	936	864	CoherentMotion_C#v1	0	1000
1506	0	7	70	2	0	3	3	424	176	1272	528	CoherentMotion_C#v1	0	1000
1358	0	6	61	2	1	3	3	368	232	1104	696	CoherentMotion_C#v1	0	1000
1318	1	5	51	1	1	3	3	312	288	936	864	CoherentMotion_C#v1	0	1000
1372	1	7	70	1	1	3	3	424	176	1272	528	CoherentMotion_C#v1	0	1000
1828	0	6	61	0	2	3	3	368	232	1104	696	CoherentMotion_C#v1	0	1000
1848	1	0	5	3	3	3	3	31	569	93	1707	CoherentMotion_C#v1	0	1000
1640	0	5	51	2	0	3	3	312	288	936	864	CoherentMotion_C#v1	0	1000
1402	1	7	70	3	3	3	3	424	176	1272	528	CoherentMotion_C#v1	0	1000
1396	1	5	51	3	3	3	3	312	288	936	864	CoherentMotion_C#v1	0	1000
1336	1	6	61	1	1	3	3	368	232	1104	696	CoherentMotion_C#v1	0	1000
1426	1	3	33	1	1	3	3	199	401	597	1203	CoherentMotion_C#v1	0	1000
1470	1	3	33	2	2	3	3	199	401	597	1203	CoherentMotion_C#v1	0	1000
1351	0	4	42	2	0	3	3	256	344	768	1032	CoherentMotion_C#v1	0	1000
1310	0	4	42	3	0	3	3	256	344	768	1032	CoherentMotion_C#v1	0	1000
1106	0	2	23	2	1	3	3	143	457	429	1371	CoherentMotion_C#v1	0	1000
1334	0	5	51	2	0	3	3	312	288	936	864	CoherentMotion_C#v1	0	1000
1534	0	1	14	3	2	3	3	87	513	261	1539	CoherentMotion_C#v1	0	1000
1353	1	4	42	0	0	3	3	256	344	768	1032	CoherentMotion_C#v1	0	1000
2002	0	3	33	2	0	3	3	199	401	597	1203	CoherentMotion_C#v1	0	1000
1354	1	6	61	2	2	3	3	368	232	1104	696	CoherentMotion_C#v1	0	1000
1443	0	3	33	2	1	3	3	199	401	597	1203	CoherentMotion_C#v1	0	1000
1259	1	6	61	1	1	3	3	368	232	1104	696	CoherentMotion_C#v1	0	1000
1696	1	3	33	0	0	3	3	199	401	597	1203	CoherentMotion_C#v1	0	1000
1501	0	7	70	3	0	3	3	424	176	1272	528	CoherentMotion_C#v1	0	1000
1388	1	3	33	1	1	3	3	199	401	597	1203	CoherentMotion_C#v1	0	1000
1301	0	5	51	2	1	3	3	312	288	936	864	CoherentMotion_C#v1	0	1000
1545	0	4	42	1	3	3	3	256	344	768	1032	CoherentMotion_C#v1	0	1000
1638	0	4	42	2	1	3	3	256	344	768	1032	CoherentMotion_C#v1	0	1000
1493	0	2	23	2	1	3	3	143	457	429	1371	CoherentMotion_C#v1	0	1000
1489	1	7	70	3	3	3	3	424	176	1272	528	CoherentMotion_C#v1	0	1000
1516	0	2	23	0	1	3	3	143	457	429	1371	CoherentMotion_C#v1	0	1000
1303	0	4	42	1	0	3	3	256	344	768	1032	CoherentMotion_C#v1	0	1000
1151	1	7	70	0	0	3	3	424	176	1272	528	CoherentMotion_C#v1	0	1000
1328	1	7	70	1	1	3	3	424	176	1272	528	CoherentMotion_C#v1	0	1000
2471	1	1	14	0	0	3	3	87	513	261	1539	CoherentMotion_C#v1	0	1000
1403	1	6	61	1	1	3	3	368	232	1104	696	CoherentMotion_C#v1	0	1000
1459	1	2	23	3	3	3	3	143	457	429	1371	CoherentMotion_C#v1	0	1000
1567	0	7	70	3	0	3	3	424	176	1272	528	CoherentMotion_C#v1	0	1000
1499	1	7	70	3	3	3	3	424	176	1272	528	CoherentMotion_C#v1	0	1000
1782	1	6	61	0	0	3	3	368	232	1104	696	CoherentMotion_C#v1	0	1000
1735	0	5	51	3	1	3	3	312	288	936	864	CoherentMotion_C#v1	0	1000
1548	0	0	5	0	1	3	3	31	569	93	1707	CoherentMotion_C#v1	0	1000
1447	0	3	33	3	0	3	3	199	401	597	1203	CoherentMotion_C#v1	0	1000
1410	1	4	42	1	1	3	3	256	344	768	1032	CoherentMotion_C#v1	0	1000
1388	0	4	42	0	3	3	3	256	344	768	1032	CoherentMotion_C#v1	0	1000
1617	0	5	51	2	1	3	3	312	288	936	864	CoherentMotion_C#v1	0	1000
1589	0	7	70	3	0	3	3	424	176	1272	528	CoherentMotion_C#v1	0	1000
1442	1	7	70	0	0	3	3	424	176	1272	528	CoherentMotion_C#v1	0	1000
1437	0	6	61	2	1	3	3	368	232	1104	696	CoherentMotion_C#v1	0	1000
1428	1	5	51	0	0	3	3	312	288	936	864	CoherentMotion_C#v1	0	1000
1329	1	6	61	2	2	3	3	368	232	1104	696	CoherentMotion_C#v1	0	1000
1783	0	1	14	3	0	3	3	87	513	261	1539	CoherentMotion_C#v1	0	1000
1530	0	7	70	2	1	3	3	424	176	1272	528	CoherentMotion_C#v1	0	1000
1526	0	0	5	3	0	3	3	31	569	93	1707	CoherentMotion_C#v1	0	1000
1085	1	1	14	0	0	3	3	87	513	261	1539	CoherentMotion_C#v1	1	500
1088	1	7	70	1	1	3	3	424	176	1272	528	CoherentMotion_C#v1	1	500
915	1	7	70	3	3	3	3	424	176	1272	528	CoherentMotion_C#v1	1	500
909	1	0	5	1	1	3	3	31	569	93	1707	CoherentMotion_C#v1	1	500
937	0	1	14	3	0	3	3	87	513	261	1539	CoherentMotion_C#v1	1	500
887	0	2	23	2	1	3	3	143	457	429	1371	CoherentMotion_C#v1	1	500
1010	1	5	51	3	3	3	3	312	288	936	864	CoherentMotion_C#v1	1	500
974	1	5	51	1	1	3	3	312	288	936	864	CoherentMotion_C#v1	1	500
924	1	6	61	0	0	3	3	368	232	1104	696	CoherentMotion_C#v1	1	500
973	0	1	14	2	1	3	3	87	513	261	1539	CoherentMotion_C#v1	1	500
2023	0	3	33	3	0	3	3	199	401	597	1203	CoherentMotion_C#v1	1	500
1108	0	5	51	3	1	3	3	312	288	936	864	CoherentMotion_C#v1	1	500
980	1	4	42	1	1	3	3	256	344	768	1032	CoherentMotion_C#v1	1	500
1602	0	1	14	0	1	3	3	87	513	261	1539	CoherentMotion_C#v1	1	500
1041	0	0	5	3	2	3	3	31	569	93	1707	CoherentMotion_C#v1	1	500
1728	1	5	51	3	3	3	3	312	288	936	864	CoherentMotion_C#v1	1	500
946	1	6	61	1	1	3	3	368	232	1104	696	CoherentMotion_C#v1	1	500
1037	1	6	61	2	2	3	3	368	232	1104	696	CoherentMotion_C#v1	1	500
1070	1	3	33	3	3	3	3	199	401	597	1203	CoherentMotion_C#v1	1	500
1053	0	0	5	3	1	3	3	31	569	93	1707	CoherentMotion_C#v1	1	500
1021	0	3	33	2	0	3	3	199	401	597	1203	CoherentMotion_C#v1	1	500
1710	1	5	51	0	0	3	3	312	288	936	864	CoherentMotion_C#v1	1	500
1024	1	7	70	1	1	3	3	424	176	1272	528	CoherentMotion_C#v1	1	500
939	1	3	33	3	3	3	3	199	401	597	1203	CoherentMotion_C#v1	1	500
1084	0	5	51	2	1	3	3	312	288	936	864	CoherentMotion_C#v1	1	500
1037	0	0	5	2	0	3	3	31	569	93	1707	CoherentMotion_C#v1	1	500
972	1	6	61	3	3	3	3	368	232	1104	696	CoherentMotion_C#v1	1	500
1001	0	1	14	2	0	3	3	87	513	261	1539	CoherentMotion_C#v1	1	500
987	1	5	51	1	1	3	3	312	288	936	864	CoherentMotion_C#v1	1	500
985	1	6	61	0	0	3	3	368	232	1104	696	CoherentMotion_C#v1	1	500
1031	0	4	42	0	2	3	3	256	344	768	1032	CoherentMotion_C#v1	1	500
1157	1	6	61	2	2	3	3	368	232	1104	696	CoherentMotion_C#v1	1	500
1337	0	0	5	2	1	3	3	31	569	93	1707	CoherentMotion_C#v1	1	500
989	1	5	51	3	3	3	3	312	288	936	864	CoherentMotion_C#v1	1	500
990	0	5	51	2	0	3	3	312	288	936	864	CoherentMotion_C#v1	1	500
941	1	5	51	1	1	3	3	312	288	936	864	CoherentMotion_C#v1	1	500
1162	0	2	23	0	1	3	3	143	457	429	1371	CoherentMotion_C#v1	1	500
941	1	6	61	2	2	3	3	368	232	1104	696	CoherentMotion_C#v1	1	500
1147	0	6	61	2	3	3	3	368	232	1104	696	CoherentMotion_C#v1	1	500
1021	0	6	61	2	1	3	3	368	232	1104	696	CoherentMotion_C#v1	1	500
1323	0	0	5	2	1	3	3	31	569	93	1707	CoherentMotion_C#v1	1	500
1059	1	6	61	1	1	3	3	368	232	1104	696	CoherentMotion_C#v1	1	500
1155	1	5	51	1	1	3	3	312	288	936	864	CoherentMotion_C#v1	1	500
1155	0	0	5	1	0	3	3	31	569	93	1707	CoherentMotion_C#v1	1	500
1031	0	3	33	0	2	3	3	199	401	597	1203	CoherentMotion_C#v1	1	500
1272	1	0	5	0	0	3	3	31	569	93	1707	CoherentMotion_C#v1	1	500
1278	0	3	33	1	0	3	3	199	401	597	1203	CoherentMotion_C#v1	1	500
1283	0	1	14	0	1	3	3	87	513	261	1539	CoherentMotion_C#v1	1	500
1432	0	2	23	0	3	3	3	143	457	429	1371	CoherentMotion_C#v1	1	500
1330	0	2	23	0	2	3	3	143	457	429	1371	CoherentMotion_C#v1	1	500
985	1	4	42	3	3	3	3	256	344	768	1032	CoherentMotion_C#v1	1	500
983	1	7	70	3	3	3	3	424	176	1272	528	CoherentMotion_C#v1	1	500
982	0	1	14	2	3	3	3	87	513	261	1539	CoherentMotion_C#v1	1	500
1204	0	7	70	2	0	3	3	424	176	1272	528	CoherentMotion_C#v1	1	500
1208	1	4	42	0	0	3	3	256	344	768	1032	CoherentMotion_C#v1	1	500
1211	1	7	70	2	2	3	3	424	176	1272	528	CoherentMotion_C#v1	1	500
1057	1	6	61	3	3	3	3	368	232	1104	696	CoherentMotion_C#v1	1	500
1104	1	4	42	0	0	3	3	256	344	768	1032	CoherentMotion_C#v1	1	500
1186	1	0	5	3	3	3	3	31	569	93	1707	CoherentMotion_C#v1	1	500
1045	1	3	33	1	1	3	3	199	401	597	1203	CoherentMotion_C#v1	1	500
1140	0	6	61	3	1	3	3	368	232	1104	696	CoherentMotion_C#v1	1	500
1063	1	7	70	1	1	3	3	424	176	1272	528	CoherentMotion_C#v1	1	500
1111	0	4	42	2	0	3	3	256	344	768	1032	CoherentMotion_C#v1	1	500
1049	0	4	42	2	1	3	3	256	344	768	1032	CoherentMotion_C#v1	1	500
1113	1	7	70	0	0	3	3	424	176	1272	528	CoherentMotion_C#v1	1	500
1035	0	1	14	1	0	3	3	87	513	261	1539	CoherentMotion_C#v1	1	500
1017	1	5	51	3	3	3	3	312	288	936	864	CoherentMotion_C#v1	1	500
1079	0	3	33	2	0	3	3	199	401	597	1203	CoherentMotion_C#v1	1	500
1097	0	0	5	0	1	3	3	31	569	93	1707	CoherentMotion_C#v1	1	500
1195	1	2	23	0	0	3	3	143	457	429	1371	CoherentMotion_C#v1	1	500
1054	1	1	14	3	3	3	3	87	513	261	1539	CoherentMotion_C#v1	1	500
1375	1	6	61	2	2	3	3	368	232	1104	696	CoherentMotion_C#v1	1	500
953	1	2	23	1	1	3	3	143	457	429	1371	CoherentMotion_C#v1	1	500
1398	0	4	42	1	3	3	3	256	344	768	1032	CoherentMotion_C#v1	1	500
1265	0	4	42	0	2	3	3	256	344	768	1032	CoherentMotion_C#v1	1	500
992	1	3	33	1	1	3	3	199	401	597	1203	CoherentMotion_C#v1	1	500
1106	1	7	70	1	1	3	3	424	176	1272	528	CoherentMotion_C#v1	1	500
1364	0	0	5	3	0	3	3	31	569	93	1707	CoherentMotion_C#v1	1	500
1580	0	2	23	2	0	3	3	143	457	429	1371	CoherentMotion_C#v1	1	500
922	1	7	70	0	0	3	3	424	176	1272	528	CoherentMotion_C#v1	1	500
1719	0	6	61	2	1	3	3	368	232	1104	696	CoherentMotion_C#v1	1	500
1031	1	6	61	3	3	3	3	368	232	1104	696	CoherentMotion_C#v1	1	500
965	1	7	70	1	1	3	3	424	176	1272	528	CoherentMotion_C#v1	1	500
1136	1	6	61	2	2	3	3	368	232	1104	696	CoherentMotion_C#v1	1	500
1159	1	6	61	3	3	3	3	368	232	1104	696	CoherentMotion_C#v1	1	500
1080	1	7	70	0	0	3	3	424	176	1272	528	CoherentMotion_C#v1	1	500
1065	1	4	42	3	3	3	3	256	344	768	1032	CoherentMotion_C#v1	1	500
986	1	5	51	3	3	3	3	312	288	936	864	CoherentMotion_C#v1	1	500
1048	1	1	14	3	3	3	3	87	513	261	1539	CoherentMotion_C#v1	1	500
952	0	0	5	2	3	3	3	31	569	93	1707	CoherentMotion_C#v1	1	500
1217	0	2	23	3	0	3	3	143	457	429	1371	CoherentMotion_C#v1	1	500
1338	0	1	14	3	1	3	3	87	513	261	1539	CoherentMotion_C#v1	1	500
1041	1	4	42	2	2	3	3	256	344	768	1032	CoherentMotion_C#v1	1	500
976	1	7	70	1	1	3	3	424	176	1272	528	CoherentMotion_C#v1	1	500
973	1	4	42	3	3	3	3	256	344	768	1032	CoherentMotion_C#v1	1	500
2024	1	0	5	3	3	3	3	31	569	93	1707	CoherentMotion_C#v1	1	500
1764	0	3	33	0	3	3	3	199	401	597	1203	CoherentMotion_C#v1	1	500
1045	0	2	23	2	1	3	3	143	457	429	1371	CoherentMotion_C#v1	1	500
1031	0	4	42	2	0	3	3	256	344	768	1032	CoherentMotion_C#v1	1	500
871	1	6	61	1	1	3	3	368	232	1104	696	CoherentMotion_C#v1	1	500
1168	0	1	14	0	2	3	3	87	513	261	1539	CoherentMotion_C#v1	1	500
1288	0	1	14	0	2	3	3	87	513	261	1539	CoherentMotion_C#v1	1	500
1005	1	3	33	0	0	3	3	199	401	597	1203	CoherentMotion_C#v1	1	500
956	1	2	23	0	0	3	3	143	457	429	1371	CoherentMotion_C#v1	1	500
987	1	3	33	2	2	3	3	199	401	597	1203	CoherentMotion_C#v1	1	500
906	1	5	51	0	0	3	3	312	288	936	864	CoherentMotion_C#v1	1	500
978	1	5	51	0	0	3	3	312	288	936	864	CoherentMotion_C#v1	1	500
996	0	1	14	1	3	3	3	87	513	261	1539	CoherentMotion_C#v1	1	500
978	1	1	14	1	1	3	3	87	513	261	1539	CoherentMotion_C#v1	1	500
976	1	1	14	1	1	3	3	87	513	261	1539	CoherentMotion_C#v1	1	500
958	1	6	61	1	1	3	3	368	232	1104	696	CoherentMotion_C#v1	1	500
859	1	2	23	1	1	3	3	143	457	429	1371	CoherentMotion_C#v1	1	500
885	0	0	5	1	3	3	3	31	569	93	1707	CoherentMotion_C#v1	1	500
898	1	7	70	0	0	3	3	424	176	1272	528	CoherentMotion_C#v1	1	500
910	0	1	14	3	0	3	3	87	513	261	1539	CoherentMotion_C#v1	1	500
921	1	3	33	2	2	3	3	199	401	597	1203	CoherentMotion_C#v1	1	500
839	1	4	42	0	0	3	3	256	344	768	1032	CoherentMotion_C#v1	1	500
834	1	3	33	3	3	3	3	199	401	597	1203	CoherentMotion_C#v1	1	500
823	1	3	33	1	1	3	3	199	401	597	1203	CoherentMotion_C#v1	1	500
822	1	6	61	2	2	3	3	368	232	1104	696	CoherentMotion_C#v1	1	500
815	0	2	23	2	0	3	3	143	457	429	1371	CoherentMotion_C#v1	1	500
714	1	2	23	1	1	3	3	143	457	429	1371	CoherentMotion_C#v1	1	500
737	1	2	23	0	0	3	3	143	457	429	1371	CoherentMotion_C#v1	1	500
1145	0	5	51	0	3	3	3	312	288	936	864	CoherentMotion_C#v1	1	500
938	1	4	42	0	0	3	3	256	344	768	1032	CoherentMotion_C#v1	1	500
868	0	2	23	2	1	3	3	143	457	429	1371	CoherentMotion_C#v1	1	500
755	1	7	70	0	0	3	3	424	176	1272	528	CoherentMotion_C#v1	1	500
780	1	4	42	1	1	3	3	256	344	768	1032	CoherentMotion_C#v1	1	500
690	1	4	42	0	0	3	3	256	344	768	1032	CoherentMotion_C#v1	1	500
779	0	0	5	2	1	3	3	31	569	93	1707	CoherentMotion_C#v1	1	500
1108	1	7	70	1	1	3	3	424	176	1272	528	CoherentMotion_C#v1	1	500
822	1	5	51	3	3	3	3	312	288	936	864	CoherentMotion_C#v1	1	500
640	1	6	61	1	1	3	3	368	232	1104	696	CoherentMotion_C#v1	1	500
837	1	6	61	2	2	3	3	368	232	1104	696	CoherentMotion_C#v1	1	500
910	1	4	42	0	0	3	3	256	344	768	1032	CoherentMotion_C#v1	1	500
763	1	7	70	2	2	3	3	424	176	1272	528	CoherentMotion_C#v1	1	500
788	1	7	70	1	1	3	3	424	176	1272	528	CoherentMotion_C#v1	1	500
1277	0	0	5	1	0	3	3	31	569	93	1707	CoherentMotion_C#v1	1	500
754	0	0	5	2	3	3	3	31	569	93	1707	CoherentMotion_C#v1	1	500
634	1	5	51	1	1	3	3	312	288	936	864	CoherentMotion_C#v1	1	500
640	1	5	51	0	0	3	3	312	288	936	864	CoherentMotion_C#v1	1	500
819	1	3	33	3	3	3	3	199	401	597	1203	CoherentMotion_C#v1	1	500
735	1	4	42	2	2	3	3	256	344	768	1032	CoherentMotion_C#v1	1	500
759	1	5	51	3	3	3	3	312	288	936	864	CoherentMotion_C#v1	1	500
1214	1	1	14	3	3	3	3	87	513	261	1539	CoherentMotion_C#v1	1	500
1027	1	6	61	3	3	3	3	368	232	1104	696	CoherentMotion_C#v1	1	500
803	1	7	70	1	1	3	3	424	176	1272	528	CoherentMotion_C#v1	1	500
860	1	7	70	0	0	3	3	424	176	1272	528	CoherentMotion_C#v1	1	500
856	1	5	51	2	2	3	3	312	288	936	864	CoherentMotion_C#v1	1	500
755	1	7	70	3	3	3	3	424	176	1272	528	CoherentMotion_C#v1	1	500
1032	1	3	33	2	2	3	3	199	401	597	1203	CoherentMotion_C#v1	1	500
985	0	0	5	1	2	3	3	31	569	93	1707	CoherentMotion_C#v1	1	500
756	1	5	51	1	1	3	3	312	288	936	864	CoherentMotion_C#v1	1	500
688	1	6	61	1	1	3	3	368	232	1104	696	CoherentMotion_C#v1	1	500
918	0	2	23	3	0	3	3	143	457	429	1371	CoherentMotion_C#v1	1	500
783	1	4	42	0	0	3	3	256	344	768	1032	CoherentMotion_C#v1	1	500
876	1	5	51	0	0	3	3	312	288	936	864	CoherentMotion_C#v1	1	500
1191	0	0	5	0	3	3	3	31	569	93	1707	CoherentMotion_C#v1	1	500
887	1	4	42	0	0	3	3	256	344	768	1032	CoherentMotion_C#v1	1	500
839	1	3	33	3	3	3	3	199	401	597	1203	CoherentMotion_C#v1	1	500
1040	0	0	5	2	3	3	3	31	569	93	1707	CoherentMotion_C#v1	1	500
928	0	0	5	0	2	3	3	31	569	93	1707	CoherentMotion_C#v1	1	500
908	1	6	61	3	3	3	3	368	232	1104	696	CoherentMotion_C#v1	1	500
826	1	5	51	3	3	3	3	312	288	936	864	CoherentMotion_C#v1	1	500
821	1	7	70	1	1	3	3	424	176	1272	528	CoherentMotion_C#v1	1	500
734	1	6	61	3	3	3	3	368	232	1104	696	CoherentMotion_C#v1	1	500
982	0	0	5	0	1	3	3	31	569	93	1707	CoherentMotion_C#v1	1	500
816	1	4	42	2	2	3	3	256	344	768	1032	CoherentMotion_C#v1	1	500
927	0	7	70	3	0	3	3	424	176	1272	528	CoherentMotion_C#v1	1	500
1031	0	2	23	3	0	3	3	143	457	429	1371	CoherentMotion_C#v1	1	500
811	0	1	14	0	3	3	3	87	513	261	1539	CoherentMotion_C#v1	1	500
899	0	4	42	0	1	3	3	256	344	768	1032	CoherentMotion_C#v1	1	500
800	1	6	61	1	1	3	3	368	232	1104	696	CoherentMotion_C#v1	1	500
713	1	7	70	0	0	3	3	424	176	1272	528	CoherentMotion_C#v1	1	500
832	1	3	33	0	0	3	3	199	401	597	1203	CoherentMotion_C#v1	1	500
747	1	6	61	3	3	3	3	368	232	1104	696	CoherentMotion_C#v1	1	500
803	1	3	33	2	2	3	3	199	401	597	1203	CoherentMotion_C#v1	1	500
857	0	0	5	3	0	3	3	31	569	93	1707	CoherentMotion_C#v1	1	500
644	1	4	42	3	3	3	3	256	344	768	1032	CoherentMotion_C#v1	1	500
1070	0	2	23	0	2	3	3	143	457	429	1371	CoherentMotion_C#v1	1	500
671	1	6	61	3	3	3	3	368	232	1104	696	CoherentMotion_C#v1	1	500
804	0	2	23	0	1	3	3	143	457	429	1371	CoherentMotion_C#v1	1	500
764	1	5	51	0	0	3	3	312	288	936	864	CoherentMotion_C#v1	1	500
693	1	6	61	0	0	3	3	368	232	1104	696	CoherentMotion_C#v1	1	500
796	0	0	5	2	1	3	3	31	569	93	1707	CoherentMotion_C#v1	1	500
1030	1	0	5	1	1	3	3	31	569	93	1707	CoherentMotion_C#v1	1	500
1060	0	0	5	2	1	3	3	31	569	93	1707	CoherentMotion_C#v1	1	500
709	1	3	33	1	1	3	3	199	401	597	1203	CoherentMotion_C#v1	1	500
844	1	4	42	2	2	3	3	256	344	768	1032	CoherentMotion_C#v1	1	500
839	0	0	5	1	0	3	3	31	569	93	1707	CoherentMotion_C#v1	1	500
706	1	7	70	2	2	3	3	424	176	1272	528	CoherentMotion_C#v1	1	500
644	1	4	42	0	0	3	3	256	344	768	1032	CoherentMotion_C#v1	1	500
573	1	2	23	3	3	3	3	143	457	429	1371	CoherentMotion_C#v1	1	500
541	1	0	5	1	1	3	3	31	569	93	1707	CoherentMotion_C#v1	1	500
691	1	3	33	2	2	3	3	199	401	597	1203	CoherentMotion_C#v1	1	500
667	0	1	14	3	0	3	3	87	513	261	1539	CoherentMotion_C#v1	1	500
591	1	4	42	3	3	3	3	256	344	768	1032	CoherentMotion_C#v1	1	500
803	1	4	42	0	0	3	3	256	344	768	1032	CoherentMotion_C#v1	1	500
718	1	6	61	1	1	3	3	368	232	1104	696	CoherentMotion_C#v1	1	500
901	1	3	33	0	0	3	3	199	401	597	1203	CoherentMotion_C#v1	1	500
721	1	7	70	0	0	3	3	424	176	1272	528	CoherentMotion_C#v1	1	500
783	1	5	51	3	3	3	3	312	288	936	864	CoherentMotion_C#v1	1	500
1031	0	2	23	3	1	3	3	143	457	429	1371	CoherentMotion_C#v1	1	500
631	1	6	61	0	0	3	3	368	232	1104	696	CoherentMotion_C#v1	1	500
808	0	1	14	0	2	3	3	87	513	261	1539	CoherentMotion_C#v1	1	500
1173	0	0	5	2	1	3	3	31	569	93	1707	CoherentMotion_C#v1	1	500
888	0	1	14	0	1	3	3	87	513	261	1539	CoherentMotion_C#v1	1	500
1203	0	0	5	2	3	3	3	31	569	93	1707	CoherentMotion_C#v1	1	500
825	1	5	51	2	2	3	3	312	288	936	864	CoherentMotion_C#v1	1	500
850	1	5	51	2	2	3	3	312	288	936	864	CoherentMotion_C#v1	1	500
779	1	3	33	1	1	3	3	199	401	597	1203	CoherentMotion_C#v1	1	500
934	0	4	42	2	0	3	3	256	344	768	1032	CoherentMotion_C#v1	1	500
690	1	4	42	3	3	3	3	256	344	768	1032	CoherentMotion_C#v1	1	500
809	0	2	23	0	1	3	3	143	457	429	1371	CoherentMotion_C#v1	1	500
882	0	1	14	2	1	3	3	87	513	261	1539	CoherentMotion_C#v1	1	500
654	1	4	42	1	1	3	3	256	344	768	1032	CoherentMotion_C#v1	1	500
708	1	2	23	3	3	3	3	143	457	429	1371	CoherentMotion_C#v1	1	500
1307	1	0	5	2	2	3	3	31	569	93	1707	CoherentMotion_C#v1	1	500
898	1	1	14	0	0	3	3	87	513	261	1539	CoherentMotion_C#v1	1	500
893	0	3	33	0	1	3	3	199	401	597	1203	CoherentMotion_C#v1	1	500
889	1	7	70	2	2	3	3	424	176	1272	528	CoherentMotion_C#v1	1	500
805	1	4	42	1	1	3	3	256	344	768	1032	CoherentMotion_C#v1	1	500
766	1	6	61	1	1	3	3	368	232	1104	696	CoherentMotion_C#v1	1	500
870	0	0	5	0	3	3	3	31	569	93	1707	CoherentMotion_C#v1	1	500
690	1	7	70	0	0	3	3	424	176	1272	528	CoherentMotion_C#v1	1	500
1109	1	1	14	1	1	3	3	87	513	261	1539	CoherentMotion_C#v1	1	500
873	0	2	23	0	1	3	3	143	457	429	1371	CoherentMotion_C#v1	1	500
834	1	7	70	0	0	3	3	424	176	1272	528	CoherentMotion_C#v1	1	500
912	1	1	14	3	3	3	3	87	513	261	1539	CoherentMotion_C#v1	1	500
749	1	6	61	2	2	3	3	368	232	1104	696	CoherentMotion_C#v1	1	500
869	1	3	33	0	0	3	3	199	401	597	1203	CoherentMotion_C#v1	1	500
880	1	4	42	0	0	3	3	256	344	768	1032	CoherentMotion_C#v1	1	500
956	1	2	23	0	0	3	3	143	457	429	1371	CoherentMotion_C#v1	1	500
889	1	0	5	1	1	3	3	31	569	93	1707	CoherentMotion_C#v1	1	500
789	1	4	42	1	1	3	3	256	344	768	1032	CoherentMotion_C#v1	1	500
878	0	2	23	0	1	3	3	143	457	429	1371	CoherentMotion_C#v1	1	500
822	1	6	61	0	0	3	3	368	232	1104	696	CoherentMotion_C#v1	1	500
768	1	5	51	0	0	3	3	312	288	936	864	CoherentMotion_C#v1	1	500
701	1	3	33	0	0	3	3	199	401	597	1203	CoherentMotion_C#v1	1	500
818	0	2	23	2	1	3	3	143	457	429	1371	CoherentMotion_C#v1	1	500
588	1	4	42	0	0	3	3	256	344	768	1032	CoherentMotion_C#v1	1	500
579	0	3	33	3	0	3	3	199	401	597	1203	CoherentMotion_C#v1	1	500
582	0	7	70	3	1	3	3	424	176	1272	528	CoherentMotion_C#v1	1	500
1161	0	4	42	0	3	3	3	256	344	768	1032	CoherentMotion_C#v1	1	500
797	1	4	42	1	1	3	3	256	344	768	1032	CoherentMotion_C#v1	1	500
1154	0	1	14	3	0	3	3	87	513	261	1539	CoherentMotion_C#v1	1	500
1848	0	5	51	2	1	3	3	312	288	936	864	CoherentMotion_C#v1	1	500
893	1	6	61	3	3	3	3	368	232	1104	696	CoherentMotion_C#v1	1	500
714	1	7	70	3	3	3	3	424	176	1272	528	CoherentMotion_C#v1	1	500
752	1	3	33	1	1	3	3	199	401	597	1203	CoherentMotion_C#v1	1	500
1001	0	0	5	1	0	3	3	31	569	93	1707	CoherentMotion_C#v1	1	500
745	1	7	70	0	0	3	3	424	176	1272	528	CoherentMotion_C#v1	1	500
735	1	4	42	2	2	3	3	256	344	768	1032	CoherentMotion_C#v1	1	500
1222	0	2	23	2	0	3	3	143	457	429	1371	CoherentMotion_C#v1	1	500
1102	0	7	70	3	1	3	3	424	176	1272	528	CoherentMotion_C#v1	1	500
1311	1	1	14	3	3	3	3	87	513	261	1539	CoherentMotion_C#v1	1	500
1094	0	0	5	3	0	3	3	31	569	93	1707	CoherentMotion_C#v1	1	500
935	1	2	23	0	0	3	3	143	457	429	1371	CoherentMotion_C#v1	1	500
962	0	2	23	0	1	3	3	143	457	429	1371	CoherentMotion_C#v1	1	500
788	1	4	42	0	0	3	3	256	344	768	1032	CoherentMotion_C#v1	1	500
926	1	7	70	2	2	3	3	424	176	1272	528	CoherentMotion_C#v1	1	500
891	1	5	51	1	1	3	3	312	288	936	864	CoherentMotion_C#v1	1	500
1030	1	7	70	0	0	3	3	424	176	1272	528	CoherentMotion_C#v1	1	500
950	0	1	14	3	1	3	3	87	513	261	1539	CoherentMotion_C#v1	1	500
1011	0	5	51	2	1	3	3	312	288	936	864	CoherentMotion_C#v1	1	500
850	1	5	51	3	3	3	3	312	288	936	864	CoherentMotion_C#v1	1	500
686	1	5	51	1	1	3	3	312	288	936	864	CoherentMotion_C#v1	1	500
737	1	5	51	3	3	3	3	312	288	936	864	CoherentMotion_C#v1	1	500
654	1	7	70	0	0	3	3	424	176	1272	528	CoherentMotion_C#v1	1	500
949	0	3	33	2	0	3	3	199	401	597	1203	CoherentMotion_C#v1	1	500
706	1	7	70	0	0	3	3	424	176	1272	528	CoherentMotion_C#v1	1	500
729	1	5	51	3	3	3	3	312	288	936	864	CoherentMotion_C#v1	1	500
736	1	5	51	2	2	3	3	312	288	936	864	CoherentMotion_C#v1	1	500
679	0	0	5	2	0	3	3	31	569	93	1707	CoherentMotion_C#v1	1	500
782	1	7	70	2	2	3	3	424	176	1272	528	CoherentMotion_C#v1	1	500
695	1	5	51	0	0	3	3	312	288	936	864	CoherentMotion_C#v1	1	500
813	1	3	33	2	2	3	3	199	401	597	1203	CoherentMotion_C#v1	1	500
872	0	4	42	3	0	3	3	256	344	768	1032	CoherentMotion_C#v1	1	500
787	1	3	33	1	1	3	3	199	401	597	1203	CoherentMotion_C#v1	1	500
941	1	2	23	2	2	3	3	143	457	429	1371	CoherentMotion_C#v1	1	500
1098	1	5	51	1	1	3	3	312	288	936	864	CoherentMotion_C#v1	1	500
682	1	3	33	3	3	3	3	199	401	597	1203	CoherentMotion_C#v1	1	500
704	1	2	23	1	1	3	3	143	457	429	1371	CoherentMotion_C#v1	1	500
649	1	7	70	1	1	3	3	424	176	1272	528	CoherentMotion_C#v1	1	500
588	0	2	23	0	1	3	3	143	457	429	1371	CoherentMotion_C#v1	1	500
10881	1	2	23	3	3	3	3	143	457	429	1371	CoherentMotion_C#v1	1	500
876	0	1	14	0	3	3	3	87	513	261	1539	CoherentMotion_C#v1	1	500
827	1	3	33	2	2	3	3	199	401	597	1203	CoherentMotion_C#v1	1	500
868	0	0	5	1	2	3	3	31	569	93	1707	CoherentMotion_C#v1	1	500
671	0	1	14	2	1	3	3	87	513	261	1539	CoherentMotion_C#v1	1	500
597	0	4	42	0	1	3	3	256	344	768	1032	CoherentMotion_C#v1	1	500
712	1	0	5	1	1	3	3	31	569	93	1707	CoherentMotion_C#v1	1	500
688	1	2	23	0	0	3	3	143	457	429	1371	CoherentMotion_C#v1	1	500
694	1	4	42	0	0	3	3	256	344	768	1032	CoherentMotion_C#v1	1	500
732	1	4	42	2	2	3	3	256	344	768	1032	CoherentMotion_C#v1	1	500
581	0	0	5	3	0	3	3	31	569	93	1707	CoherentMotion_C#v1	1	500
697	1	5	51	3	3	3	3	312	288	936	864	CoherentMotion_C#v1	1	500
639	1	7	70	3	3	3	3	424	176	1272	528	CoherentMotion_C#v1	1	500
613	0	1	14	2	1	3	3	87	513	261	1539	CoherentMotion_C#v1	1	500
601	0	1	14	2	1	3	3	87	513	261	1539	CoherentMotion_C#v1	1	500
1102	1	0	5	1	1	3	3	31	569	93	1707	CoherentMotion_C#v1	1	500
707	1	6	61	1	1	3	3	368	232	1104	696	CoherentMotion_C#v1	1	500
762	0	2	23	2	3	3	3	143	457	429	1371	CoherentMotion_C#v1	1	500
787	1	5	51	0	0	3	3	312	288	936	864	CoherentMotion_C#v1	1	500
605	1	6	61	3	3	3	3	368	232	1104	696	CoherentMotion_C#v1	1	500
669	1	3	33	1	1	3	3	199	401	597	1203	CoherentMotion_C#v1	1	500
822	1	7	70	3	3	3	3	424	176	1272	528	CoherentMotion_C#v1	1	500
786	1	1	14	1	1	3	3	87	513	261	1539	CoherentMotion_C#v1	1	500
842	1	0	5	3	3	3	3	31	569	93	1707	CoherentMotion_C#v1	1	500
787	1	4	42	0	0	3	3	256	344	768	1032	CoherentMotion_C#v1	1	500
606	1	7	70	2	2	3	3	424	176	1272	528	CoherentMotion_C#v1	1	500
1006	0	0	5	0	1	3	3	31	569	93	1707	CoherentMotion_C#v1	1	500
685	1	1	14	2	2	3	3	87	513	261	1539	CoherentMotion_C#v1	1	500
727	1	5	51	3	3	3	3	312	288	936	864	CoherentMotion_C#v1	1	500
1007	0	2	23	2	0	3	3	143	457	429	1371	CoherentMotion_C#v1	1	500
1053	0	2	23	2	3	3	3	143	457	429	1371	CoherentMotion_C#v1	1	500
765	1	1	14	1	1	3	3	87	513	261	1539	CoherentMotion_C#v1	1	500
839	1	6	61	2	2	3	3	368	232	1104	696	CoherentMotion_C#v1	1	500
737	1	5	51	3	3	3	3	312	288	936	864	CoherentMotion_C#v1	1	500
646	1	6	61	0	0	3	3	368	232	1104	696	CoherentMotion_C#v1	1	500
637	1	5	51	3	3	3	3	312	288	936	864	CoherentMotion_C#v1	1	500
786	1	4	42	2	2	3	3	256	344	768	1032	CoherentMotion_C#v1	1	500
715	1	1	14	0	0	3	3	87	513	261	1539	CoherentMotion_C#v1	1	500
899	1	1	14	0	0	3	3	87	513	261	1539	CoherentMotion_C#v1	1	500
799	1	3	33	1	1	3	3	199	401	597	1203	CoherentMotion_C#v1	1	500
773	1	7	70	2	2	3	3	424	176	1272	528	CoherentMotion_C#v1	1	500
978	0	2	23	1	0	3	3	143	457	429	1371	CoherentMotion_C#v1	1	500
1276	0	3	33	0	3	3	3	199	401	597	1203	CoherentMotion_C#v1	1	500
757	0	4	42	2	1	3	3	256	344	768	1032	CoherentMotion_C#v1	1	500
798	1	4	42	3	3	3	3	256	344	768	1032	CoherentMotion_C#v1	1	500
663	1	7	70	1	1	3	3	424	176	1272	528	CoherentMotion_C#v1	1	500
1021	0	2	23	2	3	3	3	143	457	429	1371	CoherentMotion_C#v1	1	500
892	1	6	61	1	1	3	3	368	232	1104	696	CoherentMotion_C#v1	1	500
888	1	3	33	3	3	3	3	199	401	597	1203	CoherentMotion_C#v1	1	500
624	0	2	23	2	1	3	3	143	457	429	1371	CoherentMotion_C#v1	1	500
709	1	7	70	3	3	3	3	424	176	1272	528	CoherentMotion_C#v1	1	500
801	0	1	14	2	1	3	3	87	513	261	1539	CoherentMotion_C#v1	1	500
1002	1	7	70	3	3	3	3	424	176	1272	528	CoherentMotion_C#v1	1	500
1545	0	0	5	1	3	3	3	31	569	93	1707	CoherentMotion_C#v1	1	500
1044	0	1	14	2	0	3	3	87	513	261	1539	CoherentMotion_C#v1	1	500
1108	0	3	33	1	0	3	3	199	401	597	1203	CoherentMotion_C#v1	1	500
773	1	1	14	1	1	3	3	87	513	261	1539	CoherentMotion_C#v1	1	500
750	1	1	14	1	1	3	3	87	513	261	1539	CoherentMotion_C#v1	1	500
743	0	1	14	2	1	3	3	87	513	261	1539	CoherentMotion_C#v1	1	500
717	1	5	51	0	0	3	3	312	288	936	864	CoherentMotion_C#v1	1	500
822	0	3	33	3	1	3	3	199	401	597	1203	CoherentMotion_C#v1	1	500
864	1	5	51	3	3	3	3	312	288	936	864	CoherentMotion_C#v1	1	500
779	1	6	61	1	1	3	3	368	232	1104	696	CoherentMotion_C#v1	1	500
644	1	5	51	3	3	3	3	312	288	936	864	CoherentMotion_C#v1	1	500
713	0	0	5	3	1	3	3	31	569	93	1707	CoherentMotion_C#v1	1	500
720	1	7	70	2	2	3	3	424	176	1272	528	CoherentMotion_C#v1	1	500
696	1	4	42	1	1	3	3	256	344	768	1032	CoherentMotion_C#v1	1	500
575	1	5	51	3	3	3	3	312	288	936	864	CoherentMotion_C#v1	1	500
689	1	6	61	2	2	3	3	368	232	1104	696	CoherentMotion_C#v1	1	500
921	0	2	23	3	2	3	3	143	457	429	1371	CoherentMotion_C#v1	1	500
645	1	7	70	0	0	3	3	424	176	1272	528	CoherentMotion_C#v1	1	500
810	1	1	14	3	3	3	3	87	513	261	1539	CoherentMotion_C#v1	1	500
757	0	1	14	0	3	3	3	87	513	261	1539	CoherentMotion_C#v1	1	500
893	1	2	23	1	1	3	3	143	457	429	1371	CoherentMotion_C#v1	1	500
810	1	6	61	2	2	3	3	368	232	1104	696	CoherentMotion_C#v1	1	500
691	1	4	42	1	1	3	3	256	344	768	1032	CoherentMotion_C#v1	1	500
745	1	2	23	3	3	3	3	143	457	429	1371	CoherentMotion_C#v1	1	500
721	1	3	33	0	0	3	3	199	401	597	1203	CoherentMotion_C#v1	1	500
648	1	6	61	1	1	3	3	368	232	1104	696	CoherentMotion_C#v1	1	500
718	1	6	61	2	2	3	3	368	232	1104	696	CoherentMotion_C#v1	1	500
821	1	0	5	0	0	3	3	31	569	93	1707	CoherentMotion_C#v1	1	500
816	0	2	23	2	3	3	3	143	457	429	1371	CoherentMotion_C#v1	1	500
873	0	1	14	2	1	3	3	87	513	261	1539	CoherentMotion_C#v1	1	500
692	1	3	33	3	3	3	3	199	401	597	1203	CoherentMotion_C#v1	1	500
908	0	2	23	1	3	3	3	143	457	429	1371	CoherentMotion_C#v1	1	500
679	1	6	61	0	0	3	3	368	232	1104	696	CoherentMotion_C#v1	1	500
732	0	0	5	3	0	3	3	31	569	93	1707	CoherentMotion_C#v1	1	500
597	1	5	51	3	3	3	3	312	288	936	864	CoherentMotion_C#v1	1	500
1003	0	2	23	2	1	3	3	143	457	429	1371	CoherentMotion_C#v1	1	500
650	1	3	33	1	1	3	3	199	401	597	1203	CoherentMotion_C#v1	1	500
686	1	3	33	0	0	3	3	199	401	597	1203	CoherentMotion_C#v1	1	500
903	1	3	33	2	2	3	3	199	401	597	1203	CoherentMotion_C#v1	1	500
770	1	1	14	1	1	3	3	87	513	261	1539	CoherentMotion_C#v1	1	500
699	1	6	61	2	2	3	3	368	232	1104	696	CoherentMotion_C#v1	1	500
578	1	4	42	0	0	3	3	256	344	768	1032	CoherentMotion_C#v1	1	500
612	1	3	33	0	0	3	3	199	401	597	1203	CoherentMotion_C#v1	1	500
891	0	3	33	2	0	3	3	199	401	597	1203	CoherentMotion_C#v1	1	500
723	1	7	70	1	1	3	3	424	176	1272	528	CoherentMotion_C#v1	1	500
702	1	7	70	0	0	3	3	424	176	1272	528	CoherentMotion_C#v1	1	500
1012	1	2	23	0	0	3	3	143	457	429	1371	CoherentMotion_C#v1	1	500
579	1	6	61	0	0	3	3	368	232	1104	696	CoherentMotion_C#v1	1	500
538	1	3	33	0	0	3	3	199	401	597	1203	CoherentMotion_C#v1	1	500
1784	1	5	51	0	0	3	3	312	288	936	864	CoherentMotion_C#v1	1	500
859	1	0	5	3	3	3	3	31	569	93	1707	CoherentMotion_C#v1	1	500
544	1	2	23	3	3	3	3	143	457	429	1371	CoherentMotion_C#v1	1	500
1305	0	2	23	0	3	3	3	143	457	429	1371	CoherentMotion_C#v1	1	500
864	1	3	33	1	1	3	3	199	401	597	1203	CoherentMotion_C#v1	1	500
812	1	1	14	0	0	3	3	87	513	261	1539	CoherentMotion_C#v1	1	500
566	1	6	61	1	1	3	3	368	232	1104	696	CoherentMotion_C#v1	1	500
647	1	1	14	1	1	3	3	87	513	261	1539	CoherentMotion_C#v1	1	500
778	1	0	5	0	0	3	3	31	569	93	1707	CoherentMotion_C#v1	1	500
646	0	0	5	2	1	3	3	31	569	93	1707	CoherentMotion_C#v1	1	500
604	0	3	33	3	0	3	3	199	401	597	1203	CoherentMotion_C#v1	1	500
608	1	0	5	0	0	3	3	31	569	93	1707	CoherentMotion_C#v1	1	500
1169	0	1	14	1	0	3	3	87	513	261	1539	CoherentMotion_C#v1	1	500
