# Supplementary material for: The Leuven Embedded Figures Test (L-EFT): measuring perception, intelligence or executive function?
Source: PeerJ. 2018 Mar 26;6:e4524. doi: 10.7717/peerj.4524 (PMC5875396; doi:10.7717/peerj.4524)
Supplement: Supplemental Information 9 [file peerj-06-4524-s009.zip › Study 1/CoherentMotion/119710CoherentMotion.csv]

ReactionTime	Accuracy	CoherenceLevel	CoherenceValue	StimDirection	RespDirection	G_MeanCoherentSpeed	G_MeanRandomSpeed	TotalCoherent	TotalRandom	TotalCoherentSpeed	TotalRandomSpeed	TestID	MainPrac	MotionDuration
5610	1	1	14	0	0	3	3	87	513	261	1539	CoherentMotion_C#v1	0	1000
1537	1	4	42	3	3	3	3	256	344	768	1032	CoherentMotion_C#v1	0	1000
1405	0	0	5	2	1	3	3	31	569	93	1707	CoherentMotion_C#v1	0	1000
1708	1	2	23	3	3	3	3	143	457	429	1371	CoherentMotion_C#v1	0	1000
1161	1	3	33	0	0	3	3	199	401	597	1203	CoherentMotion_C#v1	0	1000
1132	1	2	23	2	2	3	3	143	457	429	1371	CoherentMotion_C#v1	0	1000
3293	1	7	70	3	3	3	3	424	176	1272	528	CoherentMotion_C#v1	0	1000
1063	1	7	70	0	0	3	3	424	176	1272	528	CoherentMotion_C#v1	0	1000
1931	0	4	42	0	3	3	3	256	344	768	1032	CoherentMotion_C#v1	0	1000
1342	1	1	14	3	3	3	3	87	513	261	1539	CoherentMotion_C#v1	0	1000
1122	1	2	23	1	1	3	3	143	457	429	1371	CoherentMotion_C#v1	0	1000
1998	1	4	42	2	2	3	3	256	344	768	1032	CoherentMotion_C#v1	0	1000
1310	1	3	33	2	2	3	3	199	401	597	1203	CoherentMotion_C#v1	0	1000
1636	1	2	23	0	0	3	3	143	457	429	1371	CoherentMotion_C#v1	0	1000
1052	0	0	5	2	3	3	3	31	569	93	1707	CoherentMotion_C#v1	0	1000
1660	1	3	33	3	3	3	3	199	401	597	1203	CoherentMotion_C#v1	0	1000
1627	1	5	51	1	1	3	3	312	288	936	864	CoherentMotion_C#v1	0	1000
1674	0	2	23	2	0	3	3	143	457	429	1371	CoherentMotion_C#v1	0	1000
1257	1	6	61	2	2	3	3	368	232	1104	696	CoherentMotion_C#v1	0	1000
1607	1	6	61	0	0	3	3	368	232	1104	696	CoherentMotion_C#v1	0	1000
1380	1	7	70	1	1	3	3	424	176	1272	528	CoherentMotion_C#v1	0	1000
1334	1	5	51	3	3	3	3	312	288	936	864	CoherentMotion_C#v1	0	1000
1441	1	0	5	0	0	3	3	31	569	93	1707	CoherentMotion_C#v1	0	1000
1776	1	7	70	0	0	3	3	424	176	1272	528	CoherentMotion_C#v1	0	1000
1453	1	5	51	2	2	3	3	312	288	936	864	CoherentMotion_C#v1	0	1000
1428	1	1	14	1	1	3	3	87	513	261	1539	CoherentMotion_C#v1	0	1000
1293	0	1	14	0	3	3	3	87	513	261	1539	CoherentMotion_C#v1	0	1000
1349	1	4	42	0	0	3	3	256	344	768	1032	CoherentMotion_C#v1	0	1000
1404	1	6	61	0	0	3	3	368	232	1104	696	CoherentMotion_C#v1	0	1000
1225	0	0	5	2	1	3	3	31	569	93	1707	CoherentMotion_C#v1	0	1000
1481	0	1	14	2	3	3	3	87	513	261	1539	CoherentMotion_C#v1	0	1000
1475	1	4	42	2	2	3	3	256	344	768	1032	CoherentMotion_C#v1	0	1000
1582	0	2	23	2	1	3	3	143	457	429	1371	CoherentMotion_C#v1	0	1000
1444	0	4	42	0	2	3	3	256	344	768	1032	CoherentMotion_C#v1	0	1000
1101	0	1	14	1	3	3	3	87	513	261	1539	CoherentMotion_C#v1	0	1000
1311	1	2	23	2	2	3	3	143	457	429	1371	CoherentMotion_C#v1	0	1000
1687	1	7	70	0	0	3	3	424	176	1272	528	CoherentMotion_C#v1	0	1000
1842	1	5	51	3	3	3	3	312	288	936	864	CoherentMotion_C#v1	0	1000
1625	1	5	51	1	1	3	3	312	288	936	864	CoherentMotion_C#v1	0	1000
1376	0	3	33	1	3	3	3	199	401	597	1203	CoherentMotion_C#v1	0	1000
1479	0	1	14	3	0	3	3	87	513	261	1539	CoherentMotion_C#v1	0	1000
1396	1	6	61	3	3	3	3	368	232	1104	696	CoherentMotion_C#v1	0	1000
1851	0	1	14	2	1	3	3	87	513	261	1539	CoherentMotion_C#v1	0	1000
1401	1	7	70	2	2	3	3	424	176	1272	528	CoherentMotion_C#v1	0	1000
1432	0	2	23	0	3	3	3	143	457	429	1371	CoherentMotion_C#v1	0	1000
1804	1	4	42	1	1	3	3	256	344	768	1032	CoherentMotion_C#v1	0	1000
1366	1	2	23	3	3	3	3	143	457	429	1371	CoherentMotion_C#v1	0	1000
1444	1	6	61	3	3	3	3	368	232	1104	696	CoherentMotion_C#v1	0	1000
1456	1	6	61	2	2	3	3	368	232	1104	696	CoherentMotion_C#v1	0	1000
1466	1	7	70	3	3	3	3	424	176	1272	528	CoherentMotion_C#v1	0	1000
1525	1	6	61	1	1	3	3	368	232	1104	696	CoherentMotion_C#v1	0	1000
1824	0	1	14	0	3	3	3	87	513	261	1539	CoherentMotion_C#v1	0	1000
1379	0	1	14	2	0	3	3	87	513	261	1539	CoherentMotion_C#v1	0	1000
1316	0	0	5	0	1	3	3	31	569	93	1707	CoherentMotion_C#v1	0	1000
1340	1	5	51	3	3	3	3	312	288	936	864	CoherentMotion_C#v1	0	1000
1466	0	1	14	2	3	3	3	87	513	261	1539	CoherentMotion_C#v1	0	1000
1452	1	4	42	2	2	3	3	256	344	768	1032	CoherentMotion_C#v1	0	1000
1323	0	2	23	2	3	3	3	143	457	429	1371	CoherentMotion_C#v1	0	1000
1311	1	6	61	1	1	3	3	368	232	1104	696	CoherentMotion_C#v1	0	1000
1373	1	2	23	2	2	3	3	143	457	429	1371	CoherentMotion_C#v1	0	1000
1539	1	6	61	0	0	3	3	368	232	1104	696	CoherentMotion_C#v1	0	1000
1353	1	3	33	3	3	3	3	199	401	597	1203	CoherentMotion_C#v1	0	1000
1390	1	5	51	1	1	3	3	312	288	936	864	CoherentMotion_C#v1	0	1000
1370	1	3	33	3	3	3	3	199	401	597	1203	CoherentMotion_C#v1	0	1000
1353	1	6	61	1	1	3	3	368	232	1104	696	CoherentMotion_C#v1	0	1000
1417	1	4	42	2	2	3	3	256	344	768	1032	CoherentMotion_C#v1	0	1000
2946	0	4	42	0	3	3	3	256	344	768	1032	CoherentMotion_C#v1	0	1000
1377	1	6	61	2	2	3	3	368	232	1104	696	CoherentMotion_C#v1	0	1000
1338	0	1	14	3	0	3	3	87	513	261	1539	CoherentMotion_C#v1	0	1000
1331	1	0	5	2	2	3	3	31	569	93	1707	CoherentMotion_C#v1	0	1000
1393	1	4	42	1	1	3	3	256	344	768	1032	CoherentMotion_C#v1	0	1000
1375	1	5	51	2	2	3	3	312	288	936	864	CoherentMotion_C#v1	0	1000
1386	1	5	51	3	3	3	3	312	288	936	864	CoherentMotion_C#v1	0	1000
1322	1	4	42	2	2	3	3	256	344	768	1032	CoherentMotion_C#v1	0	1000
1314	1	5	51	0	0	3	3	312	288	936	864	CoherentMotion_C#v1	0	1000
1192	1	7	70	3	3	3	3	424	176	1272	528	CoherentMotion_C#v1	0	1000
1332	1	3	33	1	1	3	3	199	401	597	1203	CoherentMotion_C#v1	0	1000
1348	1	4	42	3	3	3	3	256	344	768	1032	CoherentMotion_C#v1	0	1000
1321	1	6	61	0	0	3	3	368	232	1104	696	CoherentMotion_C#v1	0	1000
1350	1	6	61	1	1	3	3	368	232	1104	696	CoherentMotion_C#v1	0	1000
1126	0	1	14	2	3	3	3	87	513	261	1539	CoherentMotion_C#v1	1	500
855	1	5	51	0	0	3	3	312	288	936	864	CoherentMotion_C#v1	1	500
1009	1	1	14	3	3	3	3	87	513	261	1539	CoherentMotion_C#v1	1	500
1256	0	7	70	0	2	3	3	424	176	1272	528	CoherentMotion_C#v1	1	500
1207	0	4	42	0	2	3	3	256	344	768	1032	CoherentMotion_C#v1	1	500
937	1	4	42	3	3	3	3	256	344	768	1032	CoherentMotion_C#v1	1	500
1062	1	5	51	0	0	3	3	312	288	936	864	CoherentMotion_C#v1	1	500
1007	1	6	61	2	2	3	3	368	232	1104	696	CoherentMotion_C#v1	1	500
1029	1	1	14	3	3	3	3	87	513	261	1539	CoherentMotion_C#v1	1	500
901	1	7	70	0	0	3	3	424	176	1272	528	CoherentMotion_C#v1	1	500
997	0	3	33	1	3	3	3	199	401	597	1203	CoherentMotion_C#v1	1	500
894	0	0	5	0	1	3	3	31	569	93	1707	CoherentMotion_C#v1	1	500
970	0	0	5	0	3	3	3	31	569	93	1707	CoherentMotion_C#v1	1	500
1136	0	2	23	2	1	3	3	143	457	429	1371	CoherentMotion_C#v1	1	500
1139	0	0	5	3	0	3	3	31	569	93	1707	CoherentMotion_C#v1	1	500
918	1	3	33	1	1	3	3	199	401	597	1203	CoherentMotion_C#v1	1	500
824	1	5	51	3	3	3	3	312	288	936	864	CoherentMotion_C#v1	1	500
1194	0	1	14	1	0	3	3	87	513	261	1539	CoherentMotion_C#v1	1	500
861	1	7	70	0	0	3	3	424	176	1272	528	CoherentMotion_C#v1	1	500
1050	0	1	14	0	3	3	3	87	513	261	1539	CoherentMotion_C#v1	1	500
1151	1	7	70	2	2	3	3	424	176	1272	528	CoherentMotion_C#v1	1	500
1119	0	0	5	0	3	3	3	31	569	93	1707	CoherentMotion_C#v1	1	500
1077	0	1	14	1	3	3	3	87	513	261	1539	CoherentMotion_C#v1	1	500
1086	0	2	23	1	3	3	3	143	457	429	1371	CoherentMotion_C#v1	1	500
798	1	6	61	0	0	3	3	368	232	1104	696	CoherentMotion_C#v1	1	500
1121	0	4	42	0	3	3	3	256	344	768	1032	CoherentMotion_C#v1	1	500
996	1	4	42	1	1	3	3	256	344	768	1032	CoherentMotion_C#v1	1	500
1277	0	6	61	3	1	3	3	368	232	1104	696	CoherentMotion_C#v1	1	500
1102	1	7	70	2	2	3	3	424	176	1272	528	CoherentMotion_C#v1	1	500
1326	0	5	51	0	2	3	3	312	288	936	864	CoherentMotion_C#v1	1	500
1012	1	3	33	3	3	3	3	199	401	597	1203	CoherentMotion_C#v1	1	500
1014	0	4	42	0	2	3	3	256	344	768	1032	CoherentMotion_C#v1	1	500
787	1	4	42	1	1	3	3	256	344	768	1032	CoherentMotion_C#v1	1	500
805	1	2	23	3	3	3	3	143	457	429	1371	CoherentMotion_C#v1	1	500
847	1	1	14	0	0	3	3	87	513	261	1539	CoherentMotion_C#v1	1	500
802	1	7	70	2	2	3	3	424	176	1272	528	CoherentMotion_C#v1	1	500
835	1	2	23	2	2	3	3	143	457	429	1371	CoherentMotion_C#v1	1	500
1110	1	0	5	1	1	3	3	31	569	93	1707	CoherentMotion_C#v1	1	500
838	0	6	61	1	3	3	3	368	232	1104	696	CoherentMotion_C#v1	1	500
832	1	3	33	3	3	3	3	199	401	597	1203	CoherentMotion_C#v1	1	500
883	1	3	33	3	3	3	3	199	401	597	1203	CoherentMotion_C#v1	1	500
757	0	3	33	1	3	3	3	199	401	597	1203	CoherentMotion_C#v1	1	500
823	1	6	61	2	2	3	3	368	232	1104	696	CoherentMotion_C#v1	1	500
1338	0	1	14	0	2	3	3	87	513	261	1539	CoherentMotion_C#v1	1	500
1280	1	4	42	2	2	3	3	256	344	768	1032	CoherentMotion_C#v1	1	500
893	0	1	14	1	3	3	3	87	513	261	1539	CoherentMotion_C#v1	1	500
1065	1	2	23	1	1	3	3	143	457	429	1371	CoherentMotion_C#v1	1	500
1046	0	2	23	2	3	3	3	143	457	429	1371	CoherentMotion_C#v1	1	500
811	1	5	51	0	0	3	3	312	288	936	864	CoherentMotion_C#v1	1	500
851	1	6	61	2	2	3	3	368	232	1104	696	CoherentMotion_C#v1	1	500
742	1	7	70	1	1	3	3	424	176	1272	528	CoherentMotion_C#v1	1	500
821	0	0	5	2	3	3	3	31	569	93	1707	CoherentMotion_C#v1	1	500
1056	1	5	51	0	0	3	3	312	288	936	864	CoherentMotion_C#v1	1	500
808	1	6	61	2	2	3	3	368	232	1104	696	CoherentMotion_C#v1	1	500
796	1	5	51	1	1	3	3	312	288	936	864	CoherentMotion_C#v1	1	500
851	1	5	51	2	2	3	3	312	288	936	864	CoherentMotion_C#v1	1	500
1182	0	1	14	2	1	3	3	87	513	261	1539	CoherentMotion_C#v1	1	500
816	0	0	5	0	3	3	3	31	569	93	1707	CoherentMotion_C#v1	1	500
811	1	0	5	0	0	3	3	31	569	93	1707	CoherentMotion_C#v1	1	500
1069	0	1	14	3	1	3	3	87	513	261	1539	CoherentMotion_C#v1	1	500
998	1	5	51	0	0	3	3	312	288	936	864	CoherentMotion_C#v1	1	500
883	1	4	42	1	1	3	3	256	344	768	1032	CoherentMotion_C#v1	1	500
879	1	6	61	3	3	3	3	368	232	1104	696	CoherentMotion_C#v1	1	500
971	1	7	70	1	1	3	3	424	176	1272	528	CoherentMotion_C#v1	1	500
1073	1	3	33	2	2	3	3	199	401	597	1203	CoherentMotion_C#v1	1	500
1040	1	6	61	2	2	3	3	368	232	1104	696	CoherentMotion_C#v1	1	500
1257	1	7	70	2	2	3	3	424	176	1272	528	CoherentMotion_C#v1	1	500
1430	1	2	23	0	0	3	3	143	457	429	1371	CoherentMotion_C#v1	1	500
984	0	1	14	3	0	3	3	87	513	261	1539	CoherentMotion_C#v1	1	500
798	1	6	61	3	3	3	3	368	232	1104	696	CoherentMotion_C#v1	1	500
719	1	6	61	3	3	3	3	368	232	1104	696	CoherentMotion_C#v1	1	500
976	1	4	42	2	2	3	3	256	344	768	1032	CoherentMotion_C#v1	1	500
852	1	6	61	0	0	3	3	368	232	1104	696	CoherentMotion_C#v1	1	500
862	0	3	33	2	1	3	3	199	401	597	1203	CoherentMotion_C#v1	1	500
1215	0	2	23	0	3	3	3	143	457	429	1371	CoherentMotion_C#v1	1	500
830	1	4	42	1	1	3	3	256	344	768	1032	CoherentMotion_C#v1	1	500
818	1	7	70	0	0	3	3	424	176	1272	528	CoherentMotion_C#v1	1	500
792	0	1	14	1	3	3	3	87	513	261	1539	CoherentMotion_C#v1	1	500
1265	0	1	14	3	0	3	3	87	513	261	1539	CoherentMotion_C#v1	1	500
826	1	5	51	0	0	3	3	312	288	936	864	CoherentMotion_C#v1	1	500
1220	1	3	33	3	3	3	3	199	401	597	1203	CoherentMotion_C#v1	1	500
990	1	2	23	2	2	3	3	143	457	429	1371	CoherentMotion_C#v1	1	500
880	1	2	23	3	3	3	3	143	457	429	1371	CoherentMotion_C#v1	1	500
881	1	7	70	3	3	3	3	424	176	1272	528	CoherentMotion_C#v1	1	500
878	1	6	61	1	1	3	3	368	232	1104	696	CoherentMotion_C#v1	1	500
696	1	7	70	3	3	3	3	424	176	1272	528	CoherentMotion_C#v1	1	500
671	1	5	51	0	0	3	3	312	288	936	864	CoherentMotion_C#v1	1	500
966	0	2	23	0	2	3	3	143	457	429	1371	CoherentMotion_C#v1	1	500
1116	0	3	33	1	3	3	3	199	401	597	1203	CoherentMotion_C#v1	1	500
890	1	2	23	3	3	3	3	143	457	429	1371	CoherentMotion_C#v1	1	500
937	1	6	61	2	2	3	3	368	232	1104	696	CoherentMotion_C#v1	1	500
1116	0	0	5	3	0	3	3	31	569	93	1707	CoherentMotion_C#v1	1	500
854	1	2	23	2	2	3	3	143	457	429	1371	CoherentMotion_C#v1	1	500
698	1	6	61	3	3	3	3	368	232	1104	696	CoherentMotion_C#v1	1	500
866	1	4	42	0	0	3	3	256	344	768	1032	CoherentMotion_C#v1	1	500
844	1	6	61	3	3	3	3	368	232	1104	696	CoherentMotion_C#v1	1	500
798	1	3	33	0	0	3	3	199	401	597	1203	CoherentMotion_C#v1	1	500
1084	1	3	33	2	2	3	3	199	401	597	1203	CoherentMotion_C#v1	1	500
768	1	6	61	2	2	3	3	368	232	1104	696	CoherentMotion_C#v1	1	500
728	1	7	70	3	3	3	3	424	176	1272	528	CoherentMotion_C#v1	1	500
1085	1	6	61	0	0	3	3	368	232	1104	696	CoherentMotion_C#v1	1	500
1052	1	1	14	0	0	3	3	87	513	261	1539	CoherentMotion_C#v1	1	500
785	1	4	42	3	3	3	3	256	344	768	1032	CoherentMotion_C#v1	1	500
925	1	6	61	0	0	3	3	368	232	1104	696	CoherentMotion_C#v1	1	500
801	1	6	61	2	2	3	3	368	232	1104	696	CoherentMotion_C#v1	1	500
946	0	2	23	0	3	3	3	143	457	429	1371	CoherentMotion_C#v1	1	500
815	1	5	51	1	1	3	3	312	288	936	864	CoherentMotion_C#v1	1	500
768	1	3	33	0	0	3	3	199	401	597	1203	CoherentMotion_C#v1	1	500
803	1	3	33	2	2	3	3	199	401	597	1203	CoherentMotion_C#v1	1	500
677	1	6	61	3	3	3	3	368	232	1104	696	CoherentMotion_C#v1	1	500
754	1	6	61	0	0	3	3	368	232	1104	696	CoherentMotion_C#v1	1	500
755	1	3	33	3	3	3	3	199	401	597	1203	CoherentMotion_C#v1	1	500
877	1	2	23	1	1	3	3	143	457	429	1371	CoherentMotion_C#v1	1	500
839	1	6	61	1	1	3	3	368	232	1104	696	CoherentMotion_C#v1	1	500
873	1	2	23	2	2	3	3	143	457	429	1371	CoherentMotion_C#v1	1	500
820	0	3	33	3	0	3	3	199	401	597	1203	CoherentMotion_C#v1	1	500
1006	0	2	23	1	0	3	3	143	457	429	1371	CoherentMotion_C#v1	1	500
860	0	3	33	0	3	3	3	199	401	597	1203	CoherentMotion_C#v1	1	500
849	1	7	70	2	2	3	3	424	176	1272	528	CoherentMotion_C#v1	1	500
819	1	2	23	0	0	3	3	143	457	429	1371	CoherentMotion_C#v1	1	500
1278	1	5	51	2	2	3	3	312	288	936	864	CoherentMotion_C#v1	1	500
1220	0	1	14	1	0	3	3	87	513	261	1539	CoherentMotion_C#v1	1	500
1135	0	0	5	1	0	3	3	31	569	93	1707	CoherentMotion_C#v1	1	500
745	1	7	70	3	3	3	3	424	176	1272	528	CoherentMotion_C#v1	1	500
1097	1	3	33	1	1	3	3	199	401	597	1203	CoherentMotion_C#v1	1	500
762	1	7	70	3	3	3	3	424	176	1272	528	CoherentMotion_C#v1	1	500
826	1	6	61	2	2	3	3	368	232	1104	696	CoherentMotion_C#v1	1	500
916	1	0	5	0	0	3	3	31	569	93	1707	CoherentMotion_C#v1	1	500
1582	0	4	42	1	0	3	3	256	344	768	1032	CoherentMotion_C#v1	1	500
799	0	0	5	1	3	3	3	31	569	93	1707	CoherentMotion_C#v1	1	500
680	1	5	51	3	3	3	3	312	288	936	864	CoherentMotion_C#v1	1	500
935	1	3	33	3	3	3	3	199	401	597	1203	CoherentMotion_C#v1	1	500
1393	0	1	14	3	0	3	3	87	513	261	1539	CoherentMotion_C#v1	1	500
811	1	0	5	2	2	3	3	31	569	93	1707	CoherentMotion_C#v1	1	500
973	0	6	61	3	1	3	3	368	232	1104	696	CoherentMotion_C#v1	1	500
794	0	2	23	0	2	3	3	143	457	429	1371	CoherentMotion_C#v1	1	500
659	1	4	42	3	3	3	3	256	344	768	1032	CoherentMotion_C#v1	1	500
762	1	6	61	0	0	3	3	368	232	1104	696	CoherentMotion_C#v1	1	500
1324	1	6	61	2	2	3	3	368	232	1104	696	CoherentMotion_C#v1	1	500
743	1	2	23	3	3	3	3	143	457	429	1371	CoherentMotion_C#v1	1	500
1177	0	0	5	2	1	3	3	31	569	93	1707	CoherentMotion_C#v1	1	500
1089	0	2	23	1	2	3	3	143	457	429	1371	CoherentMotion_C#v1	1	500
846	1	6	61	1	1	3	3	368	232	1104	696	CoherentMotion_C#v1	1	500
1176	0	2	23	1	2	3	3	143	457	429	1371	CoherentMotion_C#v1	1	500
1130	1	0	5	1	1	3	3	31	569	93	1707	CoherentMotion_C#v1	1	500
861	1	2	23	3	3	3	3	143	457	429	1371	CoherentMotion_C#v1	1	500
983	0	3	33	1	3	3	3	199	401	597	1203	CoherentMotion_C#v1	1	500
623	0	2	23	1	3	3	3	143	457	429	1371	CoherentMotion_C#v1	1	500
960	0	1	14	3	2	3	3	87	513	261	1539	CoherentMotion_C#v1	1	500
960	0	2	23	1	3	3	3	143	457	429	1371	CoherentMotion_C#v1	1	500
966	0	0	5	2	3	3	3	31	569	93	1707	CoherentMotion_C#v1	1	500
946	0	0	5	1	3	3	3	31	569	93	1707	CoherentMotion_C#v1	1	500
1145	0	2	23	1	0	3	3	143	457	429	1371	CoherentMotion_C#v1	1	500
882	1	6	61	2	2	3	3	368	232	1104	696	CoherentMotion_C#v1	1	500
879	0	1	14	2	3	3	3	87	513	261	1539	CoherentMotion_C#v1	1	500
831	1	3	33	1	1	3	3	199	401	597	1203	CoherentMotion_C#v1	1	500
1341	1	5	51	1	1	3	3	312	288	936	864	CoherentMotion_C#v1	1	500
996	1	3	33	2	2	3	3	199	401	597	1203	CoherentMotion_C#v1	1	500
830	1	1	14	3	3	3	3	87	513	261	1539	CoherentMotion_C#v1	1	500
1021	1	3	33	2	2	3	3	199	401	597	1203	CoherentMotion_C#v1	1	500
1164	1	4	42	1	1	3	3	256	344	768	1032	CoherentMotion_C#v1	1	500
1195	1	3	33	1	1	3	3	199	401	597	1203	CoherentMotion_C#v1	1	500
833	1	5	51	2	2	3	3	312	288	936	864	CoherentMotion_C#v1	1	500
1085	1	2	23	1	1	3	3	143	457	429	1371	CoherentMotion_C#v1	1	500
834	1	7	70	0	0	3	3	424	176	1272	528	CoherentMotion_C#v1	1	500
1048	0	1	14	0	3	3	3	87	513	261	1539	CoherentMotion_C#v1	1	500
811	1	7	70	3	3	3	3	424	176	1272	528	CoherentMotion_C#v1	1	500
961	1	4	42	0	0	3	3	256	344	768	1032	CoherentMotion_C#v1	1	500
878	0	0	5	1	2	3	3	31	569	93	1707	CoherentMotion_C#v1	1	500
683	1	6	61	3	3	3	3	368	232	1104	696	CoherentMotion_C#v1	1	500
656	1	6	61	1	1	3	3	368	232	1104	696	CoherentMotion_C#v1	1	500
735	1	6	61	2	2	3	3	368	232	1104	696	CoherentMotion_C#v1	1	500
847	0	1	14	1	3	3	3	87	513	261	1539	CoherentMotion_C#v1	1	500
1077	0	1	14	2	0	3	3	87	513	261	1539	CoherentMotion_C#v1	1	500
969	0	3	33	3	2	3	3	199	401	597	1203	CoherentMotion_C#v1	1	500
854	0	0	5	2	3	3	3	31	569	93	1707	CoherentMotion_C#v1	1	500
918	0	4	42	3	2	3	3	256	344	768	1032	CoherentMotion_C#v1	1	500
804	0	5	51	3	1	3	3	312	288	936	864	CoherentMotion_C#v1	1	500
968	0	5	51	1	0	3	3	312	288	936	864	CoherentMotion_C#v1	1	500
909	0	5	51	1	0	3	3	312	288	936	864	CoherentMotion_C#v1	1	500
794	0	6	61	1	0	3	3	368	232	1104	696	CoherentMotion_C#v1	1	500
2028	1	4	42	3	3	3	3	256	344	768	1032	CoherentMotion_C#v1	1	500
876	0	1	14	1	0	3	3	87	513	261	1539	CoherentMotion_C#v1	1	500
760	1	5	51	1	1	3	3	312	288	936	864	CoherentMotion_C#v1	1	500
1411	1	2	23	0	0	3	3	143	457	429	1371	CoherentMotion_C#v1	1	500
777	1	7	70	0	0	3	3	424	176	1272	528	CoherentMotion_C#v1	1	500
937	0	2	23	0	2	3	3	143	457	429	1371	CoherentMotion_C#v1	1	500
747	0	2	23	2	3	3	3	143	457	429	1371	CoherentMotion_C#v1	1	500
858	1	0	5	3	3	3	3	31	569	93	1707	CoherentMotion_C#v1	1	500
1330	1	2	23	2	2	3	3	143	457	429	1371	CoherentMotion_C#v1	1	500
705	1	4	42	1	1	3	3	256	344	768	1032	CoherentMotion_C#v1	1	500
782	1	7	70	3	3	3	3	424	176	1272	528	CoherentMotion_C#v1	1	500
1184	0	0	5	1	0	3	3	31	569	93	1707	CoherentMotion_C#v1	1	500
1155	1	5	51	2	2	3	3	312	288	936	864	CoherentMotion_C#v1	1	500
993	1	0	5	0	0	3	3	31	569	93	1707	CoherentMotion_C#v1	1	500
851	1	7	70	2	2	3	3	424	176	1272	528	CoherentMotion_C#v1	1	500
2127	0	5	51	0	2	3	3	312	288	936	864	CoherentMotion_C#v1	1	500
777	1	4	42	3	3	3	3	256	344	768	1032	CoherentMotion_C#v1	1	500
987	1	5	51	2	2	3	3	312	288	936	864	CoherentMotion_C#v1	1	500
985	1	3	33	0	0	3	3	199	401	597	1203	CoherentMotion_C#v1	1	500
703	1	4	42	2	2	3	3	256	344	768	1032	CoherentMotion_C#v1	1	500
779	1	7	70	1	1	3	3	424	176	1272	528	CoherentMotion_C#v1	1	500
914	0	1	14	1	3	3	3	87	513	261	1539	CoherentMotion_C#v1	1	500
856	0	1	14	2	3	3	3	87	513	261	1539	CoherentMotion_C#v1	1	500
818	0	1	14	3	2	3	3	87	513	261	1539	CoherentMotion_C#v1	1	500
1044	1	5	51	2	2	3	3	312	288	936	864	CoherentMotion_C#v1	1	500
909	0	2	23	2	0	3	3	143	457	429	1371	CoherentMotion_C#v1	1	500
906	1	3	33	2	2	3	3	199	401	597	1203	CoherentMotion_C#v1	1	500
941	0	1	14	0	2	3	3	87	513	261	1539	CoherentMotion_C#v1	1	500
961	1	4	42	2	2	3	3	256	344	768	1032	CoherentMotion_C#v1	1	500
817	1	4	42	3	3	3	3	256	344	768	1032	CoherentMotion_C#v1	1	500
1017	0	1	14	2	3	3	3	87	513	261	1539	CoherentMotion_C#v1	1	500
984	1	1	14	2	2	3	3	87	513	261	1539	CoherentMotion_C#v1	1	500
942	0	2	23	2	3	3	3	143	457	429	1371	CoherentMotion_C#v1	1	500
896	1	3	33	2	2	3	3	199	401	597	1203	CoherentMotion_C#v1	1	500
663	1	7	70	1	1	3	3	424	176	1272	528	CoherentMotion_C#v1	1	500
710	1	6	61	0	0	3	3	368	232	1104	696	CoherentMotion_C#v1	1	500
721	1	4	42	3	3	3	3	256	344	768	1032	CoherentMotion_C#v1	1	500
724	1	5	51	0	0	3	3	312	288	936	864	CoherentMotion_C#v1	1	500
949	1	1	14	3	3	3	3	87	513	261	1539	CoherentMotion_C#v1	1	500
913	0	0	5	3	1	3	3	31	569	93	1707	CoherentMotion_C#v1	1	500
700	0	4	42	0	2	3	3	256	344	768	1032	CoherentMotion_C#v1	1	500
860	0	2	23	0	2	3	3	143	457	429	1371	CoherentMotion_C#v1	1	500
855	1	5	51	0	0	3	3	312	288	936	864	CoherentMotion_C#v1	1	500
814	1	7	70	1	1	3	3	424	176	1272	528	CoherentMotion_C#v1	1	500
605	1	3	33	3	3	3	3	199	401	597	1203	CoherentMotion_C#v1	1	500
785	1	3	33	0	0	3	3	199	401	597	1203	CoherentMotion_C#v1	1	500
850	1	5	51	0	0	3	3	312	288	936	864	CoherentMotion_C#v1	1	500
780	1	4	42	1	1	3	3	256	344	768	1032	CoherentMotion_C#v1	1	500
753	1	3	33	3	3	3	3	199	401	597	1203	CoherentMotion_C#v1	1	500
835	0	1	14	3	0	3	3	87	513	261	1539	CoherentMotion_C#v1	1	500
694	1	7	70	1	1	3	3	424	176	1272	528	CoherentMotion_C#v1	1	500
789	0	2	23	1	0	3	3	143	457	429	1371	CoherentMotion_C#v1	1	500
783	0	2	23	0	2	3	3	143	457	429	1371	CoherentMotion_C#v1	1	500
744	1	6	61	0	0	3	3	368	232	1104	696	CoherentMotion_C#v1	1	500
696	1	4	42	3	3	3	3	256	344	768	1032	CoherentMotion_C#v1	1	500
631	1	4	42	1	1	3	3	256	344	768	1032	CoherentMotion_C#v1	1	500
1109	1	0	5	2	2	3	3	31	569	93	1707	CoherentMotion_C#v1	1	500
814	1	3	33	3	3	3	3	199	401	597	1203	CoherentMotion_C#v1	1	500
1031	0	2	23	3	2	3	3	143	457	429	1371	CoherentMotion_C#v1	1	500
694	1	5	51	1	1	3	3	312	288	936	864	CoherentMotion_C#v1	1	500
803	1	2	23	3	3	3	3	143	457	429	1371	CoherentMotion_C#v1	1	500
1078	1	2	23	3	3	3	3	143	457	429	1371	CoherentMotion_C#v1	1	500
811	1	1	14	2	2	3	3	87	513	261	1539	CoherentMotion_C#v1	1	500
705	1	7	70	3	3	3	3	424	176	1272	528	CoherentMotion_C#v1	1	500
799	1	5	51	3	3	3	3	312	288	936	864	CoherentMotion_C#v1	1	500
751	1	3	33	0	0	3	3	199	401	597	1203	CoherentMotion_C#v1	1	500
833	1	6	61	2	2	3	3	368	232	1104	696	CoherentMotion_C#v1	1	500
927	0	0	5	1	3	3	3	31	569	93	1707	CoherentMotion_C#v1	1	500
639	1	7	70	3	3	3	3	424	176	1272	528	CoherentMotion_C#v1	1	500
945	1	1	14	2	2	3	3	87	513	261	1539	CoherentMotion_C#v1	1	500
809	1	5	51	0	0	3	3	312	288	936	864	CoherentMotion_C#v1	1	500
674	1	7	70	1	1	3	3	424	176	1272	528	CoherentMotion_C#v1	1	500
786	1	6	61	2	2	3	3	368	232	1104	696	CoherentMotion_C#v1	1	500
1028	1	1	14	0	0	3	3	87	513	261	1539	CoherentMotion_C#v1	1	500
755	1	6	61	0	0	3	3	368	232	1104	696	CoherentMotion_C#v1	1	500
540	1	5	51	3	3	3	3	312	288	936	864	CoherentMotion_C#v1	1	500
951	1	1	14	3	3	3	3	87	513	261	1539	CoherentMotion_C#v1	1	500
756	1	5	51	1	1	3	3	312	288	936	864	CoherentMotion_C#v1	1	500
1195	1	4	42	0	0	3	3	256	344	768	1032	CoherentMotion_C#v1	1	500
696	1	3	33	2	2	3	3	199	401	597	1203	CoherentMotion_C#v1	1	500
741	1	0	5	3	3	3	3	31	569	93	1707	CoherentMotion_C#v1	1	500
872	0	0	5	2	3	3	3	31	569	93	1707	CoherentMotion_C#v1	1	500
723	1	3	33	0	0	3	3	199	401	597	1203	CoherentMotion_C#v1	1	500
873	1	5	51	1	1	3	3	312	288	936	864	CoherentMotion_C#v1	1	500
734	0	0	5	1	2	3	3	31	569	93	1707	CoherentMotion_C#v1	1	500
592	0	6	61	2	0	3	3	368	232	1104	696	CoherentMotion_C#v1	1	500
696	0	0	5	2	3	3	3	31	569	93	1707	CoherentMotion_C#v1	1	500
609	1	7	70	3	3	3	3	424	176	1272	528	CoherentMotion_C#v1	1	500
719	1	4	42	0	0	3	3	256	344	768	1032	CoherentMotion_C#v1	1	500
589	1	7	70	1	1	3	3	424	176	1272	528	CoherentMotion_C#v1	1	500
778	1	3	33	3	3	3	3	199	401	597	1203	CoherentMotion_C#v1	1	500
631	1	0	5	2	2	3	3	31	569	93	1707	CoherentMotion_C#v1	1	500
728	0	1	14	3	0	3	3	87	513	261	1539	CoherentMotion_C#v1	1	500
680	1	3	33	0	0	3	3	199	401	597	1203	CoherentMotion_C#v1	1	500
742	1	5	51	0	0	3	3	312	288	936	864	CoherentMotion_C#v1	1	500
718	1	5	51	0	0	3	3	312	288	936	864	CoherentMotion_C#v1	1	500
950	0	4	42	2	3	3	3	256	344	768	1032	CoherentMotion_C#v1	1	500
716	1	7	70	0	0	3	3	424	176	1272	528	CoherentMotion_C#v1	1	500
770	1	4	42	2	2	3	3	256	344	768	1032	CoherentMotion_C#v1	1	500
1745	0	1	14	0	1	3	3	87	513	261	1539	CoherentMotion_C#v1	1	500
824	1	1	14	3	3	3	3	87	513	261	1539	CoherentMotion_C#v1	1	500
927	1	3	33	3	3	3	3	199	401	597	1203	CoherentMotion_C#v1	1	500
831	1	1	14	3	3	3	3	87	513	261	1539	CoherentMotion_C#v1	1	500
733	0	0	5	0	3	3	3	31	569	93	1707	CoherentMotion_C#v1	1	500
854	1	6	61	2	2	3	3	368	232	1104	696	CoherentMotion_C#v1	1	500
797	1	0	5	0	0	3	3	31	569	93	1707	CoherentMotion_C#v1	1	500
730	1	7	70	1	1	3	3	424	176	1272	528	CoherentMotion_C#v1	1	500
783	1	2	23	3	3	3	3	143	457	429	1371	CoherentMotion_C#v1	1	500
824	0	0	5	3	0	3	3	31	569	93	1707	CoherentMotion_C#v1	1	500
619	0	3	33	1	2	3	3	199	401	597	1203	CoherentMotion_C#v1	1	500
641	1	7	70	1	1	3	3	424	176	1272	528	CoherentMotion_C#v1	1	500
790	1	2	23	3	3	3	3	143	457	429	1371	CoherentMotion_C#v1	1	500
779	1	1	14	3	3	3	3	87	513	261	1539	CoherentMotion_C#v1	1	500
767	0	6	61	2	1	3	3	368	232	1104	696	CoherentMotion_C#v1	1	500
601	1	6	61	0	0	3	3	368	232	1104	696	CoherentMotion_C#v1	1	500
652	1	6	61	3	3	3	3	368	232	1104	696	CoherentMotion_C#v1	1	500
755	0	0	5	0	2	3	3	31	569	93	1707	CoherentMotion_C#v1	1	500
1073	1	0	5	0	0	3	3	31	569	93	1707	CoherentMotion_C#v1	1	500
959	1	3	33	1	1	3	3	199	401	597	1203	CoherentMotion_C#v1	1	500
736	1	4	42	0	0	3	3	256	344	768	1032	CoherentMotion_C#v1	1	500
1089	1	4	42	1	1	3	3	256	344	768	1032	CoherentMotion_C#v1	1	500
755	0	5	51	2	0	3	3	312	288	936	864	CoherentMotion_C#v1	1	500
673	1	7	70	1	1	3	3	424	176	1272	528	CoherentMotion_C#v1	1	500
774	1	4	42	2	2	3	3	256	344	768	1032	CoherentMotion_C#v1	1	500
873	1	7	70	0	0	3	3	424	176	1272	528	CoherentMotion_C#v1	1	500
770	1	2	23	3	3	3	3	143	457	429	1371	CoherentMotion_C#v1	1	500
717	1	7	70	0	0	3	3	424	176	1272	528	CoherentMotion_C#v1	1	500
718	1	7	70	0	0	3	3	424	176	1272	528	CoherentMotion_C#v1	1	500
757	1	7	70	0	0	3	3	424	176	1272	528	CoherentMotion_C#v1	1	500
677	1	0	5	1	1	3	3	31	569	93	1707	CoherentMotion_C#v1	1	500
660	1	2	23	0	0	3	3	143	457	429	1371	CoherentMotion_C#v1	1	500
797	0	0	5	1	3	3	3	31	569	93	1707	CoherentMotion_C#v1	1	500
564	1	4	42	0	0	3	3	256	344	768	1032	CoherentMotion_C#v1	1	500
573	0	0	5	1	2	3	3	31	569	93	1707	CoherentMotion_C#v1	1	500
642	1	5	51	1	1	3	3	312	288	936	864	CoherentMotion_C#v1	1	500
814	1	5	51	1	1	3	3	312	288	936	864	CoherentMotion_C#v1	1	500
617	1	4	42	3	3	3	3	256	344	768	1032	CoherentMotion_C#v1	1	500
854	0	4	42	2	0	3	3	256	344	768	1032	CoherentMotion_C#v1	1	500
733	0	0	5	1	2	3	3	31	569	93	1707	CoherentMotion_C#v1	1	500
952	0	0	5	0	3	3	3	31	569	93	1707	CoherentMotion_C#v1	1	500
582	1	7	70	0	0	3	3	424	176	1272	528	CoherentMotion_C#v1	1	500
524	1	3	33	0	0	3	3	199	401	597	1203	CoherentMotion_C#v1	1	500
739	1	7	70	2	2	3	3	424	176	1272	528	CoherentMotion_C#v1	1	500
898	0	2	23	2	3	3	3	143	457	429	1371	CoherentMotion_C#v1	1	500
831	0	3	33	2	3	3	3	199	401	597	1203	CoherentMotion_C#v1	1	500
843	1	0	5	1	1	3	3	31	569	93	1707	CoherentMotion_C#v1	1	500
812	1	7	70	1	1	3	3	424	176	1272	528	CoherentMotion_C#v1	1	500
1022	0	2	23	2	3	3	3	143	457	429	1371	CoherentMotion_C#v1	1	500
805	1	4	42	2	2	3	3	256	344	768	1032	CoherentMotion_C#v1	1	500
1143	1	0	5	2	2	3	3	31	569	93	1707	CoherentMotion_C#v1	1	500
812	1	2	23	3	3	3	3	143	457	429	1371	CoherentMotion_C#v1	1	500
774	1	4	42	0	0	3	3	256	344	768	1032	CoherentMotion_C#v1	1	500
843	0	5	51	1	2	3	3	312	288	936	864	CoherentMotion_C#v1	1	500
766	0	2	23	2	3	3	3	143	457	429	1371	CoherentMotion_C#v1	1	500
662	0	0	5	1	3	3	3	31	569	93	1707	CoherentMotion_C#v1	1	500
1296	1	5	51	2	2	3	3	312	288	936	864	CoherentMotion_C#v1	1	500
969	1	0	5	0	0	3	3	31	569	93	1707	CoherentMotion_C#v1	1	500
575	1	5	51	3	3	3	3	312	288	936	864	CoherentMotion_C#v1	1	500
635	1	7	70	1	1	3	3	424	176	1272	528	CoherentMotion_C#v1	1	500
998	0	1	14	1	0	3	3	87	513	261	1539	CoherentMotion_C#v1	1	500
714	1	4	42	0	0	3	3	256	344	768	1032	CoherentMotion_C#v1	1	500
701	0	2	23	2	3	3	3	143	457	429	1371	CoherentMotion_C#v1	1	500
677	1	0	5	3	3	3	3	31	569	93	1707	CoherentMotion_C#v1	1	500
675	0	0	5	0	3	3	3	31	569	93	1707	CoherentMotion_C#v1	1	500
765	0	3	33	2	0	3	3	199	401	597	1203	CoherentMotion_C#v1	1	500
689	1	5	51	2	2	3	3	312	288	936	864	CoherentMotion_C#v1	1	500
697	0	4	42	2	3	3	3	256	344	768	1032	CoherentMotion_C#v1	1	500
744	1	7	70	2	2	3	3	424	176	1272	528	CoherentMotion_C#v1	1	500
735	1	4	42	1	1	3	3	256	344	768	1032	CoherentMotion_C#v1	1	500
846	1	4	42	1	1	3	3	256	344	768	1032	CoherentMotion_C#v1	1	500
613	1	3	33	1	1	3	3	199	401	597	1203	CoherentMotion_C#v1	1	500
750	0	1	14	2	0	3	3	87	513	261	1539	CoherentMotion_C#v1	1	500
781	1	7	70	1	1	3	3	424	176	1272	528	CoherentMotion_C#v1	1	500
1102	1	0	5	0	0	3	3	31	569	93	1707	CoherentMotion_C#v1	1	500
1080	1	1	14	0	0	3	3	87	513	261	1539	CoherentMotion_C#v1	1	500
801	1	5	51	3	3	3	3	312	288	936	864	CoherentMotion_C#v1	1	500
1465	0	7	70	3	2	3	3	424	176	1272	528	CoherentMotion_C#v1	1	500
764	1	0	5	3	3	3	3	31	569	93	1707	CoherentMotion_C#v1	1	500
757	1	5	51	1	1	3	3	312	288	936	864	CoherentMotion_C#v1	1	500
1004	1	6	61	0	0	3	3	368	232	1104	696	CoherentMotion_C#v1	1	500
779	1	7	70	1	1	3	3	424	176	1272	528	CoherentMotion_C#v1	1	500
868	0	5	51	1	3	3	3	312	288	936	864	CoherentMotion_C#v1	1	500
615	0	2	23	1	3	3	3	143	457	429	1371	CoherentMotion_C#v1	1	500
1013	0	4	42	0	2	3	3	256	344	768	1032	CoherentMotion_C#v1	1	500
684	1	5	51	1	1	3	3	312	288	936	864	CoherentMotion_C#v1	1	500
642	1	1	14	3	3	3	3	87	513	261	1539	CoherentMotion_C#v1	1	500
927	0	1	14	3	1	3	3	87	513	261	1539	CoherentMotion_C#v1	1	500
724	1	5	51	3	3	3	3	312	288	936	864	CoherentMotion_C#v1	1	500
587	1	3	33	0	0	3	3	199	401	597	1203	CoherentMotion_C#v1	1	500
891	0	3	33	0	2	3	3	199	401	597	1203	CoherentMotion_C#v1	1	500
843	0	0	5	0	3	3	3	31	569	93	1707	CoherentMotion_C#v1	1	500
772	1	5	51	0	0	3	3	312	288	936	864	CoherentMotion_C#v1	1	500
1138	1	7	70	0	0	3	3	424	176	1272	528	CoherentMotion_C#v1	1	500
824	1	7	70	3	3	3	3	424	176	1272	528	CoherentMotion_C#v1	1	500
1083	1	3	33	0	0	3	3	199	401	597	1203	CoherentMotion_C#v1	1	500
895	1	1	14	1	1	3	3	87	513	261	1539	CoherentMotion_C#v1	1	500
1672	1	4	42	0	0	3	3	256	344	768	1032	CoherentMotion_C#v1	1	500
606	1	0	5	3	3	3	3	31	569	93	1707	CoherentMotion_C#v1	1	500
715	1	6	61	2	2	3	3	368	232	1104	696	CoherentMotion_C#v1	1	500
1023	1	1	14	1	1	3	3	87	513	261	1539	CoherentMotion_C#v1	1	500
705	1	5	51	1	1	3	3	312	288	936	864	CoherentMotion_C#v1	1	500
704	1	2	23	3	3	3	3	143	457	429	1371	CoherentMotion_C#v1	1	500
827	1	6	61	0	0	3	3	368	232	1104	696	CoherentMotion_C#v1	1	500
817	0	3	33	0	3	3	3	199	401	597	1203	CoherentMotion_C#v1	1	500
699	1	6	61	1	1	3	3	368	232	1104	696	CoherentMotion_C#v1	1	500
755	1	7	70	3	3	3	3	424	176	1272	528	CoherentMotion_C#v1	1	500
874	1	5	51	3	3	3	3	312	288	936	864	CoherentMotion_C#v1	1	500
884	1	4	42	1	1	3	3	256	344	768	1032	CoherentMotion_C#v1	1	500
841	0	1	14	0	3	3	3	87	513	261	1539	CoherentMotion_C#v1	1	500
619	1	1	14	0	0	3	3	87	513	261	1539	CoherentMotion_C#v1	1	500
1320	0	6	61	0	2	3	3	368	232	1104	696	CoherentMotion_C#v1	1	500
768	1	4	42	0	0	3	3	256	344	768	1032	CoherentMotion_C#v1	1	500
871	1	7	70	0	0	3	3	424	176	1272	528	CoherentMotion_C#v1	1	500
667	1	4	42	1	1	3	3	256	344	768	1032	CoherentMotion_C#v1	1	500
1017	0	3	33	1	2	3	3	199	401	597	1203	CoherentMotion_C#v1	1	500
656	1	6	61	0	0	3	3	368	232	1104	696	CoherentMotion_C#v1	1	500
797	1	6	61	0	0	3	3	368	232	1104	696	CoherentMotion_C#v1	1	500
902	1	4	42	1	1	3	3	256	344	768	1032	CoherentMotion_C#v1	1	500
818	1	3	33	3	3	3	3	199	401	597	1203	CoherentMotion_C#v1	1	500
