# Supplementary material for: The Leuven Embedded Figures Test (L-EFT): measuring perception, intelligence or executive function?
Source: PeerJ. 2018 Mar 26;6:e4524. doi: 10.7717/peerj.4524 (PMC5875396; doi:10.7717/peerj.4524)
Supplement: Supplemental Information 9 [file peerj-06-4524-s009.zip › Study 1/CoherentMotion/119740CoherentMotion.csv]

ReactionTime	Accuracy	CoherenceLevel	CoherenceValue	StimDirection	RespDirection	G_MeanCoherentSpeed	G_MeanRandomSpeed	TotalCoherent	TotalRandom	TotalCoherentSpeed	TotalRandomSpeed	TestID	MainPrac	MotionDuration
5619	0	1	14	3	1	3	3	87	513	261	1539	CoherentMotion_C#v1	0	1000
1224	1	6	61	1	1	3	3	368	232	1104	696	CoherentMotion_C#v1	0	1000
2360	1	6	61	0	0	3	3	368	232	1104	696	CoherentMotion_C#v1	0	1000
1954	1	0	5	3	3	3	3	31	569	93	1707	CoherentMotion_C#v1	0	1000
1503	1	4	42	0	0	3	3	256	344	768	1032	CoherentMotion_C#v1	0	1000
1023	1	6	61	2	2	3	3	368	232	1104	696	CoherentMotion_C#v1	0	1000
1651	0	0	5	2	3	3	3	31	569	93	1707	CoherentMotion_C#v1	0	1000
1046	0	1	14	1	0	3	3	87	513	261	1539	CoherentMotion_C#v1	0	1000
1725	1	6	61	2	2	3	3	368	232	1104	696	CoherentMotion_C#v1	0	1000
1383	1	7	70	1	1	3	3	424	176	1272	528	CoherentMotion_C#v1	0	1000
1369	1	1	14	3	3	3	3	87	513	261	1539	CoherentMotion_C#v1	0	1000
1792	1	3	33	3	3	3	3	199	401	597	1203	CoherentMotion_C#v1	0	1000
1426	1	7	70	3	3	3	3	424	176	1272	528	CoherentMotion_C#v1	0	1000
1560	0	3	33	1	3	3	3	199	401	597	1203	CoherentMotion_C#v1	0	1000
2522	0	0	5	2	1	3	3	31	569	93	1707	CoherentMotion_C#v1	0	1000
1574	1	6	61	2	2	3	3	368	232	1104	696	CoherentMotion_C#v1	0	1000
1491	1	6	61	1	1	3	3	368	232	1104	696	CoherentMotion_C#v1	0	1000
1775	1	5	51	0	0	3	3	312	288	936	864	CoherentMotion_C#v1	0	1000
1257	1	5	51	0	0	3	3	312	288	936	864	CoherentMotion_C#v1	0	1000
2133	1	0	5	1	1	3	3	31	569	93	1707	CoherentMotion_C#v1	0	1000
1626	1	4	42	1	1	3	3	256	344	768	1032	CoherentMotion_C#v1	0	1000
1649	0	3	33	0	1	3	3	199	401	597	1203	CoherentMotion_C#v1	0	1000
1426	1	7	70	0	0	3	3	424	176	1272	528	CoherentMotion_C#v1	0	1000
1747	1	5	51	1	1	3	3	312	288	936	864	CoherentMotion_C#v1	0	1000
2196	1	1	14	2	2	3	3	87	513	261	1539	CoherentMotion_C#v1	0	1000
2057	0	1	14	0	2	3	3	87	513	261	1539	CoherentMotion_C#v1	0	1000
1643	1	6	61	1	1	3	3	368	232	1104	696	CoherentMotion_C#v1	0	1000
1666	1	4	42	0	0	3	3	256	344	768	1032	CoherentMotion_C#v1	0	1000
1882	0	2	23	0	2	3	3	143	457	429	1371	CoherentMotion_C#v1	0	1000
1398	1	4	42	0	0	3	3	256	344	768	1032	CoherentMotion_C#v1	0	1000
1687	0	0	5	1	3	3	3	31	569	93	1707	CoherentMotion_C#v1	0	1000
1583	0	1	14	2	3	3	3	87	513	261	1539	CoherentMotion_C#v1	0	1000
1333	1	3	33	1	1	3	3	199	401	597	1203	CoherentMotion_C#v1	0	1000
1573	1	6	61	3	3	3	3	368	232	1104	696	CoherentMotion_C#v1	0	1000
1106	1	5	51	0	0	3	3	312	288	936	864	CoherentMotion_C#v1	0	1000
1675	1	2	23	2	2	3	3	143	457	429	1371	CoherentMotion_C#v1	0	1000
1536	1	7	70	3	3	3	3	424	176	1272	528	CoherentMotion_C#v1	0	1000
1129	1	3	33	3	3	3	3	199	401	597	1203	CoherentMotion_C#v1	0	1000
1403	1	5	51	2	2	3	3	312	288	936	864	CoherentMotion_C#v1	0	1000
1419	1	4	42	0	0	3	3	256	344	768	1032	CoherentMotion_C#v1	0	1000
1452	1	2	23	3	3	3	3	143	457	429	1371	CoherentMotion_C#v1	0	1000
1030	1	6	61	2	2	3	3	368	232	1104	696	CoherentMotion_C#v1	0	1000
1374	1	5	51	3	3	3	3	312	288	936	864	CoherentMotion_C#v1	0	1000
1165	1	5	51	3	3	3	3	312	288	936	864	CoherentMotion_C#v1	0	1000
1657	1	0	5	1	1	3	3	31	569	93	1707	CoherentMotion_C#v1	0	1000
1207	1	6	61	0	0	3	3	368	232	1104	696	CoherentMotion_C#v1	0	1000
1412	1	2	23	2	2	3	3	143	457	429	1371	CoherentMotion_C#v1	0	1000
1564	0	0	5	2	3	3	3	31	569	93	1707	CoherentMotion_C#v1	0	1000
1769	0	0	5	1	0	3	3	31	569	93	1707	CoherentMotion_C#v1	0	1000
1596	0	0	5	0	2	3	3	31	569	93	1707	CoherentMotion_C#v1	0	1000
1390	1	7	70	0	0	3	3	424	176	1272	528	CoherentMotion_C#v1	0	1000
1024	1	5	51	3	3	3	3	312	288	936	864	CoherentMotion_C#v1	0	1000
1944	0	0	5	0	1	3	3	31	569	93	1707	CoherentMotion_C#v1	0	1000
1519	1	5	51	2	2	3	3	312	288	936	864	CoherentMotion_C#v1	0	1000
1780	1	4	42	3	3	3	3	256	344	768	1032	CoherentMotion_C#v1	0	1000
1567	1	2	23	1	1	3	3	143	457	429	1371	CoherentMotion_C#v1	0	1000
1581	0	0	5	1	3	3	3	31	569	93	1707	CoherentMotion_C#v1	0	1000
1536	0	1	14	3	0	3	3	87	513	261	1539	CoherentMotion_C#v1	0	1000
1444	1	7	70	1	1	3	3	424	176	1272	528	CoherentMotion_C#v1	0	1000
1807	1	4	42	0	0	3	3	256	344	768	1032	CoherentMotion_C#v1	0	1000
1834	0	0	5	1	2	3	3	31	569	93	1707	CoherentMotion_C#v1	0	1000
1879	1	5	51	1	1	3	3	312	288	936	864	CoherentMotion_C#v1	0	1000
2104	1	0	5	3	3	3	3	31	569	93	1707	CoherentMotion_C#v1	0	1000
5691	1	3	33	2	2	3	3	199	401	597	1203	CoherentMotion_C#v1	0	1000
1387	0	1	14	1	0	3	3	87	513	261	1539	CoherentMotion_C#v1	0	1000
3091	1	0	5	2	2	3	3	31	569	93	1707	CoherentMotion_C#v1	0	1000
1073	0	3	33	1	3	3	3	199	401	597	1203	CoherentMotion_C#v1	0	1000
18947	1	1	14	3	3	3	3	87	513	261	1539	CoherentMotion_C#v1	0	500
779	1	0	5	3	3	3	3	31	569	93	1707	CoherentMotion_C#v1	0	500
714	1	2	23	3	3	3	3	143	457	429	1371	CoherentMotion_C#v1	0	500
696	1	1	14	3	3	3	3	87	513	261	1539	CoherentMotion_C#v1	0	500
819	1	2	23	3	3	3	3	143	457	429	1371	CoherentMotion_C#v1	0	500
1229	0	0	5	0	3	3	3	31	569	93	1707	CoherentMotion_C#v1	0	500
1042	0	2	23	1	3	3	3	143	457	429	1371	CoherentMotion_C#v1	0	500
834	1	1	14	0	0	3	3	87	513	261	1539	CoherentMotion_C#v1	0	500
1725	0	7	70	3	0	3	3	424	176	1272	528	CoherentMotion_C#v1	0	500
968	1	5	51	1	1	3	3	312	288	936	864	CoherentMotion_C#v1	0	500
1006	1	1	14	1	1	3	3	87	513	261	1539	CoherentMotion_C#v1	0	500
1069	1	0	5	1	1	3	3	31	569	93	1707	CoherentMotion_C#v1	0	500
909	0	4	42	0	1	3	3	256	344	768	1032	CoherentMotion_C#v1	0	500
1645	0	3	33	0	3	3	3	199	401	597	1203	CoherentMotion_C#v1	1	500
1282	0	1	14	2	3	3	3	87	513	261	1539	CoherentMotion_C#v1	1	500
752	1	7	70	3	3	3	3	424	176	1272	528	CoherentMotion_C#v1	1	500
1648	1	5	51	3	3	3	3	312	288	936	864	CoherentMotion_C#v1	1	500
1257	1	2	23	0	0	3	3	143	457	429	1371	CoherentMotion_C#v1	1	500
1162	1	0	5	0	0	3	3	31	569	93	1707	CoherentMotion_C#v1	1	500
784	1	7	70	2	2	3	3	424	176	1272	528	CoherentMotion_C#v1	1	500
704	1	3	33	0	0	3	3	199	401	597	1203	CoherentMotion_C#v1	1	500
1128	1	2	23	0	0	3	3	143	457	429	1371	CoherentMotion_C#v1	1	500
1707	1	4	42	0	0	3	3	256	344	768	1032	CoherentMotion_C#v1	1	500
1002	0	1	14	1	0	3	3	87	513	261	1539	CoherentMotion_C#v1	1	500
720	1	5	51	3	3	3	3	312	288	936	864	CoherentMotion_C#v1	1	500
745	1	4	42	0	0	3	3	256	344	768	1032	CoherentMotion_C#v1	1	500
719	1	5	51	2	2	3	3	312	288	936	864	CoherentMotion_C#v1	1	500
712	1	6	61	0	0	3	3	368	232	1104	696	CoherentMotion_C#v1	1	500
1285	0	4	42	0	2	3	3	256	344	768	1032	CoherentMotion_C#v1	1	500
860	1	1	14	3	3	3	3	87	513	261	1539	CoherentMotion_C#v1	1	500
775	1	5	51	0	0	3	3	312	288	936	864	CoherentMotion_C#v1	1	500
952	1	5	51	2	2	3	3	312	288	936	864	CoherentMotion_C#v1	1	500
821	1	2	23	2	2	3	3	143	457	429	1371	CoherentMotion_C#v1	1	500
1192	1	0	5	2	2	3	3	31	569	93	1707	CoherentMotion_C#v1	1	500
1083	1	1	14	1	1	3	3	87	513	261	1539	CoherentMotion_C#v1	1	500
860	1	2	23	3	3	3	3	143	457	429	1371	CoherentMotion_C#v1	1	500
1447	0	1	14	2	1	3	3	87	513	261	1539	CoherentMotion_C#v1	1	500
1001	0	1	14	2	3	3	3	87	513	261	1539	CoherentMotion_C#v1	1	500
743	1	3	33	2	2	3	3	199	401	597	1203	CoherentMotion_C#v1	1	500
1137	1	3	33	0	0	3	3	199	401	597	1203	CoherentMotion_C#v1	1	500
929	1	2	23	2	2	3	3	143	457	429	1371	CoherentMotion_C#v1	1	500
782	1	4	42	0	0	3	3	256	344	768	1032	CoherentMotion_C#v1	1	500
1262	0	3	33	0	3	3	3	199	401	597	1203	CoherentMotion_C#v1	1	500
956	0	0	5	2	1	3	3	31	569	93	1707	CoherentMotion_C#v1	1	500
746	1	5	51	2	2	3	3	312	288	936	864	CoherentMotion_C#v1	1	500
918	1	6	61	1	1	3	3	368	232	1104	696	CoherentMotion_C#v1	1	500
1038	1	2	23	1	1	3	3	143	457	429	1371	CoherentMotion_C#v1	1	500
878	1	5	51	2	2	3	3	312	288	936	864	CoherentMotion_C#v1	1	500
625	0	0	5	1	2	3	3	31	569	93	1707	CoherentMotion_C#v1	1	500
773	1	7	70	3	3	3	3	424	176	1272	528	CoherentMotion_C#v1	1	500
751	1	4	42	2	2	3	3	256	344	768	1032	CoherentMotion_C#v1	1	500
1718	0	2	23	0	2	3	3	143	457	429	1371	CoherentMotion_C#v1	1	500
735	1	6	61	1	1	3	3	368	232	1104	696	CoherentMotion_C#v1	1	500
1040	1	3	33	1	1	3	3	199	401	597	1203	CoherentMotion_C#v1	1	500
624	1	7	70	0	0	3	3	424	176	1272	528	CoherentMotion_C#v1	1	500
556	1	5	51	2	2	3	3	312	288	936	864	CoherentMotion_C#v1	1	500
1489	0	1	14	0	1	3	3	87	513	261	1539	CoherentMotion_C#v1	1	500
1487	0	1	14	0	3	3	3	87	513	261	1539	CoherentMotion_C#v1	1	500
726	0	2	23	1	2	3	3	143	457	429	1371	CoherentMotion_C#v1	1	500
914	0	3	33	3	0	3	3	199	401	597	1203	CoherentMotion_C#v1	1	500
1066	1	1	14	3	3	3	3	87	513	261	1539	CoherentMotion_C#v1	1	500
833	0	0	5	0	3	3	3	31	569	93	1707	CoherentMotion_C#v1	1	500
789	1	6	61	2	2	3	3	368	232	1104	696	CoherentMotion_C#v1	1	500
982	1	2	23	3	3	3	3	143	457	429	1371	CoherentMotion_C#v1	1	500
627	1	5	51	1	1	3	3	312	288	936	864	CoherentMotion_C#v1	1	500
1537	1	1	14	2	2	3	3	87	513	261	1539	CoherentMotion_C#v1	1	500
677	1	5	51	2	2	3	3	312	288	936	864	CoherentMotion_C#v1	1	500
767	1	3	33	1	1	3	3	199	401	597	1203	CoherentMotion_C#v1	1	500
788	1	6	61	0	0	3	3	368	232	1104	696	CoherentMotion_C#v1	1	500
605	1	5	51	1	1	3	3	312	288	936	864	CoherentMotion_C#v1	1	500
617	1	3	33	3	3	3	3	199	401	597	1203	CoherentMotion_C#v1	1	500
964	1	1	14	0	0	3	3	87	513	261	1539	CoherentMotion_C#v1	1	500
3123	1	6	61	2	2	3	3	368	232	1104	696	CoherentMotion_C#v1	1	500
610	1	1	14	1	1	3	3	87	513	261	1539	CoherentMotion_C#v1	1	500
589	1	3	33	1	1	3	3	199	401	597	1203	CoherentMotion_C#v1	1	500
569	1	6	61	1	1	3	3	368	232	1104	696	CoherentMotion_C#v1	1	500
524	1	5	51	1	1	3	3	312	288	936	864	CoherentMotion_C#v1	1	500
551	1	5	51	3	3	3	3	312	288	936	864	CoherentMotion_C#v1	1	500
535	1	4	42	1	1	3	3	256	344	768	1032	CoherentMotion_C#v1	1	500
604	1	7	70	0	0	3	3	424	176	1272	528	CoherentMotion_C#v1	1	500
613	1	7	70	2	2	3	3	424	176	1272	528	CoherentMotion_C#v1	1	500
3062	0	7	70	0	2	3	3	424	176	1272	528	CoherentMotion_C#v1	1	500
834	1	1	14	0	0	3	3	87	513	261	1539	CoherentMotion_C#v1	1	500
899	1	1	14	0	0	3	3	87	513	261	1539	CoherentMotion_C#v1	1	500
525	0	2	23	3	0	3	3	143	457	429	1371	CoherentMotion_C#v1	1	500
554	1	3	33	1	1	3	3	199	401	597	1203	CoherentMotion_C#v1	1	500
524	1	7	70	3	3	3	3	424	176	1272	528	CoherentMotion_C#v1	1	500
912	1	2	23	2	2	3	3	143	457	429	1371	CoherentMotion_C#v1	1	500
603	1	4	42	3	3	3	3	256	344	768	1032	CoherentMotion_C#v1	1	500
2727	1	3	33	1	1	3	3	199	401	597	1203	CoherentMotion_C#v1	1	500
1604	0	1	14	2	3	3	3	87	513	261	1539	CoherentMotion_C#v1	1	500
1283	0	2	23	3	0	3	3	143	457	429	1371	CoherentMotion_C#v1	1	500
1095	0	1	14	3	2	3	3	87	513	261	1539	CoherentMotion_C#v1	1	500
527	0	1	14	3	1	3	3	87	513	261	1539	CoherentMotion_C#v1	1	500
1106	1	0	5	1	1	3	3	31	569	93	1707	CoherentMotion_C#v1	1	500
769	1	0	5	1	1	3	3	31	569	93	1707	CoherentMotion_C#v1	1	500
596	1	6	61	1	1	3	3	368	232	1104	696	CoherentMotion_C#v1	1	500
1001	0	0	5	0	3	3	3	31	569	93	1707	CoherentMotion_C#v1	1	500
639	1	3	33	1	1	3	3	199	401	597	1203	CoherentMotion_C#v1	1	500
556	1	4	42	0	0	3	3	256	344	768	1032	CoherentMotion_C#v1	1	500
880	0	0	5	0	2	3	3	31	569	93	1707	CoherentMotion_C#v1	1	500
755	0	1	14	0	1	3	3	87	513	261	1539	CoherentMotion_C#v1	1	500
1291	0	0	5	1	3	3	3	31	569	93	1707	CoherentMotion_C#v1	1	500
606	1	7	70	0	0	3	3	424	176	1272	528	CoherentMotion_C#v1	1	500
662	1	6	61	1	1	3	3	368	232	1104	696	CoherentMotion_C#v1	1	500
674	1	6	61	3	3	3	3	368	232	1104	696	CoherentMotion_C#v1	1	500
1026	0	1	14	2	1	3	3	87	513	261	1539	CoherentMotion_C#v1	1	500
532	1	4	42	0	0	3	3	256	344	768	1032	CoherentMotion_C#v1	1	500
802	1	6	61	2	2	3	3	368	232	1104	696	CoherentMotion_C#v1	1	500
1005	1	2	23	1	1	3	3	143	457	429	1371	CoherentMotion_C#v1	1	500
789	1	6	61	0	0	3	3	368	232	1104	696	CoherentMotion_C#v1	1	500
669	1	7	70	1	1	3	3	424	176	1272	528	CoherentMotion_C#v1	1	500
603	1	5	51	1	1	3	3	312	288	936	864	CoherentMotion_C#v1	1	500
688	1	1	14	0	0	3	3	87	513	261	1539	CoherentMotion_C#v1	1	500
658	1	6	61	0	0	3	3	368	232	1104	696	CoherentMotion_C#v1	1	500
580	1	4	42	1	1	3	3	256	344	768	1032	CoherentMotion_C#v1	1	500
1775	1	0	5	0	0	3	3	31	569	93	1707	CoherentMotion_C#v1	1	500
834	1	4	42	0	0	3	3	256	344	768	1032	CoherentMotion_C#v1	1	500
980	1	3	33	3	3	3	3	199	401	597	1203	CoherentMotion_C#v1	1	500
560	1	5	51	1	1	3	3	312	288	936	864	CoherentMotion_C#v1	1	500
2821	0	1	14	1	0	3	3	87	513	261	1539	CoherentMotion_C#v1	1	500
1682	1	0	5	1	1	3	3	31	569	93	1707	CoherentMotion_C#v1	1	500
1155	0	2	23	1	3	3	3	143	457	429	1371	CoherentMotion_C#v1	1	500
620	1	4	42	1	1	3	3	256	344	768	1032	CoherentMotion_C#v1	1	500
610	1	5	51	1	1	3	3	312	288	936	864	CoherentMotion_C#v1	1	500
1445	1	0	5	3	3	3	3	31	569	93	1707	CoherentMotion_C#v1	1	500
657	1	4	42	1	1	3	3	256	344	768	1032	CoherentMotion_C#v1	1	500
702	1	4	42	1	1	3	3	256	344	768	1032	CoherentMotion_C#v1	1	500
796	1	7	70	2	2	3	3	424	176	1272	528	CoherentMotion_C#v1	1	500
559	1	7	70	1	1	3	3	424	176	1272	528	CoherentMotion_C#v1	1	500
594	1	5	51	3	3	3	3	312	288	936	864	CoherentMotion_C#v1	1	500
613	1	6	61	2	2	3	3	368	232	1104	696	CoherentMotion_C#v1	1	500
955	1	3	33	3	3	3	3	199	401	597	1203	CoherentMotion_C#v1	1	500
732	1	6	61	0	0	3	3	368	232	1104	696	CoherentMotion_C#v1	1	500
1215	0	4	42	0	2	3	3	256	344	768	1032	CoherentMotion_C#v1	1	500
1299	0	2	23	0	2	3	3	143	457	429	1371	CoherentMotion_C#v1	1	500
821	1	3	33	2	2	3	3	199	401	597	1203	CoherentMotion_C#v1	1	500
887	0	1	14	1	2	3	3	87	513	261	1539	CoherentMotion_C#v1	1	500
896	0	0	5	1	3	3	3	31	569	93	1707	CoherentMotion_C#v1	1	500
915	0	0	5	0	1	3	3	31	569	93	1707	CoherentMotion_C#v1	1	500
1103	1	5	51	2	2	3	3	312	288	936	864	CoherentMotion_C#v1	1	500
761	1	2	23	2	2	3	3	143	457	429	1371	CoherentMotion_C#v1	1	500
1232	0	0	5	3	0	3	3	31	569	93	1707	CoherentMotion_C#v1	1	500
755	1	7	70	1	1	3	3	424	176	1272	528	CoherentMotion_C#v1	1	500
697	1	5	51	1	1	3	3	312	288	936	864	CoherentMotion_C#v1	1	500
656	1	7	70	1	1	3	3	424	176	1272	528	CoherentMotion_C#v1	1	500
1054	1	7	70	0	0	3	3	424	176	1272	528	CoherentMotion_C#v1	1	500
835	1	1	14	2	2	3	3	87	513	261	1539	CoherentMotion_C#v1	1	500
629	1	5	51	3	3	3	3	312	288	936	864	CoherentMotion_C#v1	1	500
1250	1	0	5	3	3	3	3	31	569	93	1707	CoherentMotion_C#v1	1	500
696	1	7	70	0	0	3	3	424	176	1272	528	CoherentMotion_C#v1	1	500
598	1	2	23	2	2	3	3	143	457	429	1371	CoherentMotion_C#v1	1	500
655	1	7	70	0	0	3	3	424	176	1272	528	CoherentMotion_C#v1	1	500
592	1	5	51	0	0	3	3	312	288	936	864	CoherentMotion_C#v1	1	500
564	1	2	23	0	0	3	3	143	457	429	1371	CoherentMotion_C#v1	1	500
591	1	1	14	0	0	3	3	87	513	261	1539	CoherentMotion_C#v1	1	500
525	1	1	14	0	0	3	3	87	513	261	1539	CoherentMotion_C#v1	1	500
540	1	3	33	0	0	3	3	199	401	597	1203	CoherentMotion_C#v1	1	500
2935	0	2	23	1	0	3	3	143	457	429	1371	CoherentMotion_C#v1	1	500
1025	1	2	23	3	3	3	3	143	457	429	1371	CoherentMotion_C#v1	1	500
680	1	4	42	1	1	3	3	256	344	768	1032	CoherentMotion_C#v1	1	500
573	1	5	51	3	3	3	3	312	288	936	864	CoherentMotion_C#v1	1	500
1017	0	2	23	0	1	3	3	143	457	429	1371	CoherentMotion_C#v1	1	500
984	1	2	23	1	1	3	3	143	457	429	1371	CoherentMotion_C#v1	1	500
814	1	2	23	2	2	3	3	143	457	429	1371	CoherentMotion_C#v1	1	500
725	1	1	14	2	2	3	3	87	513	261	1539	CoherentMotion_C#v1	1	500
662	1	3	33	1	1	3	3	199	401	597	1203	CoherentMotion_C#v1	1	500
526	1	4	42	1	1	3	3	256	344	768	1032	CoherentMotion_C#v1	1	500
554	1	6	61	1	1	3	3	368	232	1104	696	CoherentMotion_C#v1	1	500
788	1	4	42	1	1	3	3	256	344	768	1032	CoherentMotion_C#v1	1	500
2637	1	6	61	1	1	3	3	368	232	1104	696	CoherentMotion_C#v1	1	500
637	0	2	23	2	1	3	3	143	457	429	1371	CoherentMotion_C#v1	1	500
1482	1	5	51	2	2	3	3	312	288	936	864	CoherentMotion_C#v1	1	500
878	1	4	42	3	3	3	3	256	344	768	1032	CoherentMotion_C#v1	1	500
720	1	6	61	0	0	3	3	368	232	1104	696	CoherentMotion_C#v1	1	500
1015	1	1	14	0	0	3	3	87	513	261	1539	CoherentMotion_C#v1	1	500
685	1	4	42	1	1	3	3	256	344	768	1032	CoherentMotion_C#v1	1	500
973	1	7	70	0	0	3	3	424	176	1272	528	CoherentMotion_C#v1	1	500
971	1	5	51	2	2	3	3	312	288	936	864	CoherentMotion_C#v1	1	500
729	1	3	33	2	2	3	3	199	401	597	1203	CoherentMotion_C#v1	1	500
660	1	4	42	3	3	3	3	256	344	768	1032	CoherentMotion_C#v1	1	500
1069	0	0	5	2	1	3	3	31	569	93	1707	CoherentMotion_C#v1	1	500
900	1	3	33	0	0	3	3	199	401	597	1203	CoherentMotion_C#v1	1	500
873	0	1	14	1	0	3	3	87	513	261	1539	CoherentMotion_C#v1	1	500
772	1	5	51	0	0	3	3	312	288	936	864	CoherentMotion_C#v1	1	500
830	0	0	5	3	0	3	3	31	569	93	1707	CoherentMotion_C#v1	1	500
808	1	4	42	2	2	3	3	256	344	768	1032	CoherentMotion_C#v1	1	500
1057	1	4	42	1	1	3	3	256	344	768	1032	CoherentMotion_C#v1	1	500
1081	0	0	5	0	3	3	3	31	569	93	1707	CoherentMotion_C#v1	1	500
769	1	7	70	3	3	3	3	424	176	1272	528	CoherentMotion_C#v1	1	500
627	1	7	70	2	2	3	3	424	176	1272	528	CoherentMotion_C#v1	1	500
584	1	4	42	2	2	3	3	256	344	768	1032	CoherentMotion_C#v1	1	500
924	0	3	33	3	2	3	3	199	401	597	1203	CoherentMotion_C#v1	1	500
712	1	4	42	1	1	3	3	256	344	768	1032	CoherentMotion_C#v1	1	500
632	1	3	33	1	1	3	3	199	401	597	1203	CoherentMotion_C#v1	1	500
653	1	5	51	2	2	3	3	312	288	936	864	CoherentMotion_C#v1	1	500
649	1	5	51	1	1	3	3	312	288	936	864	CoherentMotion_C#v1	1	500
769	1	3	33	3	3	3	3	199	401	597	1203	CoherentMotion_C#v1	1	500
608	1	6	61	2	2	3	3	368	232	1104	696	CoherentMotion_C#v1	1	500
677	1	4	42	3	3	3	3	256	344	768	1032	CoherentMotion_C#v1	1	500
643	1	6	61	3	3	3	3	368	232	1104	696	CoherentMotion_C#v1	1	500
1264	0	1	14	0	3	3	3	87	513	261	1539	CoherentMotion_C#v1	1	500
566	1	4	42	2	2	3	3	256	344	768	1032	CoherentMotion_C#v1	1	500
1080	1	2	23	3	3	3	3	143	457	429	1371	CoherentMotion_C#v1	1	500
1298	0	1	14	1	3	3	3	87	513	261	1539	CoherentMotion_C#v1	1	500
616	1	7	70	1	1	3	3	424	176	1272	528	CoherentMotion_C#v1	1	500
652	1	2	23	2	2	3	3	143	457	429	1371	CoherentMotion_C#v1	1	500
634	0	1	14	0	1	3	3	87	513	261	1539	CoherentMotion_C#v1	1	500
655	1	5	51	3	3	3	3	312	288	936	864	CoherentMotion_C#v1	1	500
680	1	3	33	1	1	3	3	199	401	597	1203	CoherentMotion_C#v1	1	500
754	1	7	70	2	2	3	3	424	176	1272	528	CoherentMotion_C#v1	1	500
723	1	3	33	0	0	3	3	199	401	597	1203	CoherentMotion_C#v1	1	500
555	1	4	42	3	3	3	3	256	344	768	1032	CoherentMotion_C#v1	1	500
782	1	1	14	2	2	3	3	87	513	261	1539	CoherentMotion_C#v1	1	500
688	1	4	42	1	1	3	3	256	344	768	1032	CoherentMotion_C#v1	1	500
745	1	2	23	3	3	3	3	143	457	429	1371	CoherentMotion_C#v1	1	500
650	0	0	5	1	3	3	3	31	569	93	1707	CoherentMotion_C#v1	1	500
638	1	6	61	2	2	3	3	368	232	1104	696	CoherentMotion_C#v1	1	500
676	1	4	42	3	3	3	3	256	344	768	1032	CoherentMotion_C#v1	1	500
1529	1	3	33	1	1	3	3	199	401	597	1203	CoherentMotion_C#v1	1	500
606	1	7	70	2	2	3	3	424	176	1272	528	CoherentMotion_C#v1	1	500
2064	1	2	23	0	0	3	3	143	457	429	1371	CoherentMotion_C#v1	1	500
604	1	4	42	3	3	3	3	256	344	768	1032	CoherentMotion_C#v1	1	500
1126	1	5	51	2	2	3	3	312	288	936	864	CoherentMotion_C#v1	1	500
1067	0	0	5	1	3	3	3	31	569	93	1707	CoherentMotion_C#v1	1	500
642	1	4	42	1	1	3	3	256	344	768	1032	CoherentMotion_C#v1	1	500
951	1	0	5	0	0	3	3	31	569	93	1707	CoherentMotion_C#v1	1	500
766	1	5	51	2	2	3	3	312	288	936	864	CoherentMotion_C#v1	1	500
773	1	3	33	0	0	3	3	199	401	597	1203	CoherentMotion_C#v1	1	500
582	1	5	51	3	3	3	3	312	288	936	864	CoherentMotion_C#v1	1	500
707	1	6	61	2	2	3	3	368	232	1104	696	CoherentMotion_C#v1	1	500
1461	1	6	61	0	0	3	3	368	232	1104	696	CoherentMotion_C#v1	1	500
898	1	6	61	3	3	3	3	368	232	1104	696	CoherentMotion_C#v1	1	500
817	1	5	51	1	1	3	3	312	288	936	864	CoherentMotion_C#v1	1	500
874	1	6	61	1	1	3	3	368	232	1104	696	CoherentMotion_C#v1	1	500
1125	1	6	61	3	3	3	3	368	232	1104	696	CoherentMotion_C#v1	1	500
1143	1	4	42	3	3	3	3	256	344	768	1032	CoherentMotion_C#v1	1	500
1057	1	4	42	1	1	3	3	256	344	768	1032	CoherentMotion_C#v1	1	500
960	1	5	51	3	3	3	3	312	288	936	864	CoherentMotion_C#v1	1	500
886	1	5	51	1	1	3	3	312	288	936	864	CoherentMotion_C#v1	1	500
1569	0	0	5	2	0	3	3	31	569	93	1707	CoherentMotion_C#v1	1	500
909	1	4	42	3	3	3	3	256	344	768	1032	CoherentMotion_C#v1	1	500
1451	1	0	5	0	0	3	3	31	569	93	1707	CoherentMotion_C#v1	1	500
957	1	6	61	1	1	3	3	368	232	1104	696	CoherentMotion_C#v1	1	500
2052	0	0	5	0	1	3	3	31	569	93	1707	CoherentMotion_C#v1	1	500
940	1	5	51	1	1	3	3	312	288	936	864	CoherentMotion_C#v1	1	500
1346	0	2	23	2	0	3	3	143	457	429	1371	CoherentMotion_C#v1	1	500
1024	0	1	14	3	2	3	3	87	513	261	1539	CoherentMotion_C#v1	1	500
1209	0	1	14	2	0	3	3	87	513	261	1539	CoherentMotion_C#v1	1	500
965	1	4	42	0	0	3	3	256	344	768	1032	CoherentMotion_C#v1	1	500
1314	1	7	70	0	0	3	3	424	176	1272	528	CoherentMotion_C#v1	1	500
1194	1	3	33	1	1	3	3	199	401	597	1203	CoherentMotion_C#v1	1	500
1492	1	4	42	2	2	3	3	256	344	768	1032	CoherentMotion_C#v1	1	500
1194	0	1	14	1	2	3	3	87	513	261	1539	CoherentMotion_C#v1	1	500
714	1	4	42	0	0	3	3	256	344	768	1032	CoherentMotion_C#v1	1	500
635	1	2	23	0	0	3	3	143	457	429	1371	CoherentMotion_C#v1	1	500
759	1	7	70	1	1	3	3	424	176	1272	528	CoherentMotion_C#v1	1	500
1175	1	0	5	0	0	3	3	31	569	93	1707	CoherentMotion_C#v1	1	500
859	1	7	70	2	2	3	3	424	176	1272	528	CoherentMotion_C#v1	1	500
1567	0	0	5	0	2	3	3	31	569	93	1707	CoherentMotion_C#v1	1	500
1668	1	2	23	2	2	3	3	143	457	429	1371	CoherentMotion_C#v1	1	500
812	1	5	51	3	3	3	3	312	288	936	864	CoherentMotion_C#v1	1	500
1013	1	5	51	0	0	3	3	312	288	936	864	CoherentMotion_C#v1	1	500
1073	1	3	33	0	0	3	3	199	401	597	1203	CoherentMotion_C#v1	1	500
1196	0	2	23	2	0	3	3	143	457	429	1371	CoherentMotion_C#v1	1	500
1590	1	6	61	0	0	3	3	368	232	1104	696	CoherentMotion_C#v1	1	500
1125	0	0	5	3	0	3	3	31	569	93	1707	CoherentMotion_C#v1	1	500
1272	0	2	23	0	3	3	3	143	457	429	1371	CoherentMotion_C#v1	1	500
1014	1	0	5	0	0	3	3	31	569	93	1707	CoherentMotion_C#v1	1	500
973	1	7	70	2	2	3	3	424	176	1272	528	CoherentMotion_C#v1	1	500
930	1	7	70	1	1	3	3	424	176	1272	528	CoherentMotion_C#v1	1	500
1589	1	1	14	2	2	3	3	87	513	261	1539	CoherentMotion_C#v1	1	500
798	1	3	33	1	1	3	3	199	401	597	1203	CoherentMotion_C#v1	1	500
1917	1	3	33	1	1	3	3	199	401	597	1203	CoherentMotion_C#v1	1	500
1431	1	0	5	2	2	3	3	31	569	93	1707	CoherentMotion_C#v1	1	500
881	1	5	51	3	3	3	3	312	288	936	864	CoherentMotion_C#v1	1	500
973	1	7	70	2	2	3	3	424	176	1272	528	CoherentMotion_C#v1	1	500
1762	1	3	33	2	2	3	3	199	401	597	1203	CoherentMotion_C#v1	1	500
915	1	2	23	2	2	3	3	143	457	429	1371	CoherentMotion_C#v1	1	500
786	1	6	61	1	1	3	3	368	232	1104	696	CoherentMotion_C#v1	1	500
1691	0	1	14	3	1	3	3	87	513	261	1539	CoherentMotion_C#v1	1	500
1307	1	1	14	1	1	3	3	87	513	261	1539	CoherentMotion_C#v1	1	500
1018	1	5	51	2	2	3	3	312	288	936	864	CoherentMotion_C#v1	1	500
937	1	6	61	0	0	3	3	368	232	1104	696	CoherentMotion_C#v1	1	500
1158	1	7	70	1	1	3	3	424	176	1272	528	CoherentMotion_C#v1	1	500
1193	0	2	23	3	1	3	3	143	457	429	1371	CoherentMotion_C#v1	1	500
1013	1	6	61	2	2	3	3	368	232	1104	696	CoherentMotion_C#v1	1	500
980	1	7	70	3	3	3	3	424	176	1272	528	CoherentMotion_C#v1	1	500
1137	1	4	42	0	0	3	3	256	344	768	1032	CoherentMotion_C#v1	1	500
1741	1	0	5	0	0	3	3	31	569	93	1707	CoherentMotion_C#v1	1	500
1166	1	6	61	0	0	3	3	368	232	1104	696	CoherentMotion_C#v1	1	500
1425	1	1	14	0	0	3	3	87	513	261	1539	CoherentMotion_C#v1	1	500
930	1	7	70	2	2	3	3	424	176	1272	528	CoherentMotion_C#v1	1	500
962	1	4	42	1	1	3	3	256	344	768	1032	CoherentMotion_C#v1	1	500
3011	1	6	61	1	1	3	3	368	232	1104	696	CoherentMotion_C#v1	1	500
942	1	1	14	0	0	3	3	87	513	261	1539	CoherentMotion_C#v1	1	500
1004	1	5	51	3	3	3	3	312	288	936	864	CoherentMotion_C#v1	1	500
1434	1	1	14	3	3	3	3	87	513	261	1539	CoherentMotion_C#v1	1	500
1178	0	0	5	0	3	3	3	31	569	93	1707	CoherentMotion_C#v1	1	500
920	1	6	61	1	1	3	3	368	232	1104	696	CoherentMotion_C#v1	1	500
901	1	7	70	1	1	3	3	424	176	1272	528	CoherentMotion_C#v1	1	500
1030	1	7	70	0	0	3	3	424	176	1272	528	CoherentMotion_C#v1	1	500
1151	1	6	61	1	1	3	3	368	232	1104	696	CoherentMotion_C#v1	1	500
1802	1	1	14	1	1	3	3	87	513	261	1539	CoherentMotion_C#v1	1	500
1125	1	1	14	3	3	3	3	87	513	261	1539	CoherentMotion_C#v1	1	500
1271	0	2	23	2	3	3	3	143	457	429	1371	CoherentMotion_C#v1	1	500
1004	0	0	5	0	2	3	3	31	569	93	1707	CoherentMotion_C#v1	1	500
1443	0	0	5	2	1	3	3	31	569	93	1707	CoherentMotion_C#v1	1	500
621	1	6	61	3	3	3	3	368	232	1104	696	CoherentMotion_C#v1	1	500
1009	1	1	14	0	0	3	3	87	513	261	1539	CoherentMotion_C#v1	1	500
911	0	0	5	1	3	3	3	31	569	93	1707	CoherentMotion_C#v1	1	500
692	1	7	70	1	1	3	3	424	176	1272	528	CoherentMotion_C#v1	1	500
804	1	4	42	2	2	3	3	256	344	768	1032	CoherentMotion_C#v1	1	500
773	1	5	51	3	3	3	3	312	288	936	864	CoherentMotion_C#v1	1	500
781	1	3	33	0	0	3	3	199	401	597	1203	CoherentMotion_C#v1	1	500
1081	1	0	5	1	1	3	3	31	569	93	1707	CoherentMotion_C#v1	1	500
714	1	6	61	1	1	3	3	368	232	1104	696	CoherentMotion_C#v1	1	500
904	1	6	61	3	3	3	3	368	232	1104	696	CoherentMotion_C#v1	1	500
966	1	4	42	1	1	3	3	256	344	768	1032	CoherentMotion_C#v1	1	500
651	1	5	51	1	1	3	3	312	288	936	864	CoherentMotion_C#v1	1	500
743	1	4	42	0	0	3	3	256	344	768	1032	CoherentMotion_C#v1	1	500
832	1	0	5	0	0	3	3	31	569	93	1707	CoherentMotion_C#v1	1	500
1147	1	0	5	1	1	3	3	31	569	93	1707	CoherentMotion_C#v1	1	500
828	0	0	5	0	1	3	3	31	569	93	1707	CoherentMotion_C#v1	1	500
614	1	3	33	3	3	3	3	199	401	597	1203	CoherentMotion_C#v1	1	500
547	1	6	61	2	2	3	3	368	232	1104	696	CoherentMotion_C#v1	1	500
670	1	4	42	3	3	3	3	256	344	768	1032	CoherentMotion_C#v1	1	500
1045	0	0	5	3	0	3	3	31	569	93	1707	CoherentMotion_C#v1	1	500
532	1	3	33	2	2	3	3	199	401	597	1203	CoherentMotion_C#v1	1	500
1062	0	0	5	2	0	3	3	31	569	93	1707	CoherentMotion_C#v1	1	500
662	1	5	51	0	0	3	3	312	288	936	864	CoherentMotion_C#v1	1	500
771	1	3	33	1	1	3	3	199	401	597	1203	CoherentMotion_C#v1	1	500
781	1	4	42	2	2	3	3	256	344	768	1032	CoherentMotion_C#v1	1	500
1101	1	0	5	2	2	3	3	31	569	93	1707	CoherentMotion_C#v1	1	500
623	1	3	33	2	2	3	3	199	401	597	1203	CoherentMotion_C#v1	1	500
869	0	2	23	3	2	3	3	143	457	429	1371	CoherentMotion_C#v1	1	500
1056	1	0	5	3	3	3	3	31	569	93	1707	CoherentMotion_C#v1	1	500
871	0	2	23	2	3	3	3	143	457	429	1371	CoherentMotion_C#v1	1	500
530	1	7	70	2	2	3	3	424	176	1272	528	CoherentMotion_C#v1	1	500
652	1	6	61	3	3	3	3	368	232	1104	696	CoherentMotion_C#v1	1	500
578	1	6	61	2	2	3	3	368	232	1104	696	CoherentMotion_C#v1	1	500
613	1	7	70	1	1	3	3	424	176	1272	528	CoherentMotion_C#v1	1	500
682	1	5	51	2	2	3	3	312	288	936	864	CoherentMotion_C#v1	1	500
518	1	6	61	1	1	3	3	368	232	1104	696	CoherentMotion_C#v1	1	500
855	1	2	23	1	1	3	3	143	457	429	1371	CoherentMotion_C#v1	1	500
574	1	7	70	1	1	3	3	424	176	1272	528	CoherentMotion_C#v1	1	500
681	1	3	33	3	3	3	3	199	401	597	1203	CoherentMotion_C#v1	1	500
655	1	6	61	0	0	3	3	368	232	1104	696	CoherentMotion_C#v1	1	500
541	0	1	14	0	1	3	3	87	513	261	1539	CoherentMotion_C#v1	1	500
775	1	7	70	0	0	3	3	424	176	1272	528	CoherentMotion_C#v1	1	500
623	1	4	42	3	3	3	3	256	344	768	1032	CoherentMotion_C#v1	1	500
532	1	6	61	0	0	3	3	368	232	1104	696	CoherentMotion_C#v1	1	500
1864	1	7	70	1	1	3	3	424	176	1272	528	CoherentMotion_C#v1	1	500
668	1	4	42	3	3	3	3	256	344	768	1032	CoherentMotion_C#v1	1	500
1107	0	2	23	2	0	3	3	143	457	429	1371	CoherentMotion_C#v1	1	500
1040	1	2	23	2	2	3	3	143	457	429	1371	CoherentMotion_C#v1	1	500
964	0	1	14	0	2	3	3	87	513	261	1539	CoherentMotion_C#v1	1	500
633	1	4	42	3	3	3	3	256	344	768	1032	CoherentMotion_C#v1	1	500
534	1	7	70	1	1	3	3	424	176	1272	528	CoherentMotion_C#v1	1	500
1196	1	2	23	0	0	3	3	143	457	429	1371	CoherentMotion_C#v1	1	500
1123	1	1	14	0	0	3	3	87	513	261	1539	CoherentMotion_C#v1	1	500
1182	1	3	33	3	3	3	3	199	401	597	1203	CoherentMotion_C#v1	1	500
665	1	7	70	0	0	3	3	424	176	1272	528	CoherentMotion_C#v1	1	500
647	1	4	42	3	3	3	3	256	344	768	1032	CoherentMotion_C#v1	1	500
539	1	7	70	1	1	3	3	424	176	1272	528	CoherentMotion_C#v1	1	500
526	1	6	61	0	0	3	3	368	232	1104	696	CoherentMotion_C#v1	1	500
526	1	7	70	3	3	3	3	424	176	1272	528	CoherentMotion_C#v1	1	500
527	0	5	51	3	0	3	3	312	288	936	864	CoherentMotion_C#v1	1	500
1182	0	0	5	2	0	3	3	31	569	93	1707	CoherentMotion_C#v1	1	500
625	1	3	33	3	3	3	3	199	401	597	1203	CoherentMotion_C#v1	1	500
558	1	3	33	0	0	3	3	199	401	597	1203	CoherentMotion_C#v1	1	500
701	1	2	23	1	1	3	3	143	457	429	1371	CoherentMotion_C#v1	1	500
718	1	7	70	0	0	3	3	424	176	1272	528	CoherentMotion_C#v1	1	500
816	1	2	23	3	3	3	3	143	457	429	1371	CoherentMotion_C#v1	1	500
634	1	6	61	3	3	3	3	368	232	1104	696	CoherentMotion_C#v1	1	500
547	1	3	33	1	1	3	3	199	401	597	1203	CoherentMotion_C#v1	1	500
650	1	3	33	3	3	3	3	199	401	597	1203	CoherentMotion_C#v1	1	500
662	1	4	42	3	3	3	3	256	344	768	1032	CoherentMotion_C#v1	1	500
525	1	5	51	3	3	3	3	312	288	936	864	CoherentMotion_C#v1	1	500
528	1	7	70	3	3	3	3	424	176	1272	528	CoherentMotion_C#v1	1	500
545	0	0	5	0	3	3	3	31	569	93	1707	CoherentMotion_C#v1	1	500
521	1	3	33	0	0	3	3	199	401	597	1203	CoherentMotion_C#v1	1	500
549	1	5	51	1	1	3	3	312	288	936	864	CoherentMotion_C#v1	1	500
3104	1	3	33	1	1	3	3	199	401	597	1203	CoherentMotion_C#v1	1	500
565	1	6	61	0	0	3	3	368	232	1104	696	CoherentMotion_C#v1	1	500
936	0	0	5	1	0	3	3	31	569	93	1707	CoherentMotion_C#v1	1	500
983	1	3	33	2	2	3	3	199	401	597	1203	CoherentMotion_C#v1	1	500
916	0	0	5	0	1	3	3	31	569	93	1707	CoherentMotion_C#v1	1	500
639	1	2	23	3	3	3	3	143	457	429	1371	CoherentMotion_C#v1	1	500
724	1	7	70	2	2	3	3	424	176	1272	528	CoherentMotion_C#v1	1	500
577	1	3	33	1	1	3	3	199	401	597	1203	CoherentMotion_C#v1	1	500
573	1	5	51	2	2	3	3	312	288	936	864	CoherentMotion_C#v1	1	500
1309	0	1	14	1	3	3	3	87	513	261	1539	CoherentMotion_C#v1	1	500
683	1	7	70	3	3	3	3	424	176	1272	528	CoherentMotion_C#v1	1	500
938	0	2	23	2	1	3	3	143	457	429	1371	CoherentMotion_C#v1	1	500
1878	0	3	33	3	2	3	3	199	401	597	1203	CoherentMotion_C#v1	1	500
930	1	2	23	3	3	3	3	143	457	429	1371	CoherentMotion_C#v1	1	500
944	1	2	23	3	3	3	3	143	457	429	1371	CoherentMotion_C#v1	1	500
692	1	6	61	0	0	3	3	368	232	1104	696	CoherentMotion_C#v1	1	500
660	1	2	23	1	1	3	3	143	457	429	1371	CoherentMotion_C#v1	1	500
617	1	5	51	3	3	3	3	312	288	936	864	CoherentMotion_C#v1	1	500
551	1	6	61	3	3	3	3	368	232	1104	696	CoherentMotion_C#v1	1	500
634	1	7	70	1	1	3	3	424	176	1272	528	CoherentMotion_C#v1	1	500
590	1	7	70	3	3	3	3	424	176	1272	528	CoherentMotion_C#v1	1	500
676	0	3	33	2	1	3	3	199	401	597	1203	CoherentMotion_C#v1	1	500
930	0	1	14	1	3	3	3	87	513	261	1539	CoherentMotion_C#v1	1	500
1042	0	0	5	3	1	3	3	31	569	93	1707	CoherentMotion_C#v1	1	500
1134	0	3	33	3	2	3	3	199	401	597	1203	CoherentMotion_C#v1	1	500
1023	1	1	14	0	0	3	3	87	513	261	1539	CoherentMotion_C#v1	1	500
942	0	2	23	1	0	3	3	143	457	429	1371	CoherentMotion_C#v1	1	500
772	1	6	61	0	0	3	3	368	232	1104	696	CoherentMotion_C#v1	1	500
645	1	5	51	1	1	3	3	312	288	936	864	CoherentMotion_C#v1	1	500
842	0	0	5	2	0	3	3	31	569	93	1707	CoherentMotion_C#v1	1	500
