# Supplementary material for: The Leuven Embedded Figures Test (L-EFT): measuring perception, intelligence or executive function?
Source: PeerJ. 2018 Mar 26;6:e4524. doi: 10.7717/peerj.4524 (PMC5875396; doi:10.7717/peerj.4524)
Supplement: Supplemental Information 9 [file peerj-06-4524-s009.zip › Study 1/CoherentMotion/119830CoherentMotion.csv]

ReactionTime	Accuracy	CoherenceLevel	CoherenceValue	StimDirection	RespDirection	G_MeanCoherentSpeed	G_MeanRandomSpeed	TotalCoherent	TotalRandom	TotalCoherentSpeed	TotalRandomSpeed	TestID	MainPrac	MotionDuration
7818	0	3	33	1	3	3	3	199	401	597	1203	CoherentMotion_C#v1	0	1000
3083	1	2	23	3	3	3	3	143	457	429	1371	CoherentMotion_C#v1	0	1000
1890	0	4	42	0	3	3	3	256	344	768	1032	CoherentMotion_C#v1	0	1000
1441	1	7	70	2	2	3	3	424	176	1272	528	CoherentMotion_C#v1	0	1000
1690	0	1	14	3	2	3	3	87	513	261	1539	CoherentMotion_C#v1	0	1000
1379	1	5	51	1	1	3	3	312	288	936	864	CoherentMotion_C#v1	0	1000
1778	0	2	23	0	1	3	3	143	457	429	1371	CoherentMotion_C#v1	0	1000
1549	1	4	42	0	0	3	3	256	344	768	1032	CoherentMotion_C#v1	0	1000
1705	1	2	23	1	1	3	3	143	457	429	1371	CoherentMotion_C#v1	0	1000
1852	0	5	51	1	3	3	3	312	288	936	864	CoherentMotion_C#v1	0	1000
2303	1	0	5	1	1	3	3	31	569	93	1707	CoherentMotion_C#v1	0	1000
1493	1	7	70	1	1	3	3	424	176	1272	528	CoherentMotion_C#v1	0	1000
1426	1	7	70	1	1	3	3	424	176	1272	528	CoherentMotion_C#v1	0	1000
1477	1	3	33	1	1	3	3	199	401	597	1203	CoherentMotion_C#v1	0	1000
1427	0	6	61	0	2	3	3	368	232	1104	696	CoherentMotion_C#v1	0	1000
1432	1	3	33	2	2	3	3	199	401	597	1203	CoherentMotion_C#v1	0	1000
1753	0	1	14	2	1	3	3	87	513	261	1539	CoherentMotion_C#v1	0	1000
1525	0	0	5	1	3	3	3	31	569	93	1707	CoherentMotion_C#v1	0	1000
1408	1	6	61	3	3	3	3	368	232	1104	696	CoherentMotion_C#v1	0	1000
1441	1	3	33	1	1	3	3	199	401	597	1203	CoherentMotion_C#v1	0	1000
1402	1	2	23	3	3	3	3	143	457	429	1371	CoherentMotion_C#v1	0	1000
1613	1	7	70	3	3	3	3	424	176	1272	528	CoherentMotion_C#v1	0	1000
1458	0	7	70	0	2	3	3	424	176	1272	528	CoherentMotion_C#v1	0	1000
1933	1	2	23	3	3	3	3	143	457	429	1371	CoherentMotion_C#v1	0	1000
1523	1	4	42	1	1	3	3	256	344	768	1032	CoherentMotion_C#v1	0	1000
1464	1	6	61	1	1	3	3	368	232	1104	696	CoherentMotion_C#v1	0	1000
1730	1	4	42	2	2	3	3	256	344	768	1032	CoherentMotion_C#v1	0	1000
1930	0	0	5	2	3	3	3	31	569	93	1707	CoherentMotion_C#v1	0	1000
1658	1	4	42	3	3	3	3	256	344	768	1032	CoherentMotion_C#v1	0	1000
2041	0	4	42	1	3	3	3	256	344	768	1032	CoherentMotion_C#v1	0	1000
2294	0	1	14	0	3	3	3	87	513	261	1539	CoherentMotion_C#v1	0	1000
1450	0	2	23	2	3	3	3	143	457	429	1371	CoherentMotion_C#v1	0	1000
1747	0	1	14	3	0	3	3	87	513	261	1539	CoherentMotion_C#v1	0	1000
1453	1	5	51	2	2	3	3	312	288	936	864	CoherentMotion_C#v1	0	1000
2307	0	3	33	0	3	3	3	199	401	597	1203	CoherentMotion_C#v1	0	1000
2319	1	2	23	2	2	3	3	143	457	429	1371	CoherentMotion_C#v1	0	1000
1460	1	6	61	1	1	3	3	368	232	1104	696	CoherentMotion_C#v1	0	1000
1435	1	5	51	3	3	3	3	312	288	936	864	CoherentMotion_C#v1	0	1000
2364	0	2	23	2	3	3	3	143	457	429	1371	CoherentMotion_C#v1	0	1000
2502	1	1	14	2	2	3	3	87	513	261	1539	CoherentMotion_C#v1	0	1000
1811	1	5	51	2	2	3	3	312	288	936	864	CoherentMotion_C#v1	0	1000
2533	1	2	23	1	1	3	3	143	457	429	1371	CoherentMotion_C#v1	0	1000
1644	1	5	51	3	3	3	3	312	288	936	864	CoherentMotion_C#v1	0	1000
2602	0	5	51	1	0	3	3	312	288	936	864	CoherentMotion_C#v1	0	1000
5059	1	0	5	3	3	3	3	31	569	93	1707	CoherentMotion_C#v1	0	1000
1741	0	6	61	1	3	3	3	368	232	1104	696	CoherentMotion_C#v1	0	1000
1675	0	4	42	0	2	3	3	256	344	768	1032	CoherentMotion_C#v1	0	1000
2058	1	1	14	2	2	3	3	87	513	261	1539	CoherentMotion_C#v1	0	1000
1365	1	4	42	3	3	3	3	256	344	768	1032	CoherentMotion_C#v1	0	1000
1404	1	6	61	3	3	3	3	368	232	1104	696	CoherentMotion_C#v1	0	1000
1830	1	4	42	0	0	3	3	256	344	768	1032	CoherentMotion_C#v1	0	1000
1481	0	0	5	1	0	3	3	31	569	93	1707	CoherentMotion_C#v1	0	1000
1483	1	4	42	3	3	3	3	256	344	768	1032	CoherentMotion_C#v1	0	1000
2287	0	4	42	0	2	3	3	256	344	768	1032	CoherentMotion_C#v1	0	1000
2133	0	7	70	0	2	3	3	424	176	1272	528	CoherentMotion_C#v1	0	1000
1393	1	4	42	3	3	3	3	256	344	768	1032	CoherentMotion_C#v1	0	1000
1426	0	1	14	1	3	3	3	87	513	261	1539	CoherentMotion_C#v1	0	1000
1548	0	6	61	0	3	3	3	368	232	1104	696	CoherentMotion_C#v1	0	1000
1505	1	3	33	3	3	3	3	199	401	597	1203	CoherentMotion_C#v1	0	1000
1524	1	7	70	3	3	3	3	424	176	1272	528	CoherentMotion_C#v1	0	1000
1535	1	7	70	3	3	3	3	424	176	1272	528	CoherentMotion_C#v1	0	1000
1516	1	6	61	3	3	3	3	368	232	1104	696	CoherentMotion_C#v1	0	1000
1768	0	5	51	2	3	3	3	312	288	936	864	CoherentMotion_C#v1	0	1000
1340	1	6	61	2	2	3	3	368	232	1104	696	CoherentMotion_C#v1	0	1000
1624	0	2	23	0	2	3	3	143	457	429	1371	CoherentMotion_C#v1	0	1000
1952	0	2	23	2	0	3	3	143	457	429	1371	CoherentMotion_C#v1	0	1000
1414	0	3	33	0	3	3	3	199	401	597	1203	CoherentMotion_C#v1	0	1000
2809	1	2	23	2	2	3	3	143	457	429	1371	CoherentMotion_C#v1	0	1000
1707	0	2	23	1	2	3	3	143	457	429	1371	CoherentMotion_C#v1	0	1000
1622	0	4	42	0	3	3	3	256	344	768	1032	CoherentMotion_C#v1	0	1000
1853	1	1	14	0	0	3	3	87	513	261	1539	CoherentMotion_C#v1	0	1000
2784	0	5	51	1	0	3	3	312	288	936	864	CoherentMotion_C#v1	0	1000
2331	1	5	51	2	2	3	3	312	288	936	864	CoherentMotion_C#v1	0	1000
2133	1	2	23	2	2	3	3	143	457	429	1371	CoherentMotion_C#v1	0	1000
1617	0	6	61	1	2	3	3	368	232	1104	696	CoherentMotion_C#v1	0	1000
1564	0	0	5	1	3	3	3	31	569	93	1707	CoherentMotion_C#v1	0	1000
2142	0	1	14	0	3	3	3	87	513	261	1539	CoherentMotion_C#v1	0	1000
3273	0	0	5	1	3	3	3	31	569	93	1707	CoherentMotion_C#v1	0	1000
1537	0	2	23	2	3	3	3	143	457	429	1371	CoherentMotion_C#v1	0	1000
1598	1	3	33	2	2	3	3	199	401	597	1203	CoherentMotion_C#v1	0	1000
1057	0	3	33	1	3	3	3	199	401	597	1203	CoherentMotion_C#v1	1	500
1408	1	6	61	3	3	3	3	368	232	1104	696	CoherentMotion_C#v1	1	500
947	1	5	51	2	2	3	3	312	288	936	864	CoherentMotion_C#v1	1	500
1022	0	1	14	1	3	3	3	87	513	261	1539	CoherentMotion_C#v1	1	500
1199	0	1	14	1	3	3	3	87	513	261	1539	CoherentMotion_C#v1	1	500
1387	0	4	42	0	2	3	3	256	344	768	1032	CoherentMotion_C#v1	1	500
1276	0	0	5	2	3	3	3	31	569	93	1707	CoherentMotion_C#v1	1	500
1433	1	1	14	3	3	3	3	87	513	261	1539	CoherentMotion_C#v1	1	500
1059	1	7	70	2	2	3	3	424	176	1272	528	CoherentMotion_C#v1	1	500
1081	1	4	42	0	0	3	3	256	344	768	1032	CoherentMotion_C#v1	1	500
952	1	2	23	3	3	3	3	143	457	429	1371	CoherentMotion_C#v1	1	500
1039	1	2	23	3	3	3	3	143	457	429	1371	CoherentMotion_C#v1	1	500
1000	1	6	61	2	2	3	3	368	232	1104	696	CoherentMotion_C#v1	1	500
1718	0	1	14	2	0	3	3	87	513	261	1539	CoherentMotion_C#v1	1	500
989	1	7	70	1	1	3	3	424	176	1272	528	CoherentMotion_C#v1	1	500
862	1	5	51	3	3	3	3	312	288	936	864	CoherentMotion_C#v1	1	500
1225	1	1	14	2	2	3	3	87	513	261	1539	CoherentMotion_C#v1	1	500
971	1	0	5	0	0	3	3	31	569	93	1707	CoherentMotion_C#v1	1	500
939	1	1	14	2	2	3	3	87	513	261	1539	CoherentMotion_C#v1	1	500
919	1	3	33	2	2	3	3	199	401	597	1203	CoherentMotion_C#v1	1	500
892	0	3	33	1	3	3	3	199	401	597	1203	CoherentMotion_C#v1	1	500
895	0	0	5	2	3	3	3	31	569	93	1707	CoherentMotion_C#v1	1	500
1635	0	2	23	1	2	3	3	143	457	429	1371	CoherentMotion_C#v1	1	500
890	1	6	61	1	1	3	3	368	232	1104	696	CoherentMotion_C#v1	1	500
1286	1	7	70	1	1	3	3	424	176	1272	528	CoherentMotion_C#v1	1	500
1032	1	1	14	2	2	3	3	87	513	261	1539	CoherentMotion_C#v1	1	500
1132	0	0	5	3	2	3	3	31	569	93	1707	CoherentMotion_C#v1	1	500
1189	1	3	33	3	3	3	3	199	401	597	1203	CoherentMotion_C#v1	1	500
2273	0	2	23	0	3	3	3	143	457	429	1371	CoherentMotion_C#v1	1	500
1368	1	2	23	1	1	3	3	143	457	429	1371	CoherentMotion_C#v1	1	500
1049	0	4	42	0	3	3	3	256	344	768	1032	CoherentMotion_C#v1	1	500
1321	1	4	42	3	3	3	3	256	344	768	1032	CoherentMotion_C#v1	1	500
1719	0	1	14	1	3	3	3	87	513	261	1539	CoherentMotion_C#v1	1	500
1736	0	0	5	1	2	3	3	31	569	93	1707	CoherentMotion_C#v1	1	500
1057	1	1	14	3	3	3	3	87	513	261	1539	CoherentMotion_C#v1	1	500
1098	1	5	51	1	1	3	3	312	288	936	864	CoherentMotion_C#v1	1	500
1091	0	0	5	2	3	3	3	31	569	93	1707	CoherentMotion_C#v1	1	500
1228	1	6	61	1	1	3	3	368	232	1104	696	CoherentMotion_C#v1	1	500
840	1	6	61	2	2	3	3	368	232	1104	696	CoherentMotion_C#v1	1	500
1034	1	5	51	0	0	3	3	312	288	936	864	CoherentMotion_C#v1	1	500
2081	1	4	42	1	1	3	3	256	344	768	1032	CoherentMotion_C#v1	1	500
913	1	4	42	3	3	3	3	256	344	768	1032	CoherentMotion_C#v1	1	500
897	1	4	42	3	3	3	3	256	344	768	1032	CoherentMotion_C#v1	1	500
925	0	5	51	0	2	3	3	312	288	936	864	CoherentMotion_C#v1	1	500
946	1	1	14	3	3	3	3	87	513	261	1539	CoherentMotion_C#v1	1	500
975	1	7	70	3	3	3	3	424	176	1272	528	CoherentMotion_C#v1	1	500
933	1	7	70	3	3	3	3	424	176	1272	528	CoherentMotion_C#v1	1	500
1778	0	0	5	2	0	3	3	31	569	93	1707	CoherentMotion_C#v1	1	500
985	0	1	14	1	3	3	3	87	513	261	1539	CoherentMotion_C#v1	1	500
939	1	7	70	2	2	3	3	424	176	1272	528	CoherentMotion_C#v1	1	500
872	1	2	23	3	3	3	3	143	457	429	1371	CoherentMotion_C#v1	1	500
1220	1	3	33	0	0	3	3	199	401	597	1203	CoherentMotion_C#v1	1	500
845	1	3	33	2	2	3	3	199	401	597	1203	CoherentMotion_C#v1	1	500
835	1	7	70	3	3	3	3	424	176	1272	528	CoherentMotion_C#v1	1	500
853	1	4	42	2	2	3	3	256	344	768	1032	CoherentMotion_C#v1	1	500
848	0	1	14	0	3	3	3	87	513	261	1539	CoherentMotion_C#v1	1	500
1003	0	0	5	0	2	3	3	31	569	93	1707	CoherentMotion_C#v1	1	500
1153	1	3	33	2	2	3	3	199	401	597	1203	CoherentMotion_C#v1	1	500
1571	0	6	61	1	3	3	3	368	232	1104	696	CoherentMotion_C#v1	1	500
882	1	7	70	3	3	3	3	424	176	1272	528	CoherentMotion_C#v1	1	500
845	1	5	51	2	2	3	3	312	288	936	864	CoherentMotion_C#v1	1	500
860	1	3	33	3	3	3	3	199	401	597	1203	CoherentMotion_C#v1	1	500
1490	0	3	33	2	1	3	3	199	401	597	1203	CoherentMotion_C#v1	1	500
1098	0	4	42	1	3	3	3	256	344	768	1032	CoherentMotion_C#v1	1	500
1165	0	0	5	0	3	3	3	31	569	93	1707	CoherentMotion_C#v1	1	500
1057	0	4	42	0	2	3	3	256	344	768	1032	CoherentMotion_C#v1	1	500
1474	0	0	5	1	3	3	3	31	569	93	1707	CoherentMotion_C#v1	1	500
1274	0	4	42	0	3	3	3	256	344	768	1032	CoherentMotion_C#v1	1	500
738	0	6	61	0	2	3	3	368	232	1104	696	CoherentMotion_C#v1	1	500
1242	1	3	33	2	2	3	3	199	401	597	1203	CoherentMotion_C#v1	1	500
1502	1	2	23	2	2	3	3	143	457	429	1371	CoherentMotion_C#v1	1	500
1000	1	7	70	2	2	3	3	424	176	1272	528	CoherentMotion_C#v1	1	500
888	1	5	51	3	3	3	3	312	288	936	864	CoherentMotion_C#v1	1	500
2467	1	2	23	1	1	3	3	143	457	429	1371	CoherentMotion_C#v1	1	500
1023	1	0	5	3	3	3	3	31	569	93	1707	CoherentMotion_C#v1	1	500
1118	0	7	70	1	3	3	3	424	176	1272	528	CoherentMotion_C#v1	1	500
1225	0	5	51	1	3	3	3	312	288	936	864	CoherentMotion_C#v1	1	500
989	0	7	70	1	3	3	3	424	176	1272	528	CoherentMotion_C#v1	1	500
823	1	6	61	2	2	3	3	368	232	1104	696	CoherentMotion_C#v1	1	500
1984	1	3	33	0	0	3	3	199	401	597	1203	CoherentMotion_C#v1	1	500
892	1	5	51	2	2	3	3	312	288	936	864	CoherentMotion_C#v1	1	500
1174	1	7	70	3	3	3	3	424	176	1272	528	CoherentMotion_C#v1	1	500
2087	0	3	33	0	1	3	3	199	401	597	1203	CoherentMotion_C#v1	1	500
843	0	5	51	0	2	3	3	312	288	936	864	CoherentMotion_C#v1	1	500
967	1	7	70	2	2	3	3	424	176	1272	528	CoherentMotion_C#v1	1	500
828	0	6	61	0	2	3	3	368	232	1104	696	CoherentMotion_C#v1	1	500
1136	1	2	23	3	3	3	3	143	457	429	1371	CoherentMotion_C#v1	1	500
1033	0	1	14	1	2	3	3	87	513	261	1539	CoherentMotion_C#v1	1	500
988	1	3	33	3	3	3	3	199	401	597	1203	CoherentMotion_C#v1	1	500
1358	0	1	14	1	0	3	3	87	513	261	1539	CoherentMotion_C#v1	1	500
822	1	7	70	2	2	3	3	424	176	1272	528	CoherentMotion_C#v1	1	500
836	1	5	51	2	2	3	3	312	288	936	864	CoherentMotion_C#v1	1	500
1514	0	1	14	2	3	3	3	87	513	261	1539	CoherentMotion_C#v1	1	500
1986	0	2	23	3	1	3	3	143	457	429	1371	CoherentMotion_C#v1	1	500
869	0	3	33	1	3	3	3	199	401	597	1203	CoherentMotion_C#v1	1	500
784	0	6	61	0	2	3	3	368	232	1104	696	CoherentMotion_C#v1	1	500
1073	0	3	33	2	0	3	3	199	401	597	1203	CoherentMotion_C#v1	1	500
826	1	4	42	3	3	3	3	256	344	768	1032	CoherentMotion_C#v1	1	500
895	1	4	42	2	2	3	3	256	344	768	1032	CoherentMotion_C#v1	1	500
1519	1	7	70	0	0	3	3	424	176	1272	528	CoherentMotion_C#v1	1	500
996	1	6	61	2	2	3	3	368	232	1104	696	CoherentMotion_C#v1	1	500
1046	0	2	23	0	3	3	3	143	457	429	1371	CoherentMotion_C#v1	1	500
878	0	3	33	0	2	3	3	199	401	597	1203	CoherentMotion_C#v1	1	500
1195	0	4	42	0	2	3	3	256	344	768	1032	CoherentMotion_C#v1	1	500
894	0	4	42	1	3	3	3	256	344	768	1032	CoherentMotion_C#v1	1	500
1011	1	2	23	0	0	3	3	143	457	429	1371	CoherentMotion_C#v1	1	500
905	1	3	33	3	3	3	3	199	401	597	1203	CoherentMotion_C#v1	1	500
1014	0	2	23	1	0	3	3	143	457	429	1371	CoherentMotion_C#v1	1	500
965	0	2	23	0	2	3	3	143	457	429	1371	CoherentMotion_C#v1	1	500
1531	0	1	14	2	1	3	3	87	513	261	1539	CoherentMotion_C#v1	1	500
2078	1	2	23	3	3	3	3	143	457	429	1371	CoherentMotion_C#v1	1	500
864	1	5	51	2	2	3	3	312	288	936	864	CoherentMotion_C#v1	1	500
1170	0	6	61	0	2	3	3	368	232	1104	696	CoherentMotion_C#v1	1	500
988	1	6	61	3	3	3	3	368	232	1104	696	CoherentMotion_C#v1	1	500
1688	0	0	5	0	1	3	3	31	569	93	1707	CoherentMotion_C#v1	1	500
972	0	7	70	1	3	3	3	424	176	1272	528	CoherentMotion_C#v1	1	500
1233	0	6	61	1	3	3	3	368	232	1104	696	CoherentMotion_C#v1	1	500
1470	0	1	14	3	0	3	3	87	513	261	1539	CoherentMotion_C#v1	1	500
873	1	3	33	2	2	3	3	199	401	597	1203	CoherentMotion_C#v1	1	500
1652	0	0	5	0	3	3	3	31	569	93	1707	CoherentMotion_C#v1	1	500
2090	0	2	23	1	3	3	3	143	457	429	1371	CoherentMotion_C#v1	1	500
922	1	6	61	3	3	3	3	368	232	1104	696	CoherentMotion_C#v1	1	500
2625	0	2	23	0	2	3	3	143	457	429	1371	CoherentMotion_C#v1	1	500
1143	0	4	42	2	0	3	3	256	344	768	1032	CoherentMotion_C#v1	1	500
1348	1	2	23	3	3	3	3	143	457	429	1371	CoherentMotion_C#v1	1	500
932	1	6	61	3	3	3	3	368	232	1104	696	CoherentMotion_C#v1	1	500
888	0	7	70	1	3	3	3	424	176	1272	528	CoherentMotion_C#v1	1	500
1389	0	5	51	3	1	3	3	312	288	936	864	CoherentMotion_C#v1	1	500
2094	0	2	23	2	0	3	3	143	457	429	1371	CoherentMotion_C#v1	1	500
1503	1	7	70	1	1	3	3	424	176	1272	528	CoherentMotion_C#v1	1	500
1083	1	1	14	3	3	3	3	87	513	261	1539	CoherentMotion_C#v1	1	500
999	0	7	70	1	3	3	3	424	176	1272	528	CoherentMotion_C#v1	1	500
1474	0	5	51	0	2	3	3	312	288	936	864	CoherentMotion_C#v1	1	500
1060	0	6	61	0	2	3	3	368	232	1104	696	CoherentMotion_C#v1	1	500
932	1	4	42	2	2	3	3	256	344	768	1032	CoherentMotion_C#v1	1	500
1154	0	6	61	0	2	3	3	368	232	1104	696	CoherentMotion_C#v1	1	500
1253	1	3	33	3	3	3	3	199	401	597	1203	CoherentMotion_C#v1	1	500
1024	1	7	70	3	3	3	3	424	176	1272	528	CoherentMotion_C#v1	1	500
1409	1	5	51	0	0	3	3	312	288	936	864	CoherentMotion_C#v1	1	500
1191	1	5	51	0	0	3	3	312	288	936	864	CoherentMotion_C#v1	1	500
1267	0	0	5	2	0	3	3	31	569	93	1707	CoherentMotion_C#v1	1	500
1697	0	6	61	1	3	3	3	368	232	1104	696	CoherentMotion_C#v1	1	500
1138	1	7	70	2	2	3	3	424	176	1272	528	CoherentMotion_C#v1	1	500
2859	0	3	33	2	0	3	3	199	401	597	1203	CoherentMotion_C#v1	1	500
2499	0	3	33	0	3	3	3	199	401	597	1203	CoherentMotion_C#v1	1	500
855	1	6	61	2	2	3	3	368	232	1104	696	CoherentMotion_C#v1	1	500
1286	0	4	42	0	1	3	3	256	344	768	1032	CoherentMotion_C#v1	1	500
1380	0	0	5	2	3	3	3	31	569	93	1707	CoherentMotion_C#v1	1	500
1440	0	0	5	2	3	3	3	31	569	93	1707	CoherentMotion_C#v1	1	500
882	0	3	33	1	3	3	3	199	401	597	1203	CoherentMotion_C#v1	1	500
935	1	1	14	1	1	3	3	87	513	261	1539	CoherentMotion_C#v1	1	500
915	1	5	51	3	3	3	3	312	288	936	864	CoherentMotion_C#v1	1	500
1159	0	0	5	3	1	3	3	31	569	93	1707	CoherentMotion_C#v1	1	500
1946	1	3	33	0	0	3	3	199	401	597	1203	CoherentMotion_C#v1	1	500
1677	1	6	61	3	3	3	3	368	232	1104	696	CoherentMotion_C#v1	1	500
800	1	6	61	3	3	3	3	368	232	1104	696	CoherentMotion_C#v1	1	500
1578	0	2	23	1	0	3	3	143	457	429	1371	CoherentMotion_C#v1	1	500
1286	1	6	61	2	2	3	3	368	232	1104	696	CoherentMotion_C#v1	1	500
883	0	7	70	1	3	3	3	424	176	1272	528	CoherentMotion_C#v1	1	500
1730	0	4	42	0	1	3	3	256	344	768	1032	CoherentMotion_C#v1	1	500
1481	1	1	14	0	0	3	3	87	513	261	1539	CoherentMotion_C#v1	1	500
1929	1	0	5	3	3	3	3	31	569	93	1707	CoherentMotion_C#v1	1	500
1827	1	4	42	0	0	3	3	256	344	768	1032	CoherentMotion_C#v1	1	500
1563	1	2	23	3	3	3	3	143	457	429	1371	CoherentMotion_C#v1	1	500
1044	1	6	61	3	3	3	3	368	232	1104	696	CoherentMotion_C#v1	1	500
1476	1	5	51	0	0	3	3	312	288	936	864	CoherentMotion_C#v1	1	500
1758	0	1	14	2	1	3	3	87	513	261	1539	CoherentMotion_C#v1	1	500
1000	1	7	70	2	2	3	3	424	176	1272	528	CoherentMotion_C#v1	1	500
1039	0	5	51	1	3	3	3	312	288	936	864	CoherentMotion_C#v1	1	500
1438	1	6	61	2	2	3	3	368	232	1104	696	CoherentMotion_C#v1	1	500
1031	0	1	14	3	0	3	3	87	513	261	1539	CoherentMotion_C#v1	1	500
1169	1	7	70	0	0	3	3	424	176	1272	528	CoherentMotion_C#v1	1	500
1292	1	2	23	3	3	3	3	143	457	429	1371	CoherentMotion_C#v1	1	500
1161	1	2	23	1	1	3	3	143	457	429	1371	CoherentMotion_C#v1	1	500
1028	1	4	42	2	2	3	3	256	344	768	1032	CoherentMotion_C#v1	1	500
1106	1	6	61	1	1	3	3	368	232	1104	696	CoherentMotion_C#v1	1	500
1203	1	0	5	3	3	3	3	31	569	93	1707	CoherentMotion_C#v1	1	500
920	0	2	23	0	2	3	3	143	457	429	1371	CoherentMotion_C#v1	1	500
1220	0	4	42	2	0	3	3	256	344	768	1032	CoherentMotion_C#v1	1	500
793	1	3	33	3	3	3	3	199	401	597	1203	CoherentMotion_C#v1	1	500
1378	0	0	5	3	1	3	3	31	569	93	1707	CoherentMotion_C#v1	1	500
1318	0	0	5	3	1	3	3	31	569	93	1707	CoherentMotion_C#v1	1	500
1215	0	3	33	0	3	3	3	199	401	597	1203	CoherentMotion_C#v1	1	500
880	1	5	51	2	2	3	3	312	288	936	864	CoherentMotion_C#v1	1	500
863	1	7	70	0	0	3	3	424	176	1272	528	CoherentMotion_C#v1	1	500
970	1	6	61	2	2	3	3	368	232	1104	696	CoherentMotion_C#v1	1	500
1802	0	2	23	0	1	3	3	143	457	429	1371	CoherentMotion_C#v1	1	500
1172	0	3	33	0	3	3	3	199	401	597	1203	CoherentMotion_C#v1	1	500
1808	1	0	5	3	3	3	3	31	569	93	1707	CoherentMotion_C#v1	1	500
851	0	2	23	0	2	3	3	143	457	429	1371	CoherentMotion_C#v1	1	500
1161	0	4	42	2	0	3	3	256	344	768	1032	CoherentMotion_C#v1	1	500
1014	1	1	14	2	2	3	3	87	513	261	1539	CoherentMotion_C#v1	1	500
830	1	4	42	3	3	3	3	256	344	768	1032	CoherentMotion_C#v1	1	500
785	1	4	42	2	2	3	3	256	344	768	1032	CoherentMotion_C#v1	1	500
991	1	3	33	0	0	3	3	199	401	597	1203	CoherentMotion_C#v1	1	500
3216	1	4	42	1	1	3	3	256	344	768	1032	CoherentMotion_C#v1	1	500
1193	1	5	51	0	0	3	3	312	288	936	864	CoherentMotion_C#v1	1	500
1500	0	1	14	1	3	3	3	87	513	261	1539	CoherentMotion_C#v1	1	500
1150	0	1	14	3	1	3	3	87	513	261	1539	CoherentMotion_C#v1	1	500
1261	1	1	14	1	1	3	3	87	513	261	1539	CoherentMotion_C#v1	1	500
1078	0	0	5	0	3	3	3	31	569	93	1707	CoherentMotion_C#v1	1	500
1410	0	1	14	2	3	3	3	87	513	261	1539	CoherentMotion_C#v1	1	500
1941	1	1	14	1	1	3	3	87	513	261	1539	CoherentMotion_C#v1	1	500
1208	1	3	33	1	1	3	3	199	401	597	1203	CoherentMotion_C#v1	1	500
1644	0	0	5	3	1	3	3	31	569	93	1707	CoherentMotion_C#v1	1	500
1232	0	7	70	1	3	3	3	424	176	1272	528	CoherentMotion_C#v1	1	500
1164	0	3	33	2	1	3	3	199	401	597	1203	CoherentMotion_C#v1	1	500
1455	1	5	51	3	3	3	3	312	288	936	864	CoherentMotion_C#v1	1	500
1273	0	2	23	2	3	3	3	143	457	429	1371	CoherentMotion_C#v1	1	500
948	0	1	14	2	1	3	3	87	513	261	1539	CoherentMotion_C#v1	1	500
1100	0	0	5	2	3	3	3	31	569	93	1707	CoherentMotion_C#v1	1	500
966	1	6	61	1	1	3	3	368	232	1104	696	CoherentMotion_C#v1	1	500
995	0	5	51	2	3	3	3	312	288	936	864	CoherentMotion_C#v1	1	500
993	1	3	33	1	1	3	3	199	401	597	1203	CoherentMotion_C#v1	1	500
1940	0	1	14	0	3	3	3	87	513	261	1539	CoherentMotion_C#v1	1	500
830	1	6	61	2	2	3	3	368	232	1104	696	CoherentMotion_C#v1	1	500
1145	0	0	5	2	1	3	3	31	569	93	1707	CoherentMotion_C#v1	1	500
1076	1	2	23	3	3	3	3	143	457	429	1371	CoherentMotion_C#v1	1	500
981	1	5	51	2	2	3	3	312	288	936	864	CoherentMotion_C#v1	1	500
1608	0	0	5	2	3	3	3	31	569	93	1707	CoherentMotion_C#v1	1	500
1900	0	2	23	0	1	3	3	143	457	429	1371	CoherentMotion_C#v1	1	500
1190	0	2	23	2	1	3	3	143	457	429	1371	CoherentMotion_C#v1	1	500
1248	1	3	33	1	1	3	3	199	401	597	1203	CoherentMotion_C#v1	1	500
1575	0	0	5	3	1	3	3	31	569	93	1707	CoherentMotion_C#v1	1	500
1811	0	6	61	1	3	3	3	368	232	1104	696	CoherentMotion_C#v1	1	500
1237	0	2	23	1	3	3	3	143	457	429	1371	CoherentMotion_C#v1	1	500
858	1	7	70	2	2	3	3	424	176	1272	528	CoherentMotion_C#v1	1	500
1062	1	4	42	1	1	3	3	256	344	768	1032	CoherentMotion_C#v1	1	500
1278	0	6	61	2	1	3	3	368	232	1104	696	CoherentMotion_C#v1	1	500
1444	1	5	51	1	1	3	3	312	288	936	864	CoherentMotion_C#v1	1	500
1282	0	3	33	0	3	3	3	199	401	597	1203	CoherentMotion_C#v1	1	500
1080	0	1	14	0	1	3	3	87	513	261	1539	CoherentMotion_C#v1	1	500
1612	0	0	5	2	1	3	3	31	569	93	1707	CoherentMotion_C#v1	1	500
1555	0	4	42	0	1	3	3	256	344	768	1032	CoherentMotion_C#v1	1	500
1200	1	0	5	3	3	3	3	31	569	93	1707	CoherentMotion_C#v1	1	500
1898	0	4	42	2	1	3	3	256	344	768	1032	CoherentMotion_C#v1	1	500
1121	0	4	42	1	3	3	3	256	344	768	1032	CoherentMotion_C#v1	1	500
947	1	5	51	1	1	3	3	312	288	936	864	CoherentMotion_C#v1	1	500
1140	0	4	42	2	3	3	3	256	344	768	1032	CoherentMotion_C#v1	1	500
946	0	4	42	2	3	3	3	256	344	768	1032	CoherentMotion_C#v1	1	500
1079	0	7	70	2	1	3	3	424	176	1272	528	CoherentMotion_C#v1	1	500
1232	1	1	14	3	3	3	3	87	513	261	1539	CoherentMotion_C#v1	1	500
916	1	7	70	1	1	3	3	424	176	1272	528	CoherentMotion_C#v1	1	500
967	0	5	51	1	3	3	3	312	288	936	864	CoherentMotion_C#v1	1	500
1045	1	5	51	1	1	3	3	312	288	936	864	CoherentMotion_C#v1	1	500
1101	0	5	51	2	3	3	3	312	288	936	864	CoherentMotion_C#v1	1	500
1024	1	3	33	3	3	3	3	199	401	597	1203	CoherentMotion_C#v1	1	500
983	1	0	5	1	1	3	3	31	569	93	1707	CoherentMotion_C#v1	1	500
969	1	6	61	2	2	3	3	368	232	1104	696	CoherentMotion_C#v1	1	500
1190	1	2	23	2	2	3	3	143	457	429	1371	CoherentMotion_C#v1	1	500
1028	1	4	42	0	0	3	3	256	344	768	1032	CoherentMotion_C#v1	1	500
966	1	7	70	0	0	3	3	424	176	1272	528	CoherentMotion_C#v1	1	500
978	1	7	70	3	3	3	3	424	176	1272	528	CoherentMotion_C#v1	1	500
1282	1	2	23	3	3	3	3	143	457	429	1371	CoherentMotion_C#v1	1	500
1072	1	0	5	3	3	3	3	31	569	93	1707	CoherentMotion_C#v1	1	500
861	1	4	42	1	1	3	3	256	344	768	1032	CoherentMotion_C#v1	1	500
957	1	4	42	3	3	3	3	256	344	768	1032	CoherentMotion_C#v1	1	500
1049	1	6	61	3	3	3	3	368	232	1104	696	CoherentMotion_C#v1	1	500
1190	1	0	5	3	3	3	3	31	569	93	1707	CoherentMotion_C#v1	1	500
933	1	5	51	1	1	3	3	312	288	936	864	CoherentMotion_C#v1	1	500
1138	1	2	23	3	3	3	3	143	457	429	1371	CoherentMotion_C#v1	1	500
965	1	4	42	3	3	3	3	256	344	768	1032	CoherentMotion_C#v1	1	500
994	1	7	70	2	2	3	3	424	176	1272	528	CoherentMotion_C#v1	1	500
1464	0	1	14	0	3	3	3	87	513	261	1539	CoherentMotion_C#v1	1	500
964	0	0	5	1	3	3	3	31	569	93	1707	CoherentMotion_C#v1	1	500
1082	0	1	14	0	3	3	3	87	513	261	1539	CoherentMotion_C#v1	1	500
931	0	1	14	1	3	3	3	87	513	261	1539	CoherentMotion_C#v1	1	500
985	0	0	5	3	1	3	3	31	569	93	1707	CoherentMotion_C#v1	1	500
727	1	5	51	3	3	3	3	312	288	936	864	CoherentMotion_C#v1	1	500
1159	0	2	23	0	3	3	3	143	457	429	1371	CoherentMotion_C#v1	1	500
722	1	7	70	2	2	3	3	424	176	1272	528	CoherentMotion_C#v1	1	500
1800	0	0	5	0	3	3	3	31	569	93	1707	CoherentMotion_C#v1	1	500
1469	1	1	14	3	3	3	3	87	513	261	1539	CoherentMotion_C#v1	1	500
1242	0	6	61	0	3	3	3	368	232	1104	696	CoherentMotion_C#v1	1	500
1007	0	2	23	2	3	3	3	143	457	429	1371	CoherentMotion_C#v1	1	500
768	0	3	33	1	3	3	3	199	401	597	1203	CoherentMotion_C#v1	1	500
1002	0	2	23	0	3	3	3	143	457	429	1371	CoherentMotion_C#v1	1	500
977	0	6	61	0	3	3	3	368	232	1104	696	CoherentMotion_C#v1	1	500
959	0	2	23	1	3	3	3	143	457	429	1371	CoherentMotion_C#v1	1	500
942	0	6	61	0	2	3	3	368	232	1104	696	CoherentMotion_C#v1	1	500
960	1	1	14	3	3	3	3	87	513	261	1539	CoherentMotion_C#v1	1	500
1599	1	0	5	3	3	3	3	31	569	93	1707	CoherentMotion_C#v1	1	500
1469	0	1	14	0	2	3	3	87	513	261	1539	CoherentMotion_C#v1	1	500
1543	1	3	33	0	0	3	3	199	401	597	1203	CoherentMotion_C#v1	1	500
1115	0	3	33	1	0	3	3	199	401	597	1203	CoherentMotion_C#v1	1	500
978	1	0	5	3	3	3	3	31	569	93	1707	CoherentMotion_C#v1	1	500
955	0	2	23	1	3	3	3	143	457	429	1371	CoherentMotion_C#v1	1	500
1138	1	5	51	0	0	3	3	312	288	936	864	CoherentMotion_C#v1	1	500
1315	0	3	33	1	3	3	3	199	401	597	1203	CoherentMotion_C#v1	1	500
818	1	5	51	2	2	3	3	312	288	936	864	CoherentMotion_C#v1	1	500
811	1	3	33	3	3	3	3	199	401	597	1203	CoherentMotion_C#v1	1	500
773	1	6	61	3	3	3	3	368	232	1104	696	CoherentMotion_C#v1	1	500
959	0	7	70	0	2	3	3	424	176	1272	528	CoherentMotion_C#v1	1	500
933	1	6	61	1	1	3	3	368	232	1104	696	CoherentMotion_C#v1	1	500
981	0	3	33	1	3	3	3	199	401	597	1203	CoherentMotion_C#v1	1	500
791	1	4	42	2	2	3	3	256	344	768	1032	CoherentMotion_C#v1	1	500
792	1	6	61	1	1	3	3	368	232	1104	696	CoherentMotion_C#v1	1	500
1113	0	0	5	0	2	3	3	31	569	93	1707	CoherentMotion_C#v1	1	500
924	1	7	70	3	3	3	3	424	176	1272	528	CoherentMotion_C#v1	1	500
1149	0	1	14	3	0	3	3	87	513	261	1539	CoherentMotion_C#v1	1	500
1056	1	7	70	3	3	3	3	424	176	1272	528	CoherentMotion_C#v1	1	500
738	1	7	70	1	1	3	3	424	176	1272	528	CoherentMotion_C#v1	1	500
737	1	3	33	3	3	3	3	199	401	597	1203	CoherentMotion_C#v1	1	500
731	1	5	51	3	3	3	3	312	288	936	864	CoherentMotion_C#v1	1	500
739	1	4	42	2	2	3	3	256	344	768	1032	CoherentMotion_C#v1	1	500
914	1	1	14	3	3	3	3	87	513	261	1539	CoherentMotion_C#v1	1	500
670	1	7	70	1	1	3	3	424	176	1272	528	CoherentMotion_C#v1	1	500
643	0	0	5	1	2	3	3	31	569	93	1707	CoherentMotion_C#v1	1	500
798	1	7	70	1	1	3	3	424	176	1272	528	CoherentMotion_C#v1	1	500
956	1	6	61	3	3	3	3	368	232	1104	696	CoherentMotion_C#v1	1	500
737	1	7	70	2	2	3	3	424	176	1272	528	CoherentMotion_C#v1	1	500
1120	0	0	5	2	0	3	3	31	569	93	1707	CoherentMotion_C#v1	1	500
810	1	5	51	3	3	3	3	312	288	936	864	CoherentMotion_C#v1	1	500
844	0	1	14	1	3	3	3	87	513	261	1539	CoherentMotion_C#v1	1	500
886	1	4	42	1	1	3	3	256	344	768	1032	CoherentMotion_C#v1	1	500
729	1	5	51	2	2	3	3	312	288	936	864	CoherentMotion_C#v1	1	500
1457	0	0	5	2	0	3	3	31	569	93	1707	CoherentMotion_C#v1	1	500
844	0	1	14	2	3	3	3	87	513	261	1539	CoherentMotion_C#v1	1	500
679	1	4	42	1	1	3	3	256	344	768	1032	CoherentMotion_C#v1	1	500
837	0	3	33	0	2	3	3	199	401	597	1203	CoherentMotion_C#v1	1	500
1096	1	2	23	1	1	3	3	143	457	429	1371	CoherentMotion_C#v1	1	500
752	1	5	51	3	3	3	3	312	288	936	864	CoherentMotion_C#v1	1	500
751	1	5	51	3	3	3	3	312	288	936	864	CoherentMotion_C#v1	1	500
839	1	4	42	2	2	3	3	256	344	768	1032	CoherentMotion_C#v1	1	500
1130	0	5	51	0	2	3	3	312	288	936	864	CoherentMotion_C#v1	1	500
1307	0	1	14	2	3	3	3	87	513	261	1539	CoherentMotion_C#v1	1	500
826	1	6	61	2	2	3	3	368	232	1104	696	CoherentMotion_C#v1	1	500
1981	0	1	14	1	2	3	3	87	513	261	1539	CoherentMotion_C#v1	1	500
1779	0	1	14	2	3	3	3	87	513	261	1539	CoherentMotion_C#v1	1	500
935	1	2	23	3	3	3	3	143	457	429	1371	CoherentMotion_C#v1	1	500
876	1	2	23	2	2	3	3	143	457	429	1371	CoherentMotion_C#v1	1	500
786	0	4	42	0	2	3	3	256	344	768	1032	CoherentMotion_C#v1	1	500
839	1	7	70	1	1	3	3	424	176	1272	528	CoherentMotion_C#v1	1	500
818	1	3	33	3	3	3	3	199	401	597	1203	CoherentMotion_C#v1	1	500
859	1	6	61	1	1	3	3	368	232	1104	696	CoherentMotion_C#v1	1	500
1175	0	0	5	3	2	3	3	31	569	93	1707	CoherentMotion_C#v1	1	500
778	0	1	14	0	2	3	3	87	513	261	1539	CoherentMotion_C#v1	1	500
1307	0	3	33	1	2	3	3	199	401	597	1203	CoherentMotion_C#v1	1	500
714	1	6	61	1	1	3	3	368	232	1104	696	CoherentMotion_C#v1	1	500
770	1	4	42	3	3	3	3	256	344	768	1032	CoherentMotion_C#v1	1	500
722	1	3	33	2	2	3	3	199	401	597	1203	CoherentMotion_C#v1	1	500
825	1	5	51	0	0	3	3	312	288	936	864	CoherentMotion_C#v1	1	500
836	1	5	51	2	2	3	3	312	288	936	864	CoherentMotion_C#v1	1	500
693	1	6	61	1	1	3	3	368	232	1104	696	CoherentMotion_C#v1	1	500
956	0	3	33	0	2	3	3	199	401	597	1203	CoherentMotion_C#v1	1	500
755	1	5	51	1	1	3	3	312	288	936	864	CoherentMotion_C#v1	1	500
906	1	4	42	1	1	3	3	256	344	768	1032	CoherentMotion_C#v1	1	500
1151	1	7	70	3	3	3	3	424	176	1272	528	CoherentMotion_C#v1	1	500
722	1	6	61	2	2	3	3	368	232	1104	696	CoherentMotion_C#v1	1	500
902	0	0	5	2	1	3	3	31	569	93	1707	CoherentMotion_C#v1	1	500
804	1	2	23	1	1	3	3	143	457	429	1371	CoherentMotion_C#v1	1	500
789	1	4	42	3	3	3	3	256	344	768	1032	CoherentMotion_C#v1	1	500
927	0	0	5	0	2	3	3	31	569	93	1707	CoherentMotion_C#v1	1	500
803	1	7	70	1	1	3	3	424	176	1272	528	CoherentMotion_C#v1	1	500
806	1	5	51	2	2	3	3	312	288	936	864	CoherentMotion_C#v1	1	500
1774	0	0	5	3	0	3	3	31	569	93	1707	CoherentMotion_C#v1	1	500
747	0	1	14	1	3	3	3	87	513	261	1539	CoherentMotion_C#v1	1	500
770	1	7	70	1	1	3	3	424	176	1272	528	CoherentMotion_C#v1	1	500
706	1	4	42	3	3	3	3	256	344	768	1032	CoherentMotion_C#v1	1	500
834	1	0	5	1	1	3	3	31	569	93	1707	CoherentMotion_C#v1	1	500
736	0	5	51	0	2	3	3	312	288	936	864	CoherentMotion_C#v1	1	500
900	1	6	61	2	2	3	3	368	232	1104	696	CoherentMotion_C#v1	1	500
2564	0	2	23	1	0	3	3	143	457	429	1371	CoherentMotion_C#v1	1	500
1427	1	1	14	1	1	3	3	87	513	261	1539	CoherentMotion_C#v1	1	500
889	1	2	23	3	3	3	3	143	457	429	1371	CoherentMotion_C#v1	1	500
740	1	3	33	2	2	3	3	199	401	597	1203	CoherentMotion_C#v1	1	500
900	1	5	51	0	0	3	3	312	288	936	864	CoherentMotion_C#v1	1	500
823	1	7	70	1	1	3	3	424	176	1272	528	CoherentMotion_C#v1	1	500
888	1	3	33	1	1	3	3	199	401	597	1203	CoherentMotion_C#v1	1	500
725	1	2	23	2	2	3	3	143	457	429	1371	CoherentMotion_C#v1	1	500
881	1	3	33	0	0	3	3	199	401	597	1203	CoherentMotion_C#v1	1	500
1216	1	2	23	0	0	3	3	143	457	429	1371	CoherentMotion_C#v1	1	500
797	1	7	70	1	1	3	3	424	176	1272	528	CoherentMotion_C#v1	1	500
702	1	5	51	2	2	3	3	312	288	936	864	CoherentMotion_C#v1	1	500
772	1	6	61	1	1	3	3	368	232	1104	696	CoherentMotion_C#v1	1	500
773	1	2	23	1	1	3	3	143	457	429	1371	CoherentMotion_C#v1	1	500
942	1	4	42	3	3	3	3	256	344	768	1032	CoherentMotion_C#v1	1	500
867	1	5	51	3	3	3	3	312	288	936	864	CoherentMotion_C#v1	1	500
965	0	0	5	3	0	3	3	31	569	93	1707	CoherentMotion_C#v1	1	500
683	1	5	51	1	1	3	3	312	288	936	864	CoherentMotion_C#v1	1	500
1059	0	2	23	0	2	3	3	143	457	429	1371	CoherentMotion_C#v1	1	500
691	1	6	61	2	2	3	3	368	232	1104	696	CoherentMotion_C#v1	1	500
1121	0	0	5	3	0	3	3	31	569	93	1707	CoherentMotion_C#v1	1	500
747	1	7	70	3	3	3	3	424	176	1272	528	CoherentMotion_C#v1	1	500
780	1	5	51	2	2	3	3	312	288	936	864	CoherentMotion_C#v1	1	500
795	1	7	70	0	0	3	3	424	176	1272	528	CoherentMotion_C#v1	1	500
757	1	1	14	2	2	3	3	87	513	261	1539	CoherentMotion_C#v1	1	500
1141	1	4	42	3	3	3	3	256	344	768	1032	CoherentMotion_C#v1	1	500
1119	1	2	23	3	3	3	3	143	457	429	1371	CoherentMotion_C#v1	1	500
797	1	5	51	0	0	3	3	312	288	936	864	CoherentMotion_C#v1	1	500
683	1	7	70	1	1	3	3	424	176	1272	528	CoherentMotion_C#v1	1	500
792	0	1	14	0	2	3	3	87	513	261	1539	CoherentMotion_C#v1	1	500
827	1	6	61	2	2	3	3	368	232	1104	696	CoherentMotion_C#v1	1	500
973	1	4	42	1	1	3	3	256	344	768	1032	CoherentMotion_C#v1	1	500
1002	0	3	33	1	3	3	3	199	401	597	1203	CoherentMotion_C#v1	1	500
752	1	6	61	3	3	3	3	368	232	1104	696	CoherentMotion_C#v1	1	500
887	1	0	5	2	2	3	3	31	569	93	1707	CoherentMotion_C#v1	1	500
868	1	3	33	1	1	3	3	199	401	597	1203	CoherentMotion_C#v1	1	500
711	1	4	42	3	3	3	3	256	344	768	1032	CoherentMotion_C#v1	1	500
758	0	7	70	0	2	3	3	424	176	1272	528	CoherentMotion_C#v1	1	500
