# Supplementary material for: The Leuven Embedded Figures Test (L-EFT): measuring perception, intelligence or executive function?
Source: PeerJ. 2018 Mar 26;6:e4524. doi: 10.7717/peerj.4524 (PMC5875396; doi:10.7717/peerj.4524)
Supplement: Supplemental Information 9 [file peerj-06-4524-s009.zip › Study 1/CoherentMotion/119861CoherentMotion.csv]

ReactionTime	Accuracy	CoherenceLevel	CoherenceValue	StimDirection	RespDirection	G_MeanCoherentSpeed	G_MeanRandomSpeed	TotalCoherent	TotalRandom	TotalCoherentSpeed	TotalRandomSpeed	TestID	MainPrac	MotionDuration
2546	1	5	51	1	1	3	3	312	288	936	864	CoherentMotion_C#v1	0	1000
1995	0	2	23	0	3	3	3	143	457	429	1371	CoherentMotion_C#v1	0	1000
2356	0	1	14	1	3	3	3	87	513	261	1539	CoherentMotion_C#v1	0	1000
2436	1	1	14	3	3	3	3	87	513	261	1539	CoherentMotion_C#v1	0	1000
1322	1	7	70	1	1	3	3	424	176	1272	528	CoherentMotion_C#v1	0	1000
5680	1	5	51	3	3	3	3	312	288	936	864	CoherentMotion_C#v1	0	1000
3459	0	0	5	2	1	3	3	31	569	93	1707	CoherentMotion_C#v1	0	1000
1717	1	0	5	3	3	3	3	31	569	93	1707	CoherentMotion_C#v1	0	1000
1766	0	4	42	2	0	3	3	256	344	768	1032	CoherentMotion_C#v1	0	1000
1402	1	6	61	0	0	3	3	368	232	1104	696	CoherentMotion_C#v1	0	1000
1328	1	3	33	2	2	3	3	199	401	597	1203	CoherentMotion_C#v1	0	1000
1223	0	2	23	1	3	3	3	143	457	429	1371	CoherentMotion_C#v1	0	1000
1531	1	3	33	1	1	3	3	199	401	597	1203	CoherentMotion_C#v1	0	1000
1928	1	3	33	3	3	3	3	199	401	597	1203	CoherentMotion_C#v1	0	1000
1311	1	6	61	3	3	3	3	368	232	1104	696	CoherentMotion_C#v1	0	1000
1235	1	0	5	1	1	3	3	31	569	93	1707	CoherentMotion_C#v1	0	1000
1483	1	2	23	1	1	3	3	143	457	429	1371	CoherentMotion_C#v1	0	1000
1605	0	1	14	2	0	3	3	87	513	261	1539	CoherentMotion_C#v1	0	1000
1444	1	7	70	1	1	3	3	424	176	1272	528	CoherentMotion_C#v1	0	1000
1389	1	3	33	1	1	3	3	199	401	597	1203	CoherentMotion_C#v1	0	1000
1286	1	7	70	2	2	3	3	424	176	1272	528	CoherentMotion_C#v1	0	1000
1517	1	6	61	2	2	3	3	368	232	1104	696	CoherentMotion_C#v1	0	1000
1369	0	2	23	2	0	3	3	143	457	429	1371	CoherentMotion_C#v1	0	1000
1408	1	7	70	1	1	3	3	424	176	1272	528	CoherentMotion_C#v1	0	1000
1274	1	6	61	3	3	3	3	368	232	1104	696	CoherentMotion_C#v1	0	1000
1649	0	2	23	3	0	3	3	143	457	429	1371	CoherentMotion_C#v1	0	1000
1692	1	2	23	3	3	3	3	143	457	429	1371	CoherentMotion_C#v1	0	1000
1343	1	4	42	1	1	3	3	256	344	768	1032	CoherentMotion_C#v1	0	1000
1285	1	7	70	3	3	3	3	424	176	1272	528	CoherentMotion_C#v1	0	1000
1357	1	3	33	3	3	3	3	199	401	597	1203	CoherentMotion_C#v1	0	1000
1268	1	4	42	1	1	3	3	256	344	768	1032	CoherentMotion_C#v1	0	1000
1338	1	7	70	0	0	3	3	424	176	1272	528	CoherentMotion_C#v1	0	1000
1490	0	0	5	3	2	3	3	31	569	93	1707	CoherentMotion_C#v1	0	1000
1355	0	2	23	0	1	3	3	143	457	429	1371	CoherentMotion_C#v1	0	1000
1284	1	1	14	0	0	3	3	87	513	261	1539	CoherentMotion_C#v1	0	1000
1257	1	6	61	1	1	3	3	368	232	1104	696	CoherentMotion_C#v1	0	1000
1042	0	0	5	0	1	3	3	31	569	93	1707	CoherentMotion_C#v1	0	1000
1711	1	3	33	0	0	3	3	199	401	597	1203	CoherentMotion_C#v1	0	1000
1265	1	1	14	0	0	3	3	87	513	261	1539	CoherentMotion_C#v1	0	1000
1270	0	0	5	2	0	3	3	31	569	93	1707	CoherentMotion_C#v1	0	1000
1211	1	3	33	0	0	3	3	199	401	597	1203	CoherentMotion_C#v1	0	1000
1185	1	4	42	0	0	3	3	256	344	768	1032	CoherentMotion_C#v1	0	1000
1376	1	0	5	1	1	3	3	31	569	93	1707	CoherentMotion_C#v1	0	1000
1772	0	0	5	3	1	3	3	31	569	93	1707	CoherentMotion_C#v1	0	1000
1245	0	1	14	1	0	3	3	87	513	261	1539	CoherentMotion_C#v1	0	1000
1314	0	1	14	0	1	3	3	87	513	261	1539	CoherentMotion_C#v1	0	1000
1336	0	1	14	3	0	3	3	87	513	261	1539	CoherentMotion_C#v1	0	1000
1313	1	7	70	3	3	3	3	424	176	1272	528	CoherentMotion_C#v1	0	1000
1240	0	3	33	2	0	3	3	199	401	597	1203	CoherentMotion_C#v1	0	1000
1044	1	3	33	3	3	3	3	199	401	597	1203	CoherentMotion_C#v1	0	1000
1047	1	7	70	1	1	3	3	424	176	1272	528	CoherentMotion_C#v1	0	1000
1706	0	2	23	1	3	3	3	143	457	429	1371	CoherentMotion_C#v1	0	1000
1449	0	4	42	2	0	3	3	256	344	768	1032	CoherentMotion_C#v1	0	1000
1477	1	6	61	2	2	3	3	368	232	1104	696	CoherentMotion_C#v1	0	1000
1185	1	5	51	0	0	3	3	312	288	936	864	CoherentMotion_C#v1	0	1000
2241	1	0	5	0	0	3	3	31	569	93	1707	CoherentMotion_C#v1	0	1000
1346	1	7	70	2	2	3	3	424	176	1272	528	CoherentMotion_C#v1	0	1000
1258	0	1	14	3	0	3	3	87	513	261	1539	CoherentMotion_C#v1	0	1000
1228	1	6	61	0	0	3	3	368	232	1104	696	CoherentMotion_C#v1	0	1000
2866	1	2	23	1	1	3	3	143	457	429	1371	CoherentMotion_C#v1	0	1000
1568	0	1	14	3	0	3	3	87	513	261	1539	CoherentMotion_C#v1	0	1000
1199	1	4	42	3	3	3	3	256	344	768	1032	CoherentMotion_C#v1	0	1000
1074	1	7	70	1	1	3	3	424	176	1272	528	CoherentMotion_C#v1	0	1000
1155	1	5	51	0	0	3	3	312	288	936	864	CoherentMotion_C#v1	0	1000
1237	0	1	14	2	0	3	3	87	513	261	1539	CoherentMotion_C#v1	0	1000
1514	1	1	14	0	0	3	3	87	513	261	1539	CoherentMotion_C#v1	0	1000
1061	1	4	42	1	1	3	3	256	344	768	1032	CoherentMotion_C#v1	0	1000
1220	1	6	61	0	0	3	3	368	232	1104	696	CoherentMotion_C#v1	0	1000
1946	0	0	5	2	3	3	3	31	569	93	1707	CoherentMotion_C#v1	0	1000
1168	1	7	70	3	3	3	3	424	176	1272	528	CoherentMotion_C#v1	0	1000
1059	1	2	23	3	3	3	3	143	457	429	1371	CoherentMotion_C#v1	0	1000
1048	1	1	14	3	3	3	3	87	513	261	1539	CoherentMotion_C#v1	0	1000
1156	1	3	33	1	1	3	3	199	401	597	1203	CoherentMotion_C#v1	0	1000
3461	1	7	70	1	1	3	3	424	176	1272	528	CoherentMotion_C#v1	0	1000
1491	1	7	70	3	3	3	3	424	176	1272	528	CoherentMotion_C#v1	0	1000
1327	1	4	42	0	0	3	3	256	344	768	1032	CoherentMotion_C#v1	0	1000
1095	1	2	23	0	0	3	3	143	457	429	1371	CoherentMotion_C#v1	0	1000
1928	0	1	14	1	0	3	3	87	513	261	1539	CoherentMotion_C#v1	0	1000
1247	1	6	61	0	0	3	3	368	232	1104	696	CoherentMotion_C#v1	0	1000
1073	1	2	23	0	0	3	3	143	457	429	1371	CoherentMotion_C#v1	0	1000
835	1	6	61	3	3	3	3	368	232	1104	696	CoherentMotion_C#v1	1	500
669	1	6	61	1	1	3	3	368	232	1104	696	CoherentMotion_C#v1	1	500
836	1	3	33	1	1	3	3	199	401	597	1203	CoherentMotion_C#v1	1	500
893	0	3	33	2	0	3	3	199	401	597	1203	CoherentMotion_C#v1	1	500
697	1	0	5	1	1	3	3	31	569	93	1707	CoherentMotion_C#v1	1	500
800	0	0	5	1	3	3	3	31	569	93	1707	CoherentMotion_C#v1	1	500
792	1	6	61	2	2	3	3	368	232	1104	696	CoherentMotion_C#v1	1	500
691	1	7	70	2	2	3	3	424	176	1272	528	CoherentMotion_C#v1	1	500
759	0	1	14	3	1	3	3	87	513	261	1539	CoherentMotion_C#v1	1	500
578	1	7	70	2	2	3	3	424	176	1272	528	CoherentMotion_C#v1	1	500
663	1	4	42	2	2	3	3	256	344	768	1032	CoherentMotion_C#v1	1	500
684	1	6	61	3	3	3	3	368	232	1104	696	CoherentMotion_C#v1	1	500
659	1	4	42	1	1	3	3	256	344	768	1032	CoherentMotion_C#v1	1	500
761	0	1	14	1	3	3	3	87	513	261	1539	CoherentMotion_C#v1	1	500
642	1	7	70	3	3	3	3	424	176	1272	528	CoherentMotion_C#v1	1	500
839	1	3	33	2	2	3	3	199	401	597	1203	CoherentMotion_C#v1	1	500
720	1	4	42	2	2	3	3	256	344	768	1032	CoherentMotion_C#v1	1	500
648	1	7	70	1	1	3	3	424	176	1272	528	CoherentMotion_C#v1	1	500
909	0	1	14	2	1	3	3	87	513	261	1539	CoherentMotion_C#v1	1	500
857	1	7	70	0	0	3	3	424	176	1272	528	CoherentMotion_C#v1	1	500
629	1	7	70	3	3	3	3	424	176	1272	528	CoherentMotion_C#v1	1	500
795	0	2	23	2	0	3	3	143	457	429	1371	CoherentMotion_C#v1	1	500
644	1	1	14	3	3	3	3	87	513	261	1539	CoherentMotion_C#v1	1	500
553	1	5	51	1	1	3	3	312	288	936	864	CoherentMotion_C#v1	1	500
939	0	0	5	3	1	3	3	31	569	93	1707	CoherentMotion_C#v1	1	500
744	1	7	70	0	0	3	3	424	176	1272	528	CoherentMotion_C#v1	1	500
625	0	0	5	0	1	3	3	31	569	93	1707	CoherentMotion_C#v1	1	500
887	1	2	23	0	0	3	3	143	457	429	1371	CoherentMotion_C#v1	1	500
1472	0	1	14	3	0	3	3	87	513	261	1539	CoherentMotion_C#v1	1	500
683	1	6	61	3	3	3	3	368	232	1104	696	CoherentMotion_C#v1	1	500
898	0	3	33	1	3	3	3	199	401	597	1203	CoherentMotion_C#v1	1	500
591	1	7	70	1	1	3	3	424	176	1272	528	CoherentMotion_C#v1	1	500
1331	0	0	5	2	1	3	3	31	569	93	1707	CoherentMotion_C#v1	1	500
811	1	7	70	2	2	3	3	424	176	1272	528	CoherentMotion_C#v1	1	500
659	1	7	70	2	2	3	3	424	176	1272	528	CoherentMotion_C#v1	1	500
762	1	1	14	3	3	3	3	87	513	261	1539	CoherentMotion_C#v1	1	500
803	1	2	23	2	2	3	3	143	457	429	1371	CoherentMotion_C#v1	1	500
620	1	3	33	3	3	3	3	199	401	597	1203	CoherentMotion_C#v1	1	500
573	1	7	70	3	3	3	3	424	176	1272	528	CoherentMotion_C#v1	1	500
772	1	3	33	1	1	3	3	199	401	597	1203	CoherentMotion_C#v1	1	500
940	1	3	33	0	0	3	3	199	401	597	1203	CoherentMotion_C#v1	1	500
680	1	6	61	2	2	3	3	368	232	1104	696	CoherentMotion_C#v1	1	500
701	1	5	51	1	1	3	3	312	288	936	864	CoherentMotion_C#v1	1	500
600	1	6	61	2	2	3	3	368	232	1104	696	CoherentMotion_C#v1	1	500
811	1	2	23	0	0	3	3	143	457	429	1371	CoherentMotion_C#v1	1	500
544	1	3	33	1	1	3	3	199	401	597	1203	CoherentMotion_C#v1	1	500
569	1	2	23	1	1	3	3	143	457	429	1371	CoherentMotion_C#v1	1	500
1017	1	4	42	0	0	3	3	256	344	768	1032	CoherentMotion_C#v1	1	500
876	0	0	5	0	1	3	3	31	569	93	1707	CoherentMotion_C#v1	1	500
728	0	2	23	3	1	3	3	143	457	429	1371	CoherentMotion_C#v1	1	500
991	0	3	33	2	0	3	3	199	401	597	1203	CoherentMotion_C#v1	1	500
717	1	4	42	2	2	3	3	256	344	768	1032	CoherentMotion_C#v1	1	500
1360	0	2	23	1	2	3	3	143	457	429	1371	CoherentMotion_C#v1	1	500
717	1	7	70	2	2	3	3	424	176	1272	528	CoherentMotion_C#v1	1	500
656	1	6	61	1	1	3	3	368	232	1104	696	CoherentMotion_C#v1	1	500
602	1	3	33	2	2	3	3	199	401	597	1203	CoherentMotion_C#v1	1	500
622	1	7	70	2	2	3	3	424	176	1272	528	CoherentMotion_C#v1	1	500
818	1	4	42	2	2	3	3	256	344	768	1032	CoherentMotion_C#v1	1	500
573	1	7	70	2	2	3	3	424	176	1272	528	CoherentMotion_C#v1	1	500
817	0	2	23	0	2	3	3	143	457	429	1371	CoherentMotion_C#v1	1	500
635	1	6	61	0	0	3	3	368	232	1104	696	CoherentMotion_C#v1	1	500
702	1	6	61	1	1	3	3	368	232	1104	696	CoherentMotion_C#v1	1	500
567	1	7	70	3	3	3	3	424	176	1272	528	CoherentMotion_C#v1	1	500
540	1	5	51	1	1	3	3	312	288	936	864	CoherentMotion_C#v1	1	500
1084	0	4	42	0	2	3	3	256	344	768	1032	CoherentMotion_C#v1	1	500
798	1	4	42	1	1	3	3	256	344	768	1032	CoherentMotion_C#v1	1	500
644	1	5	51	1	1	3	3	312	288	936	864	CoherentMotion_C#v1	1	500
1069	0	0	5	3	0	3	3	31	569	93	1707	CoherentMotion_C#v1	1	500
746	1	4	42	1	1	3	3	256	344	768	1032	CoherentMotion_C#v1	1	500
630	1	6	61	0	0	3	3	368	232	1104	696	CoherentMotion_C#v1	1	500
652	1	6	61	0	0	3	3	368	232	1104	696	CoherentMotion_C#v1	1	500
625	1	5	51	0	0	3	3	312	288	936	864	CoherentMotion_C#v1	1	500
1988	0	2	23	2	1	3	3	143	457	429	1371	CoherentMotion_C#v1	1	500
604	1	6	61	0	0	3	3	368	232	1104	696	CoherentMotion_C#v1	1	500
1008	0	2	23	3	0	3	3	143	457	429	1371	CoherentMotion_C#v1	1	500
1088	1	0	5	2	2	3	3	31	569	93	1707	CoherentMotion_C#v1	1	500
882	1	6	61	0	0	3	3	368	232	1104	696	CoherentMotion_C#v1	1	500
717	1	0	5	0	0	3	3	31	569	93	1707	CoherentMotion_C#v1	1	500
945	0	0	5	1	0	3	3	31	569	93	1707	CoherentMotion_C#v1	1	500
786	0	0	5	2	0	3	3	31	569	93	1707	CoherentMotion_C#v1	1	500
858	1	0	5	0	0	3	3	31	569	93	1707	CoherentMotion_C#v1	1	500
982	0	1	14	3	2	3	3	87	513	261	1539	CoherentMotion_C#v1	1	500
594	1	6	61	0	0	3	3	368	232	1104	696	CoherentMotion_C#v1	1	500
711	0	0	5	2	0	3	3	31	569	93	1707	CoherentMotion_C#v1	1	500
863	1	3	33	2	2	3	3	199	401	597	1203	CoherentMotion_C#v1	1	500
650	1	5	51	3	3	3	3	312	288	936	864	CoherentMotion_C#v1	1	500
622	1	6	61	3	3	3	3	368	232	1104	696	CoherentMotion_C#v1	1	500
820	0	2	23	1	3	3	3	143	457	429	1371	CoherentMotion_C#v1	1	500
623	1	7	70	1	1	3	3	424	176	1272	528	CoherentMotion_C#v1	1	500
596	1	7	70	2	2	3	3	424	176	1272	528	CoherentMotion_C#v1	1	500
696	1	4	42	0	0	3	3	256	344	768	1032	CoherentMotion_C#v1	1	500
539	1	2	23	2	2	3	3	143	457	429	1371	CoherentMotion_C#v1	1	500
593	1	4	42	1	1	3	3	256	344	768	1032	CoherentMotion_C#v1	1	500
535	1	7	70	3	3	3	3	424	176	1272	528	CoherentMotion_C#v1	1	500
545	0	2	23	3	0	3	3	143	457	429	1371	CoherentMotion_C#v1	1	500
544	1	4	42	1	1	3	3	256	344	768	1032	CoherentMotion_C#v1	1	500
1069	1	0	5	3	3	3	3	31	569	93	1707	CoherentMotion_C#v1	1	500
670	1	4	42	1	1	3	3	256	344	768	1032	CoherentMotion_C#v1	1	500
803	0	2	23	0	3	3	3	143	457	429	1371	CoherentMotion_C#v1	1	500
653	1	5	51	1	1	3	3	312	288	936	864	CoherentMotion_C#v1	1	500
611	1	5	51	3	3	3	3	312	288	936	864	CoherentMotion_C#v1	1	500
641	1	3	33	2	2	3	3	199	401	597	1203	CoherentMotion_C#v1	1	500
630	1	2	23	1	1	3	3	143	457	429	1371	CoherentMotion_C#v1	1	500
603	1	5	51	1	1	3	3	312	288	936	864	CoherentMotion_C#v1	1	500
543	0	6	61	0	2	3	3	368	232	1104	696	CoherentMotion_C#v1	1	500
578	1	5	51	2	2	3	3	312	288	936	864	CoherentMotion_C#v1	1	500
550	1	3	33	1	1	3	3	199	401	597	1203	CoherentMotion_C#v1	1	500
540	1	7	70	0	0	3	3	424	176	1272	528	CoherentMotion_C#v1	1	500
779	0	2	23	0	2	3	3	143	457	429	1371	CoherentMotion_C#v1	1	500
772	1	4	42	2	2	3	3	256	344	768	1032	CoherentMotion_C#v1	1	500
637	1	7	70	3	3	3	3	424	176	1272	528	CoherentMotion_C#v1	1	500
819	1	1	14	3	3	3	3	87	513	261	1539	CoherentMotion_C#v1	1	500
637	1	3	33	3	3	3	3	199	401	597	1203	CoherentMotion_C#v1	1	500
770	1	7	70	0	0	3	3	424	176	1272	528	CoherentMotion_C#v1	1	500
603	1	6	61	3	3	3	3	368	232	1104	696	CoherentMotion_C#v1	1	500
542	1	7	70	1	1	3	3	424	176	1272	528	CoherentMotion_C#v1	1	500
578	1	5	51	1	1	3	3	312	288	936	864	CoherentMotion_C#v1	1	500
539	1	5	51	2	2	3	3	312	288	936	864	CoherentMotion_C#v1	1	500
632	1	7	70	2	2	3	3	424	176	1272	528	CoherentMotion_C#v1	1	500
734	1	1	14	3	3	3	3	87	513	261	1539	CoherentMotion_C#v1	1	500
549	1	6	61	3	3	3	3	368	232	1104	696	CoherentMotion_C#v1	1	500
646	1	7	70	0	0	3	3	424	176	1272	528	CoherentMotion_C#v1	1	500
554	1	5	51	1	1	3	3	312	288	936	864	CoherentMotion_C#v1	1	500
1232	1	6	61	2	2	3	3	368	232	1104	696	CoherentMotion_C#v1	1	500
629	1	5	51	3	3	3	3	312	288	936	864	CoherentMotion_C#v1	1	500
616	1	6	61	0	0	3	3	368	232	1104	696	CoherentMotion_C#v1	1	500
541	1	5	51	1	1	3	3	312	288	936	864	CoherentMotion_C#v1	1	500
670	1	2	23	1	1	3	3	143	457	429	1371	CoherentMotion_C#v1	1	500
583	1	7	70	3	3	3	3	424	176	1272	528	CoherentMotion_C#v1	1	500
843	0	4	42	2	1	3	3	256	344	768	1032	CoherentMotion_C#v1	1	500
645	0	1	14	0	3	3	3	87	513	261	1539	CoherentMotion_C#v1	1	500
571	1	4	42	0	0	3	3	256	344	768	1032	CoherentMotion_C#v1	1	500
1182	1	7	70	2	2	3	3	424	176	1272	528	CoherentMotion_C#v1	1	500
544	1	6	61	1	1	3	3	368	232	1104	696	CoherentMotion_C#v1	1	500
596	1	5	51	3	3	3	3	312	288	936	864	CoherentMotion_C#v1	1	500
820	0	0	5	2	3	3	3	31	569	93	1707	CoherentMotion_C#v1	1	500
670	1	2	23	3	3	3	3	143	457	429	1371	CoherentMotion_C#v1	1	500
825	1	4	42	3	3	3	3	256	344	768	1032	CoherentMotion_C#v1	1	500
691	1	7	70	2	2	3	3	424	176	1272	528	CoherentMotion_C#v1	1	500
554	1	6	61	1	1	3	3	368	232	1104	696	CoherentMotion_C#v1	1	500
605	1	1	14	0	0	3	3	87	513	261	1539	CoherentMotion_C#v1	1	500
560	1	5	51	3	3	3	3	312	288	936	864	CoherentMotion_C#v1	1	500
561	1	2	23	0	0	3	3	143	457	429	1371	CoherentMotion_C#v1	1	500
567	1	3	33	0	0	3	3	199	401	597	1203	CoherentMotion_C#v1	1	500
634	0	1	14	1	0	3	3	87	513	261	1539	CoherentMotion_C#v1	1	500
576	1	4	42	0	0	3	3	256	344	768	1032	CoherentMotion_C#v1	1	500
552	1	1	14	0	0	3	3	87	513	261	1539	CoherentMotion_C#v1	1	500
967	1	2	23	3	3	3	3	143	457	429	1371	CoherentMotion_C#v1	1	500
693	1	5	51	2	2	3	3	312	288	936	864	CoherentMotion_C#v1	1	500
876	1	4	42	0	0	3	3	256	344	768	1032	CoherentMotion_C#v1	1	500
726	1	1	14	2	2	3	3	87	513	261	1539	CoherentMotion_C#v1	1	500
619	0	1	14	2	0	3	3	87	513	261	1539	CoherentMotion_C#v1	1	500
724	1	1	14	0	0	3	3	87	513	261	1539	CoherentMotion_C#v1	1	500
555	1	6	61	0	0	3	3	368	232	1104	696	CoherentMotion_C#v1	1	500
638	1	5	51	0	0	3	3	312	288	936	864	CoherentMotion_C#v1	1	500
804	1	1	14	2	2	3	3	87	513	261	1539	CoherentMotion_C#v1	1	500
556	1	1	14	0	0	3	3	87	513	261	1539	CoherentMotion_C#v1	1	500
607	1	4	42	2	2	3	3	256	344	768	1032	CoherentMotion_C#v1	1	500
581	1	2	23	0	0	3	3	143	457	429	1371	CoherentMotion_C#v1	1	500
584	1	7	70	3	3	3	3	424	176	1272	528	CoherentMotion_C#v1	1	500
588	0	1	14	0	1	3	3	87	513	261	1539	CoherentMotion_C#v1	1	500
624	1	5	51	0	0	3	3	312	288	936	864	CoherentMotion_C#v1	1	500
1205	0	4	42	0	2	3	3	256	344	768	1032	CoherentMotion_C#v1	1	500
680	1	6	61	2	2	3	3	368	232	1104	696	CoherentMotion_C#v1	1	500
1263	1	3	33	3	3	3	3	199	401	597	1203	CoherentMotion_C#v1	1	500
676	1	4	42	0	0	3	3	256	344	768	1032	CoherentMotion_C#v1	1	500
551	1	4	42	3	3	3	3	256	344	768	1032	CoherentMotion_C#v1	1	500
1322	1	5	51	1	1	3	3	312	288	936	864	CoherentMotion_C#v1	1	500
628	1	4	42	1	1	3	3	256	344	768	1032	CoherentMotion_C#v1	1	500
1162	0	1	14	2	3	3	3	87	513	261	1539	CoherentMotion_C#v1	1	500
668	1	5	51	3	3	3	3	312	288	936	864	CoherentMotion_C#v1	1	500
579	1	7	70	1	1	3	3	424	176	1272	528	CoherentMotion_C#v1	1	500
646	0	0	5	3	0	3	3	31	569	93	1707	CoherentMotion_C#v1	1	500
540	1	5	51	1	1	3	3	312	288	936	864	CoherentMotion_C#v1	1	500
1087	1	4	42	0	0	3	3	256	344	768	1032	CoherentMotion_C#v1	1	500
604	1	6	61	3	3	3	3	368	232	1104	696	CoherentMotion_C#v1	1	500
804	0	1	14	3	0	3	3	87	513	261	1539	CoherentMotion_C#v1	1	500
537	1	6	61	1	1	3	3	368	232	1104	696	CoherentMotion_C#v1	1	500
593	1	6	61	2	2	3	3	368	232	1104	696	CoherentMotion_C#v1	1	500
832	0	0	5	2	0	3	3	31	569	93	1707	CoherentMotion_C#v1	1	500
638	0	1	14	0	3	3	3	87	513	261	1539	CoherentMotion_C#v1	1	500
544	1	3	33	1	1	3	3	199	401	597	1203	CoherentMotion_C#v1	1	500
566	1	4	42	2	2	3	3	256	344	768	1032	CoherentMotion_C#v1	1	500
586	1	4	42	2	2	3	3	256	344	768	1032	CoherentMotion_C#v1	1	500
590	0	1	14	0	3	3	3	87	513	261	1539	CoherentMotion_C#v1	1	500
544	0	2	23	0	1	3	3	143	457	429	1371	CoherentMotion_C#v1	1	500
693	0	0	5	3	2	3	3	31	569	93	1707	CoherentMotion_C#v1	1	500
760	0	0	5	0	3	3	3	31	569	93	1707	CoherentMotion_C#v1	1	500
613	0	0	5	1	3	3	3	31	569	93	1707	CoherentMotion_C#v1	1	500
570	1	6	61	1	1	3	3	368	232	1104	696	CoherentMotion_C#v1	1	500
636	1	5	51	2	2	3	3	312	288	936	864	CoherentMotion_C#v1	1	500
674	1	4	42	3	3	3	3	256	344	768	1032	CoherentMotion_C#v1	1	500
632	1	6	61	3	3	3	3	368	232	1104	696	CoherentMotion_C#v1	1	500
814	0	0	5	0	1	3	3	31	569	93	1707	CoherentMotion_C#v1	1	500
727	0	2	23	0	1	3	3	143	457	429	1371	CoherentMotion_C#v1	1	500
750	1	7	70	0	0	3	3	424	176	1272	528	CoherentMotion_C#v1	1	500
646	1	4	42	1	1	3	3	256	344	768	1032	CoherentMotion_C#v1	1	500
633	0	0	5	1	0	3	3	31	569	93	1707	CoherentMotion_C#v1	1	500
594	1	7	70	1	1	3	3	424	176	1272	528	CoherentMotion_C#v1	1	500
725	1	4	42	0	0	3	3	256	344	768	1032	CoherentMotion_C#v1	1	500
734	0	1	14	1	3	3	3	87	513	261	1539	CoherentMotion_C#v1	1	500
543	1	7	70	1	1	3	3	424	176	1272	528	CoherentMotion_C#v1	1	500
1133	1	2	23	1	1	3	3	143	457	429	1371	CoherentMotion_C#v1	1	500
592	1	1	14	3	3	3	3	87	513	261	1539	CoherentMotion_C#v1	1	500
692	1	1	14	3	3	3	3	87	513	261	1539	CoherentMotion_C#v1	1	500
763	0	2	23	1	3	3	3	143	457	429	1371	CoherentMotion_C#v1	1	500
540	0	0	5	3	0	3	3	31	569	93	1707	CoherentMotion_C#v1	1	500
626	1	2	23	3	3	3	3	143	457	429	1371	CoherentMotion_C#v1	1	500
602	1	7	70	0	0	3	3	424	176	1272	528	CoherentMotion_C#v1	1	500
752	0	1	14	1	3	3	3	87	513	261	1539	CoherentMotion_C#v1	1	500
616	1	1	14	1	1	3	3	87	513	261	1539	CoherentMotion_C#v1	1	500
1260	1	6	61	0	0	3	3	368	232	1104	696	CoherentMotion_C#v1	1	500
657	0	4	42	2	0	3	3	256	344	768	1032	CoherentMotion_C#v1	1	500
2229	0	0	5	2	3	3	3	31	569	93	1707	CoherentMotion_C#v1	1	500
771	0	2	23	2	3	3	3	143	457	429	1371	CoherentMotion_C#v1	1	500
590	1	6	61	3	3	3	3	368	232	1104	696	CoherentMotion_C#v1	1	500
593	0	0	5	0	1	3	3	31	569	93	1707	CoherentMotion_C#v1	1	500
869	0	1	14	2	1	3	3	87	513	261	1539	CoherentMotion_C#v1	1	500
685	0	1	14	0	3	3	3	87	513	261	1539	CoherentMotion_C#v1	1	500
614	1	5	51	3	3	3	3	312	288	936	864	CoherentMotion_C#v1	1	500
603	1	7	70	0	0	3	3	424	176	1272	528	CoherentMotion_C#v1	1	500
864	1	3	33	0	0	3	3	199	401	597	1203	CoherentMotion_C#v1	1	500
1323	0	3	33	2	0	3	3	199	401	597	1203	CoherentMotion_C#v1	1	500
578	1	2	23	3	3	3	3	143	457	429	1371	CoherentMotion_C#v1	1	500
548	0	2	23	1	3	3	3	143	457	429	1371	CoherentMotion_C#v1	1	500
539	0	0	5	0	3	3	3	31	569	93	1707	CoherentMotion_C#v1	1	500
546	0	2	23	0	1	3	3	143	457	429	1371	CoherentMotion_C#v1	1	500
636	1	3	33	1	1	3	3	199	401	597	1203	CoherentMotion_C#v1	1	500
725	1	7	70	3	3	3	3	424	176	1272	528	CoherentMotion_C#v1	1	500
586	1	3	33	0	0	3	3	199	401	597	1203	CoherentMotion_C#v1	1	500
752	1	3	33	1	1	3	3	199	401	597	1203	CoherentMotion_C#v1	1	500
569	1	2	23	3	3	3	3	143	457	429	1371	CoherentMotion_C#v1	1	500
652	0	1	14	2	1	3	3	87	513	261	1539	CoherentMotion_C#v1	1	500
550	1	6	61	1	1	3	3	368	232	1104	696	CoherentMotion_C#v1	1	500
707	0	1	14	2	0	3	3	87	513	261	1539	CoherentMotion_C#v1	1	500
697	1	5	51	0	0	3	3	312	288	936	864	CoherentMotion_C#v1	1	500
689	0	1	14	1	3	3	3	87	513	261	1539	CoherentMotion_C#v1	1	500
808	1	0	5	0	0	3	3	31	569	93	1707	CoherentMotion_C#v1	1	500
769	1	4	42	0	0	3	3	256	344	768	1032	CoherentMotion_C#v1	1	500
586	1	7	70	1	1	3	3	424	176	1272	528	CoherentMotion_C#v1	1	500
539	1	5	51	3	3	3	3	312	288	936	864	CoherentMotion_C#v1	1	500
993	1	5	51	2	2	3	3	312	288	936	864	CoherentMotion_C#v1	1	500
702	1	3	33	1	1	3	3	199	401	597	1203	CoherentMotion_C#v1	1	500
646	0	0	5	2	1	3	3	31	569	93	1707	CoherentMotion_C#v1	1	500
572	1	6	61	0	0	3	3	368	232	1104	696	CoherentMotion_C#v1	1	500
575	1	3	33	3	3	3	3	199	401	597	1203	CoherentMotion_C#v1	1	500
562	1	4	42	3	3	3	3	256	344	768	1032	CoherentMotion_C#v1	1	500
945	0	1	14	1	3	3	3	87	513	261	1539	CoherentMotion_C#v1	1	500
961	1	6	61	1	1	3	3	368	232	1104	696	CoherentMotion_C#v1	1	500
896	0	1	14	2	3	3	3	87	513	261	1539	CoherentMotion_C#v1	1	500
667	1	4	42	1	1	3	3	256	344	768	1032	CoherentMotion_C#v1	1	500
2546	0	2	23	3	1	3	3	143	457	429	1371	CoherentMotion_C#v1	1	500
647	1	4	42	2	2	3	3	256	344	768	1032	CoherentMotion_C#v1	1	500
570	1	0	5	3	3	3	3	31	569	93	1707	CoherentMotion_C#v1	1	500
626	1	7	70	3	3	3	3	424	176	1272	528	CoherentMotion_C#v1	1	500
711	1	4	42	2	2	3	3	256	344	768	1032	CoherentMotion_C#v1	1	500
1885	1	2	23	3	3	3	3	143	457	429	1371	CoherentMotion_C#v1	1	500
929	0	2	23	1	0	3	3	143	457	429	1371	CoherentMotion_C#v1	1	500
765	0	2	23	0	3	3	3	143	457	429	1371	CoherentMotion_C#v1	1	500
666	1	7	70	0	0	3	3	424	176	1272	528	CoherentMotion_C#v1	1	500
673	1	1	14	2	2	3	3	87	513	261	1539	CoherentMotion_C#v1	1	500
552	1	5	51	2	2	3	3	312	288	936	864	CoherentMotion_C#v1	1	500
586	1	5	51	3	3	3	3	312	288	936	864	CoherentMotion_C#v1	1	500
2510	1	7	70	2	2	3	3	424	176	1272	528	CoherentMotion_C#v1	1	500
644	1	4	42	0	0	3	3	256	344	768	1032	CoherentMotion_C#v1	1	500
598	1	0	5	2	2	3	3	31	569	93	1707	CoherentMotion_C#v1	1	500
702	0	0	5	1	3	3	3	31	569	93	1707	CoherentMotion_C#v1	1	500
563	1	2	23	0	0	3	3	143	457	429	1371	CoherentMotion_C#v1	1	500
570	1	3	33	3	3	3	3	199	401	597	1203	CoherentMotion_C#v1	1	500
559	1	5	51	1	1	3	3	312	288	936	864	CoherentMotion_C#v1	1	500
1154	1	5	51	3	3	3	3	312	288	936	864	CoherentMotion_C#v1	1	500
540	1	3	33	1	1	3	3	199	401	597	1203	CoherentMotion_C#v1	1	500
616	1	7	70	2	2	3	3	424	176	1272	528	CoherentMotion_C#v1	1	500
553	1	5	51	1	1	3	3	312	288	936	864	CoherentMotion_C#v1	1	500
556	1	2	23	3	3	3	3	143	457	429	1371	CoherentMotion_C#v1	1	500
578	1	6	61	2	2	3	3	368	232	1104	696	CoherentMotion_C#v1	1	500
631	0	3	33	1	3	3	3	199	401	597	1203	CoherentMotion_C#v1	1	500
858	1	0	5	0	0	3	3	31	569	93	1707	CoherentMotion_C#v1	1	500
677	0	0	5	1	3	3	3	31	569	93	1707	CoherentMotion_C#v1	1	500
780	1	1	14	2	2	3	3	87	513	261	1539	CoherentMotion_C#v1	1	500
644	1	3	33	2	2	3	3	199	401	597	1203	CoherentMotion_C#v1	1	500
601	1	4	42	3	3	3	3	256	344	768	1032	CoherentMotion_C#v1	1	500
639	0	3	33	0	2	3	3	199	401	597	1203	CoherentMotion_C#v1	1	500
541	0	5	51	0	3	3	3	312	288	936	864	CoherentMotion_C#v1	1	500
679	1	3	33	2	2	3	3	199	401	597	1203	CoherentMotion_C#v1	1	500
749	0	0	5	1	0	3	3	31	569	93	1707	CoherentMotion_C#v1	1	500
538	0	4	42	0	2	3	3	256	344	768	1032	CoherentMotion_C#v1	1	500
568	1	5	51	1	1	3	3	312	288	936	864	CoherentMotion_C#v1	1	500
695	1	3	33	2	2	3	3	199	401	597	1203	CoherentMotion_C#v1	1	500
592	1	3	33	3	3	3	3	199	401	597	1203	CoherentMotion_C#v1	1	500
596	1	6	61	2	2	3	3	368	232	1104	696	CoherentMotion_C#v1	1	500
728	1	1	14	3	3	3	3	87	513	261	1539	CoherentMotion_C#v1	1	500
672	0	5	51	0	2	3	3	312	288	936	864	CoherentMotion_C#v1	1	500
694	1	3	33	2	2	3	3	199	401	597	1203	CoherentMotion_C#v1	1	500
562	1	6	61	2	2	3	3	368	232	1104	696	CoherentMotion_C#v1	1	500
880	0	4	42	0	2	3	3	256	344	768	1032	CoherentMotion_C#v1	1	500
667	1	5	51	0	0	3	3	312	288	936	864	CoherentMotion_C#v1	1	500
675	1	5	51	0	0	3	3	312	288	936	864	CoherentMotion_C#v1	1	500
744	1	5	51	0	0	3	3	312	288	936	864	CoherentMotion_C#v1	1	500
705	0	6	61	1	0	3	3	368	232	1104	696	CoherentMotion_C#v1	1	500
630	1	4	42	0	0	3	3	256	344	768	1032	CoherentMotion_C#v1	1	500
3156	0	1	14	3	0	3	3	87	513	261	1539	CoherentMotion_C#v1	1	500
601	1	2	23	3	3	3	3	143	457	429	1371	CoherentMotion_C#v1	1	500
1022	0	1	14	1	0	3	3	87	513	261	1539	CoherentMotion_C#v1	1	500
636	0	0	5	3	0	3	3	31	569	93	1707	CoherentMotion_C#v1	1	500
550	1	1	14	0	0	3	3	87	513	261	1539	CoherentMotion_C#v1	1	500
564	1	5	51	3	3	3	3	312	288	936	864	CoherentMotion_C#v1	1	500
613	1	6	61	2	2	3	3	368	232	1104	696	CoherentMotion_C#v1	1	500
542	1	4	42	2	2	3	3	256	344	768	1032	CoherentMotion_C#v1	1	500
590	1	5	51	2	2	3	3	312	288	936	864	CoherentMotion_C#v1	1	500
546	1	7	70	1	1	3	3	424	176	1272	528	CoherentMotion_C#v1	1	500
581	1	5	51	3	3	3	3	312	288	936	864	CoherentMotion_C#v1	1	500
1335	1	0	5	1	1	3	3	31	569	93	1707	CoherentMotion_C#v1	1	500
625	1	5	51	3	3	3	3	312	288	936	864	CoherentMotion_C#v1	1	500
676	1	7	70	0	0	3	3	424	176	1272	528	CoherentMotion_C#v1	1	500
540	0	0	5	0	2	3	3	31	569	93	1707	CoherentMotion_C#v1	1	500
605	1	5	51	0	0	3	3	312	288	936	864	CoherentMotion_C#v1	1	500
638	1	6	61	0	0	3	3	368	232	1104	696	CoherentMotion_C#v1	1	500
542	1	6	61	0	0	3	3	368	232	1104	696	CoherentMotion_C#v1	1	500
554	1	2	23	1	1	3	3	143	457	429	1371	CoherentMotion_C#v1	1	500
7919	0	0	5	3	0	3	3	31	569	93	1707	CoherentMotion_C#v1	1	500
1775	0	2	23	2	0	3	3	143	457	429	1371	CoherentMotion_C#v1	1	500
573	1	4	42	3	3	3	3	256	344	768	1032	CoherentMotion_C#v1	1	500
547	1	3	33	1	1	3	3	199	401	597	1203	CoherentMotion_C#v1	1	500
630	0	0	5	0	3	3	3	31	569	93	1707	CoherentMotion_C#v1	1	500
1052	1	6	61	1	1	3	3	368	232	1104	696	CoherentMotion_C#v1	1	500
780	1	4	42	2	2	3	3	256	344	768	1032	CoherentMotion_C#v1	1	500
869	0	0	5	3	0	3	3	31	569	93	1707	CoherentMotion_C#v1	1	500
544	1	5	51	2	2	3	3	312	288	936	864	CoherentMotion_C#v1	1	500
610	1	2	23	3	3	3	3	143	457	429	1371	CoherentMotion_C#v1	1	500
1014	1	6	61	2	2	3	3	368	232	1104	696	CoherentMotion_C#v1	1	500
710	1	3	33	0	0	3	3	199	401	597	1203	CoherentMotion_C#v1	1	500
621	1	0	5	3	3	3	3	31	569	93	1707	CoherentMotion_C#v1	1	500
770	1	3	33	2	2	3	3	199	401	597	1203	CoherentMotion_C#v1	1	500
647	0	0	5	0	1	3	3	31	569	93	1707	CoherentMotion_C#v1	1	500
640	1	2	23	3	3	3	3	143	457	429	1371	CoherentMotion_C#v1	1	500
546	1	7	70	3	3	3	3	424	176	1272	528	CoherentMotion_C#v1	1	500
648	0	3	33	2	1	3	3	199	401	597	1203	CoherentMotion_C#v1	1	500
572	0	1	14	1	0	3	3	87	513	261	1539	CoherentMotion_C#v1	1	500
546	0	4	42	0	2	3	3	256	344	768	1032	CoherentMotion_C#v1	1	500
628	1	3	33	3	3	3	3	199	401	597	1203	CoherentMotion_C#v1	1	500
699	1	4	42	0	0	3	3	256	344	768	1032	CoherentMotion_C#v1	1	500
560	1	5	51	1	1	3	3	312	288	936	864	CoherentMotion_C#v1	1	500
675	0	3	33	2	0	3	3	199	401	597	1203	CoherentMotion_C#v1	1	500
540	1	1	14	1	1	3	3	87	513	261	1539	CoherentMotion_C#v1	1	500
570	1	6	61	3	3	3	3	368	232	1104	696	CoherentMotion_C#v1	1	500
560	0	3	33	2	1	3	3	199	401	597	1203	CoherentMotion_C#v1	1	500
625	1	0	5	0	0	3	3	31	569	93	1707	CoherentMotion_C#v1	1	500
613	1	1	14	2	2	3	3	87	513	261	1539	CoherentMotion_C#v1	1	500
572	1	3	33	0	0	3	3	199	401	597	1203	CoherentMotion_C#v1	1	500
737	1	3	33	0	0	3	3	199	401	597	1203	CoherentMotion_C#v1	1	500
697	1	0	5	0	0	3	3	31	569	93	1707	CoherentMotion_C#v1	1	500
640	1	0	5	0	0	3	3	31	569	93	1707	CoherentMotion_C#v1	1	500
677	1	5	51	2	2	3	3	312	288	936	864	CoherentMotion_C#v1	1	500
970	0	1	14	3	0	3	3	87	513	261	1539	CoherentMotion_C#v1	1	500
858	1	6	61	3	3	3	3	368	232	1104	696	CoherentMotion_C#v1	1	500
820	1	3	33	2	2	3	3	199	401	597	1203	CoherentMotion_C#v1	1	500
606	1	3	33	1	1	3	3	199	401	597	1203	CoherentMotion_C#v1	1	500
753	1	3	33	0	0	3	3	199	401	597	1203	CoherentMotion_C#v1	1	500
922	0	3	33	1	3	3	3	199	401	597	1203	CoherentMotion_C#v1	1	500
613	1	7	70	1	1	3	3	424	176	1272	528	CoherentMotion_C#v1	1	500
1676	1	2	23	1	1	3	3	143	457	429	1371	CoherentMotion_C#v1	1	500
828	1	6	61	2	2	3	3	368	232	1104	696	CoherentMotion_C#v1	1	500
901	1	7	70	2	2	3	3	424	176	1272	528	CoherentMotion_C#v1	1	500
1042	0	1	14	0	2	3	3	87	513	261	1539	CoherentMotion_C#v1	1	500
833	1	6	61	0	0	3	3	368	232	1104	696	CoherentMotion_C#v1	1	500
700	1	2	23	2	2	3	3	143	457	429	1371	CoherentMotion_C#v1	1	500
1071	1	4	42	2	2	3	3	256	344	768	1032	CoherentMotion_C#v1	1	500
1090	1	4	42	0	0	3	3	256	344	768	1032	CoherentMotion_C#v1	1	500
1364	1	6	61	0	0	3	3	368	232	1104	696	CoherentMotion_C#v1	1	500
874	1	5	51	1	1	3	3	312	288	936	864	CoherentMotion_C#v1	1	500
788	0	0	5	2	3	3	3	31	569	93	1707	CoherentMotion_C#v1	1	500
736	1	7	70	0	0	3	3	424	176	1272	528	CoherentMotion_C#v1	1	500
633	1	7	70	2	2	3	3	424	176	1272	528	CoherentMotion_C#v1	1	500
621	1	4	42	2	2	3	3	256	344	768	1032	CoherentMotion_C#v1	1	500
627	1	0	5	2	2	3	3	31	569	93	1707	CoherentMotion_C#v1	1	500
840	0	2	23	0	2	3	3	143	457	429	1371	CoherentMotion_C#v1	1	500
577	1	7	70	0	0	3	3	424	176	1272	528	CoherentMotion_C#v1	1	500
709	1	4	42	0	0	3	3	256	344	768	1032	CoherentMotion_C#v1	1	500
904	0	0	5	1	2	3	3	31	569	93	1707	CoherentMotion_C#v1	1	500
983	0	6	61	3	2	3	3	368	232	1104	696	CoherentMotion_C#v1	1	500
567	0	3	33	1	3	3	3	199	401	597	1203	CoherentMotion_C#v1	1	500
586	1	2	23	3	3	3	3	143	457	429	1371	CoherentMotion_C#v1	1	500
718	1	2	23	3	3	3	3	143	457	429	1371	CoherentMotion_C#v1	1	500
542	0	0	5	2	3	3	3	31	569	93	1707	CoherentMotion_C#v1	1	500
2952	1	3	33	1	1	3	3	199	401	597	1203	CoherentMotion_C#v1	1	500
1528	1	0	5	3	3	3	3	31	569	93	1707	CoherentMotion_C#v1	1	500
1124	0	1	14	2	1	3	3	87	513	261	1539	CoherentMotion_C#v1	1	500
707	0	1	14	3	1	3	3	87	513	261	1539	CoherentMotion_C#v1	1	500
633	1	7	70	2	2	3	3	424	176	1272	528	CoherentMotion_C#v1	1	500
1154	1	1	14	3	3	3	3	87	513	261	1539	CoherentMotion_C#v1	1	500
580	1	5	51	0	0	3	3	312	288	936	864	CoherentMotion_C#v1	1	500
840	0	1	14	2	1	3	3	87	513	261	1539	CoherentMotion_C#v1	1	500
596	1	3	33	2	2	3	3	199	401	597	1203	CoherentMotion_C#v1	1	500
1095	0	5	51	1	3	3	3	312	288	936	864	CoherentMotion_C#v1	1	500
743	1	2	23	0	0	3	3	143	457	429	1371	CoherentMotion_C#v1	1	500
736	0	3	33	0	1	3	3	199	401	597	1203	CoherentMotion_C#v1	1	500
551	1	7	70	1	1	3	3	424	176	1272	528	CoherentMotion_C#v1	1	500
968	1	2	23	3	3	3	3	143	457	429	1371	CoherentMotion_C#v1	1	500
935	1	2	23	1	1	3	3	143	457	429	1371	CoherentMotion_C#v1	1	500
