# Supplementary material for: The Leuven Embedded Figures Test (L-EFT): measuring perception, intelligence or executive function?
Source: PeerJ. 2018 Mar 26;6:e4524. doi: 10.7717/peerj.4524 (PMC5875396; doi:10.7717/peerj.4524)
Supplement: Supplemental Information 9 [file peerj-06-4524-s009.zip › Study 1/CoherentMotion/119890CoherentMotion.csv]

ReactionTime	Accuracy	CoherenceLevel	CoherenceValue	StimDirection	RespDirection	G_MeanCoherentSpeed	G_MeanRandomSpeed	TotalCoherent	TotalRandom	TotalCoherentSpeed	TotalRandomSpeed	TestID	MainPrac	MotionDuration
1951	1	2	23	3	3	3	3	143	457	429	1371	CoherentMotion_C#v1	0	1000
1392	1	0	5	0	0	3	3	31	569	93	1707	CoherentMotion_C#v1	0	1000
1224	1	1	14	2	2	3	3	87	513	261	1539	CoherentMotion_C#v1	0	1000
2189	1	6	61	0	0	3	3	368	232	1104	696	CoherentMotion_C#v1	0	1000
1369	1	0	5	3	3	3	3	31	569	93	1707	CoherentMotion_C#v1	0	1000
1393	1	5	51	0	0	3	3	312	288	936	864	CoherentMotion_C#v1	0	1000
2298	1	2	23	2	2	3	3	143	457	429	1371	CoherentMotion_C#v1	0	1000
1594	1	6	61	1	1	3	3	368	232	1104	696	CoherentMotion_C#v1	0	1000
1366	0	1	14	2	3	3	3	87	513	261	1539	CoherentMotion_C#v1	0	1000
2289	1	6	61	2	2	3	3	368	232	1104	696	CoherentMotion_C#v1	0	1000
1534	1	0	5	1	1	3	3	31	569	93	1707	CoherentMotion_C#v1	0	1000
2171	1	5	51	2	2	3	3	312	288	936	864	CoherentMotion_C#v1	0	1000
1160	0	4	42	1	3	3	3	256	344	768	1032	CoherentMotion_C#v1	0	1000
2536	0	6	61	2	0	3	3	368	232	1104	696	CoherentMotion_C#v1	0	1000
1889	0	1	14	1	2	3	3	87	513	261	1539	CoherentMotion_C#v1	0	1000
1190	1	2	23	0	0	3	3	143	457	429	1371	CoherentMotion_C#v1	0	1000
1530	1	1	14	1	1	3	3	87	513	261	1539	CoherentMotion_C#v1	0	1000
1174	1	2	23	0	0	3	3	143	457	429	1371	CoherentMotion_C#v1	0	1000
1657	1	4	42	0	0	3	3	256	344	768	1032	CoherentMotion_C#v1	0	1000
1656	1	6	61	2	2	3	3	368	232	1104	696	CoherentMotion_C#v1	0	1000
1559	0	2	23	2	3	3	3	143	457	429	1371	CoherentMotion_C#v1	0	1000
1604	1	6	61	1	1	3	3	368	232	1104	696	CoherentMotion_C#v1	0	1000
1378	1	3	33	0	0	3	3	199	401	597	1203	CoherentMotion_C#v1	0	1000
1100	1	4	42	3	3	3	3	256	344	768	1032	CoherentMotion_C#v1	0	1000
1113	1	1	14	3	3	3	3	87	513	261	1539	CoherentMotion_C#v1	0	1000
1853	1	2	23	0	0	3	3	143	457	429	1371	CoherentMotion_C#v1	0	1000
1311	1	3	33	3	3	3	3	199	401	597	1203	CoherentMotion_C#v1	0	1000
1257	0	2	23	3	1	3	3	143	457	429	1371	CoherentMotion_C#v1	0	1000
1438	1	6	61	0	0	3	3	368	232	1104	696	CoherentMotion_C#v1	0	1000
1367	1	6	61	1	1	3	3	368	232	1104	696	CoherentMotion_C#v1	0	1000
1520	1	5	51	2	2	3	3	312	288	936	864	CoherentMotion_C#v1	0	1000
1981	1	0	5	2	2	3	3	31	569	93	1707	CoherentMotion_C#v1	0	1000
1492	1	2	23	3	3	3	3	143	457	429	1371	CoherentMotion_C#v1	0	1000
1312	1	0	5	1	1	3	3	31	569	93	1707	CoherentMotion_C#v1	0	1000
1522	1	4	42	2	2	3	3	256	344	768	1032	CoherentMotion_C#v1	0	1000
1343	1	3	33	0	0	3	3	199	401	597	1203	CoherentMotion_C#v1	0	1000
1352	0	6	61	2	3	3	3	368	232	1104	696	CoherentMotion_C#v1	0	1000
1442	0	0	5	0	2	3	3	31	569	93	1707	CoherentMotion_C#v1	0	1000
1419	1	4	42	0	0	3	3	256	344	768	1032	CoherentMotion_C#v1	0	1000
1430	1	1	14	3	3	3	3	87	513	261	1539	CoherentMotion_C#v1	0	1000
1502	0	0	5	1	2	3	3	31	569	93	1707	CoherentMotion_C#v1	0	1000
1797	0	4	42	0	1	3	3	256	344	768	1032	CoherentMotion_C#v1	0	1000
1083	1	4	42	3	3	3	3	256	344	768	1032	CoherentMotion_C#v1	0	1000
1437	0	0	5	2	1	3	3	31	569	93	1707	CoherentMotion_C#v1	0	1000
1494	1	3	33	3	3	3	3	199	401	597	1203	CoherentMotion_C#v1	0	1000
1474	0	3	33	3	0	3	3	199	401	597	1203	CoherentMotion_C#v1	0	1000
1499	1	6	61	1	1	3	3	368	232	1104	696	CoherentMotion_C#v1	0	1000
2088	0	7	70	0	2	3	3	424	176	1272	528	CoherentMotion_C#v1	0	1000
1444	1	3	33	0	0	3	3	199	401	597	1203	CoherentMotion_C#v1	0	1000
1451	1	7	70	0	0	3	3	424	176	1272	528	CoherentMotion_C#v1	0	1000
1398	1	5	51	3	3	3	3	312	288	936	864	CoherentMotion_C#v1	0	1000
1406	1	7	70	3	3	3	3	424	176	1272	528	CoherentMotion_C#v1	0	1000
1769	1	4	42	0	0	3	3	256	344	768	1032	CoherentMotion_C#v1	0	1000
1466	0	2	23	0	3	3	3	143	457	429	1371	CoherentMotion_C#v1	0	1000
1525	1	7	70	2	2	3	3	424	176	1272	528	CoherentMotion_C#v1	0	1000
1393	1	5	51	0	0	3	3	312	288	936	864	CoherentMotion_C#v1	0	1000
1994	0	2	23	0	1	3	3	143	457	429	1371	CoherentMotion_C#v1	0	1000
1409	1	1	14	1	1	3	3	87	513	261	1539	CoherentMotion_C#v1	0	1000
1593	0	1	14	0	3	3	3	87	513	261	1539	CoherentMotion_C#v1	0	1000
1348	1	3	33	1	1	3	3	199	401	597	1203	CoherentMotion_C#v1	0	1000
1744	0	1	14	1	0	3	3	87	513	261	1539	CoherentMotion_C#v1	0	1000
1425	1	6	61	2	2	3	3	368	232	1104	696	CoherentMotion_C#v1	0	1000
1532	0	0	5	1	3	3	3	31	569	93	1707	CoherentMotion_C#v1	0	1000
1288	1	7	70	0	0	3	3	424	176	1272	528	CoherentMotion_C#v1	0	1000
1660	0	0	5	1	3	3	3	31	569	93	1707	CoherentMotion_C#v1	0	1000
1562	1	6	61	0	0	3	3	368	232	1104	696	CoherentMotion_C#v1	0	1000
1721	0	0	5	0	1	3	3	31	569	93	1707	CoherentMotion_C#v1	0	1000
1628	0	4	42	2	0	3	3	256	344	768	1032	CoherentMotion_C#v1	0	1000
1483	1	2	23	2	2	3	3	143	457	429	1371	CoherentMotion_C#v1	0	1000
1222	1	3	33	0	0	3	3	199	401	597	1203	CoherentMotion_C#v1	0	1000
1398	1	7	70	2	2	3	3	424	176	1272	528	CoherentMotion_C#v1	0	1000
1521	1	7	70	0	0	3	3	424	176	1272	528	CoherentMotion_C#v1	0	1000
1341	1	2	23	3	3	3	3	143	457	429	1371	CoherentMotion_C#v1	0	1000
1366	1	0	5	3	3	3	3	31	569	93	1707	CoherentMotion_C#v1	0	1000
1421	0	2	23	1	3	3	3	143	457	429	1371	CoherentMotion_C#v1	0	1000
1430	0	2	23	2	1	3	3	143	457	429	1371	CoherentMotion_C#v1	0	1000
1311	0	1	14	3	0	3	3	87	513	261	1539	CoherentMotion_C#v1	0	1000
1383	1	7	70	0	0	3	3	424	176	1272	528	CoherentMotion_C#v1	0	1000
1390	1	4	42	2	2	3	3	256	344	768	1032	CoherentMotion_C#v1	0	1000
1528	1	2	23	2	2	3	3	143	457	429	1371	CoherentMotion_C#v1	0	1000
1325	1	4	42	2	2	3	3	256	344	768	1032	CoherentMotion_C#v1	1	500
916	1	2	23	3	3	3	3	143	457	429	1371	CoherentMotion_C#v1	1	500
863	1	6	61	2	2	3	3	368	232	1104	696	CoherentMotion_C#v1	1	500
682	1	5	51	1	1	3	3	312	288	936	864	CoherentMotion_C#v1	1	500
817	1	5	51	0	0	3	3	312	288	936	864	CoherentMotion_C#v1	1	500
683	1	6	61	1	1	3	3	368	232	1104	696	CoherentMotion_C#v1	1	500
784	0	1	14	2	1	3	3	87	513	261	1539	CoherentMotion_C#v1	1	500
826	1	3	33	1	1	3	3	199	401	597	1203	CoherentMotion_C#v1	1	500
916	1	6	61	2	2	3	3	368	232	1104	696	CoherentMotion_C#v1	1	500
960	1	0	5	3	3	3	3	31	569	93	1707	CoherentMotion_C#v1	1	500
1151	0	7	70	3	1	3	3	424	176	1272	528	CoherentMotion_C#v1	1	500
881	1	4	42	0	0	3	3	256	344	768	1032	CoherentMotion_C#v1	1	500
701	1	7	70	3	3	3	3	424	176	1272	528	CoherentMotion_C#v1	1	500
1076	0	0	5	2	0	3	3	31	569	93	1707	CoherentMotion_C#v1	1	500
963	1	7	70	0	0	3	3	424	176	1272	528	CoherentMotion_C#v1	1	500
897	0	1	14	2	3	3	3	87	513	261	1539	CoherentMotion_C#v1	1	500
1069	0	1	14	2	3	3	3	87	513	261	1539	CoherentMotion_C#v1	1	500
909	1	4	42	1	1	3	3	256	344	768	1032	CoherentMotion_C#v1	1	500
859	1	7	70	1	1	3	3	424	176	1272	528	CoherentMotion_C#v1	1	500
827	1	5	51	1	1	3	3	312	288	936	864	CoherentMotion_C#v1	1	500
912	1	4	42	2	2	3	3	256	344	768	1032	CoherentMotion_C#v1	1	500
700	1	4	42	1	1	3	3	256	344	768	1032	CoherentMotion_C#v1	1	500
772	1	4	42	1	1	3	3	256	344	768	1032	CoherentMotion_C#v1	1	500
717	1	3	33	2	2	3	3	199	401	597	1203	CoherentMotion_C#v1	1	500
832	1	4	42	0	0	3	3	256	344	768	1032	CoherentMotion_C#v1	1	500
845	1	5	51	2	2	3	3	312	288	936	864	CoherentMotion_C#v1	1	500
807	0	1	14	1	3	3	3	87	513	261	1539	CoherentMotion_C#v1	1	500
722	0	2	23	3	1	3	3	143	457	429	1371	CoherentMotion_C#v1	1	500
826	0	0	5	2	1	3	3	31	569	93	1707	CoherentMotion_C#v1	1	500
788	1	5	51	1	1	3	3	312	288	936	864	CoherentMotion_C#v1	1	500
877	1	2	23	1	1	3	3	143	457	429	1371	CoherentMotion_C#v1	1	500
885	1	5	51	2	2	3	3	312	288	936	864	CoherentMotion_C#v1	1	500
788	1	5	51	0	0	3	3	312	288	936	864	CoherentMotion_C#v1	1	500
990	1	3	33	0	0	3	3	199	401	597	1203	CoherentMotion_C#v1	1	500
796	0	0	5	0	3	3	3	31	569	93	1707	CoherentMotion_C#v1	1	500
739	1	7	70	0	0	3	3	424	176	1272	528	CoherentMotion_C#v1	1	500
652	1	4	42	0	0	3	3	256	344	768	1032	CoherentMotion_C#v1	1	500
705	1	5	51	2	2	3	3	312	288	936	864	CoherentMotion_C#v1	1	500
649	1	4	42	3	3	3	3	256	344	768	1032	CoherentMotion_C#v1	1	500
799	1	7	70	1	1	3	3	424	176	1272	528	CoherentMotion_C#v1	1	500
841	0	1	14	1	2	3	3	87	513	261	1539	CoherentMotion_C#v1	1	500
963	1	6	61	2	2	3	3	368	232	1104	696	CoherentMotion_C#v1	1	500
801	1	6	61	0	0	3	3	368	232	1104	696	CoherentMotion_C#v1	1	500
971	1	1	14	2	2	3	3	87	513	261	1539	CoherentMotion_C#v1	1	500
809	1	7	70	2	2	3	3	424	176	1272	528	CoherentMotion_C#v1	1	500
738	1	4	42	2	2	3	3	256	344	768	1032	CoherentMotion_C#v1	1	500
807	1	2	23	1	1	3	3	143	457	429	1371	CoherentMotion_C#v1	1	500
691	1	2	23	1	1	3	3	143	457	429	1371	CoherentMotion_C#v1	1	500
730	1	7	70	3	3	3	3	424	176	1272	528	CoherentMotion_C#v1	1	500
1086	1	1	14	0	0	3	3	87	513	261	1539	CoherentMotion_C#v1	1	500
819	0	0	5	3	1	3	3	31	569	93	1707	CoherentMotion_C#v1	1	500
637	0	2	23	3	1	3	3	143	457	429	1371	CoherentMotion_C#v1	1	500
833	1	3	33	2	2	3	3	199	401	597	1203	CoherentMotion_C#v1	1	500
781	1	1	14	0	0	3	3	87	513	261	1539	CoherentMotion_C#v1	1	500
726	1	3	33	0	0	3	3	199	401	597	1203	CoherentMotion_C#v1	1	500
781	1	4	42	2	2	3	3	256	344	768	1032	CoherentMotion_C#v1	1	500
678	1	2	23	1	1	3	3	143	457	429	1371	CoherentMotion_C#v1	1	500
684	1	6	61	0	0	3	3	368	232	1104	696	CoherentMotion_C#v1	1	500
577	1	7	70	1	1	3	3	424	176	1272	528	CoherentMotion_C#v1	1	500
583	1	3	33	0	0	3	3	199	401	597	1203	CoherentMotion_C#v1	1	500
633	0	0	5	1	3	3	3	31	569	93	1707	CoherentMotion_C#v1	1	500
574	1	2	23	0	0	3	3	143	457	429	1371	CoherentMotion_C#v1	1	500
722	1	5	51	0	0	3	3	312	288	936	864	CoherentMotion_C#v1	1	500
683	1	3	33	1	1	3	3	199	401	597	1203	CoherentMotion_C#v1	1	500
673	1	5	51	0	0	3	3	312	288	936	864	CoherentMotion_C#v1	1	500
568	0	6	61	3	1	3	3	368	232	1104	696	CoherentMotion_C#v1	1	500
700	1	4	42	0	0	3	3	256	344	768	1032	CoherentMotion_C#v1	1	500
1027	1	1	14	2	2	3	3	87	513	261	1539	CoherentMotion_C#v1	1	500
689	1	3	33	1	1	3	3	199	401	597	1203	CoherentMotion_C#v1	1	500
743	1	4	42	2	2	3	3	256	344	768	1032	CoherentMotion_C#v1	1	500
860	0	3	33	2	1	3	3	199	401	597	1203	CoherentMotion_C#v1	1	500
683	1	6	61	0	0	3	3	368	232	1104	696	CoherentMotion_C#v1	1	500
674	1	7	70	3	3	3	3	424	176	1272	528	CoherentMotion_C#v1	1	500
889	1	2	23	3	3	3	3	143	457	429	1371	CoherentMotion_C#v1	1	500
739	1	1	14	2	2	3	3	87	513	261	1539	CoherentMotion_C#v1	1	500
748	0	2	23	3	2	3	3	143	457	429	1371	CoherentMotion_C#v1	1	500
660	1	7	70	0	0	3	3	424	176	1272	528	CoherentMotion_C#v1	1	500
650	1	4	42	1	1	3	3	256	344	768	1032	CoherentMotion_C#v1	1	500
832	1	3	33	3	3	3	3	199	401	597	1203	CoherentMotion_C#v1	1	500
649	1	7	70	2	2	3	3	424	176	1272	528	CoherentMotion_C#v1	1	500
719	1	1	14	2	2	3	3	87	513	261	1539	CoherentMotion_C#v1	1	500
726	0	1	14	1	2	3	3	87	513	261	1539	CoherentMotion_C#v1	1	500
782	0	1	14	3	2	3	3	87	513	261	1539	CoherentMotion_C#v1	1	500
630	1	2	23	3	3	3	3	143	457	429	1371	CoherentMotion_C#v1	1	500
700	1	4	42	0	0	3	3	256	344	768	1032	CoherentMotion_C#v1	1	500
708	0	2	23	3	2	3	3	143	457	429	1371	CoherentMotion_C#v1	1	500
546	1	2	23	3	3	3	3	143	457	429	1371	CoherentMotion_C#v1	1	500
589	1	2	23	3	3	3	3	143	457	429	1371	CoherentMotion_C#v1	1	500
737	1	0	5	0	0	3	3	31	569	93	1707	CoherentMotion_C#v1	1	500
602	0	2	23	0	3	3	3	143	457	429	1371	CoherentMotion_C#v1	1	500
730	1	5	51	2	2	3	3	312	288	936	864	CoherentMotion_C#v1	1	500
981	1	1	14	1	1	3	3	87	513	261	1539	CoherentMotion_C#v1	1	500
656	1	7	70	1	1	3	3	424	176	1272	528	CoherentMotion_C#v1	1	500
712	1	4	42	0	0	3	3	256	344	768	1032	CoherentMotion_C#v1	1	500
639	1	6	61	1	1	3	3	368	232	1104	696	CoherentMotion_C#v1	1	500
676	0	2	23	3	0	3	3	143	457	429	1371	CoherentMotion_C#v1	1	500
651	1	3	33	1	1	3	3	199	401	597	1203	CoherentMotion_C#v1	1	500
706	0	1	14	1	2	3	3	87	513	261	1539	CoherentMotion_C#v1	1	500
760	0	3	33	2	1	3	3	199	401	597	1203	CoherentMotion_C#v1	1	500
688	1	4	42	0	0	3	3	256	344	768	1032	CoherentMotion_C#v1	1	500
615	0	0	5	2	0	3	3	31	569	93	1707	CoherentMotion_C#v1	1	500
715	0	4	42	2	0	3	3	256	344	768	1032	CoherentMotion_C#v1	1	500
643	1	2	23	3	3	3	3	143	457	429	1371	CoherentMotion_C#v1	1	500
542	0	0	5	2	3	3	3	31	569	93	1707	CoherentMotion_C#v1	1	500
571	0	2	23	0	1	3	3	143	457	429	1371	CoherentMotion_C#v1	1	500
623	0	4	42	2	0	3	3	256	344	768	1032	CoherentMotion_C#v1	1	500
625	1	6	61	1	1	3	3	368	232	1104	696	CoherentMotion_C#v1	1	500
759	1	4	42	0	0	3	3	256	344	768	1032	CoherentMotion_C#v1	1	500
912	0	5	51	0	2	3	3	312	288	936	864	CoherentMotion_C#v1	1	500
731	1	2	23	3	3	3	3	143	457	429	1371	CoherentMotion_C#v1	1	500
612	1	6	61	2	2	3	3	368	232	1104	696	CoherentMotion_C#v1	1	500
825	1	5	51	0	0	3	3	312	288	936	864	CoherentMotion_C#v1	1	500
626	1	7	70	0	0	3	3	424	176	1272	528	CoherentMotion_C#v1	1	500
903	1	0	5	2	2	3	3	31	569	93	1707	CoherentMotion_C#v1	1	500
787	1	6	61	2	2	3	3	368	232	1104	696	CoherentMotion_C#v1	1	500
590	0	4	42	3	2	3	3	256	344	768	1032	CoherentMotion_C#v1	1	500
638	1	3	33	1	1	3	3	199	401	597	1203	CoherentMotion_C#v1	1	500
663	0	2	23	1	3	3	3	143	457	429	1371	CoherentMotion_C#v1	1	500
733	1	5	51	3	3	3	3	312	288	936	864	CoherentMotion_C#v1	1	500
932	0	1	14	1	2	3	3	87	513	261	1539	CoherentMotion_C#v1	1	500
625	1	6	61	1	1	3	3	368	232	1104	696	CoherentMotion_C#v1	1	500
805	1	4	42	3	3	3	3	256	344	768	1032	CoherentMotion_C#v1	1	500
655	1	7	70	2	2	3	3	424	176	1272	528	CoherentMotion_C#v1	1	500
774	1	4	42	2	2	3	3	256	344	768	1032	CoherentMotion_C#v1	1	500
653	1	4	42	2	2	3	3	256	344	768	1032	CoherentMotion_C#v1	1	500
692	1	0	5	2	2	3	3	31	569	93	1707	CoherentMotion_C#v1	1	500
540	1	7	70	2	2	3	3	424	176	1272	528	CoherentMotion_C#v1	1	500
558	1	4	42	2	2	3	3	256	344	768	1032	CoherentMotion_C#v1	1	500
625	1	5	51	1	1	3	3	312	288	936	864	CoherentMotion_C#v1	1	500
581	1	4	42	2	2	3	3	256	344	768	1032	CoherentMotion_C#v1	1	500
545	1	0	5	3	3	3	3	31	569	93	1707	CoherentMotion_C#v1	1	500
587	1	3	33	1	1	3	3	199	401	597	1203	CoherentMotion_C#v1	1	500
750	0	0	5	1	3	3	3	31	569	93	1707	CoherentMotion_C#v1	1	500
551	1	7	70	2	2	3	3	424	176	1272	528	CoherentMotion_C#v1	1	500
730	1	7	70	3	3	3	3	424	176	1272	528	CoherentMotion_C#v1	1	500
865	1	7	70	0	0	3	3	424	176	1272	528	CoherentMotion_C#v1	1	500
717	1	6	61	3	3	3	3	368	232	1104	696	CoherentMotion_C#v1	1	500
755	1	5	51	1	1	3	3	312	288	936	864	CoherentMotion_C#v1	1	500
605	1	5	51	0	0	3	3	312	288	936	864	CoherentMotion_C#v1	1	500
642	1	2	23	1	1	3	3	143	457	429	1371	CoherentMotion_C#v1	1	500
727	0	2	23	2	0	3	3	143	457	429	1371	CoherentMotion_C#v1	1	500
638	0	1	14	1	3	3	3	87	513	261	1539	CoherentMotion_C#v1	1	500
644	1	6	61	3	3	3	3	368	232	1104	696	CoherentMotion_C#v1	1	500
600	0	3	33	3	1	3	3	199	401	597	1203	CoherentMotion_C#v1	1	500
717	1	1	14	2	2	3	3	87	513	261	1539	CoherentMotion_C#v1	1	500
788	1	5	51	3	3	3	3	312	288	936	864	CoherentMotion_C#v1	1	500
733	1	0	5	3	3	3	3	31	569	93	1707	CoherentMotion_C#v1	1	500
581	1	2	23	2	2	3	3	143	457	429	1371	CoherentMotion_C#v1	1	500
872	0	3	33	0	2	3	3	199	401	597	1203	CoherentMotion_C#v1	1	500
771	0	3	33	0	3	3	3	199	401	597	1203	CoherentMotion_C#v1	1	500
652	1	4	42	1	1	3	3	256	344	768	1032	CoherentMotion_C#v1	1	500
675	1	3	33	1	1	3	3	199	401	597	1203	CoherentMotion_C#v1	1	500
665	1	6	61	3	3	3	3	368	232	1104	696	CoherentMotion_C#v1	1	500
687	1	4	42	3	3	3	3	256	344	768	1032	CoherentMotion_C#v1	1	500
725	1	5	51	2	2	3	3	312	288	936	864	CoherentMotion_C#v1	1	500
796	0	0	5	1	3	3	3	31	569	93	1707	CoherentMotion_C#v1	1	500
562	1	7	70	2	2	3	3	424	176	1272	528	CoherentMotion_C#v1	1	500
547	1	4	42	3	3	3	3	256	344	768	1032	CoherentMotion_C#v1	1	500
546	0	1	14	3	2	3	3	87	513	261	1539	CoherentMotion_C#v1	1	500
543	0	6	61	0	3	3	3	368	232	1104	696	CoherentMotion_C#v1	1	500
673	1	6	61	2	2	3	3	368	232	1104	696	CoherentMotion_C#v1	1	500
761	0	4	42	2	0	3	3	256	344	768	1032	CoherentMotion_C#v1	1	500
576	1	2	23	3	3	3	3	143	457	429	1371	CoherentMotion_C#v1	1	500
676	1	3	33	1	1	3	3	199	401	597	1203	CoherentMotion_C#v1	1	500
603	1	1	14	3	3	3	3	87	513	261	1539	CoherentMotion_C#v1	1	500
671	1	5	51	3	3	3	3	312	288	936	864	CoherentMotion_C#v1	1	500
597	0	7	70	0	2	3	3	424	176	1272	528	CoherentMotion_C#v1	1	500
789	0	2	23	0	2	3	3	143	457	429	1371	CoherentMotion_C#v1	1	500
706	0	0	5	0	1	3	3	31	569	93	1707	CoherentMotion_C#v1	1	500
600	1	6	61	3	3	3	3	368	232	1104	696	CoherentMotion_C#v1	1	500
587	1	6	61	0	0	3	3	368	232	1104	696	CoherentMotion_C#v1	1	500
671	1	6	61	3	3	3	3	368	232	1104	696	CoherentMotion_C#v1	1	500
632	1	6	61	1	1	3	3	368	232	1104	696	CoherentMotion_C#v1	1	500
622	1	4	42	0	0	3	3	256	344	768	1032	CoherentMotion_C#v1	1	500
627	1	5	51	1	1	3	3	312	288	936	864	CoherentMotion_C#v1	1	500
583	0	0	5	1	3	3	3	31	569	93	1707	CoherentMotion_C#v1	1	500
699	1	1	14	1	1	3	3	87	513	261	1539	CoherentMotion_C#v1	1	500
611	1	2	23	2	2	3	3	143	457	429	1371	CoherentMotion_C#v1	1	500
568	0	3	33	1	0	3	3	199	401	597	1203	CoherentMotion_C#v1	1	500
541	0	1	14	1	3	3	3	87	513	261	1539	CoherentMotion_C#v1	1	500
795	1	0	5	3	3	3	3	31	569	93	1707	CoherentMotion_C#v1	1	500
708	1	2	23	1	1	3	3	143	457	429	1371	CoherentMotion_C#v1	1	500
543	0	0	5	2	3	3	3	31	569	93	1707	CoherentMotion_C#v1	1	500
547	1	1	14	2	2	3	3	87	513	261	1539	CoherentMotion_C#v1	1	500
723	1	6	61	1	1	3	3	368	232	1104	696	CoherentMotion_C#v1	1	500
876	0	1	14	0	2	3	3	87	513	261	1539	CoherentMotion_C#v1	1	500
613	1	1	14	1	1	3	3	87	513	261	1539	CoherentMotion_C#v1	1	500
746	1	2	23	3	3	3	3	143	457	429	1371	CoherentMotion_C#v1	1	500
655	0	7	70	3	1	3	3	424	176	1272	528	CoherentMotion_C#v1	1	500
631	1	4	42	0	0	3	3	256	344	768	1032	CoherentMotion_C#v1	1	500
681	1	0	5	2	2	3	3	31	569	93	1707	CoherentMotion_C#v1	1	500
674	1	6	61	3	3	3	3	368	232	1104	696	CoherentMotion_C#v1	1	500
649	1	6	61	0	0	3	3	368	232	1104	696	CoherentMotion_C#v1	1	500
751	1	4	42	3	3	3	3	256	344	768	1032	CoherentMotion_C#v1	1	500
614	1	6	61	0	0	3	3	368	232	1104	696	CoherentMotion_C#v1	1	500
557	1	2	23	3	3	3	3	143	457	429	1371	CoherentMotion_C#v1	1	500
606	0	0	5	2	0	3	3	31	569	93	1707	CoherentMotion_C#v1	1	500
541	0	5	51	2	3	3	3	312	288	936	864	CoherentMotion_C#v1	1	500
567	1	7	70	2	2	3	3	424	176	1272	528	CoherentMotion_C#v1	1	500
650	1	2	23	3	3	3	3	143	457	429	1371	CoherentMotion_C#v1	1	500
541	1	5	51	2	2	3	3	312	288	936	864	CoherentMotion_C#v1	1	500
595	1	4	42	1	1	3	3	256	344	768	1032	CoherentMotion_C#v1	1	500
584	1	2	23	1	1	3	3	143	457	429	1371	CoherentMotion_C#v1	1	500
558	1	7	70	2	2	3	3	424	176	1272	528	CoherentMotion_C#v1	1	500
643	1	4	42	1	1	3	3	256	344	768	1032	CoherentMotion_C#v1	1	500
601	1	4	42	1	1	3	3	256	344	768	1032	CoherentMotion_C#v1	1	500
620	1	7	70	3	3	3	3	424	176	1272	528	CoherentMotion_C#v1	1	500
622	1	7	70	1	1	3	3	424	176	1272	528	CoherentMotion_C#v1	1	500
615	1	7	70	1	1	3	3	424	176	1272	528	CoherentMotion_C#v1	1	500
602	1	7	70	1	1	3	3	424	176	1272	528	CoherentMotion_C#v1	1	500
655	0	2	23	1	3	3	3	143	457	429	1371	CoherentMotion_C#v1	1	500
692	0	1	14	1	2	3	3	87	513	261	1539	CoherentMotion_C#v1	1	500
859	1	7	70	2	2	3	3	424	176	1272	528	CoherentMotion_C#v1	1	500
789	0	0	5	3	1	3	3	31	569	93	1707	CoherentMotion_C#v1	1	500
575	0	7	70	0	1	3	3	424	176	1272	528	CoherentMotion_C#v1	1	500
564	0	0	5	1	2	3	3	31	569	93	1707	CoherentMotion_C#v1	1	500
1300	1	4	42	2	2	3	3	256	344	768	1032	CoherentMotion_C#v1	1	500
765	1	7	70	0	0	3	3	424	176	1272	528	CoherentMotion_C#v1	1	500
546	1	5	51	1	1	3	3	312	288	936	864	CoherentMotion_C#v1	1	500
613	0	1	14	2	1	3	3	87	513	261	1539	CoherentMotion_C#v1	1	500
542	0	7	70	2	3	3	3	424	176	1272	528	CoherentMotion_C#v1	1	500
545	0	7	70	0	2	3	3	424	176	1272	528	CoherentMotion_C#v1	1	500
1795	0	0	5	3	2	3	3	31	569	93	1707	CoherentMotion_C#v1	1	500
693	1	1	14	1	1	3	3	87	513	261	1539	CoherentMotion_C#v1	1	500
1515	1	1	14	3	3	3	3	87	513	261	1539	CoherentMotion_C#v1	1	500
680	1	6	61	0	0	3	3	368	232	1104	696	CoherentMotion_C#v1	1	500
1406	1	3	33	2	2	3	3	199	401	597	1203	CoherentMotion_C#v1	1	500
614	1	6	61	1	1	3	3	368	232	1104	696	CoherentMotion_C#v1	1	500
764	1	0	5	3	3	3	3	31	569	93	1707	CoherentMotion_C#v1	1	500
932	1	1	14	3	3	3	3	87	513	261	1539	CoherentMotion_C#v1	1	500
848	1	5	51	2	2	3	3	312	288	936	864	CoherentMotion_C#v1	1	500
572	1	5	51	2	2	3	3	312	288	936	864	CoherentMotion_C#v1	1	500
623	0	2	23	0	1	3	3	143	457	429	1371	CoherentMotion_C#v1	1	500
564	1	1	14	2	2	3	3	87	513	261	1539	CoherentMotion_C#v1	1	500
583	0	0	5	0	2	3	3	31	569	93	1707	CoherentMotion_C#v1	1	500
599	0	0	5	2	3	3	3	31	569	93	1707	CoherentMotion_C#v1	1	500
799	1	4	42	0	0	3	3	256	344	768	1032	CoherentMotion_C#v1	1	500
761	0	0	5	3	1	3	3	31	569	93	1707	CoherentMotion_C#v1	1	500
642	1	0	5	0	0	3	3	31	569	93	1707	CoherentMotion_C#v1	1	500
663	0	2	23	3	0	3	3	143	457	429	1371	CoherentMotion_C#v1	1	500
813	0	2	23	0	3	3	3	143	457	429	1371	CoherentMotion_C#v1	1	500
583	1	4	42	1	1	3	3	256	344	768	1032	CoherentMotion_C#v1	1	500
810	1	0	5	1	1	3	3	31	569	93	1707	CoherentMotion_C#v1	1	500
547	0	7	70	0	1	3	3	424	176	1272	528	CoherentMotion_C#v1	1	500
790	1	6	61	0	0	3	3	368	232	1104	696	CoherentMotion_C#v1	1	500
670	1	5	51	1	1	3	3	312	288	936	864	CoherentMotion_C#v1	1	500
546	0	5	51	2	0	3	3	312	288	936	864	CoherentMotion_C#v1	1	500
615	1	6	61	1	1	3	3	368	232	1104	696	CoherentMotion_C#v1	1	500
909	0	1	14	3	0	3	3	87	513	261	1539	CoherentMotion_C#v1	1	500
586	1	7	70	1	1	3	3	424	176	1272	528	CoherentMotion_C#v1	1	500
750	1	3	33	1	1	3	3	199	401	597	1203	CoherentMotion_C#v1	1	500
754	1	4	42	3	3	3	3	256	344	768	1032	CoherentMotion_C#v1	1	500
669	1	4	42	0	0	3	3	256	344	768	1032	CoherentMotion_C#v1	1	500
595	0	1	14	0	3	3	3	87	513	261	1539	CoherentMotion_C#v1	1	500
663	0	3	33	2	0	3	3	199	401	597	1203	CoherentMotion_C#v1	1	500
669	1	6	61	3	3	3	3	368	232	1104	696	CoherentMotion_C#v1	1	500
626	1	2	23	3	3	3	3	143	457	429	1371	CoherentMotion_C#v1	1	500
616	1	2	23	1	1	3	3	143	457	429	1371	CoherentMotion_C#v1	1	500
621	0	7	70	2	0	3	3	424	176	1272	528	CoherentMotion_C#v1	1	500
802	1	0	5	0	0	3	3	31	569	93	1707	CoherentMotion_C#v1	1	500
668	1	5	51	0	0	3	3	312	288	936	864	CoherentMotion_C#v1	1	500
657	1	6	61	0	0	3	3	368	232	1104	696	CoherentMotion_C#v1	1	500
544	0	3	33	0	3	3	3	199	401	597	1203	CoherentMotion_C#v1	1	500
667	1	4	42	3	3	3	3	256	344	768	1032	CoherentMotion_C#v1	1	500
769	0	2	23	2	0	3	3	143	457	429	1371	CoherentMotion_C#v1	1	500
543	0	7	70	0	3	3	3	424	176	1272	528	CoherentMotion_C#v1	1	500
878	1	3	33	0	0	3	3	199	401	597	1203	CoherentMotion_C#v1	1	500
617	1	5	51	0	0	3	3	312	288	936	864	CoherentMotion_C#v1	1	500
814	1	5	51	3	3	3	3	312	288	936	864	CoherentMotion_C#v1	1	500
917	0	0	5	1	0	3	3	31	569	93	1707	CoherentMotion_C#v1	1	500
740	1	7	70	2	2	3	3	424	176	1272	528	CoherentMotion_C#v1	1	500
669	1	5	51	1	1	3	3	312	288	936	864	CoherentMotion_C#v1	1	500
674	1	3	33	2	2	3	3	199	401	597	1203	CoherentMotion_C#v1	1	500
823	1	1	14	1	1	3	3	87	513	261	1539	CoherentMotion_C#v1	1	500
756	0	2	23	2	0	3	3	143	457	429	1371	CoherentMotion_C#v1	1	500
732	0	0	5	0	3	3	3	31	569	93	1707	CoherentMotion_C#v1	1	500
643	1	7	70	0	0	3	3	424	176	1272	528	CoherentMotion_C#v1	1	500
762	1	2	23	0	0	3	3	143	457	429	1371	CoherentMotion_C#v1	1	500
866	0	0	5	1	3	3	3	31	569	93	1707	CoherentMotion_C#v1	1	500
909	1	2	23	2	2	3	3	143	457	429	1371	CoherentMotion_C#v1	1	500
745	0	1	14	1	2	3	3	87	513	261	1539	CoherentMotion_C#v1	1	500
1313	1	3	33	3	3	3	3	199	401	597	1203	CoherentMotion_C#v1	1	500
631	1	2	23	3	3	3	3	143	457	429	1371	CoherentMotion_C#v1	1	500
637	1	6	61	2	2	3	3	368	232	1104	696	CoherentMotion_C#v1	1	500
611	1	3	33	2	2	3	3	199	401	597	1203	CoherentMotion_C#v1	1	500
630	1	3	33	2	2	3	3	199	401	597	1203	CoherentMotion_C#v1	1	500
733	1	3	33	1	1	3	3	199	401	597	1203	CoherentMotion_C#v1	1	500
707	1	7	70	0	0	3	3	424	176	1272	528	CoherentMotion_C#v1	1	500
620	0	0	5	1	3	3	3	31	569	93	1707	CoherentMotion_C#v1	1	500
559	1	0	5	3	3	3	3	31	569	93	1707	CoherentMotion_C#v1	1	500
548	0	3	33	0	3	3	3	199	401	597	1203	CoherentMotion_C#v1	1	500
645	1	1	14	3	3	3	3	87	513	261	1539	CoherentMotion_C#v1	1	500
679	0	5	51	0	1	3	3	312	288	936	864	CoherentMotion_C#v1	1	500
704	1	6	61	3	3	3	3	368	232	1104	696	CoherentMotion_C#v1	1	500
729	1	3	33	2	2	3	3	199	401	597	1203	CoherentMotion_C#v1	1	500
737	0	0	5	0	2	3	3	31	569	93	1707	CoherentMotion_C#v1	1	500
616	0	5	51	0	2	3	3	312	288	936	864	CoherentMotion_C#v1	1	500
557	0	3	33	1	2	3	3	199	401	597	1203	CoherentMotion_C#v1	1	500
593	1	1	14	1	1	3	3	87	513	261	1539	CoherentMotion_C#v1	1	500
613	1	4	42	1	1	3	3	256	344	768	1032	CoherentMotion_C#v1	1	500
633	1	4	42	0	0	3	3	256	344	768	1032	CoherentMotion_C#v1	1	500
798	1	3	33	1	1	3	3	199	401	597	1203	CoherentMotion_C#v1	1	500
585	1	2	23	1	1	3	3	143	457	429	1371	CoherentMotion_C#v1	1	500
622	1	1	14	3	3	3	3	87	513	261	1539	CoherentMotion_C#v1	1	500
593	0	1	14	1	2	3	3	87	513	261	1539	CoherentMotion_C#v1	1	500
678	1	1	14	2	2	3	3	87	513	261	1539	CoherentMotion_C#v1	1	500
556	0	0	5	1	2	3	3	31	569	93	1707	CoherentMotion_C#v1	1	500
638	0	1	14	1	2	3	3	87	513	261	1539	CoherentMotion_C#v1	1	500
2356	0	4	42	3	2	3	3	256	344	768	1032	CoherentMotion_C#v1	1	500
709	1	3	33	2	2	3	3	199	401	597	1203	CoherentMotion_C#v1	1	500
636	1	2	23	2	2	3	3	143	457	429	1371	CoherentMotion_C#v1	1	500
624	0	1	14	0	3	3	3	87	513	261	1539	CoherentMotion_C#v1	1	500
1154	1	6	61	1	1	3	3	368	232	1104	696	CoherentMotion_C#v1	1	500
632	1	6	61	3	3	3	3	368	232	1104	696	CoherentMotion_C#v1	1	500
731	0	6	61	1	3	3	3	368	232	1104	696	CoherentMotion_C#v1	1	500
660	1	5	51	2	2	3	3	312	288	936	864	CoherentMotion_C#v1	1	500
700	1	6	61	3	3	3	3	368	232	1104	696	CoherentMotion_C#v1	1	500
627	1	6	61	3	3	3	3	368	232	1104	696	CoherentMotion_C#v1	1	500
711	1	7	70	0	0	3	3	424	176	1272	528	CoherentMotion_C#v1	1	500
688	1	4	42	3	3	3	3	256	344	768	1032	CoherentMotion_C#v1	1	500
710	1	5	51	2	2	3	3	312	288	936	864	CoherentMotion_C#v1	1	500
557	0	3	33	2	3	3	3	199	401	597	1203	CoherentMotion_C#v1	1	500
736	1	1	14	3	3	3	3	87	513	261	1539	CoherentMotion_C#v1	1	500
643	1	5	51	3	3	3	3	312	288	936	864	CoherentMotion_C#v1	1	500
603	1	6	61	1	1	3	3	368	232	1104	696	CoherentMotion_C#v1	1	500
610	1	2	23	0	0	3	3	143	457	429	1371	CoherentMotion_C#v1	1	500
597	1	3	33	0	0	3	3	199	401	597	1203	CoherentMotion_C#v1	1	500
711	0	0	5	1	3	3	3	31	569	93	1707	CoherentMotion_C#v1	1	500
690	1	3	33	0	0	3	3	199	401	597	1203	CoherentMotion_C#v1	1	500
602	1	5	51	0	0	3	3	312	288	936	864	CoherentMotion_C#v1	1	500
829	1	5	51	3	3	3	3	312	288	936	864	CoherentMotion_C#v1	1	500
711	1	2	23	3	3	3	3	143	457	429	1371	CoherentMotion_C#v1	1	500
701	1	1	14	0	0	3	3	87	513	261	1539	CoherentMotion_C#v1	1	500
627	1	7	70	1	1	3	3	424	176	1272	528	CoherentMotion_C#v1	1	500
569	1	5	51	3	3	3	3	312	288	936	864	CoherentMotion_C#v1	1	500
540	1	3	33	2	2	3	3	199	401	597	1203	CoherentMotion_C#v1	1	500
591	1	7	70	2	2	3	3	424	176	1272	528	CoherentMotion_C#v1	1	500
643	1	2	23	1	1	3	3	143	457	429	1371	CoherentMotion_C#v1	1	500
650	1	4	42	2	2	3	3	256	344	768	1032	CoherentMotion_C#v1	1	500
656	0	1	14	0	1	3	3	87	513	261	1539	CoherentMotion_C#v1	1	500
612	0	2	23	0	2	3	3	143	457	429	1371	CoherentMotion_C#v1	1	500
634	1	5	51	1	1	3	3	312	288	936	864	CoherentMotion_C#v1	1	500
544	1	0	5	1	1	3	3	31	569	93	1707	CoherentMotion_C#v1	1	500
1890	1	3	33	1	1	3	3	199	401	597	1203	CoherentMotion_C#v1	1	500
647	1	6	61	1	1	3	3	368	232	1104	696	CoherentMotion_C#v1	1	500
680	1	3	33	3	3	3	3	199	401	597	1203	CoherentMotion_C#v1	1	500
689	1	1	14	1	1	3	3	87	513	261	1539	CoherentMotion_C#v1	1	500
649	1	5	51	1	1	3	3	312	288	936	864	CoherentMotion_C#v1	1	500
671	1	6	61	1	1	3	3	368	232	1104	696	CoherentMotion_C#v1	1	500
692	1	5	51	0	0	3	3	312	288	936	864	CoherentMotion_C#v1	1	500
780	1	7	70	1	1	3	3	424	176	1272	528	CoherentMotion_C#v1	1	500
661	1	3	33	1	1	3	3	199	401	597	1203	CoherentMotion_C#v1	1	500
697	1	5	51	3	3	3	3	312	288	936	864	CoherentMotion_C#v1	1	500
834	1	7	70	2	2	3	3	424	176	1272	528	CoherentMotion_C#v1	1	500
587	1	4	42	1	1	3	3	256	344	768	1032	CoherentMotion_C#v1	1	500
624	1	3	33	3	3	3	3	199	401	597	1203	CoherentMotion_C#v1	1	500
724	0	1	14	3	0	3	3	87	513	261	1539	CoherentMotion_C#v1	1	500
603	0	0	5	2	1	3	3	31	569	93	1707	CoherentMotion_C#v1	1	500
784	1	6	61	0	0	3	3	368	232	1104	696	CoherentMotion_C#v1	1	500
761	1	5	51	0	0	3	3	312	288	936	864	CoherentMotion_C#v1	1	500
686	1	6	61	0	0	3	3	368	232	1104	696	CoherentMotion_C#v1	1	500
758	1	0	5	1	1	3	3	31	569	93	1707	CoherentMotion_C#v1	1	500
578	1	6	61	1	1	3	3	368	232	1104	696	CoherentMotion_C#v1	1	500
742	0	3	33	0	1	3	3	199	401	597	1203	CoherentMotion_C#v1	1	500
653	1	5	51	2	2	3	3	312	288	936	864	CoherentMotion_C#v1	1	500
755	1	4	42	1	1	3	3	256	344	768	1032	CoherentMotion_C#v1	1	500
715	0	3	33	3	1	3	3	199	401	597	1203	CoherentMotion_C#v1	1	500
625	0	0	5	1	0	3	3	31	569	93	1707	CoherentMotion_C#v1	1	500
565	0	0	5	0	3	3	3	31	569	93	1707	CoherentMotion_C#v1	1	500
794	0	7	70	1	2	3	3	424	176	1272	528	CoherentMotion_C#v1	1	500
703	0	0	5	3	0	3	3	31	569	93	1707	CoherentMotion_C#v1	1	500
778	0	5	51	1	2	3	3	312	288	936	864	CoherentMotion_C#v1	1	500
788	0	0	5	2	1	3	3	31	569	93	1707	CoherentMotion_C#v1	1	500
716	1	3	33	2	2	3	3	199	401	597	1203	CoherentMotion_C#v1	1	500
629	1	7	70	0	0	3	3	424	176	1272	528	CoherentMotion_C#v1	1	500
603	1	5	51	1	1	3	3	312	288	936	864	CoherentMotion_C#v1	1	500
654	1	7	70	0	0	3	3	424	176	1272	528	CoherentMotion_C#v1	1	500
868	1	5	51	0	0	3	3	312	288	936	864	CoherentMotion_C#v1	1	500
3118	0	5	51	2	0	3	3	312	288	936	864	CoherentMotion_C#v1	1	500
610	0	0	5	2	1	3	3	31	569	93	1707	CoherentMotion_C#v1	1	500
663	1	7	70	0	0	3	3	424	176	1272	528	CoherentMotion_C#v1	1	500
813	1	3	33	1	1	3	3	199	401	597	1203	CoherentMotion_C#v1	1	500
628	0	3	33	0	1	3	3	199	401	597	1203	CoherentMotion_C#v1	1	500
717	0	0	5	2	0	3	3	31	569	93	1707	CoherentMotion_C#v1	1	500
544	0	2	23	1	2	3	3	143	457	429	1371	CoherentMotion_C#v1	1	500
563	1	6	61	3	3	3	3	368	232	1104	696	CoherentMotion_C#v1	1	500
776	0	6	61	0	3	3	3	368	232	1104	696	CoherentMotion_C#v1	1	500
687	0	0	5	0	1	3	3	31	569	93	1707	CoherentMotion_C#v1	1	500
681	1	1	14	3	3	3	3	87	513	261	1539	CoherentMotion_C#v1	1	500
623	1	6	61	1	1	3	3	368	232	1104	696	CoherentMotion_C#v1	1	500
675	1	7	70	1	1	3	3	424	176	1272	528	CoherentMotion_C#v1	1	500
714	1	3	33	2	2	3	3	199	401	597	1203	CoherentMotion_C#v1	1	500
551	0	1	14	0	1	3	3	87	513	261	1539	CoherentMotion_C#v1	1	500
597	1	2	23	2	2	3	3	143	457	429	1371	CoherentMotion_C#v1	1	500
545	1	6	61	1	1	3	3	368	232	1104	696	CoherentMotion_C#v1	1	500
652	0	6	61	1	2	3	3	368	232	1104	696	CoherentMotion_C#v1	1	500
1746	1	4	42	3	3	3	3	256	344	768	1032	CoherentMotion_C#v1	1	500
644	1	3	33	2	2	3	3	199	401	597	1203	CoherentMotion_C#v1	1	500
632	1	1	14	1	1	3	3	87	513	261	1539	CoherentMotion_C#v1	1	500
545	0	0	5	3	2	3	3	31	569	93	1707	CoherentMotion_C#v1	1	500
