# Supplementary material for: The Leuven Embedded Figures Test (L-EFT): measuring perception, intelligence or executive function?
Source: PeerJ. 2018 Mar 26;6:e4524. doi: 10.7717/peerj.4524 (PMC5875396; doi:10.7717/peerj.4524)
Supplement: Supplemental Information 9 [file peerj-06-4524-s009.zip › Study 1/CoherentMotion/119920CoherentMotion.csv]

ReactionTime	Accuracy	CoherenceLevel	CoherenceValue	StimDirection	RespDirection	G_MeanCoherentSpeed	G_MeanRandomSpeed	TotalCoherent	TotalRandom	TotalCoherentSpeed	TotalRandomSpeed	TestID	MainPrac	MotionDuration
3841	1	7	70	0	0	3	3	424	176	1272	528	CoherentMotion_C#v1	0	1000
5825	1	7	70	2	2	3	3	424	176	1272	528	CoherentMotion_C#v1	0	1000
1571	1	6	61	1	1	3	3	368	232	1104	696	CoherentMotion_C#v1	0	1000
1179	1	4	42	3	3	3	3	256	344	768	1032	CoherentMotion_C#v1	0	1000
1789	0	0	5	1	3	3	3	31	569	93	1707	CoherentMotion_C#v1	0	1000
1040	1	4	42	1	1	3	3	256	344	768	1032	CoherentMotion_C#v1	0	1000
1352	0	0	5	0	3	3	3	31	569	93	1707	CoherentMotion_C#v1	0	1000
1500	1	4	42	3	3	3	3	256	344	768	1032	CoherentMotion_C#v1	0	1000
1608	0	0	5	3	1	3	3	31	569	93	1707	CoherentMotion_C#v1	0	1000
1231	1	2	23	1	1	3	3	143	457	429	1371	CoherentMotion_C#v1	0	1000
1438	0	0	5	3	1	3	3	31	569	93	1707	CoherentMotion_C#v1	0	1000
1480	0	3	33	2	3	3	3	199	401	597	1203	CoherentMotion_C#v1	0	1000
1604	1	6	61	2	2	3	3	368	232	1104	696	CoherentMotion_C#v1	0	1000
2273	1	6	61	3	3	3	3	368	232	1104	696	CoherentMotion_C#v1	0	1000
1681	1	5	51	3	3	3	3	312	288	936	864	CoherentMotion_C#v1	0	1000
1448	1	1	14	2	2	3	3	87	513	261	1539	CoherentMotion_C#v1	0	1000
2067	1	2	23	1	1	3	3	143	457	429	1371	CoherentMotion_C#v1	0	1000
1491	0	1	14	2	3	3	3	87	513	261	1539	CoherentMotion_C#v1	0	1000
1320	0	2	23	2	1	3	3	143	457	429	1371	CoherentMotion_C#v1	0	1000
1869	1	4	42	1	1	3	3	256	344	768	1032	CoherentMotion_C#v1	0	1000
2285	0	1	14	0	1	3	3	87	513	261	1539	CoherentMotion_C#v1	0	1000
1251	0	7	70	1	3	3	3	424	176	1272	528	CoherentMotion_C#v1	0	1000
1560	1	7	70	0	0	3	3	424	176	1272	528	CoherentMotion_C#v1	0	1000
6902	0	2	23	3	0	3	3	143	457	429	1371	CoherentMotion_C#v1	0	500
1162	0	0	5	0	3	3	3	31	569	93	1707	CoherentMotion_C#v1	0	500
1012	0	0	5	1	3	3	3	31	569	93	1707	CoherentMotion_C#v1	0	500
923	1	6	61	3	3	3	3	368	232	1104	696	CoherentMotion_C#v1	0	500
750	1	6	61	0	0	3	3	368	232	1104	696	CoherentMotion_C#v1	0	500
745	1	5	51	0	0	3	3	312	288	936	864	CoherentMotion_C#v1	0	500
985	0	0	5	0	1	3	3	31	569	93	1707	CoherentMotion_C#v1	0	500
919	1	4	42	0	0	3	3	256	344	768	1032	CoherentMotion_C#v1	0	500
1082	1	1	14	3	3	3	3	87	513	261	1539	CoherentMotion_C#v1	0	500
981	1	7	70	3	3	3	3	424	176	1272	528	CoherentMotion_C#v1	0	500
1067	0	3	33	1	3	3	3	199	401	597	1203	CoherentMotion_C#v1	0	500
1307	0	1	14	0	1	3	3	87	513	261	1539	CoherentMotion_C#v1	0	500
800	1	5	51	2	2	3	3	312	288	936	864	CoherentMotion_C#v1	0	500
969	1	2	23	3	3	3	3	143	457	429	1371	CoherentMotion_C#v1	0	500
1198	0	0	5	2	1	3	3	31	569	93	1707	CoherentMotion_C#v1	0	500
1561	0	0	5	2	3	3	3	31	569	93	1707	CoherentMotion_C#v1	0	500
2056	1	1	14	1	1	3	3	87	513	261	1539	CoherentMotion_C#v1	0	500
1279	1	4	42	1	1	3	3	256	344	768	1032	CoherentMotion_C#v1	0	500
799	1	6	61	0	0	3	3	368	232	1104	696	CoherentMotion_C#v1	0	500
889	1	6	61	3	3	3	3	368	232	1104	696	CoherentMotion_C#v1	0	500
980	0	2	23	2	1	3	3	143	457	429	1371	CoherentMotion_C#v1	0	500
962	1	4	42	0	0	3	3	256	344	768	1032	CoherentMotion_C#v1	0	500
1080	1	7	70	0	0	3	3	424	176	1272	528	CoherentMotion_C#v1	0	500
1108	0	0	5	0	3	3	3	31	569	93	1707	CoherentMotion_C#v1	0	500
1434	1	3	33	0	0	3	3	199	401	597	1203	CoherentMotion_C#v1	0	500
1779	0	1	14	0	3	3	3	87	513	261	1539	CoherentMotion_C#v1	0	500
1373	1	1	14	1	1	3	3	87	513	261	1539	CoherentMotion_C#v1	0	500
953	1	6	61	3	3	3	3	368	232	1104	696	CoherentMotion_C#v1	0	500
938	1	5	51	2	2	3	3	312	288	936	864	CoherentMotion_C#v1	0	500
779	1	3	33	1	1	3	3	199	401	597	1203	CoherentMotion_C#v1	0	500
1064	0	3	33	1	3	3	3	199	401	597	1203	CoherentMotion_C#v1	0	500
916	1	3	33	3	3	3	3	199	401	597	1203	CoherentMotion_C#v1	0	500
965	1	1	14	3	3	3	3	87	513	261	1539	CoherentMotion_C#v1	0	500
1026	0	3	33	2	1	3	3	199	401	597	1203	CoherentMotion_C#v1	0	500
1201	0	0	5	1	3	3	3	31	569	93	1707	CoherentMotion_C#v1	0	500
1086	0	1	14	2	1	3	3	87	513	261	1539	CoherentMotion_C#v1	0	500
1109	0	1	14	1	3	3	3	87	513	261	1539	CoherentMotion_C#v1	0	500
1054	1	6	61	3	3	3	3	368	232	1104	696	CoherentMotion_C#v1	0	500
860	1	6	61	0	0	3	3	368	232	1104	696	CoherentMotion_C#v1	0	500
799	1	6	61	2	2	3	3	368	232	1104	696	CoherentMotion_C#v1	0	500
994	0	5	51	2	0	3	3	312	288	936	864	CoherentMotion_C#v1	0	500
1121	1	1	14	3	3	3	3	87	513	261	1539	CoherentMotion_C#v1	0	500
1097	1	0	5	1	1	3	3	31	569	93	1707	CoherentMotion_C#v1	0	500
978	1	6	61	1	1	3	3	368	232	1104	696	CoherentMotion_C#v1	0	500
856	1	3	33	3	3	3	3	199	401	597	1203	CoherentMotion_C#v1	0	500
2403	0	1	14	3	0	3	3	87	513	261	1539	CoherentMotion_C#v1	0	500
918	1	5	51	1	1	3	3	312	288	936	864	CoherentMotion_C#v1	0	500
913	1	3	33	2	2	3	3	199	401	597	1203	CoherentMotion_C#v1	0	500
908	1	2	23	1	1	3	3	143	457	429	1371	CoherentMotion_C#v1	0	500
1222	0	0	5	1	3	3	3	31	569	93	1707	CoherentMotion_C#v1	0	500
874	1	5	51	3	3	3	3	312	288	936	864	CoherentMotion_C#v1	0	500
914	1	2	23	1	1	3	3	143	457	429	1371	CoherentMotion_C#v1	0	500
887	0	1	14	3	1	3	3	87	513	261	1539	CoherentMotion_C#v1	0	500
1454	0	6	61	3	1	3	3	368	232	1104	696	CoherentMotion_C#v1	0	500
748	1	6	61	3	3	3	3	368	232	1104	696	CoherentMotion_C#v1	0	500
821	1	4	42	0	0	3	3	256	344	768	1032	CoherentMotion_C#v1	0	500
1679	1	1	14	3	3	3	3	87	513	261	1539	CoherentMotion_C#v1	0	500
1435	1	0	5	1	1	3	3	31	569	93	1707	CoherentMotion_C#v1	1	500
980	1	4	42	1	1	3	3	256	344	768	1032	CoherentMotion_C#v1	1	500
905	1	2	23	3	3	3	3	143	457	429	1371	CoherentMotion_C#v1	1	500
958	1	5	51	3	3	3	3	312	288	936	864	CoherentMotion_C#v1	1	500
1035	1	3	33	2	2	3	3	199	401	597	1203	CoherentMotion_C#v1	1	500
907	0	0	5	0	1	3	3	31	569	93	1707	CoherentMotion_C#v1	1	500
871	1	3	33	3	3	3	3	199	401	597	1203	CoherentMotion_C#v1	1	500
935	1	6	61	3	3	3	3	368	232	1104	696	CoherentMotion_C#v1	1	500
1095	0	3	33	2	0	3	3	199	401	597	1203	CoherentMotion_C#v1	1	500
824	1	7	70	0	0	3	3	424	176	1272	528	CoherentMotion_C#v1	1	500
1537	0	6	61	3	1	3	3	368	232	1104	696	CoherentMotion_C#v1	1	500
854	1	6	61	3	3	3	3	368	232	1104	696	CoherentMotion_C#v1	1	500
1145	1	5	51	3	3	3	3	312	288	936	864	CoherentMotion_C#v1	1	500
896	1	5	51	0	0	3	3	312	288	936	864	CoherentMotion_C#v1	1	500
920	1	2	23	1	1	3	3	143	457	429	1371	CoherentMotion_C#v1	1	500
1204	1	4	42	1	1	3	3	256	344	768	1032	CoherentMotion_C#v1	1	500
879	1	7	70	3	3	3	3	424	176	1272	528	CoherentMotion_C#v1	1	500
1075	0	1	14	3	1	3	3	87	513	261	1539	CoherentMotion_C#v1	1	500
1340	0	0	5	0	1	3	3	31	569	93	1707	CoherentMotion_C#v1	1	500
1082	1	2	23	3	3	3	3	143	457	429	1371	CoherentMotion_C#v1	1	500
1252	1	4	42	2	2	3	3	256	344	768	1032	CoherentMotion_C#v1	1	500
1600	0	0	5	2	1	3	3	31	569	93	1707	CoherentMotion_C#v1	1	500
1019	1	6	61	1	1	3	3	368	232	1104	696	CoherentMotion_C#v1	1	500
814	1	7	70	3	3	3	3	424	176	1272	528	CoherentMotion_C#v1	1	500
2071	1	2	23	1	1	3	3	143	457	429	1371	CoherentMotion_C#v1	1	500
1176	0	0	5	3	1	3	3	31	569	93	1707	CoherentMotion_C#v1	1	500
869	1	7	70	0	0	3	3	424	176	1272	528	CoherentMotion_C#v1	1	500
904	1	4	42	3	3	3	3	256	344	768	1032	CoherentMotion_C#v1	1	500
828	1	4	42	3	3	3	3	256	344	768	1032	CoherentMotion_C#v1	1	500
925	1	3	33	3	3	3	3	199	401	597	1203	CoherentMotion_C#v1	1	500
1059	1	1	14	3	3	3	3	87	513	261	1539	CoherentMotion_C#v1	1	500
963	1	3	33	1	1	3	3	199	401	597	1203	CoherentMotion_C#v1	1	500
960	1	4	42	0	0	3	3	256	344	768	1032	CoherentMotion_C#v1	1	500
790	1	6	61	2	2	3	3	368	232	1104	696	CoherentMotion_C#v1	1	500
894	1	4	42	3	3	3	3	256	344	768	1032	CoherentMotion_C#v1	1	500
891	1	3	33	3	3	3	3	199	401	597	1203	CoherentMotion_C#v1	1	500
964	1	5	51	2	2	3	3	312	288	936	864	CoherentMotion_C#v1	1	500
812	1	7	70	0	0	3	3	424	176	1272	528	CoherentMotion_C#v1	1	500
807	1	1	14	1	1	3	3	87	513	261	1539	CoherentMotion_C#v1	1	500
1175	1	3	33	1	1	3	3	199	401	597	1203	CoherentMotion_C#v1	1	500
891	0	1	14	2	3	3	3	87	513	261	1539	CoherentMotion_C#v1	1	500
824	1	2	23	1	1	3	3	143	457	429	1371	CoherentMotion_C#v1	1	500
800	1	5	51	2	2	3	3	312	288	936	864	CoherentMotion_C#v1	1	500
986	1	1	14	1	1	3	3	87	513	261	1539	CoherentMotion_C#v1	1	500
697	1	6	61	3	3	3	3	368	232	1104	696	CoherentMotion_C#v1	1	500
552	1	3	33	1	1	3	3	199	401	597	1203	CoherentMotion_C#v1	1	500
627	1	1	14	2	2	3	3	87	513	261	1539	CoherentMotion_C#v1	1	500
848	1	3	33	0	0	3	3	199	401	597	1203	CoherentMotion_C#v1	1	500
539	1	7	70	3	3	3	3	424	176	1272	528	CoherentMotion_C#v1	1	500
650	1	6	61	3	3	3	3	368	232	1104	696	CoherentMotion_C#v1	1	500
763	0	1	14	1	3	3	3	87	513	261	1539	CoherentMotion_C#v1	1	500
676	1	6	61	3	3	3	3	368	232	1104	696	CoherentMotion_C#v1	1	500
1153	1	1	14	3	3	3	3	87	513	261	1539	CoherentMotion_C#v1	1	500
844	0	0	5	2	3	3	3	31	569	93	1707	CoherentMotion_C#v1	1	500
1102	0	0	5	2	3	3	3	31	569	93	1707	CoherentMotion_C#v1	1	500
752	1	5	51	1	1	3	3	312	288	936	864	CoherentMotion_C#v1	1	500
774	1	4	42	2	2	3	3	256	344	768	1032	CoherentMotion_C#v1	1	500
1105	0	1	14	2	1	3	3	87	513	261	1539	CoherentMotion_C#v1	1	500
976	0	0	5	2	1	3	3	31	569	93	1707	CoherentMotion_C#v1	1	500
744	1	6	61	3	3	3	3	368	232	1104	696	CoherentMotion_C#v1	1	500
920	1	1	14	3	3	3	3	87	513	261	1539	CoherentMotion_C#v1	1	500
816	1	7	70	2	2	3	3	424	176	1272	528	CoherentMotion_C#v1	1	500
858	1	2	23	3	3	3	3	143	457	429	1371	CoherentMotion_C#v1	1	500
1144	1	2	23	0	0	3	3	143	457	429	1371	CoherentMotion_C#v1	1	500
931	0	0	5	3	1	3	3	31	569	93	1707	CoherentMotion_C#v1	1	500
928	1	4	42	2	2	3	3	256	344	768	1032	CoherentMotion_C#v1	1	500
677	1	7	70	3	3	3	3	424	176	1272	528	CoherentMotion_C#v1	1	500
1036	0	2	23	2	1	3	3	143	457	429	1371	CoherentMotion_C#v1	1	500
908	1	0	5	1	1	3	3	31	569	93	1707	CoherentMotion_C#v1	1	500
809	1	4	42	0	0	3	3	256	344	768	1032	CoherentMotion_C#v1	1	500
713	1	4	42	1	1	3	3	256	344	768	1032	CoherentMotion_C#v1	1	500
761	1	4	42	0	0	3	3	256	344	768	1032	CoherentMotion_C#v1	1	500
585	1	5	51	3	3	3	3	312	288	936	864	CoherentMotion_C#v1	1	500
925	0	0	5	0	1	3	3	31	569	93	1707	CoherentMotion_C#v1	1	500
686	1	7	70	3	3	3	3	424	176	1272	528	CoherentMotion_C#v1	1	500
640	1	5	51	0	0	3	3	312	288	936	864	CoherentMotion_C#v1	1	500
654	1	4	42	0	0	3	3	256	344	768	1032	CoherentMotion_C#v1	1	500
684	1	7	70	1	1	3	3	424	176	1272	528	CoherentMotion_C#v1	1	500
610	1	6	61	3	3	3	3	368	232	1104	696	CoherentMotion_C#v1	1	500
982	0	2	23	3	1	3	3	143	457	429	1371	CoherentMotion_C#v1	1	500
669	1	2	23	0	0	3	3	143	457	429	1371	CoherentMotion_C#v1	1	500
689	1	4	42	0	0	3	3	256	344	768	1032	CoherentMotion_C#v1	1	500
1000	0	0	5	0	3	3	3	31	569	93	1707	CoherentMotion_C#v1	1	500
1606	0	0	5	2	1	3	3	31	569	93	1707	CoherentMotion_C#v1	1	500
853	1	1	14	3	3	3	3	87	513	261	1539	CoherentMotion_C#v1	1	500
680	1	3	33	0	0	3	3	199	401	597	1203	CoherentMotion_C#v1	1	500
885	1	4	42	0	0	3	3	256	344	768	1032	CoherentMotion_C#v1	1	500
617	1	6	61	0	0	3	3	368	232	1104	696	CoherentMotion_C#v1	1	500
776	1	2	23	3	3	3	3	143	457	429	1371	CoherentMotion_C#v1	1	500
783	1	7	70	2	2	3	3	424	176	1272	528	CoherentMotion_C#v1	1	500
926	1	2	23	1	1	3	3	143	457	429	1371	CoherentMotion_C#v1	1	500
740	1	7	70	0	0	3	3	424	176	1272	528	CoherentMotion_C#v1	1	500
861	1	7	70	0	0	3	3	424	176	1272	528	CoherentMotion_C#v1	1	500
927	0	0	5	3	1	3	3	31	569	93	1707	CoherentMotion_C#v1	1	500
661	1	6	61	0	0	3	3	368	232	1104	696	CoherentMotion_C#v1	1	500
947	0	2	23	2	3	3	3	143	457	429	1371	CoherentMotion_C#v1	1	500
847	1	1	14	3	3	3	3	87	513	261	1539	CoherentMotion_C#v1	1	500
971	0	0	5	2	3	3	3	31	569	93	1707	CoherentMotion_C#v1	1	500
761	1	7	70	1	1	3	3	424	176	1272	528	CoherentMotion_C#v1	1	500
1304	0	0	5	2	3	3	3	31	569	93	1707	CoherentMotion_C#v1	1	500
814	1	4	42	3	3	3	3	256	344	768	1032	CoherentMotion_C#v1	1	500
716	1	5	51	0	0	3	3	312	288	936	864	CoherentMotion_C#v1	1	500
611	1	6	61	3	3	3	3	368	232	1104	696	CoherentMotion_C#v1	1	500
1016	0	2	23	2	1	3	3	143	457	429	1371	CoherentMotion_C#v1	1	500
606	1	4	42	3	3	3	3	256	344	768	1032	CoherentMotion_C#v1	1	500
626	1	5	51	3	3	3	3	312	288	936	864	CoherentMotion_C#v1	1	500
720	1	2	23	0	0	3	3	143	457	429	1371	CoherentMotion_C#v1	1	500
1487	0	2	23	2	3	3	3	143	457	429	1371	CoherentMotion_C#v1	1	500
627	1	4	42	1	1	3	3	256	344	768	1032	CoherentMotion_C#v1	1	500
606	1	7	70	3	3	3	3	424	176	1272	528	CoherentMotion_C#v1	1	500
563	1	7	70	0	0	3	3	424	176	1272	528	CoherentMotion_C#v1	1	500
927	1	3	33	2	2	3	3	199	401	597	1203	CoherentMotion_C#v1	1	500
755	1	4	42	2	2	3	3	256	344	768	1032	CoherentMotion_C#v1	1	500
933	1	3	33	0	0	3	3	199	401	597	1203	CoherentMotion_C#v1	1	500
973	0	1	14	1	3	3	3	87	513	261	1539	CoherentMotion_C#v1	1	500
704	1	3	33	1	1	3	3	199	401	597	1203	CoherentMotion_C#v1	1	500
614	1	7	70	0	0	3	3	424	176	1272	528	CoherentMotion_C#v1	1	500
602	1	6	61	3	3	3	3	368	232	1104	696	CoherentMotion_C#v1	1	500
1167	1	3	33	3	3	3	3	199	401	597	1203	CoherentMotion_C#v1	1	500
738	1	5	51	2	2	3	3	312	288	936	864	CoherentMotion_C#v1	1	500
736	1	6	61	2	2	3	3	368	232	1104	696	CoherentMotion_C#v1	1	500
1202	0	3	33	2	3	3	3	199	401	597	1203	CoherentMotion_C#v1	1	500
749	1	3	33	1	1	3	3	199	401	597	1203	CoherentMotion_C#v1	1	500
980	0	0	5	2	3	3	3	31	569	93	1707	CoherentMotion_C#v1	1	500
1091	0	4	42	2	0	3	3	256	344	768	1032	CoherentMotion_C#v1	1	500
893	1	2	23	1	1	3	3	143	457	429	1371	CoherentMotion_C#v1	1	500
776	1	6	61	0	0	3	3	368	232	1104	696	CoherentMotion_C#v1	1	500
1001	0	0	5	2	1	3	3	31	569	93	1707	CoherentMotion_C#v1	1	500
1366	1	2	23	1	1	3	3	143	457	429	1371	CoherentMotion_C#v1	1	500
688	1	5	51	3	3	3	3	312	288	936	864	CoherentMotion_C#v1	1	500
765	1	3	33	0	0	3	3	199	401	597	1203	CoherentMotion_C#v1	1	500
1581	0	3	33	2	3	3	3	199	401	597	1203	CoherentMotion_C#v1	1	500
690	1	3	33	1	1	3	3	199	401	597	1203	CoherentMotion_C#v1	1	500
2134	0	1	14	1	2	3	3	87	513	261	1539	CoherentMotion_C#v1	1	500
653	1	7	70	3	3	3	3	424	176	1272	528	CoherentMotion_C#v1	1	500
761	1	5	51	3	3	3	3	312	288	936	864	CoherentMotion_C#v1	1	500
707	1	2	23	0	0	3	3	143	457	429	1371	CoherentMotion_C#v1	1	500
1003	0	1	14	3	1	3	3	87	513	261	1539	CoherentMotion_C#v1	1	500
1168	0	4	42	2	0	3	3	256	344	768	1032	CoherentMotion_C#v1	1	500
980	0	2	23	0	3	3	3	143	457	429	1371	CoherentMotion_C#v1	1	500
977	1	0	5	3	3	3	3	31	569	93	1707	CoherentMotion_C#v1	1	500
1023	0	1	14	1	3	3	3	87	513	261	1539	CoherentMotion_C#v1	1	500
647	1	7	70	0	0	3	3	424	176	1272	528	CoherentMotion_C#v1	1	500
797	1	3	33	1	1	3	3	199	401	597	1203	CoherentMotion_C#v1	1	500
724	1	5	51	3	3	3	3	312	288	936	864	CoherentMotion_C#v1	1	500
613	1	7	70	0	0	3	3	424	176	1272	528	CoherentMotion_C#v1	1	500
1171	0	1	14	0	1	3	3	87	513	261	1539	CoherentMotion_C#v1	1	500
884	1	2	23	1	1	3	3	143	457	429	1371	CoherentMotion_C#v1	1	500
1544	0	0	5	2	1	3	3	31	569	93	1707	CoherentMotion_C#v1	1	500
697	1	5	51	0	0	3	3	312	288	936	864	CoherentMotion_C#v1	1	500
651	1	7	70	0	0	3	3	424	176	1272	528	CoherentMotion_C#v1	1	500
593	1	7	70	0	0	3	3	424	176	1272	528	CoherentMotion_C#v1	1	500
822	1	1	14	3	3	3	3	87	513	261	1539	CoherentMotion_C#v1	1	500
679	1	3	33	1	1	3	3	199	401	597	1203	CoherentMotion_C#v1	1	500
573	1	7	70	0	0	3	3	424	176	1272	528	CoherentMotion_C#v1	1	500
573	1	7	70	0	0	3	3	424	176	1272	528	CoherentMotion_C#v1	1	500
621	1	6	61	1	1	3	3	368	232	1104	696	CoherentMotion_C#v1	1	500
673	1	3	33	0	0	3	3	199	401	597	1203	CoherentMotion_C#v1	1	500
847	0	3	33	1	3	3	3	199	401	597	1203	CoherentMotion_C#v1	1	500
1097	0	0	5	2	1	3	3	31	569	93	1707	CoherentMotion_C#v1	1	500
2275	0	0	5	1	0	3	3	31	569	93	1707	CoherentMotion_C#v1	1	500
674	0	7	70	2	0	3	3	424	176	1272	528	CoherentMotion_C#v1	1	500
1095	0	2	23	0	1	3	3	143	457	429	1371	CoherentMotion_C#v1	1	500
1410	1	4	42	3	3	3	3	256	344	768	1032	CoherentMotion_C#v1	1	500
970	0	3	33	2	0	3	3	199	401	597	1203	CoherentMotion_C#v1	1	500
1080	0	1	14	2	1	3	3	87	513	261	1539	CoherentMotion_C#v1	1	500
1112	0	3	33	0	2	3	3	199	401	597	1203	CoherentMotion_C#v1	1	500
670	1	5	51	3	3	3	3	312	288	936	864	CoherentMotion_C#v1	1	500
1136	1	0	5	1	1	3	3	31	569	93	1707	CoherentMotion_C#v1	1	500
682	1	7	70	0	0	3	3	424	176	1272	528	CoherentMotion_C#v1	1	500
624	1	5	51	0	0	3	3	312	288	936	864	CoherentMotion_C#v1	1	500
1085	0	4	42	2	0	3	3	256	344	768	1032	CoherentMotion_C#v1	1	500
774	1	7	70	2	2	3	3	424	176	1272	528	CoherentMotion_C#v1	1	500
1031	0	1	14	0	1	3	3	87	513	261	1539	CoherentMotion_C#v1	1	500
766	1	5	51	0	0	3	3	312	288	936	864	CoherentMotion_C#v1	1	500
1102	1	5	51	2	2	3	3	312	288	936	864	CoherentMotion_C#v1	1	500
1016	0	3	33	0	2	3	3	199	401	597	1203	CoherentMotion_C#v1	1	500
789	1	4	42	3	3	3	3	256	344	768	1032	CoherentMotion_C#v1	1	500
712	1	6	61	0	0	3	3	368	232	1104	696	CoherentMotion_C#v1	1	500
902	1	2	23	0	0	3	3	143	457	429	1371	CoherentMotion_C#v1	1	500
659	1	3	33	0	0	3	3	199	401	597	1203	CoherentMotion_C#v1	1	500
568	0	2	23	3	0	3	3	143	457	429	1371	CoherentMotion_C#v1	1	500
912	1	1	14	1	1	3	3	87	513	261	1539	CoherentMotion_C#v1	1	500
688	1	2	23	0	0	3	3	143	457	429	1371	CoherentMotion_C#v1	1	500
594	1	5	51	3	3	3	3	312	288	936	864	CoherentMotion_C#v1	1	500
625	1	2	23	1	1	3	3	143	457	429	1371	CoherentMotion_C#v1	1	500
720	1	5	51	1	1	3	3	312	288	936	864	CoherentMotion_C#v1	1	500
1318	0	0	5	3	0	3	3	31	569	93	1707	CoherentMotion_C#v1	1	500
806	1	6	61	2	2	3	3	368	232	1104	696	CoherentMotion_C#v1	1	500
567	1	5	51	3	3	3	3	312	288	936	864	CoherentMotion_C#v1	1	500
723	1	6	61	1	1	3	3	368	232	1104	696	CoherentMotion_C#v1	1	500
706	1	6	61	3	3	3	3	368	232	1104	696	CoherentMotion_C#v1	1	500
729	1	1	14	2	2	3	3	87	513	261	1539	CoherentMotion_C#v1	1	500
585	1	1	14	1	1	3	3	87	513	261	1539	CoherentMotion_C#v1	1	500
956	1	3	33	2	2	3	3	199	401	597	1203	CoherentMotion_C#v1	1	500
609	1	3	33	3	3	3	3	199	401	597	1203	CoherentMotion_C#v1	1	500
562	1	6	61	1	1	3	3	368	232	1104	696	CoherentMotion_C#v1	1	500
665	1	5	51	3	3	3	3	312	288	936	864	CoherentMotion_C#v1	1	500
1240	1	0	5	3	3	3	3	31	569	93	1707	CoherentMotion_C#v1	1	500
1037	1	3	33	0	0	3	3	199	401	597	1203	CoherentMotion_C#v1	1	500
1052	1	0	5	3	3	3	3	31	569	93	1707	CoherentMotion_C#v1	1	500
1021	1	6	61	3	3	3	3	368	232	1104	696	CoherentMotion_C#v1	1	500
820	1	5	51	2	2	3	3	312	288	936	864	CoherentMotion_C#v1	1	500
701	1	1	14	1	1	3	3	87	513	261	1539	CoherentMotion_C#v1	1	500
581	1	5	51	2	2	3	3	312	288	936	864	CoherentMotion_C#v1	1	500
625	1	6	61	0	0	3	3	368	232	1104	696	CoherentMotion_C#v1	1	500
807	1	3	33	1	1	3	3	199	401	597	1203	CoherentMotion_C#v1	1	500
808	0	0	5	2	3	3	3	31	569	93	1707	CoherentMotion_C#v1	1	500
634	1	6	61	1	1	3	3	368	232	1104	696	CoherentMotion_C#v1	1	500
527	1	5	51	0	0	3	3	312	288	936	864	CoherentMotion_C#v1	1	500
730	1	5	51	2	2	3	3	312	288	936	864	CoherentMotion_C#v1	1	500
736	1	3	33	1	1	3	3	199	401	597	1203	CoherentMotion_C#v1	1	500
892	0	3	33	2	0	3	3	199	401	597	1203	CoherentMotion_C#v1	1	500
643	1	7	70	3	3	3	3	424	176	1272	528	CoherentMotion_C#v1	1	500
961	0	2	23	3	1	3	3	143	457	429	1371	CoherentMotion_C#v1	1	500
1471	0	0	5	2	1	3	3	31	569	93	1707	CoherentMotion_C#v1	1	500
914	1	2	23	2	2	3	3	143	457	429	1371	CoherentMotion_C#v1	1	500
718	1	4	42	1	1	3	3	256	344	768	1032	CoherentMotion_C#v1	1	500
709	1	3	33	0	0	3	3	199	401	597	1203	CoherentMotion_C#v1	1	500
1188	1	1	14	2	2	3	3	87	513	261	1539	CoherentMotion_C#v1	1	500
632	1	5	51	2	2	3	3	312	288	936	864	CoherentMotion_C#v1	1	500
689	1	6	61	0	0	3	3	368	232	1104	696	CoherentMotion_C#v1	1	500
732	1	5	51	2	2	3	3	312	288	936	864	CoherentMotion_C#v1	1	500
779	1	4	42	3	3	3	3	256	344	768	1032	CoherentMotion_C#v1	1	500
827	1	6	61	2	2	3	3	368	232	1104	696	CoherentMotion_C#v1	1	500
574	0	2	23	0	1	3	3	143	457	429	1371	CoherentMotion_C#v1	1	500
662	1	6	61	0	0	3	3	368	232	1104	696	CoherentMotion_C#v1	1	500
1031	0	3	33	0	2	3	3	199	401	597	1203	CoherentMotion_C#v1	1	500
1136	0	0	5	0	3	3	3	31	569	93	1707	CoherentMotion_C#v1	1	500
658	1	6	61	3	3	3	3	368	232	1104	696	CoherentMotion_C#v1	1	500
966	0	0	5	2	1	3	3	31	569	93	1707	CoherentMotion_C#v1	1	500
827	1	1	14	1	1	3	3	87	513	261	1539	CoherentMotion_C#v1	1	500
733	1	1	14	2	2	3	3	87	513	261	1539	CoherentMotion_C#v1	1	500
758	1	7	70	3	3	3	3	424	176	1272	528	CoherentMotion_C#v1	1	500
710	1	5	51	2	2	3	3	312	288	936	864	CoherentMotion_C#v1	1	500
1173	1	0	5	1	1	3	3	31	569	93	1707	CoherentMotion_C#v1	1	500
681	1	7	70	3	3	3	3	424	176	1272	528	CoherentMotion_C#v1	1	500
691	1	4	42	0	0	3	3	256	344	768	1032	CoherentMotion_C#v1	1	500
525	1	4	42	1	1	3	3	256	344	768	1032	CoherentMotion_C#v1	1	500
1489	1	1	14	0	0	3	3	87	513	261	1539	CoherentMotion_C#v1	1	500
633	1	5	51	3	3	3	3	312	288	936	864	CoherentMotion_C#v1	1	500
664	0	0	5	0	1	3	3	31	569	93	1707	CoherentMotion_C#v1	1	500
789	0	2	23	2	3	3	3	143	457	429	1371	CoherentMotion_C#v1	1	500
799	0	0	5	2	1	3	3	31	569	93	1707	CoherentMotion_C#v1	1	500
665	1	5	51	1	1	3	3	312	288	936	864	CoherentMotion_C#v1	1	500
623	1	3	33	3	3	3	3	199	401	597	1203	CoherentMotion_C#v1	1	500
699	1	4	42	0	0	3	3	256	344	768	1032	CoherentMotion_C#v1	1	500
690	1	5	51	2	2	3	3	312	288	936	864	CoherentMotion_C#v1	1	500
1362	1	4	42	2	2	3	3	256	344	768	1032	CoherentMotion_C#v1	1	500
835	1	3	33	0	0	3	3	199	401	597	1203	CoherentMotion_C#v1	1	500
724	1	2	23	1	1	3	3	143	457	429	1371	CoherentMotion_C#v1	1	500
544	1	0	5	3	3	3	3	31	569	93	1707	CoherentMotion_C#v1	1	500
847	0	1	14	0	1	3	3	87	513	261	1539	CoherentMotion_C#v1	1	500
753	1	6	61	0	0	3	3	368	232	1104	696	CoherentMotion_C#v1	1	500
801	1	3	33	2	2	3	3	199	401	597	1203	CoherentMotion_C#v1	1	500
636	1	6	61	3	3	3	3	368	232	1104	696	CoherentMotion_C#v1	1	500
912	0	1	14	0	1	3	3	87	513	261	1539	CoherentMotion_C#v1	1	500
766	1	4	42	3	3	3	3	256	344	768	1032	CoherentMotion_C#v1	1	500
776	0	1	14	2	1	3	3	87	513	261	1539	CoherentMotion_C#v1	1	500
703	1	5	51	0	0	3	3	312	288	936	864	CoherentMotion_C#v1	1	500
1071	1	7	70	3	3	3	3	424	176	1272	528	CoherentMotion_C#v1	1	500
975	1	2	23	1	1	3	3	143	457	429	1371	CoherentMotion_C#v1	1	500
1221	0	0	5	0	2	3	3	31	569	93	1707	CoherentMotion_C#v1	1	500
690	0	1	14	0	1	3	3	87	513	261	1539	CoherentMotion_C#v1	1	500
665	1	5	51	1	1	3	3	312	288	936	864	CoherentMotion_C#v1	1	500
888	1	7	70	2	2	3	3	424	176	1272	528	CoherentMotion_C#v1	1	500
556	1	5	51	3	3	3	3	312	288	936	864	CoherentMotion_C#v1	1	500
673	1	2	23	1	1	3	3	143	457	429	1371	CoherentMotion_C#v1	1	500
726	1	2	23	0	0	3	3	143	457	429	1371	CoherentMotion_C#v1	1	500
594	1	7	70	0	0	3	3	424	176	1272	528	CoherentMotion_C#v1	1	500
770	1	2	23	0	0	3	3	143	457	429	1371	CoherentMotion_C#v1	1	500
700	1	6	61	3	3	3	3	368	232	1104	696	CoherentMotion_C#v1	1	500
876	1	4	42	2	2	3	3	256	344	768	1032	CoherentMotion_C#v1	1	500
987	1	0	5	3	3	3	3	31	569	93	1707	CoherentMotion_C#v1	1	500
660	1	2	23	0	0	3	3	143	457	429	1371	CoherentMotion_C#v1	1	500
667	1	3	33	1	1	3	3	199	401	597	1203	CoherentMotion_C#v1	1	500
727	1	5	51	3	3	3	3	312	288	936	864	CoherentMotion_C#v1	1	500
1008	0	0	5	1	0	3	3	31	569	93	1707	CoherentMotion_C#v1	1	500
607	1	4	42	1	1	3	3	256	344	768	1032	CoherentMotion_C#v1	1	500
658	1	4	42	0	0	3	3	256	344	768	1032	CoherentMotion_C#v1	1	500
634	1	5	51	0	0	3	3	312	288	936	864	CoherentMotion_C#v1	1	500
766	1	7	70	2	2	3	3	424	176	1272	528	CoherentMotion_C#v1	1	500
895	0	2	23	3	0	3	3	143	457	429	1371	CoherentMotion_C#v1	1	500
915	1	4	42	2	2	3	3	256	344	768	1032	CoherentMotion_C#v1	1	500
583	1	6	61	3	3	3	3	368	232	1104	696	CoherentMotion_C#v1	1	500
700	1	1	14	1	1	3	3	87	513	261	1539	CoherentMotion_C#v1	1	500
730	1	5	51	1	1	3	3	312	288	936	864	CoherentMotion_C#v1	1	500
825	0	4	42	2	0	3	3	256	344	768	1032	CoherentMotion_C#v1	1	500
812	1	3	33	0	0	3	3	199	401	597	1203	CoherentMotion_C#v1	1	500
652	1	4	42	2	2	3	3	256	344	768	1032	CoherentMotion_C#v1	1	500
594	1	3	33	0	0	3	3	199	401	597	1203	CoherentMotion_C#v1	1	500
614	1	1	14	1	1	3	3	87	513	261	1539	CoherentMotion_C#v1	1	500
756	1	4	42	1	1	3	3	256	344	768	1032	CoherentMotion_C#v1	1	500
756	1	7	70	2	2	3	3	424	176	1272	528	CoherentMotion_C#v1	1	500
741	1	7	70	2	2	3	3	424	176	1272	528	CoherentMotion_C#v1	1	500
627	1	5	51	1	1	3	3	312	288	936	864	CoherentMotion_C#v1	1	500
586	1	6	61	1	1	3	3	368	232	1104	696	CoherentMotion_C#v1	1	500
614	1	7	70	3	3	3	3	424	176	1272	528	CoherentMotion_C#v1	1	500
663	1	7	70	0	0	3	3	424	176	1272	528	CoherentMotion_C#v1	1	500
525	1	2	23	1	1	3	3	143	457	429	1371	CoherentMotion_C#v1	1	500
625	1	0	5	2	2	3	3	31	569	93	1707	CoherentMotion_C#v1	1	500
597	1	7	70	1	1	3	3	424	176	1272	528	CoherentMotion_C#v1	1	500
715	1	2	23	3	3	3	3	143	457	429	1371	CoherentMotion_C#v1	1	500
840	0	0	5	2	0	3	3	31	569	93	1707	CoherentMotion_C#v1	1	500
523	1	1	14	1	1	3	3	87	513	261	1539	CoherentMotion_C#v1	1	500
647	1	7	70	0	0	3	3	424	176	1272	528	CoherentMotion_C#v1	1	500
684	1	7	70	2	2	3	3	424	176	1272	528	CoherentMotion_C#v1	1	500
1443	0	2	23	2	3	3	3	143	457	429	1371	CoherentMotion_C#v1	1	500
707	1	2	23	3	3	3	3	143	457	429	1371	CoherentMotion_C#v1	1	500
569	1	3	33	1	1	3	3	199	401	597	1203	CoherentMotion_C#v1	1	500
611	1	5	51	1	1	3	3	312	288	936	864	CoherentMotion_C#v1	1	500
572	1	6	61	1	1	3	3	368	232	1104	696	CoherentMotion_C#v1	1	500
558	0	0	5	3	1	3	3	31	569	93	1707	CoherentMotion_C#v1	1	500
683	1	3	33	3	3	3	3	199	401	597	1203	CoherentMotion_C#v1	1	500
526	1	6	61	1	1	3	3	368	232	1104	696	CoherentMotion_C#v1	1	500
856	0	1	14	2	3	3	3	87	513	261	1539	CoherentMotion_C#v1	1	500
1678	0	1	14	3	2	3	3	87	513	261	1539	CoherentMotion_C#v1	1	500
638	1	4	42	1	1	3	3	256	344	768	1032	CoherentMotion_C#v1	1	500
671	1	6	61	1	1	3	3	368	232	1104	696	CoherentMotion_C#v1	1	500
929	0	0	5	1	0	3	3	31	569	93	1707	CoherentMotion_C#v1	1	500
718	0	0	5	3	1	3	3	31	569	93	1707	CoherentMotion_C#v1	1	500
757	1	7	70	0	0	3	3	424	176	1272	528	CoherentMotion_C#v1	1	500
2125	1	1	14	2	2	3	3	87	513	261	1539	CoherentMotion_C#v1	1	500
1353	0	2	23	0	2	3	3	143	457	429	1371	CoherentMotion_C#v1	1	500
682	1	6	61	0	0	3	3	368	232	1104	696	CoherentMotion_C#v1	1	500
711	1	6	61	3	3	3	3	368	232	1104	696	CoherentMotion_C#v1	1	500
1931	0	1	14	1	3	3	3	87	513	261	1539	CoherentMotion_C#v1	1	500
676	1	3	33	3	3	3	3	199	401	597	1203	CoherentMotion_C#v1	1	500
660	1	5	51	0	0	3	3	312	288	936	864	CoherentMotion_C#v1	1	500
954	1	4	42	1	1	3	3	256	344	768	1032	CoherentMotion_C#v1	1	500
1475	1	0	5	0	0	3	3	31	569	93	1707	CoherentMotion_C#v1	1	500
1264	1	3	33	3	3	3	3	199	401	597	1203	CoherentMotion_C#v1	1	500
574	1	7	70	1	1	3	3	424	176	1272	528	CoherentMotion_C#v1	1	500
907	0	0	5	0	3	3	3	31	569	93	1707	CoherentMotion_C#v1	1	500
1014	1	4	42	0	0	3	3	256	344	768	1032	CoherentMotion_C#v1	1	500
652	1	6	61	1	1	3	3	368	232	1104	696	CoherentMotion_C#v1	1	500
1091	1	2	23	1	1	3	3	143	457	429	1371	CoherentMotion_C#v1	1	500
659	1	6	61	1	1	3	3	368	232	1104	696	CoherentMotion_C#v1	1	500
610	1	5	51	0	0	3	3	312	288	936	864	CoherentMotion_C#v1	1	500
1618	1	0	5	0	0	3	3	31	569	93	1707	CoherentMotion_C#v1	1	500
611	1	6	61	3	3	3	3	368	232	1104	696	CoherentMotion_C#v1	1	500
881	1	4	42	3	3	3	3	256	344	768	1032	CoherentMotion_C#v1	1	500
781	1	4	42	2	2	3	3	256	344	768	1032	CoherentMotion_C#v1	1	500
750	1	5	51	3	3	3	3	312	288	936	864	CoherentMotion_C#v1	1	500
683	1	3	33	3	3	3	3	199	401	597	1203	CoherentMotion_C#v1	1	500
836	1	0	5	0	0	3	3	31	569	93	1707	CoherentMotion_C#v1	1	500
766	1	3	33	0	0	3	3	199	401	597	1203	CoherentMotion_C#v1	1	500
1180	0	1	14	1	0	3	3	87	513	261	1539	CoherentMotion_C#v1	1	500
802	1	2	23	2	2	3	3	143	457	429	1371	CoherentMotion_C#v1	1	500
555	1	6	61	2	2	3	3	368	232	1104	696	CoherentMotion_C#v1	1	500
814	1	4	42	3	3	3	3	256	344	768	1032	CoherentMotion_C#v1	1	500
728	1	6	61	2	2	3	3	368	232	1104	696	CoherentMotion_C#v1	1	500
887	0	0	5	2	0	3	3	31	569	93	1707	CoherentMotion_C#v1	1	500
682	1	6	61	1	1	3	3	368	232	1104	696	CoherentMotion_C#v1	1	500
733	1	3	33	2	2	3	3	199	401	597	1203	CoherentMotion_C#v1	1	500
909	1	1	14	3	3	3	3	87	513	261	1539	CoherentMotion_C#v1	1	500
1326	1	1	14	3	3	3	3	87	513	261	1539	CoherentMotion_C#v1	1	500
637	1	4	42	0	0	3	3	256	344	768	1032	CoherentMotion_C#v1	1	500
1322	0	1	14	2	1	3	3	87	513	261	1539	CoherentMotion_C#v1	1	500
649	1	7	70	0	0	3	3	424	176	1272	528	CoherentMotion_C#v1	1	500
574	1	5	51	2	2	3	3	312	288	936	864	CoherentMotion_C#v1	1	500
810	0	1	14	1	3	3	3	87	513	261	1539	CoherentMotion_C#v1	1	500
1035	0	1	14	1	0	3	3	87	513	261	1539	CoherentMotion_C#v1	1	500
1322	0	0	5	1	0	3	3	31	569	93	1707	CoherentMotion_C#v1	1	500
713	1	4	42	3	3	3	3	256	344	768	1032	CoherentMotion_C#v1	1	500
761	1	6	61	2	2	3	3	368	232	1104	696	CoherentMotion_C#v1	1	500
1197	1	2	23	1	1	3	3	143	457	429	1371	CoherentMotion_C#v1	1	500
781	1	5	51	2	2	3	3	312	288	936	864	CoherentMotion_C#v1	1	500
810	1	1	14	3	3	3	3	87	513	261	1539	CoherentMotion_C#v1	1	500
640	1	2	23	3	3	3	3	143	457	429	1371	CoherentMotion_C#v1	1	500
709	1	7	70	2	2	3	3	424	176	1272	528	CoherentMotion_C#v1	1	500
720	1	7	70	2	2	3	3	424	176	1272	528	CoherentMotion_C#v1	1	500
618	1	6	61	0	0	3	3	368	232	1104	696	CoherentMotion_C#v1	1	500
662	1	4	42	1	1	3	3	256	344	768	1032	CoherentMotion_C#v1	1	500
550	1	7	70	0	0	3	3	424	176	1272	528	CoherentMotion_C#v1	1	500
544	1	6	61	0	0	3	3	368	232	1104	696	CoherentMotion_C#v1	1	500
996	0	1	14	2	0	3	3	87	513	261	1539	CoherentMotion_C#v1	1	500
1041	1	1	14	0	0	3	3	87	513	261	1539	CoherentMotion_C#v1	1	500
610	1	3	33	3	3	3	3	199	401	597	1203	CoherentMotion_C#v1	1	500
540	1	6	61	1	1	3	3	368	232	1104	696	CoherentMotion_C#v1	1	500
857	1	5	51	0	0	3	3	312	288	936	864	CoherentMotion_C#v1	1	500
576	1	6	61	3	3	3	3	368	232	1104	696	CoherentMotion_C#v1	1	500
2711	1	5	51	0	0	3	3	312	288	936	864	CoherentMotion_C#v1	1	500
629	1	4	42	1	1	3	3	256	344	768	1032	CoherentMotion_C#v1	1	500
813	1	1	14	3	3	3	3	87	513	261	1539	CoherentMotion_C#v1	1	500
624	1	4	42	1	1	3	3	256	344	768	1032	CoherentMotion_C#v1	1	500
642	1	4	42	1	1	3	3	256	344	768	1032	CoherentMotion_C#v1	1	500
563	1	2	23	1	1	3	3	143	457	429	1371	CoherentMotion_C#v1	1	500
774	0	1	14	0	3	3	3	87	513	261	1539	CoherentMotion_C#v1	1	500
595	1	7	70	1	1	3	3	424	176	1272	528	CoherentMotion_C#v1	1	500
747	1	7	70	2	2	3	3	424	176	1272	528	CoherentMotion_C#v1	1	500
931	0	2	23	3	0	3	3	143	457	429	1371	CoherentMotion_C#v1	1	500
583	1	5	51	3	3	3	3	312	288	936	864	CoherentMotion_C#v1	1	500
755	1	5	51	2	2	3	3	312	288	936	864	CoherentMotion_C#v1	1	500
604	1	0	5	1	1	3	3	31	569	93	1707	CoherentMotion_C#v1	1	500
660	0	3	33	2	0	3	3	199	401	597	1203	CoherentMotion_C#v1	1	500
525	1	2	23	2	2	3	3	143	457	429	1371	CoherentMotion_C#v1	1	500
751	1	7	70	0	0	3	3	424	176	1272	528	CoherentMotion_C#v1	1	500
752	1	2	23	0	0	3	3	143	457	429	1371	CoherentMotion_C#v1	1	500
677	0	0	5	2	0	3	3	31	569	93	1707	CoherentMotion_C#v1	1	500
