# Supplementary material for: The Leuven Embedded Figures Test (L-EFT): measuring perception, intelligence or executive function?
Source: PeerJ. 2018 Mar 26;6:e4524. doi: 10.7717/peerj.4524 (PMC5875396; doi:10.7717/peerj.4524)
Supplement: Supplemental Information 9 [file peerj-06-4524-s009.zip › Study 1/CoherentMotion/119983CoherentMotion.csv]

ReactionTime	Accuracy	CoherenceLevel	CoherenceValue	StimDirection	RespDirection	G_MeanCoherentSpeed	G_MeanRandomSpeed	TotalCoherent	TotalRandom	TotalCoherentSpeed	TotalRandomSpeed	TestID	MainPrac	MotionDuration
1577	1	4	42	0	0	3	3	256	344	768	1032	CoherentMotion_C#v1	0	1000
1042	1	3	33	3	3	3	3	199	401	597	1203	CoherentMotion_C#v1	0	1000
1398	0	5	51	1	3	3	3	312	288	936	864	CoherentMotion_C#v1	0	1000
1120	1	1	14	3	3	3	3	87	513	261	1539	CoherentMotion_C#v1	0	1000
1217	1	4	42	1	1	3	3	256	344	768	1032	CoherentMotion_C#v1	0	1000
1043	0	2	23	0	1	3	3	143	457	429	1371	CoherentMotion_C#v1	0	1000
1254	1	6	61	0	0	3	3	368	232	1104	696	CoherentMotion_C#v1	0	1000
3962	0	4	42	2	0	3	3	256	344	768	1032	CoherentMotion_C#v1	0	1000
2803	1	5	51	3	3	3	3	312	288	936	864	CoherentMotion_C#v1	0	1000
1538	1	5	51	2	2	3	3	312	288	936	864	CoherentMotion_C#v1	0	1000
1567	1	7	70	1	1	3	3	424	176	1272	528	CoherentMotion_C#v1	0	1000
1192	1	2	23	1	1	3	3	143	457	429	1371	CoherentMotion_C#v1	0	1000
1134	1	3	33	2	2	3	3	199	401	597	1203	CoherentMotion_C#v1	0	1000
2401	1	6	61	2	2	3	3	368	232	1104	696	CoherentMotion_C#v1	0	1000
1427	0	0	5	0	3	3	3	31	569	93	1707	CoherentMotion_C#v1	0	1000
1501	1	5	51	0	0	3	3	312	288	936	864	CoherentMotion_C#v1	0	1000
1432	1	6	61	2	2	3	3	368	232	1104	696	CoherentMotion_C#v1	0	1000
1344	1	4	42	1	1	3	3	256	344	768	1032	CoherentMotion_C#v1	0	1000
1420	1	5	51	3	3	3	3	312	288	936	864	CoherentMotion_C#v1	0	1000
1429	0	3	33	3	1	3	3	199	401	597	1203	CoherentMotion_C#v1	0	1000
1404	1	7	70	3	3	3	3	424	176	1272	528	CoherentMotion_C#v1	0	1000
1319	1	2	23	1	1	3	3	143	457	429	1371	CoherentMotion_C#v1	0	1000
1470	0	2	23	1	0	3	3	143	457	429	1371	CoherentMotion_C#v1	0	1000
1545	0	2	23	3	2	3	3	143	457	429	1371	CoherentMotion_C#v1	0	1000
1302	0	0	5	1	0	3	3	31	569	93	1707	CoherentMotion_C#v1	0	1000
1339	1	7	70	3	3	3	3	424	176	1272	528	CoherentMotion_C#v1	0	1000
1347	1	4	42	0	0	3	3	256	344	768	1032	CoherentMotion_C#v1	0	1000
1243	1	6	61	2	2	3	3	368	232	1104	696	CoherentMotion_C#v1	0	1000
1104	1	6	61	0	0	3	3	368	232	1104	696	CoherentMotion_C#v1	0	1000
1746	1	5	51	3	3	3	3	312	288	936	864	CoherentMotion_C#v1	0	1000
1315	1	5	51	0	0	3	3	312	288	936	864	CoherentMotion_C#v1	0	1000
1450	0	1	14	2	1	3	3	87	513	261	1539	CoherentMotion_C#v1	0	1000
1379	1	3	33	2	2	3	3	199	401	597	1203	CoherentMotion_C#v1	0	1000
1373	1	4	42	2	2	3	3	256	344	768	1032	CoherentMotion_C#v1	0	1000
4516	0	3	33	2	3	3	3	199	401	597	1203	CoherentMotion_C#v1	0	1000
1229	1	6	61	1	1	3	3	368	232	1104	696	CoherentMotion_C#v1	0	1000
3952	1	7	70	2	2	3	3	424	176	1272	528	CoherentMotion_C#v1	0	1000
1356	1	6	61	3	3	3	3	368	232	1104	696	CoherentMotion_C#v1	0	1000
1040	1	5	51	0	0	3	3	312	288	936	864	CoherentMotion_C#v1	0	1000
2788	0	2	23	0	2	3	3	143	457	429	1371	CoherentMotion_C#v1	0	1000
1311	1	7	70	1	1	3	3	424	176	1272	528	CoherentMotion_C#v1	0	1000
2837	1	7	70	3	3	3	3	424	176	1272	528	CoherentMotion_C#v1	0	1000
1124	0	2	23	2	1	3	3	143	457	429	1371	CoherentMotion_C#v1	0	1000
1125	0	1	14	0	2	3	3	87	513	261	1539	CoherentMotion_C#v1	0	1000
1399	1	3	33	3	3	3	3	199	401	597	1203	CoherentMotion_C#v1	0	1000
1344	1	6	61	2	2	3	3	368	232	1104	696	CoherentMotion_C#v1	0	1000
1607	1	4	42	0	0	3	3	256	344	768	1032	CoherentMotion_C#v1	0	1000
1604	0	0	5	0	1	3	3	31	569	93	1707	CoherentMotion_C#v1	0	1000
1507	1	7	70	3	3	3	3	424	176	1272	528	CoherentMotion_C#v1	0	1000
1471	1	4	42	2	2	3	3	256	344	768	1032	CoherentMotion_C#v1	0	1000
1273	1	0	5	1	1	3	3	31	569	93	1707	CoherentMotion_C#v1	0	1000
1806	0	0	5	2	3	3	3	31	569	93	1707	CoherentMotion_C#v1	0	1000
1058	1	2	23	2	2	3	3	143	457	429	1371	CoherentMotion_C#v1	0	1000
1553	1	5	51	1	1	3	3	312	288	936	864	CoherentMotion_C#v1	0	1000
1263	1	6	61	3	3	3	3	368	232	1104	696	CoherentMotion_C#v1	0	1000
4227	1	6	61	3	3	3	3	368	232	1104	696	CoherentMotion_C#v1	0	1000
1876	1	4	42	3	3	3	3	256	344	768	1032	CoherentMotion_C#v1	0	1000
1515	1	2	23	2	2	3	3	143	457	429	1371	CoherentMotion_C#v1	0	1000
1222	1	5	51	1	1	3	3	312	288	936	864	CoherentMotion_C#v1	0	1000
1483	1	4	42	3	3	3	3	256	344	768	1032	CoherentMotion_C#v1	0	1000
1254	1	1	14	3	3	3	3	87	513	261	1539	CoherentMotion_C#v1	0	1000
1786	1	6	61	0	0	3	3	368	232	1104	696	CoherentMotion_C#v1	0	1000
1469	1	7	70	2	2	3	3	424	176	1272	528	CoherentMotion_C#v1	0	1000
1095	1	0	5	2	2	3	3	31	569	93	1707	CoherentMotion_C#v1	0	1000
1335	1	3	33	3	3	3	3	199	401	597	1203	CoherentMotion_C#v1	0	1000
1374	1	3	33	2	2	3	3	199	401	597	1203	CoherentMotion_C#v1	0	1000
1223	1	1	14	3	3	3	3	87	513	261	1539	CoherentMotion_C#v1	0	1000
1512	1	5	51	2	2	3	3	312	288	936	864	CoherentMotion_C#v1	0	1000
1432	1	3	33	3	3	3	3	199	401	597	1203	CoherentMotion_C#v1	0	1000
1377	1	7	70	0	0	3	3	424	176	1272	528	CoherentMotion_C#v1	0	1000
1381	1	7	70	2	2	3	3	424	176	1272	528	CoherentMotion_C#v1	0	1000
1409	1	7	70	3	3	3	3	424	176	1272	528	CoherentMotion_C#v1	0	1000
1212	1	7	70	0	0	3	3	424	176	1272	528	CoherentMotion_C#v1	0	1000
1344	1	1	14	3	3	3	3	87	513	261	1539	CoherentMotion_C#v1	0	1000
1043	1	2	23	2	2	3	3	143	457	429	1371	CoherentMotion_C#v1	0	1000
1112	1	5	51	3	3	3	3	312	288	936	864	CoherentMotion_C#v1	0	1000
1177	0	3	33	0	2	3	3	199	401	597	1203	CoherentMotion_C#v1	0	1000
1099	1	4	42	3	3	3	3	256	344	768	1032	CoherentMotion_C#v1	0	1000
1225	1	6	61	0	0	3	3	368	232	1104	696	CoherentMotion_C#v1	0	1000
1201	1	7	70	3	3	3	3	424	176	1272	528	CoherentMotion_C#v1	0	1000
1097	1	4	42	3	3	3	3	256	344	768	1032	CoherentMotion_C#v1	1	500
1018	0	0	5	2	3	3	3	31	569	93	1707	CoherentMotion_C#v1	1	500
889	1	1	14	2	2	3	3	87	513	261	1539	CoherentMotion_C#v1	1	500
994	1	7	70	2	2	3	3	424	176	1272	528	CoherentMotion_C#v1	1	500
691	1	4	42	2	2	3	3	256	344	768	1032	CoherentMotion_C#v1	1	500
696	1	6	61	2	2	3	3	368	232	1104	696	CoherentMotion_C#v1	1	500
784	0	1	14	0	3	3	3	87	513	261	1539	CoherentMotion_C#v1	1	500
857	0	2	23	0	3	3	3	143	457	429	1371	CoherentMotion_C#v1	1	500
3039	1	1	14	3	3	3	3	87	513	261	1539	CoherentMotion_C#v1	1	500
870	0	2	23	2	3	3	3	143	457	429	1371	CoherentMotion_C#v1	1	500
1121	1	7	70	2	2	3	3	424	176	1272	528	CoherentMotion_C#v1	1	500
963	0	0	5	1	3	3	3	31	569	93	1707	CoherentMotion_C#v1	1	500
753	1	4	42	1	1	3	3	256	344	768	1032	CoherentMotion_C#v1	1	500
905	1	6	61	0	0	3	3	368	232	1104	696	CoherentMotion_C#v1	1	500
869	1	7	70	2	2	3	3	424	176	1272	528	CoherentMotion_C#v1	1	500
959	1	5	51	0	0	3	3	312	288	936	864	CoherentMotion_C#v1	1	500
973	0	1	14	1	3	3	3	87	513	261	1539	CoherentMotion_C#v1	1	500
924	1	6	61	2	2	3	3	368	232	1104	696	CoherentMotion_C#v1	1	500
856	1	4	42	0	0	3	3	256	344	768	1032	CoherentMotion_C#v1	1	500
947	0	2	23	3	1	3	3	143	457	429	1371	CoherentMotion_C#v1	1	500
2176	1	1	14	1	1	3	3	87	513	261	1539	CoherentMotion_C#v1	1	500
959	1	2	23	1	1	3	3	143	457	429	1371	CoherentMotion_C#v1	1	500
1036	1	5	51	3	3	3	3	312	288	936	864	CoherentMotion_C#v1	1	500
876	1	1	14	2	2	3	3	87	513	261	1539	CoherentMotion_C#v1	1	500
904	0	0	5	3	2	3	3	31	569	93	1707	CoherentMotion_C#v1	1	500
564	0	5	51	2	3	3	3	312	288	936	864	CoherentMotion_C#v1	1	500
547	1	3	33	3	3	3	3	199	401	597	1203	CoherentMotion_C#v1	1	500
774	1	4	42	2	2	3	3	256	344	768	1032	CoherentMotion_C#v1	1	500
674	1	6	61	1	1	3	3	368	232	1104	696	CoherentMotion_C#v1	1	500
757	1	0	5	3	3	3	3	31	569	93	1707	CoherentMotion_C#v1	1	500
801	1	6	61	1	1	3	3	368	232	1104	696	CoherentMotion_C#v1	1	500
982	1	7	70	1	1	3	3	424	176	1272	528	CoherentMotion_C#v1	1	500
920	0	3	33	0	2	3	3	199	401	597	1203	CoherentMotion_C#v1	1	500
852	1	7	70	0	0	3	3	424	176	1272	528	CoherentMotion_C#v1	1	500
767	1	2	23	1	1	3	3	143	457	429	1371	CoherentMotion_C#v1	1	500
873	1	7	70	1	1	3	3	424	176	1272	528	CoherentMotion_C#v1	1	500
1509	0	3	33	0	1	3	3	199	401	597	1203	CoherentMotion_C#v1	1	500
989	1	5	51	2	2	3	3	312	288	936	864	CoherentMotion_C#v1	1	500
911	1	6	61	1	1	3	3	368	232	1104	696	CoherentMotion_C#v1	1	500
892	1	6	61	0	0	3	3	368	232	1104	696	CoherentMotion_C#v1	1	500
1031	1	4	42	0	0	3	3	256	344	768	1032	CoherentMotion_C#v1	1	500
1141	1	6	61	2	2	3	3	368	232	1104	696	CoherentMotion_C#v1	1	500
1048	1	3	33	3	3	3	3	199	401	597	1203	CoherentMotion_C#v1	1	500
1128	1	3	33	3	3	3	3	199	401	597	1203	CoherentMotion_C#v1	1	500
764	1	6	61	0	0	3	3	368	232	1104	696	CoherentMotion_C#v1	1	500
1236	0	1	14	3	0	3	3	87	513	261	1539	CoherentMotion_C#v1	1	500
729	1	4	42	2	2	3	3	256	344	768	1032	CoherentMotion_C#v1	1	500
688	1	7	70	0	0	3	3	424	176	1272	528	CoherentMotion_C#v1	1	500
728	1	7	70	1	1	3	3	424	176	1272	528	CoherentMotion_C#v1	1	500
831	1	4	42	3	3	3	3	256	344	768	1032	CoherentMotion_C#v1	1	500
744	1	3	33	2	2	3	3	199	401	597	1203	CoherentMotion_C#v1	1	500
705	1	3	33	1	1	3	3	199	401	597	1203	CoherentMotion_C#v1	1	500
1208	1	7	70	0	0	3	3	424	176	1272	528	CoherentMotion_C#v1	1	500
1133	0	7	70	1	0	3	3	424	176	1272	528	CoherentMotion_C#v1	1	500
685	1	4	42	2	2	3	3	256	344	768	1032	CoherentMotion_C#v1	1	500
757	1	3	33	1	1	3	3	199	401	597	1203	CoherentMotion_C#v1	1	500
718	1	3	33	3	3	3	3	199	401	597	1203	CoherentMotion_C#v1	1	500
3973	0	7	70	0	1	3	3	424	176	1272	528	CoherentMotion_C#v1	1	500
1216	0	1	14	3	1	3	3	87	513	261	1539	CoherentMotion_C#v1	1	500
741	1	5	51	3	3	3	3	312	288	936	864	CoherentMotion_C#v1	1	500
813	1	0	5	1	1	3	3	31	569	93	1707	CoherentMotion_C#v1	1	500
1095	1	5	51	2	2	3	3	312	288	936	864	CoherentMotion_C#v1	1	500
999	1	1	14	3	3	3	3	87	513	261	1539	CoherentMotion_C#v1	1	500
707	1	5	51	2	2	3	3	312	288	936	864	CoherentMotion_C#v1	1	500
686	1	4	42	3	3	3	3	256	344	768	1032	CoherentMotion_C#v1	1	500
677	1	4	42	3	3	3	3	256	344	768	1032	CoherentMotion_C#v1	1	500
699	1	5	51	0	0	3	3	312	288	936	864	CoherentMotion_C#v1	1	500
611	1	5	51	0	0	3	3	312	288	936	864	CoherentMotion_C#v1	1	500
615	1	5	51	1	1	3	3	312	288	936	864	CoherentMotion_C#v1	1	500
749	1	7	70	3	3	3	3	424	176	1272	528	CoherentMotion_C#v1	1	500
660	1	5	51	2	2	3	3	312	288	936	864	CoherentMotion_C#v1	1	500
666	1	6	61	2	2	3	3	368	232	1104	696	CoherentMotion_C#v1	1	500
880	0	0	5	2	3	3	3	31	569	93	1707	CoherentMotion_C#v1	1	500
619	0	1	14	3	2	3	3	87	513	261	1539	CoherentMotion_C#v1	1	500
752	0	0	5	1	0	3	3	31	569	93	1707	CoherentMotion_C#v1	1	500
777	1	3	33	1	1	3	3	199	401	597	1203	CoherentMotion_C#v1	1	500
655	1	2	23	1	1	3	3	143	457	429	1371	CoherentMotion_C#v1	1	500
647	0	0	5	3	1	3	3	31	569	93	1707	CoherentMotion_C#v1	1	500
685	0	2	23	2	1	3	3	143	457	429	1371	CoherentMotion_C#v1	1	500
786	1	4	42	0	0	3	3	256	344	768	1032	CoherentMotion_C#v1	1	500
636	1	6	61	1	1	3	3	368	232	1104	696	CoherentMotion_C#v1	1	500
655	1	6	61	3	3	3	3	368	232	1104	696	CoherentMotion_C#v1	1	500
806	1	5	51	0	0	3	3	312	288	936	864	CoherentMotion_C#v1	1	500
721	0	0	5	3	1	3	3	31	569	93	1707	CoherentMotion_C#v1	1	500
872	1	1	14	1	1	3	3	87	513	261	1539	CoherentMotion_C#v1	1	500
802	1	4	42	3	3	3	3	256	344	768	1032	CoherentMotion_C#v1	1	500
749	1	5	51	2	2	3	3	312	288	936	864	CoherentMotion_C#v1	1	500
821	0	1	14	0	2	3	3	87	513	261	1539	CoherentMotion_C#v1	1	500
1247	1	6	61	2	2	3	3	368	232	1104	696	CoherentMotion_C#v1	1	500
1460	1	3	33	1	1	3	3	199	401	597	1203	CoherentMotion_C#v1	1	500
1758	1	3	33	1	1	3	3	199	401	597	1203	CoherentMotion_C#v1	1	500
862	0	0	5	0	3	3	3	31	569	93	1707	CoherentMotion_C#v1	1	500
556	0	5	51	2	0	3	3	312	288	936	864	CoherentMotion_C#v1	1	500
718	1	1	14	1	1	3	3	87	513	261	1539	CoherentMotion_C#v1	1	500
741	1	5	51	2	2	3	3	312	288	936	864	CoherentMotion_C#v1	1	500
653	1	7	70	1	1	3	3	424	176	1272	528	CoherentMotion_C#v1	1	500
771	1	7	70	3	3	3	3	424	176	1272	528	CoherentMotion_C#v1	1	500
731	1	3	33	0	0	3	3	199	401	597	1203	CoherentMotion_C#v1	1	500
836	1	1	14	3	3	3	3	87	513	261	1539	CoherentMotion_C#v1	1	500
829	1	5	51	2	2	3	3	312	288	936	864	CoherentMotion_C#v1	1	500
824	1	4	42	0	0	3	3	256	344	768	1032	CoherentMotion_C#v1	1	500
691	1	4	42	1	1	3	3	256	344	768	1032	CoherentMotion_C#v1	1	500
620	1	2	23	3	3	3	3	143	457	429	1371	CoherentMotion_C#v1	1	500
561	0	0	5	2	1	3	3	31	569	93	1707	CoherentMotion_C#v1	1	500
536	0	1	14	2	3	3	3	87	513	261	1539	CoherentMotion_C#v1	1	500
615	0	2	23	2	1	3	3	143	457	429	1371	CoherentMotion_C#v1	1	500
715	0	3	33	2	1	3	3	199	401	597	1203	CoherentMotion_C#v1	1	500
851	0	1	14	0	3	3	3	87	513	261	1539	CoherentMotion_C#v1	1	500
876	0	3	33	0	1	3	3	199	401	597	1203	CoherentMotion_C#v1	1	500
1017	0	1	14	0	1	3	3	87	513	261	1539	CoherentMotion_C#v1	1	500
2248	0	3	33	3	2	3	3	199	401	597	1203	CoherentMotion_C#v1	1	500
678	1	7	70	0	0	3	3	424	176	1272	528	CoherentMotion_C#v1	1	500
760	1	5	51	3	3	3	3	312	288	936	864	CoherentMotion_C#v1	1	500
708	0	4	42	2	1	3	3	256	344	768	1032	CoherentMotion_C#v1	1	500
570	1	5	51	0	0	3	3	312	288	936	864	CoherentMotion_C#v1	1	500
623	1	7	70	1	1	3	3	424	176	1272	528	CoherentMotion_C#v1	1	500
613	0	0	5	3	1	3	3	31	569	93	1707	CoherentMotion_C#v1	1	500
1497	1	3	33	1	1	3	3	199	401	597	1203	CoherentMotion_C#v1	1	500
645	1	2	23	3	3	3	3	143	457	429	1371	CoherentMotion_C#v1	1	500
697	0	1	14	0	1	3	3	87	513	261	1539	CoherentMotion_C#v1	1	500
542	0	7	70	1	0	3	3	424	176	1272	528	CoherentMotion_C#v1	1	500
1715	1	7	70	0	0	3	3	424	176	1272	528	CoherentMotion_C#v1	1	500
738	1	6	61	0	0	3	3	368	232	1104	696	CoherentMotion_C#v1	1	500
796	1	6	61	2	2	3	3	368	232	1104	696	CoherentMotion_C#v1	1	500
790	1	1	14	3	3	3	3	87	513	261	1539	CoherentMotion_C#v1	1	500
687	1	6	61	3	3	3	3	368	232	1104	696	CoherentMotion_C#v1	1	500
885	0	0	5	3	1	3	3	31	569	93	1707	CoherentMotion_C#v1	1	500
785	1	1	14	0	0	3	3	87	513	261	1539	CoherentMotion_C#v1	1	500
634	1	4	42	0	0	3	3	256	344	768	1032	CoherentMotion_C#v1	1	500
575	0	6	61	3	0	3	3	368	232	1104	696	CoherentMotion_C#v1	1	500
610	1	7	70	0	0	3	3	424	176	1272	528	CoherentMotion_C#v1	1	500
541	0	0	5	1	3	3	3	31	569	93	1707	CoherentMotion_C#v1	1	500
570	0	5	51	0	3	3	3	312	288	936	864	CoherentMotion_C#v1	1	500
718	1	3	33	1	1	3	3	199	401	597	1203	CoherentMotion_C#v1	1	500
805	1	3	33	2	2	3	3	199	401	597	1203	CoherentMotion_C#v1	1	500
813	1	0	5	2	2	3	3	31	569	93	1707	CoherentMotion_C#v1	1	500
1080	1	6	61	0	0	3	3	368	232	1104	696	CoherentMotion_C#v1	1	500
841	1	5	51	2	2	3	3	312	288	936	864	CoherentMotion_C#v1	1	500
819	1	5	51	1	1	3	3	312	288	936	864	CoherentMotion_C#v1	1	500
909	1	3	33	1	1	3	3	199	401	597	1203	CoherentMotion_C#v1	1	500
666	1	7	70	0	0	3	3	424	176	1272	528	CoherentMotion_C#v1	1	500
894	0	3	33	2	1	3	3	199	401	597	1203	CoherentMotion_C#v1	1	500
827	0	0	5	3	1	3	3	31	569	93	1707	CoherentMotion_C#v1	1	500
853	1	2	23	3	3	3	3	143	457	429	1371	CoherentMotion_C#v1	1	500
784	1	4	42	1	1	3	3	256	344	768	1032	CoherentMotion_C#v1	1	500
568	1	5	51	1	1	3	3	312	288	936	864	CoherentMotion_C#v1	1	500
909	0	0	5	0	2	3	3	31	569	93	1707	CoherentMotion_C#v1	1	500
825	1	7	70	2	2	3	3	424	176	1272	528	CoherentMotion_C#v1	1	500
788	1	2	23	3	3	3	3	143	457	429	1371	CoherentMotion_C#v1	1	500
829	1	4	42	1	1	3	3	256	344	768	1032	CoherentMotion_C#v1	1	500
743	1	5	51	3	3	3	3	312	288	936	864	CoherentMotion_C#v1	1	500
942	0	0	5	3	2	3	3	31	569	93	1707	CoherentMotion_C#v1	1	500
796	1	6	61	2	2	3	3	368	232	1104	696	CoherentMotion_C#v1	1	500
693	1	4	42	1	1	3	3	256	344	768	1032	CoherentMotion_C#v1	1	500
795	1	6	61	2	2	3	3	368	232	1104	696	CoherentMotion_C#v1	1	500
741	0	0	5	0	2	3	3	31	569	93	1707	CoherentMotion_C#v1	1	500
924	0	1	14	1	3	3	3	87	513	261	1539	CoherentMotion_C#v1	1	500
743	1	4	42	3	3	3	3	256	344	768	1032	CoherentMotion_C#v1	1	500
608	1	3	33	1	1	3	3	199	401	597	1203	CoherentMotion_C#v1	1	500
853	0	1	14	3	1	3	3	87	513	261	1539	CoherentMotion_C#v1	1	500
977	1	1	14	1	1	3	3	87	513	261	1539	CoherentMotion_C#v1	1	500
813	0	0	5	0	3	3	3	31	569	93	1707	CoherentMotion_C#v1	1	500
792	0	1	14	0	1	3	3	87	513	261	1539	CoherentMotion_C#v1	1	500
737	1	7	70	2	2	3	3	424	176	1272	528	CoherentMotion_C#v1	1	500
905	0	2	23	0	1	3	3	143	457	429	1371	CoherentMotion_C#v1	1	500
742	0	0	5	0	1	3	3	31	569	93	1707	CoherentMotion_C#v1	1	500
540	0	2	23	0	3	3	3	143	457	429	1371	CoherentMotion_C#v1	1	500
1583	1	4	42	0	0	3	3	256	344	768	1032	CoherentMotion_C#v1	1	500
942	0	2	23	3	0	3	3	143	457	429	1371	CoherentMotion_C#v1	1	500
759	0	3	33	0	2	3	3	199	401	597	1203	CoherentMotion_C#v1	1	500
722	1	0	5	0	0	3	3	31	569	93	1707	CoherentMotion_C#v1	1	500
731	0	2	23	2	0	3	3	143	457	429	1371	CoherentMotion_C#v1	1	500
946	1	3	33	0	0	3	3	199	401	597	1203	CoherentMotion_C#v1	1	500
848	1	4	42	2	2	3	3	256	344	768	1032	CoherentMotion_C#v1	1	500
746	1	3	33	1	1	3	3	199	401	597	1203	CoherentMotion_C#v1	1	500
915	1	6	61	3	3	3	3	368	232	1104	696	CoherentMotion_C#v1	1	500
1085	1	4	42	2	2	3	3	256	344	768	1032	CoherentMotion_C#v1	1	500
990	1	6	61	2	2	3	3	368	232	1104	696	CoherentMotion_C#v1	1	500
766	1	3	33	2	2	3	3	199	401	597	1203	CoherentMotion_C#v1	1	500
742	1	7	70	0	0	3	3	424	176	1272	528	CoherentMotion_C#v1	1	500
797	1	4	42	3	3	3	3	256	344	768	1032	CoherentMotion_C#v1	1	500
839	1	2	23	3	3	3	3	143	457	429	1371	CoherentMotion_C#v1	1	500
1265	1	5	51	1	1	3	3	312	288	936	864	CoherentMotion_C#v1	1	500
791	1	5	51	1	1	3	3	312	288	936	864	CoherentMotion_C#v1	1	500
1135	0	1	14	3	1	3	3	87	513	261	1539	CoherentMotion_C#v1	1	500
801	1	2	23	2	2	3	3	143	457	429	1371	CoherentMotion_C#v1	1	500
779	0	0	5	3	2	3	3	31	569	93	1707	CoherentMotion_C#v1	1	500
691	0	4	42	0	3	3	3	256	344	768	1032	CoherentMotion_C#v1	1	500
1898	1	7	70	0	0	3	3	424	176	1272	528	CoherentMotion_C#v1	1	500
861	1	7	70	0	0	3	3	424	176	1272	528	CoherentMotion_C#v1	1	500
795	1	5	51	1	1	3	3	312	288	936	864	CoherentMotion_C#v1	1	500
693	1	2	23	2	2	3	3	143	457	429	1371	CoherentMotion_C#v1	1	500
892	1	7	70	2	2	3	3	424	176	1272	528	CoherentMotion_C#v1	1	500
568	1	7	70	2	2	3	3	424	176	1272	528	CoherentMotion_C#v1	1	500
716	1	6	61	0	0	3	3	368	232	1104	696	CoherentMotion_C#v1	1	500
753	1	6	61	0	0	3	3	368	232	1104	696	CoherentMotion_C#v1	1	500
860	0	1	14	2	1	3	3	87	513	261	1539	CoherentMotion_C#v1	1	500
2789	1	2	23	2	2	3	3	143	457	429	1371	CoherentMotion_C#v1	1	500
818	1	7	70	1	1	3	3	424	176	1272	528	CoherentMotion_C#v1	1	500
636	1	1	14	2	2	3	3	87	513	261	1539	CoherentMotion_C#v1	1	500
545	1	0	5	2	2	3	3	31	569	93	1707	CoherentMotion_C#v1	1	500
822	1	4	42	1	1	3	3	256	344	768	1032	CoherentMotion_C#v1	1	500
657	1	4	42	1	1	3	3	256	344	768	1032	CoherentMotion_C#v1	1	500
902	1	0	5	1	1	3	3	31	569	93	1707	CoherentMotion_C#v1	1	500
1250	1	2	23	1	1	3	3	143	457	429	1371	CoherentMotion_C#v1	1	500
743	1	4	42	0	0	3	3	256	344	768	1032	CoherentMotion_C#v1	1	500
559	0	0	5	0	1	3	3	31	569	93	1707	CoherentMotion_C#v1	1	500
817	1	6	61	3	3	3	3	368	232	1104	696	CoherentMotion_C#v1	1	500
1387	0	7	70	1	0	3	3	424	176	1272	528	CoherentMotion_C#v1	1	500
613	0	2	23	2	1	3	3	143	457	429	1371	CoherentMotion_C#v1	1	500
1113	1	5	51	3	3	3	3	312	288	936	864	CoherentMotion_C#v1	1	500
1353	1	4	42	2	2	3	3	256	344	768	1032	CoherentMotion_C#v1	1	500
914	1	6	61	0	0	3	3	368	232	1104	696	CoherentMotion_C#v1	1	500
845	1	6	61	1	1	3	3	368	232	1104	696	CoherentMotion_C#v1	1	500
902	1	7	70	2	2	3	3	424	176	1272	528	CoherentMotion_C#v1	1	500
1013	1	7	70	1	1	3	3	424	176	1272	528	CoherentMotion_C#v1	1	500
901	1	3	33	2	2	3	3	199	401	597	1203	CoherentMotion_C#v1	1	500
817	1	5	51	3	3	3	3	312	288	936	864	CoherentMotion_C#v1	1	500
714	1	6	61	1	1	3	3	368	232	1104	696	CoherentMotion_C#v1	1	500
654	1	5	51	1	1	3	3	312	288	936	864	CoherentMotion_C#v1	1	500
552	1	6	61	1	1	3	3	368	232	1104	696	CoherentMotion_C#v1	1	500
714	1	2	23	2	2	3	3	143	457	429	1371	CoherentMotion_C#v1	1	500
784	0	0	5	1	2	3	3	31	569	93	1707	CoherentMotion_C#v1	1	500
650	1	5	51	0	0	3	3	312	288	936	864	CoherentMotion_C#v1	1	500
1055	0	3	33	3	1	3	3	199	401	597	1203	CoherentMotion_C#v1	1	500
672	1	5	51	1	1	3	3	312	288	936	864	CoherentMotion_C#v1	1	500
693	1	6	61	0	0	3	3	368	232	1104	696	CoherentMotion_C#v1	1	500
685	1	4	42	0	0	3	3	256	344	768	1032	CoherentMotion_C#v1	1	500
563	1	5	51	1	1	3	3	312	288	936	864	CoherentMotion_C#v1	1	500
567	1	4	42	0	0	3	3	256	344	768	1032	CoherentMotion_C#v1	1	500
729	0	1	14	1	0	3	3	87	513	261	1539	CoherentMotion_C#v1	1	500
1329	0	0	5	0	1	3	3	31	569	93	1707	CoherentMotion_C#v1	1	500
966	0	0	5	2	3	3	3	31	569	93	1707	CoherentMotion_C#v1	1	500
705	1	5	51	3	3	3	3	312	288	936	864	CoherentMotion_C#v1	1	500
908	1	4	42	1	1	3	3	256	344	768	1032	CoherentMotion_C#v1	1	500
728	1	5	51	3	3	3	3	312	288	936	864	CoherentMotion_C#v1	1	500
720	1	3	33	0	0	3	3	199	401	597	1203	CoherentMotion_C#v1	1	500
649	1	7	70	1	1	3	3	424	176	1272	528	CoherentMotion_C#v1	1	500
701	0	2	23	2	1	3	3	143	457	429	1371	CoherentMotion_C#v1	1	500
980	1	3	33	1	1	3	3	199	401	597	1203	CoherentMotion_C#v1	1	500
707	1	7	70	1	1	3	3	424	176	1272	528	CoherentMotion_C#v1	1	500
759	1	6	61	0	0	3	3	368	232	1104	696	CoherentMotion_C#v1	1	500
851	1	4	42	2	2	3	3	256	344	768	1032	CoherentMotion_C#v1	1	500
701	1	0	5	1	1	3	3	31	569	93	1707	CoherentMotion_C#v1	1	500
804	1	5	51	2	2	3	3	312	288	936	864	CoherentMotion_C#v1	1	500
765	1	5	51	1	1	3	3	312	288	936	864	CoherentMotion_C#v1	1	500
674	1	1	14	2	2	3	3	87	513	261	1539	CoherentMotion_C#v1	1	500
715	1	4	42	3	3	3	3	256	344	768	1032	CoherentMotion_C#v1	1	500
835	1	2	23	1	1	3	3	143	457	429	1371	CoherentMotion_C#v1	1	500
846	1	6	61	2	2	3	3	368	232	1104	696	CoherentMotion_C#v1	1	500
917	1	2	23	3	3	3	3	143	457	429	1371	CoherentMotion_C#v1	1	500
598	1	5	51	0	0	3	3	312	288	936	864	CoherentMotion_C#v1	1	500
953	1	3	33	1	1	3	3	199	401	597	1203	CoherentMotion_C#v1	1	500
985	1	2	23	1	1	3	3	143	457	429	1371	CoherentMotion_C#v1	1	500
690	0	2	23	3	1	3	3	143	457	429	1371	CoherentMotion_C#v1	1	500
1085	0	1	14	0	2	3	3	87	513	261	1539	CoherentMotion_C#v1	1	500
751	1	2	23	1	1	3	3	143	457	429	1371	CoherentMotion_C#v1	1	500
935	0	3	33	1	3	3	3	199	401	597	1203	CoherentMotion_C#v1	1	500
542	0	0	5	2	0	3	3	31	569	93	1707	CoherentMotion_C#v1	1	500
1175	0	5	51	1	0	3	3	312	288	936	864	CoherentMotion_C#v1	1	500
587	1	7	70	0	0	3	3	424	176	1272	528	CoherentMotion_C#v1	1	500
927	1	3	33	2	2	3	3	199	401	597	1203	CoherentMotion_C#v1	1	500
845	1	5	51	0	0	3	3	312	288	936	864	CoherentMotion_C#v1	1	500
839	1	2	23	2	2	3	3	143	457	429	1371	CoherentMotion_C#v1	1	500
753	0	0	5	0	1	3	3	31	569	93	1707	CoherentMotion_C#v1	1	500
986	0	3	33	0	1	3	3	199	401	597	1203	CoherentMotion_C#v1	1	500
744	1	0	5	1	1	3	3	31	569	93	1707	CoherentMotion_C#v1	1	500
593	0	6	61	1	3	3	3	368	232	1104	696	CoherentMotion_C#v1	1	500
1329	1	6	61	3	3	3	3	368	232	1104	696	CoherentMotion_C#v1	1	500
651	0	0	5	2	3	3	3	31	569	93	1707	CoherentMotion_C#v1	1	500
786	1	5	51	2	2	3	3	312	288	936	864	CoherentMotion_C#v1	1	500
650	1	7	70	2	2	3	3	424	176	1272	528	CoherentMotion_C#v1	1	500
749	1	6	61	0	0	3	3	368	232	1104	696	CoherentMotion_C#v1	1	500
904	1	1	14	3	3	3	3	87	513	261	1539	CoherentMotion_C#v1	1	500
933	0	1	14	0	3	3	3	87	513	261	1539	CoherentMotion_C#v1	1	500
1120	0	1	14	3	1	3	3	87	513	261	1539	CoherentMotion_C#v1	1	500
815	1	7	70	2	2	3	3	424	176	1272	528	CoherentMotion_C#v1	1	500
621	0	1	14	1	2	3	3	87	513	261	1539	CoherentMotion_C#v1	1	500
577	0	2	23	2	3	3	3	143	457	429	1371	CoherentMotion_C#v1	1	500
1029	1	7	70	2	2	3	3	424	176	1272	528	CoherentMotion_C#v1	1	500
869	1	5	51	0	0	3	3	312	288	936	864	CoherentMotion_C#v1	1	500
735	1	6	61	0	0	3	3	368	232	1104	696	CoherentMotion_C#v1	1	500
1544	0	4	42	2	0	3	3	256	344	768	1032	CoherentMotion_C#v1	1	500
1013	1	7	70	3	3	3	3	424	176	1272	528	CoherentMotion_C#v1	1	500
773	1	7	70	2	2	3	3	424	176	1272	528	CoherentMotion_C#v1	1	500
872	1	3	33	1	1	3	3	199	401	597	1203	CoherentMotion_C#v1	1	500
1608	0	4	42	1	3	3	3	256	344	768	1032	CoherentMotion_C#v1	1	500
709	1	5	51	1	1	3	3	312	288	936	864	CoherentMotion_C#v1	1	500
605	1	4	42	1	1	3	3	256	344	768	1032	CoherentMotion_C#v1	1	500
706	1	6	61	1	1	3	3	368	232	1104	696	CoherentMotion_C#v1	1	500
542	0	0	5	0	1	3	3	31	569	93	1707	CoherentMotion_C#v1	1	500
543	1	6	61	1	1	3	3	368	232	1104	696	CoherentMotion_C#v1	1	500
702	1	0	5	0	0	3	3	31	569	93	1707	CoherentMotion_C#v1	1	500
1781	0	4	42	2	1	3	3	256	344	768	1032	CoherentMotion_C#v1	1	500
1076	1	3	33	1	1	3	3	199	401	597	1203	CoherentMotion_C#v1	1	500
680	1	7	70	3	3	3	3	424	176	1272	528	CoherentMotion_C#v1	1	500
830	0	0	5	2	3	3	3	31	569	93	1707	CoherentMotion_C#v1	1	500
889	1	4	42	1	1	3	3	256	344	768	1032	CoherentMotion_C#v1	1	500
562	0	4	42	3	1	3	3	256	344	768	1032	CoherentMotion_C#v1	1	500
872	1	3	33	0	0	3	3	199	401	597	1203	CoherentMotion_C#v1	1	500
851	0	3	33	2	0	3	3	199	401	597	1203	CoherentMotion_C#v1	1	500
650	1	2	23	0	0	3	3	143	457	429	1371	CoherentMotion_C#v1	1	500
752	1	5	51	2	2	3	3	312	288	936	864	CoherentMotion_C#v1	1	500
600	0	1	14	0	2	3	3	87	513	261	1539	CoherentMotion_C#v1	1	500
543	0	1	14	0	2	3	3	87	513	261	1539	CoherentMotion_C#v1	1	500
656	1	2	23	1	1	3	3	143	457	429	1371	CoherentMotion_C#v1	1	500
821	1	5	51	2	2	3	3	312	288	936	864	CoherentMotion_C#v1	1	500
703	1	0	5	2	2	3	3	31	569	93	1707	CoherentMotion_C#v1	1	500
543	0	0	5	1	2	3	3	31	569	93	1707	CoherentMotion_C#v1	1	500
664	1	6	61	3	3	3	3	368	232	1104	696	CoherentMotion_C#v1	1	500
574	1	4	42	3	3	3	3	256	344	768	1032	CoherentMotion_C#v1	1	500
722	1	7	70	2	2	3	3	424	176	1272	528	CoherentMotion_C#v1	1	500
713	1	0	5	3	3	3	3	31	569	93	1707	CoherentMotion_C#v1	1	500
653	0	3	33	0	3	3	3	199	401	597	1203	CoherentMotion_C#v1	1	500
2391	1	6	61	3	3	3	3	368	232	1104	696	CoherentMotion_C#v1	1	500
601	1	6	61	2	2	3	3	368	232	1104	696	CoherentMotion_C#v1	1	500
543	0	2	23	0	2	3	3	143	457	429	1371	CoherentMotion_C#v1	1	500
639	1	5	51	2	2	3	3	312	288	936	864	CoherentMotion_C#v1	1	500
1525	1	6	61	3	3	3	3	368	232	1104	696	CoherentMotion_C#v1	1	500
608	1	6	61	3	3	3	3	368	232	1104	696	CoherentMotion_C#v1	1	500
677	0	1	14	0	2	3	3	87	513	261	1539	CoherentMotion_C#v1	1	500
1224	1	7	70	3	3	3	3	424	176	1272	528	CoherentMotion_C#v1	1	500
545	1	6	61	3	3	3	3	368	232	1104	696	CoherentMotion_C#v1	1	500
643	1	1	14	3	3	3	3	87	513	261	1539	CoherentMotion_C#v1	1	500
549	0	1	14	0	3	3	3	87	513	261	1539	CoherentMotion_C#v1	1	500
812	0	1	14	3	2	3	3	87	513	261	1539	CoherentMotion_C#v1	1	500
678	1	7	70	3	3	3	3	424	176	1272	528	CoherentMotion_C#v1	1	500
748	0	3	33	2	3	3	3	199	401	597	1203	CoherentMotion_C#v1	1	500
644	0	4	42	1	2	3	3	256	344	768	1032	CoherentMotion_C#v1	1	500
810	0	1	14	1	2	3	3	87	513	261	1539	CoherentMotion_C#v1	1	500
1587	0	2	23	1	3	3	3	143	457	429	1371	CoherentMotion_C#v1	1	500
800	0	4	42	2	3	3	3	256	344	768	1032	CoherentMotion_C#v1	1	500
827	1	7	70	3	3	3	3	424	176	1272	528	CoherentMotion_C#v1	1	500
725	1	6	61	1	1	3	3	368	232	1104	696	CoherentMotion_C#v1	1	500
812	0	0	5	0	2	3	3	31	569	93	1707	CoherentMotion_C#v1	1	500
694	0	0	5	2	1	3	3	31	569	93	1707	CoherentMotion_C#v1	1	500
685	1	4	42	3	3	3	3	256	344	768	1032	CoherentMotion_C#v1	1	500
1426	0	3	33	2	0	3	3	199	401	597	1203	CoherentMotion_C#v1	1	500
539	0	0	5	3	1	3	3	31	569	93	1707	CoherentMotion_C#v1	1	500
1230	0	2	23	0	2	3	3	143	457	429	1371	CoherentMotion_C#v1	1	500
787	0	2	23	2	3	3	3	143	457	429	1371	CoherentMotion_C#v1	1	500
1133	0	1	14	2	0	3	3	87	513	261	1539	CoherentMotion_C#v1	1	500
862	0	1	14	3	1	3	3	87	513	261	1539	CoherentMotion_C#v1	1	500
618	1	2	23	1	1	3	3	143	457	429	1371	CoherentMotion_C#v1	1	500
571	1	3	33	1	1	3	3	199	401	597	1203	CoherentMotion_C#v1	1	500
627	1	3	33	1	1	3	3	199	401	597	1203	CoherentMotion_C#v1	1	500
743	1	3	33	1	1	3	3	199	401	597	1203	CoherentMotion_C#v1	1	500
1055	1	0	5	1	1	3	3	31	569	93	1707	CoherentMotion_C#v1	1	500
1022	0	0	5	0	1	3	3	31	569	93	1707	CoherentMotion_C#v1	1	500
1181	1	4	42	0	0	3	3	256	344	768	1032	CoherentMotion_C#v1	1	500
642	1	7	70	3	3	3	3	424	176	1272	528	CoherentMotion_C#v1	1	500
934	1	2	23	3	3	3	3	143	457	429	1371	CoherentMotion_C#v1	1	500
723	1	6	61	0	0	3	3	368	232	1104	696	CoherentMotion_C#v1	1	500
698	1	1	14	0	0	3	3	87	513	261	1539	CoherentMotion_C#v1	1	500
802	1	4	42	3	3	3	3	256	344	768	1032	CoherentMotion_C#v1	1	500
747	1	4	42	1	1	3	3	256	344	768	1032	CoherentMotion_C#v1	1	500
642	1	2	23	0	0	3	3	143	457	429	1371	CoherentMotion_C#v1	1	500
586	1	5	51	0	0	3	3	312	288	936	864	CoherentMotion_C#v1	1	500
878	1	2	23	2	2	3	3	143	457	429	1371	CoherentMotion_C#v1	1	500
549	0	3	33	1	3	3	3	199	401	597	1203	CoherentMotion_C#v1	1	500
747	1	6	61	3	3	3	3	368	232	1104	696	CoherentMotion_C#v1	1	500
866	1	2	23	2	2	3	3	143	457	429	1371	CoherentMotion_C#v1	1	500
990	0	0	5	0	3	3	3	31	569	93	1707	CoherentMotion_C#v1	1	500
1421	1	2	23	2	2	3	3	143	457	429	1371	CoherentMotion_C#v1	1	500
1031	0	3	33	0	2	3	3	199	401	597	1203	CoherentMotion_C#v1	1	500
1125	0	1	14	3	2	3	3	87	513	261	1539	CoherentMotion_C#v1	1	500
1031	0	0	5	3	2	3	3	31	569	93	1707	CoherentMotion_C#v1	1	500
2519	0	5	51	2	3	3	3	312	288	936	864	CoherentMotion_C#v1	1	500
844	0	1	14	1	3	3	3	87	513	261	1539	CoherentMotion_C#v1	1	500
742	1	2	23	2	2	3	3	143	457	429	1371	CoherentMotion_C#v1	1	500
718	1	7	70	0	0	3	3	424	176	1272	528	CoherentMotion_C#v1	1	500
741	1	3	33	0	0	3	3	199	401	597	1203	CoherentMotion_C#v1	1	500
541	1	4	42	1	1	3	3	256	344	768	1032	CoherentMotion_C#v1	1	500
624	1	7	70	0	0	3	3	424	176	1272	528	CoherentMotion_C#v1	1	500
677	1	5	51	0	0	3	3	312	288	936	864	CoherentMotion_C#v1	1	500
619	1	2	23	3	3	3	3	143	457	429	1371	CoherentMotion_C#v1	1	500
672	1	7	70	1	1	3	3	424	176	1272	528	CoherentMotion_C#v1	1	500
726	1	4	42	0	0	3	3	256	344	768	1032	CoherentMotion_C#v1	1	500
733	0	1	14	3	0	3	3	87	513	261	1539	CoherentMotion_C#v1	1	500
629	1	0	5	2	2	3	3	31	569	93	1707	CoherentMotion_C#v1	1	500
810	1	7	70	0	0	3	3	424	176	1272	528	CoherentMotion_C#v1	1	500
836	1	5	51	2	2	3	3	312	288	936	864	CoherentMotion_C#v1	1	500
638	1	7	70	1	1	3	3	424	176	1272	528	CoherentMotion_C#v1	1	500
708	1	5	51	3	3	3	3	312	288	936	864	CoherentMotion_C#v1	1	500
551	1	6	61	1	1	3	3	368	232	1104	696	CoherentMotion_C#v1	1	500
670	1	3	33	0	0	3	3	199	401	597	1203	CoherentMotion_C#v1	1	500
545	1	2	23	2	2	3	3	143	457	429	1371	CoherentMotion_C#v1	1	500
853	0	1	14	0	3	3	3	87	513	261	1539	CoherentMotion_C#v1	1	500
670	0	2	23	1	0	3	3	143	457	429	1371	CoherentMotion_C#v1	1	500
872	0	2	23	1	2	3	3	143	457	429	1371	CoherentMotion_C#v1	1	500
706	0	1	14	0	1	3	3	87	513	261	1539	CoherentMotion_C#v1	1	500
650	0	6	61	2	3	3	3	368	232	1104	696	CoherentMotion_C#v1	1	500
1040	1	3	33	2	2	3	3	199	401	597	1203	CoherentMotion_C#v1	1	500
896	1	0	5	2	2	3	3	31	569	93	1707	CoherentMotion_C#v1	1	500
859	0	0	5	1	2	3	3	31	569	93	1707	CoherentMotion_C#v1	1	500
540	0	2	23	0	2	3	3	143	457	429	1371	CoherentMotion_C#v1	1	500
540	1	2	23	3	3	3	3	143	457	429	1371	CoherentMotion_C#v1	1	500
792	1	3	33	3	3	3	3	199	401	597	1203	CoherentMotion_C#v1	1	500
708	1	6	61	1	1	3	3	368	232	1104	696	CoherentMotion_C#v1	1	500
795	0	1	14	0	1	3	3	87	513	261	1539	CoherentMotion_C#v1	1	500
