# Supplementary material for: The Leuven Embedded Figures Test (L-EFT): measuring perception, intelligence or executive function?
Source: PeerJ. 2018 Mar 26;6:e4524. doi: 10.7717/peerj.4524 (PMC5875396; doi:10.7717/peerj.4524)
Supplement: Supplemental Information 9 [file peerj-06-4524-s009.zip › Study 1/CoherentMotion/120010CoherentMotion.csv]

ReactionTime	Accuracy	CoherenceLevel	CoherenceValue	StimDirection	RespDirection	G_MeanCoherentSpeed	G_MeanRandomSpeed	TotalCoherent	TotalRandom	TotalCoherentSpeed	TotalRandomSpeed	TestID	MainPrac	MotionDuration
2321	1	7	70	3	3	3	3	424	176	1272	528	CoherentMotion_C#v1	0	1000
1491	0	1	14	0	1	3	3	87	513	261	1539	CoherentMotion_C#v1	0	1000
3919	1	3	33	2	2	3	3	199	401	597	1203	CoherentMotion_C#v1	0	1000
1898	1	4	42	3	3	3	3	256	344	768	1032	CoherentMotion_C#v1	0	1000
1455	1	6	61	1	1	3	3	368	232	1104	696	CoherentMotion_C#v1	0	1000
1216	0	0	5	1	2	3	3	31	569	93	1707	CoherentMotion_C#v1	0	1000
1557	1	3	33	0	0	3	3	199	401	597	1203	CoherentMotion_C#v1	0	1000
2098	1	1	14	2	2	3	3	87	513	261	1539	CoherentMotion_C#v1	0	1000
1845	0	1	14	3	0	3	3	87	513	261	1539	CoherentMotion_C#v1	0	1000
1649	1	6	61	2	2	3	3	368	232	1104	696	CoherentMotion_C#v1	0	1000
1351	0	4	42	2	1	3	3	256	344	768	1032	CoherentMotion_C#v1	0	1000
1336	0	1	14	0	3	3	3	87	513	261	1539	CoherentMotion_C#v1	0	1000
1247	1	2	23	1	1	3	3	143	457	429	1371	CoherentMotion_C#v1	0	1000
1420	1	1	14	0	0	3	3	87	513	261	1539	CoherentMotion_C#v1	0	1000
1618	1	5	51	0	0	3	3	312	288	936	864	CoherentMotion_C#v1	0	1000
1060	1	2	23	1	1	3	3	143	457	429	1371	CoherentMotion_C#v1	0	1000
1342	0	4	42	0	2	3	3	256	344	768	1032	CoherentMotion_C#v1	0	1000
1541	1	1	14	3	3	3	3	87	513	261	1539	CoherentMotion_C#v1	0	1000
1345	1	6	61	0	0	3	3	368	232	1104	696	CoherentMotion_C#v1	0	1000
1401	0	6	61	0	2	3	3	368	232	1104	696	CoherentMotion_C#v1	0	1000
1337	1	4	42	0	0	3	3	256	344	768	1032	CoherentMotion_C#v1	0	1000
1504	1	5	51	3	3	3	3	312	288	936	864	CoherentMotion_C#v1	0	1000
1308	1	5	51	0	0	3	3	312	288	936	864	CoherentMotion_C#v1	0	1000
1388	0	1	14	2	1	3	3	87	513	261	1539	CoherentMotion_C#v1	0	1000
1728	1	1	14	0	0	3	3	87	513	261	1539	CoherentMotion_C#v1	0	1000
1311	1	7	70	3	3	3	3	424	176	1272	528	CoherentMotion_C#v1	0	1000
1325	1	7	70	2	2	3	3	424	176	1272	528	CoherentMotion_C#v1	0	1000
1287	1	6	61	0	0	3	3	368	232	1104	696	CoherentMotion_C#v1	0	1000
1317	0	2	23	3	1	3	3	143	457	429	1371	CoherentMotion_C#v1	0	1000
1192	1	5	51	2	2	3	3	312	288	936	864	CoherentMotion_C#v1	0	1000
1395	0	0	5	2	1	3	3	31	569	93	1707	CoherentMotion_C#v1	0	1000
1285	0	1	14	2	3	3	3	87	513	261	1539	CoherentMotion_C#v1	0	1000
1283	1	1	14	0	0	3	3	87	513	261	1539	CoherentMotion_C#v1	0	1000
1369	1	7	70	0	0	3	3	424	176	1272	528	CoherentMotion_C#v1	0	1000
1296	1	1	14	0	0	3	3	87	513	261	1539	CoherentMotion_C#v1	0	1000
1270	1	7	70	0	0	3	3	424	176	1272	528	CoherentMotion_C#v1	0	1000
1299	1	4	42	3	3	3	3	256	344	768	1032	CoherentMotion_C#v1	0	1000
1312	1	6	61	1	1	3	3	368	232	1104	696	CoherentMotion_C#v1	0	1000
1296	1	3	33	0	0	3	3	199	401	597	1203	CoherentMotion_C#v1	0	1000
1350	1	0	5	0	0	3	3	31	569	93	1707	CoherentMotion_C#v1	0	1000
1310	0	0	5	2	0	3	3	31	569	93	1707	CoherentMotion_C#v1	0	1000
1205	1	7	70	1	1	3	3	424	176	1272	528	CoherentMotion_C#v1	0	1000
1327	1	4	42	1	1	3	3	256	344	768	1032	CoherentMotion_C#v1	0	1000
1150	1	4	42	2	2	3	3	256	344	768	1032	CoherentMotion_C#v1	0	1000
1119	0	2	23	2	0	3	3	143	457	429	1371	CoherentMotion_C#v1	0	1000
1122	1	7	70	0	0	3	3	424	176	1272	528	CoherentMotion_C#v1	0	1000
1364	0	0	5	3	0	3	3	31	569	93	1707	CoherentMotion_C#v1	0	1000
1282	1	2	23	1	1	3	3	143	457	429	1371	CoherentMotion_C#v1	0	1000
1314	1	2	23	3	3	3	3	143	457	429	1371	CoherentMotion_C#v1	0	1000
1206	1	7	70	2	2	3	3	424	176	1272	528	CoherentMotion_C#v1	0	1000
1299	1	3	33	3	3	3	3	199	401	597	1203	CoherentMotion_C#v1	0	1000
1330	0	1	14	3	1	3	3	87	513	261	1539	CoherentMotion_C#v1	0	1000
1224	1	2	23	3	3	3	3	143	457	429	1371	CoherentMotion_C#v1	0	1000
1438	0	0	5	1	3	3	3	31	569	93	1707	CoherentMotion_C#v1	0	1000
1335	0	1	14	1	3	3	3	87	513	261	1539	CoherentMotion_C#v1	0	1000
1318	0	1	14	2	1	3	3	87	513	261	1539	CoherentMotion_C#v1	0	1000
1265	1	7	70	1	1	3	3	424	176	1272	528	CoherentMotion_C#v1	0	1000
1345	1	4	42	0	0	3	3	256	344	768	1032	CoherentMotion_C#v1	0	1000
1162	1	1	14	2	2	3	3	87	513	261	1539	CoherentMotion_C#v1	0	1000
1332	0	2	23	2	0	3	3	143	457	429	1371	CoherentMotion_C#v1	0	1000
1066	1	4	42	1	1	3	3	256	344	768	1032	CoherentMotion_C#v1	0	1000
1186	1	7	70	3	3	3	3	424	176	1272	528	CoherentMotion_C#v1	0	1000
1254	1	5	51	3	3	3	3	312	288	936	864	CoherentMotion_C#v1	0	1000
1105	1	4	42	2	2	3	3	256	344	768	1032	CoherentMotion_C#v1	0	1000
1023	1	6	61	2	2	3	3	368	232	1104	696	CoherentMotion_C#v1	0	1000
1204	1	3	33	1	1	3	3	199	401	597	1203	CoherentMotion_C#v1	0	1000
1064	1	6	61	0	0	3	3	368	232	1104	696	CoherentMotion_C#v1	0	1000
1124	0	2	23	0	2	3	3	143	457	429	1371	CoherentMotion_C#v1	0	1000
1025	1	4	42	2	2	3	3	256	344	768	1032	CoherentMotion_C#v1	0	1000
1153	1	6	61	1	1	3	3	368	232	1104	696	CoherentMotion_C#v1	0	1000
1025	1	3	33	3	3	3	3	199	401	597	1203	CoherentMotion_C#v1	0	1000
2258	1	7	70	2	2	3	3	424	176	1272	528	CoherentMotion_C#v1	0	1000
1398	1	6	61	1	1	3	3	368	232	1104	696	CoherentMotion_C#v1	0	1000
1371	0	1	14	0	3	3	3	87	513	261	1539	CoherentMotion_C#v1	0	1000
1338	0	0	5	0	2	3	3	31	569	93	1707	CoherentMotion_C#v1	0	1000
1297	0	0	5	3	0	3	3	31	569	93	1707	CoherentMotion_C#v1	0	1000
1216	1	5	51	3	3	3	3	312	288	936	864	CoherentMotion_C#v1	0	1000
1257	1	5	51	2	2	3	3	312	288	936	864	CoherentMotion_C#v1	0	1000
1074	1	7	70	1	1	3	3	424	176	1272	528	CoherentMotion_C#v1	0	1000
1107	1	3	33	3	3	3	3	199	401	597	1203	CoherentMotion_C#v1	0	1000
808	1	5	51	1	1	3	3	312	288	936	864	CoherentMotion_C#v1	1	500
1066	1	0	5	2	2	3	3	31	569	93	1707	CoherentMotion_C#v1	1	500
1007	1	0	5	0	0	3	3	31	569	93	1707	CoherentMotion_C#v1	1	500
910	1	5	51	0	0	3	3	312	288	936	864	CoherentMotion_C#v1	1	500
757	1	7	70	3	3	3	3	424	176	1272	528	CoherentMotion_C#v1	1	500
855	0	1	14	2	0	3	3	87	513	261	1539	CoherentMotion_C#v1	1	500
880	0	1	14	3	2	3	3	87	513	261	1539	CoherentMotion_C#v1	1	500
902	1	5	51	2	2	3	3	312	288	936	864	CoherentMotion_C#v1	1	500
699	1	4	42	1	1	3	3	256	344	768	1032	CoherentMotion_C#v1	1	500
879	0	3	33	0	1	3	3	199	401	597	1203	CoherentMotion_C#v1	1	500
852	1	3	33	1	1	3	3	199	401	597	1203	CoherentMotion_C#v1	1	500
910	1	4	42	0	0	3	3	256	344	768	1032	CoherentMotion_C#v1	1	500
843	1	6	61	0	0	3	3	368	232	1104	696	CoherentMotion_C#v1	1	500
782	0	0	5	0	2	3	3	31	569	93	1707	CoherentMotion_C#v1	1	500
791	1	2	23	3	3	3	3	143	457	429	1371	CoherentMotion_C#v1	1	500
820	1	5	51	3	3	3	3	312	288	936	864	CoherentMotion_C#v1	1	500
826	1	2	23	0	0	3	3	143	457	429	1371	CoherentMotion_C#v1	1	500
980	1	0	5	2	2	3	3	31	569	93	1707	CoherentMotion_C#v1	1	500
923	1	6	61	3	3	3	3	368	232	1104	696	CoherentMotion_C#v1	1	500
847	1	3	33	1	1	3	3	199	401	597	1203	CoherentMotion_C#v1	1	500
881	1	0	5	1	1	3	3	31	569	93	1707	CoherentMotion_C#v1	1	500
908	1	0	5	1	1	3	3	31	569	93	1707	CoherentMotion_C#v1	1	500
911	0	0	5	3	1	3	3	31	569	93	1707	CoherentMotion_C#v1	1	500
749	1	6	61	2	2	3	3	368	232	1104	696	CoherentMotion_C#v1	1	500
874	1	4	42	1	1	3	3	256	344	768	1032	CoherentMotion_C#v1	1	500
877	1	2	23	0	0	3	3	143	457	429	1371	CoherentMotion_C#v1	1	500
844	1	4	42	2	2	3	3	256	344	768	1032	CoherentMotion_C#v1	1	500
751	1	6	61	0	0	3	3	368	232	1104	696	CoherentMotion_C#v1	1	500
750	1	1	14	2	2	3	3	87	513	261	1539	CoherentMotion_C#v1	1	500
749	1	3	33	1	1	3	3	199	401	597	1203	CoherentMotion_C#v1	1	500
778	1	1	14	3	3	3	3	87	513	261	1539	CoherentMotion_C#v1	1	500
779	1	7	70	3	3	3	3	424	176	1272	528	CoherentMotion_C#v1	1	500
716	1	4	42	0	0	3	3	256	344	768	1032	CoherentMotion_C#v1	1	500
686	1	3	33	1	1	3	3	199	401	597	1203	CoherentMotion_C#v1	1	500
966	0	0	5	3	0	3	3	31	569	93	1707	CoherentMotion_C#v1	1	500
660	1	5	51	2	2	3	3	312	288	936	864	CoherentMotion_C#v1	1	500
785	1	7	70	1	1	3	3	424	176	1272	528	CoherentMotion_C#v1	1	500
932	1	3	33	2	2	3	3	199	401	597	1203	CoherentMotion_C#v1	1	500
759	1	7	70	3	3	3	3	424	176	1272	528	CoherentMotion_C#v1	1	500
956	0	1	14	1	2	3	3	87	513	261	1539	CoherentMotion_C#v1	1	500
725	0	4	42	3	2	3	3	256	344	768	1032	CoherentMotion_C#v1	1	500
941	0	0	5	3	0	3	3	31	569	93	1707	CoherentMotion_C#v1	1	500
769	1	6	61	1	1	3	3	368	232	1104	696	CoherentMotion_C#v1	1	500
768	1	5	51	3	3	3	3	312	288	936	864	CoherentMotion_C#v1	1	500
780	0	4	42	0	2	3	3	256	344	768	1032	CoherentMotion_C#v1	1	500
812	1	3	33	2	2	3	3	199	401	597	1203	CoherentMotion_C#v1	1	500
727	1	5	51	3	3	3	3	312	288	936	864	CoherentMotion_C#v1	1	500
613	1	3	33	0	0	3	3	199	401	597	1203	CoherentMotion_C#v1	1	500
970	0	0	5	1	0	3	3	31	569	93	1707	CoherentMotion_C#v1	1	500
809	1	6	61	2	2	3	3	368	232	1104	696	CoherentMotion_C#v1	1	500
706	1	6	61	3	3	3	3	368	232	1104	696	CoherentMotion_C#v1	1	500
984	1	5	51	2	2	3	3	312	288	936	864	CoherentMotion_C#v1	1	500
720	1	5	51	1	1	3	3	312	288	936	864	CoherentMotion_C#v1	1	500
759	1	5	51	0	0	3	3	312	288	936	864	CoherentMotion_C#v1	1	500
976	1	2	23	3	3	3	3	143	457	429	1371	CoherentMotion_C#v1	1	500
974	1	0	5	0	0	3	3	31	569	93	1707	CoherentMotion_C#v1	1	500
836	0	0	5	1	3	3	3	31	569	93	1707	CoherentMotion_C#v1	1	500
766	1	7	70	3	3	3	3	424	176	1272	528	CoherentMotion_C#v1	1	500
899	0	0	5	3	2	3	3	31	569	93	1707	CoherentMotion_C#v1	1	500
795	1	3	33	0	0	3	3	199	401	597	1203	CoherentMotion_C#v1	1	500
708	1	3	33	3	3	3	3	199	401	597	1203	CoherentMotion_C#v1	1	500
658	1	1	14	1	1	3	3	87	513	261	1539	CoherentMotion_C#v1	1	500
609	1	1	14	0	0	3	3	87	513	261	1539	CoherentMotion_C#v1	1	500
837	0	0	5	2	0	3	3	31	569	93	1707	CoherentMotion_C#v1	1	500
800	0	2	23	0	1	3	3	143	457	429	1371	CoherentMotion_C#v1	1	500
854	1	0	5	3	3	3	3	31	569	93	1707	CoherentMotion_C#v1	1	500
837	1	5	51	3	3	3	3	312	288	936	864	CoherentMotion_C#v1	1	500
934	0	3	33	2	3	3	3	199	401	597	1203	CoherentMotion_C#v1	1	500
907	1	7	70	2	2	3	3	424	176	1272	528	CoherentMotion_C#v1	1	500
799	1	6	61	2	2	3	3	368	232	1104	696	CoherentMotion_C#v1	1	500
680	1	5	51	3	3	3	3	312	288	936	864	CoherentMotion_C#v1	1	500
743	1	0	5	1	1	3	3	31	569	93	1707	CoherentMotion_C#v1	1	500
744	1	6	61	1	1	3	3	368	232	1104	696	CoherentMotion_C#v1	1	500
857	0	0	5	3	2	3	3	31	569	93	1707	CoherentMotion_C#v1	1	500
716	1	6	61	0	0	3	3	368	232	1104	696	CoherentMotion_C#v1	1	500
771	1	2	23	1	1	3	3	143	457	429	1371	CoherentMotion_C#v1	1	500
843	1	3	33	1	1	3	3	199	401	597	1203	CoherentMotion_C#v1	1	500
822	1	7	70	3	3	3	3	424	176	1272	528	CoherentMotion_C#v1	1	500
1257	1	1	14	0	0	3	3	87	513	261	1539	CoherentMotion_C#v1	1	500
821	1	3	33	2	2	3	3	199	401	597	1203	CoherentMotion_C#v1	1	500
846	0	2	23	1	0	3	3	143	457	429	1371	CoherentMotion_C#v1	1	500
795	1	7	70	0	0	3	3	424	176	1272	528	CoherentMotion_C#v1	1	500
851	0	0	5	0	1	3	3	31	569	93	1707	CoherentMotion_C#v1	1	500
819	0	0	5	0	1	3	3	31	569	93	1707	CoherentMotion_C#v1	1	500
809	1	4	42	1	1	3	3	256	344	768	1032	CoherentMotion_C#v1	1	500
786	1	5	51	0	0	3	3	312	288	936	864	CoherentMotion_C#v1	1	500
1003	1	1	14	3	3	3	3	87	513	261	1539	CoherentMotion_C#v1	1	500
1129	1	2	23	0	0	3	3	143	457	429	1371	CoherentMotion_C#v1	1	500
816	1	3	33	3	3	3	3	199	401	597	1203	CoherentMotion_C#v1	1	500
863	1	0	5	0	0	3	3	31	569	93	1707	CoherentMotion_C#v1	1	500
720	1	4	42	3	3	3	3	256	344	768	1032	CoherentMotion_C#v1	1	500
733	1	5	51	3	3	3	3	312	288	936	864	CoherentMotion_C#v1	1	500
832	1	1	14	3	3	3	3	87	513	261	1539	CoherentMotion_C#v1	1	500
1002	1	7	70	2	2	3	3	424	176	1272	528	CoherentMotion_C#v1	1	500
1112	0	1	14	0	2	3	3	87	513	261	1539	CoherentMotion_C#v1	1	500
729	1	7	70	0	0	3	3	424	176	1272	528	CoherentMotion_C#v1	1	500
888	1	2	23	1	1	3	3	143	457	429	1371	CoherentMotion_C#v1	1	500
725	1	6	61	0	0	3	3	368	232	1104	696	CoherentMotion_C#v1	1	500
644	0	0	5	2	1	3	3	31	569	93	1707	CoherentMotion_C#v1	1	500
666	1	2	23	0	0	3	3	143	457	429	1371	CoherentMotion_C#v1	1	500
656	0	0	5	1	0	3	3	31	569	93	1707	CoherentMotion_C#v1	1	500
785	0	1	14	3	0	3	3	87	513	261	1539	CoherentMotion_C#v1	1	500
835	1	2	23	3	3	3	3	143	457	429	1371	CoherentMotion_C#v1	1	500
777	1	4	42	0	0	3	3	256	344	768	1032	CoherentMotion_C#v1	1	500
1034	1	3	33	0	0	3	3	199	401	597	1203	CoherentMotion_C#v1	1	500
783	1	6	61	2	2	3	3	368	232	1104	696	CoherentMotion_C#v1	1	500
727	1	5	51	2	2	3	3	312	288	936	864	CoherentMotion_C#v1	1	500
629	1	5	51	0	0	3	3	312	288	936	864	CoherentMotion_C#v1	1	500
668	1	6	61	3	3	3	3	368	232	1104	696	CoherentMotion_C#v1	1	500
649	1	6	61	1	1	3	3	368	232	1104	696	CoherentMotion_C#v1	1	500
671	1	3	33	3	3	3	3	199	401	597	1203	CoherentMotion_C#v1	1	500
780	1	3	33	3	3	3	3	199	401	597	1203	CoherentMotion_C#v1	1	500
654	1	7	70	3	3	3	3	424	176	1272	528	CoherentMotion_C#v1	1	500
643	1	6	61	0	0	3	3	368	232	1104	696	CoherentMotion_C#v1	1	500
639	1	6	61	0	0	3	3	368	232	1104	696	CoherentMotion_C#v1	1	500
637	1	4	42	0	0	3	3	256	344	768	1032	CoherentMotion_C#v1	1	500
543	1	4	42	1	1	3	3	256	344	768	1032	CoherentMotion_C#v1	1	500
582	1	4	42	2	2	3	3	256	344	768	1032	CoherentMotion_C#v1	1	500
698	1	7	70	0	0	3	3	424	176	1272	528	CoherentMotion_C#v1	1	500
592	1	5	51	3	3	3	3	312	288	936	864	CoherentMotion_C#v1	1	500
579	1	4	42	2	2	3	3	256	344	768	1032	CoherentMotion_C#v1	1	500
632	1	4	42	1	1	3	3	256	344	768	1032	CoherentMotion_C#v1	1	500
1228	0	0	5	3	0	3	3	31	569	93	1707	CoherentMotion_C#v1	1	500
986	1	6	61	3	3	3	3	368	232	1104	696	CoherentMotion_C#v1	1	500
688	1	5	51	0	0	3	3	312	288	936	864	CoherentMotion_C#v1	1	500
662	1	4	42	1	1	3	3	256	344	768	1032	CoherentMotion_C#v1	1	500
731	1	7	70	3	3	3	3	424	176	1272	528	CoherentMotion_C#v1	1	500
728	1	5	51	2	2	3	3	312	288	936	864	CoherentMotion_C#v1	1	500
836	1	4	42	2	2	3	3	256	344	768	1032	CoherentMotion_C#v1	1	500
819	0	3	33	1	2	3	3	199	401	597	1203	CoherentMotion_C#v1	1	500
872	1	0	5	1	1	3	3	31	569	93	1707	CoherentMotion_C#v1	1	500
778	1	3	33	2	2	3	3	199	401	597	1203	CoherentMotion_C#v1	1	500
684	1	7	70	3	3	3	3	424	176	1272	528	CoherentMotion_C#v1	1	500
839	0	0	5	3	0	3	3	31	569	93	1707	CoherentMotion_C#v1	1	500
853	0	1	14	0	2	3	3	87	513	261	1539	CoherentMotion_C#v1	1	500
727	0	1	14	0	3	3	3	87	513	261	1539	CoherentMotion_C#v1	1	500
580	1	2	23	1	1	3	3	143	457	429	1371	CoherentMotion_C#v1	1	500
848	1	1	14	3	3	3	3	87	513	261	1539	CoherentMotion_C#v1	1	500
783	1	4	42	2	2	3	3	256	344	768	1032	CoherentMotion_C#v1	1	500
615	1	5	51	0	0	3	3	312	288	936	864	CoherentMotion_C#v1	1	500
666	1	6	61	3	3	3	3	368	232	1104	696	CoherentMotion_C#v1	1	500
608	1	6	61	3	3	3	3	368	232	1104	696	CoherentMotion_C#v1	1	500
862	0	4	42	3	1	3	3	256	344	768	1032	CoherentMotion_C#v1	1	500
690	1	2	23	2	2	3	3	143	457	429	1371	CoherentMotion_C#v1	1	500
689	1	7	70	1	1	3	3	424	176	1272	528	CoherentMotion_C#v1	1	500
687	1	3	33	2	2	3	3	199	401	597	1203	CoherentMotion_C#v1	1	500
709	1	4	42	2	2	3	3	256	344	768	1032	CoherentMotion_C#v1	1	500
659	1	6	61	0	0	3	3	368	232	1104	696	CoherentMotion_C#v1	1	500
682	1	3	33	1	1	3	3	199	401	597	1203	CoherentMotion_C#v1	1	500
693	1	4	42	0	0	3	3	256	344	768	1032	CoherentMotion_C#v1	1	500
742	1	2	23	1	1	3	3	143	457	429	1371	CoherentMotion_C#v1	1	500
622	1	5	51	3	3	3	3	312	288	936	864	CoherentMotion_C#v1	1	500
556	1	7	70	3	3	3	3	424	176	1272	528	CoherentMotion_C#v1	1	500
615	1	6	61	1	1	3	3	368	232	1104	696	CoherentMotion_C#v1	1	500
700	1	6	61	2	2	3	3	368	232	1104	696	CoherentMotion_C#v1	1	500
731	1	5	51	0	0	3	3	312	288	936	864	CoherentMotion_C#v1	1	500
586	1	7	70	2	2	3	3	424	176	1272	528	CoherentMotion_C#v1	1	500
942	0	2	23	2	3	3	3	143	457	429	1371	CoherentMotion_C#v1	1	500
576	1	7	70	1	1	3	3	424	176	1272	528	CoherentMotion_C#v1	1	500
631	1	7	70	2	2	3	3	424	176	1272	528	CoherentMotion_C#v1	1	500
577	1	7	70	0	0	3	3	424	176	1272	528	CoherentMotion_C#v1	1	500
823	0	1	14	2	3	3	3	87	513	261	1539	CoherentMotion_C#v1	1	500
698	1	5	51	3	3	3	3	312	288	936	864	CoherentMotion_C#v1	1	500
569	1	2	23	1	1	3	3	143	457	429	1371	CoherentMotion_C#v1	1	500
741	1	5	51	3	3	3	3	312	288	936	864	CoherentMotion_C#v1	1	500
661	1	5	51	2	2	3	3	312	288	936	864	CoherentMotion_C#v1	1	500
1139	0	0	5	2	0	3	3	31	569	93	1707	CoherentMotion_C#v1	1	500
806	1	6	61	3	3	3	3	368	232	1104	696	CoherentMotion_C#v1	1	500
807	0	2	23	3	2	3	3	143	457	429	1371	CoherentMotion_C#v1	1	500
1273	0	0	5	0	3	3	3	31	569	93	1707	CoherentMotion_C#v1	1	500
614	1	7	70	1	1	3	3	424	176	1272	528	CoherentMotion_C#v1	1	500
650	1	6	61	2	2	3	3	368	232	1104	696	CoherentMotion_C#v1	1	500
768	0	3	33	2	0	3	3	199	401	597	1203	CoherentMotion_C#v1	1	500
625	1	4	42	3	3	3	3	256	344	768	1032	CoherentMotion_C#v1	1	500
645	1	7	70	1	1	3	3	424	176	1272	528	CoherentMotion_C#v1	1	500
572	1	4	42	2	2	3	3	256	344	768	1032	CoherentMotion_C#v1	1	500
696	1	0	5	0	0	3	3	31	569	93	1707	CoherentMotion_C#v1	1	500
871	1	3	33	2	2	3	3	199	401	597	1203	CoherentMotion_C#v1	1	500
1050	1	6	61	2	2	3	3	368	232	1104	696	CoherentMotion_C#v1	1	500
850	0	2	23	3	1	3	3	143	457	429	1371	CoherentMotion_C#v1	1	500
653	1	4	42	2	2	3	3	256	344	768	1032	CoherentMotion_C#v1	1	500
894	1	0	5	2	2	3	3	31	569	93	1707	CoherentMotion_C#v1	1	500
709	1	3	33	2	2	3	3	199	401	597	1203	CoherentMotion_C#v1	1	500
740	0	2	23	1	2	3	3	143	457	429	1371	CoherentMotion_C#v1	1	500
965	1	4	42	3	3	3	3	256	344	768	1032	CoherentMotion_C#v1	1	500
730	1	1	14	0	0	3	3	87	513	261	1539	CoherentMotion_C#v1	1	500
835	1	4	42	1	1	3	3	256	344	768	1032	CoherentMotion_C#v1	1	500
725	1	6	61	0	0	3	3	368	232	1104	696	CoherentMotion_C#v1	1	500
596	1	6	61	3	3	3	3	368	232	1104	696	CoherentMotion_C#v1	1	500
688	1	7	70	3	3	3	3	424	176	1272	528	CoherentMotion_C#v1	1	500
711	1	6	61	2	2	3	3	368	232	1104	696	CoherentMotion_C#v1	1	500
605	1	7	70	0	0	3	3	424	176	1272	528	CoherentMotion_C#v1	1	500
794	1	5	51	2	2	3	3	312	288	936	864	CoherentMotion_C#v1	1	500
723	1	6	61	1	1	3	3	368	232	1104	696	CoherentMotion_C#v1	1	500
859	0	1	14	2	0	3	3	87	513	261	1539	CoherentMotion_C#v1	1	500
922	1	4	42	0	0	3	3	256	344	768	1032	CoherentMotion_C#v1	1	500
699	0	1	14	3	0	3	3	87	513	261	1539	CoherentMotion_C#v1	1	500
906	1	2	23	3	3	3	3	143	457	429	1371	CoherentMotion_C#v1	1	500
942	1	6	61	0	0	3	3	368	232	1104	696	CoherentMotion_C#v1	1	500
715	1	5	51	3	3	3	3	312	288	936	864	CoherentMotion_C#v1	1	500
1130	1	2	23	3	3	3	3	143	457	429	1371	CoherentMotion_C#v1	1	500
738	1	5	51	2	2	3	3	312	288	936	864	CoherentMotion_C#v1	1	500
690	1	6	61	3	3	3	3	368	232	1104	696	CoherentMotion_C#v1	1	500
920	0	1	14	3	2	3	3	87	513	261	1539	CoherentMotion_C#v1	1	500
793	0	1	14	2	3	3	3	87	513	261	1539	CoherentMotion_C#v1	1	500
741	1	3	33	2	2	3	3	199	401	597	1203	CoherentMotion_C#v1	1	500
781	1	5	51	1	1	3	3	312	288	936	864	CoherentMotion_C#v1	1	500
722	1	0	5	0	0	3	3	31	569	93	1707	CoherentMotion_C#v1	1	500
581	1	3	33	0	0	3	3	199	401	597	1203	CoherentMotion_C#v1	1	500
657	1	1	14	0	0	3	3	87	513	261	1539	CoherentMotion_C#v1	1	500
718	1	1	14	1	1	3	3	87	513	261	1539	CoherentMotion_C#v1	1	500
638	1	7	70	3	3	3	3	424	176	1272	528	CoherentMotion_C#v1	1	500
924	1	2	23	2	2	3	3	143	457	429	1371	CoherentMotion_C#v1	1	500
969	1	1	14	1	1	3	3	87	513	261	1539	CoherentMotion_C#v1	1	500
701	1	4	42	1	1	3	3	256	344	768	1032	CoherentMotion_C#v1	1	500
676	0	1	14	2	3	3	3	87	513	261	1539	CoherentMotion_C#v1	1	500
666	0	1	14	1	2	3	3	87	513	261	1539	CoherentMotion_C#v1	1	500
737	1	6	61	1	1	3	3	368	232	1104	696	CoherentMotion_C#v1	1	500
592	1	4	42	0	0	3	3	256	344	768	1032	CoherentMotion_C#v1	1	500
771	1	7	70	0	0	3	3	424	176	1272	528	CoherentMotion_C#v1	1	500
844	0	1	14	1	2	3	3	87	513	261	1539	CoherentMotion_C#v1	1	500
654	1	7	70	1	1	3	3	424	176	1272	528	CoherentMotion_C#v1	1	500
653	1	7	70	1	1	3	3	424	176	1272	528	CoherentMotion_C#v1	1	500
763	1	7	70	2	2	3	3	424	176	1272	528	CoherentMotion_C#v1	1	500
898	1	2	23	3	3	3	3	143	457	429	1371	CoherentMotion_C#v1	1	500
630	1	3	33	3	3	3	3	199	401	597	1203	CoherentMotion_C#v1	1	500
868	1	7	70	2	2	3	3	424	176	1272	528	CoherentMotion_C#v1	1	500
639	1	3	33	1	1	3	3	199	401	597	1203	CoherentMotion_C#v1	1	500
851	0	2	23	1	0	3	3	143	457	429	1371	CoherentMotion_C#v1	1	500
630	1	4	42	1	1	3	3	256	344	768	1032	CoherentMotion_C#v1	1	500
868	1	7	70	3	3	3	3	424	176	1272	528	CoherentMotion_C#v1	1	500
784	1	5	51	3	3	3	3	312	288	936	864	CoherentMotion_C#v1	1	500
696	1	6	61	3	3	3	3	368	232	1104	696	CoherentMotion_C#v1	1	500
623	1	3	33	2	2	3	3	199	401	597	1203	CoherentMotion_C#v1	1	500
851	1	2	23	2	2	3	3	143	457	429	1371	CoherentMotion_C#v1	1	500
735	1	2	23	1	1	3	3	143	457	429	1371	CoherentMotion_C#v1	1	500
718	1	6	61	2	2	3	3	368	232	1104	696	CoherentMotion_C#v1	1	500
665	1	7	70	0	0	3	3	424	176	1272	528	CoherentMotion_C#v1	1	500
772	1	0	5	1	1	3	3	31	569	93	1707	CoherentMotion_C#v1	1	500
1204	1	1	14	3	3	3	3	87	513	261	1539	CoherentMotion_C#v1	1	500
687	1	6	61	2	2	3	3	368	232	1104	696	CoherentMotion_C#v1	1	500
910	0	3	33	1	3	3	3	199	401	597	1203	CoherentMotion_C#v1	1	500
791	0	2	23	1	2	3	3	143	457	429	1371	CoherentMotion_C#v1	1	500
756	0	2	23	1	0	3	3	143	457	429	1371	CoherentMotion_C#v1	1	500
739	0	5	51	0	2	3	3	312	288	936	864	CoherentMotion_C#v1	1	500
843	1	2	23	3	3	3	3	143	457	429	1371	CoherentMotion_C#v1	1	500
758	1	7	70	0	0	3	3	424	176	1272	528	CoherentMotion_C#v1	1	500
920	1	3	33	0	0	3	3	199	401	597	1203	CoherentMotion_C#v1	1	500
661	1	2	23	0	0	3	3	143	457	429	1371	CoherentMotion_C#v1	1	500
659	1	4	42	3	3	3	3	256	344	768	1032	CoherentMotion_C#v1	1	500
808	1	2	23	2	2	3	3	143	457	429	1371	CoherentMotion_C#v1	1	500
734	1	6	61	0	0	3	3	368	232	1104	696	CoherentMotion_C#v1	1	500
673	1	7	70	0	0	3	3	424	176	1272	528	CoherentMotion_C#v1	1	500
840	1	1	14	3	3	3	3	87	513	261	1539	CoherentMotion_C#v1	1	500
733	1	6	61	2	2	3	3	368	232	1104	696	CoherentMotion_C#v1	1	500
645	1	1	14	3	3	3	3	87	513	261	1539	CoherentMotion_C#v1	1	500
979	0	0	5	0	3	3	3	31	569	93	1707	CoherentMotion_C#v1	1	500
662	1	7	70	3	3	3	3	424	176	1272	528	CoherentMotion_C#v1	1	500
707	0	4	42	3	1	3	3	256	344	768	1032	CoherentMotion_C#v1	1	500
764	0	3	33	1	3	3	3	199	401	597	1203	CoherentMotion_C#v1	1	500
731	1	5	51	1	1	3	3	312	288	936	864	CoherentMotion_C#v1	1	500
733	1	3	33	1	1	3	3	199	401	597	1203	CoherentMotion_C#v1	1	500
740	1	4	42	2	2	3	3	256	344	768	1032	CoherentMotion_C#v1	1	500
683	1	7	70	1	1	3	3	424	176	1272	528	CoherentMotion_C#v1	1	500
730	1	4	42	2	2	3	3	256	344	768	1032	CoherentMotion_C#v1	1	500
850	1	1	14	1	1	3	3	87	513	261	1539	CoherentMotion_C#v1	1	500
741	1	4	42	3	3	3	3	256	344	768	1032	CoherentMotion_C#v1	1	500
670	1	7	70	3	3	3	3	424	176	1272	528	CoherentMotion_C#v1	1	500
689	1	2	23	2	2	3	3	143	457	429	1371	CoherentMotion_C#v1	1	500
653	1	4	42	1	1	3	3	256	344	768	1032	CoherentMotion_C#v1	1	500
803	1	4	42	2	2	3	3	256	344	768	1032	CoherentMotion_C#v1	1	500
828	1	3	33	0	0	3	3	199	401	597	1203	CoherentMotion_C#v1	1	500
717	1	7	70	1	1	3	3	424	176	1272	528	CoherentMotion_C#v1	1	500
742	1	3	33	2	2	3	3	199	401	597	1203	CoherentMotion_C#v1	1	500
749	1	3	33	2	2	3	3	199	401	597	1203	CoherentMotion_C#v1	1	500
697	1	6	61	3	3	3	3	368	232	1104	696	CoherentMotion_C#v1	1	500
820	1	2	23	1	1	3	3	143	457	429	1371	CoherentMotion_C#v1	1	500
918	1	2	23	1	1	3	3	143	457	429	1371	CoherentMotion_C#v1	1	500
1089	0	2	23	2	0	3	3	143	457	429	1371	CoherentMotion_C#v1	1	500
954	1	3	33	1	1	3	3	199	401	597	1203	CoherentMotion_C#v1	1	500
697	1	7	70	3	3	3	3	424	176	1272	528	CoherentMotion_C#v1	1	500
975	1	0	5	1	1	3	3	31	569	93	1707	CoherentMotion_C#v1	1	500
782	0	7	70	0	2	3	3	424	176	1272	528	CoherentMotion_C#v1	1	500
693	1	7	70	1	1	3	3	424	176	1272	528	CoherentMotion_C#v1	1	500
907	0	0	5	1	0	3	3	31	569	93	1707	CoherentMotion_C#v1	1	500
656	1	6	61	2	2	3	3	368	232	1104	696	CoherentMotion_C#v1	1	500
778	1	3	33	0	0	3	3	199	401	597	1203	CoherentMotion_C#v1	1	500
694	1	5	51	3	3	3	3	312	288	936	864	CoherentMotion_C#v1	1	500
613	1	2	23	1	1	3	3	143	457	429	1371	CoherentMotion_C#v1	1	500
689	1	6	61	2	2	3	3	368	232	1104	696	CoherentMotion_C#v1	1	500
602	1	5	51	0	0	3	3	312	288	936	864	CoherentMotion_C#v1	1	500
734	1	3	33	1	1	3	3	199	401	597	1203	CoherentMotion_C#v1	1	500
893	1	2	23	0	0	3	3	143	457	429	1371	CoherentMotion_C#v1	1	500
664	1	2	23	2	2	3	3	143	457	429	1371	CoherentMotion_C#v1	1	500
662	1	2	23	0	0	3	3	143	457	429	1371	CoherentMotion_C#v1	1	500
1027	0	0	5	2	1	3	3	31	569	93	1707	CoherentMotion_C#v1	1	500
788	0	1	14	0	3	3	3	87	513	261	1539	CoherentMotion_C#v1	1	500
633	1	3	33	2	2	3	3	199	401	597	1203	CoherentMotion_C#v1	1	500
650	1	1	14	0	0	3	3	87	513	261	1539	CoherentMotion_C#v1	1	500
824	1	4	42	3	3	3	3	256	344	768	1032	CoherentMotion_C#v1	1	500
721	1	5	51	3	3	3	3	312	288	936	864	CoherentMotion_C#v1	1	500
705	1	7	70	3	3	3	3	424	176	1272	528	CoherentMotion_C#v1	1	500
593	1	3	33	3	3	3	3	199	401	597	1203	CoherentMotion_C#v1	1	500
636	1	7	70	0	0	3	3	424	176	1272	528	CoherentMotion_C#v1	1	500
770	0	0	5	2	1	3	3	31	569	93	1707	CoherentMotion_C#v1	1	500
611	1	6	61	3	3	3	3	368	232	1104	696	CoherentMotion_C#v1	1	500
600	1	5	51	3	3	3	3	312	288	936	864	CoherentMotion_C#v1	1	500
684	0	1	14	2	0	3	3	87	513	261	1539	CoherentMotion_C#v1	1	500
746	1	0	5	3	3	3	3	31	569	93	1707	CoherentMotion_C#v1	1	500
730	1	4	42	2	2	3	3	256	344	768	1032	CoherentMotion_C#v1	1	500
816	0	1	14	0	3	3	3	87	513	261	1539	CoherentMotion_C#v1	1	500
813	0	0	5	3	0	3	3	31	569	93	1707	CoherentMotion_C#v1	1	500
781	0	0	5	0	2	3	3	31	569	93	1707	CoherentMotion_C#v1	1	500
605	0	2	23	0	3	3	3	143	457	429	1371	CoherentMotion_C#v1	1	500
643	1	6	61	2	2	3	3	368	232	1104	696	CoherentMotion_C#v1	1	500
1008	0	3	33	3	1	3	3	199	401	597	1203	CoherentMotion_C#v1	1	500
647	0	1	14	1	2	3	3	87	513	261	1539	CoherentMotion_C#v1	1	500
612	1	6	61	0	0	3	3	368	232	1104	696	CoherentMotion_C#v1	1	500
880	0	1	14	2	0	3	3	87	513	261	1539	CoherentMotion_C#v1	1	500
650	1	6	61	2	2	3	3	368	232	1104	696	CoherentMotion_C#v1	1	500
666	1	5	51	2	2	3	3	312	288	936	864	CoherentMotion_C#v1	1	500
647	1	7	70	3	3	3	3	424	176	1272	528	CoherentMotion_C#v1	1	500
741	1	2	23	0	0	3	3	143	457	429	1371	CoherentMotion_C#v1	1	500
685	1	0	5	2	2	3	3	31	569	93	1707	CoherentMotion_C#v1	1	500
785	1	2	23	2	2	3	3	143	457	429	1371	CoherentMotion_C#v1	1	500
745	1	0	5	1	1	3	3	31	569	93	1707	CoherentMotion_C#v1	1	500
628	0	2	23	1	3	3	3	143	457	429	1371	CoherentMotion_C#v1	1	500
778	0	2	23	3	0	3	3	143	457	429	1371	CoherentMotion_C#v1	1	500
609	0	6	61	0	2	3	3	368	232	1104	696	CoherentMotion_C#v1	1	500
630	0	3	33	0	3	3	3	199	401	597	1203	CoherentMotion_C#v1	1	500
955	0	3	33	3	2	3	3	199	401	597	1203	CoherentMotion_C#v1	1	500
778	1	5	51	0	0	3	3	312	288	936	864	CoherentMotion_C#v1	1	500
971	0	1	14	1	2	3	3	87	513	261	1539	CoherentMotion_C#v1	1	500
760	1	0	5	3	3	3	3	31	569	93	1707	CoherentMotion_C#v1	1	500
777	1	1	14	3	3	3	3	87	513	261	1539	CoherentMotion_C#v1	1	500
834	0	2	23	2	3	3	3	143	457	429	1371	CoherentMotion_C#v1	1	500
572	1	6	61	1	1	3	3	368	232	1104	696	CoherentMotion_C#v1	1	500
710	0	1	14	1	2	3	3	87	513	261	1539	CoherentMotion_C#v1	1	500
791	0	1	14	1	0	3	3	87	513	261	1539	CoherentMotion_C#v1	1	500
704	0	0	5	2	3	3	3	31	569	93	1707	CoherentMotion_C#v1	1	500
598	0	2	23	2	1	3	3	143	457	429	1371	CoherentMotion_C#v1	1	500
1275	0	5	51	3	0	3	3	312	288	936	864	CoherentMotion_C#v1	1	500
705	0	6	61	3	2	3	3	368	232	1104	696	CoherentMotion_C#v1	1	500
673	1	3	33	3	3	3	3	199	401	597	1203	CoherentMotion_C#v1	1	500
854	0	1	14	2	3	3	3	87	513	261	1539	CoherentMotion_C#v1	1	500
673	1	1	14	0	0	3	3	87	513	261	1539	CoherentMotion_C#v1	1	500
647	1	4	42	2	2	3	3	256	344	768	1032	CoherentMotion_C#v1	1	500
882	1	4	42	2	2	3	3	256	344	768	1032	CoherentMotion_C#v1	1	500
663	1	7	70	3	3	3	3	424	176	1272	528	CoherentMotion_C#v1	1	500
673	1	2	23	3	3	3	3	143	457	429	1371	CoherentMotion_C#v1	1	500
698	1	6	61	1	1	3	3	368	232	1104	696	CoherentMotion_C#v1	1	500
954	1	1	14	2	2	3	3	87	513	261	1539	CoherentMotion_C#v1	1	500
632	1	7	70	0	0	3	3	424	176	1272	528	CoherentMotion_C#v1	1	500
637	1	4	42	2	2	3	3	256	344	768	1032	CoherentMotion_C#v1	1	500
706	0	3	33	2	3	3	3	199	401	597	1203	CoherentMotion_C#v1	1	500
1089	1	0	5	3	3	3	3	31	569	93	1707	CoherentMotion_C#v1	1	500
753	0	2	23	3	1	3	3	143	457	429	1371	CoherentMotion_C#v1	1	500
593	1	5	51	0	0	3	3	312	288	936	864	CoherentMotion_C#v1	1	500
893	0	0	5	0	2	3	3	31	569	93	1707	CoherentMotion_C#v1	1	500
665	1	5	51	0	0	3	3	312	288	936	864	CoherentMotion_C#v1	1	500
648	1	4	42	3	3	3	3	256	344	768	1032	CoherentMotion_C#v1	1	500
846	0	3	33	2	0	3	3	199	401	597	1203	CoherentMotion_C#v1	1	500
722	1	6	61	0	0	3	3	368	232	1104	696	CoherentMotion_C#v1	1	500
664	1	4	42	3	3	3	3	256	344	768	1032	CoherentMotion_C#v1	1	500
660	1	1	14	1	1	3	3	87	513	261	1539	CoherentMotion_C#v1	1	500
932	1	5	51	3	3	3	3	312	288	936	864	CoherentMotion_C#v1	1	500
696	1	7	70	0	0	3	3	424	176	1272	528	CoherentMotion_C#v1	1	500
1551	0	1	14	3	2	3	3	87	513	261	1539	CoherentMotion_C#v1	1	500
739	1	5	51	0	0	3	3	312	288	936	864	CoherentMotion_C#v1	1	500
660	1	4	42	1	1	3	3	256	344	768	1032	CoherentMotion_C#v1	1	500
1032	0	0	5	2	3	3	3	31	569	93	1707	CoherentMotion_C#v1	1	500
664	1	5	51	3	3	3	3	312	288	936	864	CoherentMotion_C#v1	1	500
773	1	3	33	1	1	3	3	199	401	597	1203	CoherentMotion_C#v1	1	500
727	1	5	51	3	3	3	3	312	288	936	864	CoherentMotion_C#v1	1	500
755	0	0	5	2	0	3	3	31	569	93	1707	CoherentMotion_C#v1	1	500
728	1	3	33	2	2	3	3	199	401	597	1203	CoherentMotion_C#v1	1	500
887	0	0	5	1	0	3	3	31	569	93	1707	CoherentMotion_C#v1	1	500
826	0	0	5	1	3	3	3	31	569	93	1707	CoherentMotion_C#v1	1	500
788	1	2	23	1	1	3	3	143	457	429	1371	CoherentMotion_C#v1	1	500
781	1	7	70	0	0	3	3	424	176	1272	528	CoherentMotion_C#v1	1	500
678	1	6	61	1	1	3	3	368	232	1104	696	CoherentMotion_C#v1	1	500
723	1	1	14	0	0	3	3	87	513	261	1539	CoherentMotion_C#v1	1	500
627	1	7	70	3	3	3	3	424	176	1272	528	CoherentMotion_C#v1	1	500
946	1	5	51	2	2	3	3	312	288	936	864	CoherentMotion_C#v1	1	500
671	1	4	42	3	3	3	3	256	344	768	1032	CoherentMotion_C#v1	1	500
1284	0	1	14	2	3	3	3	87	513	261	1539	CoherentMotion_C#v1	1	500
834	0	1	14	1	0	3	3	87	513	261	1539	CoherentMotion_C#v1	1	500
797	1	4	42	2	2	3	3	256	344	768	1032	CoherentMotion_C#v1	1	500
829	1	1	14	1	1	3	3	87	513	261	1539	CoherentMotion_C#v1	1	500
734	1	5	51	0	0	3	3	312	288	936	864	CoherentMotion_C#v1	1	500
624	1	5	51	0	0	3	3	312	288	936	864	CoherentMotion_C#v1	1	500
732	1	4	42	1	1	3	3	256	344	768	1032	CoherentMotion_C#v1	1	500
627	1	5	51	3	3	3	3	312	288	936	864	CoherentMotion_C#v1	1	500
697	1	5	51	1	1	3	3	312	288	936	864	CoherentMotion_C#v1	1	500
736	1	7	70	2	2	3	3	424	176	1272	528	CoherentMotion_C#v1	1	500
571	1	4	42	0	0	3	3	256	344	768	1032	CoherentMotion_C#v1	1	500
778	1	3	33	1	1	3	3	199	401	597	1203	CoherentMotion_C#v1	1	500
714	1	2	23	2	2	3	3	143	457	429	1371	CoherentMotion_C#v1	1	500
627	1	4	42	0	0	3	3	256	344	768	1032	CoherentMotion_C#v1	1	500
748	1	0	5	3	3	3	3	31	569	93	1707	CoherentMotion_C#v1	1	500
