# Supplementary material for: The Leuven Embedded Figures Test (L-EFT): measuring perception, intelligence or executive function?
Source: PeerJ. 2018 Mar 26;6:e4524. doi: 10.7717/peerj.4524 (PMC5875396; doi:10.7717/peerj.4524)
Supplement: Supplemental Information 9 [file peerj-06-4524-s009.zip › Study 1/CoherentMotion/120070CoherentMotion.csv]

ReactionTime	Accuracy	CoherenceLevel	CoherenceValue	StimDirection	RespDirection	G_MeanCoherentSpeed	G_MeanRandomSpeed	TotalCoherent	TotalRandom	TotalCoherentSpeed	TotalRandomSpeed	TestID	MainPrac	MotionDuration
1485	1	6	61	1	1	3	3	368	232	1104	696	CoherentMotion_C#v1	0	1000
13500	1	6	61	0	0	3	3	368	232	1104	696	CoherentMotion_C#v1	0	1000
2559	0	0	5	2	3	3	3	31	569	93	1707	CoherentMotion_C#v1	0	1000
1597	0	2	23	0	1	3	3	143	457	429	1371	CoherentMotion_C#v1	0	1000
1317	0	0	5	0	2	3	3	31	569	93	1707	CoherentMotion_C#v1	0	1000
1122	1	0	5	1	1	3	3	31	569	93	1707	CoherentMotion_C#v1	0	1000
1369	0	2	23	1	3	3	3	143	457	429	1371	CoherentMotion_C#v1	0	1000
1190	1	3	33	1	1	3	3	199	401	597	1203	CoherentMotion_C#v1	0	1000
2226	1	7	70	1	1	3	3	424	176	1272	528	CoherentMotion_C#v1	0	1000
1239	1	3	33	3	3	3	3	199	401	597	1203	CoherentMotion_C#v1	0	1000
1356	1	4	42	3	3	3	3	256	344	768	1032	CoherentMotion_C#v1	0	1000
1500	1	7	70	3	3	3	3	424	176	1272	528	CoherentMotion_C#v1	0	1000
1267	0	2	23	3	1	3	3	143	457	429	1371	CoherentMotion_C#v1	0	1000
1365	0	0	5	0	1	3	3	31	569	93	1707	CoherentMotion_C#v1	0	1000
1581	1	7	70	0	0	3	3	424	176	1272	528	CoherentMotion_C#v1	0	1000
1260	0	0	5	2	3	3	3	31	569	93	1707	CoherentMotion_C#v1	0	1000
1711	0	4	42	0	3	3	3	256	344	768	1032	CoherentMotion_C#v1	0	1000
1224	0	5	51	2	0	3	3	312	288	936	864	CoherentMotion_C#v1	0	1000
1677	0	3	33	0	1	3	3	199	401	597	1203	CoherentMotion_C#v1	0	1000
1484	0	0	5	2	1	3	3	31	569	93	1707	CoherentMotion_C#v1	0	1000
1784	0	5	51	3	0	3	3	312	288	936	864	CoherentMotion_C#v1	0	1000
2075	0	0	5	3	2	3	3	31	569	93	1707	CoherentMotion_C#v1	0	1000
1586	0	4	42	0	2	3	3	256	344	768	1032	CoherentMotion_C#v1	0	1000
1667	0	6	61	2	1	3	3	368	232	1104	696	CoherentMotion_C#v1	0	1000
1627	1	4	42	0	0	3	3	256	344	768	1032	CoherentMotion_C#v1	0	1000
2151	0	5	51	2	0	3	3	312	288	936	864	CoherentMotion_C#v1	0	1000
1484	1	5	51	3	3	3	3	312	288	936	864	CoherentMotion_C#v1	0	1000
1714	0	4	42	1	3	3	3	256	344	768	1032	CoherentMotion_C#v1	0	1000
1640	1	7	70	0	0	3	3	424	176	1272	528	CoherentMotion_C#v1	0	1000
1672	0	2	23	1	3	3	3	143	457	429	1371	CoherentMotion_C#v1	0	1000
1697	1	2	23	0	0	3	3	143	457	429	1371	CoherentMotion_C#v1	0	1000
1658	1	6	61	1	1	3	3	368	232	1104	696	CoherentMotion_C#v1	0	1000
1681	1	1	14	1	1	3	3	87	513	261	1539	CoherentMotion_C#v1	0	1000
1496	0	2	23	2	1	3	3	143	457	429	1371	CoherentMotion_C#v1	0	1000
1813	0	3	33	1	3	3	3	199	401	597	1203	CoherentMotion_C#v1	0	1000
1775	1	5	51	3	3	3	3	312	288	936	864	CoherentMotion_C#v1	0	1000
1618	0	4	42	2	3	3	3	256	344	768	1032	CoherentMotion_C#v1	0	1000
1497	1	5	51	3	3	3	3	312	288	936	864	CoherentMotion_C#v1	0	1000
1117	1	7	70	3	3	3	3	424	176	1272	528	CoherentMotion_C#v1	0	1000
1389	1	7	70	3	3	3	3	424	176	1272	528	CoherentMotion_C#v1	0	1000
1440	1	3	33	3	3	3	3	199	401	597	1203	CoherentMotion_C#v1	0	1000
1519	0	1	14	0	2	3	3	87	513	261	1539	CoherentMotion_C#v1	0	1000
1204	0	0	5	2	3	3	3	31	569	93	1707	CoherentMotion_C#v1	0	1000
1412	0	1	14	1	3	3	3	87	513	261	1539	CoherentMotion_C#v1	0	1000
1031	1	1	14	2	2	3	3	87	513	261	1539	CoherentMotion_C#v1	0	1000
1377	0	4	42	3	2	3	3	256	344	768	1032	CoherentMotion_C#v1	0	1000
1753	0	0	5	3	2	3	3	31	569	93	1707	CoherentMotion_C#v1	0	1000
1515	0	3	33	2	1	3	3	199	401	597	1203	CoherentMotion_C#v1	0	1000
1485	0	1	14	0	1	3	3	87	513	261	1539	CoherentMotion_C#v1	0	1000
1687	0	0	5	0	3	3	3	31	569	93	1707	CoherentMotion_C#v1	0	1000
1920	0	1	14	2	3	3	3	87	513	261	1539	CoherentMotion_C#v1	0	1000
1751	0	7	70	3	2	3	3	424	176	1272	528	CoherentMotion_C#v1	0	1000
1799	1	6	61	3	3	3	3	368	232	1104	696	CoherentMotion_C#v1	0	1000
1435	1	6	61	3	3	3	3	368	232	1104	696	CoherentMotion_C#v1	0	1000
2984	0	3	33	2	1	3	3	199	401	597	1203	CoherentMotion_C#v1	0	1000
1620	0	6	61	0	2	3	3	368	232	1104	696	CoherentMotion_C#v1	0	1000
1460	0	0	5	1	3	3	3	31	569	93	1707	CoherentMotion_C#v1	0	1000
1821	0	4	42	3	0	3	3	256	344	768	1032	CoherentMotion_C#v1	0	1000
1401	1	4	42	3	3	3	3	256	344	768	1032	CoherentMotion_C#v1	0	1000
1109	0	2	23	1	3	3	3	143	457	429	1371	CoherentMotion_C#v1	0	1000
1077	0	0	5	3	1	3	3	31	569	93	1707	CoherentMotion_C#v1	0	1000
1955	1	4	42	3	3	3	3	256	344	768	1032	CoherentMotion_C#v1	0	1000
1619	0	7	70	3	1	3	3	424	176	1272	528	CoherentMotion_C#v1	0	1000
1751	0	2	23	3	1	3	3	143	457	429	1371	CoherentMotion_C#v1	0	1000
1664	0	0	5	1	0	3	3	31	569	93	1707	CoherentMotion_C#v1	0	1000
2163	0	7	70	0	2	3	3	424	176	1272	528	CoherentMotion_C#v1	0	1000
1375	1	5	51	1	1	3	3	312	288	936	864	CoherentMotion_C#v1	0	1000
1120	1	6	61	3	3	3	3	368	232	1104	696	CoherentMotion_C#v1	0	1000
1362	0	2	23	2	1	3	3	143	457	429	1371	CoherentMotion_C#v1	0	1000
1345	1	6	61	0	0	3	3	368	232	1104	696	CoherentMotion_C#v1	0	1000
1513	0	3	33	2	3	3	3	199	401	597	1203	CoherentMotion_C#v1	0	1000
1532	1	5	51	2	2	3	3	312	288	936	864	CoherentMotion_C#v1	0	1000
1525	1	4	42	1	1	3	3	256	344	768	1032	CoherentMotion_C#v1	0	1000
1669	0	3	33	2	3	3	3	199	401	597	1203	CoherentMotion_C#v1	0	1000
1438	1	1	14	3	3	3	3	87	513	261	1539	CoherentMotion_C#v1	0	1000
1423	1	3	33	1	1	3	3	199	401	597	1203	CoherentMotion_C#v1	0	1000
1555	0	6	61	2	1	3	3	368	232	1104	696	CoherentMotion_C#v1	0	1000
1678	0	1	14	0	1	3	3	87	513	261	1539	CoherentMotion_C#v1	0	1000
1471	0	3	33	3	2	3	3	199	401	597	1203	CoherentMotion_C#v1	0	1000
1474	0	4	42	0	1	3	3	256	344	768	1032	CoherentMotion_C#v1	0	1000
1138	1	7	70	3	3	3	3	424	176	1272	528	CoherentMotion_C#v1	1	500
1067	0	2	23	3	1	3	3	143	457	429	1371	CoherentMotion_C#v1	1	500
1108	0	0	5	0	1	3	3	31	569	93	1707	CoherentMotion_C#v1	1	500
1006	1	4	42	3	3	3	3	256	344	768	1032	CoherentMotion_C#v1	1	500
1037	0	4	42	0	1	3	3	256	344	768	1032	CoherentMotion_C#v1	1	500
1269	0	1	14	0	2	3	3	87	513	261	1539	CoherentMotion_C#v1	1	500
1070	1	2	23	3	3	3	3	143	457	429	1371	CoherentMotion_C#v1	1	500
1017	1	7	70	1	1	3	3	424	176	1272	528	CoherentMotion_C#v1	1	500
1121	1	3	33	3	3	3	3	199	401	597	1203	CoherentMotion_C#v1	1	500
1137	0	0	5	0	1	3	3	31	569	93	1707	CoherentMotion_C#v1	1	500
1061	1	0	5	1	1	3	3	31	569	93	1707	CoherentMotion_C#v1	1	500
1109	0	1	14	2	3	3	3	87	513	261	1539	CoherentMotion_C#v1	1	500
1126	0	1	14	0	1	3	3	87	513	261	1539	CoherentMotion_C#v1	1	500
1020	0	5	51	0	3	3	3	312	288	936	864	CoherentMotion_C#v1	1	500
1079	1	3	33	1	1	3	3	199	401	597	1203	CoherentMotion_C#v1	1	500
1328	1	3	33	3	3	3	3	199	401	597	1203	CoherentMotion_C#v1	1	500
997	1	3	33	2	2	3	3	199	401	597	1203	CoherentMotion_C#v1	1	500
1232	0	3	33	1	0	3	3	199	401	597	1203	CoherentMotion_C#v1	1	500
1239	0	2	23	0	3	3	3	143	457	429	1371	CoherentMotion_C#v1	1	500
1035	0	1	14	1	3	3	3	87	513	261	1539	CoherentMotion_C#v1	1	500
974	1	4	42	1	1	3	3	256	344	768	1032	CoherentMotion_C#v1	1	500
1027	0	7	70	3	1	3	3	424	176	1272	528	CoherentMotion_C#v1	1	500
1202	0	5	51	3	1	3	3	312	288	936	864	CoherentMotion_C#v1	1	500
942	0	0	5	3	1	3	3	31	569	93	1707	CoherentMotion_C#v1	1	500
1568	0	3	33	0	1	3	3	199	401	597	1203	CoherentMotion_C#v1	1	500
1257	0	0	5	2	3	3	3	31	569	93	1707	CoherentMotion_C#v1	1	500
2766	0	6	61	3	1	3	3	368	232	1104	696	CoherentMotion_C#v1	1	500
826	0	6	61	3	1	3	3	368	232	1104	696	CoherentMotion_C#v1	1	500
1109	0	0	5	0	3	3	3	31	569	93	1707	CoherentMotion_C#v1	1	500
846	0	0	5	0	2	3	3	31	569	93	1707	CoherentMotion_C#v1	1	500
1049	1	2	23	3	3	3	3	143	457	429	1371	CoherentMotion_C#v1	1	500
3072	1	3	33	3	3	3	3	199	401	597	1203	CoherentMotion_C#v1	1	500
1026	0	2	23	0	2	3	3	143	457	429	1371	CoherentMotion_C#v1	1	500
1179	1	1	14	3	3	3	3	87	513	261	1539	CoherentMotion_C#v1	1	500
976	1	5	51	3	3	3	3	312	288	936	864	CoherentMotion_C#v1	1	500
958	0	4	42	0	3	3	3	256	344	768	1032	CoherentMotion_C#v1	1	500
707	1	7	70	2	2	3	3	424	176	1272	528	CoherentMotion_C#v1	1	500
690	0	0	5	1	2	3	3	31	569	93	1707	CoherentMotion_C#v1	1	500
800	1	3	33	1	1	3	3	199	401	597	1203	CoherentMotion_C#v1	1	500
696	1	6	61	1	1	3	3	368	232	1104	696	CoherentMotion_C#v1	1	500
970	0	4	42	2	1	3	3	256	344	768	1032	CoherentMotion_C#v1	1	500
1024	0	0	5	0	3	3	3	31	569	93	1707	CoherentMotion_C#v1	1	500
1019	0	2	23	2	1	3	3	143	457	429	1371	CoherentMotion_C#v1	1	500
1045	0	1	14	2	1	3	3	87	513	261	1539	CoherentMotion_C#v1	1	500
1322	0	0	5	2	1	3	3	31	569	93	1707	CoherentMotion_C#v1	1	500
1061	0	0	5	3	0	3	3	31	569	93	1707	CoherentMotion_C#v1	1	500
972	1	7	70	3	3	3	3	424	176	1272	528	CoherentMotion_C#v1	1	500
1041	1	5	51	0	0	3	3	312	288	936	864	CoherentMotion_C#v1	1	500
1122	1	2	23	1	1	3	3	143	457	429	1371	CoherentMotion_C#v1	1	500
1052	1	7	70	0	0	3	3	424	176	1272	528	CoherentMotion_C#v1	1	500
1052	0	0	5	0	1	3	3	31	569	93	1707	CoherentMotion_C#v1	1	500
1069	1	0	5	1	1	3	3	31	569	93	1707	CoherentMotion_C#v1	1	500
1084	1	3	33	3	3	3	3	199	401	597	1203	CoherentMotion_C#v1	1	500
1081	1	4	42	1	1	3	3	256	344	768	1032	CoherentMotion_C#v1	1	500
1117	0	6	61	2	0	3	3	368	232	1104	696	CoherentMotion_C#v1	1	500
1021	1	2	23	3	3	3	3	143	457	429	1371	CoherentMotion_C#v1	1	500
1415	0	0	5	2	1	3	3	31	569	93	1707	CoherentMotion_C#v1	1	500
1047	0	5	51	2	1	3	3	312	288	936	864	CoherentMotion_C#v1	1	500
1806	1	2	23	1	1	3	3	143	457	429	1371	CoherentMotion_C#v1	1	500
1219	1	6	61	1	1	3	3	368	232	1104	696	CoherentMotion_C#v1	1	500
991	1	4	42	3	3	3	3	256	344	768	1032	CoherentMotion_C#v1	1	500
957	0	4	42	0	2	3	3	256	344	768	1032	CoherentMotion_C#v1	1	500
1050	0	0	5	2	0	3	3	31	569	93	1707	CoherentMotion_C#v1	1	500
1082	0	1	14	3	1	3	3	87	513	261	1539	CoherentMotion_C#v1	1	500
1044	1	2	23	1	1	3	3	143	457	429	1371	CoherentMotion_C#v1	1	500
907	1	4	42	3	3	3	3	256	344	768	1032	CoherentMotion_C#v1	1	500
919	1	7	70	0	0	3	3	424	176	1272	528	CoherentMotion_C#v1	1	500
955	1	5	51	1	1	3	3	312	288	936	864	CoherentMotion_C#v1	1	500
1082	1	6	61	3	3	3	3	368	232	1104	696	CoherentMotion_C#v1	1	500
1043	0	3	33	0	1	3	3	199	401	597	1203	CoherentMotion_C#v1	1	500
1010	1	6	61	0	0	3	3	368	232	1104	696	CoherentMotion_C#v1	1	500
1020	1	1	14	2	2	3	3	87	513	261	1539	CoherentMotion_C#v1	1	500
862	1	4	42	3	3	3	3	256	344	768	1032	CoherentMotion_C#v1	1	500
1010	1	6	61	0	0	3	3	368	232	1104	696	CoherentMotion_C#v1	1	500
1298	0	5	51	2	0	3	3	312	288	936	864	CoherentMotion_C#v1	1	500
1160	1	6	61	0	0	3	3	368	232	1104	696	CoherentMotion_C#v1	1	500
978	1	6	61	2	2	3	3	368	232	1104	696	CoherentMotion_C#v1	1	500
1042	1	7	70	2	2	3	3	424	176	1272	528	CoherentMotion_C#v1	1	500
1005	1	6	61	0	0	3	3	368	232	1104	696	CoherentMotion_C#v1	1	500
947	0	1	14	3	2	3	3	87	513	261	1539	CoherentMotion_C#v1	1	500
996	0	3	33	2	0	3	3	199	401	597	1203	CoherentMotion_C#v1	1	500
985	0	1	14	2	1	3	3	87	513	261	1539	CoherentMotion_C#v1	1	500
1272	1	5	51	0	0	3	3	312	288	936	864	CoherentMotion_C#v1	1	500
991	1	6	61	0	0	3	3	368	232	1104	696	CoherentMotion_C#v1	1	500
1140	1	3	33	1	1	3	3	199	401	597	1203	CoherentMotion_C#v1	1	500
1015	1	0	5	0	0	3	3	31	569	93	1707	CoherentMotion_C#v1	1	500
1102	0	2	23	2	0	3	3	143	457	429	1371	CoherentMotion_C#v1	1	500
1407	0	1	14	2	1	3	3	87	513	261	1539	CoherentMotion_C#v1	1	500
928	0	7	70	2	0	3	3	424	176	1272	528	CoherentMotion_C#v1	1	500
1332	0	4	42	2	1	3	3	256	344	768	1032	CoherentMotion_C#v1	1	500
1692	1	4	42	0	0	3	3	256	344	768	1032	CoherentMotion_C#v1	1	500
1093	0	1	14	3	0	3	3	87	513	261	1539	CoherentMotion_C#v1	1	500
965	0	5	51	0	3	3	3	312	288	936	864	CoherentMotion_C#v1	1	500
971	1	7	70	3	3	3	3	424	176	1272	528	CoherentMotion_C#v1	1	500
1305	1	7	70	3	3	3	3	424	176	1272	528	CoherentMotion_C#v1	1	500
879	1	1	14	1	1	3	3	87	513	261	1539	CoherentMotion_C#v1	1	500
857	1	6	61	0	0	3	3	368	232	1104	696	CoherentMotion_C#v1	1	500
1045	0	6	61	2	0	3	3	368	232	1104	696	CoherentMotion_C#v1	1	500
805	0	3	33	2	0	3	3	199	401	597	1203	CoherentMotion_C#v1	1	500
1022	0	2	23	2	1	3	3	143	457	429	1371	CoherentMotion_C#v1	1	500
813	1	3	33	3	3	3	3	199	401	597	1203	CoherentMotion_C#v1	1	500
840	1	4	42	3	3	3	3	256	344	768	1032	CoherentMotion_C#v1	1	500
971	0	5	51	3	1	3	3	312	288	936	864	CoherentMotion_C#v1	1	500
808	0	1	14	3	1	3	3	87	513	261	1539	CoherentMotion_C#v1	1	500
1176	0	1	14	0	3	3	3	87	513	261	1539	CoherentMotion_C#v1	1	500
806	1	2	23	3	3	3	3	143	457	429	1371	CoherentMotion_C#v1	1	500
830	0	2	23	0	1	3	3	143	457	429	1371	CoherentMotion_C#v1	1	500
881	1	6	61	1	1	3	3	368	232	1104	696	CoherentMotion_C#v1	1	500
772	1	3	33	1	1	3	3	199	401	597	1203	CoherentMotion_C#v1	1	500
910	0	0	5	3	1	3	3	31	569	93	1707	CoherentMotion_C#v1	1	500
794	1	4	42	1	1	3	3	256	344	768	1032	CoherentMotion_C#v1	1	500
1188	1	2	23	1	1	3	3	143	457	429	1371	CoherentMotion_C#v1	1	500
1175	0	1	14	2	1	3	3	87	513	261	1539	CoherentMotion_C#v1	1	500
1090	0	1	14	0	1	3	3	87	513	261	1539	CoherentMotion_C#v1	1	500
1595	1	4	42	2	2	3	3	256	344	768	1032	CoherentMotion_C#v1	1	500
1104	0	3	33	3	2	3	3	199	401	597	1203	CoherentMotion_C#v1	1	500
905	0	3	33	3	1	3	3	199	401	597	1203	CoherentMotion_C#v1	1	500
1900	0	1	14	2	3	3	3	87	513	261	1539	CoherentMotion_C#v1	1	500
675	1	6	61	1	1	3	3	368	232	1104	696	CoherentMotion_C#v1	1	500
1040	0	0	5	2	1	3	3	31	569	93	1707	CoherentMotion_C#v1	1	500
721	1	5	51	3	3	3	3	312	288	936	864	CoherentMotion_C#v1	1	500
1192	0	2	23	3	2	3	3	143	457	429	1371	CoherentMotion_C#v1	1	500
955	0	1	14	0	1	3	3	87	513	261	1539	CoherentMotion_C#v1	1	500
709	1	2	23	1	1	3	3	143	457	429	1371	CoherentMotion_C#v1	1	500
920	1	2	23	1	1	3	3	143	457	429	1371	CoherentMotion_C#v1	1	500
948	1	5	51	3	3	3	3	312	288	936	864	CoherentMotion_C#v1	1	500
936	0	5	51	2	1	3	3	312	288	936	864	CoherentMotion_C#v1	1	500
1255	0	0	5	0	1	3	3	31	569	93	1707	CoherentMotion_C#v1	1	500
1147	0	6	61	0	3	3	3	368	232	1104	696	CoherentMotion_C#v1	1	500
766	1	7	70	3	3	3	3	424	176	1272	528	CoherentMotion_C#v1	1	500
775	1	7	70	0	0	3	3	424	176	1272	528	CoherentMotion_C#v1	1	500
895	0	1	14	2	0	3	3	87	513	261	1539	CoherentMotion_C#v1	1	500
827	0	1	14	2	0	3	3	87	513	261	1539	CoherentMotion_C#v1	1	500
988	0	0	5	2	1	3	3	31	569	93	1707	CoherentMotion_C#v1	1	500
731	0	2	23	2	1	3	3	143	457	429	1371	CoherentMotion_C#v1	1	500
2233	0	0	5	1	0	3	3	31	569	93	1707	CoherentMotion_C#v1	1	500
1279	1	3	33	0	0	3	3	199	401	597	1203	CoherentMotion_C#v1	1	500
839	1	6	61	1	1	3	3	368	232	1104	696	CoherentMotion_C#v1	1	500
1464	1	3	33	0	0	3	3	199	401	597	1203	CoherentMotion_C#v1	1	500
848	1	5	51	1	1	3	3	312	288	936	864	CoherentMotion_C#v1	1	500
1046	1	7	70	1	1	3	3	424	176	1272	528	CoherentMotion_C#v1	1	500
806	1	3	33	1	1	3	3	199	401	597	1203	CoherentMotion_C#v1	1	500
1083	0	0	5	2	0	3	3	31	569	93	1707	CoherentMotion_C#v1	1	500
1057	0	4	42	0	3	3	3	256	344	768	1032	CoherentMotion_C#v1	1	500
1071	0	2	23	2	1	3	3	143	457	429	1371	CoherentMotion_C#v1	1	500
856	1	7	70	3	3	3	3	424	176	1272	528	CoherentMotion_C#v1	1	500
1132	1	7	70	2	2	3	3	424	176	1272	528	CoherentMotion_C#v1	1	500
1454	0	1	14	3	1	3	3	87	513	261	1539	CoherentMotion_C#v1	1	500
1233	1	1	14	3	3	3	3	87	513	261	1539	CoherentMotion_C#v1	1	500
1100	0	2	23	2	3	3	3	143	457	429	1371	CoherentMotion_C#v1	1	500
1036	1	3	33	0	0	3	3	199	401	597	1203	CoherentMotion_C#v1	1	500
1032	1	0	5	0	0	3	3	31	569	93	1707	CoherentMotion_C#v1	1	500
900	0	0	5	2	0	3	3	31	569	93	1707	CoherentMotion_C#v1	1	500
1577	0	5	51	2	3	3	3	312	288	936	864	CoherentMotion_C#v1	1	500
1013	1	6	61	1	1	3	3	368	232	1104	696	CoherentMotion_C#v1	1	500
1274	1	1	14	2	2	3	3	87	513	261	1539	CoherentMotion_C#v1	1	500
1033	1	7	70	3	3	3	3	424	176	1272	528	CoherentMotion_C#v1	1	500
960	0	5	51	2	1	3	3	312	288	936	864	CoherentMotion_C#v1	1	500
1227	1	4	42	0	0	3	3	256	344	768	1032	CoherentMotion_C#v1	1	500
1001	1	2	23	2	2	3	3	143	457	429	1371	CoherentMotion_C#v1	1	500
961	0	5	51	0	2	3	3	312	288	936	864	CoherentMotion_C#v1	1	500
943	0	2	23	2	0	3	3	143	457	429	1371	CoherentMotion_C#v1	1	500
1003	1	3	33	3	3	3	3	199	401	597	1203	CoherentMotion_C#v1	1	500
835	1	7	70	0	0	3	3	424	176	1272	528	CoherentMotion_C#v1	1	500
1077	0	0	5	0	1	3	3	31	569	93	1707	CoherentMotion_C#v1	1	500
918	1	2	23	2	2	3	3	143	457	429	1371	CoherentMotion_C#v1	1	500
795	1	7	70	0	0	3	3	424	176	1272	528	CoherentMotion_C#v1	1	500
1307	0	3	33	2	0	3	3	199	401	597	1203	CoherentMotion_C#v1	1	500
665	1	3	33	0	0	3	3	199	401	597	1203	CoherentMotion_C#v1	1	500
825	1	6	61	3	3	3	3	368	232	1104	696	CoherentMotion_C#v1	1	500
963	0	2	23	2	1	3	3	143	457	429	1371	CoherentMotion_C#v1	1	500
901	1	7	70	1	1	3	3	424	176	1272	528	CoherentMotion_C#v1	1	500
782	1	4	42	1	1	3	3	256	344	768	1032	CoherentMotion_C#v1	1	500
714	1	2	23	0	0	3	3	143	457	429	1371	CoherentMotion_C#v1	1	500
790	0	0	5	1	3	3	3	31	569	93	1707	CoherentMotion_C#v1	1	500
1022	1	5	51	1	1	3	3	312	288	936	864	CoherentMotion_C#v1	1	500
981	0	2	23	2	3	3	3	143	457	429	1371	CoherentMotion_C#v1	1	500
762	0	6	61	2	3	3	3	368	232	1104	696	CoherentMotion_C#v1	1	500
963	0	3	33	0	1	3	3	199	401	597	1203	CoherentMotion_C#v1	1	500
961	0	1	14	2	0	3	3	87	513	261	1539	CoherentMotion_C#v1	1	500
904	1	3	33	1	1	3	3	199	401	597	1203	CoherentMotion_C#v1	1	500
882	0	7	70	0	3	3	3	424	176	1272	528	CoherentMotion_C#v1	1	500
654	1	7	70	3	3	3	3	424	176	1272	528	CoherentMotion_C#v1	1	500
1100	1	1	14	2	2	3	3	87	513	261	1539	CoherentMotion_C#v1	1	500
750	1	7	70	3	3	3	3	424	176	1272	528	CoherentMotion_C#v1	1	500
869	1	0	5	1	1	3	3	31	569	93	1707	CoherentMotion_C#v1	1	500
953	1	5	51	0	0	3	3	312	288	936	864	CoherentMotion_C#v1	1	500
674	1	6	61	3	3	3	3	368	232	1104	696	CoherentMotion_C#v1	1	500
963	0	7	70	0	2	3	3	424	176	1272	528	CoherentMotion_C#v1	1	500
718	1	6	61	1	1	3	3	368	232	1104	696	CoherentMotion_C#v1	1	500
897	1	5	51	3	3	3	3	312	288	936	864	CoherentMotion_C#v1	1	500
1054	0	1	14	0	1	3	3	87	513	261	1539	CoherentMotion_C#v1	1	500
926	0	1	14	1	0	3	3	87	513	261	1539	CoherentMotion_C#v1	1	500
795	1	3	33	1	1	3	3	199	401	597	1203	CoherentMotion_C#v1	1	500
1121	0	2	23	2	3	3	3	143	457	429	1371	CoherentMotion_C#v1	1	500
893	1	5	51	3	3	3	3	312	288	936	864	CoherentMotion_C#v1	1	500
1009	0	3	33	0	1	3	3	199	401	597	1203	CoherentMotion_C#v1	1	500
1111	0	7	70	2	0	3	3	424	176	1272	528	CoherentMotion_C#v1	1	500
689	1	4	42	1	1	3	3	256	344	768	1032	CoherentMotion_C#v1	1	500
951	0	5	51	1	3	3	3	312	288	936	864	CoherentMotion_C#v1	1	500
796	1	4	42	3	3	3	3	256	344	768	1032	CoherentMotion_C#v1	1	500
621	1	7	70	1	1	3	3	424	176	1272	528	CoherentMotion_C#v1	1	500
657	1	2	23	1	1	3	3	143	457	429	1371	CoherentMotion_C#v1	1	500
600	1	7	70	1	1	3	3	424	176	1272	528	CoherentMotion_C#v1	1	500
653	1	5	51	0	0	3	3	312	288	936	864	CoherentMotion_C#v1	1	500
626	1	0	5	1	1	3	3	31	569	93	1707	CoherentMotion_C#v1	1	500
686	1	6	61	3	3	3	3	368	232	1104	696	CoherentMotion_C#v1	1	500
733	1	4	42	1	1	3	3	256	344	768	1032	CoherentMotion_C#v1	1	500
844	1	3	33	0	0	3	3	199	401	597	1203	CoherentMotion_C#v1	1	500
615	1	5	51	1	1	3	3	312	288	936	864	CoherentMotion_C#v1	1	500
700	0	0	5	2	3	3	3	31	569	93	1707	CoherentMotion_C#v1	1	500
876	0	5	51	0	3	3	3	312	288	936	864	CoherentMotion_C#v1	1	500
878	1	2	23	0	0	3	3	143	457	429	1371	CoherentMotion_C#v1	1	500
1120	1	5	51	0	0	3	3	312	288	936	864	CoherentMotion_C#v1	1	500
986	0	1	14	1	0	3	3	87	513	261	1539	CoherentMotion_C#v1	1	500
624	0	5	51	2	1	3	3	312	288	936	864	CoherentMotion_C#v1	1	500
1539	0	1	14	0	3	3	3	87	513	261	1539	CoherentMotion_C#v1	1	500
889	1	1	14	0	0	3	3	87	513	261	1539	CoherentMotion_C#v1	1	500
790	0	2	23	1	0	3	3	143	457	429	1371	CoherentMotion_C#v1	1	500
751	1	6	61	1	1	3	3	368	232	1104	696	CoherentMotion_C#v1	1	500
725	0	1	14	2	3	3	3	87	513	261	1539	CoherentMotion_C#v1	1	500
647	1	7	70	0	0	3	3	424	176	1272	528	CoherentMotion_C#v1	1	500
941	0	1	14	1	0	3	3	87	513	261	1539	CoherentMotion_C#v1	1	500
610	1	7	70	1	1	3	3	424	176	1272	528	CoherentMotion_C#v1	1	500
1022	1	3	33	1	1	3	3	199	401	597	1203	CoherentMotion_C#v1	1	500
675	1	6	61	0	0	3	3	368	232	1104	696	CoherentMotion_C#v1	1	500
739	0	1	14	3	1	3	3	87	513	261	1539	CoherentMotion_C#v1	1	500
858	1	7	70	2	2	3	3	424	176	1272	528	CoherentMotion_C#v1	1	500
646	1	5	51	3	3	3	3	312	288	936	864	CoherentMotion_C#v1	1	500
660	1	5	51	1	1	3	3	312	288	936	864	CoherentMotion_C#v1	1	500
610	1	4	42	3	3	3	3	256	344	768	1032	CoherentMotion_C#v1	1	500
669	1	6	61	3	3	3	3	368	232	1104	696	CoherentMotion_C#v1	1	500
715	0	1	14	2	1	3	3	87	513	261	1539	CoherentMotion_C#v1	1	500
762	0	0	5	1	0	3	3	31	569	93	1707	CoherentMotion_C#v1	1	500
616	1	6	61	3	3	3	3	368	232	1104	696	CoherentMotion_C#v1	1	500
801	0	5	51	3	0	3	3	312	288	936	864	CoherentMotion_C#v1	1	500
642	1	5	51	1	1	3	3	312	288	936	864	CoherentMotion_C#v1	1	500
645	1	3	33	3	3	3	3	199	401	597	1203	CoherentMotion_C#v1	1	500
860	0	2	23	1	0	3	3	143	457	429	1371	CoherentMotion_C#v1	1	500
687	0	0	5	2	1	3	3	31	569	93	1707	CoherentMotion_C#v1	1	500
645	1	6	61	1	1	3	3	368	232	1104	696	CoherentMotion_C#v1	1	500
946	1	7	70	2	2	3	3	424	176	1272	528	CoherentMotion_C#v1	1	500
888	1	0	5	3	3	3	3	31	569	93	1707	CoherentMotion_C#v1	1	500
972	1	0	5	2	2	3	3	31	569	93	1707	CoherentMotion_C#v1	1	500
834	1	4	42	2	2	3	3	256	344	768	1032	CoherentMotion_C#v1	1	500
864	0	4	42	1	2	3	3	256	344	768	1032	CoherentMotion_C#v1	1	500
701	1	2	23	3	3	3	3	143	457	429	1371	CoherentMotion_C#v1	1	500
782	1	7	70	0	0	3	3	424	176	1272	528	CoherentMotion_C#v1	1	500
1111	1	3	33	1	1	3	3	199	401	597	1203	CoherentMotion_C#v1	1	500
728	1	6	61	0	0	3	3	368	232	1104	696	CoherentMotion_C#v1	1	500
744	1	2	23	0	0	3	3	143	457	429	1371	CoherentMotion_C#v1	1	500
720	1	7	70	0	0	3	3	424	176	1272	528	CoherentMotion_C#v1	1	500
638	1	5	51	1	1	3	3	312	288	936	864	CoherentMotion_C#v1	1	500
742	1	3	33	2	2	3	3	199	401	597	1203	CoherentMotion_C#v1	1	500
698	1	4	42	3	3	3	3	256	344	768	1032	CoherentMotion_C#v1	1	500
760	1	6	61	0	0	3	3	368	232	1104	696	CoherentMotion_C#v1	1	500
1036	1	6	61	0	0	3	3	368	232	1104	696	CoherentMotion_C#v1	1	500
804	1	7	70	2	2	3	3	424	176	1272	528	CoherentMotion_C#v1	1	500
893	1	4	42	0	0	3	3	256	344	768	1032	CoherentMotion_C#v1	1	500
610	0	0	5	0	1	3	3	31	569	93	1707	CoherentMotion_C#v1	1	500
1079	1	4	42	0	0	3	3	256	344	768	1032	CoherentMotion_C#v1	1	500
729	1	7	70	2	2	3	3	424	176	1272	528	CoherentMotion_C#v1	1	500
585	1	3	33	1	1	3	3	199	401	597	1203	CoherentMotion_C#v1	1	500
844	1	4	42	2	2	3	3	256	344	768	1032	CoherentMotion_C#v1	1	500
635	1	7	70	0	0	3	3	424	176	1272	528	CoherentMotion_C#v1	1	500
909	0	0	5	2	3	3	3	31	569	93	1707	CoherentMotion_C#v1	1	500
616	1	6	61	1	1	3	3	368	232	1104	696	CoherentMotion_C#v1	1	500
694	1	5	51	3	3	3	3	312	288	936	864	CoherentMotion_C#v1	1	500
773	1	5	51	0	0	3	3	312	288	936	864	CoherentMotion_C#v1	1	500
839	0	4	42	0	2	3	3	256	344	768	1032	CoherentMotion_C#v1	1	500
749	1	7	70	1	1	3	3	424	176	1272	528	CoherentMotion_C#v1	1	500
810	0	0	5	2	3	3	3	31	569	93	1707	CoherentMotion_C#v1	1	500
593	1	6	61	0	0	3	3	368	232	1104	696	CoherentMotion_C#v1	1	500
731	1	5	51	3	3	3	3	312	288	936	864	CoherentMotion_C#v1	1	500
662	0	0	5	2	1	3	3	31	569	93	1707	CoherentMotion_C#v1	1	500
748	1	7	70	3	3	3	3	424	176	1272	528	CoherentMotion_C#v1	1	500
756	0	3	33	2	1	3	3	199	401	597	1203	CoherentMotion_C#v1	1	500
700	1	5	51	3	3	3	3	312	288	936	864	CoherentMotion_C#v1	1	500
707	1	4	42	1	1	3	3	256	344	768	1032	CoherentMotion_C#v1	1	500
899	0	7	70	2	0	3	3	424	176	1272	528	CoherentMotion_C#v1	1	500
648	1	0	5	1	1	3	3	31	569	93	1707	CoherentMotion_C#v1	1	500
755	0	6	61	2	1	3	3	368	232	1104	696	CoherentMotion_C#v1	1	500
692	0	1	14	1	3	3	3	87	513	261	1539	CoherentMotion_C#v1	1	500
1003	0	4	42	2	1	3	3	256	344	768	1032	CoherentMotion_C#v1	1	500
658	1	2	23	0	0	3	3	143	457	429	1371	CoherentMotion_C#v1	1	500
840	1	4	42	3	3	3	3	256	344	768	1032	CoherentMotion_C#v1	1	500
851	1	1	14	1	1	3	3	87	513	261	1539	CoherentMotion_C#v1	1	500
691	1	2	23	1	1	3	3	143	457	429	1371	CoherentMotion_C#v1	1	500
596	1	6	61	3	3	3	3	368	232	1104	696	CoherentMotion_C#v1	1	500
744	0	3	33	2	1	3	3	199	401	597	1203	CoherentMotion_C#v1	1	500
852	0	0	5	0	1	3	3	31	569	93	1707	CoherentMotion_C#v1	1	500
570	1	4	42	3	3	3	3	256	344	768	1032	CoherentMotion_C#v1	1	500
646	0	1	14	2	1	3	3	87	513	261	1539	CoherentMotion_C#v1	1	500
603	0	5	51	2	3	3	3	312	288	936	864	CoherentMotion_C#v1	1	500
846	0	1	14	2	1	3	3	87	513	261	1539	CoherentMotion_C#v1	1	500
642	1	4	42	3	3	3	3	256	344	768	1032	CoherentMotion_C#v1	1	500
584	0	0	5	3	1	3	3	31	569	93	1707	CoherentMotion_C#v1	1	500
732	0	2	23	1	3	3	3	143	457	429	1371	CoherentMotion_C#v1	1	500
771	1	1	14	3	3	3	3	87	513	261	1539	CoherentMotion_C#v1	1	500
526	1	7	70	1	1	3	3	424	176	1272	528	CoherentMotion_C#v1	1	500
567	1	6	61	1	1	3	3	368	232	1104	696	CoherentMotion_C#v1	1	500
853	0	4	42	2	1	3	3	256	344	768	1032	CoherentMotion_C#v1	1	500
656	0	3	33	2	3	3	3	199	401	597	1203	CoherentMotion_C#v1	1	500
726	0	0	5	2	1	3	3	31	569	93	1707	CoherentMotion_C#v1	1	500
681	0	2	23	2	3	3	3	143	457	429	1371	CoherentMotion_C#v1	1	500
976	0	1	14	2	3	3	3	87	513	261	1539	CoherentMotion_C#v1	1	500
776	1	6	61	1	1	3	3	368	232	1104	696	CoherentMotion_C#v1	1	500
665	1	7	70	1	1	3	3	424	176	1272	528	CoherentMotion_C#v1	1	500
670	1	5	51	3	3	3	3	312	288	936	864	CoherentMotion_C#v1	1	500
646	1	4	42	0	0	3	3	256	344	768	1032	CoherentMotion_C#v1	1	500
755	1	5	51	3	3	3	3	312	288	936	864	CoherentMotion_C#v1	1	500
868	0	5	51	2	1	3	3	312	288	936	864	CoherentMotion_C#v1	1	500
711	1	4	42	1	1	3	3	256	344	768	1032	CoherentMotion_C#v1	1	500
1053	1	3	33	2	2	3	3	199	401	597	1203	CoherentMotion_C#v1	1	500
950	1	4	42	0	0	3	3	256	344	768	1032	CoherentMotion_C#v1	1	500
1050	1	4	42	2	2	3	3	256	344	768	1032	CoherentMotion_C#v1	1	500
969	1	6	61	1	1	3	3	368	232	1104	696	CoherentMotion_C#v1	1	500
824	0	6	61	0	1	3	3	368	232	1104	696	CoherentMotion_C#v1	1	500
688	1	3	33	1	1	3	3	199	401	597	1203	CoherentMotion_C#v1	1	500
689	0	1	14	0	3	3	3	87	513	261	1539	CoherentMotion_C#v1	1	500
800	1	7	70	2	2	3	3	424	176	1272	528	CoherentMotion_C#v1	1	500
729	1	4	42	0	0	3	3	256	344	768	1032	CoherentMotion_C#v1	1	500
705	1	4	42	1	1	3	3	256	344	768	1032	CoherentMotion_C#v1	1	500
641	1	6	61	1	1	3	3	368	232	1104	696	CoherentMotion_C#v1	1	500
1324	0	2	23	2	1	3	3	143	457	429	1371	CoherentMotion_C#v1	1	500
660	0	0	5	0	1	3	3	31	569	93	1707	CoherentMotion_C#v1	1	500
848	1	4	42	0	0	3	3	256	344	768	1032	CoherentMotion_C#v1	1	500
875	1	6	61	2	2	3	3	368	232	1104	696	CoherentMotion_C#v1	1	500
720	1	6	61	2	2	3	3	368	232	1104	696	CoherentMotion_C#v1	1	500
598	1	6	61	1	1	3	3	368	232	1104	696	CoherentMotion_C#v1	1	500
674	1	2	23	1	1	3	3	143	457	429	1371	CoherentMotion_C#v1	1	500
593	1	4	42	1	1	3	3	256	344	768	1032	CoherentMotion_C#v1	1	500
646	1	3	33	1	1	3	3	199	401	597	1203	CoherentMotion_C#v1	1	500
892	0	1	14	1	2	3	3	87	513	261	1539	CoherentMotion_C#v1	1	500
593	0	3	33	2	1	3	3	199	401	597	1203	CoherentMotion_C#v1	1	500
707	0	4	42	0	2	3	3	256	344	768	1032	CoherentMotion_C#v1	1	500
670	1	7	70	2	2	3	3	424	176	1272	528	CoherentMotion_C#v1	1	500
732	0	3	33	0	2	3	3	199	401	597	1203	CoherentMotion_C#v1	1	500
1112	0	2	23	0	2	3	3	143	457	429	1371	CoherentMotion_C#v1	1	500
873	0	1	14	1	2	3	3	87	513	261	1539	CoherentMotion_C#v1	1	500
1141	1	0	5	0	0	3	3	31	569	93	1707	CoherentMotion_C#v1	1	500
781	1	2	23	3	3	3	3	143	457	429	1371	CoherentMotion_C#v1	1	500
814	1	6	61	2	2	3	3	368	232	1104	696	CoherentMotion_C#v1	1	500
681	0	7	70	3	2	3	3	424	176	1272	528	CoherentMotion_C#v1	1	500
742	1	0	5	2	2	3	3	31	569	93	1707	CoherentMotion_C#v1	1	500
742	1	6	61	1	1	3	3	368	232	1104	696	CoherentMotion_C#v1	1	500
670	1	3	33	2	2	3	3	199	401	597	1203	CoherentMotion_C#v1	1	500
741	1	7	70	3	3	3	3	424	176	1272	528	CoherentMotion_C#v1	1	500
613	1	3	33	0	0	3	3	199	401	597	1203	CoherentMotion_C#v1	1	500
810	0	0	5	3	2	3	3	31	569	93	1707	CoherentMotion_C#v1	1	500
544	0	2	23	1	3	3	3	143	457	429	1371	CoherentMotion_C#v1	1	500
1022	1	4	42	1	1	3	3	256	344	768	1032	CoherentMotion_C#v1	1	500
773	1	4	42	2	2	3	3	256	344	768	1032	CoherentMotion_C#v1	1	500
680	0	5	51	2	3	3	3	312	288	936	864	CoherentMotion_C#v1	1	500
589	0	3	33	2	1	3	3	199	401	597	1203	CoherentMotion_C#v1	1	500
753	1	5	51	2	2	3	3	312	288	936	864	CoherentMotion_C#v1	1	500
785	0	2	23	3	2	3	3	143	457	429	1371	CoherentMotion_C#v1	1	500
665	1	7	70	1	1	3	3	424	176	1272	528	CoherentMotion_C#v1	1	500
688	0	5	51	1	3	3	3	312	288	936	864	CoherentMotion_C#v1	1	500
623	0	0	5	2	1	3	3	31	569	93	1707	CoherentMotion_C#v1	1	500
714	0	5	51	1	3	3	3	312	288	936	864	CoherentMotion_C#v1	1	500
802	0	4	42	0	2	3	3	256	344	768	1032	CoherentMotion_C#v1	1	500
725	0	7	70	0	2	3	3	424	176	1272	528	CoherentMotion_C#v1	1	500
787	1	5	51	1	1	3	3	312	288	936	864	CoherentMotion_C#v1	1	500
976	1	3	33	1	1	3	3	199	401	597	1203	CoherentMotion_C#v1	1	500
739	1	1	14	1	1	3	3	87	513	261	1539	CoherentMotion_C#v1	1	500
684	1	2	23	3	3	3	3	143	457	429	1371	CoherentMotion_C#v1	1	500
720	0	0	5	3	1	3	3	31	569	93	1707	CoherentMotion_C#v1	1	500
848	0	0	5	3	2	3	3	31	569	93	1707	CoherentMotion_C#v1	1	500
826	1	5	51	0	0	3	3	312	288	936	864	CoherentMotion_C#v1	1	500
925	1	1	14	1	1	3	3	87	513	261	1539	CoherentMotion_C#v1	1	500
633	1	1	14	3	3	3	3	87	513	261	1539	CoherentMotion_C#v1	1	500
711	0	3	33	2	1	3	3	199	401	597	1203	CoherentMotion_C#v1	1	500
653	0	0	5	1	2	3	3	31	569	93	1707	CoherentMotion_C#v1	1	500
816	0	3	33	0	3	3	3	199	401	597	1203	CoherentMotion_C#v1	1	500
749	1	3	33	3	3	3	3	199	401	597	1203	CoherentMotion_C#v1	1	500
942	1	4	42	1	1	3	3	256	344	768	1032	CoherentMotion_C#v1	1	500
937	0	2	23	3	1	3	3	143	457	429	1371	CoherentMotion_C#v1	1	500
807	1	1	14	1	1	3	3	87	513	261	1539	CoherentMotion_C#v1	1	500
895	0	5	51	1	3	3	3	312	288	936	864	CoherentMotion_C#v1	1	500
861	1	5	51	2	2	3	3	312	288	936	864	CoherentMotion_C#v1	1	500
1200	0	5	51	2	3	3	3	312	288	936	864	CoherentMotion_C#v1	1	500
1115	1	6	61	1	1	3	3	368	232	1104	696	CoherentMotion_C#v1	1	500
788	1	6	61	2	2	3	3	368	232	1104	696	CoherentMotion_C#v1	1	500
629	1	6	61	1	1	3	3	368	232	1104	696	CoherentMotion_C#v1	1	500
736	1	7	70	3	3	3	3	424	176	1272	528	CoherentMotion_C#v1	1	500
1052	0	0	5	3	1	3	3	31	569	93	1707	CoherentMotion_C#v1	1	500
1004	1	1	14	3	3	3	3	87	513	261	1539	CoherentMotion_C#v1	1	500
647	1	6	61	1	1	3	3	368	232	1104	696	CoherentMotion_C#v1	1	500
655	1	4	42	3	3	3	3	256	344	768	1032	CoherentMotion_C#v1	1	500
670	1	2	23	2	2	3	3	143	457	429	1371	CoherentMotion_C#v1	1	500
612	1	3	33	3	3	3	3	199	401	597	1203	CoherentMotion_C#v1	1	500
745	0	4	42	0	2	3	3	256	344	768	1032	CoherentMotion_C#v1	1	500
543	1	7	70	1	1	3	3	424	176	1272	528	CoherentMotion_C#v1	1	500
593	1	2	23	1	1	3	3	143	457	429	1371	CoherentMotion_C#v1	1	500
829	1	2	23	0	0	3	3	143	457	429	1371	CoherentMotion_C#v1	1	500
937	1	1	14	0	0	3	3	87	513	261	1539	CoherentMotion_C#v1	1	500
629	1	5	51	1	1	3	3	312	288	936	864	CoherentMotion_C#v1	1	500
643	0	2	23	1	0	3	3	143	457	429	1371	CoherentMotion_C#v1	1	500
621	1	7	70	0	0	3	3	424	176	1272	528	CoherentMotion_C#v1	1	500
