# Supplementary material for: The Leuven Embedded Figures Test (L-EFT): measuring perception, intelligence or executive function?
Source: PeerJ. 2018 Mar 26;6:e4524. doi: 10.7717/peerj.4524 (PMC5875396; doi:10.7717/peerj.4524)
Supplement: Supplemental Information 9 [file peerj-06-4524-s009.zip › Study 1/CoherentMotion/120130CoherentMotion.csv]

ReactionTime	Accuracy	CoherenceLevel	CoherenceValue	StimDirection	RespDirection	G_MeanCoherentSpeed	G_MeanRandomSpeed	TotalCoherent	TotalRandom	TotalCoherentSpeed	TotalRandomSpeed	TestID	MainPrac	MotionDuration
1952	1	3	33	0	0	3	3	199	401	597	1203	CoherentMotion_C#v1	0	1000
1108	1	6	61	1	1	3	3	368	232	1104	696	CoherentMotion_C#v1	0	1000
1815	0	0	5	1	0	3	3	31	569	93	1707	CoherentMotion_C#v1	0	1000
1644	1	4	42	1	1	3	3	256	344	768	1032	CoherentMotion_C#v1	0	1000
1866	1	5	51	2	2	3	3	312	288	936	864	CoherentMotion_C#v1	0	1000
1760	1	3	33	0	0	3	3	199	401	597	1203	CoherentMotion_C#v1	0	1000
1539	1	6	61	0	0	3	3	368	232	1104	696	CoherentMotion_C#v1	0	1000
1390	1	3	33	2	2	3	3	199	401	597	1203	CoherentMotion_C#v1	0	1000
1686	1	0	5	0	0	3	3	31	569	93	1707	CoherentMotion_C#v1	0	1000
1398	1	4	42	0	0	3	3	256	344	768	1032	CoherentMotion_C#v1	0	1000
1582	1	7	70	1	1	3	3	424	176	1272	528	CoherentMotion_C#v1	0	1000
1389	1	0	5	3	3	3	3	31	569	93	1707	CoherentMotion_C#v1	0	1000
1910	1	0	5	0	0	3	3	31	569	93	1707	CoherentMotion_C#v1	0	1000
1708	1	3	33	0	0	3	3	199	401	597	1203	CoherentMotion_C#v1	0	1000
1787	1	6	61	3	3	3	3	368	232	1104	696	CoherentMotion_C#v1	0	1000
1371	0	1	14	3	1	3	3	87	513	261	1539	CoherentMotion_C#v1	0	1000
1475	0	0	5	1	2	3	3	31	569	93	1707	CoherentMotion_C#v1	0	1000
1778	1	5	51	3	3	3	3	312	288	936	864	CoherentMotion_C#v1	0	1000
1507	1	6	61	1	1	3	3	368	232	1104	696	CoherentMotion_C#v1	0	1000
1565	1	3	33	0	0	3	3	199	401	597	1203	CoherentMotion_C#v1	0	1000
1390	1	6	61	0	0	3	3	368	232	1104	696	CoherentMotion_C#v1	0	1000
1445	1	0	5	2	2	3	3	31	569	93	1707	CoherentMotion_C#v1	0	1000
1456	1	3	33	2	2	3	3	199	401	597	1203	CoherentMotion_C#v1	0	1000
1451	1	5	51	1	1	3	3	312	288	936	864	CoherentMotion_C#v1	0	1000
1331	1	7	70	3	3	3	3	424	176	1272	528	CoherentMotion_C#v1	0	1000
1674	0	1	14	2	3	3	3	87	513	261	1539	CoherentMotion_C#v1	0	1000
1060	1	5	51	0	0	3	3	312	288	936	864	CoherentMotion_C#v1	0	1000
1372	0	5	51	0	2	3	3	312	288	936	864	CoherentMotion_C#v1	0	1000
1620	0	1	14	0	1	3	3	87	513	261	1539	CoherentMotion_C#v1	0	1000
1474	1	3	33	3	3	3	3	199	401	597	1203	CoherentMotion_C#v1	0	1000
1389	1	7	70	1	1	3	3	424	176	1272	528	CoherentMotion_C#v1	0	1000
1412	1	6	61	0	0	3	3	368	232	1104	696	CoherentMotion_C#v1	0	1000
1343	1	3	33	2	2	3	3	199	401	597	1203	CoherentMotion_C#v1	0	1000
1542	0	1	14	0	3	3	3	87	513	261	1539	CoherentMotion_C#v1	0	1000
1406	1	6	61	2	2	3	3	368	232	1104	696	CoherentMotion_C#v1	0	1000
1419	0	2	23	2	0	3	3	143	457	429	1371	CoherentMotion_C#v1	0	1000
1397	1	3	33	3	3	3	3	199	401	597	1203	CoherentMotion_C#v1	0	1000
1436	1	2	23	1	1	3	3	143	457	429	1371	CoherentMotion_C#v1	0	1000
1399	1	5	51	3	3	3	3	312	288	936	864	CoherentMotion_C#v1	0	1000
1391	0	5	51	0	2	3	3	312	288	936	864	CoherentMotion_C#v1	0	1000
1079	1	6	61	2	2	3	3	368	232	1104	696	CoherentMotion_C#v1	0	1000
1498	0	0	5	3	0	3	3	31	569	93	1707	CoherentMotion_C#v1	0	1000
1684	0	1	14	0	3	3	3	87	513	261	1539	CoherentMotion_C#v1	0	1000
1460	1	5	51	2	2	3	3	312	288	936	864	CoherentMotion_C#v1	0	1000
2158	0	2	23	3	2	3	3	143	457	429	1371	CoherentMotion_C#v1	0	1000
1547	0	1	14	0	2	3	3	87	513	261	1539	CoherentMotion_C#v1	0	1000
1367	1	2	23	1	1	3	3	143	457	429	1371	CoherentMotion_C#v1	0	1000
1566	0	1	14	3	0	3	3	87	513	261	1539	CoherentMotion_C#v1	0	1000
1740	1	3	33	3	3	3	3	199	401	597	1203	CoherentMotion_C#v1	0	1000
1551	1	5	51	2	2	3	3	312	288	936	864	CoherentMotion_C#v1	0	1000
1387	1	5	51	2	2	3	3	312	288	936	864	CoherentMotion_C#v1	0	1000
2180	0	2	23	1	3	3	3	143	457	429	1371	CoherentMotion_C#v1	0	1000
1568	1	6	61	1	1	3	3	368	232	1104	696	CoherentMotion_C#v1	0	1000
1422	1	4	42	3	3	3	3	256	344	768	1032	CoherentMotion_C#v1	0	1000
1699	1	6	61	3	3	3	3	368	232	1104	696	CoherentMotion_C#v1	0	1000
1431	1	0	5	1	1	3	3	31	569	93	1707	CoherentMotion_C#v1	0	1000
1357	1	4	42	3	3	3	3	256	344	768	1032	CoherentMotion_C#v1	0	1000
1416	1	5	51	2	2	3	3	312	288	936	864	CoherentMotion_C#v1	0	1000
1427	1	1	14	3	3	3	3	87	513	261	1539	CoherentMotion_C#v1	0	1000
1353	1	2	23	3	3	3	3	143	457	429	1371	CoherentMotion_C#v1	0	1000
1359	1	6	61	2	2	3	3	368	232	1104	696	CoherentMotion_C#v1	0	1000
1419	1	6	61	1	1	3	3	368	232	1104	696	CoherentMotion_C#v1	0	1000
1427	1	7	70	2	2	3	3	424	176	1272	528	CoherentMotion_C#v1	0	1000
1374	1	6	61	2	2	3	3	368	232	1104	696	CoherentMotion_C#v1	0	1000
1412	0	1	14	0	2	3	3	87	513	261	1539	CoherentMotion_C#v1	0	1000
1646	0	4	42	0	3	3	3	256	344	768	1032	CoherentMotion_C#v1	0	1000
1133	1	4	42	0	0	3	3	256	344	768	1032	CoherentMotion_C#v1	0	1000
1392	1	4	42	3	3	3	3	256	344	768	1032	CoherentMotion_C#v1	0	1000
1384	1	7	70	3	3	3	3	424	176	1272	528	CoherentMotion_C#v1	0	1000
1200	1	5	51	2	2	3	3	312	288	936	864	CoherentMotion_C#v1	0	1000
1525	0	0	5	1	3	3	3	31	569	93	1707	CoherentMotion_C#v1	0	1000
1634	0	2	23	3	0	3	3	143	457	429	1371	CoherentMotion_C#v1	0	1000
1503	0	0	5	0	1	3	3	31	569	93	1707	CoherentMotion_C#v1	0	1000
1419	1	6	61	0	0	3	3	368	232	1104	696	CoherentMotion_C#v1	0	1000
1606	1	5	51	2	2	3	3	312	288	936	864	CoherentMotion_C#v1	0	1000
1218	1	7	70	0	0	3	3	424	176	1272	528	CoherentMotion_C#v1	0	1000
1479	0	1	14	2	3	3	3	87	513	261	1539	CoherentMotion_C#v1	0	1000
1394	0	1	14	0	1	3	3	87	513	261	1539	CoherentMotion_C#v1	0	1000
1562	1	2	23	0	0	3	3	143	457	429	1371	CoherentMotion_C#v1	0	1000
1382	1	4	42	2	2	3	3	256	344	768	1032	CoherentMotion_C#v1	0	1000
1130	1	2	23	1	1	3	3	143	457	429	1371	CoherentMotion_C#v1	1	500
890	0	0	5	1	0	3	3	31	569	93	1707	CoherentMotion_C#v1	1	500
694	0	0	5	1	3	3	3	31	569	93	1707	CoherentMotion_C#v1	1	500
954	1	4	42	0	0	3	3	256	344	768	1032	CoherentMotion_C#v1	1	500
892	1	5	51	3	3	3	3	312	288	936	864	CoherentMotion_C#v1	1	500
1048	0	1	14	3	2	3	3	87	513	261	1539	CoherentMotion_C#v1	1	500
903	1	3	33	1	1	3	3	199	401	597	1203	CoherentMotion_C#v1	1	500
819	1	4	42	1	1	3	3	256	344	768	1032	CoherentMotion_C#v1	1	500
1597	1	7	70	3	3	3	3	424	176	1272	528	CoherentMotion_C#v1	1	500
2075	0	1	14	1	0	3	3	87	513	261	1539	CoherentMotion_C#v1	1	500
1237	0	0	5	1	2	3	3	31	569	93	1707	CoherentMotion_C#v1	1	500
826	1	7	70	1	1	3	3	424	176	1272	528	CoherentMotion_C#v1	1	500
1300	1	4	42	0	0	3	3	256	344	768	1032	CoherentMotion_C#v1	1	500
811	1	5	51	0	0	3	3	312	288	936	864	CoherentMotion_C#v1	1	500
980	0	4	42	0	3	3	3	256	344	768	1032	CoherentMotion_C#v1	1	500
867	1	2	23	3	3	3	3	143	457	429	1371	CoherentMotion_C#v1	1	500
957	1	2	23	0	0	3	3	143	457	429	1371	CoherentMotion_C#v1	1	500
887	1	6	61	2	2	3	3	368	232	1104	696	CoherentMotion_C#v1	1	500
885	1	5	51	3	3	3	3	312	288	936	864	CoherentMotion_C#v1	1	500
929	0	3	33	2	1	3	3	199	401	597	1203	CoherentMotion_C#v1	1	500
667	1	0	5	0	0	3	3	31	569	93	1707	CoherentMotion_C#v1	1	500
676	1	7	70	0	0	3	3	424	176	1272	528	CoherentMotion_C#v1	1	500
891	1	2	23	3	3	3	3	143	457	429	1371	CoherentMotion_C#v1	1	500
755	1	7	70	0	0	3	3	424	176	1272	528	CoherentMotion_C#v1	1	500
1104	0	2	23	1	3	3	3	143	457	429	1371	CoherentMotion_C#v1	1	500
1650	0	3	33	0	1	3	3	199	401	597	1203	CoherentMotion_C#v1	1	500
880	0	0	5	3	2	3	3	31	569	93	1707	CoherentMotion_C#v1	1	500
827	1	5	51	3	3	3	3	312	288	936	864	CoherentMotion_C#v1	1	500
930	1	4	42	1	1	3	3	256	344	768	1032	CoherentMotion_C#v1	1	500
1155	1	1	14	3	3	3	3	87	513	261	1539	CoherentMotion_C#v1	1	500
916	1	4	42	0	0	3	3	256	344	768	1032	CoherentMotion_C#v1	1	500
990	1	3	33	1	1	3	3	199	401	597	1203	CoherentMotion_C#v1	1	500
1137	0	0	5	2	3	3	3	31	569	93	1707	CoherentMotion_C#v1	1	500
1314	0	2	23	0	1	3	3	143	457	429	1371	CoherentMotion_C#v1	1	500
1544	0	1	14	0	3	3	3	87	513	261	1539	CoherentMotion_C#v1	1	500
1301	1	4	42	3	3	3	3	256	344	768	1032	CoherentMotion_C#v1	1	500
1259	1	2	23	2	2	3	3	143	457	429	1371	CoherentMotion_C#v1	1	500
848	1	6	61	3	3	3	3	368	232	1104	696	CoherentMotion_C#v1	1	500
891	1	2	23	1	1	3	3	143	457	429	1371	CoherentMotion_C#v1	1	500
920	1	6	61	1	1	3	3	368	232	1104	696	CoherentMotion_C#v1	1	500
948	1	4	42	3	3	3	3	256	344	768	1032	CoherentMotion_C#v1	1	500
896	0	0	5	0	3	3	3	31	569	93	1707	CoherentMotion_C#v1	1	500
1006	1	5	51	3	3	3	3	312	288	936	864	CoherentMotion_C#v1	1	500
894	1	6	61	3	3	3	3	368	232	1104	696	CoherentMotion_C#v1	1	500
920	1	5	51	3	3	3	3	312	288	936	864	CoherentMotion_C#v1	1	500
854	1	6	61	1	1	3	3	368	232	1104	696	CoherentMotion_C#v1	1	500
765	1	4	42	0	0	3	3	256	344	768	1032	CoherentMotion_C#v1	1	500
1131	0	1	14	0	3	3	3	87	513	261	1539	CoherentMotion_C#v1	1	500
664	1	1	14	0	0	3	3	87	513	261	1539	CoherentMotion_C#v1	1	500
786	1	4	42	2	2	3	3	256	344	768	1032	CoherentMotion_C#v1	1	500
763	1	4	42	2	2	3	3	256	344	768	1032	CoherentMotion_C#v1	1	500
756	1	2	23	3	3	3	3	143	457	429	1371	CoherentMotion_C#v1	1	500
731	1	6	61	3	3	3	3	368	232	1104	696	CoherentMotion_C#v1	1	500
676	1	6	61	3	3	3	3	368	232	1104	696	CoherentMotion_C#v1	1	500
730	1	4	42	0	0	3	3	256	344	768	1032	CoherentMotion_C#v1	1	500
705	1	5	51	1	1	3	3	312	288	936	864	CoherentMotion_C#v1	1	500
872	1	5	51	0	0	3	3	312	288	936	864	CoherentMotion_C#v1	1	500
819	1	5	51	3	3	3	3	312	288	936	864	CoherentMotion_C#v1	1	500
942	1	1	14	3	3	3	3	87	513	261	1539	CoherentMotion_C#v1	1	500
842	1	7	70	2	2	3	3	424	176	1272	528	CoherentMotion_C#v1	1	500
886	1	2	23	3	3	3	3	143	457	429	1371	CoherentMotion_C#v1	1	500
849	0	2	23	0	3	3	3	143	457	429	1371	CoherentMotion_C#v1	1	500
715	1	4	42	1	1	3	3	256	344	768	1032	CoherentMotion_C#v1	1	500
868	1	3	33	0	0	3	3	199	401	597	1203	CoherentMotion_C#v1	1	500
1054	1	3	33	0	0	3	3	199	401	597	1203	CoherentMotion_C#v1	1	500
1184	0	0	5	3	0	3	3	31	569	93	1707	CoherentMotion_C#v1	1	500
817	1	4	42	2	2	3	3	256	344	768	1032	CoherentMotion_C#v1	1	500
844	1	4	42	1	1	3	3	256	344	768	1032	CoherentMotion_C#v1	1	500
806	1	7	70	3	3	3	3	424	176	1272	528	CoherentMotion_C#v1	1	500
1180	1	0	5	2	2	3	3	31	569	93	1707	CoherentMotion_C#v1	1	500
963	0	2	23	1	3	3	3	143	457	429	1371	CoherentMotion_C#v1	1	500
802	1	2	23	3	3	3	3	143	457	429	1371	CoherentMotion_C#v1	1	500
842	1	5	51	3	3	3	3	312	288	936	864	CoherentMotion_C#v1	1	500
1045	1	4	42	3	3	3	3	256	344	768	1032	CoherentMotion_C#v1	1	500
1013	1	2	23	0	0	3	3	143	457	429	1371	CoherentMotion_C#v1	1	500
885	1	4	42	1	1	3	3	256	344	768	1032	CoherentMotion_C#v1	1	500
1007	1	6	61	3	3	3	3	368	232	1104	696	CoherentMotion_C#v1	1	500
1006	1	1	14	2	2	3	3	87	513	261	1539	CoherentMotion_C#v1	1	500
812	1	6	61	0	0	3	3	368	232	1104	696	CoherentMotion_C#v1	1	500
774	1	6	61	3	3	3	3	368	232	1104	696	CoherentMotion_C#v1	1	500
1376	0	2	23	3	2	3	3	143	457	429	1371	CoherentMotion_C#v1	1	500
791	1	6	61	3	3	3	3	368	232	1104	696	CoherentMotion_C#v1	1	500
897	1	1	14	3	3	3	3	87	513	261	1539	CoherentMotion_C#v1	1	500
957	1	5	51	1	1	3	3	312	288	936	864	CoherentMotion_C#v1	1	500
875	1	6	61	1	1	3	3	368	232	1104	696	CoherentMotion_C#v1	1	500
917	0	0	5	2	0	3	3	31	569	93	1707	CoherentMotion_C#v1	1	500
1138	0	1	14	1	3	3	3	87	513	261	1539	CoherentMotion_C#v1	1	500
740	1	6	61	2	2	3	3	368	232	1104	696	CoherentMotion_C#v1	1	500
797	1	7	70	0	0	3	3	424	176	1272	528	CoherentMotion_C#v1	1	500
916	1	1	14	1	1	3	3	87	513	261	1539	CoherentMotion_C#v1	1	500
785	1	5	51	2	2	3	3	312	288	936	864	CoherentMotion_C#v1	1	500
794	1	6	61	1	1	3	3	368	232	1104	696	CoherentMotion_C#v1	1	500
1108	1	7	70	1	1	3	3	424	176	1272	528	CoherentMotion_C#v1	1	500
852	1	5	51	2	2	3	3	312	288	936	864	CoherentMotion_C#v1	1	500
818	1	6	61	2	2	3	3	368	232	1104	696	CoherentMotion_C#v1	1	500
795	1	7	70	3	3	3	3	424	176	1272	528	CoherentMotion_C#v1	1	500
1186	0	0	5	2	0	3	3	31	569	93	1707	CoherentMotion_C#v1	1	500
758	1	7	70	0	0	3	3	424	176	1272	528	CoherentMotion_C#v1	1	500
991	1	2	23	0	0	3	3	143	457	429	1371	CoherentMotion_C#v1	1	500
812	1	2	23	1	1	3	3	143	457	429	1371	CoherentMotion_C#v1	1	500
1430	1	3	33	1	1	3	3	199	401	597	1203	CoherentMotion_C#v1	1	500
968	0	4	42	2	0	3	3	256	344	768	1032	CoherentMotion_C#v1	1	500
998	1	2	23	1	1	3	3	143	457	429	1371	CoherentMotion_C#v1	1	500
645	1	5	51	0	0	3	3	312	288	936	864	CoherentMotion_C#v1	1	500
745	1	5	51	2	2	3	3	312	288	936	864	CoherentMotion_C#v1	1	500
866	1	2	23	2	2	3	3	143	457	429	1371	CoherentMotion_C#v1	1	500
685	1	0	5	3	3	3	3	31	569	93	1707	CoherentMotion_C#v1	1	500
612	0	0	5	1	3	3	3	31	569	93	1707	CoherentMotion_C#v1	1	500
1320	1	1	14	3	3	3	3	87	513	261	1539	CoherentMotion_C#v1	1	500
751	1	7	70	2	2	3	3	424	176	1272	528	CoherentMotion_C#v1	1	500
839	1	5	51	1	1	3	3	312	288	936	864	CoherentMotion_C#v1	1	500
866	1	4	42	2	2	3	3	256	344	768	1032	CoherentMotion_C#v1	1	500
812	1	5	51	2	2	3	3	312	288	936	864	CoherentMotion_C#v1	1	500
870	1	2	23	2	2	3	3	143	457	429	1371	CoherentMotion_C#v1	1	500
735	1	6	61	2	2	3	3	368	232	1104	696	CoherentMotion_C#v1	1	500
714	1	6	61	2	2	3	3	368	232	1104	696	CoherentMotion_C#v1	1	500
975	1	3	33	0	0	3	3	199	401	597	1203	CoherentMotion_C#v1	1	500
1231	0	0	5	0	1	3	3	31	569	93	1707	CoherentMotion_C#v1	1	500
723	1	6	61	1	1	3	3	368	232	1104	696	CoherentMotion_C#v1	1	500
794	1	7	70	0	0	3	3	424	176	1272	528	CoherentMotion_C#v1	1	500
1043	1	2	23	3	3	3	3	143	457	429	1371	CoherentMotion_C#v1	1	500
900	1	7	70	1	1	3	3	424	176	1272	528	CoherentMotion_C#v1	1	500
1007	0	3	33	1	2	3	3	199	401	597	1203	CoherentMotion_C#v1	1	500
1070	0	0	5	0	2	3	3	31	569	93	1707	CoherentMotion_C#v1	1	500
1261	0	3	33	3	2	3	3	199	401	597	1203	CoherentMotion_C#v1	1	500
851	1	2	23	1	1	3	3	143	457	429	1371	CoherentMotion_C#v1	1	500
812	1	7	70	1	1	3	3	424	176	1272	528	CoherentMotion_C#v1	1	500
823	1	5	51	3	3	3	3	312	288	936	864	CoherentMotion_C#v1	1	500
691	1	3	33	2	2	3	3	199	401	597	1203	CoherentMotion_C#v1	1	500
1242	0	3	33	2	0	3	3	199	401	597	1203	CoherentMotion_C#v1	1	500
766	1	2	23	3	3	3	3	143	457	429	1371	CoherentMotion_C#v1	1	500
934	1	4	42	2	2	3	3	256	344	768	1032	CoherentMotion_C#v1	1	500
901	1	7	70	0	0	3	3	424	176	1272	528	CoherentMotion_C#v1	1	500
830	1	6	61	3	3	3	3	368	232	1104	696	CoherentMotion_C#v1	1	500
921	0	4	42	0	2	3	3	256	344	768	1032	CoherentMotion_C#v1	1	500
838	1	1	14	1	1	3	3	87	513	261	1539	CoherentMotion_C#v1	1	500
879	1	5	51	3	3	3	3	312	288	936	864	CoherentMotion_C#v1	1	500
1208	0	2	23	3	0	3	3	143	457	429	1371	CoherentMotion_C#v1	1	500
784	1	3	33	3	3	3	3	199	401	597	1203	CoherentMotion_C#v1	1	500
889	0	2	23	1	3	3	3	143	457	429	1371	CoherentMotion_C#v1	1	500
724	1	7	70	1	1	3	3	424	176	1272	528	CoherentMotion_C#v1	1	500
812	1	6	61	1	1	3	3	368	232	1104	696	CoherentMotion_C#v1	1	500
726	1	7	70	1	1	3	3	424	176	1272	528	CoherentMotion_C#v1	1	500
830	1	2	23	0	0	3	3	143	457	429	1371	CoherentMotion_C#v1	1	500
937	0	0	5	3	2	3	3	31	569	93	1707	CoherentMotion_C#v1	1	500
820	1	4	42	0	0	3	3	256	344	768	1032	CoherentMotion_C#v1	1	500
877	1	4	42	2	2	3	3	256	344	768	1032	CoherentMotion_C#v1	1	500
938	1	5	51	0	0	3	3	312	288	936	864	CoherentMotion_C#v1	1	500
1286	0	2	23	2	0	3	3	143	457	429	1371	CoherentMotion_C#v1	1	500
748	0	0	5	0	3	3	3	31	569	93	1707	CoherentMotion_C#v1	1	500
802	1	3	33	3	3	3	3	199	401	597	1203	CoherentMotion_C#v1	1	500
957	1	4	42	3	3	3	3	256	344	768	1032	CoherentMotion_C#v1	1	500
840	0	1	14	0	2	3	3	87	513	261	1539	CoherentMotion_C#v1	1	500
1462	0	2	23	1	0	3	3	143	457	429	1371	CoherentMotion_C#v1	1	500
736	1	4	42	3	3	3	3	256	344	768	1032	CoherentMotion_C#v1	1	500
855	1	3	33	3	3	3	3	199	401	597	1203	CoherentMotion_C#v1	1	500
898	1	2	23	1	1	3	3	143	457	429	1371	CoherentMotion_C#v1	1	500
879	0	0	5	2	0	3	3	31	569	93	1707	CoherentMotion_C#v1	1	500
775	1	5	51	2	2	3	3	312	288	936	864	CoherentMotion_C#v1	1	500
1120	1	0	5	0	0	3	3	31	569	93	1707	CoherentMotion_C#v1	1	500
757	1	4	42	3	3	3	3	256	344	768	1032	CoherentMotion_C#v1	1	500
1742	0	2	23	2	0	3	3	143	457	429	1371	CoherentMotion_C#v1	1	500
880	1	4	42	3	3	3	3	256	344	768	1032	CoherentMotion_C#v1	1	500
780	0	0	5	0	1	3	3	31	569	93	1707	CoherentMotion_C#v1	1	500
751	1	5	51	0	0	3	3	312	288	936	864	CoherentMotion_C#v1	1	500
1196	1	5	51	2	2	3	3	312	288	936	864	CoherentMotion_C#v1	1	500
639	1	7	70	1	1	3	3	424	176	1272	528	CoherentMotion_C#v1	1	500
1029	1	0	5	2	2	3	3	31	569	93	1707	CoherentMotion_C#v1	1	500
724	1	3	33	1	1	3	3	199	401	597	1203	CoherentMotion_C#v1	1	500
1195	1	2	23	2	2	3	3	143	457	429	1371	CoherentMotion_C#v1	1	500
1182	0	0	5	0	2	3	3	31	569	93	1707	CoherentMotion_C#v1	1	500
787	0	0	5	2	0	3	3	31	569	93	1707	CoherentMotion_C#v1	1	500
956	1	3	33	2	2	3	3	199	401	597	1203	CoherentMotion_C#v1	1	500
792	1	2	23	0	0	3	3	143	457	429	1371	CoherentMotion_C#v1	1	500
723	1	4	42	3	3	3	3	256	344	768	1032	CoherentMotion_C#v1	1	500
710	1	5	51	3	3	3	3	312	288	936	864	CoherentMotion_C#v1	1	500
641	1	6	61	1	1	3	3	368	232	1104	696	CoherentMotion_C#v1	1	500
965	0	1	14	2	0	3	3	87	513	261	1539	CoherentMotion_C#v1	1	500
724	0	1	14	1	2	3	3	87	513	261	1539	CoherentMotion_C#v1	1	500
811	1	3	33	3	3	3	3	199	401	597	1203	CoherentMotion_C#v1	1	500
804	1	7	70	1	1	3	3	424	176	1272	528	CoherentMotion_C#v1	1	500
1007	0	2	23	3	2	3	3	143	457	429	1371	CoherentMotion_C#v1	1	500
1614	0	1	14	2	3	3	3	87	513	261	1539	CoherentMotion_C#v1	1	500
1069	0	3	33	0	3	3	3	199	401	597	1203	CoherentMotion_C#v1	1	500
862	0	3	33	2	1	3	3	199	401	597	1203	CoherentMotion_C#v1	1	500
663	1	6	61	1	1	3	3	368	232	1104	696	CoherentMotion_C#v1	1	500
749	1	6	61	0	0	3	3	368	232	1104	696	CoherentMotion_C#v1	1	500
707	1	7	70	0	0	3	3	424	176	1272	528	CoherentMotion_C#v1	1	500
779	1	4	42	1	1	3	3	256	344	768	1032	CoherentMotion_C#v1	1	500
1073	0	2	23	3	0	3	3	143	457	429	1371	CoherentMotion_C#v1	1	500
837	0	0	5	2	0	3	3	31	569	93	1707	CoherentMotion_C#v1	1	500
752	1	6	61	2	2	3	3	368	232	1104	696	CoherentMotion_C#v1	1	500
900	1	7	70	0	0	3	3	424	176	1272	528	CoherentMotion_C#v1	1	500
836	1	5	51	2	2	3	3	312	288	936	864	CoherentMotion_C#v1	1	500
814	1	7	70	3	3	3	3	424	176	1272	528	CoherentMotion_C#v1	1	500
808	1	3	33	1	1	3	3	199	401	597	1203	CoherentMotion_C#v1	1	500
2145	0	0	5	1	2	3	3	31	569	93	1707	CoherentMotion_C#v1	1	500
861	1	6	61	2	2	3	3	368	232	1104	696	CoherentMotion_C#v1	1	500
969	1	3	33	3	3	3	3	199	401	597	1203	CoherentMotion_C#v1	1	500
870	1	3	33	2	2	3	3	199	401	597	1203	CoherentMotion_C#v1	1	500
818	1	3	33	3	3	3	3	199	401	597	1203	CoherentMotion_C#v1	1	500
883	1	3	33	1	1	3	3	199	401	597	1203	CoherentMotion_C#v1	1	500
637	1	7	70	0	0	3	3	424	176	1272	528	CoherentMotion_C#v1	1	500
595	1	7	70	1	1	3	3	424	176	1272	528	CoherentMotion_C#v1	1	500
631	1	6	61	1	1	3	3	368	232	1104	696	CoherentMotion_C#v1	1	500
588	1	5	51	0	0	3	3	312	288	936	864	CoherentMotion_C#v1	1	500
736	1	1	14	0	0	3	3	87	513	261	1539	CoherentMotion_C#v1	1	500
633	1	5	51	3	3	3	3	312	288	936	864	CoherentMotion_C#v1	1	500
621	1	3	33	0	0	3	3	199	401	597	1203	CoherentMotion_C#v1	1	500
642	1	1	14	1	1	3	3	87	513	261	1539	CoherentMotion_C#v1	1	500
647	1	4	42	2	2	3	3	256	344	768	1032	CoherentMotion_C#v1	1	500
543	1	6	61	0	0	3	3	368	232	1104	696	CoherentMotion_C#v1	1	500
687	1	3	33	0	0	3	3	199	401	597	1203	CoherentMotion_C#v1	1	500
598	1	3	33	2	2	3	3	199	401	597	1203	CoherentMotion_C#v1	1	500
731	1	3	33	1	1	3	3	199	401	597	1203	CoherentMotion_C#v1	1	500
691	1	2	23	0	0	3	3	143	457	429	1371	CoherentMotion_C#v1	1	500
665	1	7	70	1	1	3	3	424	176	1272	528	CoherentMotion_C#v1	1	500
591	0	4	42	1	2	3	3	256	344	768	1032	CoherentMotion_C#v1	1	500
611	1	4	42	3	3	3	3	256	344	768	1032	CoherentMotion_C#v1	1	500
630	1	5	51	2	2	3	3	312	288	936	864	CoherentMotion_C#v1	1	500
604	0	0	5	3	0	3	3	31	569	93	1707	CoherentMotion_C#v1	1	500
560	1	4	42	1	1	3	3	256	344	768	1032	CoherentMotion_C#v1	1	500
628	1	3	33	0	0	3	3	199	401	597	1203	CoherentMotion_C#v1	1	500
618	1	5	51	3	3	3	3	312	288	936	864	CoherentMotion_C#v1	1	500
638	1	6	61	0	0	3	3	368	232	1104	696	CoherentMotion_C#v1	1	500
1204	1	1	14	2	2	3	3	87	513	261	1539	CoherentMotion_C#v1	1	500
696	1	6	61	3	3	3	3	368	232	1104	696	CoherentMotion_C#v1	1	500
623	1	5	51	1	1	3	3	312	288	936	864	CoherentMotion_C#v1	1	500
610	1	5	51	3	3	3	3	312	288	936	864	CoherentMotion_C#v1	1	500
726	1	0	5	2	2	3	3	31	569	93	1707	CoherentMotion_C#v1	1	500
847	0	2	23	3	0	3	3	143	457	429	1371	CoherentMotion_C#v1	1	500
745	0	4	42	0	1	3	3	256	344	768	1032	CoherentMotion_C#v1	1	500
544	1	7	70	2	2	3	3	424	176	1272	528	CoherentMotion_C#v1	1	500
549	1	6	61	3	3	3	3	368	232	1104	696	CoherentMotion_C#v1	1	500
631	1	7	70	3	3	3	3	424	176	1272	528	CoherentMotion_C#v1	1	500
572	1	5	51	2	2	3	3	312	288	936	864	CoherentMotion_C#v1	1	500
624	1	6	61	1	1	3	3	368	232	1104	696	CoherentMotion_C#v1	1	500
564	0	1	14	1	2	3	3	87	513	261	1539	CoherentMotion_C#v1	1	500
581	1	2	23	2	2	3	3	143	457	429	1371	CoherentMotion_C#v1	1	500
539	1	5	51	2	2	3	3	312	288	936	864	CoherentMotion_C#v1	1	500
574	1	6	61	3	3	3	3	368	232	1104	696	CoherentMotion_C#v1	1	500
627	1	2	23	2	2	3	3	143	457	429	1371	CoherentMotion_C#v1	1	500
919	1	3	33	0	0	3	3	199	401	597	1203	CoherentMotion_C#v1	1	500
611	1	1	14	3	3	3	3	87	513	261	1539	CoherentMotion_C#v1	1	500
600	1	6	61	3	3	3	3	368	232	1104	696	CoherentMotion_C#v1	1	500
668	0	0	5	0	2	3	3	31	569	93	1707	CoherentMotion_C#v1	1	500
673	1	3	33	1	1	3	3	199	401	597	1203	CoherentMotion_C#v1	1	500
632	1	5	51	3	3	3	3	312	288	936	864	CoherentMotion_C#v1	1	500
671	1	7	70	2	2	3	3	424	176	1272	528	CoherentMotion_C#v1	1	500
628	0	1	14	2	3	3	3	87	513	261	1539	CoherentMotion_C#v1	1	500
712	1	5	51	0	0	3	3	312	288	936	864	CoherentMotion_C#v1	1	500
721	0	0	5	3	2	3	3	31	569	93	1707	CoherentMotion_C#v1	1	500
631	1	7	70	0	0	3	3	424	176	1272	528	CoherentMotion_C#v1	1	500
636	1	3	33	3	3	3	3	199	401	597	1203	CoherentMotion_C#v1	1	500
622	1	7	70	2	2	3	3	424	176	1272	528	CoherentMotion_C#v1	1	500
550	0	3	33	0	2	3	3	199	401	597	1203	CoherentMotion_C#v1	1	500
1718	0	1	14	3	2	3	3	87	513	261	1539	CoherentMotion_C#v1	1	500
540	0	6	61	1	3	3	3	368	232	1104	696	CoherentMotion_C#v1	1	500
685	1	2	23	0	0	3	3	143	457	429	1371	CoherentMotion_C#v1	1	500
725	1	0	5	2	2	3	3	31	569	93	1707	CoherentMotion_C#v1	1	500
541	1	3	33	1	1	3	3	199	401	597	1203	CoherentMotion_C#v1	1	500
881	1	3	33	2	2	3	3	199	401	597	1203	CoherentMotion_C#v1	1	500
651	0	0	5	1	2	3	3	31	569	93	1707	CoherentMotion_C#v1	1	500
783	0	1	14	3	2	3	3	87	513	261	1539	CoherentMotion_C#v1	1	500
1434	1	1	14	1	1	3	3	87	513	261	1539	CoherentMotion_C#v1	1	500
820	1	4	42	3	3	3	3	256	344	768	1032	CoherentMotion_C#v1	1	500
638	1	3	33	2	2	3	3	199	401	597	1203	CoherentMotion_C#v1	1	500
676	1	2	23	1	1	3	3	143	457	429	1371	CoherentMotion_C#v1	1	500
585	1	4	42	3	3	3	3	256	344	768	1032	CoherentMotion_C#v1	1	500
1375	1	4	42	0	0	3	3	256	344	768	1032	CoherentMotion_C#v1	1	500
615	1	2	23	3	3	3	3	143	457	429	1371	CoherentMotion_C#v1	1	500
700	1	3	33	3	3	3	3	199	401	597	1203	CoherentMotion_C#v1	1	500
819	0	2	23	1	2	3	3	143	457	429	1371	CoherentMotion_C#v1	1	500
558	1	2	23	1	1	3	3	143	457	429	1371	CoherentMotion_C#v1	1	500
576	1	4	42	2	2	3	3	256	344	768	1032	CoherentMotion_C#v1	1	500
675	1	0	5	3	3	3	3	31	569	93	1707	CoherentMotion_C#v1	1	500
1242	0	0	5	0	3	3	3	31	569	93	1707	CoherentMotion_C#v1	1	500
895	1	7	70	3	3	3	3	424	176	1272	528	CoherentMotion_C#v1	1	500
1035	0	5	51	0	2	3	3	312	288	936	864	CoherentMotion_C#v1	1	500
1563	0	2	23	3	2	3	3	143	457	429	1371	CoherentMotion_C#v1	1	500
711	1	7	70	3	3	3	3	424	176	1272	528	CoherentMotion_C#v1	1	500
1406	1	4	42	0	0	3	3	256	344	768	1032	CoherentMotion_C#v1	1	500
983	1	1	14	0	0	3	3	87	513	261	1539	CoherentMotion_C#v1	1	500
757	1	7	70	3	3	3	3	424	176	1272	528	CoherentMotion_C#v1	1	500
718	1	4	42	0	0	3	3	256	344	768	1032	CoherentMotion_C#v1	1	500
725	1	6	61	3	3	3	3	368	232	1104	696	CoherentMotion_C#v1	1	500
892	0	1	14	1	0	3	3	87	513	261	1539	CoherentMotion_C#v1	1	500
632	1	6	61	1	1	3	3	368	232	1104	696	CoherentMotion_C#v1	1	500
877	1	4	42	0	0	3	3	256	344	768	1032	CoherentMotion_C#v1	1	500
601	1	3	33	0	0	3	3	199	401	597	1203	CoherentMotion_C#v1	1	500
1053	1	1	14	3	3	3	3	87	513	261	1539	CoherentMotion_C#v1	1	500
717	1	5	51	2	2	3	3	312	288	936	864	CoherentMotion_C#v1	1	500
709	1	4	42	0	0	3	3	256	344	768	1032	CoherentMotion_C#v1	1	500
633	0	5	51	2	0	3	3	312	288	936	864	CoherentMotion_C#v1	1	500
658	1	6	61	1	1	3	3	368	232	1104	696	CoherentMotion_C#v1	1	500
663	1	5	51	0	0	3	3	312	288	936	864	CoherentMotion_C#v1	1	500
2093	0	1	14	0	3	3	3	87	513	261	1539	CoherentMotion_C#v1	1	500
677	1	4	42	3	3	3	3	256	344	768	1032	CoherentMotion_C#v1	1	500
701	1	3	33	1	1	3	3	199	401	597	1203	CoherentMotion_C#v1	1	500
1588	0	3	33	0	2	3	3	199	401	597	1203	CoherentMotion_C#v1	1	500
622	1	7	70	2	2	3	3	424	176	1272	528	CoherentMotion_C#v1	1	500
929	0	1	14	2	1	3	3	87	513	261	1539	CoherentMotion_C#v1	1	500
878	0	1	14	3	2	3	3	87	513	261	1539	CoherentMotion_C#v1	1	500
681	1	6	61	0	0	3	3	368	232	1104	696	CoherentMotion_C#v1	1	500
672	1	3	33	1	1	3	3	199	401	597	1203	CoherentMotion_C#v1	1	500
693	1	4	42	2	2	3	3	256	344	768	1032	CoherentMotion_C#v1	1	500
685	1	0	5	1	1	3	3	31	569	93	1707	CoherentMotion_C#v1	1	500
835	1	1	14	2	2	3	3	87	513	261	1539	CoherentMotion_C#v1	1	500
653	0	0	5	0	1	3	3	31	569	93	1707	CoherentMotion_C#v1	1	500
543	1	7	70	2	2	3	3	424	176	1272	528	CoherentMotion_C#v1	1	500
662	0	0	5	0	2	3	3	31	569	93	1707	CoherentMotion_C#v1	1	500
620	1	7	70	2	2	3	3	424	176	1272	528	CoherentMotion_C#v1	1	500
641	1	2	23	1	1	3	3	143	457	429	1371	CoherentMotion_C#v1	1	500
806	1	1	14	2	2	3	3	87	513	261	1539	CoherentMotion_C#v1	1	500
769	1	7	70	1	1	3	3	424	176	1272	528	CoherentMotion_C#v1	1	500
760	0	0	5	0	2	3	3	31	569	93	1707	CoherentMotion_C#v1	1	500
737	1	5	51	2	2	3	3	312	288	936	864	CoherentMotion_C#v1	1	500
712	1	7	70	3	3	3	3	424	176	1272	528	CoherentMotion_C#v1	1	500
752	1	5	51	3	3	3	3	312	288	936	864	CoherentMotion_C#v1	1	500
712	1	5	51	3	3	3	3	312	288	936	864	CoherentMotion_C#v1	1	500
607	1	7	70	3	3	3	3	424	176	1272	528	CoherentMotion_C#v1	1	500
643	1	1	14	1	1	3	3	87	513	261	1539	CoherentMotion_C#v1	1	500
809	1	5	51	0	0	3	3	312	288	936	864	CoherentMotion_C#v1	1	500
1315	0	0	5	3	0	3	3	31	569	93	1707	CoherentMotion_C#v1	1	500
651	1	1	14	1	1	3	3	87	513	261	1539	CoherentMotion_C#v1	1	500
624	1	7	70	2	2	3	3	424	176	1272	528	CoherentMotion_C#v1	1	500
579	1	5	51	0	0	3	3	312	288	936	864	CoherentMotion_C#v1	1	500
824	0	0	5	0	3	3	3	31	569	93	1707	CoherentMotion_C#v1	1	500
1426	1	0	5	2	2	3	3	31	569	93	1707	CoherentMotion_C#v1	1	500
651	1	6	61	1	1	3	3	368	232	1104	696	CoherentMotion_C#v1	1	500
705	1	5	51	1	1	3	3	312	288	936	864	CoherentMotion_C#v1	1	500
632	1	7	70	0	0	3	3	424	176	1272	528	CoherentMotion_C#v1	1	500
604	1	3	33	1	1	3	3	199	401	597	1203	CoherentMotion_C#v1	1	500
626	1	4	42	2	2	3	3	256	344	768	1032	CoherentMotion_C#v1	1	500
694	1	5	51	0	0	3	3	312	288	936	864	CoherentMotion_C#v1	1	500
1278	1	1	14	2	2	3	3	87	513	261	1539	CoherentMotion_C#v1	1	500
1091	0	1	14	2	3	3	3	87	513	261	1539	CoherentMotion_C#v1	1	500
692	1	2	23	2	2	3	3	143	457	429	1371	CoherentMotion_C#v1	1	500
667	0	2	23	3	0	3	3	143	457	429	1371	CoherentMotion_C#v1	1	500
625	0	0	5	3	1	3	3	31	569	93	1707	CoherentMotion_C#v1	1	500
674	1	3	33	0	0	3	3	199	401	597	1203	CoherentMotion_C#v1	1	500
1147	1	0	5	0	0	3	3	31	569	93	1707	CoherentMotion_C#v1	1	500
591	1	5	51	1	1	3	3	312	288	936	864	CoherentMotion_C#v1	1	500
658	1	2	23	2	2	3	3	143	457	429	1371	CoherentMotion_C#v1	1	500
681	1	1	14	0	0	3	3	87	513	261	1539	CoherentMotion_C#v1	1	500
639	1	2	23	1	1	3	3	143	457	429	1371	CoherentMotion_C#v1	1	500
598	1	4	42	0	0	3	3	256	344	768	1032	CoherentMotion_C#v1	1	500
601	1	7	70	1	1	3	3	424	176	1272	528	CoherentMotion_C#v1	1	500
621	1	4	42	0	0	3	3	256	344	768	1032	CoherentMotion_C#v1	1	500
689	0	0	5	3	2	3	3	31	569	93	1707	CoherentMotion_C#v1	1	500
1319	0	0	5	0	3	3	3	31	569	93	1707	CoherentMotion_C#v1	1	500
926	1	6	61	3	3	3	3	368	232	1104	696	CoherentMotion_C#v1	1	500
812	1	6	61	0	0	3	3	368	232	1104	696	CoherentMotion_C#v1	1	500
706	1	6	61	0	0	3	3	368	232	1104	696	CoherentMotion_C#v1	1	500
748	1	0	5	3	3	3	3	31	569	93	1707	CoherentMotion_C#v1	1	500
661	0	0	5	1	2	3	3	31	569	93	1707	CoherentMotion_C#v1	1	500
570	1	7	70	1	1	3	3	424	176	1272	528	CoherentMotion_C#v1	1	500
1118	0	3	33	1	2	3	3	199	401	597	1203	CoherentMotion_C#v1	1	500
576	1	6	61	3	3	3	3	368	232	1104	696	CoherentMotion_C#v1	1	500
612	0	3	33	3	1	3	3	199	401	597	1203	CoherentMotion_C#v1	1	500
616	1	6	61	2	2	3	3	368	232	1104	696	CoherentMotion_C#v1	1	500
701	1	5	51	2	2	3	3	312	288	936	864	CoherentMotion_C#v1	1	500
595	1	3	33	2	2	3	3	199	401	597	1203	CoherentMotion_C#v1	1	500
648	1	2	23	3	3	3	3	143	457	429	1371	CoherentMotion_C#v1	1	500
797	1	7	70	2	2	3	3	424	176	1272	528	CoherentMotion_C#v1	1	500
727	1	1	14	2	2	3	3	87	513	261	1539	CoherentMotion_C#v1	1	500
603	0	0	5	1	3	3	3	31	569	93	1707	CoherentMotion_C#v1	1	500
611	1	1	14	1	1	3	3	87	513	261	1539	CoherentMotion_C#v1	1	500
664	0	4	42	0	2	3	3	256	344	768	1032	CoherentMotion_C#v1	1	500
687	1	6	61	3	3	3	3	368	232	1104	696	CoherentMotion_C#v1	1	500
1156	1	0	5	3	3	3	3	31	569	93	1707	CoherentMotion_C#v1	1	500
823	1	7	70	2	2	3	3	424	176	1272	528	CoherentMotion_C#v1	1	500
672	1	7	70	3	3	3	3	424	176	1272	528	CoherentMotion_C#v1	1	500
918	1	0	5	2	2	3	3	31	569	93	1707	CoherentMotion_C#v1	1	500
626	1	5	51	3	3	3	3	312	288	936	864	CoherentMotion_C#v1	1	500
760	1	6	61	1	1	3	3	368	232	1104	696	CoherentMotion_C#v1	1	500
641	1	7	70	3	3	3	3	424	176	1272	528	CoherentMotion_C#v1	1	500
690	1	3	33	3	3	3	3	199	401	597	1203	CoherentMotion_C#v1	1	500
714	1	4	42	1	1	3	3	256	344	768	1032	CoherentMotion_C#v1	1	500
672	1	6	61	2	2	3	3	368	232	1104	696	CoherentMotion_C#v1	1	500
954	0	1	14	0	3	3	3	87	513	261	1539	CoherentMotion_C#v1	1	500
664	1	5	51	2	2	3	3	312	288	936	864	CoherentMotion_C#v1	1	500
1069	1	1	14	0	0	3	3	87	513	261	1539	CoherentMotion_C#v1	1	500
573	1	3	33	2	2	3	3	199	401	597	1203	CoherentMotion_C#v1	1	500
721	1	7	70	3	3	3	3	424	176	1272	528	CoherentMotion_C#v1	1	500
697	1	6	61	3	3	3	3	368	232	1104	696	CoherentMotion_C#v1	1	500
719	1	6	61	0	0	3	3	368	232	1104	696	CoherentMotion_C#v1	1	500
855	0	0	5	2	0	3	3	31	569	93	1707	CoherentMotion_C#v1	1	500
625	1	1	14	1	1	3	3	87	513	261	1539	CoherentMotion_C#v1	1	500
739	1	6	61	2	2	3	3	368	232	1104	696	CoherentMotion_C#v1	1	500
864	0	1	14	0	3	3	3	87	513	261	1539	CoherentMotion_C#v1	1	500
601	1	1	14	1	1	3	3	87	513	261	1539	CoherentMotion_C#v1	1	500
1566	1	1	14	1	1	3	3	87	513	261	1539	CoherentMotion_C#v1	1	500
780	0	1	14	1	3	3	3	87	513	261	1539	CoherentMotion_C#v1	1	500
597	1	3	33	2	2	3	3	199	401	597	1203	CoherentMotion_C#v1	1	500
885	1	1	14	2	2	3	3	87	513	261	1539	CoherentMotion_C#v1	1	500
1154	1	1	14	0	0	3	3	87	513	261	1539	CoherentMotion_C#v1	1	500
899	1	7	70	0	0	3	3	424	176	1272	528	CoherentMotion_C#v1	1	500
799	1	4	42	0	0	3	3	256	344	768	1032	CoherentMotion_C#v1	1	500
813	1	7	70	3	3	3	3	424	176	1272	528	CoherentMotion_C#v1	1	500
