# Supplementary material for: The Leuven Embedded Figures Test (L-EFT): measuring perception, intelligence or executive function?
Source: PeerJ. 2018 Mar 26;6:e4524. doi: 10.7717/peerj.4524 (PMC5875396; doi:10.7717/peerj.4524)
Supplement: Supplemental Information 9 [file peerj-06-4524-s009.zip › Study 1/CoherentMotion/120160CoherentMotion.csv]

ReactionTime	Accuracy	CoherenceLevel	CoherenceValue	StimDirection	RespDirection	G_MeanCoherentSpeed	G_MeanRandomSpeed	TotalCoherent	TotalRandom	TotalCoherentSpeed	TotalRandomSpeed	TestID	MainPrac	MotionDuration
2136	1	7	70	1	1	3	3	424	176	1272	528	CoherentMotion_C#v1	0	1000
1629	1	3	33	0	0	3	3	199	401	597	1203	CoherentMotion_C#v1	0	1000
1516	1	5	51	3	3	3	3	312	288	936	864	CoherentMotion_C#v1	0	1000
1640	1	3	33	2	2	3	3	199	401	597	1203	CoherentMotion_C#v1	0	1000
1445	1	7	70	3	3	3	3	424	176	1272	528	CoherentMotion_C#v1	0	1000
1820	1	5	51	1	1	3	3	312	288	936	864	CoherentMotion_C#v1	0	1000
1523	1	6	61	3	3	3	3	368	232	1104	696	CoherentMotion_C#v1	0	1000
1584	1	3	33	0	0	3	3	199	401	597	1203	CoherentMotion_C#v1	0	1000
1678	0	1	14	0	1	3	3	87	513	261	1539	CoherentMotion_C#v1	0	1000
1438	1	4	42	3	3	3	3	256	344	768	1032	CoherentMotion_C#v1	0	1000
1304	1	5	51	0	0	3	3	312	288	936	864	CoherentMotion_C#v1	0	1000
1389	1	3	33	1	1	3	3	199	401	597	1203	CoherentMotion_C#v1	0	1000
2565	0	3	33	1	3	3	3	199	401	597	1203	CoherentMotion_C#v1	0	1000
1516	1	4	42	0	0	3	3	256	344	768	1032	CoherentMotion_C#v1	0	1000
1594	1	2	23	3	3	3	3	143	457	429	1371	CoherentMotion_C#v1	0	1000
1623	0	2	23	3	1	3	3	143	457	429	1371	CoherentMotion_C#v1	0	1000
1638	1	2	23	0	0	3	3	143	457	429	1371	CoherentMotion_C#v1	0	1000
1557	1	3	33	1	1	3	3	199	401	597	1203	CoherentMotion_C#v1	0	1000
1361	1	7	70	2	2	3	3	424	176	1272	528	CoherentMotion_C#v1	0	1000
1591	1	2	23	3	3	3	3	143	457	429	1371	CoherentMotion_C#v1	0	1000
1477	1	5	51	3	3	3	3	312	288	936	864	CoherentMotion_C#v1	0	1000
1216	1	6	61	0	0	3	3	368	232	1104	696	CoherentMotion_C#v1	0	1000
1349	1	0	5	3	3	3	3	31	569	93	1707	CoherentMotion_C#v1	0	1000
1353	1	4	42	0	0	3	3	256	344	768	1032	CoherentMotion_C#v1	0	1000
1669	1	0	5	0	0	3	3	31	569	93	1707	CoherentMotion_C#v1	0	1000
1571	1	0	5	1	1	3	3	31	569	93	1707	CoherentMotion_C#v1	0	1000
1344	1	6	61	1	1	3	3	368	232	1104	696	CoherentMotion_C#v1	0	1000
1592	1	0	5	0	0	3	3	31	569	93	1707	CoherentMotion_C#v1	0	1000
1766	1	1	14	3	3	3	3	87	513	261	1539	CoherentMotion_C#v1	0	1000
1769	1	2	23	0	0	3	3	143	457	429	1371	CoherentMotion_C#v1	0	1000
1420	1	7	70	2	2	3	3	424	176	1272	528	CoherentMotion_C#v1	0	1000
1318	1	7	70	0	0	3	3	424	176	1272	528	CoherentMotion_C#v1	0	1000
1051	1	1	14	3	3	3	3	87	513	261	1539	CoherentMotion_C#v1	0	1000
1610	1	7	70	2	2	3	3	424	176	1272	528	CoherentMotion_C#v1	0	1000
1546	0	2	23	1	0	3	3	143	457	429	1371	CoherentMotion_C#v1	0	1000
1621	1	2	23	2	2	3	3	143	457	429	1371	CoherentMotion_C#v1	0	1000
1332	1	5	51	0	0	3	3	312	288	936	864	CoherentMotion_C#v1	0	1000
1259	1	5	51	0	0	3	3	312	288	936	864	CoherentMotion_C#v1	0	1000
1360	1	6	61	3	3	3	3	368	232	1104	696	CoherentMotion_C#v1	0	1000
1481	1	5	51	3	3	3	3	312	288	936	864	CoherentMotion_C#v1	0	1000
1508	1	7	70	3	3	3	3	424	176	1272	528	CoherentMotion_C#v1	0	1000
1327	1	0	5	0	0	3	3	31	569	93	1707	CoherentMotion_C#v1	0	1000
2053	0	0	5	0	2	3	3	31	569	93	1707	CoherentMotion_C#v1	0	1000
1043	1	6	61	1	1	3	3	368	232	1104	696	CoherentMotion_C#v1	0	1000
1551	1	4	42	3	3	3	3	256	344	768	1032	CoherentMotion_C#v1	0	1000
1469	0	0	5	2	0	3	3	31	569	93	1707	CoherentMotion_C#v1	0	1000
1526	1	7	70	2	2	3	3	424	176	1272	528	CoherentMotion_C#v1	0	1000
1363	1	5	51	3	3	3	3	312	288	936	864	CoherentMotion_C#v1	0	1000
1387	1	5	51	1	1	3	3	312	288	936	864	CoherentMotion_C#v1	0	1000
1454	1	6	61	2	2	3	3	368	232	1104	696	CoherentMotion_C#v1	0	1000
1196	1	6	61	1	1	3	3	368	232	1104	696	CoherentMotion_C#v1	0	1000
1472	1	0	5	0	0	3	3	31	569	93	1707	CoherentMotion_C#v1	0	1000
1340	1	5	51	3	3	3	3	312	288	936	864	CoherentMotion_C#v1	0	1000
1251	1	5	51	2	2	3	3	312	288	936	864	CoherentMotion_C#v1	0	1000
1495	0	2	23	2	1	3	3	143	457	429	1371	CoherentMotion_C#v1	0	1000
1535	0	0	5	3	1	3	3	31	569	93	1707	CoherentMotion_C#v1	0	1000
1375	1	5	51	2	2	3	3	312	288	936	864	CoherentMotion_C#v1	0	1000
1494	1	2	23	3	3	3	3	143	457	429	1371	CoherentMotion_C#v1	0	1000
1538	1	6	61	3	3	3	3	368	232	1104	696	CoherentMotion_C#v1	0	1000
1679	1	7	70	3	3	3	3	424	176	1272	528	CoherentMotion_C#v1	0	1000
1343	1	2	23	1	1	3	3	143	457	429	1371	CoherentMotion_C#v1	0	1000
1334	1	3	33	3	3	3	3	199	401	597	1203	CoherentMotion_C#v1	0	1000
1165	1	7	70	3	3	3	3	424	176	1272	528	CoherentMotion_C#v1	0	1000
1296	1	4	42	0	0	3	3	256	344	768	1032	CoherentMotion_C#v1	0	1000
1349	1	7	70	3	3	3	3	424	176	1272	528	CoherentMotion_C#v1	0	1000
1725	0	1	14	2	0	3	3	87	513	261	1539	CoherentMotion_C#v1	0	1000
1326	1	4	42	3	3	3	3	256	344	768	1032	CoherentMotion_C#v1	0	1000
1461	1	7	70	2	2	3	3	424	176	1272	528	CoherentMotion_C#v1	0	1000
1600	0	2	23	2	1	3	3	143	457	429	1371	CoherentMotion_C#v1	0	1000
1518	0	3	33	2	0	3	3	199	401	597	1203	CoherentMotion_C#v1	0	1000
1562	0	1	14	2	0	3	3	87	513	261	1539	CoherentMotion_C#v1	0	1000
1382	1	4	42	0	0	3	3	256	344	768	1032	CoherentMotion_C#v1	0	1000
2063	0	1	14	2	0	3	3	87	513	261	1539	CoherentMotion_C#v1	0	1000
1897	0	1	14	2	0	3	3	87	513	261	1539	CoherentMotion_C#v1	0	1000
6016	0	1	14	2	1	3	3	87	513	261	1539	CoherentMotion_C#v1	0	1000
1615	1	6	61	3	3	3	3	368	232	1104	696	CoherentMotion_C#v1	0	1000
1981	1	6	61	3	3	3	3	368	232	1104	696	CoherentMotion_C#v1	0	1000
2596	1	0	5	0	0	3	3	31	569	93	1707	CoherentMotion_C#v1	0	1000
2364	0	1	14	1	0	3	3	87	513	261	1539	CoherentMotion_C#v1	0	1000
1806	0	4	42	2	3	3	3	256	344	768	1032	CoherentMotion_C#v1	0	1000
951	1	6	61	0	0	3	3	368	232	1104	696	CoherentMotion_C#v1	1	500
1252	1	4	42	2	2	3	3	256	344	768	1032	CoherentMotion_C#v1	1	500
1176	1	5	51	2	2	3	3	312	288	936	864	CoherentMotion_C#v1	1	500
971	1	1	14	3	3	3	3	87	513	261	1539	CoherentMotion_C#v1	1	500
953	1	5	51	3	3	3	3	312	288	936	864	CoherentMotion_C#v1	1	500
899	1	7	70	2	2	3	3	424	176	1272	528	CoherentMotion_C#v1	1	500
899	1	7	70	1	1	3	3	424	176	1272	528	CoherentMotion_C#v1	1	500
1136	0	3	33	1	0	3	3	199	401	597	1203	CoherentMotion_C#v1	1	500
914	0	0	5	1	3	3	3	31	569	93	1707	CoherentMotion_C#v1	1	500
1293	0	0	5	3	0	3	3	31	569	93	1707	CoherentMotion_C#v1	1	500
2197	0	2	23	2	1	3	3	143	457	429	1371	CoherentMotion_C#v1	1	500
898	1	7	70	0	0	3	3	424	176	1272	528	CoherentMotion_C#v1	1	500
957	1	7	70	1	1	3	3	424	176	1272	528	CoherentMotion_C#v1	1	500
922	1	4	42	0	0	3	3	256	344	768	1032	CoherentMotion_C#v1	1	500
1191	1	3	33	1	1	3	3	199	401	597	1203	CoherentMotion_C#v1	1	500
1611	1	5	51	2	2	3	3	312	288	936	864	CoherentMotion_C#v1	1	500
873	1	7	70	1	1	3	3	424	176	1272	528	CoherentMotion_C#v1	1	500
981	0	0	5	2	0	3	3	31	569	93	1707	CoherentMotion_C#v1	1	500
1395	0	1	14	1	2	3	3	87	513	261	1539	CoherentMotion_C#v1	1	500
1836	0	2	23	1	3	3	3	143	457	429	1371	CoherentMotion_C#v1	1	500
974	1	6	61	3	3	3	3	368	232	1104	696	CoherentMotion_C#v1	1	500
1420	1	3	33	0	0	3	3	199	401	597	1203	CoherentMotion_C#v1	1	500
2006	0	4	42	2	1	3	3	256	344	768	1032	CoherentMotion_C#v1	1	500
1214	0	5	51	2	3	3	3	312	288	936	864	CoherentMotion_C#v1	1	500
1555	0	2	23	3	0	3	3	143	457	429	1371	CoherentMotion_C#v1	1	500
1040	1	6	61	3	3	3	3	368	232	1104	696	CoherentMotion_C#v1	1	500
1232	1	5	51	0	0	3	3	312	288	936	864	CoherentMotion_C#v1	1	500
1428	0	3	33	1	0	3	3	199	401	597	1203	CoherentMotion_C#v1	1	500
1310	1	6	61	2	2	3	3	368	232	1104	696	CoherentMotion_C#v1	1	500
1539	1	1	14	0	0	3	3	87	513	261	1539	CoherentMotion_C#v1	1	500
1568	0	0	5	2	3	3	3	31	569	93	1707	CoherentMotion_C#v1	1	500
990	1	6	61	2	2	3	3	368	232	1104	696	CoherentMotion_C#v1	1	500
1389	0	4	42	1	3	3	3	256	344	768	1032	CoherentMotion_C#v1	1	500
901	1	6	61	1	1	3	3	368	232	1104	696	CoherentMotion_C#v1	1	500
928	1	4	42	1	1	3	3	256	344	768	1032	CoherentMotion_C#v1	1	500
2078	0	4	42	1	3	3	3	256	344	768	1032	CoherentMotion_C#v1	1	500
936	1	6	61	3	3	3	3	368	232	1104	696	CoherentMotion_C#v1	1	500
916	1	6	61	0	0	3	3	368	232	1104	696	CoherentMotion_C#v1	1	500
1120	1	4	42	0	0	3	3	256	344	768	1032	CoherentMotion_C#v1	1	500
1635	1	0	5	0	0	3	3	31	569	93	1707	CoherentMotion_C#v1	1	500
865	1	2	23	0	0	3	3	143	457	429	1371	CoherentMotion_C#v1	1	500
1981	0	1	14	2	0	3	3	87	513	261	1539	CoherentMotion_C#v1	1	500
1412	1	3	33	2	2	3	3	199	401	597	1203	CoherentMotion_C#v1	1	500
1085	1	6	61	2	2	3	3	368	232	1104	696	CoherentMotion_C#v1	1	500
1023	1	2	23	0	0	3	3	143	457	429	1371	CoherentMotion_C#v1	1	500
1068	1	5	51	2	2	3	3	312	288	936	864	CoherentMotion_C#v1	1	500
1070	0	1	14	1	3	3	3	87	513	261	1539	CoherentMotion_C#v1	1	500
1165	1	2	23	0	0	3	3	143	457	429	1371	CoherentMotion_C#v1	1	500
880	1	6	61	2	2	3	3	368	232	1104	696	CoherentMotion_C#v1	1	500
909	1	3	33	3	3	3	3	199	401	597	1203	CoherentMotion_C#v1	1	500
1048	0	1	14	1	0	3	3	87	513	261	1539	CoherentMotion_C#v1	1	500
3880	0	1	14	2	0	3	3	87	513	261	1539	CoherentMotion_C#v1	1	500
912	1	4	42	0	0	3	3	256	344	768	1032	CoherentMotion_C#v1	1	500
894	0	0	5	3	0	3	3	31	569	93	1707	CoherentMotion_C#v1	1	500
949	0	1	14	2	3	3	3	87	513	261	1539	CoherentMotion_C#v1	1	500
1527	1	4	42	1	1	3	3	256	344	768	1032	CoherentMotion_C#v1	1	500
866	1	5	51	2	2	3	3	312	288	936	864	CoherentMotion_C#v1	1	500
719	1	7	70	1	1	3	3	424	176	1272	528	CoherentMotion_C#v1	1	500
918	1	3	33	3	3	3	3	199	401	597	1203	CoherentMotion_C#v1	1	500
899	1	6	61	0	0	3	3	368	232	1104	696	CoherentMotion_C#v1	1	500
974	0	2	23	3	2	3	3	143	457	429	1371	CoherentMotion_C#v1	1	500
748	1	6	61	3	3	3	3	368	232	1104	696	CoherentMotion_C#v1	1	500
1077	1	6	61	3	3	3	3	368	232	1104	696	CoherentMotion_C#v1	1	500
964	1	7	70	3	3	3	3	424	176	1272	528	CoherentMotion_C#v1	1	500
753	1	7	70	2	2	3	3	424	176	1272	528	CoherentMotion_C#v1	1	500
1002	0	2	23	2	0	3	3	143	457	429	1371	CoherentMotion_C#v1	1	500
746	1	5	51	2	2	3	3	312	288	936	864	CoherentMotion_C#v1	1	500
881	1	5	51	0	0	3	3	312	288	936	864	CoherentMotion_C#v1	1	500
925	0	2	23	1	3	3	3	143	457	429	1371	CoherentMotion_C#v1	1	500
826	1	7	70	3	3	3	3	424	176	1272	528	CoherentMotion_C#v1	1	500
2148	0	5	51	2	1	3	3	312	288	936	864	CoherentMotion_C#v1	1	500
880	0	1	14	2	0	3	3	87	513	261	1539	CoherentMotion_C#v1	1	500
1179	0	1	14	3	0	3	3	87	513	261	1539	CoherentMotion_C#v1	1	500
718	1	6	61	0	0	3	3	368	232	1104	696	CoherentMotion_C#v1	1	500
1013	1	5	51	2	2	3	3	312	288	936	864	CoherentMotion_C#v1	1	500
1204	0	0	5	2	0	3	3	31	569	93	1707	CoherentMotion_C#v1	1	500
1592	0	0	5	2	0	3	3	31	569	93	1707	CoherentMotion_C#v1	1	500
1030	0	3	33	2	1	3	3	199	401	597	1203	CoherentMotion_C#v1	1	500
1014	0	1	14	1	3	3	3	87	513	261	1539	CoherentMotion_C#v1	1	500
1331	0	1	14	1	0	3	3	87	513	261	1539	CoherentMotion_C#v1	1	500
1420	1	1	14	3	3	3	3	87	513	261	1539	CoherentMotion_C#v1	1	500
1057	0	0	5	0	1	3	3	31	569	93	1707	CoherentMotion_C#v1	1	500
964	0	5	51	3	0	3	3	312	288	936	864	CoherentMotion_C#v1	1	500
850	1	7	70	0	0	3	3	424	176	1272	528	CoherentMotion_C#v1	1	500
1516	0	2	23	3	1	3	3	143	457	429	1371	CoherentMotion_C#v1	1	500
793	1	6	61	1	1	3	3	368	232	1104	696	CoherentMotion_C#v1	1	500
1234	1	6	61	2	2	3	3	368	232	1104	696	CoherentMotion_C#v1	1	500
854	1	4	42	0	0	3	3	256	344	768	1032	CoherentMotion_C#v1	1	500
704	1	3	33	0	0	3	3	199	401	597	1203	CoherentMotion_C#v1	1	500
777	1	6	61	0	0	3	3	368	232	1104	696	CoherentMotion_C#v1	1	500
786	0	4	42	2	0	3	3	256	344	768	1032	CoherentMotion_C#v1	1	500
811	1	5	51	3	3	3	3	312	288	936	864	CoherentMotion_C#v1	1	500
1091	0	2	23	2	0	3	3	143	457	429	1371	CoherentMotion_C#v1	1	500
724	1	7	70	3	3	3	3	424	176	1272	528	CoherentMotion_C#v1	1	500
765	1	5	51	1	1	3	3	312	288	936	864	CoherentMotion_C#v1	1	500
1077	1	3	33	2	2	3	3	199	401	597	1203	CoherentMotion_C#v1	1	500
1526	1	3	33	2	2	3	3	199	401	597	1203	CoherentMotion_C#v1	1	500
878	1	6	61	1	1	3	3	368	232	1104	696	CoherentMotion_C#v1	1	500
1166	0	2	23	2	0	3	3	143	457	429	1371	CoherentMotion_C#v1	1	500
1040	1	0	5	1	1	3	3	31	569	93	1707	CoherentMotion_C#v1	1	500
716	1	7	70	1	1	3	3	424	176	1272	528	CoherentMotion_C#v1	1	500
1027	1	4	42	0	0	3	3	256	344	768	1032	CoherentMotion_C#v1	1	500
1650	0	4	42	1	3	3	3	256	344	768	1032	CoherentMotion_C#v1	1	500
850	0	1	14	2	0	3	3	87	513	261	1539	CoherentMotion_C#v1	1	500
845	1	2	23	3	3	3	3	143	457	429	1371	CoherentMotion_C#v1	1	500
983	1	6	61	3	3	3	3	368	232	1104	696	CoherentMotion_C#v1	1	500
917	1	2	23	0	0	3	3	143	457	429	1371	CoherentMotion_C#v1	1	500
1025	1	1	14	3	3	3	3	87	513	261	1539	CoherentMotion_C#v1	1	500
1248	0	5	51	3	0	3	3	312	288	936	864	CoherentMotion_C#v1	1	500
759	1	0	5	0	0	3	3	31	569	93	1707	CoherentMotion_C#v1	1	500
1071	0	0	5	1	0	3	3	31	569	93	1707	CoherentMotion_C#v1	1	500
1119	1	5	51	2	2	3	3	312	288	936	864	CoherentMotion_C#v1	1	500
1584	0	2	23	2	1	3	3	143	457	429	1371	CoherentMotion_C#v1	1	500
909	0	2	23	0	3	3	3	143	457	429	1371	CoherentMotion_C#v1	1	500
1034	0	1	14	1	0	3	3	87	513	261	1539	CoherentMotion_C#v1	1	500
1051	1	4	42	0	0	3	3	256	344	768	1032	CoherentMotion_C#v1	1	500
1403	1	1	14	3	3	3	3	87	513	261	1539	CoherentMotion_C#v1	1	500
1156	0	4	42	3	0	3	3	256	344	768	1032	CoherentMotion_C#v1	1	500
854	1	6	61	2	2	3	3	368	232	1104	696	CoherentMotion_C#v1	1	500
1201	0	3	33	1	3	3	3	199	401	597	1203	CoherentMotion_C#v1	1	500
1556	1	1	14	2	2	3	3	87	513	261	1539	CoherentMotion_C#v1	1	500
911	1	6	61	1	1	3	3	368	232	1104	696	CoherentMotion_C#v1	1	500
1181	0	2	23	3	0	3	3	143	457	429	1371	CoherentMotion_C#v1	1	500
2016	0	0	5	1	2	3	3	31	569	93	1707	CoherentMotion_C#v1	1	500
793	1	3	33	0	0	3	3	199	401	597	1203	CoherentMotion_C#v1	1	500
690	1	5	51	0	0	3	3	312	288	936	864	CoherentMotion_C#v1	1	500
969	1	4	42	2	2	3	3	256	344	768	1032	CoherentMotion_C#v1	1	500
1174	1	1	14	0	0	3	3	87	513	261	1539	CoherentMotion_C#v1	1	500
1641	0	1	14	0	1	3	3	87	513	261	1539	CoherentMotion_C#v1	1	500
3318	0	3	33	2	1	3	3	199	401	597	1203	CoherentMotion_C#v1	1	500
1085	1	5	51	1	1	3	3	312	288	936	864	CoherentMotion_C#v1	1	500
994	1	4	42	2	2	3	3	256	344	768	1032	CoherentMotion_C#v1	1	500
1601	1	4	42	2	2	3	3	256	344	768	1032	CoherentMotion_C#v1	1	500
1051	1	3	33	1	1	3	3	199	401	597	1203	CoherentMotion_C#v1	1	500
815	1	5	51	2	2	3	3	312	288	936	864	CoherentMotion_C#v1	1	500
1000	1	7	70	0	0	3	3	424	176	1272	528	CoherentMotion_C#v1	1	500
855	1	3	33	3	3	3	3	199	401	597	1203	CoherentMotion_C#v1	1	500
817	1	5	51	2	2	3	3	312	288	936	864	CoherentMotion_C#v1	1	500
1367	0	0	5	2	1	3	3	31	569	93	1707	CoherentMotion_C#v1	1	500
978	1	2	23	0	0	3	3	143	457	429	1371	CoherentMotion_C#v1	1	500
925	0	0	5	2	1	3	3	31	569	93	1707	CoherentMotion_C#v1	1	500
862	1	3	33	2	2	3	3	199	401	597	1203	CoherentMotion_C#v1	1	500
873	1	4	42	1	1	3	3	256	344	768	1032	CoherentMotion_C#v1	1	500
1332	0	1	14	2	3	3	3	87	513	261	1539	CoherentMotion_C#v1	1	500
876	1	2	23	0	0	3	3	143	457	429	1371	CoherentMotion_C#v1	1	500
695	1	6	61	1	1	3	3	368	232	1104	696	CoherentMotion_C#v1	1	500
826	1	7	70	0	0	3	3	424	176	1272	528	CoherentMotion_C#v1	1	500
1076	1	1	14	3	3	3	3	87	513	261	1539	CoherentMotion_C#v1	1	500
1159	1	1	14	2	2	3	3	87	513	261	1539	CoherentMotion_C#v1	1	500
763	1	7	70	1	1	3	3	424	176	1272	528	CoherentMotion_C#v1	1	500
819	1	6	61	2	2	3	3	368	232	1104	696	CoherentMotion_C#v1	1	500
990	1	4	42	2	2	3	3	256	344	768	1032	CoherentMotion_C#v1	1	500
700	1	4	42	1	1	3	3	256	344	768	1032	CoherentMotion_C#v1	1	500
596	1	6	61	3	3	3	3	368	232	1104	696	CoherentMotion_C#v1	1	500
824	0	4	42	1	3	3	3	256	344	768	1032	CoherentMotion_C#v1	1	500
690	1	5	51	1	1	3	3	312	288	936	864	CoherentMotion_C#v1	1	500
824	0	1	14	0	3	3	3	87	513	261	1539	CoherentMotion_C#v1	1	500
1410	0	4	42	1	0	3	3	256	344	768	1032	CoherentMotion_C#v1	1	500
716	1	7	70	3	3	3	3	424	176	1272	528	CoherentMotion_C#v1	1	500
675	1	7	70	2	2	3	3	424	176	1272	528	CoherentMotion_C#v1	1	500
1130	0	4	42	2	1	3	3	256	344	768	1032	CoherentMotion_C#v1	1	500
796	1	7	70	0	0	3	3	424	176	1272	528	CoherentMotion_C#v1	1	500
645	1	5	51	3	3	3	3	312	288	936	864	CoherentMotion_C#v1	1	500
971	1	2	23	1	1	3	3	143	457	429	1371	CoherentMotion_C#v1	1	500
809	1	6	61	2	2	3	3	368	232	1104	696	CoherentMotion_C#v1	1	500
659	1	7	70	3	3	3	3	424	176	1272	528	CoherentMotion_C#v1	1	500
873	1	6	61	3	3	3	3	368	232	1104	696	CoherentMotion_C#v1	1	500
1027	0	0	5	3	0	3	3	31	569	93	1707	CoherentMotion_C#v1	1	500
914	0	0	5	3	0	3	3	31	569	93	1707	CoherentMotion_C#v1	1	500
1231	1	4	42	2	2	3	3	256	344	768	1032	CoherentMotion_C#v1	1	500
1299	0	0	5	0	2	3	3	31	569	93	1707	CoherentMotion_C#v1	1	500
681	1	7	70	1	1	3	3	424	176	1272	528	CoherentMotion_C#v1	1	500
944	1	7	70	2	2	3	3	424	176	1272	528	CoherentMotion_C#v1	1	500
701	1	3	33	1	1	3	3	199	401	597	1203	CoherentMotion_C#v1	1	500
869	1	4	42	0	0	3	3	256	344	768	1032	CoherentMotion_C#v1	1	500
785	1	1	14	3	3	3	3	87	513	261	1539	CoherentMotion_C#v1	1	500
1658	0	1	14	3	0	3	3	87	513	261	1539	CoherentMotion_C#v1	1	500
761	1	3	33	0	0	3	3	199	401	597	1203	CoherentMotion_C#v1	1	500
720	1	7	70	3	3	3	3	424	176	1272	528	CoherentMotion_C#v1	1	500
680	1	7	70	1	1	3	3	424	176	1272	528	CoherentMotion_C#v1	1	500
671	1	3	33	3	3	3	3	199	401	597	1203	CoherentMotion_C#v1	1	500
1078	1	4	42	2	2	3	3	256	344	768	1032	CoherentMotion_C#v1	1	500
998	0	0	5	1	0	3	3	31	569	93	1707	CoherentMotion_C#v1	1	500
1172	0	0	5	1	3	3	3	31	569	93	1707	CoherentMotion_C#v1	1	500
822	1	2	23	0	0	3	3	143	457	429	1371	CoherentMotion_C#v1	1	500
1601	1	1	14	0	0	3	3	87	513	261	1539	CoherentMotion_C#v1	1	500
816	1	6	61	2	2	3	3	368	232	1104	696	CoherentMotion_C#v1	1	500
858	1	6	61	0	0	3	3	368	232	1104	696	CoherentMotion_C#v1	1	500
819	1	4	42	0	0	3	3	256	344	768	1032	CoherentMotion_C#v1	1	500
685	1	6	61	1	1	3	3	368	232	1104	696	CoherentMotion_C#v1	1	500
707	1	7	70	3	3	3	3	424	176	1272	528	CoherentMotion_C#v1	1	500
828	1	7	70	3	3	3	3	424	176	1272	528	CoherentMotion_C#v1	1	500
1109	1	0	5	0	0	3	3	31	569	93	1707	CoherentMotion_C#v1	1	500
1318	0	2	23	2	1	3	3	143	457	429	1371	CoherentMotion_C#v1	1	500
798	1	5	51	1	1	3	3	312	288	936	864	CoherentMotion_C#v1	1	500
886	0	0	5	1	0	3	3	31	569	93	1707	CoherentMotion_C#v1	1	500
898	1	2	23	1	1	3	3	143	457	429	1371	CoherentMotion_C#v1	1	500
911	0	4	42	2	0	3	3	256	344	768	1032	CoherentMotion_C#v1	1	500
1210	0	4	42	2	1	3	3	256	344	768	1032	CoherentMotion_C#v1	1	500
1038	0	1	14	2	0	3	3	87	513	261	1539	CoherentMotion_C#v1	1	500
1389	0	0	5	3	1	3	3	31	569	93	1707	CoherentMotion_C#v1	1	500
681	1	6	61	1	1	3	3	368	232	1104	696	CoherentMotion_C#v1	1	500
654	1	5	51	0	0	3	3	312	288	936	864	CoherentMotion_C#v1	1	500
997	0	0	5	0	1	3	3	31	569	93	1707	CoherentMotion_C#v1	1	500
802	1	3	33	1	1	3	3	199	401	597	1203	CoherentMotion_C#v1	1	500
764	0	1	14	1	3	3	3	87	513	261	1539	CoherentMotion_C#v1	1	500
981	1	0	5	0	0	3	3	31	569	93	1707	CoherentMotion_C#v1	1	500
883	1	4	42	3	3	3	3	256	344	768	1032	CoherentMotion_C#v1	1	500
845	0	2	23	1	0	3	3	143	457	429	1371	CoherentMotion_C#v1	1	500
1689	0	0	5	0	1	3	3	31	569	93	1707	CoherentMotion_C#v1	1	500
921	1	0	5	2	2	3	3	31	569	93	1707	CoherentMotion_C#v1	1	500
774	1	5	51	3	3	3	3	312	288	936	864	CoherentMotion_C#v1	1	500
863	0	5	51	3	1	3	3	312	288	936	864	CoherentMotion_C#v1	1	500
794	1	7	70	1	1	3	3	424	176	1272	528	CoherentMotion_C#v1	1	500
1108	1	4	42	2	2	3	3	256	344	768	1032	CoherentMotion_C#v1	1	500
996	0	1	14	1	3	3	3	87	513	261	1539	CoherentMotion_C#v1	1	500
851	0	1	14	3	0	3	3	87	513	261	1539	CoherentMotion_C#v1	1	500
777	1	6	61	0	0	3	3	368	232	1104	696	CoherentMotion_C#v1	1	500
662	1	3	33	0	0	3	3	199	401	597	1203	CoherentMotion_C#v1	1	500
731	1	3	33	1	1	3	3	199	401	597	1203	CoherentMotion_C#v1	1	500
787	1	3	33	1	1	3	3	199	401	597	1203	CoherentMotion_C#v1	1	500
701	1	4	42	3	3	3	3	256	344	768	1032	CoherentMotion_C#v1	1	500
995	0	1	14	1	0	3	3	87	513	261	1539	CoherentMotion_C#v1	1	500
914	0	2	23	1	3	3	3	143	457	429	1371	CoherentMotion_C#v1	1	500
891	0	1	14	1	0	3	3	87	513	261	1539	CoherentMotion_C#v1	1	500
939	0	0	5	0	2	3	3	31	569	93	1707	CoherentMotion_C#v1	1	500
744	1	7	70	2	2	3	3	424	176	1272	528	CoherentMotion_C#v1	1	500
927	1	2	23	1	1	3	3	143	457	429	1371	CoherentMotion_C#v1	1	500
1052	0	0	5	2	1	3	3	31	569	93	1707	CoherentMotion_C#v1	1	500
684	1	5	51	3	3	3	3	312	288	936	864	CoherentMotion_C#v1	1	500
739	0	0	5	2	1	3	3	31	569	93	1707	CoherentMotion_C#v1	1	500
811	1	3	33	3	3	3	3	199	401	597	1203	CoherentMotion_C#v1	1	500
932	1	6	61	2	2	3	3	368	232	1104	696	CoherentMotion_C#v1	1	500
768	1	7	70	2	2	3	3	424	176	1272	528	CoherentMotion_C#v1	1	500
649	1	7	70	1	1	3	3	424	176	1272	528	CoherentMotion_C#v1	1	500
1008	0	0	5	3	0	3	3	31	569	93	1707	CoherentMotion_C#v1	1	500
1341	1	6	61	2	2	3	3	368	232	1104	696	CoherentMotion_C#v1	1	500
1013	1	2	23	1	1	3	3	143	457	429	1371	CoherentMotion_C#v1	1	500
820	1	5	51	1	1	3	3	312	288	936	864	CoherentMotion_C#v1	1	500
1006	0	1	14	2	0	3	3	87	513	261	1539	CoherentMotion_C#v1	1	500
940	0	1	14	3	0	3	3	87	513	261	1539	CoherentMotion_C#v1	1	500
778	1	7	70	2	2	3	3	424	176	1272	528	CoherentMotion_C#v1	1	500
1138	0	3	33	3	0	3	3	199	401	597	1203	CoherentMotion_C#v1	1	500
804	1	4	42	1	1	3	3	256	344	768	1032	CoherentMotion_C#v1	1	500
974	0	1	14	2	1	3	3	87	513	261	1539	CoherentMotion_C#v1	1	500
1196	0	2	23	3	0	3	3	143	457	429	1371	CoherentMotion_C#v1	1	500
1808	1	3	33	2	2	3	3	199	401	597	1203	CoherentMotion_C#v1	1	500
1011	1	6	61	0	0	3	3	368	232	1104	696	CoherentMotion_C#v1	1	500
930	1	4	42	2	2	3	3	256	344	768	1032	CoherentMotion_C#v1	1	500
1470	0	1	14	3	0	3	3	87	513	261	1539	CoherentMotion_C#v1	1	500
617	1	5	51	1	1	3	3	312	288	936	864	CoherentMotion_C#v1	1	500
703	1	5	51	1	1	3	3	312	288	936	864	CoherentMotion_C#v1	1	500
662	1	7	70	0	0	3	3	424	176	1272	528	CoherentMotion_C#v1	1	500
700	1	2	23	0	0	3	3	143	457	429	1371	CoherentMotion_C#v1	1	500
882	1	7	70	3	3	3	3	424	176	1272	528	CoherentMotion_C#v1	1	500
703	1	7	70	0	0	3	3	424	176	1272	528	CoherentMotion_C#v1	1	500
902	1	5	51	1	1	3	3	312	288	936	864	CoherentMotion_C#v1	1	500
1121	1	0	5	3	3	3	3	31	569	93	1707	CoherentMotion_C#v1	1	500
803	1	5	51	3	3	3	3	312	288	936	864	CoherentMotion_C#v1	1	500
876	1	3	33	1	1	3	3	199	401	597	1203	CoherentMotion_C#v1	1	500
841	1	5	51	2	2	3	3	312	288	936	864	CoherentMotion_C#v1	1	500
915	1	5	51	2	2	3	3	312	288	936	864	CoherentMotion_C#v1	1	500
833	0	1	14	1	3	3	3	87	513	261	1539	CoherentMotion_C#v1	1	500
827	0	0	5	1	0	3	3	31	569	93	1707	CoherentMotion_C#v1	1	500
1061	1	0	5	1	1	3	3	31	569	93	1707	CoherentMotion_C#v1	1	500
870	1	6	61	0	0	3	3	368	232	1104	696	CoherentMotion_C#v1	1	500
785	1	4	42	1	1	3	3	256	344	768	1032	CoherentMotion_C#v1	1	500
919	1	3	33	1	1	3	3	199	401	597	1203	CoherentMotion_C#v1	1	500
1446	0	0	5	2	0	3	3	31	569	93	1707	CoherentMotion_C#v1	1	500
849	1	0	5	0	0	3	3	31	569	93	1707	CoherentMotion_C#v1	1	500
1435	0	3	33	2	0	3	3	199	401	597	1203	CoherentMotion_C#v1	1	500
869	0	3	33	3	0	3	3	199	401	597	1203	CoherentMotion_C#v1	1	500
1041	0	2	23	1	2	3	3	143	457	429	1371	CoherentMotion_C#v1	1	500
1153	0	2	23	0	3	3	3	143	457	429	1371	CoherentMotion_C#v1	1	500
1427	0	3	33	0	2	3	3	199	401	597	1203	CoherentMotion_C#v1	1	500
973	0	1	14	2	0	3	3	87	513	261	1539	CoherentMotion_C#v1	1	500
1450	1	7	70	0	0	3	3	424	176	1272	528	CoherentMotion_C#v1	1	500
1684	1	1	14	1	1	3	3	87	513	261	1539	CoherentMotion_C#v1	1	500
804	1	5	51	1	1	3	3	312	288	936	864	CoherentMotion_C#v1	1	500
862	1	5	51	3	3	3	3	312	288	936	864	CoherentMotion_C#v1	1	500
745	1	5	51	1	1	3	3	312	288	936	864	CoherentMotion_C#v1	1	500
913	0	1	14	2	0	3	3	87	513	261	1539	CoherentMotion_C#v1	1	500
762	1	2	23	2	2	3	3	143	457	429	1371	CoherentMotion_C#v1	1	500
1974	0	3	33	3	1	3	3	199	401	597	1203	CoherentMotion_C#v1	1	500
730	1	4	42	2	2	3	3	256	344	768	1032	CoherentMotion_C#v1	1	500
884	1	4	42	1	1	3	3	256	344	768	1032	CoherentMotion_C#v1	1	500
1120	0	2	23	3	2	3	3	143	457	429	1371	CoherentMotion_C#v1	1	500
882	1	3	33	2	2	3	3	199	401	597	1203	CoherentMotion_C#v1	1	500
1134	0	4	42	1	3	3	3	256	344	768	1032	CoherentMotion_C#v1	1	500
1024	0	2	23	3	2	3	3	143	457	429	1371	CoherentMotion_C#v1	1	500
1407	1	0	5	1	1	3	3	31	569	93	1707	CoherentMotion_C#v1	1	500
903	1	2	23	1	1	3	3	143	457	429	1371	CoherentMotion_C#v1	1	500
769	1	2	23	3	3	3	3	143	457	429	1371	CoherentMotion_C#v1	1	500
766	1	5	51	3	3	3	3	312	288	936	864	CoherentMotion_C#v1	1	500
821	1	3	33	0	0	3	3	199	401	597	1203	CoherentMotion_C#v1	1	500
1040	1	0	5	1	1	3	3	31	569	93	1707	CoherentMotion_C#v1	1	500
799	0	1	14	1	3	3	3	87	513	261	1539	CoherentMotion_C#v1	1	500
793	1	3	33	2	2	3	3	199	401	597	1203	CoherentMotion_C#v1	1	500
977	0	4	42	1	0	3	3	256	344	768	1032	CoherentMotion_C#v1	1	500
768	1	7	70	3	3	3	3	424	176	1272	528	CoherentMotion_C#v1	1	500
1096	0	0	5	3	1	3	3	31	569	93	1707	CoherentMotion_C#v1	1	500
646	1	2	23	0	0	3	3	143	457	429	1371	CoherentMotion_C#v1	1	500
860	1	3	33	0	0	3	3	199	401	597	1203	CoherentMotion_C#v1	1	500
774	1	7	70	0	0	3	3	424	176	1272	528	CoherentMotion_C#v1	1	500
624	1	6	61	3	3	3	3	368	232	1104	696	CoherentMotion_C#v1	1	500
692	0	0	5	2	0	3	3	31	569	93	1707	CoherentMotion_C#v1	1	500
715	1	3	33	1	1	3	3	199	401	597	1203	CoherentMotion_C#v1	1	500
1090	0	0	5	3	0	3	3	31	569	93	1707	CoherentMotion_C#v1	1	500
770	1	6	61	2	2	3	3	368	232	1104	696	CoherentMotion_C#v1	1	500
663	1	7	70	1	1	3	3	424	176	1272	528	CoherentMotion_C#v1	1	500
545	1	5	51	3	3	3	3	312	288	936	864	CoherentMotion_C#v1	1	500
884	0	2	23	2	3	3	3	143	457	429	1371	CoherentMotion_C#v1	1	500
735	1	1	14	0	0	3	3	87	513	261	1539	CoherentMotion_C#v1	1	500
855	1	3	33	2	2	3	3	199	401	597	1203	CoherentMotion_C#v1	1	500
978	0	3	33	2	1	3	3	199	401	597	1203	CoherentMotion_C#v1	1	500
673	1	5	51	0	0	3	3	312	288	936	864	CoherentMotion_C#v1	1	500
1094	1	4	42	0	0	3	3	256	344	768	1032	CoherentMotion_C#v1	1	500
824	0	2	23	0	3	3	3	143	457	429	1371	CoherentMotion_C#v1	1	500
816	1	5	51	2	2	3	3	312	288	936	864	CoherentMotion_C#v1	1	500
826	1	1	14	3	3	3	3	87	513	261	1539	CoherentMotion_C#v1	1	500
851	1	0	5	3	3	3	3	31	569	93	1707	CoherentMotion_C#v1	1	500
639	1	3	33	3	3	3	3	199	401	597	1203	CoherentMotion_C#v1	1	500
1109	0	1	14	2	1	3	3	87	513	261	1539	CoherentMotion_C#v1	1	500
1062	0	3	33	1	0	3	3	199	401	597	1203	CoherentMotion_C#v1	1	500
743	1	6	61	2	2	3	3	368	232	1104	696	CoherentMotion_C#v1	1	500
1247	0	4	42	0	1	3	3	256	344	768	1032	CoherentMotion_C#v1	1	500
1587	0	0	5	2	1	3	3	31	569	93	1707	CoherentMotion_C#v1	1	500
641	1	6	61	3	3	3	3	368	232	1104	696	CoherentMotion_C#v1	1	500
1061	1	7	70	3	3	3	3	424	176	1272	528	CoherentMotion_C#v1	1	500
933	0	2	23	1	3	3	3	143	457	429	1371	CoherentMotion_C#v1	1	500
882	0	1	14	1	3	3	3	87	513	261	1539	CoherentMotion_C#v1	1	500
975	1	3	33	2	2	3	3	199	401	597	1203	CoherentMotion_C#v1	1	500
877	1	2	23	0	0	3	3	143	457	429	1371	CoherentMotion_C#v1	1	500
855	0	2	23	3	1	3	3	143	457	429	1371	CoherentMotion_C#v1	1	500
674	1	6	61	0	0	3	3	368	232	1104	696	CoherentMotion_C#v1	1	500
777	1	4	42	3	3	3	3	256	344	768	1032	CoherentMotion_C#v1	1	500
994	1	6	61	2	2	3	3	368	232	1104	696	CoherentMotion_C#v1	1	500
815	1	7	70	0	0	3	3	424	176	1272	528	CoherentMotion_C#v1	1	500
969	1	5	51	1	1	3	3	312	288	936	864	CoherentMotion_C#v1	1	500
1079	0	3	33	0	3	3	3	199	401	597	1203	CoherentMotion_C#v1	1	500
792	0	5	51	1	3	3	3	312	288	936	864	CoherentMotion_C#v1	1	500
1089	0	6	61	2	3	3	3	368	232	1104	696	CoherentMotion_C#v1	1	500
850	1	5	51	3	3	3	3	312	288	936	864	CoherentMotion_C#v1	1	500
1038	1	0	5	3	3	3	3	31	569	93	1707	CoherentMotion_C#v1	1	500
973	0	6	61	1	0	3	3	368	232	1104	696	CoherentMotion_C#v1	1	500
763	1	7	70	0	0	3	3	424	176	1272	528	CoherentMotion_C#v1	1	500
1028	0	0	5	1	0	3	3	31	569	93	1707	CoherentMotion_C#v1	1	500
1074	1	1	14	3	3	3	3	87	513	261	1539	CoherentMotion_C#v1	1	500
1186	1	4	42	3	3	3	3	256	344	768	1032	CoherentMotion_C#v1	1	500
727	1	6	61	3	3	3	3	368	232	1104	696	CoherentMotion_C#v1	1	500
797	0	2	23	1	0	3	3	143	457	429	1371	CoherentMotion_C#v1	1	500
855	1	4	42	2	2	3	3	256	344	768	1032	CoherentMotion_C#v1	1	500
961	0	2	23	3	0	3	3	143	457	429	1371	CoherentMotion_C#v1	1	500
703	1	7	70	2	2	3	3	424	176	1272	528	CoherentMotion_C#v1	1	500
838	1	4	42	0	0	3	3	256	344	768	1032	CoherentMotion_C#v1	1	500
801	1	2	23	3	3	3	3	143	457	429	1371	CoherentMotion_C#v1	1	500
1403	0	0	5	0	1	3	3	31	569	93	1707	CoherentMotion_C#v1	1	500
707	0	2	23	3	0	3	3	143	457	429	1371	CoherentMotion_C#v1	1	500
875	1	3	33	0	0	3	3	199	401	597	1203	CoherentMotion_C#v1	1	500
695	1	7	70	0	0	3	3	424	176	1272	528	CoherentMotion_C#v1	1	500
780	0	0	5	0	1	3	3	31	569	93	1707	CoherentMotion_C#v1	1	500
693	1	6	61	3	3	3	3	368	232	1104	696	CoherentMotion_C#v1	1	500
797	0	1	14	2	1	3	3	87	513	261	1539	CoherentMotion_C#v1	1	500
1413	0	5	51	1	0	3	3	312	288	936	864	CoherentMotion_C#v1	1	500
846	0	0	5	1	0	3	3	31	569	93	1707	CoherentMotion_C#v1	1	500
1033	1	7	70	3	3	3	3	424	176	1272	528	CoherentMotion_C#v1	1	500
1241	0	1	14	2	1	3	3	87	513	261	1539	CoherentMotion_C#v1	1	500
1310	0	2	23	0	2	3	3	143	457	429	1371	CoherentMotion_C#v1	1	500
756	1	4	42	1	1	3	3	256	344	768	1032	CoherentMotion_C#v1	1	500
701	1	6	61	1	1	3	3	368	232	1104	696	CoherentMotion_C#v1	1	500
963	0	3	33	2	1	3	3	199	401	597	1203	CoherentMotion_C#v1	1	500
1040	1	3	33	0	0	3	3	199	401	597	1203	CoherentMotion_C#v1	1	500
801	1	5	51	0	0	3	3	312	288	936	864	CoherentMotion_C#v1	1	500
1065	0	1	14	2	3	3	3	87	513	261	1539	CoherentMotion_C#v1	1	500
1019	1	5	51	2	2	3	3	312	288	936	864	CoherentMotion_C#v1	1	500
886	0	2	23	2	0	3	3	143	457	429	1371	CoherentMotion_C#v1	1	500
1188	1	6	61	0	0	3	3	368	232	1104	696	CoherentMotion_C#v1	1	500
648	1	7	70	1	1	3	3	424	176	1272	528	CoherentMotion_C#v1	1	500
846	1	6	61	1	1	3	3	368	232	1104	696	CoherentMotion_C#v1	1	500
888	1	7	70	2	2	3	3	424	176	1272	528	CoherentMotion_C#v1	1	500
724	1	3	33	3	3	3	3	199	401	597	1203	CoherentMotion_C#v1	1	500
940	1	4	42	2	2	3	3	256	344	768	1032	CoherentMotion_C#v1	1	500
969	1	7	70	2	2	3	3	424	176	1272	528	CoherentMotion_C#v1	1	500
1063	1	7	70	3	3	3	3	424	176	1272	528	CoherentMotion_C#v1	1	500
662	1	4	42	1	1	3	3	256	344	768	1032	CoherentMotion_C#v1	1	500
749	1	7	70	1	1	3	3	424	176	1272	528	CoherentMotion_C#v1	1	500
932	1	5	51	2	2	3	3	312	288	936	864	CoherentMotion_C#v1	1	500
1058	1	6	61	0	0	3	3	368	232	1104	696	CoherentMotion_C#v1	1	500
1810	1	6	61	0	0	3	3	368	232	1104	696	CoherentMotion_C#v1	1	500
821	1	5	51	2	2	3	3	312	288	936	864	CoherentMotion_C#v1	1	500
927	1	0	5	1	1	3	3	31	569	93	1707	CoherentMotion_C#v1	1	500
779	1	7	70	1	1	3	3	424	176	1272	528	CoherentMotion_C#v1	1	500
1012	0	3	33	0	1	3	3	199	401	597	1203	CoherentMotion_C#v1	1	500
1011	0	7	70	1	3	3	3	424	176	1272	528	CoherentMotion_C#v1	1	500
803	1	5	51	3	3	3	3	312	288	936	864	CoherentMotion_C#v1	1	500
988	1	2	23	0	0	3	3	143	457	429	1371	CoherentMotion_C#v1	1	500
1033	1	3	33	3	3	3	3	199	401	597	1203	CoherentMotion_C#v1	1	500
1033	1	0	5	2	2	3	3	31	569	93	1707	CoherentMotion_C#v1	1	500
1225	1	4	42	3	3	3	3	256	344	768	1032	CoherentMotion_C#v1	1	500
1069	0	2	23	1	3	3	3	143	457	429	1371	CoherentMotion_C#v1	1	500
