# Supplementary material for: The Leuven Embedded Figures Test (L-EFT): measuring perception, intelligence or executive function?
Source: PeerJ. 2018 Mar 26;6:e4524. doi: 10.7717/peerj.4524 (PMC5875396; doi:10.7717/peerj.4524)
Supplement: Supplemental Information 9 [file peerj-06-4524-s009.zip › Study 1/CoherentMotion/120220CoherentMotion.csv]

ReactionTime	Accuracy	CoherenceLevel	CoherenceValue	StimDirection	RespDirection	G_MeanCoherentSpeed	G_MeanRandomSpeed	TotalCoherent	TotalRandom	TotalCoherentSpeed	TotalRandomSpeed	TestID	MainPrac	MotionDuration
5585	0	2	23	3	0	3	3	143	457	429	1371	CoherentMotion_C#v1	0	1000
3320	1	7	70	1	1	3	3	424	176	1272	528	CoherentMotion_C#v1	0	1000
1702	1	5	51	3	3	3	3	312	288	936	864	CoherentMotion_C#v1	0	1000
12067	1	0	5	0	0	3	3	31	569	93	1707	CoherentMotion_C#v1	0	1000
1580	1	6	61	3	3	3	3	368	232	1104	696	CoherentMotion_C#v1	0	1000
1379	0	7	70	1	3	3	3	424	176	1272	528	CoherentMotion_C#v1	0	1000
2779	1	6	61	1	1	3	3	368	232	1104	696	CoherentMotion_C#v1	0	1000
1407	0	7	70	1	3	3	3	424	176	1272	528	CoherentMotion_C#v1	0	1000
1584	1	4	42	0	0	3	3	256	344	768	1032	CoherentMotion_C#v1	0	1000
1707	1	5	51	0	0	3	3	312	288	936	864	CoherentMotion_C#v1	0	1000
1519	1	5	51	3	3	3	3	312	288	936	864	CoherentMotion_C#v1	0	1000
1586	0	7	70	3	1	3	3	424	176	1272	528	CoherentMotion_C#v1	0	1000
1200	1	7	70	3	3	3	3	424	176	1272	528	CoherentMotion_C#v1	0	1000
1459	0	2	23	3	0	3	3	143	457	429	1371	CoherentMotion_C#v1	0	1000
1767	0	5	51	1	2	3	3	312	288	936	864	CoherentMotion_C#v1	0	1000
1465	0	4	42	1	0	3	3	256	344	768	1032	CoherentMotion_C#v1	0	1000
1516	1	4	42	3	3	3	3	256	344	768	1032	CoherentMotion_C#v1	0	1000
2486	0	3	33	0	1	3	3	199	401	597	1203	CoherentMotion_C#v1	0	1000
1307	1	7	70	2	2	3	3	424	176	1272	528	CoherentMotion_C#v1	0	1000
1594	0	5	51	1	3	3	3	312	288	936	864	CoherentMotion_C#v1	0	1000
1414	1	2	23	1	1	3	3	143	457	429	1371	CoherentMotion_C#v1	0	1000
1517	0	2	23	3	1	3	3	143	457	429	1371	CoherentMotion_C#v1	0	1000
1428	0	2	23	3	1	3	3	143	457	429	1371	CoherentMotion_C#v1	0	1000
1966	1	2	23	3	3	3	3	143	457	429	1371	CoherentMotion_C#v1	0	1000
1726	1	0	5	0	0	3	3	31	569	93	1707	CoherentMotion_C#v1	0	1000
1454	1	4	42	3	3	3	3	256	344	768	1032	CoherentMotion_C#v1	0	1000
1606	1	6	61	0	0	3	3	368	232	1104	696	CoherentMotion_C#v1	0	1000
1398	0	6	61	1	3	3	3	368	232	1104	696	CoherentMotion_C#v1	0	1000
1448	1	1	14	1	1	3	3	87	513	261	1539	CoherentMotion_C#v1	0	1000
1563	1	2	23	1	1	3	3	143	457	429	1371	CoherentMotion_C#v1	0	1000
1093	0	3	33	0	1	3	3	199	401	597	1203	CoherentMotion_C#v1	0	1000
1974	1	0	5	3	3	3	3	31	569	93	1707	CoherentMotion_C#v1	0	1000
1135	0	0	5	2	1	3	3	31	569	93	1707	CoherentMotion_C#v1	0	1000
1025	0	6	61	2	0	3	3	368	232	1104	696	CoherentMotion_C#v1	0	1000
1424	0	5	51	3	1	3	3	312	288	936	864	CoherentMotion_C#v1	0	1000
1442	1	7	70	0	0	3	3	424	176	1272	528	CoherentMotion_C#v1	0	1000
1821	0	2	23	2	1	3	3	143	457	429	1371	CoherentMotion_C#v1	0	1000
1902	1	2	23	2	2	3	3	143	457	429	1371	CoherentMotion_C#v1	0	1000
1588	0	3	33	3	2	3	3	199	401	597	1203	CoherentMotion_C#v1	0	1000
1650	0	2	23	2	0	3	3	143	457	429	1371	CoherentMotion_C#v1	0	1000
1414	1	1	14	0	0	3	3	87	513	261	1539	CoherentMotion_C#v1	0	1000
1370	1	5	51	2	2	3	3	312	288	936	864	CoherentMotion_C#v1	0	1000
1066	1	7	70	3	3	3	3	424	176	1272	528	CoherentMotion_C#v1	0	1000
1449	0	0	5	1	0	3	3	31	569	93	1707	CoherentMotion_C#v1	0	1000
1387	0	5	51	1	3	3	3	312	288	936	864	CoherentMotion_C#v1	0	1000
1516	0	7	70	3	1	3	3	424	176	1272	528	CoherentMotion_C#v1	0	1000
1362	1	3	33	0	0	3	3	199	401	597	1203	CoherentMotion_C#v1	0	1000
1386	1	7	70	2	2	3	3	424	176	1272	528	CoherentMotion_C#v1	0	1000
1315	0	1	14	1	0	3	3	87	513	261	1539	CoherentMotion_C#v1	0	1000
1510	1	6	61	3	3	3	3	368	232	1104	696	CoherentMotion_C#v1	0	1000
1365	0	5	51	2	1	3	3	312	288	936	864	CoherentMotion_C#v1	0	1000
2219	1	1	14	3	3	3	3	87	513	261	1539	CoherentMotion_C#v1	0	1000
1402	0	7	70	1	3	3	3	424	176	1272	528	CoherentMotion_C#v1	0	1000
1668	0	0	5	2	1	3	3	31	569	93	1707	CoherentMotion_C#v1	0	1000
1547	0	3	33	3	1	3	3	199	401	597	1203	CoherentMotion_C#v1	0	1000
1383	1	4	42	0	0	3	3	256	344	768	1032	CoherentMotion_C#v1	0	1000
1735	0	1	14	1	3	3	3	87	513	261	1539	CoherentMotion_C#v1	0	1000
1464	0	0	5	2	1	3	3	31	569	93	1707	CoherentMotion_C#v1	0	1000
2090	1	5	51	1	1	3	3	312	288	936	864	CoherentMotion_C#v1	0	1000
1819	0	0	5	3	0	3	3	31	569	93	1707	CoherentMotion_C#v1	0	1000
1385	1	7	70	2	2	3	3	424	176	1272	528	CoherentMotion_C#v1	0	1000
1075	0	1	14	3	0	3	3	87	513	261	1539	CoherentMotion_C#v1	0	1000
1322	1	6	61	3	3	3	3	368	232	1104	696	CoherentMotion_C#v1	0	1000
1472	1	1	14	0	0	3	3	87	513	261	1539	CoherentMotion_C#v1	0	1000
1467	0	1	14	2	0	3	3	87	513	261	1539	CoherentMotion_C#v1	0	1000
1310	0	0	5	3	1	3	3	31	569	93	1707	CoherentMotion_C#v1	0	1000
1397	0	2	23	2	0	3	3	143	457	429	1371	CoherentMotion_C#v1	0	1000
1453	0	1	14	0	1	3	3	87	513	261	1539	CoherentMotion_C#v1	0	1000
1496	0	3	33	2	0	3	3	199	401	597	1203	CoherentMotion_C#v1	0	1000
1626	0	6	61	2	3	3	3	368	232	1104	696	CoherentMotion_C#v1	0	1000
1459	0	7	70	1	3	3	3	424	176	1272	528	CoherentMotion_C#v1	0	1000
1490	1	4	42	0	0	3	3	256	344	768	1032	CoherentMotion_C#v1	0	1000
1446	1	2	23	1	1	3	3	143	457	429	1371	CoherentMotion_C#v1	0	1000
1632	1	2	23	3	3	3	3	143	457	429	1371	CoherentMotion_C#v1	0	1000
1511	1	7	70	1	1	3	3	424	176	1272	528	CoherentMotion_C#v1	0	1000
1378	0	3	33	1	3	3	3	199	401	597	1203	CoherentMotion_C#v1	0	1000
1314	0	4	42	2	0	3	3	256	344	768	1032	CoherentMotion_C#v1	0	1000
1347	0	5	51	1	3	3	3	312	288	936	864	CoherentMotion_C#v1	0	1000
1657	0	7	70	1	3	3	3	424	176	1272	528	CoherentMotion_C#v1	0	1000
1633	0	4	42	2	0	3	3	256	344	768	1032	CoherentMotion_C#v1	0	1000
2196	1	2	23	0	0	3	3	143	457	429	1371	CoherentMotion_C#v1	1	500
980	0	4	42	1	3	3	3	256	344	768	1032	CoherentMotion_C#v1	1	500
1502	0	4	42	3	1	3	3	256	344	768	1032	CoherentMotion_C#v1	1	500
1027	0	6	61	3	1	3	3	368	232	1104	696	CoherentMotion_C#v1	1	500
1433	0	0	5	3	2	3	3	31	569	93	1707	CoherentMotion_C#v1	1	500
1056	1	5	51	3	3	3	3	312	288	936	864	CoherentMotion_C#v1	1	500
1230	0	0	5	0	3	3	3	31	569	93	1707	CoherentMotion_C#v1	1	500
1129	1	3	33	0	0	3	3	199	401	597	1203	CoherentMotion_C#v1	1	500
891	1	5	51	2	2	3	3	312	288	936	864	CoherentMotion_C#v1	1	500
1118	1	2	23	1	1	3	3	143	457	429	1371	CoherentMotion_C#v1	1	500
1127	0	7	70	1	3	3	3	424	176	1272	528	CoherentMotion_C#v1	1	500
993	1	5	51	1	1	3	3	312	288	936	864	CoherentMotion_C#v1	1	500
1278	0	4	42	3	1	3	3	256	344	768	1032	CoherentMotion_C#v1	1	500
1028	0	5	51	3	1	3	3	312	288	936	864	CoherentMotion_C#v1	1	500
1052	1	5	51	0	0	3	3	312	288	936	864	CoherentMotion_C#v1	1	500
1435	1	0	5	1	1	3	3	31	569	93	1707	CoherentMotion_C#v1	1	500
1160	0	4	42	3	1	3	3	256	344	768	1032	CoherentMotion_C#v1	1	500
1279	1	2	23	3	3	3	3	143	457	429	1371	CoherentMotion_C#v1	1	500
966	1	2	23	2	2	3	3	143	457	429	1371	CoherentMotion_C#v1	1	500
1018	0	7	70	1	3	3	3	424	176	1272	528	CoherentMotion_C#v1	1	500
945	0	7	70	3	1	3	3	424	176	1272	528	CoherentMotion_C#v1	1	500
967	1	2	23	0	0	3	3	143	457	429	1371	CoherentMotion_C#v1	1	500
1125	1	4	42	0	0	3	3	256	344	768	1032	CoherentMotion_C#v1	1	500
859	1	5	51	2	2	3	3	312	288	936	864	CoherentMotion_C#v1	1	500
1145	0	1	14	0	1	3	3	87	513	261	1539	CoherentMotion_C#v1	1	500
781	1	7	70	2	2	3	3	424	176	1272	528	CoherentMotion_C#v1	1	500
965	0	0	5	3	2	3	3	31	569	93	1707	CoherentMotion_C#v1	1	500
1211	0	1	14	3	1	3	3	87	513	261	1539	CoherentMotion_C#v1	1	500
1062	1	1	14	2	2	3	3	87	513	261	1539	CoherentMotion_C#v1	1	500
1173	1	4	42	2	2	3	3	256	344	768	1032	CoherentMotion_C#v1	1	500
1202	1	2	23	1	1	3	3	143	457	429	1371	CoherentMotion_C#v1	1	500
989	0	5	51	1	3	3	3	312	288	936	864	CoherentMotion_C#v1	1	500
915	0	1	14	3	2	3	3	87	513	261	1539	CoherentMotion_C#v1	1	500
781	1	6	61	0	0	3	3	368	232	1104	696	CoherentMotion_C#v1	1	500
874	1	6	61	2	2	3	3	368	232	1104	696	CoherentMotion_C#v1	1	500
1244	1	1	14	1	1	3	3	87	513	261	1539	CoherentMotion_C#v1	1	500
913	1	0	5	3	3	3	3	31	569	93	1707	CoherentMotion_C#v1	1	500
822	1	7	70	2	2	3	3	424	176	1272	528	CoherentMotion_C#v1	1	500
768	1	7	70	1	1	3	3	424	176	1272	528	CoherentMotion_C#v1	1	500
1056	0	1	14	2	0	3	3	87	513	261	1539	CoherentMotion_C#v1	1	500
920	1	6	61	0	0	3	3	368	232	1104	696	CoherentMotion_C#v1	1	500
821	1	2	23	2	2	3	3	143	457	429	1371	CoherentMotion_C#v1	1	500
862	1	5	51	2	2	3	3	312	288	936	864	CoherentMotion_C#v1	1	500
1089	1	2	23	0	0	3	3	143	457	429	1371	CoherentMotion_C#v1	1	500
623	0	1	14	3	2	3	3	87	513	261	1539	CoherentMotion_C#v1	1	500
886	0	4	42	1	3	3	3	256	344	768	1032	CoherentMotion_C#v1	1	500
811	1	1	14	2	2	3	3	87	513	261	1539	CoherentMotion_C#v1	1	500
757	1	4	42	3	3	3	3	256	344	768	1032	CoherentMotion_C#v1	1	500
1429	0	4	42	1	3	3	3	256	344	768	1032	CoherentMotion_C#v1	1	500
718	1	4	42	1	1	3	3	256	344	768	1032	CoherentMotion_C#v1	1	500
902	1	2	23	2	2	3	3	143	457	429	1371	CoherentMotion_C#v1	1	500
874	0	2	23	3	2	3	3	143	457	429	1371	CoherentMotion_C#v1	1	500
917	0	3	33	0	2	3	3	199	401	597	1203	CoherentMotion_C#v1	1	500
693	0	2	23	0	3	3	3	143	457	429	1371	CoherentMotion_C#v1	1	500
880	0	1	14	3	2	3	3	87	513	261	1539	CoherentMotion_C#v1	1	500
698	1	3	33	1	1	3	3	199	401	597	1203	CoherentMotion_C#v1	1	500
912	0	2	23	1	3	3	3	143	457	429	1371	CoherentMotion_C#v1	1	500
1015	1	2	23	0	0	3	3	143	457	429	1371	CoherentMotion_C#v1	1	500
837	1	6	61	0	0	3	3	368	232	1104	696	CoherentMotion_C#v1	1	500
817	1	5	51	0	0	3	3	312	288	936	864	CoherentMotion_C#v1	1	500
795	1	4	42	0	0	3	3	256	344	768	1032	CoherentMotion_C#v1	1	500
1116	0	6	61	3	1	3	3	368	232	1104	696	CoherentMotion_C#v1	1	500
836	0	7	70	0	2	3	3	424	176	1272	528	CoherentMotion_C#v1	1	500
758	1	6	61	3	3	3	3	368	232	1104	696	CoherentMotion_C#v1	1	500
823	1	2	23	1	1	3	3	143	457	429	1371	CoherentMotion_C#v1	1	500
1160	0	1	14	1	0	3	3	87	513	261	1539	CoherentMotion_C#v1	1	500
1116	0	5	51	1	3	3	3	312	288	936	864	CoherentMotion_C#v1	1	500
1103	1	0	5	3	3	3	3	31	569	93	1707	CoherentMotion_C#v1	1	500
880	0	5	51	0	2	3	3	312	288	936	864	CoherentMotion_C#v1	1	500
1020	0	7	70	3	1	3	3	424	176	1272	528	CoherentMotion_C#v1	1	500
851	1	1	14	3	3	3	3	87	513	261	1539	CoherentMotion_C#v1	1	500
749	1	6	61	1	1	3	3	368	232	1104	696	CoherentMotion_C#v1	1	500
1413	1	2	23	0	0	3	3	143	457	429	1371	CoherentMotion_C#v1	1	500
1151	1	6	61	2	2	3	3	368	232	1104	696	CoherentMotion_C#v1	1	500
1049	1	1	14	2	2	3	3	87	513	261	1539	CoherentMotion_C#v1	1	500
977	0	4	42	1	3	3	3	256	344	768	1032	CoherentMotion_C#v1	1	500
887	0	7	70	1	3	3	3	424	176	1272	528	CoherentMotion_C#v1	1	500
1099	0	2	23	0	2	3	3	143	457	429	1371	CoherentMotion_C#v1	1	500
732	1	4	42	2	2	3	3	256	344	768	1032	CoherentMotion_C#v1	1	500
891	1	7	70	2	2	3	3	424	176	1272	528	CoherentMotion_C#v1	1	500
831	0	7	70	1	3	3	3	424	176	1272	528	CoherentMotion_C#v1	1	500
905	0	4	42	3	1	3	3	256	344	768	1032	CoherentMotion_C#v1	1	500
661	1	7	70	2	2	3	3	424	176	1272	528	CoherentMotion_C#v1	1	500
715	1	4	42	0	0	3	3	256	344	768	1032	CoherentMotion_C#v1	1	500
699	0	3	33	1	2	3	3	199	401	597	1203	CoherentMotion_C#v1	1	500
866	0	5	51	1	3	3	3	312	288	936	864	CoherentMotion_C#v1	1	500
692	0	0	5	0	1	3	3	31	569	93	1707	CoherentMotion_C#v1	1	500
1141	0	3	33	1	3	3	3	199	401	597	1203	CoherentMotion_C#v1	1	500
677	0	3	33	0	2	3	3	199	401	597	1203	CoherentMotion_C#v1	1	500
792	1	2	23	0	0	3	3	143	457	429	1371	CoherentMotion_C#v1	1	500
724	1	5	51	2	2	3	3	312	288	936	864	CoherentMotion_C#v1	1	500
934	1	2	23	1	1	3	3	143	457	429	1371	CoherentMotion_C#v1	1	500
1169	0	6	61	1	3	3	3	368	232	1104	696	CoherentMotion_C#v1	1	500
844	1	1	14	2	2	3	3	87	513	261	1539	CoherentMotion_C#v1	1	500
878	1	5	51	2	2	3	3	312	288	936	864	CoherentMotion_C#v1	1	500
851	0	1	14	2	0	3	3	87	513	261	1539	CoherentMotion_C#v1	1	500
765	1	1	14	1	1	3	3	87	513	261	1539	CoherentMotion_C#v1	1	500
782	0	5	51	0	2	3	3	312	288	936	864	CoherentMotion_C#v1	1	500
653	1	2	23	2	2	3	3	143	457	429	1371	CoherentMotion_C#v1	1	500
611	1	5	51	3	3	3	3	312	288	936	864	CoherentMotion_C#v1	1	500
663	0	1	14	3	1	3	3	87	513	261	1539	CoherentMotion_C#v1	1	500
1082	0	2	23	1	3	3	3	143	457	429	1371	CoherentMotion_C#v1	1	500
596	0	1	14	3	2	3	3	87	513	261	1539	CoherentMotion_C#v1	1	500
719	0	5	51	0	2	3	3	312	288	936	864	CoherentMotion_C#v1	1	500
720	1	2	23	3	3	3	3	143	457	429	1371	CoherentMotion_C#v1	1	500
758	1	5	51	2	2	3	3	312	288	936	864	CoherentMotion_C#v1	1	500
783	1	3	33	3	3	3	3	199	401	597	1203	CoherentMotion_C#v1	1	500
896	0	2	23	3	1	3	3	143	457	429	1371	CoherentMotion_C#v1	1	500
619	1	3	33	2	2	3	3	199	401	597	1203	CoherentMotion_C#v1	1	500
656	0	5	51	0	2	3	3	312	288	936	864	CoherentMotion_C#v1	1	500
621	1	6	61	3	3	3	3	368	232	1104	696	CoherentMotion_C#v1	1	500
643	1	5	51	1	1	3	3	312	288	936	864	CoherentMotion_C#v1	1	500
1033	0	0	5	1	2	3	3	31	569	93	1707	CoherentMotion_C#v1	1	500
553	1	6	61	3	3	3	3	368	232	1104	696	CoherentMotion_C#v1	1	500
832	0	7	70	0	2	3	3	424	176	1272	528	CoherentMotion_C#v1	1	500
909	0	0	5	0	3	3	3	31	569	93	1707	CoherentMotion_C#v1	1	500
680	1	3	33	1	1	3	3	199	401	597	1203	CoherentMotion_C#v1	1	500
936	1	1	14	2	2	3	3	87	513	261	1539	CoherentMotion_C#v1	1	500
685	1	7	70	2	2	3	3	424	176	1272	528	CoherentMotion_C#v1	1	500
650	1	2	23	2	2	3	3	143	457	429	1371	CoherentMotion_C#v1	1	500
737	1	4	42	1	1	3	3	256	344	768	1032	CoherentMotion_C#v1	1	500
760	0	2	23	0	2	3	3	143	457	429	1371	CoherentMotion_C#v1	1	500
1285	0	2	23	2	1	3	3	143	457	429	1371	CoherentMotion_C#v1	1	500
911	0	0	5	1	2	3	3	31	569	93	1707	CoherentMotion_C#v1	1	500
770	1	6	61	2	2	3	3	368	232	1104	696	CoherentMotion_C#v1	1	500
668	1	3	33	3	3	3	3	199	401	597	1203	CoherentMotion_C#v1	1	500
689	1	7	70	2	2	3	3	424	176	1272	528	CoherentMotion_C#v1	1	500
743	0	4	42	3	1	3	3	256	344	768	1032	CoherentMotion_C#v1	1	500
816	0	0	5	3	2	3	3	31	569	93	1707	CoherentMotion_C#v1	1	500
738	1	3	33	1	1	3	3	199	401	597	1203	CoherentMotion_C#v1	1	500
882	1	0	5	3	3	3	3	31	569	93	1707	CoherentMotion_C#v1	1	500
1125	0	2	23	3	1	3	3	143	457	429	1371	CoherentMotion_C#v1	1	500
608	0	1	14	1	3	3	3	87	513	261	1539	CoherentMotion_C#v1	1	500
733	0	1	14	0	1	3	3	87	513	261	1539	CoherentMotion_C#v1	1	500
1011	0	1	14	2	3	3	3	87	513	261	1539	CoherentMotion_C#v1	1	500
673	0	2	23	0	2	3	3	143	457	429	1371	CoherentMotion_C#v1	1	500
1228	1	0	5	1	1	3	3	31	569	93	1707	CoherentMotion_C#v1	1	500
1845	1	1	14	0	0	3	3	87	513	261	1539	CoherentMotion_C#v1	1	500
841	0	6	61	3	1	3	3	368	232	1104	696	CoherentMotion_C#v1	1	500
947	0	0	5	0	1	3	3	31	569	93	1707	CoherentMotion_C#v1	1	500
824	0	1	14	3	0	3	3	87	513	261	1539	CoherentMotion_C#v1	1	500
643	0	5	51	0	2	3	3	312	288	936	864	CoherentMotion_C#v1	1	500
687	0	2	23	3	1	3	3	143	457	429	1371	CoherentMotion_C#v1	1	500
774	0	0	5	0	3	3	3	31	569	93	1707	CoherentMotion_C#v1	1	500
1125	1	1	14	0	0	3	3	87	513	261	1539	CoherentMotion_C#v1	1	500
1112	0	4	42	1	2	3	3	256	344	768	1032	CoherentMotion_C#v1	1	500
961	0	0	5	3	1	3	3	31	569	93	1707	CoherentMotion_C#v1	1	500
959	0	3	33	1	0	3	3	199	401	597	1203	CoherentMotion_C#v1	1	500
733	1	7	70	1	1	3	3	424	176	1272	528	CoherentMotion_C#v1	1	500
705	1	7	70	2	2	3	3	424	176	1272	528	CoherentMotion_C#v1	1	500
827	0	5	51	1	3	3	3	312	288	936	864	CoherentMotion_C#v1	1	500
590	1	6	61	1	1	3	3	368	232	1104	696	CoherentMotion_C#v1	1	500
1001	0	3	33	3	1	3	3	199	401	597	1203	CoherentMotion_C#v1	1	500
672	1	0	5	2	2	3	3	31	569	93	1707	CoherentMotion_C#v1	1	500
573	1	6	61	0	0	3	3	368	232	1104	696	CoherentMotion_C#v1	1	500
706	1	4	42	1	1	3	3	256	344	768	1032	CoherentMotion_C#v1	1	500
636	1	4	42	3	3	3	3	256	344	768	1032	CoherentMotion_C#v1	1	500
637	1	6	61	0	0	3	3	368	232	1104	696	CoherentMotion_C#v1	1	500
1538	0	6	61	0	2	3	3	368	232	1104	696	CoherentMotion_C#v1	1	500
688	1	6	61	3	3	3	3	368	232	1104	696	CoherentMotion_C#v1	1	500
1038	1	3	33	2	2	3	3	199	401	597	1203	CoherentMotion_C#v1	1	500
942	0	4	42	3	1	3	3	256	344	768	1032	CoherentMotion_C#v1	1	500
834	1	6	61	3	3	3	3	368	232	1104	696	CoherentMotion_C#v1	1	500
1020	1	1	14	2	2	3	3	87	513	261	1539	CoherentMotion_C#v1	1	500
884	1	7	70	1	1	3	3	424	176	1272	528	CoherentMotion_C#v1	1	500
835	1	3	33	0	0	3	3	199	401	597	1203	CoherentMotion_C#v1	1	500
856	0	7	70	1	3	3	3	424	176	1272	528	CoherentMotion_C#v1	1	500
1036	1	0	5	0	0	3	3	31	569	93	1707	CoherentMotion_C#v1	1	500
1093	0	4	42	3	1	3	3	256	344	768	1032	CoherentMotion_C#v1	1	500
564	1	7	70	2	2	3	3	424	176	1272	528	CoherentMotion_C#v1	1	500
737	1	6	61	0	0	3	3	368	232	1104	696	CoherentMotion_C#v1	1	500
807	1	4	42	2	2	3	3	256	344	768	1032	CoherentMotion_C#v1	1	500
713	0	0	5	1	0	3	3	31	569	93	1707	CoherentMotion_C#v1	1	500
681	1	0	5	2	2	3	3	31	569	93	1707	CoherentMotion_C#v1	1	500
853	0	0	5	1	0	3	3	31	569	93	1707	CoherentMotion_C#v1	1	500
634	1	6	61	2	2	3	3	368	232	1104	696	CoherentMotion_C#v1	1	500
983	1	6	61	0	0	3	3	368	232	1104	696	CoherentMotion_C#v1	1	500
1156	1	6	61	0	0	3	3	368	232	1104	696	CoherentMotion_C#v1	1	500
672	1	7	70	2	2	3	3	424	176	1272	528	CoherentMotion_C#v1	1	500
1127	1	0	5	0	0	3	3	31	569	93	1707	CoherentMotion_C#v1	1	500
606	1	7	70	2	2	3	3	424	176	1272	528	CoherentMotion_C#v1	1	500
767	1	6	61	2	2	3	3	368	232	1104	696	CoherentMotion_C#v1	1	500
603	0	4	42	2	0	3	3	256	344	768	1032	CoherentMotion_C#v1	1	500
527	0	3	33	0	2	3	3	199	401	597	1203	CoherentMotion_C#v1	1	500
594	1	6	61	3	3	3	3	368	232	1104	696	CoherentMotion_C#v1	1	500
550	1	7	70	1	1	3	3	424	176	1272	528	CoherentMotion_C#v1	1	500
530	0	4	42	2	3	3	3	256	344	768	1032	CoherentMotion_C#v1	1	500
603	0	0	5	0	1	3	3	31	569	93	1707	CoherentMotion_C#v1	1	500
992	1	6	61	2	2	3	3	368	232	1104	696	CoherentMotion_C#v1	1	500
1383	1	5	51	1	1	3	3	312	288	936	864	CoherentMotion_C#v1	1	500
696	0	1	14	3	2	3	3	87	513	261	1539	CoherentMotion_C#v1	1	500
581	0	1	14	2	0	3	3	87	513	261	1539	CoherentMotion_C#v1	1	500
1665	1	3	33	3	3	3	3	199	401	597	1203	CoherentMotion_C#v1	1	500
735	1	6	61	2	2	3	3	368	232	1104	696	CoherentMotion_C#v1	1	500
1096	0	1	14	3	2	3	3	87	513	261	1539	CoherentMotion_C#v1	1	500
838	1	5	51	0	0	3	3	312	288	936	864	CoherentMotion_C#v1	1	500
725	1	7	70	3	3	3	3	424	176	1272	528	CoherentMotion_C#v1	1	500
611	1	4	42	1	1	3	3	256	344	768	1032	CoherentMotion_C#v1	1	500
743	0	1	14	0	2	3	3	87	513	261	1539	CoherentMotion_C#v1	1	500
712	1	2	23	2	2	3	3	143	457	429	1371	CoherentMotion_C#v1	1	500
598	1	4	42	0	0	3	3	256	344	768	1032	CoherentMotion_C#v1	1	500
1071	1	1	14	0	0	3	3	87	513	261	1539	CoherentMotion_C#v1	1	500
1312	0	0	5	1	0	3	3	31	569	93	1707	CoherentMotion_C#v1	1	500
1029	1	0	5	2	2	3	3	31	569	93	1707	CoherentMotion_C#v1	1	500
1086	0	4	42	1	3	3	3	256	344	768	1032	CoherentMotion_C#v1	1	500
1077	0	4	42	3	1	3	3	256	344	768	1032	CoherentMotion_C#v1	1	500
1431	0	1	14	1	2	3	3	87	513	261	1539	CoherentMotion_C#v1	1	500
1152	1	4	42	2	2	3	3	256	344	768	1032	CoherentMotion_C#v1	1	500
819	0	2	23	1	0	3	3	143	457	429	1371	CoherentMotion_C#v1	1	500
796	1	7	70	2	2	3	3	424	176	1272	528	CoherentMotion_C#v1	1	500
757	1	4	42	0	0	3	3	256	344	768	1032	CoherentMotion_C#v1	1	500
751	1	4	42	2	2	3	3	256	344	768	1032	CoherentMotion_C#v1	1	500
901	1	2	23	0	0	3	3	143	457	429	1371	CoherentMotion_C#v1	1	500
1050	1	0	5	2	2	3	3	31	569	93	1707	CoherentMotion_C#v1	1	500
825	0	0	5	1	0	3	3	31	569	93	1707	CoherentMotion_C#v1	1	500
1044	0	3	33	0	2	3	3	199	401	597	1203	CoherentMotion_C#v1	1	500
656	1	0	5	0	0	3	3	31	569	93	1707	CoherentMotion_C#v1	1	500
698	1	7	70	3	3	3	3	424	176	1272	528	CoherentMotion_C#v1	1	500
661	1	0	5	1	1	3	3	31	569	93	1707	CoherentMotion_C#v1	1	500
623	0	7	70	1	3	3	3	424	176	1272	528	CoherentMotion_C#v1	1	500
796	1	7	70	0	0	3	3	424	176	1272	528	CoherentMotion_C#v1	1	500
1045	0	0	5	1	2	3	3	31	569	93	1707	CoherentMotion_C#v1	1	500
1108	1	5	51	1	1	3	3	312	288	936	864	CoherentMotion_C#v1	1	500
877	1	5	51	2	2	3	3	312	288	936	864	CoherentMotion_C#v1	1	500
1160	0	0	5	1	3	3	3	31	569	93	1707	CoherentMotion_C#v1	1	500
930	0	3	33	1	2	3	3	199	401	597	1203	CoherentMotion_C#v1	1	500
1168	1	4	42	1	1	3	3	256	344	768	1032	CoherentMotion_C#v1	1	500
794	1	5	51	3	3	3	3	312	288	936	864	CoherentMotion_C#v1	1	500
676	1	6	61	2	2	3	3	368	232	1104	696	CoherentMotion_C#v1	1	500
826	0	3	33	2	0	3	3	199	401	597	1203	CoherentMotion_C#v1	1	500
1165	0	1	14	0	1	3	3	87	513	261	1539	CoherentMotion_C#v1	1	500
783	0	6	61	1	3	3	3	368	232	1104	696	CoherentMotion_C#v1	1	500
807	1	5	51	0	0	3	3	312	288	936	864	CoherentMotion_C#v1	1	500
1021	0	1	14	3	2	3	3	87	513	261	1539	CoherentMotion_C#v1	1	500
712	0	1	14	2	0	3	3	87	513	261	1539	CoherentMotion_C#v1	1	500
734	1	3	33	2	2	3	3	199	401	597	1203	CoherentMotion_C#v1	1	500
779	1	3	33	3	3	3	3	199	401	597	1203	CoherentMotion_C#v1	1	500
784	0	1	14	2	1	3	3	87	513	261	1539	CoherentMotion_C#v1	1	500
1217	1	0	5	1	1	3	3	31	569	93	1707	CoherentMotion_C#v1	1	500
829	1	3	33	1	1	3	3	199	401	597	1203	CoherentMotion_C#v1	1	500
977	1	3	33	3	3	3	3	199	401	597	1203	CoherentMotion_C#v1	1	500
669	1	5	51	2	2	3	3	312	288	936	864	CoherentMotion_C#v1	1	500
995	0	3	33	1	0	3	3	199	401	597	1203	CoherentMotion_C#v1	1	500
776	1	6	61	3	3	3	3	368	232	1104	696	CoherentMotion_C#v1	1	500
671	0	6	61	3	1	3	3	368	232	1104	696	CoherentMotion_C#v1	1	500
1344	0	3	33	3	0	3	3	199	401	597	1203	CoherentMotion_C#v1	1	500
984	0	3	33	0	2	3	3	199	401	597	1203	CoherentMotion_C#v1	1	500
989	1	5	51	0	0	3	3	312	288	936	864	CoherentMotion_C#v1	1	500
748	1	4	42	1	1	3	3	256	344	768	1032	CoherentMotion_C#v1	1	500
636	1	2	23	3	3	3	3	143	457	429	1371	CoherentMotion_C#v1	1	500
648	1	5	51	0	0	3	3	312	288	936	864	CoherentMotion_C#v1	1	500
765	1	4	42	3	3	3	3	256	344	768	1032	CoherentMotion_C#v1	1	500
806	0	4	42	0	1	3	3	256	344	768	1032	CoherentMotion_C#v1	1	500
607	1	6	61	0	0	3	3	368	232	1104	696	CoherentMotion_C#v1	1	500
1061	1	6	61	1	1	3	3	368	232	1104	696	CoherentMotion_C#v1	1	500
1132	0	4	42	2	0	3	3	256	344	768	1032	CoherentMotion_C#v1	1	500
624	1	4	42	2	2	3	3	256	344	768	1032	CoherentMotion_C#v1	1	500
987	1	5	51	1	1	3	3	312	288	936	864	CoherentMotion_C#v1	1	500
595	1	3	33	3	3	3	3	199	401	597	1203	CoherentMotion_C#v1	1	500
663	1	5	51	2	2	3	3	312	288	936	864	CoherentMotion_C#v1	1	500
1029	1	5	51	2	2	3	3	312	288	936	864	CoherentMotion_C#v1	1	500
933	1	3	33	2	2	3	3	199	401	597	1203	CoherentMotion_C#v1	1	500
777	0	3	33	3	0	3	3	199	401	597	1203	CoherentMotion_C#v1	1	500
690	1	3	33	2	2	3	3	199	401	597	1203	CoherentMotion_C#v1	1	500
1085	0	0	5	3	1	3	3	31	569	93	1707	CoherentMotion_C#v1	1	500
1257	0	7	70	1	3	3	3	424	176	1272	528	CoherentMotion_C#v1	1	500
536	0	5	51	3	1	3	3	312	288	936	864	CoherentMotion_C#v1	1	500
874	0	6	61	0	3	3	3	368	232	1104	696	CoherentMotion_C#v1	1	500
1079	0	5	51	1	3	3	3	312	288	936	864	CoherentMotion_C#v1	1	500
3686	0	2	23	3	1	3	3	143	457	429	1371	CoherentMotion_C#v1	1	500
1446	0	0	5	0	2	3	3	31	569	93	1707	CoherentMotion_C#v1	1	500
880	0	6	61	1	3	3	3	368	232	1104	696	CoherentMotion_C#v1	1	500
1072	0	7	70	1	3	3	3	424	176	1272	528	CoherentMotion_C#v1	1	500
1020	1	1	14	1	1	3	3	87	513	261	1539	CoherentMotion_C#v1	1	500
871	1	7	70	3	3	3	3	424	176	1272	528	CoherentMotion_C#v1	1	500
898	0	4	42	1	3	3	3	256	344	768	1032	CoherentMotion_C#v1	1	500
973	0	4	42	1	0	3	3	256	344	768	1032	CoherentMotion_C#v1	1	500
668	1	7	70	3	3	3	3	424	176	1272	528	CoherentMotion_C#v1	1	500
1313	0	1	14	1	0	3	3	87	513	261	1539	CoherentMotion_C#v1	1	500
657	1	3	33	3	3	3	3	199	401	597	1203	CoherentMotion_C#v1	1	500
981	0	0	5	0	3	3	3	31	569	93	1707	CoherentMotion_C#v1	1	500
651	0	0	5	3	1	3	3	31	569	93	1707	CoherentMotion_C#v1	1	500
1218	0	7	70	1	3	3	3	424	176	1272	528	CoherentMotion_C#v1	1	500
917	1	1	14	3	3	3	3	87	513	261	1539	CoherentMotion_C#v1	1	500
930	0	3	33	0	3	3	3	199	401	597	1203	CoherentMotion_C#v1	1	500
727	1	6	61	3	3	3	3	368	232	1104	696	CoherentMotion_C#v1	1	500
1102	0	3	33	0	3	3	3	199	401	597	1203	CoherentMotion_C#v1	1	500
952	1	4	42	1	1	3	3	256	344	768	1032	CoherentMotion_C#v1	1	500
956	0	5	51	2	1	3	3	312	288	936	864	CoherentMotion_C#v1	1	500
747	0	7	70	1	3	3	3	424	176	1272	528	CoherentMotion_C#v1	1	500
666	1	3	33	0	0	3	3	199	401	597	1203	CoherentMotion_C#v1	1	500
1010	1	3	33	0	0	3	3	199	401	597	1203	CoherentMotion_C#v1	1	500
615	1	1	14	0	0	3	3	87	513	261	1539	CoherentMotion_C#v1	1	500
876	0	2	23	3	0	3	3	143	457	429	1371	CoherentMotion_C#v1	1	500
814	1	2	23	1	1	3	3	143	457	429	1371	CoherentMotion_C#v1	1	500
1129	0	5	51	3	1	3	3	312	288	936	864	CoherentMotion_C#v1	1	500
818	0	1	14	0	3	3	3	87	513	261	1539	CoherentMotion_C#v1	1	500
597	0	2	23	2	0	3	3	143	457	429	1371	CoherentMotion_C#v1	1	500
569	1	5	51	2	2	3	3	312	288	936	864	CoherentMotion_C#v1	1	500
746	0	0	5	1	0	3	3	31	569	93	1707	CoherentMotion_C#v1	1	500
741	0	5	51	0	2	3	3	312	288	936	864	CoherentMotion_C#v1	1	500
1060	1	5	51	2	2	3	3	312	288	936	864	CoherentMotion_C#v1	1	500
817	0	1	14	3	0	3	3	87	513	261	1539	CoherentMotion_C#v1	1	500
609	1	1	14	2	2	3	3	87	513	261	1539	CoherentMotion_C#v1	1	500
689	0	0	5	3	0	3	3	31	569	93	1707	CoherentMotion_C#v1	1	500
1057	0	3	33	1	2	3	3	199	401	597	1203	CoherentMotion_C#v1	1	500
1032	0	0	5	3	0	3	3	31	569	93	1707	CoherentMotion_C#v1	1	500
719	0	3	33	1	3	3	3	199	401	597	1203	CoherentMotion_C#v1	1	500
785	1	5	51	2	2	3	3	312	288	936	864	CoherentMotion_C#v1	1	500
679	1	0	5	2	2	3	3	31	569	93	1707	CoherentMotion_C#v1	1	500
1183	1	7	70	1	1	3	3	424	176	1272	528	CoherentMotion_C#v1	1	500
662	0	3	33	2	3	3	3	199	401	597	1203	CoherentMotion_C#v1	1	500
1195	0	5	51	1	3	3	3	312	288	936	864	CoherentMotion_C#v1	1	500
946	0	3	33	2	1	3	3	199	401	597	1203	CoherentMotion_C#v1	1	500
1080	1	7	70	1	1	3	3	424	176	1272	528	CoherentMotion_C#v1	1	500
656	0	7	70	0	2	3	3	424	176	1272	528	CoherentMotion_C#v1	1	500
731	1	6	61	1	1	3	3	368	232	1104	696	CoherentMotion_C#v1	1	500
822	0	2	23	2	1	3	3	143	457	429	1371	CoherentMotion_C#v1	1	500
720	0	4	42	2	3	3	3	256	344	768	1032	CoherentMotion_C#v1	1	500
639	1	7	70	0	0	3	3	424	176	1272	528	CoherentMotion_C#v1	1	500
564	1	6	61	2	2	3	3	368	232	1104	696	CoherentMotion_C#v1	1	500
807	0	2	23	1	0	3	3	143	457	429	1371	CoherentMotion_C#v1	1	500
525	1	5	51	2	2	3	3	312	288	936	864	CoherentMotion_C#v1	1	500
1002	1	3	33	2	2	3	3	199	401	597	1203	CoherentMotion_C#v1	1	500
1226	1	3	33	0	0	3	3	199	401	597	1203	CoherentMotion_C#v1	1	500
1223	0	1	14	1	0	3	3	87	513	261	1539	CoherentMotion_C#v1	1	500
915	0	2	23	0	2	3	3	143	457	429	1371	CoherentMotion_C#v1	1	500
927	1	2	23	1	1	3	3	143	457	429	1371	CoherentMotion_C#v1	1	500
691	1	3	33	3	3	3	3	199	401	597	1203	CoherentMotion_C#v1	1	500
602	0	7	70	3	1	3	3	424	176	1272	528	CoherentMotion_C#v1	1	500
1020	0	4	42	1	3	3	3	256	344	768	1032	CoherentMotion_C#v1	1	500
875	0	6	61	1	3	3	3	368	232	1104	696	CoherentMotion_C#v1	1	500
952	0	6	61	1	2	3	3	368	232	1104	696	CoherentMotion_C#v1	1	500
797	0	0	5	1	0	3	3	31	569	93	1707	CoherentMotion_C#v1	1	500
690	1	7	70	3	3	3	3	424	176	1272	528	CoherentMotion_C#v1	1	500
579	0	6	61	3	1	3	3	368	232	1104	696	CoherentMotion_C#v1	1	500
919	0	2	23	0	1	3	3	143	457	429	1371	CoherentMotion_C#v1	1	500
629	1	0	5	0	0	3	3	31	569	93	1707	CoherentMotion_C#v1	1	500
657	1	7	70	2	2	3	3	424	176	1272	528	CoherentMotion_C#v1	1	500
942	0	7	70	1	3	3	3	424	176	1272	528	CoherentMotion_C#v1	1	500
659	1	5	51	2	2	3	3	312	288	936	864	CoherentMotion_C#v1	1	500
1105	0	6	61	1	3	3	3	368	232	1104	696	CoherentMotion_C#v1	1	500
666	0	1	14	0	3	3	3	87	513	261	1539	CoherentMotion_C#v1	1	500
560	0	3	33	0	2	3	3	199	401	597	1203	CoherentMotion_C#v1	1	500
691	1	5	51	3	3	3	3	312	288	936	864	CoherentMotion_C#v1	1	500
955	1	7	70	3	3	3	3	424	176	1272	528	CoherentMotion_C#v1	1	500
1275	0	1	14	1	0	3	3	87	513	261	1539	CoherentMotion_C#v1	1	500
685	1	4	42	2	2	3	3	256	344	768	1032	CoherentMotion_C#v1	1	500
667	1	5	51	2	2	3	3	312	288	936	864	CoherentMotion_C#v1	1	500
577	1	5	51	2	2	3	3	312	288	936	864	CoherentMotion_C#v1	1	500
940	1	6	61	3	3	3	3	368	232	1104	696	CoherentMotion_C#v1	1	500
625	1	0	5	1	1	3	3	31	569	93	1707	CoherentMotion_C#v1	1	500
950	1	6	61	1	1	3	3	368	232	1104	696	CoherentMotion_C#v1	1	500
579	0	4	42	0	2	3	3	256	344	768	1032	CoherentMotion_C#v1	1	500
1123	1	0	5	3	3	3	3	31	569	93	1707	CoherentMotion_C#v1	1	500
625	1	7	70	2	2	3	3	424	176	1272	528	CoherentMotion_C#v1	1	500
821	1	2	23	0	0	3	3	143	457	429	1371	CoherentMotion_C#v1	1	500
615	1	7	70	2	2	3	3	424	176	1272	528	CoherentMotion_C#v1	1	500
972	0	2	23	2	0	3	3	143	457	429	1371	CoherentMotion_C#v1	1	500
1025	1	2	23	3	3	3	3	143	457	429	1371	CoherentMotion_C#v1	1	500
631	1	4	42	2	2	3	3	256	344	768	1032	CoherentMotion_C#v1	1	500
733	1	2	23	1	1	3	3	143	457	429	1371	CoherentMotion_C#v1	1	500
676	1	4	42	2	2	3	3	256	344	768	1032	CoherentMotion_C#v1	1	500
683	0	0	5	3	2	3	3	31	569	93	1707	CoherentMotion_C#v1	1	500
657	0	4	42	2	0	3	3	256	344	768	1032	CoherentMotion_C#v1	1	500
831	1	2	23	3	3	3	3	143	457	429	1371	CoherentMotion_C#v1	1	500
920	1	0	5	1	1	3	3	31	569	93	1707	CoherentMotion_C#v1	1	500
893	1	1	14	1	1	3	3	87	513	261	1539	CoherentMotion_C#v1	1	500
712	1	7	70	3	3	3	3	424	176	1272	528	CoherentMotion_C#v1	1	500
1031	1	5	51	2	2	3	3	312	288	936	864	CoherentMotion_C#v1	1	500
1125	0	4	42	2	0	3	3	256	344	768	1032	CoherentMotion_C#v1	1	500
856	0	3	33	3	1	3	3	199	401	597	1203	CoherentMotion_C#v1	1	500
659	0	2	23	0	2	3	3	143	457	429	1371	CoherentMotion_C#v1	1	500
809	0	1	14	2	3	3	3	87	513	261	1539	CoherentMotion_C#v1	1	500
731	1	3	33	1	1	3	3	199	401	597	1203	CoherentMotion_C#v1	1	500
1135	0	0	5	2	1	3	3	31	569	93	1707	CoherentMotion_C#v1	1	500
809	0	7	70	1	3	3	3	424	176	1272	528	CoherentMotion_C#v1	1	500
1182	0	3	33	3	0	3	3	199	401	597	1203	CoherentMotion_C#v1	1	500
889	0	7	70	3	1	3	3	424	176	1272	528	CoherentMotion_C#v1	1	500
629	0	3	33	1	3	3	3	199	401	597	1203	CoherentMotion_C#v1	1	500
961	1	2	23	2	2	3	3	143	457	429	1371	CoherentMotion_C#v1	1	500
672	1	3	33	0	0	3	3	199	401	597	1203	CoherentMotion_C#v1	1	500
854	1	6	61	1	1	3	3	368	232	1104	696	CoherentMotion_C#v1	1	500
568	1	6	61	2	2	3	3	368	232	1104	696	CoherentMotion_C#v1	1	500
723	1	0	5	3	3	3	3	31	569	93	1707	CoherentMotion_C#v1	1	500
827	0	7	70	3	1	3	3	424	176	1272	528	CoherentMotion_C#v1	1	500
686	0	0	5	1	2	3	3	31	569	93	1707	CoherentMotion_C#v1	1	500
628	1	5	51	1	1	3	3	312	288	936	864	CoherentMotion_C#v1	1	500
682	1	6	61	3	3	3	3	368	232	1104	696	CoherentMotion_C#v1	1	500
1230	1	2	23	3	3	3	3	143	457	429	1371	CoherentMotion_C#v1	1	500
595	0	1	14	0	1	3	3	87	513	261	1539	CoherentMotion_C#v1	1	500
695	1	6	61	3	3	3	3	368	232	1104	696	CoherentMotion_C#v1	1	500
798	1	2	23	0	0	3	3	143	457	429	1371	CoherentMotion_C#v1	1	500
880	0	0	5	0	1	3	3	31	569	93	1707	CoherentMotion_C#v1	1	500
1068	0	1	14	2	0	3	3	87	513	261	1539	CoherentMotion_C#v1	1	500
836	0	1	14	3	1	3	3	87	513	261	1539	CoherentMotion_C#v1	1	500
582	0	4	42	1	3	3	3	256	344	768	1032	CoherentMotion_C#v1	1	500
689	1	7	70	2	2	3	3	424	176	1272	528	CoherentMotion_C#v1	1	500
816	0	3	33	2	0	3	3	199	401	597	1203	CoherentMotion_C#v1	1	500
746	1	6	61	1	1	3	3	368	232	1104	696	CoherentMotion_C#v1	1	500
