# Supplementary material for: The Leuven Embedded Figures Test (L-EFT): measuring perception, intelligence or executive function?
Source: PeerJ. 2018 Mar 26;6:e4524. doi: 10.7717/peerj.4524 (PMC5875396; doi:10.7717/peerj.4524)
Supplement: Supplemental Information 9 [file peerj-06-4524-s009.zip › Study 1/CoherentMotion/120250CoherentMotion.csv]

ReactionTime	Accuracy	CoherenceLevel	CoherenceValue	StimDirection	RespDirection	G_MeanCoherentSpeed	G_MeanRandomSpeed	TotalCoherent	TotalRandom	TotalCoherentSpeed	TotalRandomSpeed	TestID	MainPrac	MotionDuration
3997	0	0	5	1	0	3	3	31	569	93	1707	CoherentMotion_C#v1	0	1000
2201	1	3	33	0	0	3	3	199	401	597	1203	CoherentMotion_C#v1	0	1000
1625	1	3	33	3	3	3	3	199	401	597	1203	CoherentMotion_C#v1	0	1000
1099	1	5	51	2	2	3	3	312	288	936	864	CoherentMotion_C#v1	0	1000
1086	1	5	51	1	1	3	3	312	288	936	864	CoherentMotion_C#v1	0	1000
1863	0	0	5	1	0	3	3	31	569	93	1707	CoherentMotion_C#v1	0	1000
1355	1	4	42	1	1	3	3	256	344	768	1032	CoherentMotion_C#v1	0	1000
1387	1	5	51	2	2	3	3	312	288	936	864	CoherentMotion_C#v1	0	1000
1547	0	3	33	1	0	3	3	199	401	597	1203	CoherentMotion_C#v1	0	1000
1568	0	0	5	1	0	3	3	31	569	93	1707	CoherentMotion_C#v1	0	1000
3701	1	4	42	3	3	3	3	256	344	768	1032	CoherentMotion_C#v1	0	1000
1705	1	0	5	1	1	3	3	31	569	93	1707	CoherentMotion_C#v1	0	1000
2115	1	6	61	2	2	3	3	368	232	1104	696	CoherentMotion_C#v1	0	1000
1156	1	5	51	0	0	3	3	312	288	936	864	CoherentMotion_C#v1	0	1000
1535	0	1	14	0	1	3	3	87	513	261	1539	CoherentMotion_C#v1	0	1000
1327	0	3	33	3	1	3	3	199	401	597	1203	CoherentMotion_C#v1	0	1000
2331	1	5	51	3	3	3	3	312	288	936	864	CoherentMotion_C#v1	0	1000
1369	1	4	42	0	0	3	3	256	344	768	1032	CoherentMotion_C#v1	0	1000
1267	0	1	14	0	2	3	3	87	513	261	1539	CoherentMotion_C#v1	0	1000
1088	0	2	23	1	0	3	3	143	457	429	1371	CoherentMotion_C#v1	0	1000
1743	0	4	42	1	2	3	3	256	344	768	1032	CoherentMotion_C#v1	0	1000
1524	0	5	51	1	3	3	3	312	288	936	864	CoherentMotion_C#v1	0	1000
1782	1	5	51	0	0	3	3	312	288	936	864	CoherentMotion_C#v1	0	1000
1904	0	2	23	0	2	3	3	143	457	429	1371	CoherentMotion_C#v1	0	1000
3446	1	3	33	0	0	3	3	199	401	597	1203	CoherentMotion_C#v1	0	1000
1099	1	5	51	2	2	3	3	312	288	936	864	CoherentMotion_C#v1	0	1000
1989	0	0	5	1	2	3	3	31	569	93	1707	CoherentMotion_C#v1	0	1000
1724	0	2	23	2	3	3	3	143	457	429	1371	CoherentMotion_C#v1	0	1000
1518	0	0	5	2	1	3	3	31	569	93	1707	CoherentMotion_C#v1	0	1000
1193	1	2	23	3	3	3	3	143	457	429	1371	CoherentMotion_C#v1	0	1000
1513	1	2	23	1	1	3	3	143	457	429	1371	CoherentMotion_C#v1	0	1000
1833	1	6	61	3	3	3	3	368	232	1104	696	CoherentMotion_C#v1	0	1000
1532	1	6	61	2	2	3	3	368	232	1104	696	CoherentMotion_C#v1	0	1000
2128	1	0	5	0	0	3	3	31	569	93	1707	CoherentMotion_C#v1	0	1000
1436	0	5	51	1	3	3	3	312	288	936	864	CoherentMotion_C#v1	0	1000
1405	0	1	14	3	1	3	3	87	513	261	1539	CoherentMotion_C#v1	0	1000
1655	1	5	51	2	2	3	3	312	288	936	864	CoherentMotion_C#v1	0	1000
1742	0	0	5	2	1	3	3	31	569	93	1707	CoherentMotion_C#v1	0	1000
1471	1	6	61	0	0	3	3	368	232	1104	696	CoherentMotion_C#v1	0	1000
1546	1	5	51	3	3	3	3	312	288	936	864	CoherentMotion_C#v1	0	1000
1565	1	3	33	1	1	3	3	199	401	597	1203	CoherentMotion_C#v1	0	1000
1612	0	1	14	1	3	3	3	87	513	261	1539	CoherentMotion_C#v1	0	1000
1574	0	4	42	2	3	3	3	256	344	768	1032	CoherentMotion_C#v1	0	1000
1535	0	5	51	3	1	3	3	312	288	936	864	CoherentMotion_C#v1	0	1000
1548	0	4	42	1	2	3	3	256	344	768	1032	CoherentMotion_C#v1	0	1000
1693	0	1	14	3	1	3	3	87	513	261	1539	CoherentMotion_C#v1	0	1000
1496	1	5	51	0	0	3	3	312	288	936	864	CoherentMotion_C#v1	0	1000
1699	1	4	42	1	1	3	3	256	344	768	1032	CoherentMotion_C#v1	0	1000
1732	1	2	23	1	1	3	3	143	457	429	1371	CoherentMotion_C#v1	0	1000
1586	0	1	14	2	3	3	3	87	513	261	1539	CoherentMotion_C#v1	0	1000
1672	0	7	70	3	1	3	3	424	176	1272	528	CoherentMotion_C#v1	0	1000
1642	1	4	42	1	1	3	3	256	344	768	1032	CoherentMotion_C#v1	0	1000
1608	1	5	51	2	2	3	3	312	288	936	864	CoherentMotion_C#v1	0	1000
1584	0	4	42	1	3	3	3	256	344	768	1032	CoherentMotion_C#v1	0	1000
1517	1	7	70	2	2	3	3	424	176	1272	528	CoherentMotion_C#v1	0	1000
1600	1	0	5	1	1	3	3	31	569	93	1707	CoherentMotion_C#v1	0	1000
1605	1	6	61	0	0	3	3	368	232	1104	696	CoherentMotion_C#v1	0	1000
1542	0	0	5	0	1	3	3	31	569	93	1707	CoherentMotion_C#v1	0	1000
1281	1	7	70	3	3	3	3	424	176	1272	528	CoherentMotion_C#v1	0	1000
1638	1	7	70	0	0	3	3	424	176	1272	528	CoherentMotion_C#v1	0	1000
1453	1	7	70	3	3	3	3	424	176	1272	528	CoherentMotion_C#v1	0	1000
1742	0	2	23	2	3	3	3	143	457	429	1371	CoherentMotion_C#v1	0	1000
1609	1	5	51	1	1	3	3	312	288	936	864	CoherentMotion_C#v1	0	1000
1727	0	7	70	1	2	3	3	424	176	1272	528	CoherentMotion_C#v1	0	1000
1465	1	3	33	3	3	3	3	199	401	597	1203	CoherentMotion_C#v1	0	1000
1466	1	7	70	0	0	3	3	424	176	1272	528	CoherentMotion_C#v1	0	1000
1692	1	5	51	3	3	3	3	312	288	936	864	CoherentMotion_C#v1	0	1000
1681	1	7	70	1	1	3	3	424	176	1272	528	CoherentMotion_C#v1	0	1000
1805	1	6	61	3	3	3	3	368	232	1104	696	CoherentMotion_C#v1	0	1000
1512	0	3	33	2	1	3	3	199	401	597	1203	CoherentMotion_C#v1	0	1000
1533	1	3	33	3	3	3	3	199	401	597	1203	CoherentMotion_C#v1	0	1000
1705	1	7	70	0	0	3	3	424	176	1272	528	CoherentMotion_C#v1	0	1000
1752	1	7	70	2	2	3	3	424	176	1272	528	CoherentMotion_C#v1	0	1000
1703	0	4	42	3	1	3	3	256	344	768	1032	CoherentMotion_C#v1	0	1000
1508	0	3	33	3	1	3	3	199	401	597	1203	CoherentMotion_C#v1	0	1000
1592	1	4	42	0	0	3	3	256	344	768	1032	CoherentMotion_C#v1	0	1000
1589	1	5	51	2	2	3	3	312	288	936	864	CoherentMotion_C#v1	0	1000
1645	1	2	23	1	1	3	3	143	457	429	1371	CoherentMotion_C#v1	0	1000
1525	1	1	14	3	3	3	3	87	513	261	1539	CoherentMotion_C#v1	0	1000
1350	1	7	70	1	1	3	3	424	176	1272	528	CoherentMotion_C#v1	0	1000
5674	1	6	61	3	3	3	3	368	232	1104	696	CoherentMotion_C#v1	1	500
1097	1	4	42	2	2	3	3	256	344	768	1032	CoherentMotion_C#v1	1	500
1089	1	2	23	3	3	3	3	143	457	429	1371	CoherentMotion_C#v1	1	500
1058	1	4	42	3	3	3	3	256	344	768	1032	CoherentMotion_C#v1	1	500
978	0	4	42	2	1	3	3	256	344	768	1032	CoherentMotion_C#v1	1	500
1191	1	6	61	3	3	3	3	368	232	1104	696	CoherentMotion_C#v1	1	500
1056	1	7	70	1	1	3	3	424	176	1272	528	CoherentMotion_C#v1	1	500
1104	1	4	42	1	1	3	3	256	344	768	1032	CoherentMotion_C#v1	1	500
988	1	7	70	0	0	3	3	424	176	1272	528	CoherentMotion_C#v1	1	500
1059	1	6	61	0	0	3	3	368	232	1104	696	CoherentMotion_C#v1	1	500
1011	1	6	61	0	0	3	3	368	232	1104	696	CoherentMotion_C#v1	1	500
969	1	4	42	3	3	3	3	256	344	768	1032	CoherentMotion_C#v1	1	500
953	1	6	61	3	3	3	3	368	232	1104	696	CoherentMotion_C#v1	1	500
853	1	4	42	1	1	3	3	256	344	768	1032	CoherentMotion_C#v1	1	500
924	1	3	33	2	2	3	3	199	401	597	1203	CoherentMotion_C#v1	1	500
917	1	2	23	1	1	3	3	143	457	429	1371	CoherentMotion_C#v1	1	500
961	1	2	23	1	1	3	3	143	457	429	1371	CoherentMotion_C#v1	1	500
950	1	5	51	2	2	3	3	312	288	936	864	CoherentMotion_C#v1	1	500
951	1	5	51	3	3	3	3	312	288	936	864	CoherentMotion_C#v1	1	500
864	1	4	42	2	2	3	3	256	344	768	1032	CoherentMotion_C#v1	1	500
820	0	2	23	3	1	3	3	143	457	429	1371	CoherentMotion_C#v1	1	500
750	1	1	14	3	3	3	3	87	513	261	1539	CoherentMotion_C#v1	1	500
870	0	5	51	2	1	3	3	312	288	936	864	CoherentMotion_C#v1	1	500
824	1	5	51	1	1	3	3	312	288	936	864	CoherentMotion_C#v1	1	500
771	1	7	70	0	0	3	3	424	176	1272	528	CoherentMotion_C#v1	1	500
836	1	4	42	0	0	3	3	256	344	768	1032	CoherentMotion_C#v1	1	500
774	1	2	23	3	3	3	3	143	457	429	1371	CoherentMotion_C#v1	1	500
631	0	2	23	0	3	3	3	143	457	429	1371	CoherentMotion_C#v1	1	500
740	1	7	70	1	1	3	3	424	176	1272	528	CoherentMotion_C#v1	1	500
780	1	5	51	2	2	3	3	312	288	936	864	CoherentMotion_C#v1	1	500
845	1	1	14	3	3	3	3	87	513	261	1539	CoherentMotion_C#v1	1	500
817	0	1	14	3	1	3	3	87	513	261	1539	CoherentMotion_C#v1	1	500
683	1	3	33	0	0	3	3	199	401	597	1203	CoherentMotion_C#v1	1	500
856	0	1	14	2	0	3	3	87	513	261	1539	CoherentMotion_C#v1	1	500
836	1	5	51	0	0	3	3	312	288	936	864	CoherentMotion_C#v1	1	500
805	1	6	61	1	1	3	3	368	232	1104	696	CoherentMotion_C#v1	1	500
826	1	5	51	3	3	3	3	312	288	936	864	CoherentMotion_C#v1	1	500
968	0	7	70	2	0	3	3	424	176	1272	528	CoherentMotion_C#v1	1	500
800	0	0	5	1	0	3	3	31	569	93	1707	CoherentMotion_C#v1	1	500
754	0	6	61	0	3	3	3	368	232	1104	696	CoherentMotion_C#v1	1	500
698	1	3	33	1	1	3	3	199	401	597	1203	CoherentMotion_C#v1	1	500
1089	0	4	42	0	3	3	3	256	344	768	1032	CoherentMotion_C#v1	1	500
636	1	7	70	1	1	3	3	424	176	1272	528	CoherentMotion_C#v1	1	500
992	1	2	23	1	1	3	3	143	457	429	1371	CoherentMotion_C#v1	1	500
935	0	3	33	3	1	3	3	199	401	597	1203	CoherentMotion_C#v1	1	500
816	1	2	23	1	1	3	3	143	457	429	1371	CoherentMotion_C#v1	1	500
817	0	3	33	0	3	3	3	199	401	597	1203	CoherentMotion_C#v1	1	500
651	1	7	70	0	0	3	3	424	176	1272	528	CoherentMotion_C#v1	1	500
916	1	2	23	0	0	3	3	143	457	429	1371	CoherentMotion_C#v1	1	500
1077	0	0	5	2	0	3	3	31	569	93	1707	CoherentMotion_C#v1	1	500
1206	1	1	14	0	0	3	3	87	513	261	1539	CoherentMotion_C#v1	1	500
1235	0	3	33	2	0	3	3	199	401	597	1203	CoherentMotion_C#v1	1	500
715	1	6	61	1	1	3	3	368	232	1104	696	CoherentMotion_C#v1	1	500
1387	0	0	5	1	0	3	3	31	569	93	1707	CoherentMotion_C#v1	1	500
779	1	6	61	0	0	3	3	368	232	1104	696	CoherentMotion_C#v1	1	500
799	1	2	23	3	3	3	3	143	457	429	1371	CoherentMotion_C#v1	1	500
1177	0	2	23	3	2	3	3	143	457	429	1371	CoherentMotion_C#v1	1	500
903	1	3	33	3	3	3	3	199	401	597	1203	CoherentMotion_C#v1	1	500
1017	1	0	5	1	1	3	3	31	569	93	1707	CoherentMotion_C#v1	1	500
1180	0	7	70	1	0	3	3	424	176	1272	528	CoherentMotion_C#v1	1	500
918	0	5	51	0	2	3	3	312	288	936	864	CoherentMotion_C#v1	1	500
851	1	3	33	0	0	3	3	199	401	597	1203	CoherentMotion_C#v1	1	500
1254	0	6	61	2	0	3	3	368	232	1104	696	CoherentMotion_C#v1	1	500
962	0	4	42	1	0	3	3	256	344	768	1032	CoherentMotion_C#v1	1	500
1144	0	2	23	0	2	3	3	143	457	429	1371	CoherentMotion_C#v1	1	500
899	0	1	14	3	0	3	3	87	513	261	1539	CoherentMotion_C#v1	1	500
1403	1	3	33	3	3	3	3	199	401	597	1203	CoherentMotion_C#v1	1	500
1367	0	0	5	1	0	3	3	31	569	93	1707	CoherentMotion_C#v1	1	500
1172	1	3	33	2	2	3	3	199	401	597	1203	CoherentMotion_C#v1	1	500
970	1	6	61	3	3	3	3	368	232	1104	696	CoherentMotion_C#v1	1	500
1017	0	0	5	3	1	3	3	31	569	93	1707	CoherentMotion_C#v1	1	500
1176	0	2	23	1	0	3	3	143	457	429	1371	CoherentMotion_C#v1	1	500
779	1	7	70	3	3	3	3	424	176	1272	528	CoherentMotion_C#v1	1	500
844	1	5	51	2	2	3	3	312	288	936	864	CoherentMotion_C#v1	1	500
1255	0	7	70	1	3	3	3	424	176	1272	528	CoherentMotion_C#v1	1	500
1317	0	3	33	1	2	3	3	199	401	597	1203	CoherentMotion_C#v1	1	500
1035	1	1	14	1	1	3	3	87	513	261	1539	CoherentMotion_C#v1	1	500
1545	0	0	5	0	3	3	3	31	569	93	1707	CoherentMotion_C#v1	1	500
903	1	4	42	0	0	3	3	256	344	768	1032	CoherentMotion_C#v1	1	500
905	1	7	70	3	3	3	3	424	176	1272	528	CoherentMotion_C#v1	1	500
863	0	1	14	1	0	3	3	87	513	261	1539	CoherentMotion_C#v1	1	500
952	0	2	23	3	2	3	3	143	457	429	1371	CoherentMotion_C#v1	1	500
846	0	0	5	3	0	3	3	31	569	93	1707	CoherentMotion_C#v1	1	500
1144	0	6	61	3	1	3	3	368	232	1104	696	CoherentMotion_C#v1	1	500
1131	1	4	42	0	0	3	3	256	344	768	1032	CoherentMotion_C#v1	1	500
1053	0	2	23	2	1	3	3	143	457	429	1371	CoherentMotion_C#v1	1	500
837	1	0	5	0	0	3	3	31	569	93	1707	CoherentMotion_C#v1	1	500
710	1	6	61	3	3	3	3	368	232	1104	696	CoherentMotion_C#v1	1	500
735	1	6	61	0	0	3	3	368	232	1104	696	CoherentMotion_C#v1	1	500
678	1	0	5	2	2	3	3	31	569	93	1707	CoherentMotion_C#v1	1	500
669	0	3	33	3	0	3	3	199	401	597	1203	CoherentMotion_C#v1	1	500
732	0	5	51	0	2	3	3	312	288	936	864	CoherentMotion_C#v1	1	500
868	0	3	33	2	0	3	3	199	401	597	1203	CoherentMotion_C#v1	1	500
1030	1	7	70	2	2	3	3	424	176	1272	528	CoherentMotion_C#v1	1	500
925	0	3	33	1	0	3	3	199	401	597	1203	CoherentMotion_C#v1	1	500
626	1	2	23	3	3	3	3	143	457	429	1371	CoherentMotion_C#v1	1	500
1711	1	5	51	1	1	3	3	312	288	936	864	CoherentMotion_C#v1	1	500
983	0	2	23	2	3	3	3	143	457	429	1371	CoherentMotion_C#v1	1	500
750	1	1	14	3	3	3	3	87	513	261	1539	CoherentMotion_C#v1	1	500
886	1	4	42	2	2	3	3	256	344	768	1032	CoherentMotion_C#v1	1	500
833	1	3	33	3	3	3	3	199	401	597	1203	CoherentMotion_C#v1	1	500
930	1	2	23	0	0	3	3	143	457	429	1371	CoherentMotion_C#v1	1	500
1176	1	0	5	0	0	3	3	31	569	93	1707	CoherentMotion_C#v1	1	500
942	0	3	33	1	0	3	3	199	401	597	1203	CoherentMotion_C#v1	1	500
1059	0	0	5	2	3	3	3	31	569	93	1707	CoherentMotion_C#v1	1	500
1099	0	0	5	0	2	3	3	31	569	93	1707	CoherentMotion_C#v1	1	500
1568	0	1	14	3	0	3	3	87	513	261	1539	CoherentMotion_C#v1	1	500
1453	1	1	14	0	0	3	3	87	513	261	1539	CoherentMotion_C#v1	1	500
958	1	7	70	0	0	3	3	424	176	1272	528	CoherentMotion_C#v1	1	500
957	1	6	61	0	0	3	3	368	232	1104	696	CoherentMotion_C#v1	1	500
842	1	7	70	2	2	3	3	424	176	1272	528	CoherentMotion_C#v1	1	500
996	0	2	23	3	0	3	3	143	457	429	1371	CoherentMotion_C#v1	1	500
1132	1	0	5	3	3	3	3	31	569	93	1707	CoherentMotion_C#v1	1	500
978	1	4	42	3	3	3	3	256	344	768	1032	CoherentMotion_C#v1	1	500
1260	0	3	33	3	1	3	3	199	401	597	1203	CoherentMotion_C#v1	1	500
1081	1	3	33	3	3	3	3	199	401	597	1203	CoherentMotion_C#v1	1	500
912	0	2	23	0	1	3	3	143	457	429	1371	CoherentMotion_C#v1	1	500
1053	1	5	51	0	0	3	3	312	288	936	864	CoherentMotion_C#v1	1	500
932	1	7	70	2	2	3	3	424	176	1272	528	CoherentMotion_C#v1	1	500
894	1	4	42	0	0	3	3	256	344	768	1032	CoherentMotion_C#v1	1	500
869	0	0	5	2	0	3	3	31	569	93	1707	CoherentMotion_C#v1	1	500
922	0	3	33	1	2	3	3	199	401	597	1203	CoherentMotion_C#v1	1	500
878	0	0	5	2	0	3	3	31	569	93	1707	CoherentMotion_C#v1	1	500
826	1	3	33	1	1	3	3	199	401	597	1203	CoherentMotion_C#v1	1	500
972	0	0	5	0	1	3	3	31	569	93	1707	CoherentMotion_C#v1	1	500
752	0	4	42	2	3	3	3	256	344	768	1032	CoherentMotion_C#v1	1	500
760	1	5	51	0	0	3	3	312	288	936	864	CoherentMotion_C#v1	1	500
921	1	7	70	0	0	3	3	424	176	1272	528	CoherentMotion_C#v1	1	500
980	1	0	5	0	0	3	3	31	569	93	1707	CoherentMotion_C#v1	1	500
851	1	5	51	0	0	3	3	312	288	936	864	CoherentMotion_C#v1	1	500
901	0	0	5	3	0	3	3	31	569	93	1707	CoherentMotion_C#v1	1	500
762	0	5	51	2	0	3	3	312	288	936	864	CoherentMotion_C#v1	1	500
947	1	4	42	0	0	3	3	256	344	768	1032	CoherentMotion_C#v1	1	500
753	1	6	61	0	0	3	3	368	232	1104	696	CoherentMotion_C#v1	1	500
688	0	5	51	2	0	3	3	312	288	936	864	CoherentMotion_C#v1	1	500
1020	1	6	61	2	2	3	3	368	232	1104	696	CoherentMotion_C#v1	1	500
1325	0	2	23	1	2	3	3	143	457	429	1371	CoherentMotion_C#v1	1	500
532	0	1	14	2	0	3	3	87	513	261	1539	CoherentMotion_C#v1	1	500
711	1	7	70	2	2	3	3	424	176	1272	528	CoherentMotion_C#v1	1	500
654	1	5	51	2	2	3	3	312	288	936	864	CoherentMotion_C#v1	1	500
658	1	3	33	3	3	3	3	199	401	597	1203	CoherentMotion_C#v1	1	500
801	1	2	23	1	1	3	3	143	457	429	1371	CoherentMotion_C#v1	1	500
843	1	1	14	3	3	3	3	87	513	261	1539	CoherentMotion_C#v1	1	500
781	0	6	61	3	1	3	3	368	232	1104	696	CoherentMotion_C#v1	1	500
981	0	0	5	2	1	3	3	31	569	93	1707	CoherentMotion_C#v1	1	500
1308	0	0	5	2	0	3	3	31	569	93	1707	CoherentMotion_C#v1	1	500
790	0	4	42	0	2	3	3	256	344	768	1032	CoherentMotion_C#v1	1	500
827	1	6	61	1	1	3	3	368	232	1104	696	CoherentMotion_C#v1	1	500
645	1	6	61	3	3	3	3	368	232	1104	696	CoherentMotion_C#v1	1	500
771	1	3	33	0	0	3	3	199	401	597	1203	CoherentMotion_C#v1	1	500
684	1	6	61	3	3	3	3	368	232	1104	696	CoherentMotion_C#v1	1	500
681	1	4	42	1	1	3	3	256	344	768	1032	CoherentMotion_C#v1	1	500
1192	1	0	5	2	2	3	3	31	569	93	1707	CoherentMotion_C#v1	1	500
819	1	6	61	2	2	3	3	368	232	1104	696	CoherentMotion_C#v1	1	500
781	1	4	42	3	3	3	3	256	344	768	1032	CoherentMotion_C#v1	1	500
903	0	7	70	3	1	3	3	424	176	1272	528	CoherentMotion_C#v1	1	500
809	0	2	23	2	0	3	3	143	457	429	1371	CoherentMotion_C#v1	1	500
875	1	4	42	0	0	3	3	256	344	768	1032	CoherentMotion_C#v1	1	500
1071	0	1	14	3	0	3	3	87	513	261	1539	CoherentMotion_C#v1	1	500
863	1	7	70	3	3	3	3	424	176	1272	528	CoherentMotion_C#v1	1	500
787	1	6	61	0	0	3	3	368	232	1104	696	CoherentMotion_C#v1	1	500
988	1	6	61	1	1	3	3	368	232	1104	696	CoherentMotion_C#v1	1	500
769	1	4	42	1	1	3	3	256	344	768	1032	CoherentMotion_C#v1	1	500
906	0	5	51	1	3	3	3	312	288	936	864	CoherentMotion_C#v1	1	500
934	0	0	5	1	0	3	3	31	569	93	1707	CoherentMotion_C#v1	1	500
858	1	7	70	1	1	3	3	424	176	1272	528	CoherentMotion_C#v1	1	500
1203	0	1	14	3	0	3	3	87	513	261	1539	CoherentMotion_C#v1	1	500
635	1	6	61	1	1	3	3	368	232	1104	696	CoherentMotion_C#v1	1	500
847	1	5	51	1	1	3	3	312	288	936	864	CoherentMotion_C#v1	1	500
687	0	1	14	1	3	3	3	87	513	261	1539	CoherentMotion_C#v1	1	500
872	0	2	23	2	0	3	3	143	457	429	1371	CoherentMotion_C#v1	1	500
1139	1	6	61	2	2	3	3	368	232	1104	696	CoherentMotion_C#v1	1	500
926	0	2	23	3	1	3	3	143	457	429	1371	CoherentMotion_C#v1	1	500
923	0	0	5	2	1	3	3	31	569	93	1707	CoherentMotion_C#v1	1	500
863	1	6	61	0	0	3	3	368	232	1104	696	CoherentMotion_C#v1	1	500
770	1	5	51	3	3	3	3	312	288	936	864	CoherentMotion_C#v1	1	500
627	1	3	33	3	3	3	3	199	401	597	1203	CoherentMotion_C#v1	1	500
744	1	4	42	2	2	3	3	256	344	768	1032	CoherentMotion_C#v1	1	500
703	0	3	33	2	0	3	3	199	401	597	1203	CoherentMotion_C#v1	1	500
751	0	0	5	1	3	3	3	31	569	93	1707	CoherentMotion_C#v1	1	500
735	0	1	14	0	1	3	3	87	513	261	1539	CoherentMotion_C#v1	1	500
861	1	3	33	3	3	3	3	199	401	597	1203	CoherentMotion_C#v1	1	500
680	1	7	70	3	3	3	3	424	176	1272	528	CoherentMotion_C#v1	1	500
848	1	2	23	2	2	3	3	143	457	429	1371	CoherentMotion_C#v1	1	500
690	1	4	42	1	1	3	3	256	344	768	1032	CoherentMotion_C#v1	1	500
617	1	3	33	1	1	3	3	199	401	597	1203	CoherentMotion_C#v1	1	500
654	1	4	42	3	3	3	3	256	344	768	1032	CoherentMotion_C#v1	1	500
540	1	6	61	1	1	3	3	368	232	1104	696	CoherentMotion_C#v1	1	500
719	1	3	33	3	3	3	3	199	401	597	1203	CoherentMotion_C#v1	1	500
734	0	1	14	0	1	3	3	87	513	261	1539	CoherentMotion_C#v1	1	500
942	1	1	14	2	2	3	3	87	513	261	1539	CoherentMotion_C#v1	1	500
977	1	5	51	2	2	3	3	312	288	936	864	CoherentMotion_C#v1	1	500
848	1	3	33	0	0	3	3	199	401	597	1203	CoherentMotion_C#v1	1	500
1319	0	6	61	2	0	3	3	368	232	1104	696	CoherentMotion_C#v1	1	500
858	0	1	14	1	2	3	3	87	513	261	1539	CoherentMotion_C#v1	1	500
611	0	5	51	1	0	3	3	312	288	936	864	CoherentMotion_C#v1	1	500
594	0	6	61	2	1	3	3	368	232	1104	696	CoherentMotion_C#v1	1	500
925	0	3	33	3	2	3	3	199	401	597	1203	CoherentMotion_C#v1	1	500
721	0	0	5	3	0	3	3	31	569	93	1707	CoherentMotion_C#v1	1	500
913	0	1	14	1	2	3	3	87	513	261	1539	CoherentMotion_C#v1	1	500
748	1	4	42	2	2	3	3	256	344	768	1032	CoherentMotion_C#v1	1	500
793	1	6	61	3	3	3	3	368	232	1104	696	CoherentMotion_C#v1	1	500
782	0	3	33	3	1	3	3	199	401	597	1203	CoherentMotion_C#v1	1	500
999	1	7	70	3	3	3	3	424	176	1272	528	CoherentMotion_C#v1	1	500
710	1	7	70	1	1	3	3	424	176	1272	528	CoherentMotion_C#v1	1	500
805	1	4	42	1	1	3	3	256	344	768	1032	CoherentMotion_C#v1	1	500
911	0	1	14	1	3	3	3	87	513	261	1539	CoherentMotion_C#v1	1	500
723	0	0	5	2	1	3	3	31	569	93	1707	CoherentMotion_C#v1	1	500
602	1	5	51	3	3	3	3	312	288	936	864	CoherentMotion_C#v1	1	500
677	1	4	42	1	1	3	3	256	344	768	1032	CoherentMotion_C#v1	1	500
729	1	4	42	0	0	3	3	256	344	768	1032	CoherentMotion_C#v1	1	500
988	1	3	33	3	3	3	3	199	401	597	1203	CoherentMotion_C#v1	1	500
746	1	0	5	3	3	3	3	31	569	93	1707	CoherentMotion_C#v1	1	500
679	1	5	51	1	1	3	3	312	288	936	864	CoherentMotion_C#v1	1	500
841	0	0	5	0	1	3	3	31	569	93	1707	CoherentMotion_C#v1	1	500
908	0	7	70	1	3	3	3	424	176	1272	528	CoherentMotion_C#v1	1	500
1037	0	1	14	2	0	3	3	87	513	261	1539	CoherentMotion_C#v1	1	500
863	0	5	51	2	0	3	3	312	288	936	864	CoherentMotion_C#v1	1	500
722	1	6	61	1	1	3	3	368	232	1104	696	CoherentMotion_C#v1	1	500
770	0	0	5	3	0	3	3	31	569	93	1707	CoherentMotion_C#v1	1	500
914	0	6	61	0	1	3	3	368	232	1104	696	CoherentMotion_C#v1	1	500
871	1	3	33	0	0	3	3	199	401	597	1203	CoherentMotion_C#v1	1	500
1131	0	0	5	0	1	3	3	31	569	93	1707	CoherentMotion_C#v1	1	500
724	1	3	33	3	3	3	3	199	401	597	1203	CoherentMotion_C#v1	1	500
906	0	4	42	3	1	3	3	256	344	768	1032	CoherentMotion_C#v1	1	500
969	0	5	51	1	3	3	3	312	288	936	864	CoherentMotion_C#v1	1	500
710	1	4	42	0	0	3	3	256	344	768	1032	CoherentMotion_C#v1	1	500
1068	1	5	51	1	1	3	3	312	288	936	864	CoherentMotion_C#v1	1	500
828	1	6	61	3	3	3	3	368	232	1104	696	CoherentMotion_C#v1	1	500
927	1	1	14	0	0	3	3	87	513	261	1539	CoherentMotion_C#v1	1	500
752	1	4	42	0	0	3	3	256	344	768	1032	CoherentMotion_C#v1	1	500
972	0	6	61	2	0	3	3	368	232	1104	696	CoherentMotion_C#v1	1	500
890	1	4	42	3	3	3	3	256	344	768	1032	CoherentMotion_C#v1	1	500
869	1	4	42	1	1	3	3	256	344	768	1032	CoherentMotion_C#v1	1	500
1017	1	6	61	1	1	3	3	368	232	1104	696	CoherentMotion_C#v1	1	500
831	1	4	42	0	0	3	3	256	344	768	1032	CoherentMotion_C#v1	1	500
1273	0	2	23	3	2	3	3	143	457	429	1371	CoherentMotion_C#v1	1	500
816	1	6	61	3	3	3	3	368	232	1104	696	CoherentMotion_C#v1	1	500
994	0	6	61	3	1	3	3	368	232	1104	696	CoherentMotion_C#v1	1	500
1025	0	0	5	3	0	3	3	31	569	93	1707	CoherentMotion_C#v1	1	500
983	0	6	61	2	0	3	3	368	232	1104	696	CoherentMotion_C#v1	1	500
812	1	2	23	1	1	3	3	143	457	429	1371	CoherentMotion_C#v1	1	500
830	1	4	42	1	1	3	3	256	344	768	1032	CoherentMotion_C#v1	1	500
968	0	1	14	3	2	3	3	87	513	261	1539	CoherentMotion_C#v1	1	500
1043	0	3	33	3	0	3	3	199	401	597	1203	CoherentMotion_C#v1	1	500
806	1	0	5	0	0	3	3	31	569	93	1707	CoherentMotion_C#v1	1	500
839	1	5	51	2	2	3	3	312	288	936	864	CoherentMotion_C#v1	1	500
986	0	0	5	2	0	3	3	31	569	93	1707	CoherentMotion_C#v1	1	500
968	0	4	42	0	3	3	3	256	344	768	1032	CoherentMotion_C#v1	1	500
1046	0	1	14	1	2	3	3	87	513	261	1539	CoherentMotion_C#v1	1	500
733	1	2	23	3	3	3	3	143	457	429	1371	CoherentMotion_C#v1	1	500
884	1	7	70	2	2	3	3	424	176	1272	528	CoherentMotion_C#v1	1	500
893	0	1	14	2	0	3	3	87	513	261	1539	CoherentMotion_C#v1	1	500
733	1	2	23	2	2	3	3	143	457	429	1371	CoherentMotion_C#v1	1	500
924	0	0	5	3	2	3	3	31	569	93	1707	CoherentMotion_C#v1	1	500
786	1	5	51	2	2	3	3	312	288	936	864	CoherentMotion_C#v1	1	500
2940	1	2	23	2	2	3	3	143	457	429	1371	CoherentMotion_C#v1	1	500
1164	1	1	14	1	1	3	3	87	513	261	1539	CoherentMotion_C#v1	1	500
952	0	1	14	0	1	3	3	87	513	261	1539	CoherentMotion_C#v1	1	500
956	1	7	70	2	2	3	3	424	176	1272	528	CoherentMotion_C#v1	1	500
907	0	1	14	1	0	3	3	87	513	261	1539	CoherentMotion_C#v1	1	500
776	1	7	70	2	2	3	3	424	176	1272	528	CoherentMotion_C#v1	1	500
1022	1	7	70	2	2	3	3	424	176	1272	528	CoherentMotion_C#v1	1	500
958	1	2	23	0	0	3	3	143	457	429	1371	CoherentMotion_C#v1	1	500
1197	0	0	5	1	2	3	3	31	569	93	1707	CoherentMotion_C#v1	1	500
673	1	2	23	0	0	3	3	143	457	429	1371	CoherentMotion_C#v1	1	500
784	0	0	5	2	0	3	3	31	569	93	1707	CoherentMotion_C#v1	1	500
761	1	6	61	3	3	3	3	368	232	1104	696	CoherentMotion_C#v1	1	500
1182	0	2	23	3	1	3	3	143	457	429	1371	CoherentMotion_C#v1	1	500
692	1	3	33	3	3	3	3	199	401	597	1203	CoherentMotion_C#v1	1	500
852	1	5	51	3	3	3	3	312	288	936	864	CoherentMotion_C#v1	1	500
926	1	4	42	0	0	3	3	256	344	768	1032	CoherentMotion_C#v1	1	500
824	1	4	42	1	1	3	3	256	344	768	1032	CoherentMotion_C#v1	1	500
868	0	0	5	0	3	3	3	31	569	93	1707	CoherentMotion_C#v1	1	500
751	1	6	61	1	1	3	3	368	232	1104	696	CoherentMotion_C#v1	1	500
1168	0	1	14	2	0	3	3	87	513	261	1539	CoherentMotion_C#v1	1	500
819	0	0	5	2	0	3	3	31	569	93	1707	CoherentMotion_C#v1	1	500
693	1	4	42	2	2	3	3	256	344	768	1032	CoherentMotion_C#v1	1	500
643	1	7	70	0	0	3	3	424	176	1272	528	CoherentMotion_C#v1	1	500
714	1	5	51	2	2	3	3	312	288	936	864	CoherentMotion_C#v1	1	500
712	0	1	14	2	0	3	3	87	513	261	1539	CoherentMotion_C#v1	1	500
566	1	4	42	2	2	3	3	256	344	768	1032	CoherentMotion_C#v1	1	500
962	0	1	14	0	3	3	3	87	513	261	1539	CoherentMotion_C#v1	1	500
728	1	5	51	0	0	3	3	312	288	936	864	CoherentMotion_C#v1	1	500
887	1	7	70	3	3	3	3	424	176	1272	528	CoherentMotion_C#v1	1	500
1068	0	1	14	3	1	3	3	87	513	261	1539	CoherentMotion_C#v1	1	500
813	1	1	14	2	2	3	3	87	513	261	1539	CoherentMotion_C#v1	1	500
654	1	3	33	0	0	3	3	199	401	597	1203	CoherentMotion_C#v1	1	500
651	1	7	70	3	3	3	3	424	176	1272	528	CoherentMotion_C#v1	1	500
794	0	3	33	2	0	3	3	199	401	597	1203	CoherentMotion_C#v1	1	500
538	1	4	42	3	3	3	3	256	344	768	1032	CoherentMotion_C#v1	1	500
836	0	1	14	0	3	3	3	87	513	261	1539	CoherentMotion_C#v1	1	500
734	0	2	23	2	1	3	3	143	457	429	1371	CoherentMotion_C#v1	1	500
533	1	6	61	0	0	3	3	368	232	1104	696	CoherentMotion_C#v1	1	500
661	1	2	23	3	3	3	3	143	457	429	1371	CoherentMotion_C#v1	1	500
750	0	5	51	2	1	3	3	312	288	936	864	CoherentMotion_C#v1	1	500
768	0	2	23	0	1	3	3	143	457	429	1371	CoherentMotion_C#v1	1	500
560	1	2	23	1	1	3	3	143	457	429	1371	CoherentMotion_C#v1	1	500
756	1	5	51	0	0	3	3	312	288	936	864	CoherentMotion_C#v1	1	500
628	1	2	23	3	3	3	3	143	457	429	1371	CoherentMotion_C#v1	1	500
663	1	7	70	2	2	3	3	424	176	1272	528	CoherentMotion_C#v1	1	500
1032	0	1	14	3	1	3	3	87	513	261	1539	CoherentMotion_C#v1	1	500
999	1	0	5	1	1	3	3	31	569	93	1707	CoherentMotion_C#v1	1	500
652	0	1	14	0	1	3	3	87	513	261	1539	CoherentMotion_C#v1	1	500
627	1	7	70	3	3	3	3	424	176	1272	528	CoherentMotion_C#v1	1	500
785	0	0	5	2	0	3	3	31	569	93	1707	CoherentMotion_C#v1	1	500
610	1	7	70	3	3	3	3	424	176	1272	528	CoherentMotion_C#v1	1	500
790	1	2	23	1	1	3	3	143	457	429	1371	CoherentMotion_C#v1	1	500
749	0	1	14	2	3	3	3	87	513	261	1539	CoherentMotion_C#v1	1	500
663	1	1	14	3	3	3	3	87	513	261	1539	CoherentMotion_C#v1	1	500
580	1	7	70	1	1	3	3	424	176	1272	528	CoherentMotion_C#v1	1	500
624	1	2	23	1	1	3	3	143	457	429	1371	CoherentMotion_C#v1	1	500
773	1	4	42	0	0	3	3	256	344	768	1032	CoherentMotion_C#v1	1	500
709	1	7	70	0	0	3	3	424	176	1272	528	CoherentMotion_C#v1	1	500
701	1	6	61	3	3	3	3	368	232	1104	696	CoherentMotion_C#v1	1	500
851	0	1	14	2	1	3	3	87	513	261	1539	CoherentMotion_C#v1	1	500
647	1	7	70	1	1	3	3	424	176	1272	528	CoherentMotion_C#v1	1	500
653	1	2	23	3	3	3	3	143	457	429	1371	CoherentMotion_C#v1	1	500
558	1	5	51	0	0	3	3	312	288	936	864	CoherentMotion_C#v1	1	500
643	1	6	61	3	3	3	3	368	232	1104	696	CoherentMotion_C#v1	1	500
849	0	7	70	3	1	3	3	424	176	1272	528	CoherentMotion_C#v1	1	500
854	0	0	5	3	0	3	3	31	569	93	1707	CoherentMotion_C#v1	1	500
720	0	1	14	1	3	3	3	87	513	261	1539	CoherentMotion_C#v1	1	500
590	1	6	61	1	1	3	3	368	232	1104	696	CoherentMotion_C#v1	1	500
571	1	2	23	0	0	3	3	143	457	429	1371	CoherentMotion_C#v1	1	500
568	1	4	42	0	0	3	3	256	344	768	1032	CoherentMotion_C#v1	1	500
692	0	1	14	1	0	3	3	87	513	261	1539	CoherentMotion_C#v1	1	500
530	1	5	51	1	1	3	3	312	288	936	864	CoherentMotion_C#v1	1	500
629	0	5	51	2	0	3	3	312	288	936	864	CoherentMotion_C#v1	1	500
752	1	3	33	3	3	3	3	199	401	597	1203	CoherentMotion_C#v1	1	500
605	1	3	33	0	0	3	3	199	401	597	1203	CoherentMotion_C#v1	1	500
3262	1	3	33	0	0	3	3	199	401	597	1203	CoherentMotion_C#v1	1	500
630	1	4	42	1	1	3	3	256	344	768	1032	CoherentMotion_C#v1	1	500
604	1	5	51	1	1	3	3	312	288	936	864	CoherentMotion_C#v1	1	500
568	1	3	33	1	1	3	3	199	401	597	1203	CoherentMotion_C#v1	1	500
594	1	7	70	0	0	3	3	424	176	1272	528	CoherentMotion_C#v1	1	500
582	1	7	70	1	1	3	3	424	176	1272	528	CoherentMotion_C#v1	1	500
1730	0	6	61	2	0	3	3	368	232	1104	696	CoherentMotion_C#v1	1	500
650	1	6	61	1	1	3	3	368	232	1104	696	CoherentMotion_C#v1	1	500
705	1	0	5	0	0	3	3	31	569	93	1707	CoherentMotion_C#v1	1	500
892	1	3	33	3	3	3	3	199	401	597	1203	CoherentMotion_C#v1	1	500
1061	0	0	5	3	0	3	3	31	569	93	1707	CoherentMotion_C#v1	1	500
709	1	7	70	1	1	3	3	424	176	1272	528	CoherentMotion_C#v1	1	500
912	1	5	51	3	3	3	3	312	288	936	864	CoherentMotion_C#v1	1	500
944	1	2	23	0	0	3	3	143	457	429	1371	CoherentMotion_C#v1	1	500
949	1	4	42	0	0	3	3	256	344	768	1032	CoherentMotion_C#v1	1	500
1017	0	5	51	2	0	3	3	312	288	936	864	CoherentMotion_C#v1	1	500
965	0	1	14	2	1	3	3	87	513	261	1539	CoherentMotion_C#v1	1	500
759	1	7	70	3	3	3	3	424	176	1272	528	CoherentMotion_C#v1	1	500
1014	0	2	23	3	2	3	3	143	457	429	1371	CoherentMotion_C#v1	1	500
893	0	1	14	3	0	3	3	87	513	261	1539	CoherentMotion_C#v1	1	500
706	1	4	42	0	0	3	3	256	344	768	1032	CoherentMotion_C#v1	1	500
874	1	6	61	0	0	3	3	368	232	1104	696	CoherentMotion_C#v1	1	500
837	1	3	33	3	3	3	3	199	401	597	1203	CoherentMotion_C#v1	1	500
928	0	5	51	3	1	3	3	312	288	936	864	CoherentMotion_C#v1	1	500
812	0	2	23	1	0	3	3	143	457	429	1371	CoherentMotion_C#v1	1	500
669	1	3	33	0	0	3	3	199	401	597	1203	CoherentMotion_C#v1	1	500
663	1	7	70	0	0	3	3	424	176	1272	528	CoherentMotion_C#v1	1	500
737	1	4	42	0	0	3	3	256	344	768	1032	CoherentMotion_C#v1	1	500
713	0	3	33	2	0	3	3	199	401	597	1203	CoherentMotion_C#v1	1	500
919	0	6	61	1	3	3	3	368	232	1104	696	CoherentMotion_C#v1	1	500
725	1	5	51	2	2	3	3	312	288	936	864	CoherentMotion_C#v1	1	500
747	1	7	70	2	2	3	3	424	176	1272	528	CoherentMotion_C#v1	1	500
692	1	3	33	3	3	3	3	199	401	597	1203	CoherentMotion_C#v1	1	500
795	1	0	5	1	1	3	3	31	569	93	1707	CoherentMotion_C#v1	1	500
828	0	1	14	0	1	3	3	87	513	261	1539	CoherentMotion_C#v1	1	500
692	1	5	51	1	1	3	3	312	288	936	864	CoherentMotion_C#v1	1	500
796	0	3	33	2	1	3	3	199	401	597	1203	CoherentMotion_C#v1	1	500
523	1	7	70	0	0	3	3	424	176	1272	528	CoherentMotion_C#v1	1	500
671	0	2	23	1	0	3	3	143	457	429	1371	CoherentMotion_C#v1	1	500
610	1	5	51	2	2	3	3	312	288	936	864	CoherentMotion_C#v1	1	500
531	1	0	5	0	0	3	3	31	569	93	1707	CoherentMotion_C#v1	1	500
845	1	5	51	1	1	3	3	312	288	936	864	CoherentMotion_C#v1	1	500
839	1	1	14	0	0	3	3	87	513	261	1539	CoherentMotion_C#v1	1	500
595	1	1	14	1	1	3	3	87	513	261	1539	CoherentMotion_C#v1	1	500
695	1	1	14	0	0	3	3	87	513	261	1539	CoherentMotion_C#v1	1	500
645	1	7	70	1	1	3	3	424	176	1272	528	CoherentMotion_C#v1	1	500
618	1	7	70	1	1	3	3	424	176	1272	528	CoherentMotion_C#v1	1	500
559	1	2	23	1	1	3	3	143	457	429	1371	CoherentMotion_C#v1	1	500
649	1	4	42	0	0	3	3	256	344	768	1032	CoherentMotion_C#v1	1	500
969	0	3	33	3	0	3	3	199	401	597	1203	CoherentMotion_C#v1	1	500
925	0	0	5	3	1	3	3	31	569	93	1707	CoherentMotion_C#v1	1	500
778	0	3	33	3	1	3	3	199	401	597	1203	CoherentMotion_C#v1	1	500
724	1	3	33	0	0	3	3	199	401	597	1203	CoherentMotion_C#v1	1	500
852	1	5	51	1	1	3	3	312	288	936	864	CoherentMotion_C#v1	1	500
822	1	7	70	1	1	3	3	424	176	1272	528	CoherentMotion_C#v1	1	500
873	0	5	51	2	0	3	3	312	288	936	864	CoherentMotion_C#v1	1	500
707	1	5	51	1	1	3	3	312	288	936	864	CoherentMotion_C#v1	1	500
1066	1	2	23	1	1	3	3	143	457	429	1371	CoherentMotion_C#v1	1	500
963	0	0	5	0	1	3	3	31	569	93	1707	CoherentMotion_C#v1	1	500
680	1	2	23	1	1	3	3	143	457	429	1371	CoherentMotion_C#v1	1	500
815	1	5	51	1	1	3	3	312	288	936	864	CoherentMotion_C#v1	1	500
792	1	4	42	2	2	3	3	256	344	768	1032	CoherentMotion_C#v1	1	500
994	0	0	5	2	1	3	3	31	569	93	1707	CoherentMotion_C#v1	1	500
671	1	6	61	3	3	3	3	368	232	1104	696	CoherentMotion_C#v1	1	500
913	0	0	5	3	1	3	3	31	569	93	1707	CoherentMotion_C#v1	1	500
624	1	7	70	2	2	3	3	424	176	1272	528	CoherentMotion_C#v1	1	500
855	0	1	14	1	0	3	3	87	513	261	1539	CoherentMotion_C#v1	1	500
649	1	5	51	2	2	3	3	312	288	936	864	CoherentMotion_C#v1	1	500
583	1	7	70	3	3	3	3	424	176	1272	528	CoherentMotion_C#v1	1	500
