# Supplementary material for: The Leuven Embedded Figures Test (L-EFT): measuring perception, intelligence or executive function?
Source: PeerJ. 2018 Mar 26;6:e4524. doi: 10.7717/peerj.4524 (PMC5875396; doi:10.7717/peerj.4524)
Supplement: Supplemental Information 9 [file peerj-06-4524-s009.zip › Study 1/CoherentMotion/120280CoherentMotion.csv]

ReactionTime	Accuracy	CoherenceLevel	CoherenceValue	StimDirection	RespDirection	G_MeanCoherentSpeed	G_MeanRandomSpeed	TotalCoherent	TotalRandom	TotalCoherentSpeed	TotalRandomSpeed	TestID	MainPrac	MotionDuration
10666	0	3	33	0	3	3	3	199	401	597	1203	CoherentMotion_C#v1	0	1000
11498	0	3	33	2	0	3	3	199	401	597	1203	CoherentMotion_C#v1	0	1000
1870	1	5	51	3	3	3	3	312	288	936	864	CoherentMotion_C#v1	0	1000
2611	1	5	51	1	1	3	3	312	288	936	864	CoherentMotion_C#v1	0	1000
1572	1	2	23	3	3	3	3	143	457	429	1371	CoherentMotion_C#v1	0	1000
1523	0	0	5	3	1	3	3	31	569	93	1707	CoherentMotion_C#v1	0	1000
1629	0	0	5	0	2	3	3	31	569	93	1707	CoherentMotion_C#v1	0	1000
1421	1	3	33	0	0	3	3	199	401	597	1203	CoherentMotion_C#v1	0	1000
1471	1	4	42	1	1	3	3	256	344	768	1032	CoherentMotion_C#v1	0	1000
1939	0	3	33	1	3	3	3	199	401	597	1203	CoherentMotion_C#v1	0	1000
1670	1	7	70	2	2	3	3	424	176	1272	528	CoherentMotion_C#v1	0	1000
1926	1	3	33	3	3	3	3	199	401	597	1203	CoherentMotion_C#v1	0	1000
1860	1	6	61	2	2	3	3	368	232	1104	696	CoherentMotion_C#v1	0	1000
1594	0	0	5	2	0	3	3	31	569	93	1707	CoherentMotion_C#v1	0	1000
1824	1	7	70	0	0	3	3	424	176	1272	528	CoherentMotion_C#v1	0	1000
1428	1	1	14	1	1	3	3	87	513	261	1539	CoherentMotion_C#v1	0	1000
1445	1	4	42	2	2	3	3	256	344	768	1032	CoherentMotion_C#v1	0	1000
1528	0	3	33	2	3	3	3	199	401	597	1203	CoherentMotion_C#v1	0	1000
1835	1	0	5	0	0	3	3	31	569	93	1707	CoherentMotion_C#v1	0	1000
1607	1	4	42	0	0	3	3	256	344	768	1032	CoherentMotion_C#v1	0	1000
1445	1	0	5	0	0	3	3	31	569	93	1707	CoherentMotion_C#v1	0	1000
1316	1	3	33	1	1	3	3	199	401	597	1203	CoherentMotion_C#v1	0	1000
1026	0	2	23	1	3	3	3	143	457	429	1371	CoherentMotion_C#v1	0	1000
2181	1	3	33	3	3	3	3	199	401	597	1203	CoherentMotion_C#v1	0	1000
1523	1	7	70	3	3	3	3	424	176	1272	528	CoherentMotion_C#v1	0	1000
1422	1	2	23	0	0	3	3	143	457	429	1371	CoherentMotion_C#v1	0	1000
1369	1	7	70	3	3	3	3	424	176	1272	528	CoherentMotion_C#v1	0	1000
1431	1	4	42	3	3	3	3	256	344	768	1032	CoherentMotion_C#v1	0	1000
1369	1	2	23	2	2	3	3	143	457	429	1371	CoherentMotion_C#v1	0	1000
1576	1	3	33	2	2	3	3	199	401	597	1203	CoherentMotion_C#v1	0	1000
1096	1	1	14	3	3	3	3	87	513	261	1539	CoherentMotion_C#v1	0	1000
1408	1	7	70	3	3	3	3	424	176	1272	528	CoherentMotion_C#v1	0	1000
1319	1	3	33	2	2	3	3	199	401	597	1203	CoherentMotion_C#v1	0	1000
1163	1	6	61	3	3	3	3	368	232	1104	696	CoherentMotion_C#v1	0	1000
1410	1	4	42	0	0	3	3	256	344	768	1032	CoherentMotion_C#v1	0	1000
1152	1	5	51	3	3	3	3	312	288	936	864	CoherentMotion_C#v1	0	1000
1110	1	3	33	0	0	3	3	199	401	597	1203	CoherentMotion_C#v1	0	1000
1462	1	5	51	0	0	3	3	312	288	936	864	CoherentMotion_C#v1	0	1000
1290	1	1	14	3	3	3	3	87	513	261	1539	CoherentMotion_C#v1	0	1000
1111	1	5	51	0	0	3	3	312	288	936	864	CoherentMotion_C#v1	0	1000
2113	1	6	61	1	1	3	3	368	232	1104	696	CoherentMotion_C#v1	0	1000
1403	0	1	14	1	3	3	3	87	513	261	1539	CoherentMotion_C#v1	0	1000
1628	1	3	33	2	2	3	3	199	401	597	1203	CoherentMotion_C#v1	0	1000
1419	1	7	70	1	1	3	3	424	176	1272	528	CoherentMotion_C#v1	0	1000
1116	1	2	23	3	3	3	3	143	457	429	1371	CoherentMotion_C#v1	0	1000
1342	1	3	33	0	0	3	3	199	401	597	1203	CoherentMotion_C#v1	0	1000
3068	1	6	61	3	3	3	3	368	232	1104	696	CoherentMotion_C#v1	0	1000
1367	1	4	42	1	1	3	3	256	344	768	1032	CoherentMotion_C#v1	0	1000
1369	1	5	51	3	3	3	3	312	288	936	864	CoherentMotion_C#v1	0	1000
1348	1	7	70	3	3	3	3	424	176	1272	528	CoherentMotion_C#v1	0	1000
1350	0	1	14	3	2	3	3	87	513	261	1539	CoherentMotion_C#v1	0	1000
1240	1	6	61	3	3	3	3	368	232	1104	696	CoherentMotion_C#v1	0	1000
1501	1	1	14	0	0	3	3	87	513	261	1539	CoherentMotion_C#v1	0	1000
1655	0	3	33	2	0	3	3	199	401	597	1203	CoherentMotion_C#v1	0	1000
1494	1	2	23	0	0	3	3	143	457	429	1371	CoherentMotion_C#v1	0	1000
1314	1	5	51	2	2	3	3	312	288	936	864	CoherentMotion_C#v1	0	1000
1864	1	4	42	3	3	3	3	256	344	768	1032	CoherentMotion_C#v1	0	1000
1949	0	4	42	1	2	3	3	256	344	768	1032	CoherentMotion_C#v1	0	1000
1408	1	3	33	1	1	3	3	199	401	597	1203	CoherentMotion_C#v1	0	1000
1437	1	4	42	2	2	3	3	256	344	768	1032	CoherentMotion_C#v1	0	1000
1366	1	4	42	0	0	3	3	256	344	768	1032	CoherentMotion_C#v1	0	1000
1383	1	7	70	1	1	3	3	424	176	1272	528	CoherentMotion_C#v1	0	1000
1503	1	1	14	3	3	3	3	87	513	261	1539	CoherentMotion_C#v1	0	1000
1314	1	7	70	0	0	3	3	424	176	1272	528	CoherentMotion_C#v1	0	1000
1098	1	5	51	3	3	3	3	312	288	936	864	CoherentMotion_C#v1	0	1000
1023	0	4	42	3	1	3	3	256	344	768	1032	CoherentMotion_C#v1	0	1000
1035	1	0	5	0	0	3	3	31	569	93	1707	CoherentMotion_C#v1	0	1000
1336	1	7	70	2	2	3	3	424	176	1272	528	CoherentMotion_C#v1	0	1000
1375	1	2	23	3	3	3	3	143	457	429	1371	CoherentMotion_C#v1	0	1000
1112	0	0	5	3	0	3	3	31	569	93	1707	CoherentMotion_C#v1	0	1000
1401	0	2	23	3	0	3	3	143	457	429	1371	CoherentMotion_C#v1	0	1000
1273	1	4	42	0	0	3	3	256	344	768	1032	CoherentMotion_C#v1	0	1000
1328	1	2	23	2	2	3	3	143	457	429	1371	CoherentMotion_C#v1	0	1000
1271	1	3	33	3	3	3	3	199	401	597	1203	CoherentMotion_C#v1	0	1000
1131	1	2	23	1	1	3	3	143	457	429	1371	CoherentMotion_C#v1	0	1000
1061	1	2	23	3	3	3	3	143	457	429	1371	CoherentMotion_C#v1	0	1000
2110	1	6	61	0	0	3	3	368	232	1104	696	CoherentMotion_C#v1	0	1000
1326	1	4	42	1	1	3	3	256	344	768	1032	CoherentMotion_C#v1	0	1000
1168	1	5	51	2	2	3	3	312	288	936	864	CoherentMotion_C#v1	0	1000
1403	1	6	61	0	0	3	3	368	232	1104	696	CoherentMotion_C#v1	0	1000
901	0	0	5	1	0	3	3	31	569	93	1707	CoherentMotion_C#v1	1	500
848	1	7	70	0	0	3	3	424	176	1272	528	CoherentMotion_C#v1	1	500
715	0	0	5	2	3	3	3	31	569	93	1707	CoherentMotion_C#v1	1	500
635	1	3	33	2	2	3	3	199	401	597	1203	CoherentMotion_C#v1	1	500
760	1	5	51	3	3	3	3	312	288	936	864	CoherentMotion_C#v1	1	500
768	1	5	51	1	1	3	3	312	288	936	864	CoherentMotion_C#v1	1	500
729	1	5	51	0	0	3	3	312	288	936	864	CoherentMotion_C#v1	1	500
768	1	0	5	2	2	3	3	31	569	93	1707	CoherentMotion_C#v1	1	500
777	0	4	42	3	1	3	3	256	344	768	1032	CoherentMotion_C#v1	1	500
840	1	6	61	0	0	3	3	368	232	1104	696	CoherentMotion_C#v1	1	500
845	1	2	23	3	3	3	3	143	457	429	1371	CoherentMotion_C#v1	1	500
799	1	5	51	1	1	3	3	312	288	936	864	CoherentMotion_C#v1	1	500
720	1	3	33	2	2	3	3	199	401	597	1203	CoherentMotion_C#v1	1	500
791	1	5	51	0	0	3	3	312	288	936	864	CoherentMotion_C#v1	1	500
800	0	1	14	1	2	3	3	87	513	261	1539	CoherentMotion_C#v1	1	500
605	1	4	42	3	3	3	3	256	344	768	1032	CoherentMotion_C#v1	1	500
693	1	4	42	1	1	3	3	256	344	768	1032	CoherentMotion_C#v1	1	500
668	1	5	51	0	0	3	3	312	288	936	864	CoherentMotion_C#v1	1	500
1330	1	2	23	1	1	3	3	143	457	429	1371	CoherentMotion_C#v1	1	500
794	1	5	51	1	1	3	3	312	288	936	864	CoherentMotion_C#v1	1	500
731	0	2	23	0	3	3	3	143	457	429	1371	CoherentMotion_C#v1	1	500
874	1	3	33	2	2	3	3	199	401	597	1203	CoherentMotion_C#v1	1	500
677	0	1	14	0	3	3	3	87	513	261	1539	CoherentMotion_C#v1	1	500
643	1	1	14	0	0	3	3	87	513	261	1539	CoherentMotion_C#v1	1	500
616	0	3	33	0	2	3	3	199	401	597	1203	CoherentMotion_C#v1	1	500
652	1	2	23	1	1	3	3	143	457	429	1371	CoherentMotion_C#v1	1	500
601	1	5	51	3	3	3	3	312	288	936	864	CoherentMotion_C#v1	1	500
637	0	2	23	3	0	3	3	143	457	429	1371	CoherentMotion_C#v1	1	500
776	1	7	70	0	0	3	3	424	176	1272	528	CoherentMotion_C#v1	1	500
520	0	1	14	1	2	3	3	87	513	261	1539	CoherentMotion_C#v1	1	500
711	1	1	14	1	1	3	3	87	513	261	1539	CoherentMotion_C#v1	1	500
798	1	3	33	2	2	3	3	199	401	597	1203	CoherentMotion_C#v1	1	500
831	1	1	14	0	0	3	3	87	513	261	1539	CoherentMotion_C#v1	1	500
681	1	4	42	3	3	3	3	256	344	768	1032	CoherentMotion_C#v1	1	500
800	0	1	14	0	1	3	3	87	513	261	1539	CoherentMotion_C#v1	1	500
992	1	6	61	3	3	3	3	368	232	1104	696	CoherentMotion_C#v1	1	500
854	1	4	42	3	3	3	3	256	344	768	1032	CoherentMotion_C#v1	1	500
694	1	6	61	3	3	3	3	368	232	1104	696	CoherentMotion_C#v1	1	500
713	1	5	51	1	1	3	3	312	288	936	864	CoherentMotion_C#v1	1	500
676	1	5	51	3	3	3	3	312	288	936	864	CoherentMotion_C#v1	1	500
534	0	3	33	3	2	3	3	199	401	597	1203	CoherentMotion_C#v1	1	500
673	1	4	42	3	3	3	3	256	344	768	1032	CoherentMotion_C#v1	1	500
920	0	1	14	2	0	3	3	87	513	261	1539	CoherentMotion_C#v1	1	500
740	0	0	5	3	1	3	3	31	569	93	1707	CoherentMotion_C#v1	1	500
650	0	2	23	2	3	3	3	143	457	429	1371	CoherentMotion_C#v1	1	500
628	1	4	42	2	2	3	3	256	344	768	1032	CoherentMotion_C#v1	1	500
636	1	6	61	1	1	3	3	368	232	1104	696	CoherentMotion_C#v1	1	500
791	0	3	33	1	0	3	3	199	401	597	1203	CoherentMotion_C#v1	1	500
707	1	1	14	1	1	3	3	87	513	261	1539	CoherentMotion_C#v1	1	500
659	1	5	51	2	2	3	3	312	288	936	864	CoherentMotion_C#v1	1	500
648	1	4	42	3	3	3	3	256	344	768	1032	CoherentMotion_C#v1	1	500
894	0	4	42	2	1	3	3	256	344	768	1032	CoherentMotion_C#v1	1	500
930	0	1	14	3	1	3	3	87	513	261	1539	CoherentMotion_C#v1	1	500
903	1	1	14	0	0	3	3	87	513	261	1539	CoherentMotion_C#v1	1	500
594	0	0	5	0	1	3	3	31	569	93	1707	CoherentMotion_C#v1	1	500
623	1	5	51	0	0	3	3	312	288	936	864	CoherentMotion_C#v1	1	500
795	0	5	51	0	2	3	3	312	288	936	864	CoherentMotion_C#v1	1	500
660	1	3	33	0	0	3	3	199	401	597	1203	CoherentMotion_C#v1	1	500
656	1	7	70	2	2	3	3	424	176	1272	528	CoherentMotion_C#v1	1	500
648	1	7	70	1	1	3	3	424	176	1272	528	CoherentMotion_C#v1	1	500
908	0	7	70	2	0	3	3	424	176	1272	528	CoherentMotion_C#v1	1	500
665	0	7	70	2	3	3	3	424	176	1272	528	CoherentMotion_C#v1	1	500
623	0	0	5	1	3	3	3	31	569	93	1707	CoherentMotion_C#v1	1	500
836	0	7	70	1	0	3	3	424	176	1272	528	CoherentMotion_C#v1	1	500
4094	0	7	70	1	2	3	3	424	176	1272	528	CoherentMotion_C#v1	1	500
836	1	4	42	0	0	3	3	256	344	768	1032	CoherentMotion_C#v1	1	500
719	0	0	5	0	3	3	3	31	569	93	1707	CoherentMotion_C#v1	1	500
870	0	1	14	3	1	3	3	87	513	261	1539	CoherentMotion_C#v1	1	500
687	0	0	5	1	3	3	3	31	569	93	1707	CoherentMotion_C#v1	1	500
791	1	3	33	0	0	3	3	199	401	597	1203	CoherentMotion_C#v1	1	500
858	0	0	5	2	0	3	3	31	569	93	1707	CoherentMotion_C#v1	1	500
707	1	5	51	0	0	3	3	312	288	936	864	CoherentMotion_C#v1	1	500
677	1	1	14	3	3	3	3	87	513	261	1539	CoherentMotion_C#v1	1	500
617	1	7	70	0	0	3	3	424	176	1272	528	CoherentMotion_C#v1	1	500
717	1	5	51	0	0	3	3	312	288	936	864	CoherentMotion_C#v1	1	500
869	1	2	23	1	1	3	3	143	457	429	1371	CoherentMotion_C#v1	1	500
537	1	7	70	1	1	3	3	424	176	1272	528	CoherentMotion_C#v1	1	500
651	1	5	51	3	3	3	3	312	288	936	864	CoherentMotion_C#v1	1	500
713	1	1	14	1	1	3	3	87	513	261	1539	CoherentMotion_C#v1	1	500
908	0	0	5	2	1	3	3	31	569	93	1707	CoherentMotion_C#v1	1	500
526	0	7	70	0	2	3	3	424	176	1272	528	CoherentMotion_C#v1	1	500
750	1	2	23	3	3	3	3	143	457	429	1371	CoherentMotion_C#v1	1	500
654	1	4	42	3	3	3	3	256	344	768	1032	CoherentMotion_C#v1	1	500
660	1	6	61	1	1	3	3	368	232	1104	696	CoherentMotion_C#v1	1	500
602	1	6	61	3	3	3	3	368	232	1104	696	CoherentMotion_C#v1	1	500
757	0	4	42	2	0	3	3	256	344	768	1032	CoherentMotion_C#v1	1	500
647	1	6	61	1	1	3	3	368	232	1104	696	CoherentMotion_C#v1	1	500
748	1	5	51	0	0	3	3	312	288	936	864	CoherentMotion_C#v1	1	500
901	1	3	33	2	2	3	3	199	401	597	1203	CoherentMotion_C#v1	1	500
704	0	3	33	3	1	3	3	199	401	597	1203	CoherentMotion_C#v1	1	500
1030	0	1	14	2	0	3	3	87	513	261	1539	CoherentMotion_C#v1	1	500
758	1	7	70	2	2	3	3	424	176	1272	528	CoherentMotion_C#v1	1	500
719	1	0	5	3	3	3	3	31	569	93	1707	CoherentMotion_C#v1	1	500
685	1	2	23	0	0	3	3	143	457	429	1371	CoherentMotion_C#v1	1	500
612	1	2	23	3	3	3	3	143	457	429	1371	CoherentMotion_C#v1	1	500
740	0	3	33	3	0	3	3	199	401	597	1203	CoherentMotion_C#v1	1	500
577	1	6	61	3	3	3	3	368	232	1104	696	CoherentMotion_C#v1	1	500
684	1	1	14	1	1	3	3	87	513	261	1539	CoherentMotion_C#v1	1	500
779	1	1	14	0	0	3	3	87	513	261	1539	CoherentMotion_C#v1	1	500
619	0	1	14	1	3	3	3	87	513	261	1539	CoherentMotion_C#v1	1	500
856	0	4	42	3	1	3	3	256	344	768	1032	CoherentMotion_C#v1	1	500
748	0	4	42	2	0	3	3	256	344	768	1032	CoherentMotion_C#v1	1	500
700	1	2	23	0	0	3	3	143	457	429	1371	CoherentMotion_C#v1	1	500
692	1	2	23	0	0	3	3	143	457	429	1371	CoherentMotion_C#v1	1	500
623	1	5	51	0	0	3	3	312	288	936	864	CoherentMotion_C#v1	1	500
526	0	1	14	2	0	3	3	87	513	261	1539	CoherentMotion_C#v1	1	500
569	1	5	51	3	3	3	3	312	288	936	864	CoherentMotion_C#v1	1	500
717	1	3	33	3	3	3	3	199	401	597	1203	CoherentMotion_C#v1	1	500
729	1	4	42	0	0	3	3	256	344	768	1032	CoherentMotion_C#v1	1	500
532	1	1	14	0	0	3	3	87	513	261	1539	CoherentMotion_C#v1	1	500
1238	1	6	61	0	0	3	3	368	232	1104	696	CoherentMotion_C#v1	1	500
659	1	7	70	3	3	3	3	424	176	1272	528	CoherentMotion_C#v1	1	500
593	1	7	70	3	3	3	3	424	176	1272	528	CoherentMotion_C#v1	1	500
1277	1	4	42	0	0	3	3	256	344	768	1032	CoherentMotion_C#v1	1	500
743	1	7	70	3	3	3	3	424	176	1272	528	CoherentMotion_C#v1	1	500
938	0	2	23	2	0	3	3	143	457	429	1371	CoherentMotion_C#v1	1	500
977	1	5	51	1	1	3	3	312	288	936	864	CoherentMotion_C#v1	1	500
764	1	4	42	0	0	3	3	256	344	768	1032	CoherentMotion_C#v1	1	500
948	1	1	14	2	2	3	3	87	513	261	1539	CoherentMotion_C#v1	1	500
877	0	0	5	0	2	3	3	31	569	93	1707	CoherentMotion_C#v1	1	500
640	1	7	70	3	3	3	3	424	176	1272	528	CoherentMotion_C#v1	1	500
845	1	7	70	3	3	3	3	424	176	1272	528	CoherentMotion_C#v1	1	500
803	1	1	14	0	0	3	3	87	513	261	1539	CoherentMotion_C#v1	1	500
777	0	4	42	2	0	3	3	256	344	768	1032	CoherentMotion_C#v1	1	500
802	1	0	5	3	3	3	3	31	569	93	1707	CoherentMotion_C#v1	1	500
900	1	2	23	2	2	3	3	143	457	429	1371	CoherentMotion_C#v1	1	500
856	1	3	33	3	3	3	3	199	401	597	1203	CoherentMotion_C#v1	1	500
763	1	6	61	2	2	3	3	368	232	1104	696	CoherentMotion_C#v1	1	500
611	1	7	70	0	0	3	3	424	176	1272	528	CoherentMotion_C#v1	1	500
720	1	2	23	2	2	3	3	143	457	429	1371	CoherentMotion_C#v1	1	500
546	1	4	42	3	3	3	3	256	344	768	1032	CoherentMotion_C#v1	1	500
992	1	3	33	3	3	3	3	199	401	597	1203	CoherentMotion_C#v1	1	500
843	1	6	61	2	2	3	3	368	232	1104	696	CoherentMotion_C#v1	1	500
843	1	7	70	2	2	3	3	424	176	1272	528	CoherentMotion_C#v1	1	500
692	1	3	33	2	2	3	3	199	401	597	1203	CoherentMotion_C#v1	1	500
676	1	6	61	0	0	3	3	368	232	1104	696	CoherentMotion_C#v1	1	500
754	1	1	14	2	2	3	3	87	513	261	1539	CoherentMotion_C#v1	1	500
720	1	2	23	1	1	3	3	143	457	429	1371	CoherentMotion_C#v1	1	500
725	1	7	70	2	2	3	3	424	176	1272	528	CoherentMotion_C#v1	1	500
727	1	5	51	0	0	3	3	312	288	936	864	CoherentMotion_C#v1	1	500
759	1	4	42	0	0	3	3	256	344	768	1032	CoherentMotion_C#v1	1	500
832	0	1	14	1	0	3	3	87	513	261	1539	CoherentMotion_C#v1	1	500
574	1	6	61	3	3	3	3	368	232	1104	696	CoherentMotion_C#v1	1	500
798	1	2	23	1	1	3	3	143	457	429	1371	CoherentMotion_C#v1	1	500
707	0	2	23	1	0	3	3	143	457	429	1371	CoherentMotion_C#v1	1	500
654	1	6	61	3	3	3	3	368	232	1104	696	CoherentMotion_C#v1	1	500
813	1	4	42	3	3	3	3	256	344	768	1032	CoherentMotion_C#v1	1	500
671	1	5	51	0	0	3	3	312	288	936	864	CoherentMotion_C#v1	1	500
757	1	2	23	1	1	3	3	143	457	429	1371	CoherentMotion_C#v1	1	500
868	1	3	33	3	3	3	3	199	401	597	1203	CoherentMotion_C#v1	1	500
612	0	1	14	2	0	3	3	87	513	261	1539	CoherentMotion_C#v1	1	500
573	1	7	70	0	0	3	3	424	176	1272	528	CoherentMotion_C#v1	1	500
552	1	7	70	3	3	3	3	424	176	1272	528	CoherentMotion_C#v1	1	500
620	0	0	5	1	0	3	3	31	569	93	1707	CoherentMotion_C#v1	1	500
536	1	5	51	3	3	3	3	312	288	936	864	CoherentMotion_C#v1	1	500
647	0	6	61	2	0	3	3	368	232	1104	696	CoherentMotion_C#v1	1	500
936	0	0	5	0	1	3	3	31	569	93	1707	CoherentMotion_C#v1	1	500
1133	0	1	14	3	0	3	3	87	513	261	1539	CoherentMotion_C#v1	1	500
716	1	7	70	2	2	3	3	424	176	1272	528	CoherentMotion_C#v1	1	500
839	0	0	5	0	1	3	3	31	569	93	1707	CoherentMotion_C#v1	1	500
704	1	3	33	2	2	3	3	199	401	597	1203	CoherentMotion_C#v1	1	500
815	1	6	61	0	0	3	3	368	232	1104	696	CoherentMotion_C#v1	1	500
649	1	3	33	3	3	3	3	199	401	597	1203	CoherentMotion_C#v1	1	500
811	0	0	5	0	3	3	3	31	569	93	1707	CoherentMotion_C#v1	1	500
633	0	1	14	2	0	3	3	87	513	261	1539	CoherentMotion_C#v1	1	500
895	1	5	51	3	3	3	3	312	288	936	864	CoherentMotion_C#v1	1	500
864	0	0	5	1	0	3	3	31	569	93	1707	CoherentMotion_C#v1	1	500
644	1	4	42	0	0	3	3	256	344	768	1032	CoherentMotion_C#v1	1	500
705	1	2	23	1	1	3	3	143	457	429	1371	CoherentMotion_C#v1	1	500
650	0	0	5	1	0	3	3	31	569	93	1707	CoherentMotion_C#v1	1	500
718	1	2	23	0	0	3	3	143	457	429	1371	CoherentMotion_C#v1	1	500
590	1	2	23	0	0	3	3	143	457	429	1371	CoherentMotion_C#v1	1	500
706	1	5	51	1	1	3	3	312	288	936	864	CoherentMotion_C#v1	1	500
712	1	1	14	0	0	3	3	87	513	261	1539	CoherentMotion_C#v1	1	500
792	0	2	23	2	0	3	3	143	457	429	1371	CoherentMotion_C#v1	1	500
693	0	3	33	3	1	3	3	199	401	597	1203	CoherentMotion_C#v1	1	500
744	1	4	42	0	0	3	3	256	344	768	1032	CoherentMotion_C#v1	1	500
672	1	2	23	0	0	3	3	143	457	429	1371	CoherentMotion_C#v1	1	500
572	0	4	42	3	0	3	3	256	344	768	1032	CoherentMotion_C#v1	1	500
882	1	5	51	2	2	3	3	312	288	936	864	CoherentMotion_C#v1	1	500
765	0	0	5	0	3	3	3	31	569	93	1707	CoherentMotion_C#v1	1	500
685	1	6	61	0	0	3	3	368	232	1104	696	CoherentMotion_C#v1	1	500
764	0	0	5	2	3	3	3	31	569	93	1707	CoherentMotion_C#v1	1	500
885	1	3	33	3	3	3	3	199	401	597	1203	CoherentMotion_C#v1	1	500
525	1	6	61	0	0	3	3	368	232	1104	696	CoherentMotion_C#v1	1	500
794	1	4	42	0	0	3	3	256	344	768	1032	CoherentMotion_C#v1	1	500
683	1	4	42	2	2	3	3	256	344	768	1032	CoherentMotion_C#v1	1	500
795	1	1	14	1	1	3	3	87	513	261	1539	CoherentMotion_C#v1	1	500
748	0	0	5	3	0	3	3	31	569	93	1707	CoherentMotion_C#v1	1	500
531	1	4	42	2	2	3	3	256	344	768	1032	CoherentMotion_C#v1	1	500
765	0	0	5	3	0	3	3	31	569	93	1707	CoherentMotion_C#v1	1	500
843	1	2	23	0	0	3	3	143	457	429	1371	CoherentMotion_C#v1	1	500
975	1	2	23	2	2	3	3	143	457	429	1371	CoherentMotion_C#v1	1	500
775	0	0	5	1	0	3	3	31	569	93	1707	CoherentMotion_C#v1	1	500
920	1	7	70	2	2	3	3	424	176	1272	528	CoherentMotion_C#v1	1	500
723	1	1	14	1	1	3	3	87	513	261	1539	CoherentMotion_C#v1	1	500
772	0	0	5	3	0	3	3	31	569	93	1707	CoherentMotion_C#v1	1	500
548	1	5	51	0	0	3	3	312	288	936	864	CoherentMotion_C#v1	1	500
640	1	6	61	2	2	3	3	368	232	1104	696	CoherentMotion_C#v1	1	500
573	1	3	33	1	1	3	3	199	401	597	1203	CoherentMotion_C#v1	1	500
624	1	4	42	1	1	3	3	256	344	768	1032	CoherentMotion_C#v1	1	500
522	0	3	33	1	0	3	3	199	401	597	1203	CoherentMotion_C#v1	1	500
542	1	2	23	3	3	3	3	143	457	429	1371	CoherentMotion_C#v1	1	500
561	0	4	42	2	0	3	3	256	344	768	1032	CoherentMotion_C#v1	1	500
796	0	0	5	1	3	3	3	31	569	93	1707	CoherentMotion_C#v1	1	500
754	1	5	51	0	0	3	3	312	288	936	864	CoherentMotion_C#v1	1	500
726	0	2	23	0	1	3	3	143	457	429	1371	CoherentMotion_C#v1	1	500
614	1	6	61	0	0	3	3	368	232	1104	696	CoherentMotion_C#v1	1	500
535	1	3	33	0	0	3	3	199	401	597	1203	CoherentMotion_C#v1	1	500
537	1	1	14	0	0	3	3	87	513	261	1539	CoherentMotion_C#v1	1	500
1198	1	6	61	0	0	3	3	368	232	1104	696	CoherentMotion_C#v1	1	500
794	1	7	70	0	0	3	3	424	176	1272	528	CoherentMotion_C#v1	1	500
528	0	5	51	2	0	3	3	312	288	936	864	CoherentMotion_C#v1	1	500
942	0	3	33	0	1	3	3	199	401	597	1203	CoherentMotion_C#v1	1	500
714	0	0	5	0	1	3	3	31	569	93	1707	CoherentMotion_C#v1	1	500
610	1	7	70	3	3	3	3	424	176	1272	528	CoherentMotion_C#v1	1	500
575	1	7	70	1	1	3	3	424	176	1272	528	CoherentMotion_C#v1	1	500
715	0	3	33	1	3	3	3	199	401	597	1203	CoherentMotion_C#v1	1	500
794	0	2	23	2	0	3	3	143	457	429	1371	CoherentMotion_C#v1	1	500
579	0	5	51	1	3	3	3	312	288	936	864	CoherentMotion_C#v1	1	500
597	1	6	61	2	2	3	3	368	232	1104	696	CoherentMotion_C#v1	1	500
803	1	7	70	3	3	3	3	424	176	1272	528	CoherentMotion_C#v1	1	500
565	1	5	51	0	0	3	3	312	288	936	864	CoherentMotion_C#v1	1	500
526	1	0	5	1	1	3	3	31	569	93	1707	CoherentMotion_C#v1	1	500
582	0	6	61	1	3	3	3	368	232	1104	696	CoherentMotion_C#v1	1	500
814	0	2	23	1	0	3	3	143	457	429	1371	CoherentMotion_C#v1	1	500
680	0	6	61	0	2	3	3	368	232	1104	696	CoherentMotion_C#v1	1	500
751	0	0	5	0	3	3	3	31	569	93	1707	CoherentMotion_C#v1	1	500
750	1	7	70	2	2	3	3	424	176	1272	528	CoherentMotion_C#v1	1	500
1062	1	7	70	0	0	3	3	424	176	1272	528	CoherentMotion_C#v1	1	500
557	1	1	14	3	3	3	3	87	513	261	1539	CoherentMotion_C#v1	1	500
573	0	5	51	3	1	3	3	312	288	936	864	CoherentMotion_C#v1	1	500
725	1	5	51	1	1	3	3	312	288	936	864	CoherentMotion_C#v1	1	500
564	1	6	61	3	3	3	3	368	232	1104	696	CoherentMotion_C#v1	1	500
574	1	4	42	1	1	3	3	256	344	768	1032	CoherentMotion_C#v1	1	500
611	1	2	23	3	3	3	3	143	457	429	1371	CoherentMotion_C#v1	1	500
1448	1	2	23	0	0	3	3	143	457	429	1371	CoherentMotion_C#v1	1	500
761	1	6	61	1	1	3	3	368	232	1104	696	CoherentMotion_C#v1	1	500
722	0	1	14	1	3	3	3	87	513	261	1539	CoherentMotion_C#v1	1	500
600	1	1	14	0	0	3	3	87	513	261	1539	CoherentMotion_C#v1	1	500
796	0	5	51	3	0	3	3	312	288	936	864	CoherentMotion_C#v1	1	500
870	1	3	33	2	2	3	3	199	401	597	1203	CoherentMotion_C#v1	1	500
536	1	4	42	1	1	3	3	256	344	768	1032	CoherentMotion_C#v1	1	500
568	1	4	42	3	3	3	3	256	344	768	1032	CoherentMotion_C#v1	1	500
688	0	4	42	3	1	3	3	256	344	768	1032	CoherentMotion_C#v1	1	500
726	1	3	33	3	3	3	3	199	401	597	1203	CoherentMotion_C#v1	1	500
774	0	2	23	3	1	3	3	143	457	429	1371	CoherentMotion_C#v1	1	500
822	1	3	33	0	0	3	3	199	401	597	1203	CoherentMotion_C#v1	1	500
616	1	6	61	2	2	3	3	368	232	1104	696	CoherentMotion_C#v1	1	500
675	1	4	42	0	0	3	3	256	344	768	1032	CoherentMotion_C#v1	1	500
779	1	4	42	1	1	3	3	256	344	768	1032	CoherentMotion_C#v1	1	500
556	0	1	14	0	3	3	3	87	513	261	1539	CoherentMotion_C#v1	1	500
664	1	4	42	1	1	3	3	256	344	768	1032	CoherentMotion_C#v1	1	500
556	0	3	33	1	0	3	3	199	401	597	1203	CoherentMotion_C#v1	1	500
608	1	4	42	3	3	3	3	256	344	768	1032	CoherentMotion_C#v1	1	500
573	1	2	23	2	2	3	3	143	457	429	1371	CoherentMotion_C#v1	1	500
561	1	5	51	1	1	3	3	312	288	936	864	CoherentMotion_C#v1	1	500
908	1	5	51	2	2	3	3	312	288	936	864	CoherentMotion_C#v1	1	500
834	0	3	33	2	0	3	3	199	401	597	1203	CoherentMotion_C#v1	1	500
1115	1	7	70	3	3	3	3	424	176	1272	528	CoherentMotion_C#v1	1	500
854	0	3	33	0	1	3	3	199	401	597	1203	CoherentMotion_C#v1	1	500
608	0	0	5	3	0	3	3	31	569	93	1707	CoherentMotion_C#v1	1	500
691	0	0	5	2	3	3	3	31	569	93	1707	CoherentMotion_C#v1	1	500
819	1	6	61	2	2	3	3	368	232	1104	696	CoherentMotion_C#v1	1	500
622	1	4	42	3	3	3	3	256	344	768	1032	CoherentMotion_C#v1	1	500
692	0	1	14	3	0	3	3	87	513	261	1539	CoherentMotion_C#v1	1	500
626	1	7	70	2	2	3	3	424	176	1272	528	CoherentMotion_C#v1	1	500
720	0	0	5	1	3	3	3	31	569	93	1707	CoherentMotion_C#v1	1	500
697	0	1	14	2	0	3	3	87	513	261	1539	CoherentMotion_C#v1	1	500
543	1	6	61	1	1	3	3	368	232	1104	696	CoherentMotion_C#v1	1	500
674	1	6	61	3	3	3	3	368	232	1104	696	CoherentMotion_C#v1	1	500
576	0	3	33	3	0	3	3	199	401	597	1203	CoherentMotion_C#v1	1	500
666	1	0	5	0	0	3	3	31	569	93	1707	CoherentMotion_C#v1	1	500
858	1	6	61	3	3	3	3	368	232	1104	696	CoherentMotion_C#v1	1	500
588	1	3	33	0	0	3	3	199	401	597	1203	CoherentMotion_C#v1	1	500
704	1	4	42	0	0	3	3	256	344	768	1032	CoherentMotion_C#v1	1	500
864	1	6	61	2	2	3	3	368	232	1104	696	CoherentMotion_C#v1	1	500
729	0	6	61	2	0	3	3	368	232	1104	696	CoherentMotion_C#v1	1	500
705	1	1	14	3	3	3	3	87	513	261	1539	CoherentMotion_C#v1	1	500
705	1	4	42	0	0	3	3	256	344	768	1032	CoherentMotion_C#v1	1	500
647	1	4	42	0	0	3	3	256	344	768	1032	CoherentMotion_C#v1	1	500
606	1	5	51	3	3	3	3	312	288	936	864	CoherentMotion_C#v1	1	500
610	1	7	70	3	3	3	3	424	176	1272	528	CoherentMotion_C#v1	1	500
709	0	7	70	2	0	3	3	424	176	1272	528	CoherentMotion_C#v1	1	500
741	0	2	23	1	3	3	3	143	457	429	1371	CoherentMotion_C#v1	1	500
670	1	7	70	0	0	3	3	424	176	1272	528	CoherentMotion_C#v1	1	500
666	1	6	61	3	3	3	3	368	232	1104	696	CoherentMotion_C#v1	1	500
729	0	2	23	3	1	3	3	143	457	429	1371	CoherentMotion_C#v1	1	500
706	1	0	5	3	3	3	3	31	569	93	1707	CoherentMotion_C#v1	1	500
760	0	0	5	2	0	3	3	31	569	93	1707	CoherentMotion_C#v1	1	500
686	0	1	14	2	0	3	3	87	513	261	1539	CoherentMotion_C#v1	1	500
682	1	6	61	0	0	3	3	368	232	1104	696	CoherentMotion_C#v1	1	500
564	1	3	33	0	0	3	3	199	401	597	1203	CoherentMotion_C#v1	1	500
584	1	7	70	1	1	3	3	424	176	1272	528	CoherentMotion_C#v1	1	500
540	1	4	42	1	1	3	3	256	344	768	1032	CoherentMotion_C#v1	1	500
533	0	6	61	2	0	3	3	368	232	1104	696	CoherentMotion_C#v1	1	500
673	1	2	23	1	1	3	3	143	457	429	1371	CoherentMotion_C#v1	1	500
823	1	5	51	2	2	3	3	312	288	936	864	CoherentMotion_C#v1	1	500
642	1	3	33	0	0	3	3	199	401	597	1203	CoherentMotion_C#v1	1	500
703	1	7	70	2	2	3	3	424	176	1272	528	CoherentMotion_C#v1	1	500
527	0	0	5	3	0	3	3	31	569	93	1707	CoherentMotion_C#v1	1	500
1005	0	3	33	2	0	3	3	199	401	597	1203	CoherentMotion_C#v1	1	500
620	1	4	42	0	0	3	3	256	344	768	1032	CoherentMotion_C#v1	1	500
1121	1	3	33	0	0	3	3	199	401	597	1203	CoherentMotion_C#v1	1	500
699	0	0	5	1	0	3	3	31	569	93	1707	CoherentMotion_C#v1	1	500
752	1	6	61	2	2	3	3	368	232	1104	696	CoherentMotion_C#v1	1	500
526	1	3	33	0	0	3	3	199	401	597	1203	CoherentMotion_C#v1	1	500
579	0	2	23	0	2	3	3	143	457	429	1371	CoherentMotion_C#v1	1	500
1038	1	4	42	0	0	3	3	256	344	768	1032	CoherentMotion_C#v1	1	500
586	1	3	33	0	0	3	3	199	401	597	1203	CoherentMotion_C#v1	1	500
975	1	2	23	0	0	3	3	143	457	429	1371	CoherentMotion_C#v1	1	500
639	1	3	33	3	3	3	3	199	401	597	1203	CoherentMotion_C#v1	1	500
590	1	2	23	0	0	3	3	143	457	429	1371	CoherentMotion_C#v1	1	500
842	1	6	61	2	2	3	3	368	232	1104	696	CoherentMotion_C#v1	1	500
525	0	3	33	1	0	3	3	199	401	597	1203	CoherentMotion_C#v1	1	500
783	1	3	33	2	2	3	3	199	401	597	1203	CoherentMotion_C#v1	1	500
616	0	5	51	2	0	3	3	312	288	936	864	CoherentMotion_C#v1	1	500
659	1	3	33	1	1	3	3	199	401	597	1203	CoherentMotion_C#v1	1	500
648	1	1	14	3	3	3	3	87	513	261	1539	CoherentMotion_C#v1	1	500
671	1	2	23	1	1	3	3	143	457	429	1371	CoherentMotion_C#v1	1	500
585	1	4	42	3	3	3	3	256	344	768	1032	CoherentMotion_C#v1	1	500
525	0	0	5	2	1	3	3	31	569	93	1707	CoherentMotion_C#v1	1	500
1259	0	1	14	2	3	3	3	87	513	261	1539	CoherentMotion_C#v1	1	500
729	1	5	51	1	1	3	3	312	288	936	864	CoherentMotion_C#v1	1	500
791	1	7	70	2	2	3	3	424	176	1272	528	CoherentMotion_C#v1	1	500
578	0	1	14	2	0	3	3	87	513	261	1539	CoherentMotion_C#v1	1	500
582	0	1	14	0	3	3	3	87	513	261	1539	CoherentMotion_C#v1	1	500
800	1	0	5	3	3	3	3	31	569	93	1707	CoherentMotion_C#v1	1	500
690	1	3	33	1	1	3	3	199	401	597	1203	CoherentMotion_C#v1	1	500
751	1	7	70	1	1	3	3	424	176	1272	528	CoherentMotion_C#v1	1	500
689	1	5	51	1	1	3	3	312	288	936	864	CoherentMotion_C#v1	1	500
718	0	0	5	0	1	3	3	31	569	93	1707	CoherentMotion_C#v1	1	500
1078	1	5	51	2	2	3	3	312	288	936	864	CoherentMotion_C#v1	1	500
919	0	0	5	3	1	3	3	31	569	93	1707	CoherentMotion_C#v1	1	500
730	0	1	14	1	0	3	3	87	513	261	1539	CoherentMotion_C#v1	1	500
698	1	5	51	0	0	3	3	312	288	936	864	CoherentMotion_C#v1	1	500
603	1	5	51	3	3	3	3	312	288	936	864	CoherentMotion_C#v1	1	500
603	1	6	61	0	0	3	3	368	232	1104	696	CoherentMotion_C#v1	1	500
721	1	3	33	1	1	3	3	199	401	597	1203	CoherentMotion_C#v1	1	500
682	1	3	33	3	3	3	3	199	401	597	1203	CoherentMotion_C#v1	1	500
847	1	0	5	0	0	3	3	31	569	93	1707	CoherentMotion_C#v1	1	500
762	1	0	5	3	3	3	3	31	569	93	1707	CoherentMotion_C#v1	1	500
1010	1	0	5	0	0	3	3	31	569	93	1707	CoherentMotion_C#v1	1	500
750	1	5	51	0	0	3	3	312	288	936	864	CoherentMotion_C#v1	1	500
763	1	7	70	0	0	3	3	424	176	1272	528	CoherentMotion_C#v1	1	500
603	1	2	23	0	0	3	3	143	457	429	1371	CoherentMotion_C#v1	1	500
736	1	6	61	3	3	3	3	368	232	1104	696	CoherentMotion_C#v1	1	500
669	1	4	42	0	0	3	3	256	344	768	1032	CoherentMotion_C#v1	1	500
533	1	7	70	3	3	3	3	424	176	1272	528	CoherentMotion_C#v1	1	500
544	1	7	70	0	0	3	3	424	176	1272	528	CoherentMotion_C#v1	1	500
602	1	7	70	0	0	3	3	424	176	1272	528	CoherentMotion_C#v1	1	500
590	1	7	70	3	3	3	3	424	176	1272	528	CoherentMotion_C#v1	1	500
534	1	6	61	0	0	3	3	368	232	1104	696	CoherentMotion_C#v1	1	500
709	1	4	42	2	2	3	3	256	344	768	1032	CoherentMotion_C#v1	1	500
715	1	5	51	2	2	3	3	312	288	936	864	CoherentMotion_C#v1	1	500
812	1	2	23	1	1	3	3	143	457	429	1371	CoherentMotion_C#v1	1	500
701	1	3	33	2	2	3	3	199	401	597	1203	CoherentMotion_C#v1	1	500
715	1	0	5	0	0	3	3	31	569	93	1707	CoherentMotion_C#v1	1	500
719	0	3	33	1	3	3	3	199	401	597	1203	CoherentMotion_C#v1	1	500
658	1	4	42	2	2	3	3	256	344	768	1032	CoherentMotion_C#v1	1	500
648	1	7	70	3	3	3	3	424	176	1272	528	CoherentMotion_C#v1	1	500
621	1	6	61	1	1	3	3	368	232	1104	696	CoherentMotion_C#v1	1	500
771	0	1	14	2	0	3	3	87	513	261	1539	CoherentMotion_C#v1	1	500
963	1	0	5	1	1	3	3	31	569	93	1707	CoherentMotion_C#v1	1	500
720	1	5	51	1	1	3	3	312	288	936	864	CoherentMotion_C#v1	1	500
800	1	3	33	1	1	3	3	199	401	597	1203	CoherentMotion_C#v1	1	500
606	1	2	23	2	2	3	3	143	457	429	1371	CoherentMotion_C#v1	1	500
646	1	2	23	3	3	3	3	143	457	429	1371	CoherentMotion_C#v1	1	500
907	1	6	61	2	2	3	3	368	232	1104	696	CoherentMotion_C#v1	1	500
685	1	7	70	2	2	3	3	424	176	1272	528	CoherentMotion_C#v1	1	500
605	1	6	61	3	3	3	3	368	232	1104	696	CoherentMotion_C#v1	1	500
866	0	1	14	3	1	3	3	87	513	261	1539	CoherentMotion_C#v1	1	500
526	1	2	23	2	2	3	3	143	457	429	1371	CoherentMotion_C#v1	1	500
688	1	2	23	0	0	3	3	143	457	429	1371	CoherentMotion_C#v1	1	500
677	1	5	51	3	3	3	3	312	288	936	864	CoherentMotion_C#v1	1	500
661	1	6	61	1	1	3	3	368	232	1104	696	CoherentMotion_C#v1	1	500
635	0	1	14	1	3	3	3	87	513	261	1539	CoherentMotion_C#v1	1	500
776	0	0	5	1	2	3	3	31	569	93	1707	CoherentMotion_C#v1	1	500
591	1	7	70	1	1	3	3	424	176	1272	528	CoherentMotion_C#v1	1	500
619	1	5	51	0	0	3	3	312	288	936	864	CoherentMotion_C#v1	1	500
526	0	6	61	1	3	3	3	368	232	1104	696	CoherentMotion_C#v1	1	500
611	1	4	42	1	1	3	3	256	344	768	1032	CoherentMotion_C#v1	1	500
712	0	0	5	0	3	3	3	31	569	93	1707	CoherentMotion_C#v1	1	500
607	0	2	23	0	1	3	3	143	457	429	1371	CoherentMotion_C#v1	1	500
547	1	2	23	0	0	3	3	143	457	429	1371	CoherentMotion_C#v1	1	500
1087	1	0	5	0	0	3	3	31	569	93	1707	CoherentMotion_C#v1	1	500
735	1	4	42	1	1	3	3	256	344	768	1032	CoherentMotion_C#v1	1	500
856	1	6	61	2	2	3	3	368	232	1104	696	CoherentMotion_C#v1	1	500
545	1	6	61	1	1	3	3	368	232	1104	696	CoherentMotion_C#v1	1	500
620	1	6	61	1	1	3	3	368	232	1104	696	CoherentMotion_C#v1	1	500
1189	1	1	14	1	1	3	3	87	513	261	1539	CoherentMotion_C#v1	1	500
548	1	2	23	2	2	3	3	143	457	429	1371	CoherentMotion_C#v1	1	500
535	0	0	5	1	2	3	3	31	569	93	1707	CoherentMotion_C#v1	1	500
525	0	7	70	2	0	3	3	424	176	1272	528	CoherentMotion_C#v1	1	500
627	1	5	51	1	1	3	3	312	288	936	864	CoherentMotion_C#v1	1	500
626	1	1	14	3	3	3	3	87	513	261	1539	CoherentMotion_C#v1	1	500
647	1	7	70	3	3	3	3	424	176	1272	528	CoherentMotion_C#v1	1	500
603	1	6	61	3	3	3	3	368	232	1104	696	CoherentMotion_C#v1	1	500
713	1	1	14	1	1	3	3	87	513	261	1539	CoherentMotion_C#v1	1	500
767	1	7	70	0	0	3	3	424	176	1272	528	CoherentMotion_C#v1	1	500
