# Supplementary material for: The Leuven Embedded Figures Test (L-EFT): measuring perception, intelligence or executive function?
Source: PeerJ. 2018 Mar 26;6:e4524. doi: 10.7717/peerj.4524 (PMC5875396; doi:10.7717/peerj.4524)
Supplement: Supplemental Information 9 [file peerj-06-4524-s009.zip › Study 1/CoherentMotion/120370CoherentMotion.csv]

ReactionTime	Accuracy	CoherenceLevel	CoherenceValue	StimDirection	RespDirection	G_MeanCoherentSpeed	G_MeanRandomSpeed	TotalCoherent	TotalRandom	TotalCoherentSpeed	TotalRandomSpeed	TestID	MainPrac	MotionDuration
2222	1	6	61	1	1	3	3	368	232	1104	696	CoherentMotion_C#v1	0	1000
1120	0	0	5	1	2	3	3	31	569	93	1707	CoherentMotion_C#v1	0	1000
1409	1	5	51	3	3	3	3	312	288	936	864	CoherentMotion_C#v1	0	1000
1643	0	2	23	3	1	3	3	143	457	429	1371	CoherentMotion_C#v1	0	1000
1546	1	1	14	0	0	3	3	87	513	261	1539	CoherentMotion_C#v1	0	1000
1364	1	5	51	2	2	3	3	312	288	936	864	CoherentMotion_C#v1	0	1000
1294	0	2	23	1	2	3	3	143	457	429	1371	CoherentMotion_C#v1	0	1000
1381	0	1	14	2	3	3	3	87	513	261	1539	CoherentMotion_C#v1	0	1000
1790	1	6	61	1	1	3	3	368	232	1104	696	CoherentMotion_C#v1	0	1000
1201	0	3	33	1	0	3	3	199	401	597	1203	CoherentMotion_C#v1	0	1000
1125	1	2	23	2	2	3	3	143	457	429	1371	CoherentMotion_C#v1	0	1000
1040	1	5	51	1	1	3	3	312	288	936	864	CoherentMotion_C#v1	0	1000
1142	0	5	51	2	3	3	3	312	288	936	864	CoherentMotion_C#v1	0	1000
1365	0	0	5	2	0	3	3	31	569	93	1707	CoherentMotion_C#v1	0	1000
1634	1	3	33	1	1	3	3	199	401	597	1203	CoherentMotion_C#v1	0	1000
1376	0	1	14	3	1	3	3	87	513	261	1539	CoherentMotion_C#v1	0	1000
1464	1	5	51	2	2	3	3	312	288	936	864	CoherentMotion_C#v1	0	1000
1332	0	0	5	1	2	3	3	31	569	93	1707	CoherentMotion_C#v1	0	1000
1531	1	3	33	3	3	3	3	199	401	597	1203	CoherentMotion_C#v1	0	1000
3334	1	0	5	0	0	3	3	31	569	93	1707	CoherentMotion_C#v1	0	1000
1457	0	4	42	2	1	3	3	256	344	768	1032	CoherentMotion_C#v1	0	1000
1979	0	4	42	3	2	3	3	256	344	768	1032	CoherentMotion_C#v1	0	1000
1601	1	7	70	0	0	3	3	424	176	1272	528	CoherentMotion_C#v1	0	1000
2113	0	3	33	1	2	3	3	199	401	597	1203	CoherentMotion_C#v1	0	1000
1725	0	3	33	0	1	3	3	199	401	597	1203	CoherentMotion_C#v1	0	1000
1325	1	7	70	0	0	3	3	424	176	1272	528	CoherentMotion_C#v1	0	1000
1956	1	2	23	2	2	3	3	143	457	429	1371	CoherentMotion_C#v1	0	1000
1691	0	1	14	2	1	3	3	87	513	261	1539	CoherentMotion_C#v1	0	1000
1832	0	1	14	3	0	3	3	87	513	261	1539	CoherentMotion_C#v1	0	1000
1455	1	2	23	1	1	3	3	143	457	429	1371	CoherentMotion_C#v1	0	1000
1740	0	2	23	0	1	3	3	143	457	429	1371	CoherentMotion_C#v1	0	1000
1196	1	7	70	2	2	3	3	424	176	1272	528	CoherentMotion_C#v1	0	1000
1376	1	5	51	0	0	3	3	312	288	936	864	CoherentMotion_C#v1	0	1000
1351	1	3	33	1	1	3	3	199	401	597	1203	CoherentMotion_C#v1	0	1000
1535	1	1	14	2	2	3	3	87	513	261	1539	CoherentMotion_C#v1	0	1000
1047	1	6	61	3	3	3	3	368	232	1104	696	CoherentMotion_C#v1	0	1000
1403	0	0	5	1	2	3	3	31	569	93	1707	CoherentMotion_C#v1	0	1000
1379	0	2	23	3	2	3	3	143	457	429	1371	CoherentMotion_C#v1	0	1000
1324	0	1	14	3	1	3	3	87	513	261	1539	CoherentMotion_C#v1	0	1000
1892	0	5	51	1	3	3	3	312	288	936	864	CoherentMotion_C#v1	0	1000
1817	1	6	61	2	2	3	3	368	232	1104	696	CoherentMotion_C#v1	0	1000
1164	0	1	14	3	0	3	3	87	513	261	1539	CoherentMotion_C#v1	0	1000
1357	0	2	23	3	1	3	3	143	457	429	1371	CoherentMotion_C#v1	0	1000
1445	1	7	70	0	0	3	3	424	176	1272	528	CoherentMotion_C#v1	0	1000
1647	1	7	70	2	2	3	3	424	176	1272	528	CoherentMotion_C#v1	0	1000
1376	0	5	51	2	0	3	3	312	288	936	864	CoherentMotion_C#v1	0	1000
2183	0	2	23	0	2	3	3	143	457	429	1371	CoherentMotion_C#v1	0	1000
1233	1	4	42	3	3	3	3	256	344	768	1032	CoherentMotion_C#v1	0	1000
1160	1	2	23	1	1	3	3	143	457	429	1371	CoherentMotion_C#v1	0	1000
2059	1	4	42	0	0	3	3	256	344	768	1032	CoherentMotion_C#v1	0	1000
1428	1	6	61	3	3	3	3	368	232	1104	696	CoherentMotion_C#v1	0	1000
1423	1	5	51	1	1	3	3	312	288	936	864	CoherentMotion_C#v1	0	1000
1482	0	0	5	2	3	3	3	31	569	93	1707	CoherentMotion_C#v1	0	1000
1459	0	0	5	1	0	3	3	31	569	93	1707	CoherentMotion_C#v1	0	1000
1614	0	0	5	1	2	3	3	31	569	93	1707	CoherentMotion_C#v1	0	1000
1531	1	6	61	1	1	3	3	368	232	1104	696	CoherentMotion_C#v1	0	1000
1527	0	2	23	0	2	3	3	143	457	429	1371	CoherentMotion_C#v1	0	1000
1618	0	0	5	2	1	3	3	31	569	93	1707	CoherentMotion_C#v1	0	1000
2033	0	3	33	2	0	3	3	199	401	597	1203	CoherentMotion_C#v1	0	1000
1579	0	1	14	2	3	3	3	87	513	261	1539	CoherentMotion_C#v1	0	1000
2858	0	4	42	3	2	3	3	256	344	768	1032	CoherentMotion_C#v1	0	1000
1623	1	7	70	1	1	3	3	424	176	1272	528	CoherentMotion_C#v1	0	1000
1046	1	4	42	2	2	3	3	256	344	768	1032	CoherentMotion_C#v1	0	1000
1396	1	4	42	1	1	3	3	256	344	768	1032	CoherentMotion_C#v1	0	1000
1229	1	7	70	2	2	3	3	424	176	1272	528	CoherentMotion_C#v1	0	1000
1038	1	7	70	2	2	3	3	424	176	1272	528	CoherentMotion_C#v1	0	1000
1469	1	5	51	1	1	3	3	312	288	936	864	CoherentMotion_C#v1	0	1000
1288	1	6	61	2	2	3	3	368	232	1104	696	CoherentMotion_C#v1	0	1000
1742	1	6	61	2	2	3	3	368	232	1104	696	CoherentMotion_C#v1	0	1000
1509	1	2	23	3	3	3	3	143	457	429	1371	CoherentMotion_C#v1	0	1000
1164	1	6	61	2	2	3	3	368	232	1104	696	CoherentMotion_C#v1	0	1000
1313	1	0	5	1	1	3	3	31	569	93	1707	CoherentMotion_C#v1	0	1000
1190	1	3	33	2	2	3	3	199	401	597	1203	CoherentMotion_C#v1	0	1000
1101	1	6	61	0	0	3	3	368	232	1104	696	CoherentMotion_C#v1	0	1000
1102	1	5	51	2	2	3	3	312	288	936	864	CoherentMotion_C#v1	0	1000
1246	0	6	61	3	1	3	3	368	232	1104	696	CoherentMotion_C#v1	0	1000
1173	0	7	70	0	2	3	3	424	176	1272	528	CoherentMotion_C#v1	0	1000
1043	1	5	51	3	3	3	3	312	288	936	864	CoherentMotion_C#v1	0	1000
1079	0	1	14	3	0	3	3	87	513	261	1539	CoherentMotion_C#v1	0	1000
1449	1	0	5	3	3	3	3	31	569	93	1707	CoherentMotion_C#v1	0	1000
1346	0	0	5	0	3	3	3	31	569	93	1707	CoherentMotion_C#v1	1	500
1032	0	7	70	3	1	3	3	424	176	1272	528	CoherentMotion_C#v1	1	500
810	0	7	70	2	0	3	3	424	176	1272	528	CoherentMotion_C#v1	1	500
884	0	4	42	1	0	3	3	256	344	768	1032	CoherentMotion_C#v1	1	500
976	1	2	23	2	2	3	3	143	457	429	1371	CoherentMotion_C#v1	1	500
940	1	7	70	0	0	3	3	424	176	1272	528	CoherentMotion_C#v1	1	500
1563	0	0	5	2	0	3	3	31	569	93	1707	CoherentMotion_C#v1	1	500
1016	1	5	51	3	3	3	3	312	288	936	864	CoherentMotion_C#v1	1	500
919	1	7	70	1	1	3	3	424	176	1272	528	CoherentMotion_C#v1	1	500
980	0	3	33	1	0	3	3	199	401	597	1203	CoherentMotion_C#v1	1	500
881	0	3	33	3	2	3	3	199	401	597	1203	CoherentMotion_C#v1	1	500
1195	0	5	51	0	1	3	3	312	288	936	864	CoherentMotion_C#v1	1	500
1008	1	3	33	3	3	3	3	199	401	597	1203	CoherentMotion_C#v1	1	500
1374	0	0	5	2	0	3	3	31	569	93	1707	CoherentMotion_C#v1	1	500
2007	0	5	51	2	3	3	3	312	288	936	864	CoherentMotion_C#v1	1	500
879	0	4	42	3	1	3	3	256	344	768	1032	CoherentMotion_C#v1	1	500
859	0	0	5	1	2	3	3	31	569	93	1707	CoherentMotion_C#v1	1	500
1254	0	6	61	2	3	3	3	368	232	1104	696	CoherentMotion_C#v1	1	500
1036	1	0	5	3	3	3	3	31	569	93	1707	CoherentMotion_C#v1	1	500
1292	1	0	5	2	2	3	3	31	569	93	1707	CoherentMotion_C#v1	1	500
962	0	2	23	2	0	3	3	143	457	429	1371	CoherentMotion_C#v1	1	500
863	1	7	70	1	1	3	3	424	176	1272	528	CoherentMotion_C#v1	1	500
699	1	0	5	1	1	3	3	31	569	93	1707	CoherentMotion_C#v1	1	500
1105	0	0	5	1	3	3	3	31	569	93	1707	CoherentMotion_C#v1	1	500
849	1	6	61	1	1	3	3	368	232	1104	696	CoherentMotion_C#v1	1	500
910	0	0	5	0	1	3	3	31	569	93	1707	CoherentMotion_C#v1	1	500
1017	1	6	61	3	3	3	3	368	232	1104	696	CoherentMotion_C#v1	1	500
840	1	6	61	1	1	3	3	368	232	1104	696	CoherentMotion_C#v1	1	500
1199	0	2	23	2	3	3	3	143	457	429	1371	CoherentMotion_C#v1	1	500
952	0	2	23	2	1	3	3	143	457	429	1371	CoherentMotion_C#v1	1	500
1045	1	7	70	1	1	3	3	424	176	1272	528	CoherentMotion_C#v1	1	500
885	0	7	70	2	1	3	3	424	176	1272	528	CoherentMotion_C#v1	1	500
879	1	7	70	2	2	3	3	424	176	1272	528	CoherentMotion_C#v1	1	500
1034	0	1	14	3	2	3	3	87	513	261	1539	CoherentMotion_C#v1	1	500
1001	1	4	42	2	2	3	3	256	344	768	1032	CoherentMotion_C#v1	1	500
1129	1	4	42	2	2	3	3	256	344	768	1032	CoherentMotion_C#v1	1	500
1708	0	1	14	1	2	3	3	87	513	261	1539	CoherentMotion_C#v1	1	500
941	1	4	42	2	2	3	3	256	344	768	1032	CoherentMotion_C#v1	1	500
1017	1	3	33	2	2	3	3	199	401	597	1203	CoherentMotion_C#v1	1	500
969	1	6	61	3	3	3	3	368	232	1104	696	CoherentMotion_C#v1	1	500
1350	1	0	5	3	3	3	3	31	569	93	1707	CoherentMotion_C#v1	1	500
1231	1	5	51	3	3	3	3	312	288	936	864	CoherentMotion_C#v1	1	500
1105	1	3	33	2	2	3	3	199	401	597	1203	CoherentMotion_C#v1	1	500
978	1	6	61	0	0	3	3	368	232	1104	696	CoherentMotion_C#v1	1	500
1073	0	0	5	1	2	3	3	31	569	93	1707	CoherentMotion_C#v1	1	500
1570	1	3	33	2	2	3	3	199	401	597	1203	CoherentMotion_C#v1	1	500
1168	1	2	23	2	2	3	3	143	457	429	1371	CoherentMotion_C#v1	1	500
1331	0	2	23	1	0	3	3	143	457	429	1371	CoherentMotion_C#v1	1	500
1066	1	4	42	0	0	3	3	256	344	768	1032	CoherentMotion_C#v1	1	500
1002	0	4	42	3	2	3	3	256	344	768	1032	CoherentMotion_C#v1	1	500
1049	1	4	42	1	1	3	3	256	344	768	1032	CoherentMotion_C#v1	1	500
953	1	0	5	1	1	3	3	31	569	93	1707	CoherentMotion_C#v1	1	500
1045	1	5	51	2	2	3	3	312	288	936	864	CoherentMotion_C#v1	1	500
997	1	6	61	3	3	3	3	368	232	1104	696	CoherentMotion_C#v1	1	500
932	1	3	33	1	1	3	3	199	401	597	1203	CoherentMotion_C#v1	1	500
990	1	3	33	1	1	3	3	199	401	597	1203	CoherentMotion_C#v1	1	500
1153	1	6	61	3	3	3	3	368	232	1104	696	CoherentMotion_C#v1	1	500
931	0	1	14	0	2	3	3	87	513	261	1539	CoherentMotion_C#v1	1	500
944	1	6	61	3	3	3	3	368	232	1104	696	CoherentMotion_C#v1	1	500
733	1	7	70	1	1	3	3	424	176	1272	528	CoherentMotion_C#v1	1	500
852	1	7	70	3	3	3	3	424	176	1272	528	CoherentMotion_C#v1	1	500
703	0	2	23	2	1	3	3	143	457	429	1371	CoherentMotion_C#v1	1	500
1058	0	3	33	2	0	3	3	199	401	597	1203	CoherentMotion_C#v1	1	500
918	1	5	51	3	3	3	3	312	288	936	864	CoherentMotion_C#v1	1	500
915	1	6	61	1	1	3	3	368	232	1104	696	CoherentMotion_C#v1	1	500
1039	0	1	14	2	3	3	3	87	513	261	1539	CoherentMotion_C#v1	1	500
1147	0	7	70	2	1	3	3	424	176	1272	528	CoherentMotion_C#v1	1	500
722	1	5	51	1	1	3	3	312	288	936	864	CoherentMotion_C#v1	1	500
714	1	1	14	1	1	3	3	87	513	261	1539	CoherentMotion_C#v1	1	500
1008	0	0	5	1	2	3	3	31	569	93	1707	CoherentMotion_C#v1	1	500
992	0	0	5	0	2	3	3	31	569	93	1707	CoherentMotion_C#v1	1	500
908	1	6	61	2	2	3	3	368	232	1104	696	CoherentMotion_C#v1	1	500
872	1	7	70	3	3	3	3	424	176	1272	528	CoherentMotion_C#v1	1	500
741	1	6	61	3	3	3	3	368	232	1104	696	CoherentMotion_C#v1	1	500
941	1	4	42	3	3	3	3	256	344	768	1032	CoherentMotion_C#v1	1	500
891	1	7	70	1	1	3	3	424	176	1272	528	CoherentMotion_C#v1	1	500
1479	0	1	14	0	2	3	3	87	513	261	1539	CoherentMotion_C#v1	1	500
846	1	7	70	2	2	3	3	424	176	1272	528	CoherentMotion_C#v1	1	500
1036	1	1	14	2	2	3	3	87	513	261	1539	CoherentMotion_C#v1	1	500
860	1	2	23	3	3	3	3	143	457	429	1371	CoherentMotion_C#v1	1	500
1688	1	3	33	2	2	3	3	199	401	597	1203	CoherentMotion_C#v1	1	500
1142	0	1	14	1	2	3	3	87	513	261	1539	CoherentMotion_C#v1	1	500
1093	1	6	61	2	2	3	3	368	232	1104	696	CoherentMotion_C#v1	1	500
954	1	5	51	0	0	3	3	312	288	936	864	CoherentMotion_C#v1	1	500
1096	0	1	14	0	3	3	3	87	513	261	1539	CoherentMotion_C#v1	1	500
808	1	4	42	3	3	3	3	256	344	768	1032	CoherentMotion_C#v1	1	500
915	0	1	14	3	1	3	3	87	513	261	1539	CoherentMotion_C#v1	1	500
1071	1	6	61	1	1	3	3	368	232	1104	696	CoherentMotion_C#v1	1	500
1343	0	0	5	3	2	3	3	31	569	93	1707	CoherentMotion_C#v1	1	500
935	1	1	14	2	2	3	3	87	513	261	1539	CoherentMotion_C#v1	1	500
980	1	1	14	2	2	3	3	87	513	261	1539	CoherentMotion_C#v1	1	500
1169	1	3	33	3	3	3	3	199	401	597	1203	CoherentMotion_C#v1	1	500
944	1	4	42	2	2	3	3	256	344	768	1032	CoherentMotion_C#v1	1	500
1282	0	0	5	2	1	3	3	31	569	93	1707	CoherentMotion_C#v1	1	500
823	1	6	61	3	3	3	3	368	232	1104	696	CoherentMotion_C#v1	1	500
881	1	6	61	0	0	3	3	368	232	1104	696	CoherentMotion_C#v1	1	500
1069	0	0	5	0	3	3	3	31	569	93	1707	CoherentMotion_C#v1	1	500
1054	0	1	14	3	1	3	3	87	513	261	1539	CoherentMotion_C#v1	1	500
798	1	6	61	3	3	3	3	368	232	1104	696	CoherentMotion_C#v1	1	500
1078	1	2	23	3	3	3	3	143	457	429	1371	CoherentMotion_C#v1	1	500
1094	0	0	5	2	3	3	3	31	569	93	1707	CoherentMotion_C#v1	1	500
1038	0	0	5	0	3	3	3	31	569	93	1707	CoherentMotion_C#v1	1	500
954	0	3	33	3	1	3	3	199	401	597	1203	CoherentMotion_C#v1	1	500
876	1	6	61	1	1	3	3	368	232	1104	696	CoherentMotion_C#v1	1	500
899	1	1	14	1	1	3	3	87	513	261	1539	CoherentMotion_C#v1	1	500
660	1	5	51	1	1	3	3	312	288	936	864	CoherentMotion_C#v1	1	500
921	1	4	42	3	3	3	3	256	344	768	1032	CoherentMotion_C#v1	1	500
1046	1	3	33	1	1	3	3	199	401	597	1203	CoherentMotion_C#v1	1	500
1094	1	1	14	1	1	3	3	87	513	261	1539	CoherentMotion_C#v1	1	500
901	1	5	51	2	2	3	3	312	288	936	864	CoherentMotion_C#v1	1	500
755	1	4	42	2	2	3	3	256	344	768	1032	CoherentMotion_C#v1	1	500
680	1	7	70	2	2	3	3	424	176	1272	528	CoherentMotion_C#v1	1	500
657	0	5	51	0	2	3	3	312	288	936	864	CoherentMotion_C#v1	1	500
1013	1	3	33	3	3	3	3	199	401	597	1203	CoherentMotion_C#v1	1	500
1030	1	2	23	0	0	3	3	143	457	429	1371	CoherentMotion_C#v1	1	500
1012	1	5	51	1	1	3	3	312	288	936	864	CoherentMotion_C#v1	1	500
1013	0	2	23	3	1	3	3	143	457	429	1371	CoherentMotion_C#v1	1	500
707	0	4	42	1	0	3	3	256	344	768	1032	CoherentMotion_C#v1	1	500
1241	1	0	5	3	3	3	3	31	569	93	1707	CoherentMotion_C#v1	1	500
1247	0	5	51	3	2	3	3	312	288	936	864	CoherentMotion_C#v1	1	500
1012	1	4	42	3	3	3	3	256	344	768	1032	CoherentMotion_C#v1	1	500
815	1	3	33	2	2	3	3	199	401	597	1203	CoherentMotion_C#v1	1	500
971	1	0	5	2	2	3	3	31	569	93	1707	CoherentMotion_C#v1	1	500
857	1	7	70	3	3	3	3	424	176	1272	528	CoherentMotion_C#v1	1	500
820	1	1	14	2	2	3	3	87	513	261	1539	CoherentMotion_C#v1	1	500
1084	1	2	23	1	1	3	3	143	457	429	1371	CoherentMotion_C#v1	1	500
783	1	4	42	1	1	3	3	256	344	768	1032	CoherentMotion_C#v1	1	500
793	1	5	51	3	3	3	3	312	288	936	864	CoherentMotion_C#v1	1	500
1378	0	3	33	0	2	3	3	199	401	597	1203	CoherentMotion_C#v1	1	500
795	1	7	70	2	2	3	3	424	176	1272	528	CoherentMotion_C#v1	1	500
676	1	4	42	3	3	3	3	256	344	768	1032	CoherentMotion_C#v1	1	500
1335	0	1	14	1	3	3	3	87	513	261	1539	CoherentMotion_C#v1	1	500
1089	0	2	23	0	2	3	3	143	457	429	1371	CoherentMotion_C#v1	1	500
786	1	5	51	3	3	3	3	312	288	936	864	CoherentMotion_C#v1	1	500
956	0	2	23	2	0	3	3	143	457	429	1371	CoherentMotion_C#v1	1	500
921	0	5	51	2	3	3	3	312	288	936	864	CoherentMotion_C#v1	1	500
1174	0	0	5	0	2	3	3	31	569	93	1707	CoherentMotion_C#v1	1	500
984	0	5	51	0	3	3	3	312	288	936	864	CoherentMotion_C#v1	1	500
1095	1	5	51	0	0	3	3	312	288	936	864	CoherentMotion_C#v1	1	500
1080	0	0	5	1	0	3	3	31	569	93	1707	CoherentMotion_C#v1	1	500
1241	0	4	42	0	2	3	3	256	344	768	1032	CoherentMotion_C#v1	1	500
652	1	6	61	3	3	3	3	368	232	1104	696	CoherentMotion_C#v1	1	500
1043	1	4	42	0	0	3	3	256	344	768	1032	CoherentMotion_C#v1	1	500
978	1	6	61	0	0	3	3	368	232	1104	696	CoherentMotion_C#v1	1	500
784	0	0	5	0	3	3	3	31	569	93	1707	CoherentMotion_C#v1	1	500
922	1	1	14	0	0	3	3	87	513	261	1539	CoherentMotion_C#v1	1	500
711	1	6	61	0	0	3	3	368	232	1104	696	CoherentMotion_C#v1	1	500
1070	1	7	70	2	2	3	3	424	176	1272	528	CoherentMotion_C#v1	1	500
718	1	7	70	0	0	3	3	424	176	1272	528	CoherentMotion_C#v1	1	500
868	1	3	33	0	0	3	3	199	401	597	1203	CoherentMotion_C#v1	1	500
768	1	7	70	3	3	3	3	424	176	1272	528	CoherentMotion_C#v1	1	500
728	1	7	70	0	0	3	3	424	176	1272	528	CoherentMotion_C#v1	1	500
655	0	0	5	0	3	3	3	31	569	93	1707	CoherentMotion_C#v1	1	500
854	1	6	61	1	1	3	3	368	232	1104	696	CoherentMotion_C#v1	1	500
781	1	6	61	1	1	3	3	368	232	1104	696	CoherentMotion_C#v1	1	500
842	0	5	51	2	0	3	3	312	288	936	864	CoherentMotion_C#v1	1	500
756	1	6	61	3	3	3	3	368	232	1104	696	CoherentMotion_C#v1	1	500
894	1	1	14	0	0	3	3	87	513	261	1539	CoherentMotion_C#v1	1	500
682	1	0	5	0	0	3	3	31	569	93	1707	CoherentMotion_C#v1	1	500
542	0	4	42	1	0	3	3	256	344	768	1032	CoherentMotion_C#v1	1	500
1139	0	0	5	2	0	3	3	31	569	93	1707	CoherentMotion_C#v1	1	500
849	1	7	70	3	3	3	3	424	176	1272	528	CoherentMotion_C#v1	1	500
895	1	1	14	0	0	3	3	87	513	261	1539	CoherentMotion_C#v1	1	500
761	1	7	70	0	0	3	3	424	176	1272	528	CoherentMotion_C#v1	1	500
548	0	7	70	2	0	3	3	424	176	1272	528	CoherentMotion_C#v1	1	500
934	1	3	33	2	2	3	3	199	401	597	1203	CoherentMotion_C#v1	1	500
994	0	0	5	3	2	3	3	31	569	93	1707	CoherentMotion_C#v1	1	500
896	1	7	70	2	2	3	3	424	176	1272	528	CoherentMotion_C#v1	1	500
1017	1	4	42	1	1	3	3	256	344	768	1032	CoherentMotion_C#v1	1	500
941	0	2	23	0	3	3	3	143	457	429	1371	CoherentMotion_C#v1	1	500
1002	1	5	51	0	0	3	3	312	288	936	864	CoherentMotion_C#v1	1	500
1029	1	2	23	1	1	3	3	143	457	429	1371	CoherentMotion_C#v1	1	500
872	1	0	5	0	0	3	3	31	569	93	1707	CoherentMotion_C#v1	1	500
675	1	5	51	0	0	3	3	312	288	936	864	CoherentMotion_C#v1	1	500
569	0	2	23	3	0	3	3	143	457	429	1371	CoherentMotion_C#v1	1	500
925	1	2	23	3	3	3	3	143	457	429	1371	CoherentMotion_C#v1	1	500
1913	0	1	14	1	3	3	3	87	513	261	1539	CoherentMotion_C#v1	1	500
720	1	4	42	1	1	3	3	256	344	768	1032	CoherentMotion_C#v1	1	500
647	0	5	51	0	1	3	3	312	288	936	864	CoherentMotion_C#v1	1	500
733	0	0	5	2	0	3	3	31	569	93	1707	CoherentMotion_C#v1	1	500
1043	0	1	14	3	0	3	3	87	513	261	1539	CoherentMotion_C#v1	1	500
755	0	6	61	3	0	3	3	368	232	1104	696	CoherentMotion_C#v1	1	500
861	1	2	23	3	3	3	3	143	457	429	1371	CoherentMotion_C#v1	1	500
629	1	7	70	3	3	3	3	424	176	1272	528	CoherentMotion_C#v1	1	500
713	0	0	5	1	3	3	3	31	569	93	1707	CoherentMotion_C#v1	1	500
799	1	0	5	1	1	3	3	31	569	93	1707	CoherentMotion_C#v1	1	500
557	0	0	5	1	2	3	3	31	569	93	1707	CoherentMotion_C#v1	1	500
908	0	5	51	2	0	3	3	312	288	936	864	CoherentMotion_C#v1	1	500
1003	1	6	61	2	2	3	3	368	232	1104	696	CoherentMotion_C#v1	1	500
588	1	4	42	2	2	3	3	256	344	768	1032	CoherentMotion_C#v1	1	500
928	1	3	33	1	1	3	3	199	401	597	1203	CoherentMotion_C#v1	1	500
973	1	1	14	0	0	3	3	87	513	261	1539	CoherentMotion_C#v1	1	500
859	1	6	61	2	2	3	3	368	232	1104	696	CoherentMotion_C#v1	1	500
709	1	4	42	3	3	3	3	256	344	768	1032	CoherentMotion_C#v1	1	500
875	0	4	42	0	2	3	3	256	344	768	1032	CoherentMotion_C#v1	1	500
631	0	7	70	2	0	3	3	424	176	1272	528	CoherentMotion_C#v1	1	500
1128	0	3	33	1	0	3	3	199	401	597	1203	CoherentMotion_C#v1	1	500
1039	0	2	23	3	1	3	3	143	457	429	1371	CoherentMotion_C#v1	1	500
796	0	5	51	3	1	3	3	312	288	936	864	CoherentMotion_C#v1	1	500
1368	0	2	23	2	1	3	3	143	457	429	1371	CoherentMotion_C#v1	1	500
864	1	7	70	1	1	3	3	424	176	1272	528	CoherentMotion_C#v1	1	500
834	1	6	61	3	3	3	3	368	232	1104	696	CoherentMotion_C#v1	1	500
848	1	7	70	0	0	3	3	424	176	1272	528	CoherentMotion_C#v1	1	500
731	1	3	33	0	0	3	3	199	401	597	1203	CoherentMotion_C#v1	1	500
833	1	7	70	2	2	3	3	424	176	1272	528	CoherentMotion_C#v1	1	500
861	0	0	5	0	3	3	3	31	569	93	1707	CoherentMotion_C#v1	1	500
664	1	7	70	1	1	3	3	424	176	1272	528	CoherentMotion_C#v1	1	500
1022	0	1	14	0	2	3	3	87	513	261	1539	CoherentMotion_C#v1	1	500
729	1	5	51	2	2	3	3	312	288	936	864	CoherentMotion_C#v1	1	500
1267	1	2	23	3	3	3	3	143	457	429	1371	CoherentMotion_C#v1	1	500
889	1	0	5	1	1	3	3	31	569	93	1707	CoherentMotion_C#v1	1	500
883	1	5	51	1	1	3	3	312	288	936	864	CoherentMotion_C#v1	1	500
1282	0	2	23	3	2	3	3	143	457	429	1371	CoherentMotion_C#v1	1	500
872	1	7	70	2	2	3	3	424	176	1272	528	CoherentMotion_C#v1	1	500
1347	1	6	61	2	2	3	3	368	232	1104	696	CoherentMotion_C#v1	1	500
843	1	1	14	1	1	3	3	87	513	261	1539	CoherentMotion_C#v1	1	500
868	1	0	5	2	2	3	3	31	569	93	1707	CoherentMotion_C#v1	1	500
910	1	2	23	2	2	3	3	143	457	429	1371	CoherentMotion_C#v1	1	500
968	1	5	51	0	0	3	3	312	288	936	864	CoherentMotion_C#v1	1	500
1082	0	7	70	2	3	3	3	424	176	1272	528	CoherentMotion_C#v1	1	500
954	0	0	5	3	2	3	3	31	569	93	1707	CoherentMotion_C#v1	1	500
937	1	6	61	0	0	3	3	368	232	1104	696	CoherentMotion_C#v1	1	500
1062	1	2	23	3	3	3	3	143	457	429	1371	CoherentMotion_C#v1	1	500
790	1	5	51	3	3	3	3	312	288	936	864	CoherentMotion_C#v1	1	500
686	1	4	42	3	3	3	3	256	344	768	1032	CoherentMotion_C#v1	1	500
549	0	5	51	1	3	3	3	312	288	936	864	CoherentMotion_C#v1	1	500
968	0	2	23	0	2	3	3	143	457	429	1371	CoherentMotion_C#v1	1	500
1941	1	1	14	1	1	3	3	87	513	261	1539	CoherentMotion_C#v1	1	500
1260	0	1	14	0	2	3	3	87	513	261	1539	CoherentMotion_C#v1	1	500
929	1	5	51	0	0	3	3	312	288	936	864	CoherentMotion_C#v1	1	500
924	1	5	51	3	3	3	3	312	288	936	864	CoherentMotion_C#v1	1	500
891	0	0	5	0	2	3	3	31	569	93	1707	CoherentMotion_C#v1	1	500
775	1	7	70	2	2	3	3	424	176	1272	528	CoherentMotion_C#v1	1	500
959	1	3	33	1	1	3	3	199	401	597	1203	CoherentMotion_C#v1	1	500
797	1	7	70	3	3	3	3	424	176	1272	528	CoherentMotion_C#v1	1	500
884	1	1	14	1	1	3	3	87	513	261	1539	CoherentMotion_C#v1	1	500
1234	0	0	5	0	1	3	3	31	569	93	1707	CoherentMotion_C#v1	1	500
900	1	3	33	3	3	3	3	199	401	597	1203	CoherentMotion_C#v1	1	500
641	1	7	70	3	3	3	3	424	176	1272	528	CoherentMotion_C#v1	1	500
806	1	6	61	3	3	3	3	368	232	1104	696	CoherentMotion_C#v1	1	500
1025	0	2	23	2	1	3	3	143	457	429	1371	CoherentMotion_C#v1	1	500
1504	1	1	14	3	3	3	3	87	513	261	1539	CoherentMotion_C#v1	1	500
780	1	6	61	3	3	3	3	368	232	1104	696	CoherentMotion_C#v1	1	500
613	1	7	70	3	3	3	3	424	176	1272	528	CoherentMotion_C#v1	1	500
544	1	1	14	3	3	3	3	87	513	261	1539	CoherentMotion_C#v1	1	500
972	1	2	23	1	1	3	3	143	457	429	1371	CoherentMotion_C#v1	1	500
729	1	4	42	3	3	3	3	256	344	768	1032	CoherentMotion_C#v1	1	500
912	0	6	61	2	3	3	3	368	232	1104	696	CoherentMotion_C#v1	1	500
1070	0	0	5	1	0	3	3	31	569	93	1707	CoherentMotion_C#v1	1	500
846	1	5	51	0	0	3	3	312	288	936	864	CoherentMotion_C#v1	1	500
761	1	2	23	3	3	3	3	143	457	429	1371	CoherentMotion_C#v1	1	500
786	1	2	23	1	1	3	3	143	457	429	1371	CoherentMotion_C#v1	1	500
955	1	5	51	0	0	3	3	312	288	936	864	CoherentMotion_C#v1	1	500
1191	1	4	42	0	0	3	3	256	344	768	1032	CoherentMotion_C#v1	1	500
940	1	3	33	1	1	3	3	199	401	597	1203	CoherentMotion_C#v1	1	500
921	0	5	51	2	1	3	3	312	288	936	864	CoherentMotion_C#v1	1	500
613	0	4	42	1	0	3	3	256	344	768	1032	CoherentMotion_C#v1	1	500
1018	1	0	5	0	0	3	3	31	569	93	1707	CoherentMotion_C#v1	1	500
841	0	3	33	1	0	3	3	199	401	597	1203	CoherentMotion_C#v1	1	500
1093	0	1	14	0	1	3	3	87	513	261	1539	CoherentMotion_C#v1	1	500
1094	0	1	14	2	3	3	3	87	513	261	1539	CoherentMotion_C#v1	1	500
919	1	7	70	2	2	3	3	424	176	1272	528	CoherentMotion_C#v1	1	500
788	1	4	42	1	1	3	3	256	344	768	1032	CoherentMotion_C#v1	1	500
1071	0	1	14	1	0	3	3	87	513	261	1539	CoherentMotion_C#v1	1	500
991	1	7	70	0	0	3	3	424	176	1272	528	CoherentMotion_C#v1	1	500
798	1	3	33	1	1	3	3	199	401	597	1203	CoherentMotion_C#v1	1	500
933	0	1	14	3	1	3	3	87	513	261	1539	CoherentMotion_C#v1	1	500
660	1	2	23	3	3	3	3	143	457	429	1371	CoherentMotion_C#v1	1	500
792	1	5	51	1	1	3	3	312	288	936	864	CoherentMotion_C#v1	1	500
803	0	2	23	0	1	3	3	143	457	429	1371	CoherentMotion_C#v1	1	500
588	0	2	23	1	0	3	3	143	457	429	1371	CoherentMotion_C#v1	1	500
785	0	2	23	3	0	3	3	143	457	429	1371	CoherentMotion_C#v1	1	500
859	1	7	70	2	2	3	3	424	176	1272	528	CoherentMotion_C#v1	1	500
709	1	6	61	1	1	3	3	368	232	1104	696	CoherentMotion_C#v1	1	500
1005	1	3	33	3	3	3	3	199	401	597	1203	CoherentMotion_C#v1	1	500
1003	1	4	42	0	0	3	3	256	344	768	1032	CoherentMotion_C#v1	1	500
1002	0	4	42	2	1	3	3	256	344	768	1032	CoherentMotion_C#v1	1	500
1032	1	1	14	2	2	3	3	87	513	261	1539	CoherentMotion_C#v1	1	500
856	1	6	61	3	3	3	3	368	232	1104	696	CoherentMotion_C#v1	1	500
1042	1	4	42	0	0	3	3	256	344	768	1032	CoherentMotion_C#v1	1	500
830	1	3	33	1	1	3	3	199	401	597	1203	CoherentMotion_C#v1	1	500
859	1	6	61	2	2	3	3	368	232	1104	696	CoherentMotion_C#v1	1	500
888	1	3	33	1	1	3	3	199	401	597	1203	CoherentMotion_C#v1	1	500
787	0	1	14	1	2	3	3	87	513	261	1539	CoherentMotion_C#v1	1	500
1612	0	6	61	0	2	3	3	368	232	1104	696	CoherentMotion_C#v1	1	500
987	0	1	14	1	3	3	3	87	513	261	1539	CoherentMotion_C#v1	1	500
938	0	3	33	0	1	3	3	199	401	597	1203	CoherentMotion_C#v1	1	500
949	0	1	14	2	3	3	3	87	513	261	1539	CoherentMotion_C#v1	1	500
1186	1	4	42	3	3	3	3	256	344	768	1032	CoherentMotion_C#v1	1	500
854	1	2	23	0	0	3	3	143	457	429	1371	CoherentMotion_C#v1	1	500
1121	0	3	33	1	0	3	3	199	401	597	1203	CoherentMotion_C#v1	1	500
898	0	3	33	1	2	3	3	199	401	597	1203	CoherentMotion_C#v1	1	500
927	1	6	61	3	3	3	3	368	232	1104	696	CoherentMotion_C#v1	1	500
956	0	6	61	0	3	3	3	368	232	1104	696	CoherentMotion_C#v1	1	500
681	1	7	70	3	3	3	3	424	176	1272	528	CoherentMotion_C#v1	1	500
1008	0	4	42	1	3	3	3	256	344	768	1032	CoherentMotion_C#v1	1	500
1422	1	1	14	3	3	3	3	87	513	261	1539	CoherentMotion_C#v1	1	500
854	1	5	51	2	2	3	3	312	288	936	864	CoherentMotion_C#v1	1	500
833	0	3	33	0	2	3	3	199	401	597	1203	CoherentMotion_C#v1	1	500
1499	0	7	70	1	3	3	3	424	176	1272	528	CoherentMotion_C#v1	1	500
841	0	0	5	1	3	3	3	31	569	93	1707	CoherentMotion_C#v1	1	500
854	0	4	42	0	3	3	3	256	344	768	1032	CoherentMotion_C#v1	1	500
1712	1	2	23	0	0	3	3	143	457	429	1371	CoherentMotion_C#v1	1	500
929	1	1	14	0	0	3	3	87	513	261	1539	CoherentMotion_C#v1	1	500
829	0	1	14	3	2	3	3	87	513	261	1539	CoherentMotion_C#v1	1	500
836	0	2	23	0	3	3	3	143	457	429	1371	CoherentMotion_C#v1	1	500
1091	0	5	51	0	1	3	3	312	288	936	864	CoherentMotion_C#v1	1	500
832	1	5	51	3	3	3	3	312	288	936	864	CoherentMotion_C#v1	1	500
877	1	5	51	0	0	3	3	312	288	936	864	CoherentMotion_C#v1	1	500
982	1	1	14	3	3	3	3	87	513	261	1539	CoherentMotion_C#v1	1	500
920	1	7	70	1	1	3	3	424	176	1272	528	CoherentMotion_C#v1	1	500
789	0	3	33	0	2	3	3	199	401	597	1203	CoherentMotion_C#v1	1	500
889	1	4	42	2	2	3	3	256	344	768	1032	CoherentMotion_C#v1	1	500
776	0	4	42	0	2	3	3	256	344	768	1032	CoherentMotion_C#v1	1	500
817	1	6	61	3	3	3	3	368	232	1104	696	CoherentMotion_C#v1	1	500
1084	1	2	23	2	2	3	3	143	457	429	1371	CoherentMotion_C#v1	1	500
861	0	4	42	2	3	3	3	256	344	768	1032	CoherentMotion_C#v1	1	500
772	1	6	61	2	2	3	3	368	232	1104	696	CoherentMotion_C#v1	1	500
799	1	3	33	2	2	3	3	199	401	597	1203	CoherentMotion_C#v1	1	500
859	0	2	23	1	2	3	3	143	457	429	1371	CoherentMotion_C#v1	1	500
774	1	6	61	3	3	3	3	368	232	1104	696	CoherentMotion_C#v1	1	500
718	0	1	14	3	1	3	3	87	513	261	1539	CoherentMotion_C#v1	1	500
662	1	7	70	3	3	3	3	424	176	1272	528	CoherentMotion_C#v1	1	500
811	1	0	5	2	2	3	3	31	569	93	1707	CoherentMotion_C#v1	1	500
901	1	6	61	2	2	3	3	368	232	1104	696	CoherentMotion_C#v1	1	500
1200	1	4	42	3	3	3	3	256	344	768	1032	CoherentMotion_C#v1	1	500
788	1	2	23	2	2	3	3	143	457	429	1371	CoherentMotion_C#v1	1	500
734	1	5	51	3	3	3	3	312	288	936	864	CoherentMotion_C#v1	1	500
757	1	5	51	3	3	3	3	312	288	936	864	CoherentMotion_C#v1	1	500
812	1	7	70	1	1	3	3	424	176	1272	528	CoherentMotion_C#v1	1	500
712	1	5	51	3	3	3	3	312	288	936	864	CoherentMotion_C#v1	1	500
1023	1	4	42	2	2	3	3	256	344	768	1032	CoherentMotion_C#v1	1	500
942	0	5	51	0	2	3	3	312	288	936	864	CoherentMotion_C#v1	1	500
1450	0	0	5	1	0	3	3	31	569	93	1707	CoherentMotion_C#v1	1	500
931	0	6	61	0	3	3	3	368	232	1104	696	CoherentMotion_C#v1	1	500
881	0	5	51	0	3	3	3	312	288	936	864	CoherentMotion_C#v1	1	500
893	1	6	61	2	2	3	3	368	232	1104	696	CoherentMotion_C#v1	1	500
793	0	1	14	0	2	3	3	87	513	261	1539	CoherentMotion_C#v1	1	500
963	0	2	23	0	3	3	3	143	457	429	1371	CoherentMotion_C#v1	1	500
1456	1	6	61	2	2	3	3	368	232	1104	696	CoherentMotion_C#v1	1	500
855	1	4	42	1	1	3	3	256	344	768	1032	CoherentMotion_C#v1	1	500
869	1	3	33	2	2	3	3	199	401	597	1203	CoherentMotion_C#v1	1	500
957	0	0	5	1	2	3	3	31	569	93	1707	CoherentMotion_C#v1	1	500
828	1	4	42	1	1	3	3	256	344	768	1032	CoherentMotion_C#v1	1	500
855	1	2	23	2	2	3	3	143	457	429	1371	CoherentMotion_C#v1	1	500
755	1	4	42	1	1	3	3	256	344	768	1032	CoherentMotion_C#v1	1	500
971	0	1	14	3	2	3	3	87	513	261	1539	CoherentMotion_C#v1	1	500
1290	0	2	23	0	2	3	3	143	457	429	1371	CoherentMotion_C#v1	1	500
1024	1	5	51	0	0	3	3	312	288	936	864	CoherentMotion_C#v1	1	500
671	1	5	51	3	3	3	3	312	288	936	864	CoherentMotion_C#v1	1	500
725	1	6	61	1	1	3	3	368	232	1104	696	CoherentMotion_C#v1	1	500
1307	0	0	5	1	2	3	3	31	569	93	1707	CoherentMotion_C#v1	1	500
691	1	5	51	1	1	3	3	312	288	936	864	CoherentMotion_C#v1	1	500
935	1	0	5	3	3	3	3	31	569	93	1707	CoherentMotion_C#v1	1	500
869	1	4	42	0	0	3	3	256	344	768	1032	CoherentMotion_C#v1	1	500
1073	1	0	5	1	1	3	3	31	569	93	1707	CoherentMotion_C#v1	1	500
829	1	7	70	2	2	3	3	424	176	1272	528	CoherentMotion_C#v1	1	500
747	1	6	61	3	3	3	3	368	232	1104	696	CoherentMotion_C#v1	1	500
995	1	3	33	2	2	3	3	199	401	597	1203	CoherentMotion_C#v1	1	500
1393	0	3	33	3	2	3	3	199	401	597	1203	CoherentMotion_C#v1	1	500
859	1	5	51	2	2	3	3	312	288	936	864	CoherentMotion_C#v1	1	500
662	1	4	42	3	3	3	3	256	344	768	1032	CoherentMotion_C#v1	1	500
635	1	2	23	3	3	3	3	143	457	429	1371	CoherentMotion_C#v1	1	500
992	1	4	42	0	0	3	3	256	344	768	1032	CoherentMotion_C#v1	1	500
718	1	7	70	0	0	3	3	424	176	1272	528	CoherentMotion_C#v1	1	500
678	1	7	70	1	1	3	3	424	176	1272	528	CoherentMotion_C#v1	1	500
1069	0	1	14	2	0	3	3	87	513	261	1539	CoherentMotion_C#v1	1	500
860	1	3	33	2	2	3	3	199	401	597	1203	CoherentMotion_C#v1	1	500
761	1	3	33	1	1	3	3	199	401	597	1203	CoherentMotion_C#v1	1	500
881	1	3	33	0	0	3	3	199	401	597	1203	CoherentMotion_C#v1	1	500
765	0	2	23	2	1	3	3	143	457	429	1371	CoherentMotion_C#v1	1	500
837	0	3	33	2	0	3	3	199	401	597	1203	CoherentMotion_C#v1	1	500
895	1	7	70	0	0	3	3	424	176	1272	528	CoherentMotion_C#v1	1	500
1450	0	1	14	0	3	3	3	87	513	261	1539	CoherentMotion_C#v1	1	500
1125	0	1	14	1	0	3	3	87	513	261	1539	CoherentMotion_C#v1	1	500
1957	0	3	33	2	1	3	3	199	401	597	1203	CoherentMotion_C#v1	1	500
781	1	6	61	0	0	3	3	368	232	1104	696	CoherentMotion_C#v1	1	500
1174	1	4	42	3	3	3	3	256	344	768	1032	CoherentMotion_C#v1	1	500
1033	1	2	23	0	0	3	3	143	457	429	1371	CoherentMotion_C#v1	1	500
937	1	2	23	3	3	3	3	143	457	429	1371	CoherentMotion_C#v1	1	500
903	1	3	33	3	3	3	3	199	401	597	1203	CoherentMotion_C#v1	1	500
818	1	2	23	3	3	3	3	143	457	429	1371	CoherentMotion_C#v1	1	500
860	0	0	5	1	3	3	3	31	569	93	1707	CoherentMotion_C#v1	1	500
773	1	0	5	0	0	3	3	31	569	93	1707	CoherentMotion_C#v1	1	500
799	0	6	61	3	0	3	3	368	232	1104	696	CoherentMotion_C#v1	1	500
1525	0	3	33	0	3	3	3	199	401	597	1203	CoherentMotion_C#v1	1	500
1158	1	2	23	1	1	3	3	143	457	429	1371	CoherentMotion_C#v1	1	500
1253	0	3	33	0	1	3	3	199	401	597	1203	CoherentMotion_C#v1	1	500
2269	0	3	33	2	3	3	3	199	401	597	1203	CoherentMotion_C#v1	1	500
717	1	7	70	3	3	3	3	424	176	1272	528	CoherentMotion_C#v1	1	500
724	1	5	51	3	3	3	3	312	288	936	864	CoherentMotion_C#v1	1	500
807	0	3	33	2	3	3	3	199	401	597	1203	CoherentMotion_C#v1	1	500
2052	0	1	14	2	1	3	3	87	513	261	1539	CoherentMotion_C#v1	1	500
1167	1	5	51	1	1	3	3	312	288	936	864	CoherentMotion_C#v1	1	500
1105	1	4	42	0	0	3	3	256	344	768	1032	CoherentMotion_C#v1	1	500
914	1	3	33	0	0	3	3	199	401	597	1203	CoherentMotion_C#v1	1	500
1007	1	3	33	1	1	3	3	199	401	597	1203	CoherentMotion_C#v1	1	500
1086	1	1	14	1	1	3	3	87	513	261	1539	CoherentMotion_C#v1	1	500
1037	1	2	23	0	0	3	3	143	457	429	1371	CoherentMotion_C#v1	1	500
877	1	4	42	0	0	3	3	256	344	768	1032	CoherentMotion_C#v1	1	500
