# Supplementary material for: The Leuven Embedded Figures Test (L-EFT): measuring perception, intelligence or executive function?
Source: PeerJ. 2018 Mar 26;6:e4524. doi: 10.7717/peerj.4524 (PMC5875396; doi:10.7717/peerj.4524)
Supplement: Supplemental Information 9 [file peerj-06-4524-s009.zip › Study 1/CoherentMotion/120430CoherentMotion.csv]

ReactionTime	Accuracy	CoherenceLevel	CoherenceValue	StimDirection	RespDirection	G_MeanCoherentSpeed	G_MeanRandomSpeed	TotalCoherent	TotalRandom	TotalCoherentSpeed	TotalRandomSpeed	TestID	MainPrac	MotionDuration
1903	1	0	5	3	3	3	3	31	569	93	1707	CoherentMotion_C#v1	0	1000
2400	0	5	51	3	1	3	3	312	288	936	864	CoherentMotion_C#v1	0	1000
2099	0	4	42	1	0	3	3	256	344	768	1032	CoherentMotion_C#v1	0	1000
2255	1	5	51	2	2	3	3	312	288	936	864	CoherentMotion_C#v1	0	1000
2894	0	2	23	3	0	3	3	143	457	429	1371	CoherentMotion_C#v1	0	1000
2542	0	2	23	2	1	3	3	143	457	429	1371	CoherentMotion_C#v1	0	1000
1939	1	5	51	0	0	3	3	312	288	936	864	CoherentMotion_C#v1	0	1000
3482	0	4	42	1	0	3	3	256	344	768	1032	CoherentMotion_C#v1	0	1000
2745	0	1	14	2	0	3	3	87	513	261	1539	CoherentMotion_C#v1	0	1000
1714	1	7	70	3	3	3	3	424	176	1272	528	CoherentMotion_C#v1	0	1000
1653	1	5	51	0	0	3	3	312	288	936	864	CoherentMotion_C#v1	0	1000
1584	0	6	61	0	1	3	3	368	232	1104	696	CoherentMotion_C#v1	0	1000
2302	0	2	23	3	2	3	3	143	457	429	1371	CoherentMotion_C#v1	0	1000
2305	1	3	33	3	3	3	3	199	401	597	1203	CoherentMotion_C#v1	0	1000
3410	0	0	5	1	0	3	3	31	569	93	1707	CoherentMotion_C#v1	0	1000
2078	0	1	14	2	3	3	3	87	513	261	1539	CoherentMotion_C#v1	0	1000
2201	1	0	5	1	1	3	3	31	569	93	1707	CoherentMotion_C#v1	0	1000
1538	1	6	61	3	3	3	3	368	232	1104	696	CoherentMotion_C#v1	0	1000
1459	1	7	70	0	0	3	3	424	176	1272	528	CoherentMotion_C#v1	0	1000
1885	0	0	5	1	2	3	3	31	569	93	1707	CoherentMotion_C#v1	0	1000
1618	0	0	5	1	0	3	3	31	569	93	1707	CoherentMotion_C#v1	0	1000
1969	0	2	23	1	3	3	3	143	457	429	1371	CoherentMotion_C#v1	0	1000
1496	1	2	23	1	1	3	3	143	457	429	1371	CoherentMotion_C#v1	0	1000
1684	0	0	5	1	0	3	3	31	569	93	1707	CoherentMotion_C#v1	0	1000
1764	1	4	42	1	1	3	3	256	344	768	1032	CoherentMotion_C#v1	0	1000
1416	1	4	42	0	0	3	3	256	344	768	1032	CoherentMotion_C#v1	0	1000
1501	1	7	70	3	3	3	3	424	176	1272	528	CoherentMotion_C#v1	0	1000
1422	1	5	51	1	1	3	3	312	288	936	864	CoherentMotion_C#v1	0	1000
1493	1	7	70	3	3	3	3	424	176	1272	528	CoherentMotion_C#v1	0	1000
2336	0	0	5	2	0	3	3	31	569	93	1707	CoherentMotion_C#v1	0	1000
1486	0	2	23	2	0	3	3	143	457	429	1371	CoherentMotion_C#v1	0	1000
1389	1	5	51	0	0	3	3	312	288	936	864	CoherentMotion_C#v1	0	1000
1346	1	5	51	1	1	3	3	312	288	936	864	CoherentMotion_C#v1	0	1000
1420	1	4	42	1	1	3	3	256	344	768	1032	CoherentMotion_C#v1	0	1000
1383	1	5	51	2	2	3	3	312	288	936	864	CoherentMotion_C#v1	0	1000
1408	1	4	42	0	0	3	3	256	344	768	1032	CoherentMotion_C#v1	0	1000
1351	1	3	33	1	1	3	3	199	401	597	1203	CoherentMotion_C#v1	0	1000
1344	1	5	51	0	0	3	3	312	288	936	864	CoherentMotion_C#v1	0	1000
1351	1	7	70	2	2	3	3	424	176	1272	528	CoherentMotion_C#v1	0	1000
1247	1	3	33	0	0	3	3	199	401	597	1203	CoherentMotion_C#v1	0	1000
1315	1	1	14	3	3	3	3	87	513	261	1539	CoherentMotion_C#v1	0	1000
2091	0	1	14	3	0	3	3	87	513	261	1539	CoherentMotion_C#v1	0	1000
1286	1	3	33	0	0	3	3	199	401	597	1203	CoherentMotion_C#v1	0	1000
1181	1	5	51	3	3	3	3	312	288	936	864	CoherentMotion_C#v1	0	1000
1470	1	2	23	3	3	3	3	143	457	429	1371	CoherentMotion_C#v1	0	1000
1305	1	4	42	1	1	3	3	256	344	768	1032	CoherentMotion_C#v1	0	1000
1103	1	6	61	0	0	3	3	368	232	1104	696	CoherentMotion_C#v1	0	1000
1296	1	2	23	1	1	3	3	143	457	429	1371	CoherentMotion_C#v1	0	1000
1238	1	7	70	0	0	3	3	424	176	1272	528	CoherentMotion_C#v1	0	1000
1179	1	4	42	2	2	3	3	256	344	768	1032	CoherentMotion_C#v1	0	1000
1152	1	4	42	3	3	3	3	256	344	768	1032	CoherentMotion_C#v1	0	1000
1410	1	0	5	1	1	3	3	31	569	93	1707	CoherentMotion_C#v1	0	1000
1227	1	7	70	0	0	3	3	424	176	1272	528	CoherentMotion_C#v1	0	1000
1198	1	7	70	1	1	3	3	424	176	1272	528	CoherentMotion_C#v1	0	1000
1183	1	4	42	3	3	3	3	256	344	768	1032	CoherentMotion_C#v1	0	1000
1254	1	3	33	1	1	3	3	199	401	597	1203	CoherentMotion_C#v1	0	1000
1226	1	3	33	0	0	3	3	199	401	597	1203	CoherentMotion_C#v1	0	1000
1183	1	2	23	3	3	3	3	143	457	429	1371	CoherentMotion_C#v1	0	1000
1107	1	4	42	0	0	3	3	256	344	768	1032	CoherentMotion_C#v1	0	1000
1137	1	1	14	3	3	3	3	87	513	261	1539	CoherentMotion_C#v1	0	1000
1040	1	7	70	1	1	3	3	424	176	1272	528	CoherentMotion_C#v1	0	1000
1093	1	4	42	1	1	3	3	256	344	768	1032	CoherentMotion_C#v1	0	1000
1046	1	5	51	3	3	3	3	312	288	936	864	CoherentMotion_C#v1	0	1000
1394	1	0	5	2	2	3	3	31	569	93	1707	CoherentMotion_C#v1	0	1000
1167	0	2	23	2	3	3	3	143	457	429	1371	CoherentMotion_C#v1	0	1000
1746	0	2	23	2	3	3	3	143	457	429	1371	CoherentMotion_C#v1	0	1000
1379	0	1	14	0	3	3	3	87	513	261	1539	CoherentMotion_C#v1	0	1000
1275	0	3	33	1	0	3	3	199	401	597	1203	CoherentMotion_C#v1	0	1000
1249	1	4	42	1	1	3	3	256	344	768	1032	CoherentMotion_C#v1	0	1000
1542	0	7	70	1	3	3	3	424	176	1272	528	CoherentMotion_C#v1	0	1000
1233	1	2	23	3	3	3	3	143	457	429	1371	CoherentMotion_C#v1	0	1000
1622	0	3	33	1	0	3	3	199	401	597	1203	CoherentMotion_C#v1	0	1000
1557	0	1	14	2	3	3	3	87	513	261	1539	CoherentMotion_C#v1	0	1000
1425	1	1	14	3	3	3	3	87	513	261	1539	CoherentMotion_C#v1	0	1000
1276	1	4	42	0	0	3	3	256	344	768	1032	CoherentMotion_C#v1	0	1000
1250	1	5	51	3	3	3	3	312	288	936	864	CoherentMotion_C#v1	0	1000
1208	1	6	61	2	2	3	3	368	232	1104	696	CoherentMotion_C#v1	0	1000
1164	1	3	33	0	0	3	3	199	401	597	1203	CoherentMotion_C#v1	0	1000
1135	1	1	14	3	3	3	3	87	513	261	1539	CoherentMotion_C#v1	0	1000
1072	1	7	70	0	0	3	3	424	176	1272	528	CoherentMotion_C#v1	0	1000
1008	0	1	14	1	3	3	3	87	513	261	1539	CoherentMotion_C#v1	1	500
1313	0	0	5	0	3	3	3	31	569	93	1707	CoherentMotion_C#v1	1	500
1095	1	2	23	1	1	3	3	143	457	429	1371	CoherentMotion_C#v1	1	500
1144	0	1	14	1	0	3	3	87	513	261	1539	CoherentMotion_C#v1	1	500
873	1	4	42	0	0	3	3	256	344	768	1032	CoherentMotion_C#v1	1	500
934	0	6	61	2	3	3	3	368	232	1104	696	CoherentMotion_C#v1	1	500
1122	0	4	42	2	3	3	3	256	344	768	1032	CoherentMotion_C#v1	1	500
948	1	2	23	3	3	3	3	143	457	429	1371	CoherentMotion_C#v1	1	500
993	1	4	42	3	3	3	3	256	344	768	1032	CoherentMotion_C#v1	1	500
928	1	7	70	3	3	3	3	424	176	1272	528	CoherentMotion_C#v1	1	500
877	1	6	61	2	2	3	3	368	232	1104	696	CoherentMotion_C#v1	1	500
825	1	7	70	2	2	3	3	424	176	1272	528	CoherentMotion_C#v1	1	500
1314	0	3	33	2	0	3	3	199	401	597	1203	CoherentMotion_C#v1	1	500
1336	0	1	14	2	0	3	3	87	513	261	1539	CoherentMotion_C#v1	1	500
1472	1	0	5	3	3	3	3	31	569	93	1707	CoherentMotion_C#v1	1	500
1050	0	1	14	2	3	3	3	87	513	261	1539	CoherentMotion_C#v1	1	500
970	0	6	61	1	0	3	3	368	232	1104	696	CoherentMotion_C#v1	1	500
872	1	6	61	2	2	3	3	368	232	1104	696	CoherentMotion_C#v1	1	500
1858	0	0	5	1	0	3	3	31	569	93	1707	CoherentMotion_C#v1	1	500
1561	1	1	14	3	3	3	3	87	513	261	1539	CoherentMotion_C#v1	1	500
917	1	4	42	0	0	3	3	256	344	768	1032	CoherentMotion_C#v1	1	500
1090	1	7	70	2	2	3	3	424	176	1272	528	CoherentMotion_C#v1	1	500
1170	0	0	5	2	0	3	3	31	569	93	1707	CoherentMotion_C#v1	1	500
835	1	5	51	1	1	3	3	312	288	936	864	CoherentMotion_C#v1	1	500
1232	0	2	23	1	3	3	3	143	457	429	1371	CoherentMotion_C#v1	1	500
1028	0	3	33	1	0	3	3	199	401	597	1203	CoherentMotion_C#v1	1	500
1427	0	2	23	0	3	3	3	143	457	429	1371	CoherentMotion_C#v1	1	500
908	0	5	51	1	0	3	3	312	288	936	864	CoherentMotion_C#v1	1	500
922	1	7	70	3	3	3	3	424	176	1272	528	CoherentMotion_C#v1	1	500
999	1	4	42	2	2	3	3	256	344	768	1032	CoherentMotion_C#v1	1	500
997	1	7	70	1	1	3	3	424	176	1272	528	CoherentMotion_C#v1	1	500
995	1	7	70	1	1	3	3	424	176	1272	528	CoherentMotion_C#v1	1	500
736	1	5	51	0	0	3	3	312	288	936	864	CoherentMotion_C#v1	1	500
970	0	0	5	0	3	3	3	31	569	93	1707	CoherentMotion_C#v1	1	500
1143	0	1	14	3	0	3	3	87	513	261	1539	CoherentMotion_C#v1	1	500
870	1	6	61	3	3	3	3	368	232	1104	696	CoherentMotion_C#v1	1	500
917	1	1	14	3	3	3	3	87	513	261	1539	CoherentMotion_C#v1	1	500
1282	0	2	23	0	2	3	3	143	457	429	1371	CoherentMotion_C#v1	1	500
1192	0	2	23	2	0	3	3	143	457	429	1371	CoherentMotion_C#v1	1	500
1611	1	2	23	1	1	3	3	143	457	429	1371	CoherentMotion_C#v1	1	500
842	1	7	70	0	0	3	3	424	176	1272	528	CoherentMotion_C#v1	1	500
884	0	2	23	3	0	3	3	143	457	429	1371	CoherentMotion_C#v1	1	500
1055	1	1	14	0	0	3	3	87	513	261	1539	CoherentMotion_C#v1	1	500
1200	0	1	14	2	0	3	3	87	513	261	1539	CoherentMotion_C#v1	1	500
787	1	7	70	0	0	3	3	424	176	1272	528	CoherentMotion_C#v1	1	500
877	0	4	42	1	3	3	3	256	344	768	1032	CoherentMotion_C#v1	1	500
1032	0	6	61	2	3	3	3	368	232	1104	696	CoherentMotion_C#v1	1	500
1081	1	6	61	2	2	3	3	368	232	1104	696	CoherentMotion_C#v1	1	500
822	1	4	42	1	1	3	3	256	344	768	1032	CoherentMotion_C#v1	1	500
1139	0	1	14	2	3	3	3	87	513	261	1539	CoherentMotion_C#v1	1	500
1601	1	0	5	0	0	3	3	31	569	93	1707	CoherentMotion_C#v1	1	500
2210	0	0	5	3	0	3	3	31	569	93	1707	CoherentMotion_C#v1	1	500
767	1	6	61	1	1	3	3	368	232	1104	696	CoherentMotion_C#v1	1	500
793	1	7	70	1	1	3	3	424	176	1272	528	CoherentMotion_C#v1	1	500
1231	0	0	5	2	3	3	3	31	569	93	1707	CoherentMotion_C#v1	1	500
1204	1	2	23	3	3	3	3	143	457	429	1371	CoherentMotion_C#v1	1	500
1048	1	7	70	2	2	3	3	424	176	1272	528	CoherentMotion_C#v1	1	500
892	1	5	51	0	0	3	3	312	288	936	864	CoherentMotion_C#v1	1	500
776	1	3	33	3	3	3	3	199	401	597	1203	CoherentMotion_C#v1	1	500
1073	0	4	42	2	0	3	3	256	344	768	1032	CoherentMotion_C#v1	1	500
753	1	6	61	3	3	3	3	368	232	1104	696	CoherentMotion_C#v1	1	500
697	1	4	42	1	1	3	3	256	344	768	1032	CoherentMotion_C#v1	1	500
1024	1	6	61	2	2	3	3	368	232	1104	696	CoherentMotion_C#v1	1	500
687	1	7	70	1	1	3	3	424	176	1272	528	CoherentMotion_C#v1	1	500
1349	0	2	23	2	3	3	3	143	457	429	1371	CoherentMotion_C#v1	1	500
1838	0	3	33	2	0	3	3	199	401	597	1203	CoherentMotion_C#v1	1	500
1442	1	2	23	0	0	3	3	143	457	429	1371	CoherentMotion_C#v1	1	500
939	1	4	42	0	0	3	3	256	344	768	1032	CoherentMotion_C#v1	1	500
666	1	7	70	1	1	3	3	424	176	1272	528	CoherentMotion_C#v1	1	500
958	0	2	23	2	3	3	3	143	457	429	1371	CoherentMotion_C#v1	1	500
1101	0	1	14	1	0	3	3	87	513	261	1539	CoherentMotion_C#v1	1	500
910	1	5	51	3	3	3	3	312	288	936	864	CoherentMotion_C#v1	1	500
1146	0	1	14	2	0	3	3	87	513	261	1539	CoherentMotion_C#v1	1	500
1325	0	0	5	1	0	3	3	31	569	93	1707	CoherentMotion_C#v1	1	500
896	1	6	61	2	2	3	3	368	232	1104	696	CoherentMotion_C#v1	1	500
1729	0	2	23	3	2	3	3	143	457	429	1371	CoherentMotion_C#v1	1	500
1649	0	1	14	2	1	3	3	87	513	261	1539	CoherentMotion_C#v1	1	500
944	0	1	14	2	3	3	3	87	513	261	1539	CoherentMotion_C#v1	1	500
973	1	5	51	0	0	3	3	312	288	936	864	CoherentMotion_C#v1	1	500
844	1	6	61	2	2	3	3	368	232	1104	696	CoherentMotion_C#v1	1	500
1202	0	1	14	2	0	3	3	87	513	261	1539	CoherentMotion_C#v1	1	500
1529	1	5	51	2	2	3	3	312	288	936	864	CoherentMotion_C#v1	1	500
661	1	5	51	1	1	3	3	312	288	936	864	CoherentMotion_C#v1	1	500
776	1	5	51	2	2	3	3	312	288	936	864	CoherentMotion_C#v1	1	500
709	1	5	51	0	0	3	3	312	288	936	864	CoherentMotion_C#v1	1	500
589	1	7	70	0	0	3	3	424	176	1272	528	CoherentMotion_C#v1	1	500
576	1	5	51	3	3	3	3	312	288	936	864	CoherentMotion_C#v1	1	500
1300	1	4	42	1	1	3	3	256	344	768	1032	CoherentMotion_C#v1	1	500
1017	1	4	42	2	2	3	3	256	344	768	1032	CoherentMotion_C#v1	1	500
1033	1	2	23	2	2	3	3	143	457	429	1371	CoherentMotion_C#v1	1	500
809	1	6	61	0	0	3	3	368	232	1104	696	CoherentMotion_C#v1	1	500
783	1	3	33	0	0	3	3	199	401	597	1203	CoherentMotion_C#v1	1	500
940	1	3	33	3	3	3	3	199	401	597	1203	CoherentMotion_C#v1	1	500
1241	0	3	33	2	1	3	3	199	401	597	1203	CoherentMotion_C#v1	1	500
606	1	7	70	3	3	3	3	424	176	1272	528	CoherentMotion_C#v1	1	500
800	1	7	70	2	2	3	3	424	176	1272	528	CoherentMotion_C#v1	1	500
747	1	7	70	0	0	3	3	424	176	1272	528	CoherentMotion_C#v1	1	500
1119	0	0	5	1	2	3	3	31	569	93	1707	CoherentMotion_C#v1	1	500
980	1	4	42	2	2	3	3	256	344	768	1032	CoherentMotion_C#v1	1	500
673	1	7	70	1	1	3	3	424	176	1272	528	CoherentMotion_C#v1	1	500
840	1	7	70	0	0	3	3	424	176	1272	528	CoherentMotion_C#v1	1	500
785	1	5	51	2	2	3	3	312	288	936	864	CoherentMotion_C#v1	1	500
699	1	3	33	3	3	3	3	199	401	597	1203	CoherentMotion_C#v1	1	500
640	1	6	61	3	3	3	3	368	232	1104	696	CoherentMotion_C#v1	1	500
566	1	4	42	0	0	3	3	256	344	768	1032	CoherentMotion_C#v1	1	500
1097	0	2	23	1	2	3	3	143	457	429	1371	CoherentMotion_C#v1	1	500
873	0	3	33	0	2	3	3	199	401	597	1203	CoherentMotion_C#v1	1	500
882	0	0	5	1	3	3	3	31	569	93	1707	CoherentMotion_C#v1	1	500
689	1	6	61	2	2	3	3	368	232	1104	696	CoherentMotion_C#v1	1	500
856	1	4	42	2	2	3	3	256	344	768	1032	CoherentMotion_C#v1	1	500
612	1	3	33	3	3	3	3	199	401	597	1203	CoherentMotion_C#v1	1	500
616	1	4	42	1	1	3	3	256	344	768	1032	CoherentMotion_C#v1	1	500
1116	0	0	5	1	0	3	3	31	569	93	1707	CoherentMotion_C#v1	1	500
830	1	5	51	1	1	3	3	312	288	936	864	CoherentMotion_C#v1	1	500
2120	0	4	42	2	3	3	3	256	344	768	1032	CoherentMotion_C#v1	1	500
979	1	3	33	1	1	3	3	199	401	597	1203	CoherentMotion_C#v1	1	500
1070	0	0	5	0	2	3	3	31	569	93	1707	CoherentMotion_C#v1	1	500
593	1	5	51	3	3	3	3	312	288	936	864	CoherentMotion_C#v1	1	500
854	0	0	5	0	1	3	3	31	569	93	1707	CoherentMotion_C#v1	1	500
701	1	6	61	2	2	3	3	368	232	1104	696	CoherentMotion_C#v1	1	500
1464	0	0	5	1	2	3	3	31	569	93	1707	CoherentMotion_C#v1	1	500
770	1	7	70	3	3	3	3	424	176	1272	528	CoherentMotion_C#v1	1	500
571	1	7	70	3	3	3	3	424	176	1272	528	CoherentMotion_C#v1	1	500
750	1	2	23	1	1	3	3	143	457	429	1371	CoherentMotion_C#v1	1	500
950	1	5	51	2	2	3	3	312	288	936	864	CoherentMotion_C#v1	1	500
1011	1	6	61	1	1	3	3	368	232	1104	696	CoherentMotion_C#v1	1	500
785	1	4	42	0	0	3	3	256	344	768	1032	CoherentMotion_C#v1	1	500
1178	0	1	14	1	2	3	3	87	513	261	1539	CoherentMotion_C#v1	1	500
544	1	6	61	1	1	3	3	368	232	1104	696	CoherentMotion_C#v1	1	500
674	1	3	33	0	0	3	3	199	401	597	1203	CoherentMotion_C#v1	1	500
633	1	3	33	3	3	3	3	199	401	597	1203	CoherentMotion_C#v1	1	500
540	1	7	70	1	1	3	3	424	176	1272	528	CoherentMotion_C#v1	1	500
2193	0	0	5	2	0	3	3	31	569	93	1707	CoherentMotion_C#v1	1	500
717	0	4	42	2	1	3	3	256	344	768	1032	CoherentMotion_C#v1	1	500
628	1	6	61	3	3	3	3	368	232	1104	696	CoherentMotion_C#v1	1	500
649	1	1	14	0	0	3	3	87	513	261	1539	CoherentMotion_C#v1	1	500
1327	1	1	14	1	1	3	3	87	513	261	1539	CoherentMotion_C#v1	1	500
678	1	5	51	1	1	3	3	312	288	936	864	CoherentMotion_C#v1	1	500
602	1	6	61	0	0	3	3	368	232	1104	696	CoherentMotion_C#v1	1	500
897	1	3	33	3	3	3	3	199	401	597	1203	CoherentMotion_C#v1	1	500
781	1	4	42	2	2	3	3	256	344	768	1032	CoherentMotion_C#v1	1	500
886	0	0	5	3	0	3	3	31	569	93	1707	CoherentMotion_C#v1	1	500
674	1	7	70	1	1	3	3	424	176	1272	528	CoherentMotion_C#v1	1	500
1192	0	3	33	2	3	3	3	199	401	597	1203	CoherentMotion_C#v1	1	500
759	1	7	70	3	3	3	3	424	176	1272	528	CoherentMotion_C#v1	1	500
1204	1	2	23	2	2	3	3	143	457	429	1371	CoherentMotion_C#v1	1	500
775	1	4	42	0	0	3	3	256	344	768	1032	CoherentMotion_C#v1	1	500
768	1	7	70	3	3	3	3	424	176	1272	528	CoherentMotion_C#v1	1	500
1081	0	4	42	0	1	3	3	256	344	768	1032	CoherentMotion_C#v1	1	500
1414	0	0	5	1	2	3	3	31	569	93	1707	CoherentMotion_C#v1	1	500
850	1	7	70	1	1	3	3	424	176	1272	528	CoherentMotion_C#v1	1	500
1246	0	1	14	1	3	3	3	87	513	261	1539	CoherentMotion_C#v1	1	500
913	1	1	14	0	0	3	3	87	513	261	1539	CoherentMotion_C#v1	1	500
876	1	3	33	0	0	3	3	199	401	597	1203	CoherentMotion_C#v1	1	500
1354	0	0	5	2	3	3	3	31	569	93	1707	CoherentMotion_C#v1	1	500
754	1	5	51	1	1	3	3	312	288	936	864	CoherentMotion_C#v1	1	500
695	1	5	51	0	0	3	3	312	288	936	864	CoherentMotion_C#v1	1	500
962	0	3	33	1	2	3	3	199	401	597	1203	CoherentMotion_C#v1	1	500
815	1	7	70	3	3	3	3	424	176	1272	528	CoherentMotion_C#v1	1	500
1032	0	0	5	3	2	3	3	31	569	93	1707	CoherentMotion_C#v1	1	500
1301	0	1	14	2	1	3	3	87	513	261	1539	CoherentMotion_C#v1	1	500
879	0	0	5	1	3	3	3	31	569	93	1707	CoherentMotion_C#v1	1	500
1227	0	0	5	2	0	3	3	31	569	93	1707	CoherentMotion_C#v1	1	500
575	1	3	33	3	3	3	3	199	401	597	1203	CoherentMotion_C#v1	1	500
643	1	4	42	2	2	3	3	256	344	768	1032	CoherentMotion_C#v1	1	500
920	0	0	5	2	1	3	3	31	569	93	1707	CoherentMotion_C#v1	1	500
773	1	2	23	2	2	3	3	143	457	429	1371	CoherentMotion_C#v1	1	500
1180	0	0	5	0	2	3	3	31	569	93	1707	CoherentMotion_C#v1	1	500
989	0	1	14	2	3	3	3	87	513	261	1539	CoherentMotion_C#v1	1	500
608	1	3	33	1	1	3	3	199	401	597	1203	CoherentMotion_C#v1	1	500
947	1	1	14	0	0	3	3	87	513	261	1539	CoherentMotion_C#v1	1	500
592	1	3	33	3	3	3	3	199	401	597	1203	CoherentMotion_C#v1	1	500
565	1	5	51	2	2	3	3	312	288	936	864	CoherentMotion_C#v1	1	500
633	1	5	51	2	2	3	3	312	288	936	864	CoherentMotion_C#v1	1	500
749	1	5	51	0	0	3	3	312	288	936	864	CoherentMotion_C#v1	1	500
549	1	5	51	3	3	3	3	312	288	936	864	CoherentMotion_C#v1	1	500
1271	0	2	23	0	1	3	3	143	457	429	1371	CoherentMotion_C#v1	1	500
924	0	1	14	0	2	3	3	87	513	261	1539	CoherentMotion_C#v1	1	500
842	1	5	51	1	1	3	3	312	288	936	864	CoherentMotion_C#v1	1	500
1345	0	2	23	1	0	3	3	143	457	429	1371	CoherentMotion_C#v1	1	500
637	0	0	5	3	2	3	3	31	569	93	1707	CoherentMotion_C#v1	1	500
622	1	7	70	1	1	3	3	424	176	1272	528	CoherentMotion_C#v1	1	500
583	1	6	61	1	1	3	3	368	232	1104	696	CoherentMotion_C#v1	1	500
763	1	2	23	2	2	3	3	143	457	429	1371	CoherentMotion_C#v1	1	500
543	1	7	70	0	0	3	3	424	176	1272	528	CoherentMotion_C#v1	1	500
950	0	1	14	0	3	3	3	87	513	261	1539	CoherentMotion_C#v1	1	500
548	1	6	61	3	3	3	3	368	232	1104	696	CoherentMotion_C#v1	1	500
550	1	7	70	3	3	3	3	424	176	1272	528	CoherentMotion_C#v1	1	500
551	1	4	42	2	2	3	3	256	344	768	1032	CoherentMotion_C#v1	1	500
731	1	2	23	1	1	3	3	143	457	429	1371	CoherentMotion_C#v1	1	500
659	1	6	61	0	0	3	3	368	232	1104	696	CoherentMotion_C#v1	1	500
542	1	6	61	1	1	3	3	368	232	1104	696	CoherentMotion_C#v1	1	500
652	1	7	70	0	0	3	3	424	176	1272	528	CoherentMotion_C#v1	1	500
593	1	6	61	0	0	3	3	368	232	1104	696	CoherentMotion_C#v1	1	500
582	1	5	51	1	1	3	3	312	288	936	864	CoherentMotion_C#v1	1	500
586	1	1	14	3	3	3	3	87	513	261	1539	CoherentMotion_C#v1	1	500
590	1	6	61	0	0	3	3	368	232	1104	696	CoherentMotion_C#v1	1	500
561	1	7	70	3	3	3	3	424	176	1272	528	CoherentMotion_C#v1	1	500
548	1	2	23	1	1	3	3	143	457	429	1371	CoherentMotion_C#v1	1	500
886	1	2	23	2	2	3	3	143	457	429	1371	CoherentMotion_C#v1	1	500
547	1	7	70	2	2	3	3	424	176	1272	528	CoherentMotion_C#v1	1	500
614	1	3	33	3	3	3	3	199	401	597	1203	CoherentMotion_C#v1	1	500
2749	1	5	51	3	3	3	3	312	288	936	864	CoherentMotion_C#v1	1	500
919	0	0	5	1	0	3	3	31	569	93	1707	CoherentMotion_C#v1	1	500
538	1	5	51	1	1	3	3	312	288	936	864	CoherentMotion_C#v1	1	500
545	1	2	23	2	2	3	3	143	457	429	1371	CoherentMotion_C#v1	1	500
569	1	4	42	1	1	3	3	256	344	768	1032	CoherentMotion_C#v1	1	500
542	1	3	33	3	3	3	3	199	401	597	1203	CoherentMotion_C#v1	1	500
543	1	6	61	3	3	3	3	368	232	1104	696	CoherentMotion_C#v1	1	500
611	1	4	42	1	1	3	3	256	344	768	1032	CoherentMotion_C#v1	1	500
598	1	2	23	3	3	3	3	143	457	429	1371	CoherentMotion_C#v1	1	500
1002	0	0	5	0	2	3	3	31	569	93	1707	CoherentMotion_C#v1	1	500
540	1	2	23	3	3	3	3	143	457	429	1371	CoherentMotion_C#v1	1	500
573	1	4	42	1	1	3	3	256	344	768	1032	CoherentMotion_C#v1	1	500
589	1	4	42	1	1	3	3	256	344	768	1032	CoherentMotion_C#v1	1	500
541	1	3	33	0	0	3	3	199	401	597	1203	CoherentMotion_C#v1	1	500
544	1	7	70	1	1	3	3	424	176	1272	528	CoherentMotion_C#v1	1	500
1385	1	4	42	3	3	3	3	256	344	768	1032	CoherentMotion_C#v1	1	500
594	1	7	70	1	1	3	3	424	176	1272	528	CoherentMotion_C#v1	1	500
1014	1	2	23	2	2	3	3	143	457	429	1371	CoherentMotion_C#v1	1	500
628	1	3	33	3	3	3	3	199	401	597	1203	CoherentMotion_C#v1	1	500
544	1	3	33	1	1	3	3	199	401	597	1203	CoherentMotion_C#v1	1	500
828	1	1	14	0	0	3	3	87	513	261	1539	CoherentMotion_C#v1	1	500
564	1	4	42	3	3	3	3	256	344	768	1032	CoherentMotion_C#v1	1	500
588	1	7	70	3	3	3	3	424	176	1272	528	CoherentMotion_C#v1	1	500
624	1	5	51	2	2	3	3	312	288	936	864	CoherentMotion_C#v1	1	500
565	1	7	70	3	3	3	3	424	176	1272	528	CoherentMotion_C#v1	1	500
919	0	0	5	3	2	3	3	31	569	93	1707	CoherentMotion_C#v1	1	500
723	1	6	61	2	2	3	3	368	232	1104	696	CoherentMotion_C#v1	1	500
938	1	2	23	0	0	3	3	143	457	429	1371	CoherentMotion_C#v1	1	500
952	0	2	23	2	3	3	3	143	457	429	1371	CoherentMotion_C#v1	1	500
788	1	6	61	2	2	3	3	368	232	1104	696	CoherentMotion_C#v1	1	500
670	1	6	61	0	0	3	3	368	232	1104	696	CoherentMotion_C#v1	1	500
1924	1	1	14	3	3	3	3	87	513	261	1539	CoherentMotion_C#v1	1	500
1339	0	1	14	1	0	3	3	87	513	261	1539	CoherentMotion_C#v1	1	500
738	1	1	14	2	2	3	3	87	513	261	1539	CoherentMotion_C#v1	1	500
617	1	6	61	2	2	3	3	368	232	1104	696	CoherentMotion_C#v1	1	500
638	0	0	5	1	2	3	3	31	569	93	1707	CoherentMotion_C#v1	1	500
563	1	5	51	3	3	3	3	312	288	936	864	CoherentMotion_C#v1	1	500
1030	0	1	14	1	0	3	3	87	513	261	1539	CoherentMotion_C#v1	1	500
818	1	2	23	2	2	3	3	143	457	429	1371	CoherentMotion_C#v1	1	500
1132	1	1	14	0	0	3	3	87	513	261	1539	CoherentMotion_C#v1	1	500
1585	0	0	5	2	1	3	3	31	569	93	1707	CoherentMotion_C#v1	1	500
815	1	4	42	0	0	3	3	256	344	768	1032	CoherentMotion_C#v1	1	500
602	1	7	70	3	3	3	3	424	176	1272	528	CoherentMotion_C#v1	1	500
668	1	5	51	3	3	3	3	312	288	936	864	CoherentMotion_C#v1	1	500
597	1	6	61	1	1	3	3	368	232	1104	696	CoherentMotion_C#v1	1	500
776	1	2	23	3	3	3	3	143	457	429	1371	CoherentMotion_C#v1	1	500
544	1	5	51	3	3	3	3	312	288	936	864	CoherentMotion_C#v1	1	500
1251	1	2	23	2	2	3	3	143	457	429	1371	CoherentMotion_C#v1	1	500
1096	0	1	14	2	0	3	3	87	513	261	1539	CoherentMotion_C#v1	1	500
791	1	5	51	1	1	3	3	312	288	936	864	CoherentMotion_C#v1	1	500
915	0	0	5	0	3	3	3	31	569	93	1707	CoherentMotion_C#v1	1	500
752	1	4	42	3	3	3	3	256	344	768	1032	CoherentMotion_C#v1	1	500
616	1	5	51	1	1	3	3	312	288	936	864	CoherentMotion_C#v1	1	500
842	0	1	14	3	0	3	3	87	513	261	1539	CoherentMotion_C#v1	1	500
554	1	6	61	2	2	3	3	368	232	1104	696	CoherentMotion_C#v1	1	500
605	1	5	51	2	2	3	3	312	288	936	864	CoherentMotion_C#v1	1	500
609	1	4	42	1	1	3	3	256	344	768	1032	CoherentMotion_C#v1	1	500
1702	0	0	5	0	3	3	3	31	569	93	1707	CoherentMotion_C#v1	1	500
537	1	5	51	2	2	3	3	312	288	936	864	CoherentMotion_C#v1	1	500
874	0	0	5	1	0	3	3	31	569	93	1707	CoherentMotion_C#v1	1	500
853	1	3	33	0	0	3	3	199	401	597	1203	CoherentMotion_C#v1	1	500
544	1	5	51	1	1	3	3	312	288	936	864	CoherentMotion_C#v1	1	500
538	1	2	23	3	3	3	3	143	457	429	1371	CoherentMotion_C#v1	1	500
711	1	3	33	0	0	3	3	199	401	597	1203	CoherentMotion_C#v1	1	500
606	1	1	14	0	0	3	3	87	513	261	1539	CoherentMotion_C#v1	1	500
542	1	6	61	1	1	3	3	368	232	1104	696	CoherentMotion_C#v1	1	500
1032	0	0	5	3	2	3	3	31	569	93	1707	CoherentMotion_C#v1	1	500
679	1	3	33	2	2	3	3	199	401	597	1203	CoherentMotion_C#v1	1	500
1087	0	1	14	2	0	3	3	87	513	261	1539	CoherentMotion_C#v1	1	500
575	1	7	70	2	2	3	3	424	176	1272	528	CoherentMotion_C#v1	1	500
786	1	4	42	0	0	3	3	256	344	768	1032	CoherentMotion_C#v1	1	500
604	1	6	61	1	1	3	3	368	232	1104	696	CoherentMotion_C#v1	1	500
1089	0	2	23	1	0	3	3	143	457	429	1371	CoherentMotion_C#v1	1	500
769	1	6	61	2	2	3	3	368	232	1104	696	CoherentMotion_C#v1	1	500
827	1	1	14	0	0	3	3	87	513	261	1539	CoherentMotion_C#v1	1	500
613	1	4	42	0	0	3	3	256	344	768	1032	CoherentMotion_C#v1	1	500
602	1	4	42	3	3	3	3	256	344	768	1032	CoherentMotion_C#v1	1	500
622	1	6	61	3	3	3	3	368	232	1104	696	CoherentMotion_C#v1	1	500
543	1	4	42	1	1	3	3	256	344	768	1032	CoherentMotion_C#v1	1	500
645	1	6	61	2	2	3	3	368	232	1104	696	CoherentMotion_C#v1	1	500
570	1	4	42	1	1	3	3	256	344	768	1032	CoherentMotion_C#v1	1	500
575	1	7	70	1	1	3	3	424	176	1272	528	CoherentMotion_C#v1	1	500
929	0	0	5	1	0	3	3	31	569	93	1707	CoherentMotion_C#v1	1	500
537	1	5	51	3	3	3	3	312	288	936	864	CoherentMotion_C#v1	1	500
542	0	2	23	0	2	3	3	143	457	429	1371	CoherentMotion_C#v1	1	500
932	1	3	33	2	2	3	3	199	401	597	1203	CoherentMotion_C#v1	1	500
543	1	2	23	3	3	3	3	143	457	429	1371	CoherentMotion_C#v1	1	500
539	0	1	14	1	0	3	3	87	513	261	1539	CoherentMotion_C#v1	1	500
663	1	3	33	3	3	3	3	199	401	597	1203	CoherentMotion_C#v1	1	500
697	1	3	33	2	2	3	3	199	401	597	1203	CoherentMotion_C#v1	1	500
627	1	7	70	1	1	3	3	424	176	1272	528	CoherentMotion_C#v1	1	500
552	1	6	61	0	0	3	3	368	232	1104	696	CoherentMotion_C#v1	1	500
780	1	3	33	2	2	3	3	199	401	597	1203	CoherentMotion_C#v1	1	500
997	0	0	5	3	0	3	3	31	569	93	1707	CoherentMotion_C#v1	1	500
655	1	6	61	1	1	3	3	368	232	1104	696	CoherentMotion_C#v1	1	500
581	1	3	33	2	2	3	3	199	401	597	1203	CoherentMotion_C#v1	1	500
681	0	0	5	2	0	3	3	31	569	93	1707	CoherentMotion_C#v1	1	500
594	1	4	42	1	1	3	3	256	344	768	1032	CoherentMotion_C#v1	1	500
565	1	6	61	3	3	3	3	368	232	1104	696	CoherentMotion_C#v1	1	500
716	0	3	33	2	0	3	3	199	401	597	1203	CoherentMotion_C#v1	1	500
1471	0	0	5	1	0	3	3	31	569	93	1707	CoherentMotion_C#v1	1	500
573	1	6	61	1	1	3	3	368	232	1104	696	CoherentMotion_C#v1	1	500
816	1	0	5	0	0	3	3	31	569	93	1707	CoherentMotion_C#v1	1	500
763	1	2	23	0	0	3	3	143	457	429	1371	CoherentMotion_C#v1	1	500
612	1	4	42	1	1	3	3	256	344	768	1032	CoherentMotion_C#v1	1	500
680	0	1	14	1	0	3	3	87	513	261	1539	CoherentMotion_C#v1	1	500
620	1	7	70	2	2	3	3	424	176	1272	528	CoherentMotion_C#v1	1	500
536	1	6	61	0	0	3	3	368	232	1104	696	CoherentMotion_C#v1	1	500
550	1	7	70	1	1	3	3	424	176	1272	528	CoherentMotion_C#v1	1	500
600	1	2	23	0	0	3	3	143	457	429	1371	CoherentMotion_C#v1	1	500
668	1	3	33	3	3	3	3	199	401	597	1203	CoherentMotion_C#v1	1	500
691	1	4	42	2	2	3	3	256	344	768	1032	CoherentMotion_C#v1	1	500
602	1	6	61	3	3	3	3	368	232	1104	696	CoherentMotion_C#v1	1	500
543	1	7	70	3	3	3	3	424	176	1272	528	CoherentMotion_C#v1	1	500
562	1	6	61	1	1	3	3	368	232	1104	696	CoherentMotion_C#v1	1	500
577	1	4	42	3	3	3	3	256	344	768	1032	CoherentMotion_C#v1	1	500
693	1	3	33	3	3	3	3	199	401	597	1203	CoherentMotion_C#v1	1	500
608	1	3	33	2	2	3	3	199	401	597	1203	CoherentMotion_C#v1	1	500
543	1	5	51	0	0	3	3	312	288	936	864	CoherentMotion_C#v1	1	500
630	1	7	70	0	0	3	3	424	176	1272	528	CoherentMotion_C#v1	1	500
637	0	0	5	1	3	3	3	31	569	93	1707	CoherentMotion_C#v1	1	500
817	1	4	42	0	0	3	3	256	344	768	1032	CoherentMotion_C#v1	1	500
747	1	4	42	2	2	3	3	256	344	768	1032	CoherentMotion_C#v1	1	500
691	0	0	5	2	1	3	3	31	569	93	1707	CoherentMotion_C#v1	1	500
966	0	0	5	0	2	3	3	31	569	93	1707	CoherentMotion_C#v1	1	500
542	1	5	51	3	3	3	3	312	288	936	864	CoherentMotion_C#v1	1	500
570	1	3	33	1	1	3	3	199	401	597	1203	CoherentMotion_C#v1	1	500
1274	0	3	33	1	0	3	3	199	401	597	1203	CoherentMotion_C#v1	1	500
756	1	1	14	0	0	3	3	87	513	261	1539	CoherentMotion_C#v1	1	500
988	0	0	5	3	1	3	3	31	569	93	1707	CoherentMotion_C#v1	1	500
763	1	5	51	1	1	3	3	312	288	936	864	CoherentMotion_C#v1	1	500
542	1	2	23	3	3	3	3	143	457	429	1371	CoherentMotion_C#v1	1	500
580	0	0	5	2	0	3	3	31	569	93	1707	CoherentMotion_C#v1	1	500
647	1	5	51	0	0	3	3	312	288	936	864	CoherentMotion_C#v1	1	500
607	1	3	33	1	1	3	3	199	401	597	1203	CoherentMotion_C#v1	1	500
540	1	3	33	2	2	3	3	199	401	597	1203	CoherentMotion_C#v1	1	500
582	1	0	5	2	2	3	3	31	569	93	1707	CoherentMotion_C#v1	1	500
553	1	3	33	2	2	3	3	199	401	597	1203	CoherentMotion_C#v1	1	500
556	1	7	70	0	0	3	3	424	176	1272	528	CoherentMotion_C#v1	1	500
547	1	2	23	0	0	3	3	143	457	429	1371	CoherentMotion_C#v1	1	500
642	1	6	61	2	2	3	3	368	232	1104	696	CoherentMotion_C#v1	1	500
1001	1	1	14	3	3	3	3	87	513	261	1539	CoherentMotion_C#v1	1	500
1221	0	0	5	2	0	3	3	31	569	93	1707	CoherentMotion_C#v1	1	500
543	1	6	61	2	2	3	3	368	232	1104	696	CoherentMotion_C#v1	1	500
574	1	1	14	0	0	3	3	87	513	261	1539	CoherentMotion_C#v1	1	500
561	1	5	51	1	1	3	3	312	288	936	864	CoherentMotion_C#v1	1	500
708	1	3	33	3	3	3	3	199	401	597	1203	CoherentMotion_C#v1	1	500
544	1	3	33	2	2	3	3	199	401	597	1203	CoherentMotion_C#v1	1	500
543	1	1	14	1	1	3	3	87	513	261	1539	CoherentMotion_C#v1	1	500
641	0	2	23	1	0	3	3	143	457	429	1371	CoherentMotion_C#v1	1	500
1175	0	1	14	1	2	3	3	87	513	261	1539	CoherentMotion_C#v1	1	500
938	1	1	14	1	1	3	3	87	513	261	1539	CoherentMotion_C#v1	1	500
663	1	5	51	2	2	3	3	312	288	936	864	CoherentMotion_C#v1	1	500
543	0	1	14	3	0	3	3	87	513	261	1539	CoherentMotion_C#v1	1	500
624	0	3	33	2	3	3	3	199	401	597	1203	CoherentMotion_C#v1	1	500
645	1	5	51	0	0	3	3	312	288	936	864	CoherentMotion_C#v1	1	500
969	0	2	23	1	2	3	3	143	457	429	1371	CoherentMotion_C#v1	1	500
776	1	7	70	2	2	3	3	424	176	1272	528	CoherentMotion_C#v1	1	500
896	1	0	5	3	3	3	3	31	569	93	1707	CoherentMotion_C#v1	1	500
1052	0	3	33	2	1	3	3	199	401	597	1203	CoherentMotion_C#v1	1	500
696	1	7	70	2	2	3	3	424	176	1272	528	CoherentMotion_C#v1	1	500
866	0	1	14	1	2	3	3	87	513	261	1539	CoherentMotion_C#v1	1	500
622	1	5	51	0	0	3	3	312	288	936	864	CoherentMotion_C#v1	1	500
579	1	4	42	3	3	3	3	256	344	768	1032	CoherentMotion_C#v1	1	500
583	0	2	23	0	2	3	3	143	457	429	1371	CoherentMotion_C#v1	1	500
571	1	6	61	0	0	3	3	368	232	1104	696	CoherentMotion_C#v1	1	500
653	0	0	5	2	1	3	3	31	569	93	1707	CoherentMotion_C#v1	1	500
658	0	1	14	2	0	3	3	87	513	261	1539	CoherentMotion_C#v1	1	500
1465	0	0	5	0	2	3	3	31	569	93	1707	CoherentMotion_C#v1	1	500
787	1	4	42	0	0	3	3	256	344	768	1032	CoherentMotion_C#v1	1	500
652	1	5	51	0	0	3	3	312	288	936	864	CoherentMotion_C#v1	1	500
721	0	1	14	1	3	3	3	87	513	261	1539	CoherentMotion_C#v1	1	500
665	1	4	42	2	2	3	3	256	344	768	1032	CoherentMotion_C#v1	1	500
1020	1	2	23	0	0	3	3	143	457	429	1371	CoherentMotion_C#v1	1	500
556	1	2	23	3	3	3	3	143	457	429	1371	CoherentMotion_C#v1	1	500
707	1	3	33	0	0	3	3	199	401	597	1203	CoherentMotion_C#v1	1	500
536	1	4	42	3	3	3	3	256	344	768	1032	CoherentMotion_C#v1	1	500
540	1	7	70	1	1	3	3	424	176	1272	528	CoherentMotion_C#v1	1	500
875	1	2	23	0	0	3	3	143	457	429	1371	CoherentMotion_C#v1	1	500
667	1	5	51	2	2	3	3	312	288	936	864	CoherentMotion_C#v1	1	500
1422	1	1	14	0	0	3	3	87	513	261	1539	CoherentMotion_C#v1	1	500
602	1	5	51	1	1	3	3	312	288	936	864	CoherentMotion_C#v1	1	500
687	1	4	42	0	0	3	3	256	344	768	1032	CoherentMotion_C#v1	1	500
564	1	5	51	0	0	3	3	312	288	936	864	CoherentMotion_C#v1	1	500
536	1	7	70	0	0	3	3	424	176	1272	528	CoherentMotion_C#v1	1	500
679	0	2	23	2	3	3	3	143	457	429	1371	CoherentMotion_C#v1	1	500
1041	1	3	33	2	2	3	3	199	401	597	1203	CoherentMotion_C#v1	1	500
673	1	5	51	0	0	3	3	312	288	936	864	CoherentMotion_C#v1	1	500
984	0	2	23	0	3	3	3	143	457	429	1371	CoherentMotion_C#v1	1	500
564	1	7	70	1	1	3	3	424	176	1272	528	CoherentMotion_C#v1	1	500
537	1	4	42	0	0	3	3	256	344	768	1032	CoherentMotion_C#v1	1	500
731	0	3	33	2	1	3	3	199	401	597	1203	CoherentMotion_C#v1	1	500
579	1	3	33	2	2	3	3	199	401	597	1203	CoherentMotion_C#v1	1	500
581	1	6	61	3	3	3	3	368	232	1104	696	CoherentMotion_C#v1	1	500
856	1	0	5	1	1	3	3	31	569	93	1707	CoherentMotion_C#v1	1	500
534	1	6	61	3	3	3	3	368	232	1104	696	CoherentMotion_C#v1	1	500
567	1	2	23	1	1	3	3	143	457	429	1371	CoherentMotion_C#v1	1	500
571	1	5	51	2	2	3	3	312	288	936	864	CoherentMotion_C#v1	1	500
