# Supplementary material for: The Leuven Embedded Figures Test (L-EFT): measuring perception, intelligence or executive function?
Source: PeerJ. 2018 Mar 26;6:e4524. doi: 10.7717/peerj.4524 (PMC5875396; doi:10.7717/peerj.4524)
Supplement: Supplemental Information 9 [file peerj-06-4524-s009.zip › Study 1/CoherentMotion/120520CoherentMotion.csv]

ReactionTime	Accuracy	CoherenceLevel	CoherenceValue	StimDirection	RespDirection	G_MeanCoherentSpeed	G_MeanRandomSpeed	TotalCoherent	TotalRandom	TotalCoherentSpeed	TotalRandomSpeed	TestID	MainPrac	MotionDuration
1380	1	1	14	1	1	3	3	87	513	261	1539	CoherentMotion_C#v1	0	1000
1124	1	7	70	0	0	3	3	424	176	1272	528	CoherentMotion_C#v1	0	1000
4512	1	7	70	0	0	3	3	424	176	1272	528	CoherentMotion_C#v1	0	1000
1258	0	1	14	0	1	3	3	87	513	261	1539	CoherentMotion_C#v1	0	1000
1489	1	7	70	0	0	3	3	424	176	1272	528	CoherentMotion_C#v1	0	1000
1762	1	2	23	1	1	3	3	143	457	429	1371	CoherentMotion_C#v1	0	1000
1438	1	0	5	3	3	3	3	31	569	93	1707	CoherentMotion_C#v1	0	1000
1494	0	1	14	0	3	3	3	87	513	261	1539	CoherentMotion_C#v1	0	1000
1452	0	4	42	3	1	3	3	256	344	768	1032	CoherentMotion_C#v1	0	1000
1612	0	1	14	0	3	3	3	87	513	261	1539	CoherentMotion_C#v1	0	1000
1496	1	5	51	0	0	3	3	312	288	936	864	CoherentMotion_C#v1	0	1000
1288	0	3	33	0	3	3	3	199	401	597	1203	CoherentMotion_C#v1	0	1000
1497	0	2	23	0	1	3	3	143	457	429	1371	CoherentMotion_C#v1	0	1000
1583	1	6	61	1	1	3	3	368	232	1104	696	CoherentMotion_C#v1	0	1000
1734	0	5	51	0	3	3	3	312	288	936	864	CoherentMotion_C#v1	0	1000
1631	0	3	33	0	1	3	3	199	401	597	1203	CoherentMotion_C#v1	0	1000
1374	1	7	70	0	0	3	3	424	176	1272	528	CoherentMotion_C#v1	0	1000
1430	1	0	5	3	3	3	3	31	569	93	1707	CoherentMotion_C#v1	0	1000
1513	1	5	51	2	2	3	3	312	288	936	864	CoherentMotion_C#v1	0	1000
1619	0	1	14	3	2	3	3	87	513	261	1539	CoherentMotion_C#v1	0	1000
1321	0	0	5	2	3	3	3	31	569	93	1707	CoherentMotion_C#v1	0	1000
1362	0	0	5	0	1	3	3	31	569	93	1707	CoherentMotion_C#v1	0	1000
1426	1	5	51	2	2	3	3	312	288	936	864	CoherentMotion_C#v1	0	1000
1627	1	1	14	3	3	3	3	87	513	261	1539	CoherentMotion_C#v1	0	1000
1562	1	3	33	3	3	3	3	199	401	597	1203	CoherentMotion_C#v1	0	1000
1341	0	4	42	0	2	3	3	256	344	768	1032	CoherentMotion_C#v1	0	1000
1468	0	2	23	1	3	3	3	143	457	429	1371	CoherentMotion_C#v1	0	1000
1529	0	2	23	2	1	3	3	143	457	429	1371	CoherentMotion_C#v1	0	1000
1621	1	5	51	3	3	3	3	312	288	936	864	CoherentMotion_C#v1	0	1000
1427	1	5	51	1	1	3	3	312	288	936	864	CoherentMotion_C#v1	0	1000
1498	1	5	51	0	0	3	3	312	288	936	864	CoherentMotion_C#v1	0	1000
1512	0	0	5	3	1	3	3	31	569	93	1707	CoherentMotion_C#v1	0	1000
1371	1	3	33	1	1	3	3	199	401	597	1203	CoherentMotion_C#v1	0	1000
1307	1	3	33	3	3	3	3	199	401	597	1203	CoherentMotion_C#v1	0	1000
1441	0	4	42	3	1	3	3	256	344	768	1032	CoherentMotion_C#v1	0	1000
1348	0	2	23	0	3	3	3	143	457	429	1371	CoherentMotion_C#v1	0	1000
1588	1	7	70	0	0	3	3	424	176	1272	528	CoherentMotion_C#v1	0	1000
1393	1	6	61	2	2	3	3	368	232	1104	696	CoherentMotion_C#v1	0	1000
1408	1	2	23	1	1	3	3	143	457	429	1371	CoherentMotion_C#v1	0	1000
1546	0	1	14	3	1	3	3	87	513	261	1539	CoherentMotion_C#v1	0	1000
1342	1	4	42	0	0	3	3	256	344	768	1032	CoherentMotion_C#v1	0	1000
1415	1	7	70	2	2	3	3	424	176	1272	528	CoherentMotion_C#v1	0	1000
1391	1	7	70	0	0	3	3	424	176	1272	528	CoherentMotion_C#v1	0	1000
1561	0	5	51	2	3	3	3	312	288	936	864	CoherentMotion_C#v1	0	1000
1309	0	0	5	2	1	3	3	31	569	93	1707	CoherentMotion_C#v1	0	1000
1372	1	5	51	1	1	3	3	312	288	936	864	CoherentMotion_C#v1	0	1000
1335	1	7	70	1	1	3	3	424	176	1272	528	CoherentMotion_C#v1	0	1000
1338	1	6	61	3	3	3	3	368	232	1104	696	CoherentMotion_C#v1	0	1000
1411	1	0	5	0	0	3	3	31	569	93	1707	CoherentMotion_C#v1	0	1000
1311	1	3	33	3	3	3	3	199	401	597	1203	CoherentMotion_C#v1	0	1000
1370	1	5	51	3	3	3	3	312	288	936	864	CoherentMotion_C#v1	0	1000
1298	1	3	33	1	1	3	3	199	401	597	1203	CoherentMotion_C#v1	0	1000
1464	0	0	5	0	3	3	3	31	569	93	1707	CoherentMotion_C#v1	0	1000
1107	1	2	23	0	0	3	3	143	457	429	1371	CoherentMotion_C#v1	0	1000
1107	1	6	61	2	2	3	3	368	232	1104	696	CoherentMotion_C#v1	0	1000
1027	1	5	51	3	3	3	3	312	288	936	864	CoherentMotion_C#v1	0	1000
1314	1	1	14	0	0	3	3	87	513	261	1539	CoherentMotion_C#v1	0	1000
1298	1	2	23	1	1	3	3	143	457	429	1371	CoherentMotion_C#v1	0	1000
1094	1	6	61	3	3	3	3	368	232	1104	696	CoherentMotion_C#v1	0	1000
1248	0	2	23	3	0	3	3	143	457	429	1371	CoherentMotion_C#v1	0	1000
1310	1	7	70	3	3	3	3	424	176	1272	528	CoherentMotion_C#v1	0	1000
1362	1	1	14	1	1	3	3	87	513	261	1539	CoherentMotion_C#v1	0	1000
1426	1	6	61	3	3	3	3	368	232	1104	696	CoherentMotion_C#v1	0	1000
1309	1	5	51	1	1	3	3	312	288	936	864	CoherentMotion_C#v1	0	1000
1346	1	5	51	2	2	3	3	312	288	936	864	CoherentMotion_C#v1	0	1000
1308	1	7	70	0	0	3	3	424	176	1272	528	CoherentMotion_C#v1	0	1000
1450	1	4	42	0	0	3	3	256	344	768	1032	CoherentMotion_C#v1	0	1000
1285	0	1	14	0	3	3	3	87	513	261	1539	CoherentMotion_C#v1	0	1000
1577	1	0	5	1	1	3	3	31	569	93	1707	CoherentMotion_C#v1	0	1000
1446	1	2	23	2	2	3	3	143	457	429	1371	CoherentMotion_C#v1	0	1000
1361	1	7	70	0	0	3	3	424	176	1272	528	CoherentMotion_C#v1	0	1000
1336	1	0	5	3	3	3	3	31	569	93	1707	CoherentMotion_C#v1	0	1000
1328	1	4	42	1	1	3	3	256	344	768	1032	CoherentMotion_C#v1	0	1000
1360	1	3	33	1	1	3	3	199	401	597	1203	CoherentMotion_C#v1	0	1000
1319	1	6	61	3	3	3	3	368	232	1104	696	CoherentMotion_C#v1	0	1000
1398	1	7	70	0	0	3	3	424	176	1272	528	CoherentMotion_C#v1	0	1000
1248	1	6	61	1	1	3	3	368	232	1104	696	CoherentMotion_C#v1	0	1000
1285	1	4	42	0	0	3	3	256	344	768	1032	CoherentMotion_C#v1	0	1000
1268	0	0	5	3	1	3	3	31	569	93	1707	CoherentMotion_C#v1	0	1000
1297	1	7	70	2	2	3	3	424	176	1272	528	CoherentMotion_C#v1	0	1000
1060	1	1	14	0	0	3	3	87	513	261	1539	CoherentMotion_C#v1	1	500
924	1	6	61	2	2	3	3	368	232	1104	696	CoherentMotion_C#v1	1	500
945	1	7	70	1	1	3	3	424	176	1272	528	CoherentMotion_C#v1	1	500
998	1	6	61	2	2	3	3	368	232	1104	696	CoherentMotion_C#v1	1	500
973	0	0	5	1	0	3	3	31	569	93	1707	CoherentMotion_C#v1	1	500
939	1	5	51	1	1	3	3	312	288	936	864	CoherentMotion_C#v1	1	500
944	1	1	14	1	1	3	3	87	513	261	1539	CoherentMotion_C#v1	1	500
1013	0	3	33	1	3	3	3	199	401	597	1203	CoherentMotion_C#v1	1	500
907	1	5	51	3	3	3	3	312	288	936	864	CoherentMotion_C#v1	1	500
1007	1	6	61	2	2	3	3	368	232	1104	696	CoherentMotion_C#v1	1	500
966	1	5	51	1	1	3	3	312	288	936	864	CoherentMotion_C#v1	1	500
987	1	5	51	2	2	3	3	312	288	936	864	CoherentMotion_C#v1	1	500
994	1	2	23	3	3	3	3	143	457	429	1371	CoherentMotion_C#v1	1	500
976	1	5	51	2	2	3	3	312	288	936	864	CoherentMotion_C#v1	1	500
901	1	7	70	3	3	3	3	424	176	1272	528	CoherentMotion_C#v1	1	500
954	1	5	51	1	1	3	3	312	288	936	864	CoherentMotion_C#v1	1	500
952	1	4	42	3	3	3	3	256	344	768	1032	CoherentMotion_C#v1	1	500
1441	1	1	14	2	2	3	3	87	513	261	1539	CoherentMotion_C#v1	1	500
1078	1	5	51	2	2	3	3	312	288	936	864	CoherentMotion_C#v1	1	500
1055	1	4	42	2	2	3	3	256	344	768	1032	CoherentMotion_C#v1	1	500
982	1	6	61	2	2	3	3	368	232	1104	696	CoherentMotion_C#v1	1	500
1142	1	4	42	0	0	3	3	256	344	768	1032	CoherentMotion_C#v1	1	500
1109	1	7	70	3	3	3	3	424	176	1272	528	CoherentMotion_C#v1	1	500
1101	1	5	51	0	0	3	3	312	288	936	864	CoherentMotion_C#v1	1	500
1018	1	6	61	0	0	3	3	368	232	1104	696	CoherentMotion_C#v1	1	500
1037	1	0	5	1	1	3	3	31	569	93	1707	CoherentMotion_C#v1	1	500
1039	1	4	42	1	1	3	3	256	344	768	1032	CoherentMotion_C#v1	1	500
1023	1	7	70	1	1	3	3	424	176	1272	528	CoherentMotion_C#v1	1	500
998	1	4	42	0	0	3	3	256	344	768	1032	CoherentMotion_C#v1	1	500
1102	1	4	42	0	0	3	3	256	344	768	1032	CoherentMotion_C#v1	1	500
1182	1	7	70	0	0	3	3	424	176	1272	528	CoherentMotion_C#v1	1	500
953	1	3	33	2	2	3	3	199	401	597	1203	CoherentMotion_C#v1	1	500
959	0	1	14	2	1	3	3	87	513	261	1539	CoherentMotion_C#v1	1	500
1124	0	1	14	2	1	3	3	87	513	261	1539	CoherentMotion_C#v1	1	500
893	1	5	51	3	3	3	3	312	288	936	864	CoherentMotion_C#v1	1	500
1001	1	6	61	3	3	3	3	368	232	1104	696	CoherentMotion_C#v1	1	500
1213	0	2	23	1	2	3	3	143	457	429	1371	CoherentMotion_C#v1	1	500
1221	1	0	5	3	3	3	3	31	569	93	1707	CoherentMotion_C#v1	1	500
1015	0	2	23	2	3	3	3	143	457	429	1371	CoherentMotion_C#v1	1	500
1343	0	1	14	3	0	3	3	87	513	261	1539	CoherentMotion_C#v1	1	500
983	1	1	14	3	3	3	3	87	513	261	1539	CoherentMotion_C#v1	1	500
1004	1	1	14	1	1	3	3	87	513	261	1539	CoherentMotion_C#v1	1	500
1013	1	4	42	1	1	3	3	256	344	768	1032	CoherentMotion_C#v1	1	500
980	1	6	61	3	3	3	3	368	232	1104	696	CoherentMotion_C#v1	1	500
1057	1	2	23	1	1	3	3	143	457	429	1371	CoherentMotion_C#v1	1	500
1017	0	6	61	2	3	3	3	368	232	1104	696	CoherentMotion_C#v1	1	500
1031	0	3	33	0	1	3	3	199	401	597	1203	CoherentMotion_C#v1	1	500
1023	1	3	33	2	2	3	3	199	401	597	1203	CoherentMotion_C#v1	1	500
1019	1	1	14	0	0	3	3	87	513	261	1539	CoherentMotion_C#v1	1	500
990	0	0	5	3	1	3	3	31	569	93	1707	CoherentMotion_C#v1	1	500
1085	1	4	42	0	0	3	3	256	344	768	1032	CoherentMotion_C#v1	1	500
1058	1	5	51	2	2	3	3	312	288	936	864	CoherentMotion_C#v1	1	500
991	1	6	61	3	3	3	3	368	232	1104	696	CoherentMotion_C#v1	1	500
1029	1	6	61	0	0	3	3	368	232	1104	696	CoherentMotion_C#v1	1	500
1011	0	2	23	3	1	3	3	143	457	429	1371	CoherentMotion_C#v1	1	500
1001	0	0	5	0	1	3	3	31	569	93	1707	CoherentMotion_C#v1	1	500
1485	1	2	23	2	2	3	3	143	457	429	1371	CoherentMotion_C#v1	1	500
1035	0	4	42	1	0	3	3	256	344	768	1032	CoherentMotion_C#v1	1	500
1044	1	2	23	3	3	3	3	143	457	429	1371	CoherentMotion_C#v1	1	500
1019	1	6	61	2	2	3	3	368	232	1104	696	CoherentMotion_C#v1	1	500
1067	1	2	23	0	0	3	3	143	457	429	1371	CoherentMotion_C#v1	1	500
972	0	0	5	0	3	3	3	31	569	93	1707	CoherentMotion_C#v1	1	500
953	1	4	42	1	1	3	3	256	344	768	1032	CoherentMotion_C#v1	1	500
1078	0	0	5	0	1	3	3	31	569	93	1707	CoherentMotion_C#v1	1	500
1062	1	4	42	0	0	3	3	256	344	768	1032	CoherentMotion_C#v1	1	500
1112	1	0	5	2	2	3	3	31	569	93	1707	CoherentMotion_C#v1	1	500
969	0	2	23	3	1	3	3	143	457	429	1371	CoherentMotion_C#v1	1	500
1119	0	3	33	1	2	3	3	199	401	597	1203	CoherentMotion_C#v1	1	500
1025	0	3	33	1	0	3	3	199	401	597	1203	CoherentMotion_C#v1	1	500
889	1	3	33	1	1	3	3	199	401	597	1203	CoherentMotion_C#v1	1	500
1050	1	4	42	2	2	3	3	256	344	768	1032	CoherentMotion_C#v1	1	500
972	1	4	42	0	0	3	3	256	344	768	1032	CoherentMotion_C#v1	1	500
1137	1	5	51	2	2	3	3	312	288	936	864	CoherentMotion_C#v1	1	500
954	0	0	5	0	1	3	3	31	569	93	1707	CoherentMotion_C#v1	1	500
1025	0	1	14	3	2	3	3	87	513	261	1539	CoherentMotion_C#v1	1	500
1064	1	5	51	2	2	3	3	312	288	936	864	CoherentMotion_C#v1	1	500
953	0	0	5	1	0	3	3	31	569	93	1707	CoherentMotion_C#v1	1	500
893	1	7	70	3	3	3	3	424	176	1272	528	CoherentMotion_C#v1	1	500
986	1	5	51	2	2	3	3	312	288	936	864	CoherentMotion_C#v1	1	500
1080	0	1	14	2	0	3	3	87	513	261	1539	CoherentMotion_C#v1	1	500
920	0	1	14	0	1	3	3	87	513	261	1539	CoherentMotion_C#v1	1	500
868	1	6	61	3	3	3	3	368	232	1104	696	CoherentMotion_C#v1	1	500
1032	1	3	33	2	2	3	3	199	401	597	1203	CoherentMotion_C#v1	1	500
1023	0	3	33	2	3	3	3	199	401	597	1203	CoherentMotion_C#v1	1	500
1094	0	0	5	1	3	3	3	31	569	93	1707	CoherentMotion_C#v1	1	500
947	1	7	70	2	2	3	3	424	176	1272	528	CoherentMotion_C#v1	1	500
1061	1	1	14	0	0	3	3	87	513	261	1539	CoherentMotion_C#v1	1	500
940	1	3	33	1	1	3	3	199	401	597	1203	CoherentMotion_C#v1	1	500
1042	1	3	33	2	2	3	3	199	401	597	1203	CoherentMotion_C#v1	1	500
1153	1	3	33	2	2	3	3	199	401	597	1203	CoherentMotion_C#v1	1	500
1091	0	4	42	3	1	3	3	256	344	768	1032	CoherentMotion_C#v1	1	500
868	1	7	70	2	2	3	3	424	176	1272	528	CoherentMotion_C#v1	1	500
887	1	7	70	1	1	3	3	424	176	1272	528	CoherentMotion_C#v1	1	500
955	1	4	42	2	2	3	3	256	344	768	1032	CoherentMotion_C#v1	1	500
952	1	6	61	3	3	3	3	368	232	1104	696	CoherentMotion_C#v1	1	500
966	1	2	23	1	1	3	3	143	457	429	1371	CoherentMotion_C#v1	1	500
1003	1	3	33	3	3	3	3	199	401	597	1203	CoherentMotion_C#v1	1	500
935	1	3	33	3	3	3	3	199	401	597	1203	CoherentMotion_C#v1	1	500
974	1	0	5	0	0	3	3	31	569	93	1707	CoherentMotion_C#v1	1	500
988	1	3	33	2	2	3	3	199	401	597	1203	CoherentMotion_C#v1	1	500
978	0	0	5	3	1	3	3	31	569	93	1707	CoherentMotion_C#v1	1	500
903	1	5	51	3	3	3	3	312	288	936	864	CoherentMotion_C#v1	1	500
915	1	3	33	3	3	3	3	199	401	597	1203	CoherentMotion_C#v1	1	500
879	1	4	42	2	2	3	3	256	344	768	1032	CoherentMotion_C#v1	1	500
890	1	4	42	1	1	3	3	256	344	768	1032	CoherentMotion_C#v1	1	500
834	1	6	61	3	3	3	3	368	232	1104	696	CoherentMotion_C#v1	1	500
977	1	3	33	1	1	3	3	199	401	597	1203	CoherentMotion_C#v1	1	500
1077	0	1	14	1	2	3	3	87	513	261	1539	CoherentMotion_C#v1	1	500
799	1	1	14	1	1	3	3	87	513	261	1539	CoherentMotion_C#v1	1	500
953	1	6	61	2	2	3	3	368	232	1104	696	CoherentMotion_C#v1	1	500
1038	1	4	42	1	1	3	3	256	344	768	1032	CoherentMotion_C#v1	1	500
1022	1	1	14	1	1	3	3	87	513	261	1539	CoherentMotion_C#v1	1	500
1116	1	0	5	2	2	3	3	31	569	93	1707	CoherentMotion_C#v1	1	500
1085	1	4	42	2	2	3	3	256	344	768	1032	CoherentMotion_C#v1	1	500
1222	0	1	14	0	2	3	3	87	513	261	1539	CoherentMotion_C#v1	1	500
1059	0	2	23	2	3	3	3	143	457	429	1371	CoherentMotion_C#v1	1	500
971	1	5	51	2	2	3	3	312	288	936	864	CoherentMotion_C#v1	1	500
993	1	7	70	2	2	3	3	424	176	1272	528	CoherentMotion_C#v1	1	500
920	1	6	61	0	0	3	3	368	232	1104	696	CoherentMotion_C#v1	1	500
819	1	6	61	2	2	3	3	368	232	1104	696	CoherentMotion_C#v1	1	500
870	1	6	61	2	2	3	3	368	232	1104	696	CoherentMotion_C#v1	1	500
757	1	4	42	1	1	3	3	256	344	768	1032	CoherentMotion_C#v1	1	500
833	1	4	42	2	2	3	3	256	344	768	1032	CoherentMotion_C#v1	1	500
906	1	5	51	2	2	3	3	312	288	936	864	CoherentMotion_C#v1	1	500
927	0	2	23	0	2	3	3	143	457	429	1371	CoherentMotion_C#v1	1	500
940	0	2	23	2	0	3	3	143	457	429	1371	CoherentMotion_C#v1	1	500
898	0	0	5	0	1	3	3	31	569	93	1707	CoherentMotion_C#v1	1	500
909	1	2	23	0	0	3	3	143	457	429	1371	CoherentMotion_C#v1	1	500
1130	1	3	33	3	3	3	3	199	401	597	1203	CoherentMotion_C#v1	1	500
963	1	6	61	1	1	3	3	368	232	1104	696	CoherentMotion_C#v1	1	500
773	1	7	70	1	1	3	3	424	176	1272	528	CoherentMotion_C#v1	1	500
886	0	0	5	3	2	3	3	31	569	93	1707	CoherentMotion_C#v1	1	500
733	1	6	61	3	3	3	3	368	232	1104	696	CoherentMotion_C#v1	1	500
825	1	1	14	0	0	3	3	87	513	261	1539	CoherentMotion_C#v1	1	500
1403	1	4	42	2	2	3	3	256	344	768	1032	CoherentMotion_C#v1	1	500
815	1	6	61	0	0	3	3	368	232	1104	696	CoherentMotion_C#v1	1	500
873	1	3	33	0	0	3	3	199	401	597	1203	CoherentMotion_C#v1	1	500
893	1	0	5	1	1	3	3	31	569	93	1707	CoherentMotion_C#v1	1	500
922	1	3	33	3	3	3	3	199	401	597	1203	CoherentMotion_C#v1	1	500
949	1	2	23	2	2	3	3	143	457	429	1371	CoherentMotion_C#v1	1	500
809	1	7	70	2	2	3	3	424	176	1272	528	CoherentMotion_C#v1	1	500
668	1	4	42	1	1	3	3	256	344	768	1032	CoherentMotion_C#v1	1	500
794	1	6	61	2	2	3	3	368	232	1104	696	CoherentMotion_C#v1	1	500
819	1	2	23	3	3	3	3	143	457	429	1371	CoherentMotion_C#v1	1	500
694	1	7	70	0	0	3	3	424	176	1272	528	CoherentMotion_C#v1	1	500
636	1	6	61	1	1	3	3	368	232	1104	696	CoherentMotion_C#v1	1	500
641	1	5	51	1	1	3	3	312	288	936	864	CoherentMotion_C#v1	1	500
668	1	5	51	0	0	3	3	312	288	936	864	CoherentMotion_C#v1	1	500
910	0	1	14	1	3	3	3	87	513	261	1539	CoherentMotion_C#v1	1	500
656	1	5	51	3	3	3	3	312	288	936	864	CoherentMotion_C#v1	1	500
919	0	1	14	0	3	3	3	87	513	261	1539	CoherentMotion_C#v1	1	500
884	0	0	5	3	0	3	3	31	569	93	1707	CoherentMotion_C#v1	1	500
830	1	6	61	0	0	3	3	368	232	1104	696	CoherentMotion_C#v1	1	500
1128	0	1	14	1	2	3	3	87	513	261	1539	CoherentMotion_C#v1	1	500
755	1	1	14	1	1	3	3	87	513	261	1539	CoherentMotion_C#v1	1	500
748	1	5	51	0	0	3	3	312	288	936	864	CoherentMotion_C#v1	1	500
1117	0	0	5	2	1	3	3	31	569	93	1707	CoherentMotion_C#v1	1	500
748	1	6	61	2	2	3	3	368	232	1104	696	CoherentMotion_C#v1	1	500
1029	0	1	14	2	3	3	3	87	513	261	1539	CoherentMotion_C#v1	1	500
1100	1	1	14	0	0	3	3	87	513	261	1539	CoherentMotion_C#v1	1	500
734	1	5	51	3	3	3	3	312	288	936	864	CoherentMotion_C#v1	1	500
837	1	7	70	0	0	3	3	424	176	1272	528	CoherentMotion_C#v1	1	500
936	1	3	33	2	2	3	3	199	401	597	1203	CoherentMotion_C#v1	1	500
708	1	7	70	0	0	3	3	424	176	1272	528	CoherentMotion_C#v1	1	500
828	1	3	33	0	0	3	3	199	401	597	1203	CoherentMotion_C#v1	1	500
786	0	0	5	1	3	3	3	31	569	93	1707	CoherentMotion_C#v1	1	500
671	1	7	70	3	3	3	3	424	176	1272	528	CoherentMotion_C#v1	1	500
669	1	5	51	1	1	3	3	312	288	936	864	CoherentMotion_C#v1	1	500
675	1	7	70	0	0	3	3	424	176	1272	528	CoherentMotion_C#v1	1	500
712	1	7	70	2	2	3	3	424	176	1272	528	CoherentMotion_C#v1	1	500
1152	0	0	5	1	2	3	3	31	569	93	1707	CoherentMotion_C#v1	1	500
840	1	5	51	2	2	3	3	312	288	936	864	CoherentMotion_C#v1	1	500
908	0	2	23	0	1	3	3	143	457	429	1371	CoherentMotion_C#v1	1	500
857	0	1	14	0	1	3	3	87	513	261	1539	CoherentMotion_C#v1	1	500
963	0	0	5	2	3	3	3	31	569	93	1707	CoherentMotion_C#v1	1	500
850	0	0	5	0	2	3	3	31	569	93	1707	CoherentMotion_C#v1	1	500
700	1	3	33	0	0	3	3	199	401	597	1203	CoherentMotion_C#v1	1	500
891	1	2	23	0	0	3	3	143	457	429	1371	CoherentMotion_C#v1	1	500
846	1	3	33	2	2	3	3	199	401	597	1203	CoherentMotion_C#v1	1	500
734	0	0	5	3	1	3	3	31	569	93	1707	CoherentMotion_C#v1	1	500
858	0	3	33	0	1	3	3	199	401	597	1203	CoherentMotion_C#v1	1	500
804	1	7	70	1	1	3	3	424	176	1272	528	CoherentMotion_C#v1	1	500
702	1	5	51	1	1	3	3	312	288	936	864	CoherentMotion_C#v1	1	500
913	0	0	5	0	3	3	3	31	569	93	1707	CoherentMotion_C#v1	1	500
905	0	1	14	3	2	3	3	87	513	261	1539	CoherentMotion_C#v1	1	500
1094	1	5	51	2	2	3	3	312	288	936	864	CoherentMotion_C#v1	1	500
956	1	1	14	3	3	3	3	87	513	261	1539	CoherentMotion_C#v1	1	500
963	1	2	23	3	3	3	3	143	457	429	1371	CoherentMotion_C#v1	1	500
880	1	4	42	3	3	3	3	256	344	768	1032	CoherentMotion_C#v1	1	500
877	1	6	61	0	0	3	3	368	232	1104	696	CoherentMotion_C#v1	1	500
856	1	6	61	2	2	3	3	368	232	1104	696	CoherentMotion_C#v1	1	500
675	1	6	61	3	3	3	3	368	232	1104	696	CoherentMotion_C#v1	1	500
1053	0	0	5	0	2	3	3	31	569	93	1707	CoherentMotion_C#v1	1	500
881	1	3	33	2	2	3	3	199	401	597	1203	CoherentMotion_C#v1	1	500
652	1	6	61	1	1	3	3	368	232	1104	696	CoherentMotion_C#v1	1	500
678	1	2	23	0	0	3	3	143	457	429	1371	CoherentMotion_C#v1	1	500
727	1	6	61	2	2	3	3	368	232	1104	696	CoherentMotion_C#v1	1	500
691	1	2	23	1	1	3	3	143	457	429	1371	CoherentMotion_C#v1	1	500
789	1	4	42	2	2	3	3	256	344	768	1032	CoherentMotion_C#v1	1	500
632	1	5	51	0	0	3	3	312	288	936	864	CoherentMotion_C#v1	1	500
837	0	1	14	1	2	3	3	87	513	261	1539	CoherentMotion_C#v1	1	500
720	1	7	70	3	3	3	3	424	176	1272	528	CoherentMotion_C#v1	1	500
723	1	2	23	0	0	3	3	143	457	429	1371	CoherentMotion_C#v1	1	500
833	1	4	42	2	2	3	3	256	344	768	1032	CoherentMotion_C#v1	1	500
637	1	7	70	1	1	3	3	424	176	1272	528	CoherentMotion_C#v1	1	500
690	1	3	33	2	2	3	3	199	401	597	1203	CoherentMotion_C#v1	1	500
655	1	7	70	1	1	3	3	424	176	1272	528	CoherentMotion_C#v1	1	500
629	1	3	33	1	1	3	3	199	401	597	1203	CoherentMotion_C#v1	1	500
655	1	3	33	3	3	3	3	199	401	597	1203	CoherentMotion_C#v1	1	500
800	0	1	14	0	2	3	3	87	513	261	1539	CoherentMotion_C#v1	1	500
635	1	5	51	0	0	3	3	312	288	936	864	CoherentMotion_C#v1	1	500
680	1	3	33	0	0	3	3	199	401	597	1203	CoherentMotion_C#v1	1	500
803	0	1	14	2	0	3	3	87	513	261	1539	CoherentMotion_C#v1	1	500
695	1	1	14	0	0	3	3	87	513	261	1539	CoherentMotion_C#v1	1	500
734	1	2	23	0	0	3	3	143	457	429	1371	CoherentMotion_C#v1	1	500
734	1	1	14	3	3	3	3	87	513	261	1539	CoherentMotion_C#v1	1	500
574	1	6	61	1	1	3	3	368	232	1104	696	CoherentMotion_C#v1	1	500
656	1	6	61	1	1	3	3	368	232	1104	696	CoherentMotion_C#v1	1	500
526	1	2	23	1	1	3	3	143	457	429	1371	CoherentMotion_C#v1	1	500
616	1	6	61	3	3	3	3	368	232	1104	696	CoherentMotion_C#v1	1	500
523	1	4	42	3	3	3	3	256	344	768	1032	CoherentMotion_C#v1	1	500
525	1	4	42	3	3	3	3	256	344	768	1032	CoherentMotion_C#v1	1	500
699	1	3	33	0	0	3	3	199	401	597	1203	CoherentMotion_C#v1	1	500
722	1	4	42	2	2	3	3	256	344	768	1032	CoherentMotion_C#v1	1	500
1170	0	0	5	2	1	3	3	31	569	93	1707	CoherentMotion_C#v1	1	500
579	1	5	51	0	0	3	3	312	288	936	864	CoherentMotion_C#v1	1	500
679	1	3	33	1	1	3	3	199	401	597	1203	CoherentMotion_C#v1	1	500
606	1	4	42	3	3	3	3	256	344	768	1032	CoherentMotion_C#v1	1	500
1017	1	2	23	3	3	3	3	143	457	429	1371	CoherentMotion_C#v1	1	500
666	1	4	42	0	0	3	3	256	344	768	1032	CoherentMotion_C#v1	1	500
640	1	2	23	0	0	3	3	143	457	429	1371	CoherentMotion_C#v1	1	500
966	0	1	14	1	2	3	3	87	513	261	1539	CoherentMotion_C#v1	1	500
587	1	6	61	1	1	3	3	368	232	1104	696	CoherentMotion_C#v1	1	500
630	0	1	14	0	3	3	3	87	513	261	1539	CoherentMotion_C#v1	1	500
684	1	3	33	2	2	3	3	199	401	597	1203	CoherentMotion_C#v1	1	500
945	1	0	5	2	2	3	3	31	569	93	1707	CoherentMotion_C#v1	1	500
702	1	5	51	0	0	3	3	312	288	936	864	CoherentMotion_C#v1	1	500
741	1	2	23	2	2	3	3	143	457	429	1371	CoherentMotion_C#v1	1	500
710	1	0	5	3	3	3	3	31	569	93	1707	CoherentMotion_C#v1	1	500
692	1	7	70	0	0	3	3	424	176	1272	528	CoherentMotion_C#v1	1	500
571	1	7	70	0	0	3	3	424	176	1272	528	CoherentMotion_C#v1	1	500
564	1	6	61	0	0	3	3	368	232	1104	696	CoherentMotion_C#v1	1	500
604	1	4	42	1	1	3	3	256	344	768	1032	CoherentMotion_C#v1	1	500
608	1	7	70	0	0	3	3	424	176	1272	528	CoherentMotion_C#v1	1	500
716	1	6	61	2	2	3	3	368	232	1104	696	CoherentMotion_C#v1	1	500
738	1	7	70	2	2	3	3	424	176	1272	528	CoherentMotion_C#v1	1	500
651	1	6	61	0	0	3	3	368	232	1104	696	CoherentMotion_C#v1	1	500
641	1	3	33	3	3	3	3	199	401	597	1203	CoherentMotion_C#v1	1	500
1597	0	0	5	3	1	3	3	31	569	93	1707	CoherentMotion_C#v1	1	500
640	1	7	70	3	3	3	3	424	176	1272	528	CoherentMotion_C#v1	1	500
970	0	0	5	0	2	3	3	31	569	93	1707	CoherentMotion_C#v1	1	500
839	1	0	5	0	0	3	3	31	569	93	1707	CoherentMotion_C#v1	1	500
849	0	1	14	3	0	3	3	87	513	261	1539	CoherentMotion_C#v1	1	500
713	0	0	5	2	3	3	3	31	569	93	1707	CoherentMotion_C#v1	1	500
613	1	7	70	1	1	3	3	424	176	1272	528	CoherentMotion_C#v1	1	500
544	1	6	61	3	3	3	3	368	232	1104	696	CoherentMotion_C#v1	1	500
780	1	3	33	2	2	3	3	199	401	597	1203	CoherentMotion_C#v1	1	500
733	0	0	5	3	0	3	3	31	569	93	1707	CoherentMotion_C#v1	1	500
589	1	7	70	1	1	3	3	424	176	1272	528	CoherentMotion_C#v1	1	500
706	1	7	70	2	2	3	3	424	176	1272	528	CoherentMotion_C#v1	1	500
681	1	4	42	0	0	3	3	256	344	768	1032	CoherentMotion_C#v1	1	500
985	0	0	5	0	3	3	3	31	569	93	1707	CoherentMotion_C#v1	1	500
1235	0	0	5	3	1	3	3	31	569	93	1707	CoherentMotion_C#v1	1	500
640	1	4	42	2	2	3	3	256	344	768	1032	CoherentMotion_C#v1	1	500
725	0	1	14	3	2	3	3	87	513	261	1539	CoherentMotion_C#v1	1	500
648	1	7	70	0	0	3	3	424	176	1272	528	CoherentMotion_C#v1	1	500
951	1	4	42	0	0	3	3	256	344	768	1032	CoherentMotion_C#v1	1	500
669	1	3	33	3	3	3	3	199	401	597	1203	CoherentMotion_C#v1	1	500
571	1	3	33	1	1	3	3	199	401	597	1203	CoherentMotion_C#v1	1	500
595	1	3	33	3	3	3	3	199	401	597	1203	CoherentMotion_C#v1	1	500
731	1	4	42	2	2	3	3	256	344	768	1032	CoherentMotion_C#v1	1	500
1114	0	2	23	1	3	3	3	143	457	429	1371	CoherentMotion_C#v1	1	500
620	1	3	33	1	1	3	3	199	401	597	1203	CoherentMotion_C#v1	1	500
714	1	0	5	1	1	3	3	31	569	93	1707	CoherentMotion_C#v1	1	500
760	1	2	23	1	1	3	3	143	457	429	1371	CoherentMotion_C#v1	1	500
708	1	4	42	0	0	3	3	256	344	768	1032	CoherentMotion_C#v1	1	500
864	0	0	5	2	0	3	3	31	569	93	1707	CoherentMotion_C#v1	1	500
595	1	7	70	3	3	3	3	424	176	1272	528	CoherentMotion_C#v1	1	500
559	1	6	61	0	0	3	3	368	232	1104	696	CoherentMotion_C#v1	1	500
897	0	1	14	3	2	3	3	87	513	261	1539	CoherentMotion_C#v1	1	500
542	1	7	70	3	3	3	3	424	176	1272	528	CoherentMotion_C#v1	1	500
593	1	5	51	1	1	3	3	312	288	936	864	CoherentMotion_C#v1	1	500
596	1	3	33	1	1	3	3	199	401	597	1203	CoherentMotion_C#v1	1	500
568	1	5	51	3	3	3	3	312	288	936	864	CoherentMotion_C#v1	1	500
524	1	5	51	3	3	3	3	312	288	936	864	CoherentMotion_C#v1	1	500
662	1	1	14	1	1	3	3	87	513	261	1539	CoherentMotion_C#v1	1	500
548	1	5	51	0	0	3	3	312	288	936	864	CoherentMotion_C#v1	1	500
727	1	1	14	1	1	3	3	87	513	261	1539	CoherentMotion_C#v1	1	500
687	1	3	33	0	0	3	3	199	401	597	1203	CoherentMotion_C#v1	1	500
861	0	2	23	0	3	3	3	143	457	429	1371	CoherentMotion_C#v1	1	500
648	1	4	42	2	2	3	3	256	344	768	1032	CoherentMotion_C#v1	1	500
670	1	1	14	2	2	3	3	87	513	261	1539	CoherentMotion_C#v1	1	500
676	1	7	70	2	2	3	3	424	176	1272	528	CoherentMotion_C#v1	1	500
883	1	1	14	3	3	3	3	87	513	261	1539	CoherentMotion_C#v1	1	500
734	1	4	42	0	0	3	3	256	344	768	1032	CoherentMotion_C#v1	1	500
580	1	4	42	1	1	3	3	256	344	768	1032	CoherentMotion_C#v1	1	500
551	1	2	23	3	3	3	3	143	457	429	1371	CoherentMotion_C#v1	1	500
667	1	4	42	0	0	3	3	256	344	768	1032	CoherentMotion_C#v1	1	500
776	1	0	5	1	1	3	3	31	569	93	1707	CoherentMotion_C#v1	1	500
714	1	2	23	0	0	3	3	143	457	429	1371	CoherentMotion_C#v1	1	500
634	0	0	5	3	0	3	3	31	569	93	1707	CoherentMotion_C#v1	1	500
1935	0	7	70	3	1	3	3	424	176	1272	528	CoherentMotion_C#v1	1	500
727	0	0	5	2	0	3	3	31	569	93	1707	CoherentMotion_C#v1	1	500
654	1	5	51	2	2	3	3	312	288	936	864	CoherentMotion_C#v1	1	500
578	1	4	42	2	2	3	3	256	344	768	1032	CoherentMotion_C#v1	1	500
743	0	0	5	0	3	3	3	31	569	93	1707	CoherentMotion_C#v1	1	500
662	1	2	23	0	0	3	3	143	457	429	1371	CoherentMotion_C#v1	1	500
941	1	2	23	1	1	3	3	143	457	429	1371	CoherentMotion_C#v1	1	500
602	1	7	70	3	3	3	3	424	176	1272	528	CoherentMotion_C#v1	1	500
878	0	0	5	2	0	3	3	31	569	93	1707	CoherentMotion_C#v1	1	500
770	1	2	23	0	0	3	3	143	457	429	1371	CoherentMotion_C#v1	1	500
723	1	7	70	0	0	3	3	424	176	1272	528	CoherentMotion_C#v1	1	500
665	1	5	51	2	2	3	3	312	288	936	864	CoherentMotion_C#v1	1	500
624	1	5	51	3	3	3	3	312	288	936	864	CoherentMotion_C#v1	1	500
589	1	5	51	0	0	3	3	312	288	936	864	CoherentMotion_C#v1	1	500
585	1	4	42	1	1	3	3	256	344	768	1032	CoherentMotion_C#v1	1	500
669	1	4	42	2	2	3	3	256	344	768	1032	CoherentMotion_C#v1	1	500
546	1	4	42	0	0	3	3	256	344	768	1032	CoherentMotion_C#v1	1	500
519	1	0	5	3	3	3	3	31	569	93	1707	CoherentMotion_C#v1	1	500
1248	1	4	42	1	1	3	3	256	344	768	1032	CoherentMotion_C#v1	1	500
733	1	3	33	2	2	3	3	199	401	597	1203	CoherentMotion_C#v1	1	500
745	1	2	23	2	2	3	3	143	457	429	1371	CoherentMotion_C#v1	1	500
676	1	2	23	0	0	3	3	143	457	429	1371	CoherentMotion_C#v1	1	500
574	1	6	61	3	3	3	3	368	232	1104	696	CoherentMotion_C#v1	1	500
838	1	3	33	2	2	3	3	199	401	597	1203	CoherentMotion_C#v1	1	500
624	1	5	51	0	0	3	3	312	288	936	864	CoherentMotion_C#v1	1	500
533	1	7	70	3	3	3	3	424	176	1272	528	CoherentMotion_C#v1	1	500
636	1	3	33	0	0	3	3	199	401	597	1203	CoherentMotion_C#v1	1	500
693	1	0	5	1	1	3	3	31	569	93	1707	CoherentMotion_C#v1	1	500
611	1	2	23	1	1	3	3	143	457	429	1371	CoherentMotion_C#v1	1	500
648	1	3	33	1	1	3	3	199	401	597	1203	CoherentMotion_C#v1	1	500
524	1	6	61	3	3	3	3	368	232	1104	696	CoherentMotion_C#v1	1	500
552	1	4	42	1	1	3	3	256	344	768	1032	CoherentMotion_C#v1	1	500
1136	1	7	70	3	3	3	3	424	176	1272	528	CoherentMotion_C#v1	1	500
532	1	4	42	1	1	3	3	256	344	768	1032	CoherentMotion_C#v1	1	500
758	1	6	61	1	1	3	3	368	232	1104	696	CoherentMotion_C#v1	1	500
547	1	5	51	1	1	3	3	312	288	936	864	CoherentMotion_C#v1	1	500
610	1	5	51	3	3	3	3	312	288	936	864	CoherentMotion_C#v1	1	500
790	1	1	14	2	2	3	3	87	513	261	1539	CoherentMotion_C#v1	1	500
774	1	2	23	2	2	3	3	143	457	429	1371	CoherentMotion_C#v1	1	500
735	0	0	5	3	2	3	3	31	569	93	1707	CoherentMotion_C#v1	1	500
912	1	3	33	2	2	3	3	199	401	597	1203	CoherentMotion_C#v1	1	500
651	0	0	5	2	1	3	3	31	569	93	1707	CoherentMotion_C#v1	1	500
600	1	7	70	2	2	3	3	424	176	1272	528	CoherentMotion_C#v1	1	500
555	1	5	51	2	2	3	3	312	288	936	864	CoherentMotion_C#v1	1	500
935	0	2	23	0	3	3	3	143	457	429	1371	CoherentMotion_C#v1	1	500
628	1	5	51	1	1	3	3	312	288	936	864	CoherentMotion_C#v1	1	500
536	1	6	61	3	3	3	3	368	232	1104	696	CoherentMotion_C#v1	1	500
659	1	7	70	1	1	3	3	424	176	1272	528	CoherentMotion_C#v1	1	500
990	0	2	23	1	2	3	3	143	457	429	1371	CoherentMotion_C#v1	1	500
647	1	6	61	1	1	3	3	368	232	1104	696	CoherentMotion_C#v1	1	500
788	0	1	14	2	1	3	3	87	513	261	1539	CoherentMotion_C#v1	1	500
707	1	5	51	1	1	3	3	312	288	936	864	CoherentMotion_C#v1	1	500
666	1	7	70	2	2	3	3	424	176	1272	528	CoherentMotion_C#v1	1	500
522	1	2	23	0	0	3	3	143	457	429	1371	CoherentMotion_C#v1	1	500
1118	1	5	51	1	1	3	3	312	288	936	864	CoherentMotion_C#v1	1	500
725	1	1	14	3	3	3	3	87	513	261	1539	CoherentMotion_C#v1	1	500
574	1	5	51	0	0	3	3	312	288	936	864	CoherentMotion_C#v1	1	500
539	1	7	70	2	2	3	3	424	176	1272	528	CoherentMotion_C#v1	1	500
725	1	4	42	2	2	3	3	256	344	768	1032	CoherentMotion_C#v1	1	500
683	1	7	70	0	0	3	3	424	176	1272	528	CoherentMotion_C#v1	1	500
623	1	7	70	1	1	3	3	424	176	1272	528	CoherentMotion_C#v1	1	500
799	1	5	51	2	2	3	3	312	288	936	864	CoherentMotion_C#v1	1	500
1025	0	2	23	3	2	3	3	143	457	429	1371	CoherentMotion_C#v1	1	500
630	1	3	33	0	0	3	3	199	401	597	1203	CoherentMotion_C#v1	1	500
763	0	0	5	2	1	3	3	31	569	93	1707	CoherentMotion_C#v1	1	500
613	1	2	23	3	3	3	3	143	457	429	1371	CoherentMotion_C#v1	1	500
745	1	1	14	2	2	3	3	87	513	261	1539	CoherentMotion_C#v1	1	500
578	1	5	51	3	3	3	3	312	288	936	864	CoherentMotion_C#v1	1	500
629	1	6	61	1	1	3	3	368	232	1104	696	CoherentMotion_C#v1	1	500
706	1	1	14	0	0	3	3	87	513	261	1539	CoherentMotion_C#v1	1	500
926	0	1	14	2	1	3	3	87	513	261	1539	CoherentMotion_C#v1	1	500
679	1	2	23	2	2	3	3	143	457	429	1371	CoherentMotion_C#v1	1	500
597	1	4	42	1	1	3	3	256	344	768	1032	CoherentMotion_C#v1	1	500
984	1	1	14	0	0	3	3	87	513	261	1539	CoherentMotion_C#v1	1	500
622	1	7	70	0	0	3	3	424	176	1272	528	CoherentMotion_C#v1	1	500
594	1	5	51	3	3	3	3	312	288	936	864	CoherentMotion_C#v1	1	500
630	1	3	33	0	0	3	3	199	401	597	1203	CoherentMotion_C#v1	1	500
764	1	0	5	2	2	3	3	31	569	93	1707	CoherentMotion_C#v1	1	500
548	1	6	61	1	1	3	3	368	232	1104	696	CoherentMotion_C#v1	1	500
632	1	6	61	0	0	3	3	368	232	1104	696	CoherentMotion_C#v1	1	500
741	1	5	51	2	2	3	3	312	288	936	864	CoherentMotion_C#v1	1	500
526	1	7	70	1	1	3	3	424	176	1272	528	CoherentMotion_C#v1	1	500
624	1	6	61	1	1	3	3	368	232	1104	696	CoherentMotion_C#v1	1	500
1137	1	3	33	1	1	3	3	199	401	597	1203	CoherentMotion_C#v1	1	500
779	1	2	23	2	2	3	3	143	457	429	1371	CoherentMotion_C#v1	1	500
767	0	1	14	1	2	3	3	87	513	261	1539	CoherentMotion_C#v1	1	500
702	1	6	61	2	2	3	3	368	232	1104	696	CoherentMotion_C#v1	1	500
666	1	5	51	0	0	3	3	312	288	936	864	CoherentMotion_C#v1	1	500
731	1	2	23	3	3	3	3	143	457	429	1371	CoherentMotion_C#v1	1	500
564	1	2	23	3	3	3	3	143	457	429	1371	CoherentMotion_C#v1	1	500
759	1	0	5	2	2	3	3	31	569	93	1707	CoherentMotion_C#v1	1	500
523	1	7	70	1	1	3	3	424	176	1272	528	CoherentMotion_C#v1	1	500
689	1	3	33	2	2	3	3	199	401	597	1203	CoherentMotion_C#v1	1	500
630	1	2	23	2	2	3	3	143	457	429	1371	CoherentMotion_C#v1	1	500
598	1	7	70	3	3	3	3	424	176	1272	528	CoherentMotion_C#v1	1	500
552	1	7	70	0	0	3	3	424	176	1272	528	CoherentMotion_C#v1	1	500
564	1	6	61	3	3	3	3	368	232	1104	696	CoherentMotion_C#v1	1	500
910	0	2	23	0	2	3	3	143	457	429	1371	CoherentMotion_C#v1	1	500
1036	0	1	14	0	2	3	3	87	513	261	1539	CoherentMotion_C#v1	1	500
