# Supplementary material for: The Leuven Embedded Figures Test (L-EFT): measuring perception, intelligence or executive function?
Source: PeerJ. 2018 Mar 26;6:e4524. doi: 10.7717/peerj.4524 (PMC5875396; doi:10.7717/peerj.4524)
Supplement: Supplemental Information 9 [file peerj-06-4524-s009.zip › Study 1/CoherentMotion/120601CoherentMotion.csv]

ReactionTime	Accuracy	CoherenceLevel	CoherenceValue	StimDirection	RespDirection	G_MeanCoherentSpeed	G_MeanRandomSpeed	TotalCoherent	TotalRandom	TotalCoherentSpeed	TotalRandomSpeed	TestID	MainPrac	MotionDuration
2020	0	5	51	3	1	3	3	312	288	936	864	CoherentMotion_C#v1	0	1000
1279	0	5	51	2	0	3	3	312	288	936	864	CoherentMotion_C#v1	0	1000
1784	0	0	5	1	3	3	3	31	569	93	1707	CoherentMotion_C#v1	0	1000
1146	1	6	61	2	2	3	3	368	232	1104	696	CoherentMotion_C#v1	0	1000
1484	0	0	5	1	3	3	3	31	569	93	1707	CoherentMotion_C#v1	0	1000
1336	0	4	42	3	1	3	3	256	344	768	1032	CoherentMotion_C#v1	0	1000
1147	1	2	23	1	1	3	3	143	457	429	1371	CoherentMotion_C#v1	0	1000
1440	1	2	23	3	3	3	3	143	457	429	1371	CoherentMotion_C#v1	0	1000
1883	0	5	51	3	0	3	3	312	288	936	864	CoherentMotion_C#v1	0	1000
1632	1	3	33	1	1	3	3	199	401	597	1203	CoherentMotion_C#v1	0	1000
1553	1	0	5	3	3	3	3	31	569	93	1707	CoherentMotion_C#v1	0	1000
2348	1	4	42	2	2	3	3	256	344	768	1032	CoherentMotion_C#v1	0	1000
2253	0	4	42	3	1	3	3	256	344	768	1032	CoherentMotion_C#v1	0	1000
1564	0	3	33	2	3	3	3	199	401	597	1203	CoherentMotion_C#v1	0	1000
1494	0	1	14	1	3	3	3	87	513	261	1539	CoherentMotion_C#v1	0	1000
2055	0	1	14	3	2	3	3	87	513	261	1539	CoherentMotion_C#v1	0	1000
1327	0	2	23	3	1	3	3	143	457	429	1371	CoherentMotion_C#v1	0	1000
1448	1	3	33	0	0	3	3	199	401	597	1203	CoherentMotion_C#v1	0	1000
2672	1	5	51	1	1	3	3	312	288	936	864	CoherentMotion_C#v1	0	1000
1755	1	5	51	2	2	3	3	312	288	936	864	CoherentMotion_C#v1	0	1000
1564	0	1	14	2	1	3	3	87	513	261	1539	CoherentMotion_C#v1	0	1000
1577	1	0	5	3	3	3	3	31	569	93	1707	CoherentMotion_C#v1	0	1000
1225	1	5	51	0	0	3	3	312	288	936	864	CoherentMotion_C#v1	0	1000
1532	0	1	14	3	1	3	3	87	513	261	1539	CoherentMotion_C#v1	0	1000
1577	1	6	61	0	0	3	3	368	232	1104	696	CoherentMotion_C#v1	0	1000
1270	1	4	42	3	3	3	3	256	344	768	1032	CoherentMotion_C#v1	0	1000
1083	1	7	70	1	1	3	3	424	176	1272	528	CoherentMotion_C#v1	0	1000
1593	0	1	14	1	0	3	3	87	513	261	1539	CoherentMotion_C#v1	0	1000
1191	0	6	61	0	2	3	3	368	232	1104	696	CoherentMotion_C#v1	0	1000
1134	1	5	51	3	3	3	3	312	288	936	864	CoherentMotion_C#v1	0	1000
1394	1	0	5	1	1	3	3	31	569	93	1707	CoherentMotion_C#v1	0	1000
1291	1	2	23	1	1	3	3	143	457	429	1371	CoherentMotion_C#v1	0	1000
1569	1	5	51	3	3	3	3	312	288	936	864	CoherentMotion_C#v1	0	1000
1166	1	5	51	1	1	3	3	312	288	936	864	CoherentMotion_C#v1	0	1000
1951	1	3	33	3	3	3	3	199	401	597	1203	CoherentMotion_C#v1	0	1000
1623	0	2	23	3	1	3	3	143	457	429	1371	CoherentMotion_C#v1	0	1000
1446	1	7	70	2	2	3	3	424	176	1272	528	CoherentMotion_C#v1	0	1000
1472	1	7	70	2	2	3	3	424	176	1272	528	CoherentMotion_C#v1	0	1000
1387	0	0	5	3	1	3	3	31	569	93	1707	CoherentMotion_C#v1	0	1000
1396	1	6	61	2	2	3	3	368	232	1104	696	CoherentMotion_C#v1	0	1000
1517	1	3	33	3	3	3	3	199	401	597	1203	CoherentMotion_C#v1	0	1000
1400	1	5	51	1	1	3	3	312	288	936	864	CoherentMotion_C#v1	0	1000
1489	0	1	14	3	1	3	3	87	513	261	1539	CoherentMotion_C#v1	0	1000
1133	1	6	61	0	0	3	3	368	232	1104	696	CoherentMotion_C#v1	0	1000
1131	1	6	61	3	3	3	3	368	232	1104	696	CoherentMotion_C#v1	0	1000
1485	1	2	23	3	3	3	3	143	457	429	1371	CoherentMotion_C#v1	0	1000
1385	1	5	51	2	2	3	3	312	288	936	864	CoherentMotion_C#v1	0	1000
1205	1	1	14	3	3	3	3	87	513	261	1539	CoherentMotion_C#v1	0	1000
1493	0	1	14	3	1	3	3	87	513	261	1539	CoherentMotion_C#v1	0	1000
1523	1	5	51	3	3	3	3	312	288	936	864	CoherentMotion_C#v1	0	1000
1583	0	1	14	3	2	3	3	87	513	261	1539	CoherentMotion_C#v1	0	1000
1565	0	1	14	1	3	3	3	87	513	261	1539	CoherentMotion_C#v1	0	1000
1045	1	7	70	0	0	3	3	424	176	1272	528	CoherentMotion_C#v1	0	1000
1590	0	2	23	0	3	3	3	143	457	429	1371	CoherentMotion_C#v1	0	1000
1384	1	1	14	3	3	3	3	87	513	261	1539	CoherentMotion_C#v1	0	1000
1455	1	4	42	1	1	3	3	256	344	768	1032	CoherentMotion_C#v1	0	1000
1417	1	5	51	1	1	3	3	312	288	936	864	CoherentMotion_C#v1	0	1000
1667	0	1	14	0	1	3	3	87	513	261	1539	CoherentMotion_C#v1	0	1000
1123	1	6	61	0	0	3	3	368	232	1104	696	CoherentMotion_C#v1	0	1000
1252	1	3	33	2	2	3	3	199	401	597	1203	CoherentMotion_C#v1	0	1000
1464	1	3	33	3	3	3	3	199	401	597	1203	CoherentMotion_C#v1	0	1000
1219	0	1	14	2	3	3	3	87	513	261	1539	CoherentMotion_C#v1	0	1000
1508	1	3	33	0	0	3	3	199	401	597	1203	CoherentMotion_C#v1	0	1000
1364	1	0	5	3	3	3	3	31	569	93	1707	CoherentMotion_C#v1	0	1000
1243	1	2	23	3	3	3	3	143	457	429	1371	CoherentMotion_C#v1	0	1000
1808	1	3	33	0	0	3	3	199	401	597	1203	CoherentMotion_C#v1	0	1000
1395	1	4	42	2	2	3	3	256	344	768	1032	CoherentMotion_C#v1	0	1000
1740	0	1	14	0	1	3	3	87	513	261	1539	CoherentMotion_C#v1	0	1000
1916	1	5	51	2	2	3	3	312	288	936	864	CoherentMotion_C#v1	0	1000
1684	0	3	33	0	2	3	3	199	401	597	1203	CoherentMotion_C#v1	0	1000
1572	1	4	42	3	3	3	3	256	344	768	1032	CoherentMotion_C#v1	0	1000
1968	1	2	23	0	0	3	3	143	457	429	1371	CoherentMotion_C#v1	0	1000
1402	1	3	33	3	3	3	3	199	401	597	1203	CoherentMotion_C#v1	0	1000
1664	0	0	5	3	1	3	3	31	569	93	1707	CoherentMotion_C#v1	0	1000
1474	1	1	14	1	1	3	3	87	513	261	1539	CoherentMotion_C#v1	0	1000
1614	1	2	23	3	3	3	3	143	457	429	1371	CoherentMotion_C#v1	0	1000
1548	1	6	61	1	1	3	3	368	232	1104	696	CoherentMotion_C#v1	0	1000
1561	1	2	23	2	2	3	3	143	457	429	1371	CoherentMotion_C#v1	0	1000
1335	1	0	5	1	1	3	3	31	569	93	1707	CoherentMotion_C#v1	0	1000
1229	1	0	5	3	3	3	3	31	569	93	1707	CoherentMotion_C#v1	0	1000
1163	1	6	61	1	1	3	3	368	232	1104	696	CoherentMotion_C#v1	1	500
862	1	6	61	3	3	3	3	368	232	1104	696	CoherentMotion_C#v1	1	500
1081	0	2	23	3	2	3	3	143	457	429	1371	CoherentMotion_C#v1	1	500
1274	0	2	23	3	1	3	3	143	457	429	1371	CoherentMotion_C#v1	1	500
911	1	7	70	2	2	3	3	424	176	1272	528	CoherentMotion_C#v1	1	500
829	1	6	61	1	1	3	3	368	232	1104	696	CoherentMotion_C#v1	1	500
870	1	7	70	0	0	3	3	424	176	1272	528	CoherentMotion_C#v1	1	500
1170	1	2	23	2	2	3	3	143	457	429	1371	CoherentMotion_C#v1	1	500
1092	1	5	51	0	0	3	3	312	288	936	864	CoherentMotion_C#v1	1	500
1092	0	1	14	2	1	3	3	87	513	261	1539	CoherentMotion_C#v1	1	500
1094	1	1	14	1	1	3	3	87	513	261	1539	CoherentMotion_C#v1	1	500
856	1	5	51	0	0	3	3	312	288	936	864	CoherentMotion_C#v1	1	500
1121	1	2	23	2	2	3	3	143	457	429	1371	CoherentMotion_C#v1	1	500
948	0	4	42	3	1	3	3	256	344	768	1032	CoherentMotion_C#v1	1	500
882	1	2	23	0	0	3	3	143	457	429	1371	CoherentMotion_C#v1	1	500
892	1	5	51	1	1	3	3	312	288	936	864	CoherentMotion_C#v1	1	500
1049	0	2	23	1	3	3	3	143	457	429	1371	CoherentMotion_C#v1	1	500
825	1	7	70	1	1	3	3	424	176	1272	528	CoherentMotion_C#v1	1	500
914	1	4	42	2	2	3	3	256	344	768	1032	CoherentMotion_C#v1	1	500
1007	0	6	61	2	0	3	3	368	232	1104	696	CoherentMotion_C#v1	1	500
1342	0	1	14	2	1	3	3	87	513	261	1539	CoherentMotion_C#v1	1	500
901	1	7	70	3	3	3	3	424	176	1272	528	CoherentMotion_C#v1	1	500
1503	0	0	5	3	0	3	3	31	569	93	1707	CoherentMotion_C#v1	1	500
1066	1	6	61	3	3	3	3	368	232	1104	696	CoherentMotion_C#v1	1	500
926	1	6	61	1	1	3	3	368	232	1104	696	CoherentMotion_C#v1	1	500
1370	0	7	70	2	1	3	3	424	176	1272	528	CoherentMotion_C#v1	1	500
1009	1	7	70	2	2	3	3	424	176	1272	528	CoherentMotion_C#v1	1	500
865	1	6	61	3	3	3	3	368	232	1104	696	CoherentMotion_C#v1	1	500
764	1	4	42	0	0	3	3	256	344	768	1032	CoherentMotion_C#v1	1	500
851	1	7	70	3	3	3	3	424	176	1272	528	CoherentMotion_C#v1	1	500
975	1	4	42	2	2	3	3	256	344	768	1032	CoherentMotion_C#v1	1	500
989	0	1	14	2	1	3	3	87	513	261	1539	CoherentMotion_C#v1	1	500
1099	1	2	23	0	0	3	3	143	457	429	1371	CoherentMotion_C#v1	1	500
1487	0	2	23	2	1	3	3	143	457	429	1371	CoherentMotion_C#v1	1	500
1449	0	4	42	2	0	3	3	256	344	768	1032	CoherentMotion_C#v1	1	500
1411	0	3	33	2	3	3	3	199	401	597	1203	CoherentMotion_C#v1	1	500
875	1	5	51	1	1	3	3	312	288	936	864	CoherentMotion_C#v1	1	500
823	1	6	61	1	1	3	3	368	232	1104	696	CoherentMotion_C#v1	1	500
674	1	6	61	0	0	3	3	368	232	1104	696	CoherentMotion_C#v1	1	500
1273	1	0	5	0	0	3	3	31	569	93	1707	CoherentMotion_C#v1	1	500
1391	0	5	51	3	1	3	3	312	288	936	864	CoherentMotion_C#v1	1	500
1318	0	1	14	3	0	3	3	87	513	261	1539	CoherentMotion_C#v1	1	500
1038	0	4	42	3	1	3	3	256	344	768	1032	CoherentMotion_C#v1	1	500
1631	0	3	33	3	1	3	3	199	401	597	1203	CoherentMotion_C#v1	1	500
941	1	1	14	1	1	3	3	87	513	261	1539	CoherentMotion_C#v1	1	500
1065	1	0	5	2	2	3	3	31	569	93	1707	CoherentMotion_C#v1	1	500
857	1	2	23	3	3	3	3	143	457	429	1371	CoherentMotion_C#v1	1	500
1045	1	1	14	2	2	3	3	87	513	261	1539	CoherentMotion_C#v1	1	500
1335	1	0	5	3	3	3	3	31	569	93	1707	CoherentMotion_C#v1	1	500
1276	0	2	23	0	2	3	3	143	457	429	1371	CoherentMotion_C#v1	1	500
1235	0	0	5	2	1	3	3	31	569	93	1707	CoherentMotion_C#v1	1	500
903	1	3	33	3	3	3	3	199	401	597	1203	CoherentMotion_C#v1	1	500
1618	0	1	14	3	0	3	3	87	513	261	1539	CoherentMotion_C#v1	1	500
928	0	2	23	0	1	3	3	143	457	429	1371	CoherentMotion_C#v1	1	500
1118	0	3	33	3	1	3	3	199	401	597	1203	CoherentMotion_C#v1	1	500
896	0	1	14	3	1	3	3	87	513	261	1539	CoherentMotion_C#v1	1	500
764	1	7	70	0	0	3	3	424	176	1272	528	CoherentMotion_C#v1	1	500
707	1	3	33	1	1	3	3	199	401	597	1203	CoherentMotion_C#v1	1	500
954	1	7	70	0	0	3	3	424	176	1272	528	CoherentMotion_C#v1	1	500
986	0	2	23	0	1	3	3	143	457	429	1371	CoherentMotion_C#v1	1	500
1064	1	0	5	1	1	3	3	31	569	93	1707	CoherentMotion_C#v1	1	500
1194	1	5	51	0	0	3	3	312	288	936	864	CoherentMotion_C#v1	1	500
892	1	4	42	1	1	3	3	256	344	768	1032	CoherentMotion_C#v1	1	500
888	0	4	42	3	0	3	3	256	344	768	1032	CoherentMotion_C#v1	1	500
800	1	6	61	1	1	3	3	368	232	1104	696	CoherentMotion_C#v1	1	500
1069	0	0	5	0	1	3	3	31	569	93	1707	CoherentMotion_C#v1	1	500
1145	0	2	23	2	1	3	3	143	457	429	1371	CoherentMotion_C#v1	1	500
959	0	3	33	3	1	3	3	199	401	597	1203	CoherentMotion_C#v1	1	500
713	1	7	70	1	1	3	3	424	176	1272	528	CoherentMotion_C#v1	1	500
1141	0	0	5	0	3	3	3	31	569	93	1707	CoherentMotion_C#v1	1	500
1079	1	3	33	0	0	3	3	199	401	597	1203	CoherentMotion_C#v1	1	500
792	1	6	61	2	2	3	3	368	232	1104	696	CoherentMotion_C#v1	1	500
768	1	6	61	1	1	3	3	368	232	1104	696	CoherentMotion_C#v1	1	500
1016	0	2	23	0	1	3	3	143	457	429	1371	CoherentMotion_C#v1	1	500
1128	0	0	5	3	1	3	3	31	569	93	1707	CoherentMotion_C#v1	1	500
891	0	0	5	2	1	3	3	31	569	93	1707	CoherentMotion_C#v1	1	500
887	1	1	14	1	1	3	3	87	513	261	1539	CoherentMotion_C#v1	1	500
1154	1	4	42	1	1	3	3	256	344	768	1032	CoherentMotion_C#v1	1	500
1041	1	6	61	2	2	3	3	368	232	1104	696	CoherentMotion_C#v1	1	500
773	1	5	51	1	1	3	3	312	288	936	864	CoherentMotion_C#v1	1	500
942	1	2	23	1	1	3	3	143	457	429	1371	CoherentMotion_C#v1	1	500
1037	1	4	42	2	2	3	3	256	344	768	1032	CoherentMotion_C#v1	1	500
1595	0	1	14	2	1	3	3	87	513	261	1539	CoherentMotion_C#v1	1	500
855	1	5	51	3	3	3	3	312	288	936	864	CoherentMotion_C#v1	1	500
835	1	7	70	0	0	3	3	424	176	1272	528	CoherentMotion_C#v1	1	500
797	1	4	42	1	1	3	3	256	344	768	1032	CoherentMotion_C#v1	1	500
1175	1	4	42	1	1	3	3	256	344	768	1032	CoherentMotion_C#v1	1	500
811	1	5	51	0	0	3	3	312	288	936	864	CoherentMotion_C#v1	1	500
804	1	3	33	3	3	3	3	199	401	597	1203	CoherentMotion_C#v1	1	500
751	1	4	42	1	1	3	3	256	344	768	1032	CoherentMotion_C#v1	1	500
727	1	5	51	2	2	3	3	312	288	936	864	CoherentMotion_C#v1	1	500
910	0	5	51	2	1	3	3	312	288	936	864	CoherentMotion_C#v1	1	500
779	1	3	33	1	1	3	3	199	401	597	1203	CoherentMotion_C#v1	1	500
993	0	1	14	0	3	3	3	87	513	261	1539	CoherentMotion_C#v1	1	500
753	1	7	70	2	2	3	3	424	176	1272	528	CoherentMotion_C#v1	1	500
810	1	7	70	3	3	3	3	424	176	1272	528	CoherentMotion_C#v1	1	500
1252	1	2	23	2	2	3	3	143	457	429	1371	CoherentMotion_C#v1	1	500
805	1	3	33	1	1	3	3	199	401	597	1203	CoherentMotion_C#v1	1	500
1140	0	1	14	0	2	3	3	87	513	261	1539	CoherentMotion_C#v1	1	500
854	1	5	51	3	3	3	3	312	288	936	864	CoherentMotion_C#v1	1	500
959	1	2	23	2	2	3	3	143	457	429	1371	CoherentMotion_C#v1	1	500
1010	1	2	23	2	2	3	3	143	457	429	1371	CoherentMotion_C#v1	1	500
757	1	4	42	2	2	3	3	256	344	768	1032	CoherentMotion_C#v1	1	500
876	1	3	33	3	3	3	3	199	401	597	1203	CoherentMotion_C#v1	1	500
778	1	5	51	3	3	3	3	312	288	936	864	CoherentMotion_C#v1	1	500
1458	0	2	23	0	3	3	3	143	457	429	1371	CoherentMotion_C#v1	1	500
700	1	3	33	3	3	3	3	199	401	597	1203	CoherentMotion_C#v1	1	500
767	0	3	33	3	1	3	3	199	401	597	1203	CoherentMotion_C#v1	1	500
746	1	6	61	3	3	3	3	368	232	1104	696	CoherentMotion_C#v1	1	500
767	1	3	33	1	1	3	3	199	401	597	1203	CoherentMotion_C#v1	1	500
940	1	4	42	3	3	3	3	256	344	768	1032	CoherentMotion_C#v1	1	500
1017	0	2	23	0	1	3	3	143	457	429	1371	CoherentMotion_C#v1	1	500
696	1	7	70	1	1	3	3	424	176	1272	528	CoherentMotion_C#v1	1	500
670	1	7	70	1	1	3	3	424	176	1272	528	CoherentMotion_C#v1	1	500
773	1	3	33	3	3	3	3	199	401	597	1203	CoherentMotion_C#v1	1	500
813	0	0	5	0	1	3	3	31	569	93	1707	CoherentMotion_C#v1	1	500
792	1	1	14	0	0	3	3	87	513	261	1539	CoherentMotion_C#v1	1	500
1344	0	4	42	0	2	3	3	256	344	768	1032	CoherentMotion_C#v1	1	500
823	1	6	61	1	1	3	3	368	232	1104	696	CoherentMotion_C#v1	1	500
1009	1	3	33	1	1	3	3	199	401	597	1203	CoherentMotion_C#v1	1	500
944	0	3	33	0	2	3	3	199	401	597	1203	CoherentMotion_C#v1	1	500
749	1	4	42	3	3	3	3	256	344	768	1032	CoherentMotion_C#v1	1	500
1556	1	4	42	3	3	3	3	256	344	768	1032	CoherentMotion_C#v1	1	500
834	1	4	42	1	1	3	3	256	344	768	1032	CoherentMotion_C#v1	1	500
1085	1	6	61	1	1	3	3	368	232	1104	696	CoherentMotion_C#v1	1	500
1134	0	0	5	2	0	3	3	31	569	93	1707	CoherentMotion_C#v1	1	500
1264	1	6	61	2	2	3	3	368	232	1104	696	CoherentMotion_C#v1	1	500
868	1	7	70	3	3	3	3	424	176	1272	528	CoherentMotion_C#v1	1	500
943	1	2	23	3	3	3	3	143	457	429	1371	CoherentMotion_C#v1	1	500
956	1	4	42	0	0	3	3	256	344	768	1032	CoherentMotion_C#v1	1	500
1113	0	4	42	0	2	3	3	256	344	768	1032	CoherentMotion_C#v1	1	500
1100	0	0	5	3	1	3	3	31	569	93	1707	CoherentMotion_C#v1	1	500
1166	1	2	23	2	2	3	3	143	457	429	1371	CoherentMotion_C#v1	1	500
1071	1	7	70	3	3	3	3	424	176	1272	528	CoherentMotion_C#v1	1	500
847	1	7	70	3	3	3	3	424	176	1272	528	CoherentMotion_C#v1	1	500
844	1	7	70	1	1	3	3	424	176	1272	528	CoherentMotion_C#v1	1	500
869	1	4	42	0	0	3	3	256	344	768	1032	CoherentMotion_C#v1	1	500
879	1	5	51	1	1	3	3	312	288	936	864	CoherentMotion_C#v1	1	500
733	1	6	61	0	0	3	3	368	232	1104	696	CoherentMotion_C#v1	1	500
771	0	0	5	3	1	3	3	31	569	93	1707	CoherentMotion_C#v1	1	500
1164	0	4	42	0	2	3	3	256	344	768	1032	CoherentMotion_C#v1	1	500
815	1	4	42	0	0	3	3	256	344	768	1032	CoherentMotion_C#v1	1	500
793	1	2	23	1	1	3	3	143	457	429	1371	CoherentMotion_C#v1	1	500
819	1	5	51	2	2	3	3	312	288	936	864	CoherentMotion_C#v1	1	500
1262	0	0	5	2	0	3	3	31	569	93	1707	CoherentMotion_C#v1	1	500
1362	1	0	5	3	3	3	3	31	569	93	1707	CoherentMotion_C#v1	1	500
714	1	5	51	0	0	3	3	312	288	936	864	CoherentMotion_C#v1	1	500
880	1	5	51	0	0	3	3	312	288	936	864	CoherentMotion_C#v1	1	500
779	1	5	51	2	2	3	3	312	288	936	864	CoherentMotion_C#v1	1	500
996	0	0	5	2	1	3	3	31	569	93	1707	CoherentMotion_C#v1	1	500
852	1	3	33	3	3	3	3	199	401	597	1203	CoherentMotion_C#v1	1	500
1311	0	0	5	2	0	3	3	31	569	93	1707	CoherentMotion_C#v1	1	500
980	0	0	5	0	3	3	3	31	569	93	1707	CoherentMotion_C#v1	1	500
1187	0	1	14	0	3	3	3	87	513	261	1539	CoherentMotion_C#v1	1	500
743	1	6	61	2	2	3	3	368	232	1104	696	CoherentMotion_C#v1	1	500
816	1	7	70	2	2	3	3	424	176	1272	528	CoherentMotion_C#v1	1	500
840	0	0	5	1	3	3	3	31	569	93	1707	CoherentMotion_C#v1	1	500
690	1	7	70	1	1	3	3	424	176	1272	528	CoherentMotion_C#v1	1	500
1001	0	1	14	2	1	3	3	87	513	261	1539	CoherentMotion_C#v1	1	500
1511	0	0	5	2	3	3	3	31	569	93	1707	CoherentMotion_C#v1	1	500
1376	0	3	33	3	2	3	3	199	401	597	1203	CoherentMotion_C#v1	1	500
1386	0	3	33	0	3	3	3	199	401	597	1203	CoherentMotion_C#v1	1	500
1184	0	1	14	2	1	3	3	87	513	261	1539	CoherentMotion_C#v1	1	500
760	1	6	61	3	3	3	3	368	232	1104	696	CoherentMotion_C#v1	1	500
783	0	2	23	3	1	3	3	143	457	429	1371	CoherentMotion_C#v1	1	500
665	1	6	61	0	0	3	3	368	232	1104	696	CoherentMotion_C#v1	1	500
910	1	7	70	1	1	3	3	424	176	1272	528	CoherentMotion_C#v1	1	500
1467	0	7	70	1	3	3	3	424	176	1272	528	CoherentMotion_C#v1	1	500
916	1	1	14	3	3	3	3	87	513	261	1539	CoherentMotion_C#v1	1	500
818	1	5	51	2	2	3	3	312	288	936	864	CoherentMotion_C#v1	1	500
796	1	3	33	3	3	3	3	199	401	597	1203	CoherentMotion_C#v1	1	500
657	1	7	70	2	2	3	3	424	176	1272	528	CoherentMotion_C#v1	1	500
743	1	6	61	2	2	3	3	368	232	1104	696	CoherentMotion_C#v1	1	500
899	1	5	51	0	0	3	3	312	288	936	864	CoherentMotion_C#v1	1	500
1136	0	0	5	0	3	3	3	31	569	93	1707	CoherentMotion_C#v1	1	500
1266	1	0	5	1	1	3	3	31	569	93	1707	CoherentMotion_C#v1	1	500
802	1	1	14	0	0	3	3	87	513	261	1539	CoherentMotion_C#v1	1	500
736	1	3	33	3	3	3	3	199	401	597	1203	CoherentMotion_C#v1	1	500
1735	1	1	14	2	2	3	3	87	513	261	1539	CoherentMotion_C#v1	1	500
677	1	4	42	1	1	3	3	256	344	768	1032	CoherentMotion_C#v1	1	500
1294	1	5	51	0	0	3	3	312	288	936	864	CoherentMotion_C#v1	1	500
1077	1	1	14	0	0	3	3	87	513	261	1539	CoherentMotion_C#v1	1	500
1799	0	7	70	1	3	3	3	424	176	1272	528	CoherentMotion_C#v1	1	500
778	1	6	61	3	3	3	3	368	232	1104	696	CoherentMotion_C#v1	1	500
818	1	3	33	0	0	3	3	199	401	597	1203	CoherentMotion_C#v1	1	500
988	1	1	14	2	2	3	3	87	513	261	1539	CoherentMotion_C#v1	1	500
682	0	1	14	0	1	3	3	87	513	261	1539	CoherentMotion_C#v1	1	500
704	1	6	61	3	3	3	3	368	232	1104	696	CoherentMotion_C#v1	1	500
1048	0	2	23	2	0	3	3	143	457	429	1371	CoherentMotion_C#v1	1	500
709	1	7	70	1	1	3	3	424	176	1272	528	CoherentMotion_C#v1	1	500
702	1	5	51	1	1	3	3	312	288	936	864	CoherentMotion_C#v1	1	500
771	1	5	51	3	3	3	3	312	288	936	864	CoherentMotion_C#v1	1	500
765	1	5	51	2	2	3	3	312	288	936	864	CoherentMotion_C#v1	1	500
951	1	5	51	3	3	3	3	312	288	936	864	CoherentMotion_C#v1	1	500
1333	1	1	14	0	0	3	3	87	513	261	1539	CoherentMotion_C#v1	1	500
1307	0	0	5	0	1	3	3	31	569	93	1707	CoherentMotion_C#v1	1	500
864	0	0	5	0	3	3	3	31	569	93	1707	CoherentMotion_C#v1	1	500
701	1	7	70	0	0	3	3	424	176	1272	528	CoherentMotion_C#v1	1	500
1010	1	1	14	3	3	3	3	87	513	261	1539	CoherentMotion_C#v1	1	500
1265	0	4	42	0	2	3	3	256	344	768	1032	CoherentMotion_C#v1	1	500
807	1	6	61	0	0	3	3	368	232	1104	696	CoherentMotion_C#v1	1	500
747	0	2	23	0	3	3	3	143	457	429	1371	CoherentMotion_C#v1	1	500
787	1	3	33	0	0	3	3	199	401	597	1203	CoherentMotion_C#v1	1	500
873	1	4	42	2	2	3	3	256	344	768	1032	CoherentMotion_C#v1	1	500
917	1	4	42	2	2	3	3	256	344	768	1032	CoherentMotion_C#v1	1	500
771	1	7	70	2	2	3	3	424	176	1272	528	CoherentMotion_C#v1	1	500
1003	1	4	42	2	2	3	3	256	344	768	1032	CoherentMotion_C#v1	1	500
1083	0	5	51	0	1	3	3	312	288	936	864	CoherentMotion_C#v1	1	500
907	1	5	51	2	2	3	3	312	288	936	864	CoherentMotion_C#v1	1	500
793	1	6	61	2	2	3	3	368	232	1104	696	CoherentMotion_C#v1	1	500
721	1	3	33	2	2	3	3	199	401	597	1203	CoherentMotion_C#v1	1	500
1338	1	1	14	3	3	3	3	87	513	261	1539	CoherentMotion_C#v1	1	500
977	1	5	51	2	2	3	3	312	288	936	864	CoherentMotion_C#v1	1	500
814	1	7	70	3	3	3	3	424	176	1272	528	CoherentMotion_C#v1	1	500
790	1	5	51	2	2	3	3	312	288	936	864	CoherentMotion_C#v1	1	500
1105	1	3	33	0	0	3	3	199	401	597	1203	CoherentMotion_C#v1	1	500
913	1	6	61	0	0	3	3	368	232	1104	696	CoherentMotion_C#v1	1	500
798	1	4	42	3	3	3	3	256	344	768	1032	CoherentMotion_C#v1	1	500
856	0	5	51	0	1	3	3	312	288	936	864	CoherentMotion_C#v1	1	500
1107	0	1	14	2	1	3	3	87	513	261	1539	CoherentMotion_C#v1	1	500
1173	0	1	14	3	2	3	3	87	513	261	1539	CoherentMotion_C#v1	1	500
1139	0	2	23	0	3	3	3	143	457	429	1371	CoherentMotion_C#v1	1	500
1210	0	4	42	0	2	3	3	256	344	768	1032	CoherentMotion_C#v1	1	500
653	1	5	51	0	0	3	3	312	288	936	864	CoherentMotion_C#v1	1	500
721	1	4	42	1	1	3	3	256	344	768	1032	CoherentMotion_C#v1	1	500
682	1	5	51	0	0	3	3	312	288	936	864	CoherentMotion_C#v1	1	500
784	0	2	23	2	3	3	3	143	457	429	1371	CoherentMotion_C#v1	1	500
1686	0	4	42	0	1	3	3	256	344	768	1032	CoherentMotion_C#v1	1	500
890	1	2	23	3	3	3	3	143	457	429	1371	CoherentMotion_C#v1	1	500
1365	1	3	33	2	2	3	3	199	401	597	1203	CoherentMotion_C#v1	1	500
826	0	4	42	1	3	3	3	256	344	768	1032	CoherentMotion_C#v1	1	500
967	1	6	61	3	3	3	3	368	232	1104	696	CoherentMotion_C#v1	1	500
1079	1	3	33	0	0	3	3	199	401	597	1203	CoherentMotion_C#v1	1	500
869	1	4	42	2	2	3	3	256	344	768	1032	CoherentMotion_C#v1	1	500
641	1	7	70	3	3	3	3	424	176	1272	528	CoherentMotion_C#v1	1	500
983	0	5	51	0	3	3	3	312	288	936	864	CoherentMotion_C#v1	1	500
1076	0	0	5	0	3	3	3	31	569	93	1707	CoherentMotion_C#v1	1	500
818	1	1	14	1	1	3	3	87	513	261	1539	CoherentMotion_C#v1	1	500
1231	1	3	33	3	3	3	3	199	401	597	1203	CoherentMotion_C#v1	1	500
754	1	7	70	0	0	3	3	424	176	1272	528	CoherentMotion_C#v1	1	500
844	1	7	70	2	2	3	3	424	176	1272	528	CoherentMotion_C#v1	1	500
647	1	6	61	0	0	3	3	368	232	1104	696	CoherentMotion_C#v1	1	500
715	1	1	14	2	2	3	3	87	513	261	1539	CoherentMotion_C#v1	1	500
659	1	6	61	1	1	3	3	368	232	1104	696	CoherentMotion_C#v1	1	500
697	0	0	5	1	3	3	3	31	569	93	1707	CoherentMotion_C#v1	1	500
1135	0	1	14	0	3	3	3	87	513	261	1539	CoherentMotion_C#v1	1	500
962	1	7	70	1	1	3	3	424	176	1272	528	CoherentMotion_C#v1	1	500
784	0	1	14	1	3	3	3	87	513	261	1539	CoherentMotion_C#v1	1	500
1223	0	1	14	1	2	3	3	87	513	261	1539	CoherentMotion_C#v1	1	500
957	1	1	14	1	1	3	3	87	513	261	1539	CoherentMotion_C#v1	1	500
842	1	3	33	2	2	3	3	199	401	597	1203	CoherentMotion_C#v1	1	500
710	1	6	61	1	1	3	3	368	232	1104	696	CoherentMotion_C#v1	1	500
780	1	7	70	1	1	3	3	424	176	1272	528	CoherentMotion_C#v1	1	500
806	0	4	42	2	3	3	3	256	344	768	1032	CoherentMotion_C#v1	1	500
1567	1	3	33	3	3	3	3	199	401	597	1203	CoherentMotion_C#v1	1	500
653	1	7	70	0	0	3	3	424	176	1272	528	CoherentMotion_C#v1	1	500
864	1	6	61	2	2	3	3	368	232	1104	696	CoherentMotion_C#v1	1	500
721	0	0	5	3	0	3	3	31	569	93	1707	CoherentMotion_C#v1	1	500
808	0	0	5	3	1	3	3	31	569	93	1707	CoherentMotion_C#v1	1	500
803	1	2	23	3	3	3	3	143	457	429	1371	CoherentMotion_C#v1	1	500
1517	0	3	33	0	2	3	3	199	401	597	1203	CoherentMotion_C#v1	1	500
1433	0	1	14	2	3	3	3	87	513	261	1539	CoherentMotion_C#v1	1	500
1041	0	0	5	2	3	3	3	31	569	93	1707	CoherentMotion_C#v1	1	500
849	0	1	14	0	1	3	3	87	513	261	1539	CoherentMotion_C#v1	1	500
862	1	5	51	3	3	3	3	312	288	936	864	CoherentMotion_C#v1	1	500
1176	0	2	23	2	3	3	3	143	457	429	1371	CoherentMotion_C#v1	1	500
653	1	6	61	0	0	3	3	368	232	1104	696	CoherentMotion_C#v1	1	500
676	1	6	61	2	2	3	3	368	232	1104	696	CoherentMotion_C#v1	1	500
858	1	2	23	1	1	3	3	143	457	429	1371	CoherentMotion_C#v1	1	500
674	1	7	70	1	1	3	3	424	176	1272	528	CoherentMotion_C#v1	1	500
715	0	1	14	1	3	3	3	87	513	261	1539	CoherentMotion_C#v1	1	500
1140	1	2	23	1	1	3	3	143	457	429	1371	CoherentMotion_C#v1	1	500
902	0	2	23	0	1	3	3	143	457	429	1371	CoherentMotion_C#v1	1	500
897	1	6	61	2	2	3	3	368	232	1104	696	CoherentMotion_C#v1	1	500
1021	1	1	14	1	1	3	3	87	513	261	1539	CoherentMotion_C#v1	1	500
716	0	2	23	0	3	3	3	143	457	429	1371	CoherentMotion_C#v1	1	500
772	1	7	70	0	0	3	3	424	176	1272	528	CoherentMotion_C#v1	1	500
652	1	6	61	2	2	3	3	368	232	1104	696	CoherentMotion_C#v1	1	500
1231	0	0	5	3	1	3	3	31	569	93	1707	CoherentMotion_C#v1	1	500
711	1	4	42	0	0	3	3	256	344	768	1032	CoherentMotion_C#v1	1	500
1036	0	0	5	1	3	3	3	31	569	93	1707	CoherentMotion_C#v1	1	500
718	1	6	61	1	1	3	3	368	232	1104	696	CoherentMotion_C#v1	1	500
965	1	1	14	2	2	3	3	87	513	261	1539	CoherentMotion_C#v1	1	500
1138	1	2	23	2	2	3	3	143	457	429	1371	CoherentMotion_C#v1	1	500
996	0	0	5	0	1	3	3	31	569	93	1707	CoherentMotion_C#v1	1	500
1073	1	6	61	1	1	3	3	368	232	1104	696	CoherentMotion_C#v1	1	500
883	0	3	33	0	3	3	3	199	401	597	1203	CoherentMotion_C#v1	1	500
766	1	7	70	1	1	3	3	424	176	1272	528	CoherentMotion_C#v1	1	500
1287	1	2	23	0	0	3	3	143	457	429	1371	CoherentMotion_C#v1	1	500
717	1	6	61	3	3	3	3	368	232	1104	696	CoherentMotion_C#v1	1	500
1156	1	0	5	3	3	3	3	31	569	93	1707	CoherentMotion_C#v1	1	500
932	1	6	61	2	2	3	3	368	232	1104	696	CoherentMotion_C#v1	1	500
996	0	0	5	2	1	3	3	31	569	93	1707	CoherentMotion_C#v1	1	500
659	1	5	51	0	0	3	3	312	288	936	864	CoherentMotion_C#v1	1	500
904	1	4	42	2	2	3	3	256	344	768	1032	CoherentMotion_C#v1	1	500
836	1	5	51	1	1	3	3	312	288	936	864	CoherentMotion_C#v1	1	500
1070	0	0	5	0	1	3	3	31	569	93	1707	CoherentMotion_C#v1	1	500
1070	1	2	23	1	1	3	3	143	457	429	1371	CoherentMotion_C#v1	1	500
846	1	3	33	2	2	3	3	199	401	597	1203	CoherentMotion_C#v1	1	500
839	0	2	23	2	3	3	3	143	457	429	1371	CoherentMotion_C#v1	1	500
869	0	0	5	2	0	3	3	31	569	93	1707	CoherentMotion_C#v1	1	500
852	1	2	23	1	1	3	3	143	457	429	1371	CoherentMotion_C#v1	1	500
959	1	1	14	3	3	3	3	87	513	261	1539	CoherentMotion_C#v1	1	500
1115	1	7	70	3	3	3	3	424	176	1272	528	CoherentMotion_C#v1	1	500
793	1	5	51	1	1	3	3	312	288	936	864	CoherentMotion_C#v1	1	500
791	1	5	51	0	0	3	3	312	288	936	864	CoherentMotion_C#v1	1	500
688	0	3	33	2	3	3	3	199	401	597	1203	CoherentMotion_C#v1	1	500
662	1	5	51	1	1	3	3	312	288	936	864	CoherentMotion_C#v1	1	500
715	1	3	33	3	3	3	3	199	401	597	1203	CoherentMotion_C#v1	1	500
707	1	1	14	3	3	3	3	87	513	261	1539	CoherentMotion_C#v1	1	500
651	1	7	70	2	2	3	3	424	176	1272	528	CoherentMotion_C#v1	1	500
624	1	7	70	1	1	3	3	424	176	1272	528	CoherentMotion_C#v1	1	500
661	1	6	61	3	3	3	3	368	232	1104	696	CoherentMotion_C#v1	1	500
667	1	5	51	1	1	3	3	312	288	936	864	CoherentMotion_C#v1	1	500
719	0	2	23	1	3	3	3	143	457	429	1371	CoherentMotion_C#v1	1	500
840	0	1	14	0	2	3	3	87	513	261	1539	CoherentMotion_C#v1	1	500
910	1	1	14	0	0	3	3	87	513	261	1539	CoherentMotion_C#v1	1	500
829	1	4	42	2	2	3	3	256	344	768	1032	CoherentMotion_C#v1	1	500
1527	0	3	33	0	2	3	3	199	401	597	1203	CoherentMotion_C#v1	1	500
850	1	4	42	2	2	3	3	256	344	768	1032	CoherentMotion_C#v1	1	500
688	1	4	42	1	1	3	3	256	344	768	1032	CoherentMotion_C#v1	1	500
711	1	6	61	3	3	3	3	368	232	1104	696	CoherentMotion_C#v1	1	500
670	1	3	33	0	0	3	3	199	401	597	1203	CoherentMotion_C#v1	1	500
676	1	5	51	3	3	3	3	312	288	936	864	CoherentMotion_C#v1	1	500
650	1	5	51	1	1	3	3	312	288	936	864	CoherentMotion_C#v1	1	500
1279	0	0	5	1	3	3	3	31	569	93	1707	CoherentMotion_C#v1	1	500
833	1	7	70	3	3	3	3	424	176	1272	528	CoherentMotion_C#v1	1	500
719	1	5	51	1	1	3	3	312	288	936	864	CoherentMotion_C#v1	1	500
950	0	5	51	1	3	3	3	312	288	936	864	CoherentMotion_C#v1	1	500
771	1	3	33	1	1	3	3	199	401	597	1203	CoherentMotion_C#v1	1	500
797	1	3	33	0	0	3	3	199	401	597	1203	CoherentMotion_C#v1	1	500
1653	0	0	5	1	2	3	3	31	569	93	1707	CoherentMotion_C#v1	1	500
885	0	1	14	2	3	3	3	87	513	261	1539	CoherentMotion_C#v1	1	500
782	1	3	33	2	2	3	3	199	401	597	1203	CoherentMotion_C#v1	1	500
843	1	6	61	0	0	3	3	368	232	1104	696	CoherentMotion_C#v1	1	500
757	1	6	61	2	2	3	3	368	232	1104	696	CoherentMotion_C#v1	1	500
1133	0	2	23	1	3	3	3	143	457	429	1371	CoherentMotion_C#v1	1	500
955	0	0	5	0	1	3	3	31	569	93	1707	CoherentMotion_C#v1	1	500
1276	0	2	23	1	2	3	3	143	457	429	1371	CoherentMotion_C#v1	1	500
1235	1	0	5	2	2	3	3	31	569	93	1707	CoherentMotion_C#v1	1	500
709	0	2	23	0	1	3	3	143	457	429	1371	CoherentMotion_C#v1	1	500
1147	1	4	42	2	2	3	3	256	344	768	1032	CoherentMotion_C#v1	1	500
865	1	4	42	1	1	3	3	256	344	768	1032	CoherentMotion_C#v1	1	500
876	1	0	5	1	1	3	3	31	569	93	1707	CoherentMotion_C#v1	1	500
886	0	0	5	1	3	3	3	31	569	93	1707	CoherentMotion_C#v1	1	500
1490	1	4	42	3	3	3	3	256	344	768	1032	CoherentMotion_C#v1	1	500
767	1	6	61	3	3	3	3	368	232	1104	696	CoherentMotion_C#v1	1	500
821	0	0	5	2	1	3	3	31	569	93	1707	CoherentMotion_C#v1	1	500
942	0	0	5	1	3	3	3	31	569	93	1707	CoherentMotion_C#v1	1	500
1533	0	2	23	0	2	3	3	143	457	429	1371	CoherentMotion_C#v1	1	500
1401	0	1	14	2	0	3	3	87	513	261	1539	CoherentMotion_C#v1	1	500
722	1	1	14	3	3	3	3	87	513	261	1539	CoherentMotion_C#v1	1	500
731	1	7	70	3	3	3	3	424	176	1272	528	CoherentMotion_C#v1	1	500
1024	0	1	14	0	1	3	3	87	513	261	1539	CoherentMotion_C#v1	1	500
943	1	3	33	1	1	3	3	199	401	597	1203	CoherentMotion_C#v1	1	500
942	1	6	61	1	1	3	3	368	232	1104	696	CoherentMotion_C#v1	1	500
920	1	4	42	2	2	3	3	256	344	768	1032	CoherentMotion_C#v1	1	500
807	1	0	5	0	0	3	3	31	569	93	1707	CoherentMotion_C#v1	1	500
1009	1	4	42	0	0	3	3	256	344	768	1032	CoherentMotion_C#v1	1	500
592	1	3	33	2	2	3	3	199	401	597	1203	CoherentMotion_C#v1	1	500
1284	0	2	23	2	3	3	3	143	457	429	1371	CoherentMotion_C#v1	1	500
698	1	4	42	1	1	3	3	256	344	768	1032	CoherentMotion_C#v1	1	500
1121	1	0	5	1	1	3	3	31	569	93	1707	CoherentMotion_C#v1	1	500
868	0	5	51	3	1	3	3	312	288	936	864	CoherentMotion_C#v1	1	500
1405	0	3	33	3	2	3	3	199	401	597	1203	CoherentMotion_C#v1	1	500
1814	1	1	14	2	2	3	3	87	513	261	1539	CoherentMotion_C#v1	1	500
841	1	4	42	2	2	3	3	256	344	768	1032	CoherentMotion_C#v1	1	500
676	1	7	70	1	1	3	3	424	176	1272	528	CoherentMotion_C#v1	1	500
956	1	5	51	1	1	3	3	312	288	936	864	CoherentMotion_C#v1	1	500
696	1	3	33	3	3	3	3	199	401	597	1203	CoherentMotion_C#v1	1	500
639	1	3	33	1	1	3	3	199	401	597	1203	CoherentMotion_C#v1	1	500
772	1	4	42	0	0	3	3	256	344	768	1032	CoherentMotion_C#v1	1	500
621	0	7	70	0	2	3	3	424	176	1272	528	CoherentMotion_C#v1	1	500
642	1	4	42	1	1	3	3	256	344	768	1032	CoherentMotion_C#v1	1	500
695	1	5	51	2	2	3	3	312	288	936	864	CoherentMotion_C#v1	1	500
894	0	2	23	0	2	3	3	143	457	429	1371	CoherentMotion_C#v1	1	500
633	1	7	70	0	0	3	3	424	176	1272	528	CoherentMotion_C#v1	1	500
671	1	7	70	0	0	3	3	424	176	1272	528	CoherentMotion_C#v1	1	500
597	1	2	23	3	3	3	3	143	457	429	1371	CoherentMotion_C#v1	1	500
904	0	3	33	0	1	3	3	199	401	597	1203	CoherentMotion_C#v1	1	500
642	0	0	5	0	2	3	3	31	569	93	1707	CoherentMotion_C#v1	1	500
1884	0	2	23	1	3	3	3	143	457	429	1371	CoherentMotion_C#v1	1	500
704	1	3	33	1	1	3	3	199	401	597	1203	CoherentMotion_C#v1	1	500
1015	0	1	14	3	1	3	3	87	513	261	1539	CoherentMotion_C#v1	1	500
1028	0	6	61	1	3	3	3	368	232	1104	696	CoherentMotion_C#v1	1	500
691	1	6	61	1	1	3	3	368	232	1104	696	CoherentMotion_C#v1	1	500
842	1	3	33	2	2	3	3	199	401	597	1203	CoherentMotion_C#v1	1	500
694	1	5	51	3	3	3	3	312	288	936	864	CoherentMotion_C#v1	1	500
907	1	7	70	0	0	3	3	424	176	1272	528	CoherentMotion_C#v1	1	500
693	1	6	61	1	1	3	3	368	232	1104	696	CoherentMotion_C#v1	1	500
974	0	2	23	3	1	3	3	143	457	429	1371	CoherentMotion_C#v1	1	500
2142	0	0	5	2	0	3	3	31	569	93	1707	CoherentMotion_C#v1	1	500
651	1	6	61	1	1	3	3	368	232	1104	696	CoherentMotion_C#v1	1	500
718	0	5	51	2	0	3	3	312	288	936	864	CoherentMotion_C#v1	1	500
678	1	5	51	3	3	3	3	312	288	936	864	CoherentMotion_C#v1	1	500
797	1	3	33	3	3	3	3	199	401	597	1203	CoherentMotion_C#v1	1	500
1654	0	0	5	3	1	3	3	31	569	93	1707	CoherentMotion_C#v1	1	500
837	0	1	14	0	1	3	3	87	513	261	1539	CoherentMotion_C#v1	1	500
751	1	7	70	1	1	3	3	424	176	1272	528	CoherentMotion_C#v1	1	500
756	1	7	70	2	2	3	3	424	176	1272	528	CoherentMotion_C#v1	1	500
