# Supplementary material for: The Leuven Embedded Figures Test (L-EFT): measuring perception, intelligence or executive function?
Source: PeerJ. 2018 Mar 26;6:e4524. doi: 10.7717/peerj.4524 (PMC5875396; doi:10.7717/peerj.4524)
Supplement: Supplemental Information 9 [file peerj-06-4524-s009.zip › Study 1/CoherentMotion/120670CoherentMotion.csv]

ReactionTime	Accuracy	CoherenceLevel	CoherenceValue	StimDirection	RespDirection	G_MeanCoherentSpeed	G_MeanRandomSpeed	TotalCoherent	TotalRandom	TotalCoherentSpeed	TotalRandomSpeed	TestID	MainPrac	MotionDuration
14108	0	1	14	0	2	3	3	87	513	261	1539	CoherentMotion_C#v1	0	1000
2780	1	1	14	2	2	3	3	87	513	261	1539	CoherentMotion_C#v1	0	1000
1956	0	1	14	3	0	3	3	87	513	261	1539	CoherentMotion_C#v1	0	1000
2432	1	2	23	3	3	3	3	143	457	429	1371	CoherentMotion_C#v1	0	1000
65445	1	6	61	0	0	3	3	368	232	1104	696	CoherentMotion_C#v1	0	1000
3062	1	4	42	3	3	3	3	256	344	768	1032	CoherentMotion_C#v1	0	1000
10785	1	6	61	0	0	3	3	368	232	1104	696	CoherentMotion_C#v1	0	1000
1950	0	4	42	0	2	3	3	256	344	768	1032	CoherentMotion_C#v1	0	1000
1065	1	1	14	2	2	3	3	87	513	261	1539	CoherentMotion_C#v1	0	1000
8089	1	5	51	1	1	3	3	312	288	936	864	CoherentMotion_C#v1	0	1000
1764	0	4	42	1	2	3	3	256	344	768	1032	CoherentMotion_C#v1	0	1000
1702	0	0	5	3	2	3	3	31	569	93	1707	CoherentMotion_C#v1	0	1000
4402	1	6	61	2	2	3	3	368	232	1104	696	CoherentMotion_C#v1	0	1000
2360	0	0	5	1	3	3	3	31	569	93	1707	CoherentMotion_C#v1	0	1000
2408	1	2	23	2	2	3	3	143	457	429	1371	CoherentMotion_C#v1	0	1000
1402	1	3	33	3	3	3	3	199	401	597	1203	CoherentMotion_C#v1	0	1000
3011	1	7	70	0	0	3	3	424	176	1272	528	CoherentMotion_C#v1	0	1000
1827	1	7	70	0	0	3	3	424	176	1272	528	CoherentMotion_C#v1	0	1000
1402	0	2	23	1	2	3	3	143	457	429	1371	CoherentMotion_C#v1	0	1000
2258	0	1	14	3	1	3	3	87	513	261	1539	CoherentMotion_C#v1	0	1000
3618	1	4	42	0	0	3	3	256	344	768	1032	CoherentMotion_C#v1	0	1000
2883	0	3	33	1	2	3	3	199	401	597	1203	CoherentMotion_C#v1	0	1000
5026	1	7	70	2	2	3	3	424	176	1272	528	CoherentMotion_C#v1	0	1000
1752	0	2	23	3	1	3	3	143	457	429	1371	CoherentMotion_C#v1	0	1000
1754	1	3	33	1	1	3	3	199	401	597	1203	CoherentMotion_C#v1	0	1000
2060	0	3	33	0	1	3	3	199	401	597	1203	CoherentMotion_C#v1	0	1000
2639	0	2	23	2	3	3	3	143	457	429	1371	CoherentMotion_C#v1	0	1000
2943	0	1	14	1	2	3	3	87	513	261	1539	CoherentMotion_C#v1	0	1000
3111	0	2	23	0	3	3	3	143	457	429	1371	CoherentMotion_C#v1	0	1000
1493	1	3	33	3	3	3	3	199	401	597	1203	CoherentMotion_C#v1	0	1000
1096	1	1	14	2	2	3	3	87	513	261	1539	CoherentMotion_C#v1	0	1000
3502	1	6	61	2	2	3	3	368	232	1104	696	CoherentMotion_C#v1	0	1000
1504	1	4	42	0	0	3	3	256	344	768	1032	CoherentMotion_C#v1	0	1000
1578	1	4	42	0	0	3	3	256	344	768	1032	CoherentMotion_C#v1	0	1000
1504	1	3	33	2	2	3	3	199	401	597	1203	CoherentMotion_C#v1	0	1000
1324	1	1	14	2	2	3	3	87	513	261	1539	CoherentMotion_C#v1	0	1000
3932	1	2	23	2	2	3	3	143	457	429	1371	CoherentMotion_C#v1	0	1000
4740	1	2	23	1	1	3	3	143	457	429	1371	CoherentMotion_C#v1	0	1000
1626	0	0	5	0	3	3	3	31	569	93	1707	CoherentMotion_C#v1	0	1000
1408	1	7	70	0	0	3	3	424	176	1272	528	CoherentMotion_C#v1	0	1000
1027	1	0	5	1	1	3	3	31	569	93	1707	CoherentMotion_C#v1	0	1000
2881	0	0	5	2	1	3	3	31	569	93	1707	CoherentMotion_C#v1	0	1000
1680	1	3	33	1	1	3	3	199	401	597	1203	CoherentMotion_C#v1	0	1000
3990	1	7	70	0	0	3	3	424	176	1272	528	CoherentMotion_C#v1	0	1000
1952	1	4	42	1	1	3	3	256	344	768	1032	CoherentMotion_C#v1	0	1000
3377	1	6	61	3	3	3	3	368	232	1104	696	CoherentMotion_C#v1	0	1000
3173	1	4	42	0	0	3	3	256	344	768	1032	CoherentMotion_C#v1	0	1000
2026	0	1	14	2	1	3	3	87	513	261	1539	CoherentMotion_C#v1	0	1000
1475	1	2	23	1	1	3	3	143	457	429	1371	CoherentMotion_C#v1	0	1000
1102	1	3	33	0	0	3	3	199	401	597	1203	CoherentMotion_C#v1	0	1000
1854	1	4	42	1	1	3	3	256	344	768	1032	CoherentMotion_C#v1	0	1000
2003	1	1	14	0	0	3	3	87	513	261	1539	CoherentMotion_C#v1	0	1000
1036	1	6	61	2	2	3	3	368	232	1104	696	CoherentMotion_C#v1	0	1000
1332	0	0	5	0	3	3	3	31	569	93	1707	CoherentMotion_C#v1	0	1000
3226	1	5	51	3	3	3	3	312	288	936	864	CoherentMotion_C#v1	0	1000
2001	1	3	33	0	0	3	3	199	401	597	1203	CoherentMotion_C#v1	0	1000
1122	1	6	61	1	1	3	3	368	232	1104	696	CoherentMotion_C#v1	0	1000
1962	1	3	33	2	2	3	3	199	401	597	1203	CoherentMotion_C#v1	0	1000
1034	1	4	42	2	2	3	3	256	344	768	1032	CoherentMotion_C#v1	0	1000
1587	1	2	23	3	3	3	3	143	457	429	1371	CoherentMotion_C#v1	0	1000
1256	1	6	61	3	3	3	3	368	232	1104	696	CoherentMotion_C#v1	0	1000
1093	1	5	51	3	3	3	3	312	288	936	864	CoherentMotion_C#v1	0	1000
1637	0	1	14	3	0	3	3	87	513	261	1539	CoherentMotion_C#v1	0	1000
2940	1	5	51	1	1	3	3	312	288	936	864	CoherentMotion_C#v1	0	1000
1237	1	7	70	3	3	3	3	424	176	1272	528	CoherentMotion_C#v1	0	1000
1193	1	6	61	2	2	3	3	368	232	1104	696	CoherentMotion_C#v1	0	1000
1060	1	6	61	3	3	3	3	368	232	1104	696	CoherentMotion_C#v1	0	1000
1045	1	1	14	3	3	3	3	87	513	261	1539	CoherentMotion_C#v1	0	1000
1076	1	7	70	2	2	3	3	424	176	1272	528	CoherentMotion_C#v1	0	1000
1053	1	6	61	1	1	3	3	368	232	1104	696	CoherentMotion_C#v1	0	1000
2300	1	2	23	2	2	3	3	143	457	429	1371	CoherentMotion_C#v1	0	1000
1668	1	4	42	0	0	3	3	256	344	768	1032	CoherentMotion_C#v1	0	1000
1100	1	2	23	3	3	3	3	143	457	429	1371	CoherentMotion_C#v1	0	1000
1749	1	3	33	2	2	3	3	199	401	597	1203	CoherentMotion_C#v1	0	1000
1216	1	3	33	1	1	3	3	199	401	597	1203	CoherentMotion_C#v1	0	1000
1372	1	1	14	3	3	3	3	87	513	261	1539	CoherentMotion_C#v1	0	1000
1540	1	1	14	0	0	3	3	87	513	261	1539	CoherentMotion_C#v1	0	1000
2953	1	6	61	3	3	3	3	368	232	1104	696	CoherentMotion_C#v1	0	1000
2073	1	5	51	1	1	3	3	312	288	936	864	CoherentMotion_C#v1	0	1000
2536	1	5	51	2	2	3	3	312	288	936	864	CoherentMotion_C#v1	0	1000
1928	1	5	51	1	1	3	3	312	288	936	864	CoherentMotion_C#v1	1	500
920	0	1	14	1	0	3	3	87	513	261	1539	CoherentMotion_C#v1	1	500
692	1	7	70	2	2	3	3	424	176	1272	528	CoherentMotion_C#v1	1	500
630	1	3	33	3	3	3	3	199	401	597	1203	CoherentMotion_C#v1	1	500
1687	0	2	23	2	1	3	3	143	457	429	1371	CoherentMotion_C#v1	1	500
799	1	3	33	2	2	3	3	199	401	597	1203	CoherentMotion_C#v1	1	500
624	1	6	61	3	3	3	3	368	232	1104	696	CoherentMotion_C#v1	1	500
1462	0	4	42	3	1	3	3	256	344	768	1032	CoherentMotion_C#v1	1	500
776	1	7	70	2	2	3	3	424	176	1272	528	CoherentMotion_C#v1	1	500
1384	1	2	23	1	1	3	3	143	457	429	1371	CoherentMotion_C#v1	1	500
1965	0	3	33	0	2	3	3	199	401	597	1203	CoherentMotion_C#v1	1	500
1001	1	3	33	1	1	3	3	199	401	597	1203	CoherentMotion_C#v1	1	500
669	1	7	70	2	2	3	3	424	176	1272	528	CoherentMotion_C#v1	1	500
1221	1	3	33	3	3	3	3	199	401	597	1203	CoherentMotion_C#v1	1	500
849	1	5	51	2	2	3	3	312	288	936	864	CoherentMotion_C#v1	1	500
1243	1	3	33	2	2	3	3	199	401	597	1203	CoherentMotion_C#v1	1	500
673	1	7	70	2	2	3	3	424	176	1272	528	CoherentMotion_C#v1	1	500
767	1	5	51	3	3	3	3	312	288	936	864	CoherentMotion_C#v1	1	500
670	1	5	51	1	1	3	3	312	288	936	864	CoherentMotion_C#v1	1	500
846	1	2	23	3	3	3	3	143	457	429	1371	CoherentMotion_C#v1	1	500
672	1	3	33	0	0	3	3	199	401	597	1203	CoherentMotion_C#v1	1	500
1037	1	2	23	0	0	3	3	143	457	429	1371	CoherentMotion_C#v1	1	500
1921	0	1	14	1	0	3	3	87	513	261	1539	CoherentMotion_C#v1	1	500
676	1	2	23	2	2	3	3	143	457	429	1371	CoherentMotion_C#v1	1	500
810	1	5	51	2	2	3	3	312	288	936	864	CoherentMotion_C#v1	1	500
874	1	6	61	0	0	3	3	368	232	1104	696	CoherentMotion_C#v1	1	500
807	1	1	14	2	2	3	3	87	513	261	1539	CoherentMotion_C#v1	1	500
825	1	3	33	0	0	3	3	199	401	597	1203	CoherentMotion_C#v1	1	500
803	1	7	70	0	0	3	3	424	176	1272	528	CoherentMotion_C#v1	1	500
1212	0	0	5	0	1	3	3	31	569	93	1707	CoherentMotion_C#v1	1	500
1488	1	3	33	0	0	3	3	199	401	597	1203	CoherentMotion_C#v1	1	500
763	1	4	42	3	3	3	3	256	344	768	1032	CoherentMotion_C#v1	1	500
844	0	0	5	0	2	3	3	31	569	93	1707	CoherentMotion_C#v1	1	500
807	1	4	42	3	3	3	3	256	344	768	1032	CoherentMotion_C#v1	1	500
1378	1	1	14	3	3	3	3	87	513	261	1539	CoherentMotion_C#v1	1	500
913	1	2	23	0	0	3	3	143	457	429	1371	CoherentMotion_C#v1	1	500
1825	1	1	14	3	3	3	3	87	513	261	1539	CoherentMotion_C#v1	1	500
720	1	4	42	0	0	3	3	256	344	768	1032	CoherentMotion_C#v1	1	500
921	1	1	14	2	2	3	3	87	513	261	1539	CoherentMotion_C#v1	1	500
734	1	7	70	0	0	3	3	424	176	1272	528	CoherentMotion_C#v1	1	500
1469	1	1	14	3	3	3	3	87	513	261	1539	CoherentMotion_C#v1	1	500
1608	1	2	23	3	3	3	3	143	457	429	1371	CoherentMotion_C#v1	1	500
614	1	6	61	2	2	3	3	368	232	1104	696	CoherentMotion_C#v1	1	500
1019	1	3	33	2	2	3	3	199	401	597	1203	CoherentMotion_C#v1	1	500
738	1	7	70	1	1	3	3	424	176	1272	528	CoherentMotion_C#v1	1	500
1521	0	0	5	1	0	3	3	31	569	93	1707	CoherentMotion_C#v1	1	500
813	1	5	51	2	2	3	3	312	288	936	864	CoherentMotion_C#v1	1	500
854	1	4	42	1	1	3	3	256	344	768	1032	CoherentMotion_C#v1	1	500
666	1	7	70	2	2	3	3	424	176	1272	528	CoherentMotion_C#v1	1	500
799	1	4	42	1	1	3	3	256	344	768	1032	CoherentMotion_C#v1	1	500
597	1	6	61	1	1	3	3	368	232	1104	696	CoherentMotion_C#v1	1	500
2014	0	1	14	2	1	3	3	87	513	261	1539	CoherentMotion_C#v1	1	500
655	1	2	23	1	1	3	3	143	457	429	1371	CoherentMotion_C#v1	1	500
1026	1	1	14	2	2	3	3	87	513	261	1539	CoherentMotion_C#v1	1	500
1419	0	1	14	1	2	3	3	87	513	261	1539	CoherentMotion_C#v1	1	500
604	1	7	70	2	2	3	3	424	176	1272	528	CoherentMotion_C#v1	1	500
1017	1	3	33	3	3	3	3	199	401	597	1203	CoherentMotion_C#v1	1	500
631	1	6	61	3	3	3	3	368	232	1104	696	CoherentMotion_C#v1	1	500
681	1	5	51	0	0	3	3	312	288	936	864	CoherentMotion_C#v1	1	500
714	1	5	51	2	2	3	3	312	288	936	864	CoherentMotion_C#v1	1	500
594	1	4	42	1	1	3	3	256	344	768	1032	CoherentMotion_C#v1	1	500
659	1	4	42	0	0	3	3	256	344	768	1032	CoherentMotion_C#v1	1	500
1221	0	2	23	0	1	3	3	143	457	429	1371	CoherentMotion_C#v1	1	500
655	1	6	61	0	0	3	3	368	232	1104	696	CoherentMotion_C#v1	1	500
871	0	2	23	0	3	3	3	143	457	429	1371	CoherentMotion_C#v1	1	500
665	1	2	23	2	2	3	3	143	457	429	1371	CoherentMotion_C#v1	1	500
1024	1	2	23	3	3	3	3	143	457	429	1371	CoherentMotion_C#v1	1	500
727	1	5	51	3	3	3	3	312	288	936	864	CoherentMotion_C#v1	1	500
656	1	7	70	3	3	3	3	424	176	1272	528	CoherentMotion_C#v1	1	500
596	1	7	70	3	3	3	3	424	176	1272	528	CoherentMotion_C#v1	1	500
682	1	7	70	1	1	3	3	424	176	1272	528	CoherentMotion_C#v1	1	500
1375	1	0	5	1	1	3	3	31	569	93	1707	CoherentMotion_C#v1	1	500
935	1	0	5	3	3	3	3	31	569	93	1707	CoherentMotion_C#v1	1	500
1044	1	2	23	2	2	3	3	143	457	429	1371	CoherentMotion_C#v1	1	500
699	1	4	42	3	3	3	3	256	344	768	1032	CoherentMotion_C#v1	1	500
711	1	4	42	3	3	3	3	256	344	768	1032	CoherentMotion_C#v1	1	500
1057	1	3	33	3	3	3	3	199	401	597	1203	CoherentMotion_C#v1	1	500
1882	0	2	23	0	2	3	3	143	457	429	1371	CoherentMotion_C#v1	1	500
598	1	4	42	0	0	3	3	256	344	768	1032	CoherentMotion_C#v1	1	500
699	1	5	51	1	1	3	3	312	288	936	864	CoherentMotion_C#v1	1	500
642	1	3	33	3	3	3	3	199	401	597	1203	CoherentMotion_C#v1	1	500
608	1	5	51	0	0	3	3	312	288	936	864	CoherentMotion_C#v1	1	500
1411	1	0	5	1	1	3	3	31	569	93	1707	CoherentMotion_C#v1	1	500
725	1	6	61	2	2	3	3	368	232	1104	696	CoherentMotion_C#v1	1	500
821	0	0	5	2	1	3	3	31	569	93	1707	CoherentMotion_C#v1	1	500
615	1	5	51	1	1	3	3	312	288	936	864	CoherentMotion_C#v1	1	500
1051	0	1	14	2	0	3	3	87	513	261	1539	CoherentMotion_C#v1	1	500
627	1	3	33	1	1	3	3	199	401	597	1203	CoherentMotion_C#v1	1	500
729	1	5	51	0	0	3	3	312	288	936	864	CoherentMotion_C#v1	1	500
1001	1	2	23	3	3	3	3	143	457	429	1371	CoherentMotion_C#v1	1	500
871	1	1	14	3	3	3	3	87	513	261	1539	CoherentMotion_C#v1	1	500
2346	1	0	5	3	3	3	3	31	569	93	1707	CoherentMotion_C#v1	1	500
641	1	4	42	2	2	3	3	256	344	768	1032	CoherentMotion_C#v1	1	500
633	1	6	61	0	0	3	3	368	232	1104	696	CoherentMotion_C#v1	1	500
1029	0	0	5	3	1	3	3	31	569	93	1707	CoherentMotion_C#v1	1	500
1773	1	0	5	1	1	3	3	31	569	93	1707	CoherentMotion_C#v1	1	500
1733	1	3	33	0	0	3	3	199	401	597	1203	CoherentMotion_C#v1	1	500
1352	1	3	33	3	3	3	3	199	401	597	1203	CoherentMotion_C#v1	1	500
624	1	7	70	1	1	3	3	424	176	1272	528	CoherentMotion_C#v1	1	500
1161	1	2	23	2	2	3	3	143	457	429	1371	CoherentMotion_C#v1	1	500
616	1	7	70	0	0	3	3	424	176	1272	528	CoherentMotion_C#v1	1	500
682	1	6	61	2	2	3	3	368	232	1104	696	CoherentMotion_C#v1	1	500
1496	1	0	5	1	1	3	3	31	569	93	1707	CoherentMotion_C#v1	1	500
699	1	6	61	0	0	3	3	368	232	1104	696	CoherentMotion_C#v1	1	500
1986	1	1	14	1	1	3	3	87	513	261	1539	CoherentMotion_C#v1	1	500
1041	1	0	5	0	0	3	3	31	569	93	1707	CoherentMotion_C#v1	1	500
1085	0	2	23	3	0	3	3	143	457	429	1371	CoherentMotion_C#v1	1	500
818	1	3	33	3	3	3	3	199	401	597	1203	CoherentMotion_C#v1	1	500
580	1	6	61	2	2	3	3	368	232	1104	696	CoherentMotion_C#v1	1	500
624	1	6	61	2	2	3	3	368	232	1104	696	CoherentMotion_C#v1	1	500
1757	1	0	5	2	2	3	3	31	569	93	1707	CoherentMotion_C#v1	1	500
733	1	4	42	1	1	3	3	256	344	768	1032	CoherentMotion_C#v1	1	500
1437	0	0	5	0	3	3	3	31	569	93	1707	CoherentMotion_C#v1	1	500
636	1	6	61	0	0	3	3	368	232	1104	696	CoherentMotion_C#v1	1	500
629	1	1	14	0	0	3	3	87	513	261	1539	CoherentMotion_C#v1	1	500
722	1	3	33	2	2	3	3	199	401	597	1203	CoherentMotion_C#v1	1	500
723	1	6	61	2	2	3	3	368	232	1104	696	CoherentMotion_C#v1	1	500
882	1	0	5	0	0	3	3	31	569	93	1707	CoherentMotion_C#v1	1	500
1303	0	1	14	2	1	3	3	87	513	261	1539	CoherentMotion_C#v1	1	500
1876	0	0	5	2	1	3	3	31	569	93	1707	CoherentMotion_C#v1	1	500
2041	1	6	61	0	0	3	3	368	232	1104	696	CoherentMotion_C#v1	1	500
1378	0	2	23	1	2	3	3	143	457	429	1371	CoherentMotion_C#v1	1	500
1815	1	2	23	3	3	3	3	143	457	429	1371	CoherentMotion_C#v1	1	500
733	1	6	61	0	0	3	3	368	232	1104	696	CoherentMotion_C#v1	1	500
1254	0	1	14	3	1	3	3	87	513	261	1539	CoherentMotion_C#v1	1	500
804	1	7	70	3	3	3	3	424	176	1272	528	CoherentMotion_C#v1	1	500
702	1	5	51	2	2	3	3	312	288	936	864	CoherentMotion_C#v1	1	500
1132	1	4	42	3	3	3	3	256	344	768	1032	CoherentMotion_C#v1	1	500
652	1	7	70	3	3	3	3	424	176	1272	528	CoherentMotion_C#v1	1	500
578	1	5	51	0	0	3	3	312	288	936	864	CoherentMotion_C#v1	1	500
2943	1	1	14	1	1	3	3	87	513	261	1539	CoherentMotion_C#v1	1	500
951	0	1	14	3	2	3	3	87	513	261	1539	CoherentMotion_C#v1	1	500
1643	1	1	14	2	2	3	3	87	513	261	1539	CoherentMotion_C#v1	1	500
692	1	6	61	2	2	3	3	368	232	1104	696	CoherentMotion_C#v1	1	500
586	1	2	23	2	2	3	3	143	457	429	1371	CoherentMotion_C#v1	1	500
621	1	4	42	2	2	3	3	256	344	768	1032	CoherentMotion_C#v1	1	500
947	1	3	33	3	3	3	3	199	401	597	1203	CoherentMotion_C#v1	1	500
576	1	6	61	0	0	3	3	368	232	1104	696	CoherentMotion_C#v1	1	500
986	1	0	5	3	3	3	3	31	569	93	1707	CoherentMotion_C#v1	1	500
986	1	3	33	1	1	3	3	199	401	597	1203	CoherentMotion_C#v1	1	500
688	1	4	42	3	3	3	3	256	344	768	1032	CoherentMotion_C#v1	1	500
807	1	2	23	2	2	3	3	143	457	429	1371	CoherentMotion_C#v1	1	500
767	1	6	61	2	2	3	3	368	232	1104	696	CoherentMotion_C#v1	1	500
1296	1	2	23	1	1	3	3	143	457	429	1371	CoherentMotion_C#v1	1	500
998	0	0	5	1	0	3	3	31	569	93	1707	CoherentMotion_C#v1	1	500
695	1	5	51	3	3	3	3	312	288	936	864	CoherentMotion_C#v1	1	500
683	1	4	42	2	2	3	3	256	344	768	1032	CoherentMotion_C#v1	1	500
1105	1	2	23	3	3	3	3	143	457	429	1371	CoherentMotion_C#v1	1	500
1468	0	0	5	1	3	3	3	31	569	93	1707	CoherentMotion_C#v1	1	500
1038	0	0	5	2	0	3	3	31	569	93	1707	CoherentMotion_C#v1	1	500
614	1	4	42	1	1	3	3	256	344	768	1032	CoherentMotion_C#v1	1	500
724	1	5	51	0	0	3	3	312	288	936	864	CoherentMotion_C#v1	1	500
1859	0	2	23	3	1	3	3	143	457	429	1371	CoherentMotion_C#v1	1	500
600	1	6	61	1	1	3	3	368	232	1104	696	CoherentMotion_C#v1	1	500
567	1	7	70	3	3	3	3	424	176	1272	528	CoherentMotion_C#v1	1	500
1207	0	2	23	3	1	3	3	143	457	429	1371	CoherentMotion_C#v1	1	500
795	1	4	42	1	1	3	3	256	344	768	1032	CoherentMotion_C#v1	1	500
546	1	7	70	3	3	3	3	424	176	1272	528	CoherentMotion_C#v1	1	500
767	1	4	42	0	0	3	3	256	344	768	1032	CoherentMotion_C#v1	1	500
1432	1	0	5	3	3	3	3	31	569	93	1707	CoherentMotion_C#v1	1	500
760	1	4	42	2	2	3	3	256	344	768	1032	CoherentMotion_C#v1	1	500
561	1	3	33	2	2	3	3	199	401	597	1203	CoherentMotion_C#v1	1	500
617	1	7	70	1	1	3	3	424	176	1272	528	CoherentMotion_C#v1	1	500
697	1	5	51	3	3	3	3	312	288	936	864	CoherentMotion_C#v1	1	500
680	1	2	23	0	0	3	3	143	457	429	1371	CoherentMotion_C#v1	1	500
1951	0	2	23	3	2	3	3	143	457	429	1371	CoherentMotion_C#v1	1	500
740	1	7	70	0	0	3	3	424	176	1272	528	CoherentMotion_C#v1	1	500
525	1	7	70	1	1	3	3	424	176	1272	528	CoherentMotion_C#v1	1	500
680	1	5	51	2	2	3	3	312	288	936	864	CoherentMotion_C#v1	1	500
521	1	6	61	3	3	3	3	368	232	1104	696	CoherentMotion_C#v1	1	500
1968	1	3	33	2	2	3	3	199	401	597	1203	CoherentMotion_C#v1	1	500
1592	0	0	5	3	2	3	3	31	569	93	1707	CoherentMotion_C#v1	1	500
909	1	2	23	0	0	3	3	143	457	429	1371	CoherentMotion_C#v1	1	500
714	1	5	51	2	2	3	3	312	288	936	864	CoherentMotion_C#v1	1	500
704	1	4	42	3	3	3	3	256	344	768	1032	CoherentMotion_C#v1	1	500
591	1	5	51	2	2	3	3	312	288	936	864	CoherentMotion_C#v1	1	500
651	1	7	70	1	1	3	3	424	176	1272	528	CoherentMotion_C#v1	1	500
538	1	3	33	0	0	3	3	199	401	597	1203	CoherentMotion_C#v1	1	500
557	1	6	61	3	3	3	3	368	232	1104	696	CoherentMotion_C#v1	1	500
1016	1	1	14	1	1	3	3	87	513	261	1539	CoherentMotion_C#v1	1	500
1031	1	0	5	0	0	3	3	31	569	93	1707	CoherentMotion_C#v1	1	500
1902	0	2	23	2	1	3	3	143	457	429	1371	CoherentMotion_C#v1	1	500
667	1	3	33	3	3	3	3	199	401	597	1203	CoherentMotion_C#v1	1	500
744	1	7	70	0	0	3	3	424	176	1272	528	CoherentMotion_C#v1	1	500
697	1	6	61	3	3	3	3	368	232	1104	696	CoherentMotion_C#v1	1	500
672	1	6	61	0	0	3	3	368	232	1104	696	CoherentMotion_C#v1	1	500
1750	0	0	5	3	2	3	3	31	569	93	1707	CoherentMotion_C#v1	1	500
1464	0	2	23	1	2	3	3	143	457	429	1371	CoherentMotion_C#v1	1	500
1986	1	2	23	2	2	3	3	143	457	429	1371	CoherentMotion_C#v1	1	500
690	1	6	61	3	3	3	3	368	232	1104	696	CoherentMotion_C#v1	1	500
848	1	3	33	2	2	3	3	199	401	597	1203	CoherentMotion_C#v1	1	500
659	0	0	5	3	0	3	3	31	569	93	1707	CoherentMotion_C#v1	1	500
808	1	2	23	0	0	3	3	143	457	429	1371	CoherentMotion_C#v1	1	500
706	1	2	23	0	0	3	3	143	457	429	1371	CoherentMotion_C#v1	1	500
835	0	3	33	3	0	3	3	199	401	597	1203	CoherentMotion_C#v1	1	500
669	1	2	23	3	3	3	3	143	457	429	1371	CoherentMotion_C#v1	1	500
764	0	3	33	2	1	3	3	199	401	597	1203	CoherentMotion_C#v1	1	500
899	1	7	70	3	3	3	3	424	176	1272	528	CoherentMotion_C#v1	1	500
944	1	1	14	2	2	3	3	87	513	261	1539	CoherentMotion_C#v1	1	500
708	1	6	61	2	2	3	3	368	232	1104	696	CoherentMotion_C#v1	1	500
650	1	4	42	3	3	3	3	256	344	768	1032	CoherentMotion_C#v1	1	500
709	1	7	70	1	1	3	3	424	176	1272	528	CoherentMotion_C#v1	1	500
553	1	7	70	1	1	3	3	424	176	1272	528	CoherentMotion_C#v1	1	500
911	1	1	14	2	2	3	3	87	513	261	1539	CoherentMotion_C#v1	1	500
852	1	2	23	2	2	3	3	143	457	429	1371	CoherentMotion_C#v1	1	500
591	1	3	33	2	2	3	3	199	401	597	1203	CoherentMotion_C#v1	1	500
724	1	6	61	1	1	3	3	368	232	1104	696	CoherentMotion_C#v1	1	500
1578	0	0	5	3	1	3	3	31	569	93	1707	CoherentMotion_C#v1	1	500
943	0	0	5	0	1	3	3	31	569	93	1707	CoherentMotion_C#v1	1	500
762	1	3	33	1	1	3	3	199	401	597	1203	CoherentMotion_C#v1	1	500
785	1	3	33	3	3	3	3	199	401	597	1203	CoherentMotion_C#v1	1	500
782	1	2	23	1	1	3	3	143	457	429	1371	CoherentMotion_C#v1	1	500
699	1	6	61	0	0	3	3	368	232	1104	696	CoherentMotion_C#v1	1	500
773	1	5	51	3	3	3	3	312	288	936	864	CoherentMotion_C#v1	1	500
751	1	4	42	0	0	3	3	256	344	768	1032	CoherentMotion_C#v1	1	500
671	1	4	42	2	2	3	3	256	344	768	1032	CoherentMotion_C#v1	1	500
660	1	4	42	3	3	3	3	256	344	768	1032	CoherentMotion_C#v1	1	500
546	1	4	42	1	1	3	3	256	344	768	1032	CoherentMotion_C#v1	1	500
852	1	1	14	2	2	3	3	87	513	261	1539	CoherentMotion_C#v1	1	500
704	1	6	61	1	1	3	3	368	232	1104	696	CoherentMotion_C#v1	1	500
1103	1	2	23	1	1	3	3	143	457	429	1371	CoherentMotion_C#v1	1	500
1832	1	4	42	3	3	3	3	256	344	768	1032	CoherentMotion_C#v1	1	500
844	0	3	33	3	2	3	3	199	401	597	1203	CoherentMotion_C#v1	1	500
615	1	4	42	0	0	3	3	256	344	768	1032	CoherentMotion_C#v1	1	500
1146	0	0	5	3	0	3	3	31	569	93	1707	CoherentMotion_C#v1	1	500
644	1	7	70	2	2	3	3	424	176	1272	528	CoherentMotion_C#v1	1	500
1067	1	4	42	3	3	3	3	256	344	768	1032	CoherentMotion_C#v1	1	500
596	1	7	70	1	1	3	3	424	176	1272	528	CoherentMotion_C#v1	1	500
704	1	7	70	0	0	3	3	424	176	1272	528	CoherentMotion_C#v1	1	500
765	1	6	61	1	1	3	3	368	232	1104	696	CoherentMotion_C#v1	1	500
1183	0	0	5	1	2	3	3	31	569	93	1707	CoherentMotion_C#v1	1	500
1422	1	2	23	3	3	3	3	143	457	429	1371	CoherentMotion_C#v1	1	500
761	1	6	61	0	0	3	3	368	232	1104	696	CoherentMotion_C#v1	1	500
616	1	6	61	3	3	3	3	368	232	1104	696	CoherentMotion_C#v1	1	500
2135	0	1	14	0	1	3	3	87	513	261	1539	CoherentMotion_C#v1	1	500
755	1	7	70	3	3	3	3	424	176	1272	528	CoherentMotion_C#v1	1	500
1388	0	1	14	1	3	3	3	87	513	261	1539	CoherentMotion_C#v1	1	500
899	1	4	42	2	2	3	3	256	344	768	1032	CoherentMotion_C#v1	1	500
2160	0	1	14	0	1	3	3	87	513	261	1539	CoherentMotion_C#v1	1	500
661	1	4	42	3	3	3	3	256	344	768	1032	CoherentMotion_C#v1	1	500
955	0	0	5	3	1	3	3	31	569	93	1707	CoherentMotion_C#v1	1	500
616	1	7	70	3	3	3	3	424	176	1272	528	CoherentMotion_C#v1	1	500
1189	1	0	5	3	3	3	3	31	569	93	1707	CoherentMotion_C#v1	1	500
582	1	5	51	1	1	3	3	312	288	936	864	CoherentMotion_C#v1	1	500
644	1	6	61	1	1	3	3	368	232	1104	696	CoherentMotion_C#v1	1	500
578	1	6	61	3	3	3	3	368	232	1104	696	CoherentMotion_C#v1	1	500
662	1	5	51	3	3	3	3	312	288	936	864	CoherentMotion_C#v1	1	500
1611	1	2	23	1	1	3	3	143	457	429	1371	CoherentMotion_C#v1	1	500
1641	0	0	5	2	1	3	3	31	569	93	1707	CoherentMotion_C#v1	1	500
657	1	5	51	1	1	3	3	312	288	936	864	CoherentMotion_C#v1	1	500
675	1	1	14	3	3	3	3	87	513	261	1539	CoherentMotion_C#v1	1	500
2371	0	0	5	0	1	3	3	31	569	93	1707	CoherentMotion_C#v1	1	500
1038	0	1	14	0	3	3	3	87	513	261	1539	CoherentMotion_C#v1	1	500
790	1	1	14	3	3	3	3	87	513	261	1539	CoherentMotion_C#v1	1	500
793	1	4	42	0	0	3	3	256	344	768	1032	CoherentMotion_C#v1	1	500
738	1	5	51	3	3	3	3	312	288	936	864	CoherentMotion_C#v1	1	500
1601	0	2	23	2	1	3	3	143	457	429	1371	CoherentMotion_C#v1	1	500
1721	0	1	14	2	0	3	3	87	513	261	1539	CoherentMotion_C#v1	1	500
827	1	5	51	2	2	3	3	312	288	936	864	CoherentMotion_C#v1	1	500
644	1	5	51	1	1	3	3	312	288	936	864	CoherentMotion_C#v1	1	500
593	1	4	42	1	1	3	3	256	344	768	1032	CoherentMotion_C#v1	1	500
661	1	7	70	0	0	3	3	424	176	1272	528	CoherentMotion_C#v1	1	500
2125	1	1	14	3	3	3	3	87	513	261	1539	CoherentMotion_C#v1	1	500
617	1	5	51	3	3	3	3	312	288	936	864	CoherentMotion_C#v1	1	500
581	1	7	70	1	1	3	3	424	176	1272	528	CoherentMotion_C#v1	1	500
771	1	7	70	2	2	3	3	424	176	1272	528	CoherentMotion_C#v1	1	500
667	1	3	33	2	2	3	3	199	401	597	1203	CoherentMotion_C#v1	1	500
761	1	5	51	0	0	3	3	312	288	936	864	CoherentMotion_C#v1	1	500
650	1	3	33	2	2	3	3	199	401	597	1203	CoherentMotion_C#v1	1	500
737	0	0	5	2	0	3	3	31	569	93	1707	CoherentMotion_C#v1	1	500
2256	0	0	5	1	2	3	3	31	569	93	1707	CoherentMotion_C#v1	1	500
595	1	7	70	2	2	3	3	424	176	1272	528	CoherentMotion_C#v1	1	500
660	1	6	61	0	0	3	3	368	232	1104	696	CoherentMotion_C#v1	1	500
641	1	6	61	0	0	3	3	368	232	1104	696	CoherentMotion_C#v1	1	500
2127	0	0	5	1	2	3	3	31	569	93	1707	CoherentMotion_C#v1	1	500
1759	0	0	5	0	1	3	3	31	569	93	1707	CoherentMotion_C#v1	1	500
1524	0	1	14	1	0	3	3	87	513	261	1539	CoherentMotion_C#v1	1	500
1056	0	0	5	3	0	3	3	31	569	93	1707	CoherentMotion_C#v1	1	500
776	1	6	61	3	3	3	3	368	232	1104	696	CoherentMotion_C#v1	1	500
712	1	6	61	2	2	3	3	368	232	1104	696	CoherentMotion_C#v1	1	500
929	1	3	33	3	3	3	3	199	401	597	1203	CoherentMotion_C#v1	1	500
705	0	0	5	3	0	3	3	31	569	93	1707	CoherentMotion_C#v1	1	500
2181	0	2	23	0	3	3	3	143	457	429	1371	CoherentMotion_C#v1	1	500
785	1	6	61	1	1	3	3	368	232	1104	696	CoherentMotion_C#v1	1	500
2058	0	1	14	1	2	3	3	87	513	261	1539	CoherentMotion_C#v1	1	500
1188	0	1	14	1	2	3	3	87	513	261	1539	CoherentMotion_C#v1	1	500
884	1	6	61	3	3	3	3	368	232	1104	696	CoherentMotion_C#v1	1	500
1698	0	1	14	3	0	3	3	87	513	261	1539	CoherentMotion_C#v1	1	500
943	0	1	14	2	0	3	3	87	513	261	1539	CoherentMotion_C#v1	1	500
848	1	7	70	0	0	3	3	424	176	1272	528	CoherentMotion_C#v1	1	500
676	1	5	51	3	3	3	3	312	288	936	864	CoherentMotion_C#v1	1	500
602	1	6	61	3	3	3	3	368	232	1104	696	CoherentMotion_C#v1	1	500
1614	0	1	14	0	2	3	3	87	513	261	1539	CoherentMotion_C#v1	1	500
1122	1	2	23	2	2	3	3	143	457	429	1371	CoherentMotion_C#v1	1	500
758	1	6	61	0	0	3	3	368	232	1104	696	CoherentMotion_C#v1	1	500
606	1	7	70	3	3	3	3	424	176	1272	528	CoherentMotion_C#v1	1	500
635	0	7	70	0	3	3	3	424	176	1272	528	CoherentMotion_C#v1	1	500
783	1	7	70	2	2	3	3	424	176	1272	528	CoherentMotion_C#v1	1	500
1321	0	0	5	3	2	3	3	31	569	93	1707	CoherentMotion_C#v1	1	500
623	1	4	42	0	0	3	3	256	344	768	1032	CoherentMotion_C#v1	1	500
934	0	0	5	2	0	3	3	31	569	93	1707	CoherentMotion_C#v1	1	500
993	1	5	51	1	1	3	3	312	288	936	864	CoherentMotion_C#v1	1	500
719	1	7	70	1	1	3	3	424	176	1272	528	CoherentMotion_C#v1	1	500
583	1	3	33	0	0	3	3	199	401	597	1203	CoherentMotion_C#v1	1	500
578	1	5	51	0	0	3	3	312	288	936	864	CoherentMotion_C#v1	1	500
583	0	2	23	1	0	3	3	143	457	429	1371	CoherentMotion_C#v1	1	500
723	1	5	51	3	3	3	3	312	288	936	864	CoherentMotion_C#v1	1	500
674	1	6	61	1	1	3	3	368	232	1104	696	CoherentMotion_C#v1	1	500
1029	1	5	51	1	1	3	3	312	288	936	864	CoherentMotion_C#v1	1	500
960	0	2	23	1	0	3	3	143	457	429	1371	CoherentMotion_C#v1	1	500
1206	0	2	23	1	0	3	3	143	457	429	1371	CoherentMotion_C#v1	1	500
770	0	1	14	2	0	3	3	87	513	261	1539	CoherentMotion_C#v1	1	500
586	1	7	70	0	0	3	3	424	176	1272	528	CoherentMotion_C#v1	1	500
646	1	4	42	1	1	3	3	256	344	768	1032	CoherentMotion_C#v1	1	500
1812	1	1	14	0	0	3	3	87	513	261	1539	CoherentMotion_C#v1	1	500
784	1	3	33	3	3	3	3	199	401	597	1203	CoherentMotion_C#v1	1	500
616	1	5	51	1	1	3	3	312	288	936	864	CoherentMotion_C#v1	1	500
949	0	2	23	2	0	3	3	143	457	429	1371	CoherentMotion_C#v1	1	500
2376	0	0	5	3	1	3	3	31	569	93	1707	CoherentMotion_C#v1	1	500
772	1	5	51	1	1	3	3	312	288	936	864	CoherentMotion_C#v1	1	500
724	1	3	33	0	0	3	3	199	401	597	1203	CoherentMotion_C#v1	1	500
1553	0	0	5	1	2	3	3	31	569	93	1707	CoherentMotion_C#v1	1	500
633	1	5	51	1	1	3	3	312	288	936	864	CoherentMotion_C#v1	1	500
926	0	3	33	3	2	3	3	199	401	597	1203	CoherentMotion_C#v1	1	500
1147	1	4	42	1	1	3	3	256	344	768	1032	CoherentMotion_C#v1	1	500
1956	0	2	23	2	0	3	3	143	457	429	1371	CoherentMotion_C#v1	1	500
1043	1	1	14	2	2	3	3	87	513	261	1539	CoherentMotion_C#v1	1	500
1442	0	0	5	0	2	3	3	31	569	93	1707	CoherentMotion_C#v1	1	500
1550	1	4	42	3	3	3	3	256	344	768	1032	CoherentMotion_C#v1	1	500
739	1	6	61	0	0	3	3	368	232	1104	696	CoherentMotion_C#v1	1	500
1955	1	1	14	3	3	3	3	87	513	261	1539	CoherentMotion_C#v1	1	500
633	1	5	51	0	0	3	3	312	288	936	864	CoherentMotion_C#v1	1	500
552	1	6	61	0	0	3	3	368	232	1104	696	CoherentMotion_C#v1	1	500
2321	1	3	33	2	2	3	3	199	401	597	1203	CoherentMotion_C#v1	1	500
590	1	7	70	1	1	3	3	424	176	1272	528	CoherentMotion_C#v1	1	500
626	1	5	51	0	0	3	3	312	288	936	864	CoherentMotion_C#v1	1	500
1627	1	1	14	2	2	3	3	87	513	261	1539	CoherentMotion_C#v1	1	500
858	1	6	61	2	2	3	3	368	232	1104	696	CoherentMotion_C#v1	1	500
588	1	7	70	2	2	3	3	424	176	1272	528	CoherentMotion_C#v1	1	500
593	1	5	51	1	1	3	3	312	288	936	864	CoherentMotion_C#v1	1	500
581	1	5	51	2	2	3	3	312	288	936	864	CoherentMotion_C#v1	1	500
648	1	6	61	2	2	3	3	368	232	1104	696	CoherentMotion_C#v1	1	500
1285	1	0	5	0	0	3	3	31	569	93	1707	CoherentMotion_C#v1	1	500
868	1	4	42	3	3	3	3	256	344	768	1032	CoherentMotion_C#v1	1	500
1271	1	3	33	2	2	3	3	199	401	597	1203	CoherentMotion_C#v1	1	500
628	1	5	51	3	3	3	3	312	288	936	864	CoherentMotion_C#v1	1	500
706	1	5	51	1	1	3	3	312	288	936	864	CoherentMotion_C#v1	1	500
1144	0	2	23	3	0	3	3	143	457	429	1371	CoherentMotion_C#v1	1	500
771	1	3	33	0	0	3	3	199	401	597	1203	CoherentMotion_C#v1	1	500
1475	1	3	33	1	1	3	3	199	401	597	1203	CoherentMotion_C#v1	1	500
695	1	3	33	3	3	3	3	199	401	597	1203	CoherentMotion_C#v1	1	500
993	1	4	42	2	2	3	3	256	344	768	1032	CoherentMotion_C#v1	1	500
867	1	4	42	3	3	3	3	256	344	768	1032	CoherentMotion_C#v1	1	500
687	1	7	70	0	0	3	3	424	176	1272	528	CoherentMotion_C#v1	1	500
572	1	7	70	1	1	3	3	424	176	1272	528	CoherentMotion_C#v1	1	500
583	1	4	42	1	1	3	3	256	344	768	1032	CoherentMotion_C#v1	1	500
1459	1	0	5	3	3	3	3	31	569	93	1707	CoherentMotion_C#v1	1	500
2216	1	1	14	2	2	3	3	87	513	261	1539	CoherentMotion_C#v1	1	500
700	1	4	42	1	1	3	3	256	344	768	1032	CoherentMotion_C#v1	1	500
1194	0	2	23	1	2	3	3	143	457	429	1371	CoherentMotion_C#v1	1	500
750	1	4	42	2	2	3	3	256	344	768	1032	CoherentMotion_C#v1	1	500
742	1	5	51	1	1	3	3	312	288	936	864	CoherentMotion_C#v1	1	500
1007	1	1	14	3	3	3	3	87	513	261	1539	CoherentMotion_C#v1	1	500
758	1	5	51	1	1	3	3	312	288	936	864	CoherentMotion_C#v1	1	500
1166	1	3	33	1	1	3	3	199	401	597	1203	CoherentMotion_C#v1	1	500
729	1	7	70	0	0	3	3	424	176	1272	528	CoherentMotion_C#v1	1	500
1737	0	0	5	2	1	3	3	31	569	93	1707	CoherentMotion_C#v1	1	500
1891	1	0	5	1	1	3	3	31	569	93	1707	CoherentMotion_C#v1	1	500
910	1	4	42	1	1	3	3	256	344	768	1032	CoherentMotion_C#v1	1	500
891	1	0	5	1	1	3	3	31	569	93	1707	CoherentMotion_C#v1	1	500
837	1	3	33	0	0	3	3	199	401	597	1203	CoherentMotion_C#v1	1	500
722	1	5	51	3	3	3	3	312	288	936	864	CoherentMotion_C#v1	1	500
1753	0	2	23	3	0	3	3	143	457	429	1371	CoherentMotion_C#v1	1	500
715	1	7	70	0	0	3	3	424	176	1272	528	CoherentMotion_C#v1	1	500
1571	1	3	33	0	0	3	3	199	401	597	1203	CoherentMotion_C#v1	1	500
648	1	7	70	0	0	3	3	424	176	1272	528	CoherentMotion_C#v1	1	500
1292	0	1	14	1	2	3	3	87	513	261	1539	CoherentMotion_C#v1	1	500
2250	1	1	14	2	2	3	3	87	513	261	1539	CoherentMotion_C#v1	1	500
1898	1	1	14	2	2	3	3	87	513	261	1539	CoherentMotion_C#v1	1	500
2696	0	3	33	0	1	3	3	199	401	597	1203	CoherentMotion_C#v1	1	500
1001	1	4	42	1	1	3	3	256	344	768	1032	CoherentMotion_C#v1	1	500
1008	1	3	33	0	0	3	3	199	401	597	1203	CoherentMotion_C#v1	1	500
776	1	6	61	1	1	3	3	368	232	1104	696	CoherentMotion_C#v1	1	500
740	1	5	51	1	1	3	3	312	288	936	864	CoherentMotion_C#v1	1	500
1639	0	1	14	0	3	3	3	87	513	261	1539	CoherentMotion_C#v1	1	500
718	1	6	61	0	0	3	3	368	232	1104	696	CoherentMotion_C#v1	1	500
1037	1	4	42	2	2	3	3	256	344	768	1032	CoherentMotion_C#v1	1	500
2173	1	0	5	1	1	3	3	31	569	93	1707	CoherentMotion_C#v1	1	500
986	1	1	14	3	3	3	3	87	513	261	1539	CoherentMotion_C#v1	1	500
647	0	7	70	3	2	3	3	424	176	1272	528	CoherentMotion_C#v1	1	500
2052	0	1	14	3	0	3	3	87	513	261	1539	CoherentMotion_C#v1	1	500
774	1	7	70	0	0	3	3	424	176	1272	528	CoherentMotion_C#v1	1	500
664	1	4	42	0	0	3	3	256	344	768	1032	CoherentMotion_C#v1	1	500
1349	1	4	42	2	2	3	3	256	344	768	1032	CoherentMotion_C#v1	1	500
596	1	3	33	0	0	3	3	199	401	597	1203	CoherentMotion_C#v1	1	500
730	1	4	42	1	1	3	3	256	344	768	1032	CoherentMotion_C#v1	1	500
786	1	6	61	0	0	3	3	368	232	1104	696	CoherentMotion_C#v1	1	500
819	1	5	51	2	2	3	3	312	288	936	864	CoherentMotion_C#v1	1	500
657	1	5	51	1	1	3	3	312	288	936	864	CoherentMotion_C#v1	1	500
675	1	3	33	3	3	3	3	199	401	597	1203	CoherentMotion_C#v1	1	500
