# Supplementary material for: The Leuven Embedded Figures Test (L-EFT): measuring perception, intelligence or executive function?
Source: PeerJ. 2018 Mar 26;6:e4524. doi: 10.7717/peerj.4524 (PMC5875396; doi:10.7717/peerj.4524)
Supplement: Supplemental Information 9 [file peerj-06-4524-s009.zip › Study 1/CoherentMotion/120730CoherentMotion.csv]

ReactionTime	Accuracy	CoherenceLevel	CoherenceValue	StimDirection	RespDirection	G_MeanCoherentSpeed	G_MeanRandomSpeed	TotalCoherent	TotalRandom	TotalCoherentSpeed	TotalRandomSpeed	TestID	MainPrac	MotionDuration
5010	0	2	23	3	2	3	3	143	457	429	1371	CoherentMotion_C#v1	0	1000
1607	1	7	70	1	1	3	3	424	176	1272	528	CoherentMotion_C#v1	0	1000
2455	1	1	14	1	1	3	3	87	513	261	1539	CoherentMotion_C#v1	0	1000
1550	1	2	23	0	0	3	3	143	457	429	1371	CoherentMotion_C#v1	0	1000
1457	1	3	33	2	2	3	3	199	401	597	1203	CoherentMotion_C#v1	0	1000
1656	0	2	23	2	1	3	3	143	457	429	1371	CoherentMotion_C#v1	0	1000
1538	1	6	61	3	3	3	3	368	232	1104	696	CoherentMotion_C#v1	0	1000
1710	1	6	61	0	0	3	3	368	232	1104	696	CoherentMotion_C#v1	0	1000
1329	1	5	51	0	0	3	3	312	288	936	864	CoherentMotion_C#v1	0	1000
4016	1	5	51	1	1	3	3	312	288	936	864	CoherentMotion_C#v1	0	1000
2140	1	7	70	1	1	3	3	424	176	1272	528	CoherentMotion_C#v1	0	1000
1516	1	7	70	2	2	3	3	424	176	1272	528	CoherentMotion_C#v1	0	1000
5355	0	3	33	0	1	3	3	199	401	597	1203	CoherentMotion_C#v1	0	1000
1818	1	2	23	1	1	3	3	143	457	429	1371	CoherentMotion_C#v1	0	1000
1781	0	0	5	1	2	3	3	31	569	93	1707	CoherentMotion_C#v1	0	1000
2943	1	2	23	1	1	3	3	143	457	429	1371	CoherentMotion_C#v1	0	1000
1424	1	5	51	1	1	3	3	312	288	936	864	CoherentMotion_C#v1	0	1000
1785	1	3	33	0	0	3	3	199	401	597	1203	CoherentMotion_C#v1	0	1000
1739	1	7	70	2	2	3	3	424	176	1272	528	CoherentMotion_C#v1	0	1000
2101	1	7	70	1	1	3	3	424	176	1272	528	CoherentMotion_C#v1	0	1000
2536	0	4	42	1	3	3	3	256	344	768	1032	CoherentMotion_C#v1	0	1000
1350	1	7	70	0	0	3	3	424	176	1272	528	CoherentMotion_C#v1	0	1000
1757	1	6	61	1	1	3	3	368	232	1104	696	CoherentMotion_C#v1	0	1000
1823	1	4	42	1	1	3	3	256	344	768	1032	CoherentMotion_C#v1	0	1000
1599	1	5	51	0	0	3	3	312	288	936	864	CoherentMotion_C#v1	0	1000
2040	1	1	14	0	0	3	3	87	513	261	1539	CoherentMotion_C#v1	0	1000
1578	1	4	42	0	0	3	3	256	344	768	1032	CoherentMotion_C#v1	0	1000
2919	0	1	14	0	2	3	3	87	513	261	1539	CoherentMotion_C#v1	0	1000
5631	1	0	5	3	3	3	3	31	569	93	1707	CoherentMotion_C#v1	0	1000
1852	1	5	51	2	2	3	3	312	288	936	864	CoherentMotion_C#v1	0	1000
1176	1	5	51	3	3	3	3	312	288	936	864	CoherentMotion_C#v1	0	1000
1307	1	5	51	1	1	3	3	312	288	936	864	CoherentMotion_C#v1	0	1000
1323	1	1	14	2	2	3	3	87	513	261	1539	CoherentMotion_C#v1	0	1000
1441	1	4	42	2	2	3	3	256	344	768	1032	CoherentMotion_C#v1	0	1000
1176	1	7	70	3	3	3	3	424	176	1272	528	CoherentMotion_C#v1	0	1000
1383	0	1	14	3	0	3	3	87	513	261	1539	CoherentMotion_C#v1	0	1000
1456	0	2	23	1	3	3	3	143	457	429	1371	CoherentMotion_C#v1	0	1000
1096	1	6	61	3	3	3	3	368	232	1104	696	CoherentMotion_C#v1	0	1000
1386	0	0	5	1	2	3	3	31	569	93	1707	CoherentMotion_C#v1	0	1000
1130	1	5	51	0	0	3	3	312	288	936	864	CoherentMotion_C#v1	0	1000
1204	0	0	5	1	3	3	3	31	569	93	1707	CoherentMotion_C#v1	0	1000
1174	1	3	33	1	1	3	3	199	401	597	1203	CoherentMotion_C#v1	0	1000
1738	1	5	51	3	3	3	3	312	288	936	864	CoherentMotion_C#v1	0	1000
1227	1	2	23	2	2	3	3	143	457	429	1371	CoherentMotion_C#v1	0	1000
2012	1	6	61	0	0	3	3	368	232	1104	696	CoherentMotion_C#v1	0	1000
1697	1	4	42	3	3	3	3	256	344	768	1032	CoherentMotion_C#v1	0	1000
1553	0	0	5	3	1	3	3	31	569	93	1707	CoherentMotion_C#v1	0	1000
1383	0	1	14	1	2	3	3	87	513	261	1539	CoherentMotion_C#v1	0	1000
1470	1	4	42	0	0	3	3	256	344	768	1032	CoherentMotion_C#v1	0	1000
1482	1	2	23	1	1	3	3	143	457	429	1371	CoherentMotion_C#v1	0	1000
1309	0	1	14	0	3	3	3	87	513	261	1539	CoherentMotion_C#v1	0	1000
1478	1	4	42	0	0	3	3	256	344	768	1032	CoherentMotion_C#v1	0	1000
1564	1	6	61	0	0	3	3	368	232	1104	696	CoherentMotion_C#v1	0	1000
1398	1	4	42	3	3	3	3	256	344	768	1032	CoherentMotion_C#v1	0	1000
1457	1	1	14	1	1	3	3	87	513	261	1539	CoherentMotion_C#v1	0	1000
1446	1	7	70	0	0	3	3	424	176	1272	528	CoherentMotion_C#v1	0	1000
1404	1	5	51	3	3	3	3	312	288	936	864	CoherentMotion_C#v1	0	1000
1441	0	0	5	3	2	3	3	31	569	93	1707	CoherentMotion_C#v1	0	1000
1488	1	7	70	0	0	3	3	424	176	1272	528	CoherentMotion_C#v1	0	1000
1507	0	2	23	1	2	3	3	143	457	429	1371	CoherentMotion_C#v1	0	1000
1664	1	7	70	2	2	3	3	424	176	1272	528	CoherentMotion_C#v1	0	1000
1376	1	4	42	0	0	3	3	256	344	768	1032	CoherentMotion_C#v1	0	1000
1380	1	2	23	1	1	3	3	143	457	429	1371	CoherentMotion_C#v1	0	1000
1424	0	0	5	1	3	3	3	31	569	93	1707	CoherentMotion_C#v1	0	1000
1433	1	4	42	0	0	3	3	256	344	768	1032	CoherentMotion_C#v1	0	1000
1455	1	6	61	0	0	3	3	368	232	1104	696	CoherentMotion_C#v1	0	1000
1645	1	1	14	3	3	3	3	87	513	261	1539	CoherentMotion_C#v1	0	1000
1756	1	5	51	1	1	3	3	312	288	936	864	CoherentMotion_C#v1	0	1000
1622	0	0	5	2	0	3	3	31	569	93	1707	CoherentMotion_C#v1	0	1000
1577	1	7	70	2	2	3	3	424	176	1272	528	CoherentMotion_C#v1	0	1000
1571	1	7	70	3	3	3	3	424	176	1272	528	CoherentMotion_C#v1	0	1000
1487	0	2	23	1	2	3	3	143	457	429	1371	CoherentMotion_C#v1	0	1000
1410	1	5	51	0	0	3	3	312	288	936	864	CoherentMotion_C#v1	0	1000
2057	1	7	70	0	0	3	3	424	176	1272	528	CoherentMotion_C#v1	0	1000
1533	1	3	33	2	2	3	3	199	401	597	1203	CoherentMotion_C#v1	0	1000
1672	1	3	33	1	1	3	3	199	401	597	1203	CoherentMotion_C#v1	0	1000
1521	1	4	42	2	2	3	3	256	344	768	1032	CoherentMotion_C#v1	0	1000
1375	0	0	5	0	3	3	3	31	569	93	1707	CoherentMotion_C#v1	0	1000
1342	1	4	42	3	3	3	3	256	344	768	1032	CoherentMotion_C#v1	0	1000
1515	0	1	14	3	1	3	3	87	513	261	1539	CoherentMotion_C#v1	0	1000
1124	0	0	5	2	3	3	3	31	569	93	1707	CoherentMotion_C#v1	1	500
893	1	1	14	3	3	3	3	87	513	261	1539	CoherentMotion_C#v1	1	500
1109	1	0	5	3	3	3	3	31	569	93	1707	CoherentMotion_C#v1	1	500
1154	1	4	42	1	1	3	3	256	344	768	1032	CoherentMotion_C#v1	1	500
948	1	6	61	0	0	3	3	368	232	1104	696	CoherentMotion_C#v1	1	500
914	1	4	42	2	2	3	3	256	344	768	1032	CoherentMotion_C#v1	1	500
894	1	7	70	1	1	3	3	424	176	1272	528	CoherentMotion_C#v1	1	500
842	0	1	14	0	2	3	3	87	513	261	1539	CoherentMotion_C#v1	1	500
916	1	0	5	1	1	3	3	31	569	93	1707	CoherentMotion_C#v1	1	500
977	1	5	51	2	2	3	3	312	288	936	864	CoherentMotion_C#v1	1	500
1823	0	2	23	1	3	3	3	143	457	429	1371	CoherentMotion_C#v1	1	500
890	1	4	42	1	1	3	3	256	344	768	1032	CoherentMotion_C#v1	1	500
950	1	6	61	1	1	3	3	368	232	1104	696	CoherentMotion_C#v1	1	500
963	1	3	33	3	3	3	3	199	401	597	1203	CoherentMotion_C#v1	1	500
877	1	7	70	3	3	3	3	424	176	1272	528	CoherentMotion_C#v1	1	500
892	0	0	5	0	1	3	3	31	569	93	1707	CoherentMotion_C#v1	1	500
928	1	5	51	0	0	3	3	312	288	936	864	CoherentMotion_C#v1	1	500
893	1	6	61	3	3	3	3	368	232	1104	696	CoherentMotion_C#v1	1	500
888	1	0	5	3	3	3	3	31	569	93	1707	CoherentMotion_C#v1	1	500
821	1	4	42	2	2	3	3	256	344	768	1032	CoherentMotion_C#v1	1	500
855	1	7	70	0	0	3	3	424	176	1272	528	CoherentMotion_C#v1	1	500
905	0	1	14	1	3	3	3	87	513	261	1539	CoherentMotion_C#v1	1	500
918	0	2	23	2	1	3	3	143	457	429	1371	CoherentMotion_C#v1	1	500
746	1	4	42	0	0	3	3	256	344	768	1032	CoherentMotion_C#v1	1	500
747	0	1	14	1	2	3	3	87	513	261	1539	CoherentMotion_C#v1	1	500
784	1	6	61	3	3	3	3	368	232	1104	696	CoherentMotion_C#v1	1	500
866	1	4	42	2	2	3	3	256	344	768	1032	CoherentMotion_C#v1	1	500
788	1	5	51	0	0	3	3	312	288	936	864	CoherentMotion_C#v1	1	500
1038	0	4	42	0	1	3	3	256	344	768	1032	CoherentMotion_C#v1	1	500
887	1	4	42	2	2	3	3	256	344	768	1032	CoherentMotion_C#v1	1	500
779	1	5	51	0	0	3	3	312	288	936	864	CoherentMotion_C#v1	1	500
771	1	5	51	2	2	3	3	312	288	936	864	CoherentMotion_C#v1	1	500
917	1	2	23	1	1	3	3	143	457	429	1371	CoherentMotion_C#v1	1	500
633	1	2	23	3	3	3	3	143	457	429	1371	CoherentMotion_C#v1	1	500
1086	1	1	14	2	2	3	3	87	513	261	1539	CoherentMotion_C#v1	1	500
886	0	0	5	3	1	3	3	31	569	93	1707	CoherentMotion_C#v1	1	500
1018	0	0	5	3	2	3	3	31	569	93	1707	CoherentMotion_C#v1	1	500
677	0	1	14	2	3	3	3	87	513	261	1539	CoherentMotion_C#v1	1	500
871	0	0	5	1	3	3	3	31	569	93	1707	CoherentMotion_C#v1	1	500
890	1	3	33	2	2	3	3	199	401	597	1203	CoherentMotion_C#v1	1	500
815	1	3	33	3	3	3	3	199	401	597	1203	CoherentMotion_C#v1	1	500
921	1	3	33	1	1	3	3	199	401	597	1203	CoherentMotion_C#v1	1	500
924	1	6	61	0	0	3	3	368	232	1104	696	CoherentMotion_C#v1	1	500
794	1	7	70	3	3	3	3	424	176	1272	528	CoherentMotion_C#v1	1	500
969	1	2	23	1	1	3	3	143	457	429	1371	CoherentMotion_C#v1	1	500
783	1	3	33	1	1	3	3	199	401	597	1203	CoherentMotion_C#v1	1	500
833	1	3	33	3	3	3	3	199	401	597	1203	CoherentMotion_C#v1	1	500
1068	1	0	5	0	0	3	3	31	569	93	1707	CoherentMotion_C#v1	1	500
987	0	0	5	3	0	3	3	31	569	93	1707	CoherentMotion_C#v1	1	500
803	1	4	42	2	2	3	3	256	344	768	1032	CoherentMotion_C#v1	1	500
828	1	5	51	2	2	3	3	312	288	936	864	CoherentMotion_C#v1	1	500
935	1	7	70	2	2	3	3	424	176	1272	528	CoherentMotion_C#v1	1	500
1259	1	7	70	3	3	3	3	424	176	1272	528	CoherentMotion_C#v1	1	500
881	0	4	42	3	1	3	3	256	344	768	1032	CoherentMotion_C#v1	1	500
931	1	7	70	0	0	3	3	424	176	1272	528	CoherentMotion_C#v1	1	500
985	1	4	42	3	3	3	3	256	344	768	1032	CoherentMotion_C#v1	1	500
847	0	0	5	3	2	3	3	31	569	93	1707	CoherentMotion_C#v1	1	500
1010	1	6	61	0	0	3	3	368	232	1104	696	CoherentMotion_C#v1	1	500
624	1	7	70	3	3	3	3	424	176	1272	528	CoherentMotion_C#v1	1	500
1463	1	5	51	1	1	3	3	312	288	936	864	CoherentMotion_C#v1	1	500
959	1	6	61	0	0	3	3	368	232	1104	696	CoherentMotion_C#v1	1	500
815	1	4	42	3	3	3	3	256	344	768	1032	CoherentMotion_C#v1	1	500
806	1	6	61	3	3	3	3	368	232	1104	696	CoherentMotion_C#v1	1	500
905	0	4	42	3	1	3	3	256	344	768	1032	CoherentMotion_C#v1	1	500
838	1	5	51	2	2	3	3	312	288	936	864	CoherentMotion_C#v1	1	500
788	1	4	42	3	3	3	3	256	344	768	1032	CoherentMotion_C#v1	1	500
905	1	3	33	0	0	3	3	199	401	597	1203	CoherentMotion_C#v1	1	500
693	1	2	23	3	3	3	3	143	457	429	1371	CoherentMotion_C#v1	1	500
801	1	3	33	3	3	3	3	199	401	597	1203	CoherentMotion_C#v1	1	500
902	1	7	70	0	0	3	3	424	176	1272	528	CoherentMotion_C#v1	1	500
818	1	4	42	2	2	3	3	256	344	768	1032	CoherentMotion_C#v1	1	500
731	1	4	42	3	3	3	3	256	344	768	1032	CoherentMotion_C#v1	1	500
867	0	1	14	1	3	3	3	87	513	261	1539	CoherentMotion_C#v1	1	500
630	1	3	33	2	2	3	3	199	401	597	1203	CoherentMotion_C#v1	1	500
740	1	3	33	2	2	3	3	199	401	597	1203	CoherentMotion_C#v1	1	500
619	1	5	51	3	3	3	3	312	288	936	864	CoherentMotion_C#v1	1	500
744	1	0	5	3	3	3	3	31	569	93	1707	CoherentMotion_C#v1	1	500
808	1	4	42	2	2	3	3	256	344	768	1032	CoherentMotion_C#v1	1	500
833	0	0	5	0	2	3	3	31	569	93	1707	CoherentMotion_C#v1	1	500
724	1	5	51	3	3	3	3	312	288	936	864	CoherentMotion_C#v1	1	500
877	1	5	51	1	1	3	3	312	288	936	864	CoherentMotion_C#v1	1	500
1078	1	1	14	3	3	3	3	87	513	261	1539	CoherentMotion_C#v1	1	500
759	1	2	23	0	0	3	3	143	457	429	1371	CoherentMotion_C#v1	1	500
800	0	1	14	2	1	3	3	87	513	261	1539	CoherentMotion_C#v1	1	500
665	0	1	14	1	2	3	3	87	513	261	1539	CoherentMotion_C#v1	1	500
539	1	6	61	3	3	3	3	368	232	1104	696	CoherentMotion_C#v1	1	500
658	1	7	70	2	2	3	3	424	176	1272	528	CoherentMotion_C#v1	1	500
704	1	7	70	1	1	3	3	424	176	1272	528	CoherentMotion_C#v1	1	500
582	1	6	61	1	1	3	3	368	232	1104	696	CoherentMotion_C#v1	1	500
587	1	5	51	0	0	3	3	312	288	936	864	CoherentMotion_C#v1	1	500
790	1	7	70	3	3	3	3	424	176	1272	528	CoherentMotion_C#v1	1	500
948	1	3	33	0	0	3	3	199	401	597	1203	CoherentMotion_C#v1	1	500
836	1	4	42	0	0	3	3	256	344	768	1032	CoherentMotion_C#v1	1	500
671	1	5	51	1	1	3	3	312	288	936	864	CoherentMotion_C#v1	1	500
597	1	4	42	3	3	3	3	256	344	768	1032	CoherentMotion_C#v1	1	500
665	1	4	42	1	1	3	3	256	344	768	1032	CoherentMotion_C#v1	1	500
592	0	4	42	1	3	3	3	256	344	768	1032	CoherentMotion_C#v1	1	500
620	1	6	61	2	2	3	3	368	232	1104	696	CoherentMotion_C#v1	1	500
633	1	7	70	3	3	3	3	424	176	1272	528	CoherentMotion_C#v1	1	500
661	0	1	14	3	1	3	3	87	513	261	1539	CoherentMotion_C#v1	1	500
1392	1	0	5	0	0	3	3	31	569	93	1707	CoherentMotion_C#v1	1	500
915	1	0	5	3	3	3	3	31	569	93	1707	CoherentMotion_C#v1	1	500
824	1	5	51	1	1	3	3	312	288	936	864	CoherentMotion_C#v1	1	500
682	1	5	51	0	0	3	3	312	288	936	864	CoherentMotion_C#v1	1	500
622	1	5	51	0	0	3	3	312	288	936	864	CoherentMotion_C#v1	1	500
620	1	3	33	3	3	3	3	199	401	597	1203	CoherentMotion_C#v1	1	500
801	1	1	14	1	1	3	3	87	513	261	1539	CoherentMotion_C#v1	1	500
603	1	6	61	2	2	3	3	368	232	1104	696	CoherentMotion_C#v1	1	500
703	1	1	14	3	3	3	3	87	513	261	1539	CoherentMotion_C#v1	1	500
806	1	6	61	3	3	3	3	368	232	1104	696	CoherentMotion_C#v1	1	500
703	1	4	42	2	2	3	3	256	344	768	1032	CoherentMotion_C#v1	1	500
607	1	2	23	3	3	3	3	143	457	429	1371	CoherentMotion_C#v1	1	500
652	1	6	61	0	0	3	3	368	232	1104	696	CoherentMotion_C#v1	1	500
650	1	6	61	0	0	3	3	368	232	1104	696	CoherentMotion_C#v1	1	500
582	0	3	33	1	3	3	3	199	401	597	1203	CoherentMotion_C#v1	1	500
627	1	7	70	1	1	3	3	424	176	1272	528	CoherentMotion_C#v1	1	500
1062	1	1	14	2	2	3	3	87	513	261	1539	CoherentMotion_C#v1	1	500
599	1	7	70	2	2	3	3	424	176	1272	528	CoherentMotion_C#v1	1	500
635	1	2	23	1	1	3	3	143	457	429	1371	CoherentMotion_C#v1	1	500
672	1	4	42	0	0	3	3	256	344	768	1032	CoherentMotion_C#v1	1	500
607	1	7	70	3	3	3	3	424	176	1272	528	CoherentMotion_C#v1	1	500
683	1	3	33	1	1	3	3	199	401	597	1203	CoherentMotion_C#v1	1	500
530	1	5	51	0	0	3	3	312	288	936	864	CoherentMotion_C#v1	1	500
749	1	1	14	1	1	3	3	87	513	261	1539	CoherentMotion_C#v1	1	500
660	1	3	33	3	3	3	3	199	401	597	1203	CoherentMotion_C#v1	1	500
739	1	6	61	2	2	3	3	368	232	1104	696	CoherentMotion_C#v1	1	500
1825	1	1	14	1	1	3	3	87	513	261	1539	CoherentMotion_C#v1	1	500
885	1	2	23	1	1	3	3	143	457	429	1371	CoherentMotion_C#v1	1	500
601	1	7	70	3	3	3	3	424	176	1272	528	CoherentMotion_C#v1	1	500
588	1	7	70	1	1	3	3	424	176	1272	528	CoherentMotion_C#v1	1	500
672	0	3	33	0	2	3	3	199	401	597	1203	CoherentMotion_C#v1	1	500
545	1	4	42	3	3	3	3	256	344	768	1032	CoherentMotion_C#v1	1	500
618	1	3	33	0	0	3	3	199	401	597	1203	CoherentMotion_C#v1	1	500
663	1	4	42	2	2	3	3	256	344	768	1032	CoherentMotion_C#v1	1	500
804	1	0	5	1	1	3	3	31	569	93	1707	CoherentMotion_C#v1	1	500
789	1	4	42	3	3	3	3	256	344	768	1032	CoherentMotion_C#v1	1	500
686	1	2	23	3	3	3	3	143	457	429	1371	CoherentMotion_C#v1	1	500
574	0	2	23	0	1	3	3	143	457	429	1371	CoherentMotion_C#v1	1	500
1889	1	3	33	3	3	3	3	199	401	597	1203	CoherentMotion_C#v1	1	500
717	1	7	70	0	0	3	3	424	176	1272	528	CoherentMotion_C#v1	1	500
687	1	4	42	1	1	3	3	256	344	768	1032	CoherentMotion_C#v1	1	500
635	1	7	70	0	0	3	3	424	176	1272	528	CoherentMotion_C#v1	1	500
690	1	2	23	0	0	3	3	143	457	429	1371	CoherentMotion_C#v1	1	500
689	1	2	23	1	1	3	3	143	457	429	1371	CoherentMotion_C#v1	1	500
677	0	5	51	1	3	3	3	312	288	936	864	CoherentMotion_C#v1	1	500
732	0	1	14	2	0	3	3	87	513	261	1539	CoherentMotion_C#v1	1	500
956	0	2	23	2	1	3	3	143	457	429	1371	CoherentMotion_C#v1	1	500
1001	0	0	5	1	2	3	3	31	569	93	1707	CoherentMotion_C#v1	1	500
760	1	5	51	2	2	3	3	312	288	936	864	CoherentMotion_C#v1	1	500
792	1	7	70	0	0	3	3	424	176	1272	528	CoherentMotion_C#v1	1	500
609	1	6	61	2	2	3	3	368	232	1104	696	CoherentMotion_C#v1	1	500
1621	0	1	14	0	1	3	3	87	513	261	1539	CoherentMotion_C#v1	1	500
878	1	0	5	3	3	3	3	31	569	93	1707	CoherentMotion_C#v1	1	500
608	1	7	70	3	3	3	3	424	176	1272	528	CoherentMotion_C#v1	1	500
811	0	0	5	0	3	3	3	31	569	93	1707	CoherentMotion_C#v1	1	500
942	0	3	33	0	2	3	3	199	401	597	1203	CoherentMotion_C#v1	1	500
1387	0	2	23	3	0	3	3	143	457	429	1371	CoherentMotion_C#v1	1	500
1020	1	3	33	3	3	3	3	199	401	597	1203	CoherentMotion_C#v1	1	500
1004	0	0	5	0	3	3	3	31	569	93	1707	CoherentMotion_C#v1	1	500
1297	1	3	33	1	1	3	3	199	401	597	1203	CoherentMotion_C#v1	1	500
833	1	6	61	0	0	3	3	368	232	1104	696	CoherentMotion_C#v1	1	500
763	1	6	61	3	3	3	3	368	232	1104	696	CoherentMotion_C#v1	1	500
1474	1	4	42	1	1	3	3	256	344	768	1032	CoherentMotion_C#v1	1	500
829	1	1	14	0	0	3	3	87	513	261	1539	CoherentMotion_C#v1	1	500
1008	0	3	33	3	2	3	3	199	401	597	1203	CoherentMotion_C#v1	1	500
1606	0	0	5	0	3	3	3	31	569	93	1707	CoherentMotion_C#v1	1	500
917	1	7	70	0	0	3	3	424	176	1272	528	CoherentMotion_C#v1	1	500
753	1	5	51	3	3	3	3	312	288	936	864	CoherentMotion_C#v1	1	500
3656	1	3	33	3	3	3	3	199	401	597	1203	CoherentMotion_C#v1	1	500
1291	1	5	51	0	0	3	3	312	288	936	864	CoherentMotion_C#v1	1	500
1618	1	2	23	1	1	3	3	143	457	429	1371	CoherentMotion_C#v1	1	500
2055	1	7	70	1	1	3	3	424	176	1272	528	CoherentMotion_C#v1	1	500
729	1	0	5	0	0	3	3	31	569	93	1707	CoherentMotion_C#v1	1	500
849	1	3	33	0	0	3	3	199	401	597	1203	CoherentMotion_C#v1	1	500
1003	0	2	23	2	1	3	3	143	457	429	1371	CoherentMotion_C#v1	1	500
1050	0	2	23	2	0	3	3	143	457	429	1371	CoherentMotion_C#v1	1	500
681	1	2	23	2	2	3	3	143	457	429	1371	CoherentMotion_C#v1	1	500
573	1	6	61	2	2	3	3	368	232	1104	696	CoherentMotion_C#v1	1	500
1053	0	2	23	0	1	3	3	143	457	429	1371	CoherentMotion_C#v1	1	500
1052	0	0	5	0	2	3	3	31	569	93	1707	CoherentMotion_C#v1	1	500
748	1	6	61	0	0	3	3	368	232	1104	696	CoherentMotion_C#v1	1	500
644	1	6	61	0	0	3	3	368	232	1104	696	CoherentMotion_C#v1	1	500
954	0	1	14	2	3	3	3	87	513	261	1539	CoherentMotion_C#v1	1	500
823	1	1	14	1	1	3	3	87	513	261	1539	CoherentMotion_C#v1	1	500
705	1	3	33	2	2	3	3	199	401	597	1203	CoherentMotion_C#v1	1	500
712	1	3	33	1	1	3	3	199	401	597	1203	CoherentMotion_C#v1	1	500
662	1	3	33	1	1	3	3	199	401	597	1203	CoherentMotion_C#v1	1	500
805	1	4	42	1	1	3	3	256	344	768	1032	CoherentMotion_C#v1	1	500
789	0	1	14	2	3	3	3	87	513	261	1539	CoherentMotion_C#v1	1	500
624	1	5	51	0	0	3	3	312	288	936	864	CoherentMotion_C#v1	1	500
806	0	0	5	3	2	3	3	31	569	93	1707	CoherentMotion_C#v1	1	500
909	1	3	33	3	3	3	3	199	401	597	1203	CoherentMotion_C#v1	1	500
994	0	1	14	2	3	3	3	87	513	261	1539	CoherentMotion_C#v1	1	500
2225	1	5	51	2	2	3	3	312	288	936	864	CoherentMotion_C#v1	1	500
965	0	2	23	0	2	3	3	143	457	429	1371	CoherentMotion_C#v1	1	500
620	1	6	61	2	2	3	3	368	232	1104	696	CoherentMotion_C#v1	1	500
857	1	7	70	1	1	3	3	424	176	1272	528	CoherentMotion_C#v1	1	500
947	1	0	5	1	1	3	3	31	569	93	1707	CoherentMotion_C#v1	1	500
769	1	7	70	1	1	3	3	424	176	1272	528	CoherentMotion_C#v1	1	500
777	0	0	5	3	1	3	3	31	569	93	1707	CoherentMotion_C#v1	1	500
1219	1	1	14	1	1	3	3	87	513	261	1539	CoherentMotion_C#v1	1	500
2013	0	6	61	1	2	3	3	368	232	1104	696	CoherentMotion_C#v1	1	500
882	1	4	42	1	1	3	3	256	344	768	1032	CoherentMotion_C#v1	1	500
636	0	2	23	0	1	3	3	143	457	429	1371	CoherentMotion_C#v1	1	500
683	1	5	51	1	1	3	3	312	288	936	864	CoherentMotion_C#v1	1	500
837	0	3	33	2	1	3	3	199	401	597	1203	CoherentMotion_C#v1	1	500
675	1	1	14	1	1	3	3	87	513	261	1539	CoherentMotion_C#v1	1	500
721	0	4	42	0	1	3	3	256	344	768	1032	CoherentMotion_C#v1	1	500
1225	0	1	14	0	3	3	3	87	513	261	1539	CoherentMotion_C#v1	1	500
702	1	5	51	2	2	3	3	312	288	936	864	CoherentMotion_C#v1	1	500
1493	1	4	42	1	1	3	3	256	344	768	1032	CoherentMotion_C#v1	1	500
1016	0	0	5	1	2	3	3	31	569	93	1707	CoherentMotion_C#v1	1	500
862	1	3	33	0	0	3	3	199	401	597	1203	CoherentMotion_C#v1	1	500
955	1	5	51	0	0	3	3	312	288	936	864	CoherentMotion_C#v1	1	500
863	0	0	5	0	2	3	3	31	569	93	1707	CoherentMotion_C#v1	1	500
864	0	1	14	0	2	3	3	87	513	261	1539	CoherentMotion_C#v1	1	500
663	1	7	70	0	0	3	3	424	176	1272	528	CoherentMotion_C#v1	1	500
818	1	2	23	2	2	3	3	143	457	429	1371	CoherentMotion_C#v1	1	500
710	0	0	5	2	1	3	3	31	569	93	1707	CoherentMotion_C#v1	1	500
749	1	5	51	0	0	3	3	312	288	936	864	CoherentMotion_C#v1	1	500
1124	1	0	5	1	1	3	3	31	569	93	1707	CoherentMotion_C#v1	1	500
573	1	7	70	3	3	3	3	424	176	1272	528	CoherentMotion_C#v1	1	500
654	1	2	23	3	3	3	3	143	457	429	1371	CoherentMotion_C#v1	1	500
664	1	5	51	1	1	3	3	312	288	936	864	CoherentMotion_C#v1	1	500
565	1	3	33	2	2	3	3	199	401	597	1203	CoherentMotion_C#v1	1	500
997	0	2	23	2	0	3	3	143	457	429	1371	CoherentMotion_C#v1	1	500
807	1	3	33	0	0	3	3	199	401	597	1203	CoherentMotion_C#v1	1	500
768	1	3	33	0	0	3	3	199	401	597	1203	CoherentMotion_C#v1	1	500
627	1	1	14	3	3	3	3	87	513	261	1539	CoherentMotion_C#v1	1	500
671	1	5	51	3	3	3	3	312	288	936	864	CoherentMotion_C#v1	1	500
1164	0	2	23	1	3	3	3	143	457	429	1371	CoherentMotion_C#v1	1	500
590	0	1	14	3	1	3	3	87	513	261	1539	CoherentMotion_C#v1	1	500
555	1	7	70	3	3	3	3	424	176	1272	528	CoherentMotion_C#v1	1	500
1870	0	1	14	0	1	3	3	87	513	261	1539	CoherentMotion_C#v1	1	500
803	1	6	61	3	3	3	3	368	232	1104	696	CoherentMotion_C#v1	1	500
849	1	7	70	2	2	3	3	424	176	1272	528	CoherentMotion_C#v1	1	500
1068	0	3	33	3	1	3	3	199	401	597	1203	CoherentMotion_C#v1	1	500
815	0	1	14	1	3	3	3	87	513	261	1539	CoherentMotion_C#v1	1	500
977	0	0	5	0	1	3	3	31	569	93	1707	CoherentMotion_C#v1	1	500
624	0	1	14	2	3	3	3	87	513	261	1539	CoherentMotion_C#v1	1	500
589	1	5	51	2	2	3	3	312	288	936	864	CoherentMotion_C#v1	1	500
645	1	5	51	1	1	3	3	312	288	936	864	CoherentMotion_C#v1	1	500
767	0	2	23	0	3	3	3	143	457	429	1371	CoherentMotion_C#v1	1	500
678	1	5	51	1	1	3	3	312	288	936	864	CoherentMotion_C#v1	1	500
1030	0	7	70	1	3	3	3	424	176	1272	528	CoherentMotion_C#v1	1	500
684	1	6	61	3	3	3	3	368	232	1104	696	CoherentMotion_C#v1	1	500
602	1	3	33	3	3	3	3	199	401	597	1203	CoherentMotion_C#v1	1	500
719	0	1	14	0	2	3	3	87	513	261	1539	CoherentMotion_C#v1	1	500
524	1	5	51	2	2	3	3	312	288	936	864	CoherentMotion_C#v1	1	500
749	1	3	33	1	1	3	3	199	401	597	1203	CoherentMotion_C#v1	1	500
664	1	3	33	1	1	3	3	199	401	597	1203	CoherentMotion_C#v1	1	500
742	1	3	33	3	3	3	3	199	401	597	1203	CoherentMotion_C#v1	1	500
671	1	6	61	1	1	3	3	368	232	1104	696	CoherentMotion_C#v1	1	500
669	1	2	23	2	2	3	3	143	457	429	1371	CoherentMotion_C#v1	1	500
794	0	0	5	0	2	3	3	31	569	93	1707	CoherentMotion_C#v1	1	500
757	1	5	51	3	3	3	3	312	288	936	864	CoherentMotion_C#v1	1	500
653	1	7	70	1	1	3	3	424	176	1272	528	CoherentMotion_C#v1	1	500
797	1	2	23	3	3	3	3	143	457	429	1371	CoherentMotion_C#v1	1	500
581	1	7	70	3	3	3	3	424	176	1272	528	CoherentMotion_C#v1	1	500
537	0	7	70	2	3	3	3	424	176	1272	528	CoherentMotion_C#v1	1	500
879	1	2	23	2	2	3	3	143	457	429	1371	CoherentMotion_C#v1	1	500
935	0	1	14	1	0	3	3	87	513	261	1539	CoherentMotion_C#v1	1	500
794	1	6	61	2	2	3	3	368	232	1104	696	CoherentMotion_C#v1	1	500
950	1	6	61	0	0	3	3	368	232	1104	696	CoherentMotion_C#v1	1	500
740	1	3	33	2	2	3	3	199	401	597	1203	CoherentMotion_C#v1	1	500
868	0	0	5	2	1	3	3	31	569	93	1707	CoherentMotion_C#v1	1	500
785	0	3	33	2	1	3	3	199	401	597	1203	CoherentMotion_C#v1	1	500
1209	0	0	5	1	3	3	3	31	569	93	1707	CoherentMotion_C#v1	1	500
748	1	4	42	3	3	3	3	256	344	768	1032	CoherentMotion_C#v1	1	500
629	1	7	70	1	1	3	3	424	176	1272	528	CoherentMotion_C#v1	1	500
611	1	4	42	3	3	3	3	256	344	768	1032	CoherentMotion_C#v1	1	500
823	0	3	33	0	2	3	3	199	401	597	1203	CoherentMotion_C#v1	1	500
680	1	7	70	1	1	3	3	424	176	1272	528	CoherentMotion_C#v1	1	500
832	1	2	23	3	3	3	3	143	457	429	1371	CoherentMotion_C#v1	1	500
1088	0	0	5	3	0	3	3	31	569	93	1707	CoherentMotion_C#v1	1	500
775	1	5	51	1	1	3	3	312	288	936	864	CoherentMotion_C#v1	1	500
716	1	2	23	0	0	3	3	143	457	429	1371	CoherentMotion_C#v1	1	500
746	1	6	61	0	0	3	3	368	232	1104	696	CoherentMotion_C#v1	1	500
854	1	5	51	3	3	3	3	312	288	936	864	CoherentMotion_C#v1	1	500
684	1	4	42	1	1	3	3	256	344	768	1032	CoherentMotion_C#v1	1	500
644	1	6	61	2	2	3	3	368	232	1104	696	CoherentMotion_C#v1	1	500
649	1	3	33	3	3	3	3	199	401	597	1203	CoherentMotion_C#v1	1	500
944	0	3	33	3	2	3	3	199	401	597	1203	CoherentMotion_C#v1	1	500
859	0	0	5	1	2	3	3	31	569	93	1707	CoherentMotion_C#v1	1	500
627	1	6	61	2	2	3	3	368	232	1104	696	CoherentMotion_C#v1	1	500
955	0	2	23	1	3	3	3	143	457	429	1371	CoherentMotion_C#v1	1	500
656	1	2	23	1	1	3	3	143	457	429	1371	CoherentMotion_C#v1	1	500
679	1	4	42	2	2	3	3	256	344	768	1032	CoherentMotion_C#v1	1	500
1141	1	1	14	2	2	3	3	87	513	261	1539	CoherentMotion_C#v1	1	500
782	1	7	70	1	1	3	3	424	176	1272	528	CoherentMotion_C#v1	1	500
907	1	0	5	2	2	3	3	31	569	93	1707	CoherentMotion_C#v1	1	500
538	1	6	61	2	2	3	3	368	232	1104	696	CoherentMotion_C#v1	1	500
933	0	2	23	1	3	3	3	143	457	429	1371	CoherentMotion_C#v1	1	500
620	1	6	61	2	2	3	3	368	232	1104	696	CoherentMotion_C#v1	1	500
1625	0	3	33	3	2	3	3	199	401	597	1203	CoherentMotion_C#v1	1	500
1415	1	2	23	3	3	3	3	143	457	429	1371	CoherentMotion_C#v1	1	500
600	0	0	5	3	2	3	3	31	569	93	1707	CoherentMotion_C#v1	1	500
891	1	7	70	1	1	3	3	424	176	1272	528	CoherentMotion_C#v1	1	500
1384	1	4	42	1	1	3	3	256	344	768	1032	CoherentMotion_C#v1	1	500
552	1	5	51	1	1	3	3	312	288	936	864	CoherentMotion_C#v1	1	500
626	0	0	5	1	2	3	3	31	569	93	1707	CoherentMotion_C#v1	1	500
650	1	7	70	3	3	3	3	424	176	1272	528	CoherentMotion_C#v1	1	500
822	1	1	14	3	3	3	3	87	513	261	1539	CoherentMotion_C#v1	1	500
530	1	5	51	3	3	3	3	312	288	936	864	CoherentMotion_C#v1	1	500
564	1	4	42	2	2	3	3	256	344	768	1032	CoherentMotion_C#v1	1	500
648	1	3	33	3	3	3	3	199	401	597	1203	CoherentMotion_C#v1	1	500
820	0	2	23	0	1	3	3	143	457	429	1371	CoherentMotion_C#v1	1	500
877	0	2	23	0	2	3	3	143	457	429	1371	CoherentMotion_C#v1	1	500
689	1	2	23	0	0	3	3	143	457	429	1371	CoherentMotion_C#v1	1	500
680	1	5	51	3	3	3	3	312	288	936	864	CoherentMotion_C#v1	1	500
574	1	1	14	3	3	3	3	87	513	261	1539	CoherentMotion_C#v1	1	500
706	1	1	14	3	3	3	3	87	513	261	1539	CoherentMotion_C#v1	1	500
826	1	2	23	0	0	3	3	143	457	429	1371	CoherentMotion_C#v1	1	500
708	1	2	23	2	2	3	3	143	457	429	1371	CoherentMotion_C#v1	1	500
642	1	7	70	0	0	3	3	424	176	1272	528	CoherentMotion_C#v1	1	500
525	1	5	51	2	2	3	3	312	288	936	864	CoherentMotion_C#v1	1	500
809	0	2	23	2	0	3	3	143	457	429	1371	CoherentMotion_C#v1	1	500
532	1	2	23	2	2	3	3	143	457	429	1371	CoherentMotion_C#v1	1	500
670	1	6	61	0	0	3	3	368	232	1104	696	CoherentMotion_C#v1	1	500
644	0	0	5	1	2	3	3	31	569	93	1707	CoherentMotion_C#v1	1	500
745	1	7	70	1	1	3	3	424	176	1272	528	CoherentMotion_C#v1	1	500
714	1	3	33	1	1	3	3	199	401	597	1203	CoherentMotion_C#v1	1	500
608	1	6	61	2	2	3	3	368	232	1104	696	CoherentMotion_C#v1	1	500
523	1	4	42	2	2	3	3	256	344	768	1032	CoherentMotion_C#v1	1	500
584	1	5	51	3	3	3	3	312	288	936	864	CoherentMotion_C#v1	1	500
699	1	0	5	3	3	3	3	31	569	93	1707	CoherentMotion_C#v1	1	500
619	1	4	42	0	0	3	3	256	344	768	1032	CoherentMotion_C#v1	1	500
679	0	1	14	0	3	3	3	87	513	261	1539	CoherentMotion_C#v1	1	500
726	1	1	14	1	1	3	3	87	513	261	1539	CoherentMotion_C#v1	1	500
620	0	0	5	1	0	3	3	31	569	93	1707	CoherentMotion_C#v1	1	500
681	0	0	5	1	0	3	3	31	569	93	1707	CoherentMotion_C#v1	1	500
1016	0	2	23	0	1	3	3	143	457	429	1371	CoherentMotion_C#v1	1	500
936	0	1	14	2	3	3	3	87	513	261	1539	CoherentMotion_C#v1	1	500
660	1	1	14	0	0	3	3	87	513	261	1539	CoherentMotion_C#v1	1	500
769	1	6	61	3	3	3	3	368	232	1104	696	CoherentMotion_C#v1	1	500
527	1	5	51	3	3	3	3	312	288	936	864	CoherentMotion_C#v1	1	500
539	1	5	51	2	2	3	3	312	288	936	864	CoherentMotion_C#v1	1	500
583	1	0	5	3	3	3	3	31	569	93	1707	CoherentMotion_C#v1	1	500
530	0	3	33	2	3	3	3	199	401	597	1203	CoherentMotion_C#v1	1	500
607	1	6	61	0	0	3	3	368	232	1104	696	CoherentMotion_C#v1	1	500
739	0	1	14	2	1	3	3	87	513	261	1539	CoherentMotion_C#v1	1	500
867	0	2	23	1	3	3	3	143	457	429	1371	CoherentMotion_C#v1	1	500
876	1	0	5	1	1	3	3	31	569	93	1707	CoherentMotion_C#v1	1	500
578	1	0	5	3	3	3	3	31	569	93	1707	CoherentMotion_C#v1	1	500
836	0	0	5	0	2	3	3	31	569	93	1707	CoherentMotion_C#v1	1	500
544	0	0	5	2	1	3	3	31	569	93	1707	CoherentMotion_C#v1	1	500
762	1	1	14	1	1	3	3	87	513	261	1539	CoherentMotion_C#v1	1	500
654	1	4	42	0	0	3	3	256	344	768	1032	CoherentMotion_C#v1	1	500
855	1	1	14	1	1	3	3	87	513	261	1539	CoherentMotion_C#v1	1	500
706	1	2	23	1	1	3	3	143	457	429	1371	CoherentMotion_C#v1	1	500
578	1	4	42	0	0	3	3	256	344	768	1032	CoherentMotion_C#v1	1	500
638	0	1	14	0	1	3	3	87	513	261	1539	CoherentMotion_C#v1	1	500
716	1	5	51	3	3	3	3	312	288	936	864	CoherentMotion_C#v1	1	500
530	1	6	61	0	0	3	3	368	232	1104	696	CoherentMotion_C#v1	1	500
788	0	0	5	2	1	3	3	31	569	93	1707	CoherentMotion_C#v1	1	500
628	1	2	23	3	3	3	3	143	457	429	1371	CoherentMotion_C#v1	1	500
611	0	1	14	3	0	3	3	87	513	261	1539	CoherentMotion_C#v1	1	500
751	0	1	14	1	0	3	3	87	513	261	1539	CoherentMotion_C#v1	1	500
590	1	4	42	0	0	3	3	256	344	768	1032	CoherentMotion_C#v1	1	500
555	1	5	51	1	1	3	3	312	288	936	864	CoherentMotion_C#v1	1	500
814	1	6	61	1	1	3	3	368	232	1104	696	CoherentMotion_C#v1	1	500
672	0	3	33	1	0	3	3	199	401	597	1203	CoherentMotion_C#v1	1	500
574	1	4	42	1	1	3	3	256	344	768	1032	CoherentMotion_C#v1	1	500
666	1	4	42	2	2	3	3	256	344	768	1032	CoherentMotion_C#v1	1	500
568	1	7	70	3	3	3	3	424	176	1272	528	CoherentMotion_C#v1	1	500
602	1	7	70	3	3	3	3	424	176	1272	528	CoherentMotion_C#v1	1	500
612	1	6	61	0	0	3	3	368	232	1104	696	CoherentMotion_C#v1	1	500
549	1	5	51	0	0	3	3	312	288	936	864	CoherentMotion_C#v1	1	500
766	0	4	42	3	1	3	3	256	344	768	1032	CoherentMotion_C#v1	1	500
638	1	6	61	0	0	3	3	368	232	1104	696	CoherentMotion_C#v1	1	500
600	1	6	61	3	3	3	3	368	232	1104	696	CoherentMotion_C#v1	1	500
560	0	1	14	1	3	3	3	87	513	261	1539	CoherentMotion_C#v1	1	500
636	1	7	70	3	3	3	3	424	176	1272	528	CoherentMotion_C#v1	1	500
597	1	7	70	2	2	3	3	424	176	1272	528	CoherentMotion_C#v1	1	500
534	1	6	61	3	3	3	3	368	232	1104	696	CoherentMotion_C#v1	1	500
616	1	6	61	2	2	3	3	368	232	1104	696	CoherentMotion_C#v1	1	500
1677	0	0	5	0	3	3	3	31	569	93	1707	CoherentMotion_C#v1	1	500
980	0	2	23	3	1	3	3	143	457	429	1371	CoherentMotion_C#v1	1	500
594	1	5	51	0	0	3	3	312	288	936	864	CoherentMotion_C#v1	1	500
742	1	3	33	1	1	3	3	199	401	597	1203	CoherentMotion_C#v1	1	500
526	1	2	23	3	3	3	3	143	457	429	1371	CoherentMotion_C#v1	1	500
704	1	4	42	1	1	3	3	256	344	768	1032	CoherentMotion_C#v1	1	500
664	1	5	51	1	1	3	3	312	288	936	864	CoherentMotion_C#v1	1	500
685	1	4	42	2	2	3	3	256	344	768	1032	CoherentMotion_C#v1	1	500
941	0	6	61	1	3	3	3	368	232	1104	696	CoherentMotion_C#v1	1	500
658	1	7	70	0	0	3	3	424	176	1272	528	CoherentMotion_C#v1	1	500
615	1	5	51	3	3	3	3	312	288	936	864	CoherentMotion_C#v1	1	500
619	1	4	42	0	0	3	3	256	344	768	1032	CoherentMotion_C#v1	1	500
681	1	6	61	3	3	3	3	368	232	1104	696	CoherentMotion_C#v1	1	500
687	0	4	42	2	1	3	3	256	344	768	1032	CoherentMotion_C#v1	1	500
596	1	6	61	1	1	3	3	368	232	1104	696	CoherentMotion_C#v1	1	500
608	1	7	70	0	0	3	3	424	176	1272	528	CoherentMotion_C#v1	1	500
549	0	1	14	1	3	3	3	87	513	261	1539	CoherentMotion_C#v1	1	500
752	1	7	70	3	3	3	3	424	176	1272	528	CoherentMotion_C#v1	1	500
589	1	5	51	3	3	3	3	312	288	936	864	CoherentMotion_C#v1	1	500
622	1	6	61	0	0	3	3	368	232	1104	696	CoherentMotion_C#v1	1	500
721	1	3	33	2	2	3	3	199	401	597	1203	CoherentMotion_C#v1	1	500
625	1	6	61	1	1	3	3	368	232	1104	696	CoherentMotion_C#v1	1	500
558	1	7	70	1	1	3	3	424	176	1272	528	CoherentMotion_C#v1	1	500
537	1	7	70	0	0	3	3	424	176	1272	528	CoherentMotion_C#v1	1	500
