# Supplementary material for: The Leuven Embedded Figures Test (L-EFT): measuring perception, intelligence or executive function?
Source: PeerJ. 2018 Mar 26;6:e4524. doi: 10.7717/peerj.4524 (PMC5875396; doi:10.7717/peerj.4524)
Supplement: Supplemental Information 9 [file peerj-06-4524-s009.zip › Study 1/CoherentMotion/120760CoherentMotion.csv]

ReactionTime	Accuracy	CoherenceLevel	CoherenceValue	StimDirection	RespDirection	G_MeanCoherentSpeed	G_MeanRandomSpeed	TotalCoherent	TotalRandom	TotalCoherentSpeed	TotalRandomSpeed	TestID	MainPrac	MotionDuration
2452	1	2	23	3	3	3	3	143	457	429	1371	CoherentMotion_C#v1	0	1000
2074	1	5	51	3	3	3	3	312	288	936	864	CoherentMotion_C#v1	0	1000
1861	1	5	51	2	2	3	3	312	288	936	864	CoherentMotion_C#v1	0	1000
1427	1	6	61	3	3	3	3	368	232	1104	696	CoherentMotion_C#v1	0	1000
1669	0	1	14	1	0	3	3	87	513	261	1539	CoherentMotion_C#v1	0	1000
1434	1	2	23	3	3	3	3	143	457	429	1371	CoherentMotion_C#v1	0	1000
1362	1	2	23	3	3	3	3	143	457	429	1371	CoherentMotion_C#v1	0	1000
1334	0	4	42	2	0	3	3	256	344	768	1032	CoherentMotion_C#v1	0	1000
1185	1	2	23	1	1	3	3	143	457	429	1371	CoherentMotion_C#v1	0	1000
1056	1	5	51	0	0	3	3	312	288	936	864	CoherentMotion_C#v1	0	1000
5168	1	7	70	3	3	3	3	424	176	1272	528	CoherentMotion_C#v1	0	1000
1049	1	6	61	1	1	3	3	368	232	1104	696	CoherentMotion_C#v1	0	1000
3353	1	4	42	0	0	3	3	256	344	768	1032	CoherentMotion_C#v1	0	1000
2824	0	2	23	3	0	3	3	143	457	429	1371	CoherentMotion_C#v1	0	1000
2609	0	7	70	2	0	3	3	424	176	1272	528	CoherentMotion_C#v1	0	1000
1749	1	6	61	0	0	3	3	368	232	1104	696	CoherentMotion_C#v1	0	1000
1186	1	7	70	2	2	3	3	424	176	1272	528	CoherentMotion_C#v1	0	1000
1733	0	2	23	2	0	3	3	143	457	429	1371	CoherentMotion_C#v1	0	1000
1326	1	5	51	1	1	3	3	312	288	936	864	CoherentMotion_C#v1	0	1000
1597	1	7	70	2	2	3	3	424	176	1272	528	CoherentMotion_C#v1	0	1000
1413	0	2	23	1	3	3	3	143	457	429	1371	CoherentMotion_C#v1	0	1000
1893	1	6	61	1	1	3	3	368	232	1104	696	CoherentMotion_C#v1	0	1000
1418	0	2	23	1	3	3	3	143	457	429	1371	CoherentMotion_C#v1	0	1000
1324	0	4	42	2	0	3	3	256	344	768	1032	CoherentMotion_C#v1	0	1000
1643	1	3	33	3	3	3	3	199	401	597	1203	CoherentMotion_C#v1	0	1000
1447	1	4	42	1	1	3	3	256	344	768	1032	CoherentMotion_C#v1	0	1000
1333	0	2	23	2	3	3	3	143	457	429	1371	CoherentMotion_C#v1	0	1000
1641	0	4	42	1	3	3	3	256	344	768	1032	CoherentMotion_C#v1	0	1000
1348	0	7	70	1	3	3	3	424	176	1272	528	CoherentMotion_C#v1	0	1000
1219	0	5	51	2	3	3	3	312	288	936	864	CoherentMotion_C#v1	0	1000
1286	1	2	23	3	3	3	3	143	457	429	1371	CoherentMotion_C#v1	0	1000
1433	0	2	23	1	3	3	3	143	457	429	1371	CoherentMotion_C#v1	0	1000
1536	1	7	70	3	3	3	3	424	176	1272	528	CoherentMotion_C#v1	0	1000
1412	0	1	14	0	3	3	3	87	513	261	1539	CoherentMotion_C#v1	0	1000
1645	0	3	33	1	3	3	3	199	401	597	1203	CoherentMotion_C#v1	0	1000
1372	1	1	14	3	3	3	3	87	513	261	1539	CoherentMotion_C#v1	0	1000
1444	1	2	23	3	3	3	3	143	457	429	1371	CoherentMotion_C#v1	0	1000
1405	0	7	70	1	3	3	3	424	176	1272	528	CoherentMotion_C#v1	0	1000
1415	1	5	51	3	3	3	3	312	288	936	864	CoherentMotion_C#v1	0	1000
1345	0	4	42	1	3	3	3	256	344	768	1032	CoherentMotion_C#v1	0	1000
1231	0	5	51	3	0	3	3	312	288	936	864	CoherentMotion_C#v1	0	1000
1236	1	3	33	1	1	3	3	199	401	597	1203	CoherentMotion_C#v1	0	1000
1392	0	7	70	3	1	3	3	424	176	1272	528	CoherentMotion_C#v1	0	1000
1202	1	5	51	1	1	3	3	312	288	936	864	CoherentMotion_C#v1	0	1000
1294	0	1	14	3	0	3	3	87	513	261	1539	CoherentMotion_C#v1	0	1000
1187	0	3	33	0	2	3	3	199	401	597	1203	CoherentMotion_C#v1	0	1000
1135	1	4	42	0	0	3	3	256	344	768	1032	CoherentMotion_C#v1	0	1000
1346	0	7	70	2	0	3	3	424	176	1272	528	CoherentMotion_C#v1	0	1000
1343	0	2	23	1	0	3	3	143	457	429	1371	CoherentMotion_C#v1	0	1000
1087	0	1	14	0	3	3	3	87	513	261	1539	CoherentMotion_C#v1	0	1000
1129	0	5	51	3	1	3	3	312	288	936	864	CoherentMotion_C#v1	0	1000
7039	0	4	42	1	3	3	3	256	344	768	1032	CoherentMotion_C#v1	0	1000
1829	0	6	61	3	1	3	3	368	232	1104	696	CoherentMotion_C#v1	0	1000
6352	0	4	42	2	1	3	3	256	344	768	1032	CoherentMotion_C#v1	0	1000
1214	0	5	51	2	0	3	3	312	288	936	864	CoherentMotion_C#v1	0	1000
1340	0	0	5	1	0	3	3	31	569	93	1707	CoherentMotion_C#v1	0	1000
1386	0	0	5	2	1	3	3	31	569	93	1707	CoherentMotion_C#v1	0	1000
1068	0	1	14	2	3	3	3	87	513	261	1539	CoherentMotion_C#v1	0	1000
1213	1	6	61	0	0	3	3	368	232	1104	696	CoherentMotion_C#v1	0	1000
1392	0	1	14	0	3	3	3	87	513	261	1539	CoherentMotion_C#v1	0	1000
1577	1	2	23	0	0	3	3	143	457	429	1371	CoherentMotion_C#v1	0	1000
1558	0	1	14	3	1	3	3	87	513	261	1539	CoherentMotion_C#v1	0	1000
1307	0	1	14	3	2	3	3	87	513	261	1539	CoherentMotion_C#v1	0	1000
1181	0	1	14	2	0	3	3	87	513	261	1539	CoherentMotion_C#v1	0	1000
1068	1	7	70	3	3	3	3	424	176	1272	528	CoherentMotion_C#v1	0	1000
1276	1	5	51	2	2	3	3	312	288	936	864	CoherentMotion_C#v1	0	1000
1227	1	4	42	0	0	3	3	256	344	768	1032	CoherentMotion_C#v1	0	1000
1189	1	5	51	3	3	3	3	312	288	936	864	CoherentMotion_C#v1	0	1000
1217	0	7	70	3	2	3	3	424	176	1272	528	CoherentMotion_C#v1	0	1000
1069	1	5	51	3	3	3	3	312	288	936	864	CoherentMotion_C#v1	0	1000
1368	0	7	70	0	3	3	3	424	176	1272	528	CoherentMotion_C#v1	0	1000
1200	1	3	33	1	1	3	3	199	401	597	1203	CoherentMotion_C#v1	0	1000
1372	1	3	33	3	3	3	3	199	401	597	1203	CoherentMotion_C#v1	0	1000
1459	0	7	70	0	2	3	3	424	176	1272	528	CoherentMotion_C#v1	0	1000
1187	1	6	61	1	1	3	3	368	232	1104	696	CoherentMotion_C#v1	0	1000
1267	0	0	5	2	3	3	3	31	569	93	1707	CoherentMotion_C#v1	0	1000
1359	0	3	33	0	2	3	3	199	401	597	1203	CoherentMotion_C#v1	0	1000
1443	1	3	33	0	0	3	3	199	401	597	1203	CoherentMotion_C#v1	0	1000
1416	0	0	5	1	3	3	3	31	569	93	1707	CoherentMotion_C#v1	0	1000
1382	1	4	42	1	1	3	3	256	344	768	1032	CoherentMotion_C#v1	0	1000
1423	1	5	51	2	2	3	3	312	288	936	864	CoherentMotion_C#v1	1	500
971	0	0	5	2	3	3	3	31	569	93	1707	CoherentMotion_C#v1	1	500
944	1	2	23	3	3	3	3	143	457	429	1371	CoherentMotion_C#v1	1	500
829	1	5	51	1	1	3	3	312	288	936	864	CoherentMotion_C#v1	1	500
1062	1	0	5	0	0	3	3	31	569	93	1707	CoherentMotion_C#v1	1	500
846	0	6	61	0	2	3	3	368	232	1104	696	CoherentMotion_C#v1	1	500
897	1	1	14	2	2	3	3	87	513	261	1539	CoherentMotion_C#v1	1	500
940	0	1	14	0	3	3	3	87	513	261	1539	CoherentMotion_C#v1	1	500
991	0	0	5	3	1	3	3	31	569	93	1707	CoherentMotion_C#v1	1	500
1104	0	0	5	3	1	3	3	31	569	93	1707	CoherentMotion_C#v1	1	500
994	0	5	51	2	0	3	3	312	288	936	864	CoherentMotion_C#v1	1	500
1079	1	5	51	2	2	3	3	312	288	936	864	CoherentMotion_C#v1	1	500
1048	0	1	14	1	0	3	3	87	513	261	1539	CoherentMotion_C#v1	1	500
839	1	3	33	2	2	3	3	199	401	597	1203	CoherentMotion_C#v1	1	500
762	1	5	51	1	1	3	3	312	288	936	864	CoherentMotion_C#v1	1	500
867	1	3	33	1	1	3	3	199	401	597	1203	CoherentMotion_C#v1	1	500
878	1	4	42	1	1	3	3	256	344	768	1032	CoherentMotion_C#v1	1	500
766	1	6	61	2	2	3	3	368	232	1104	696	CoherentMotion_C#v1	1	500
860	1	2	23	0	0	3	3	143	457	429	1371	CoherentMotion_C#v1	1	500
683	1	7	70	3	3	3	3	424	176	1272	528	CoherentMotion_C#v1	1	500
981	0	0	5	2	1	3	3	31	569	93	1707	CoherentMotion_C#v1	1	500
1074	0	0	5	1	0	3	3	31	569	93	1707	CoherentMotion_C#v1	1	500
763	1	5	51	3	3	3	3	312	288	936	864	CoherentMotion_C#v1	1	500
875	1	0	5	3	3	3	3	31	569	93	1707	CoherentMotion_C#v1	1	500
1231	1	1	14	3	3	3	3	87	513	261	1539	CoherentMotion_C#v1	1	500
794	1	5	51	3	3	3	3	312	288	936	864	CoherentMotion_C#v1	1	500
899	1	3	33	0	0	3	3	199	401	597	1203	CoherentMotion_C#v1	1	500
809	1	2	23	1	1	3	3	143	457	429	1371	CoherentMotion_C#v1	1	500
723	1	5	51	3	3	3	3	312	288	936	864	CoherentMotion_C#v1	1	500
762	1	4	42	0	0	3	3	256	344	768	1032	CoherentMotion_C#v1	1	500
746	1	3	33	2	2	3	3	199	401	597	1203	CoherentMotion_C#v1	1	500
754	1	5	51	3	3	3	3	312	288	936	864	CoherentMotion_C#v1	1	500
674	1	4	42	3	3	3	3	256	344	768	1032	CoherentMotion_C#v1	1	500
602	1	6	61	0	0	3	3	368	232	1104	696	CoherentMotion_C#v1	1	500
774	1	0	5	3	3	3	3	31	569	93	1707	CoherentMotion_C#v1	1	500
631	1	7	70	1	1	3	3	424	176	1272	528	CoherentMotion_C#v1	1	500
685	1	4	42	2	2	3	3	256	344	768	1032	CoherentMotion_C#v1	1	500
570	1	6	61	1	1	3	3	368	232	1104	696	CoherentMotion_C#v1	1	500
614	1	5	51	0	0	3	3	312	288	936	864	CoherentMotion_C#v1	1	500
642	0	1	14	0	1	3	3	87	513	261	1539	CoherentMotion_C#v1	1	500
573	1	6	61	3	3	3	3	368	232	1104	696	CoherentMotion_C#v1	1	500
579	1	5	51	2	2	3	3	312	288	936	864	CoherentMotion_C#v1	1	500
681	0	2	23	1	2	3	3	143	457	429	1371	CoherentMotion_C#v1	1	500
911	1	2	23	3	3	3	3	143	457	429	1371	CoherentMotion_C#v1	1	500
1043	0	0	5	1	2	3	3	31	569	93	1707	CoherentMotion_C#v1	1	500
802	1	2	23	1	1	3	3	143	457	429	1371	CoherentMotion_C#v1	1	500
701	1	7	70	0	0	3	3	424	176	1272	528	CoherentMotion_C#v1	1	500
1067	0	0	5	0	2	3	3	31	569	93	1707	CoherentMotion_C#v1	1	500
696	1	7	70	1	1	3	3	424	176	1272	528	CoherentMotion_C#v1	1	500
666	1	4	42	1	1	3	3	256	344	768	1032	CoherentMotion_C#v1	1	500
580	1	4	42	0	0	3	3	256	344	768	1032	CoherentMotion_C#v1	1	500
761	1	4	42	3	3	3	3	256	344	768	1032	CoherentMotion_C#v1	1	500
620	1	7	70	2	2	3	3	424	176	1272	528	CoherentMotion_C#v1	1	500
609	1	5	51	3	3	3	3	312	288	936	864	CoherentMotion_C#v1	1	500
853	0	4	42	3	2	3	3	256	344	768	1032	CoherentMotion_C#v1	1	500
745	1	2	23	2	2	3	3	143	457	429	1371	CoherentMotion_C#v1	1	500
577	1	6	61	1	1	3	3	368	232	1104	696	CoherentMotion_C#v1	1	500
1429	0	0	5	1	3	3	3	31	569	93	1707	CoherentMotion_C#v1	1	500
743	1	4	42	3	3	3	3	256	344	768	1032	CoherentMotion_C#v1	1	500
717	1	1	14	2	2	3	3	87	513	261	1539	CoherentMotion_C#v1	1	500
709	1	3	33	1	1	3	3	199	401	597	1203	CoherentMotion_C#v1	1	500
603	1	2	23	0	0	3	3	143	457	429	1371	CoherentMotion_C#v1	1	500
889	0	4	42	3	2	3	3	256	344	768	1032	CoherentMotion_C#v1	1	500
556	0	0	5	1	2	3	3	31	569	93	1707	CoherentMotion_C#v1	1	500
524	1	7	70	1	1	3	3	424	176	1272	528	CoherentMotion_C#v1	1	500
526	0	1	14	2	0	3	3	87	513	261	1539	CoherentMotion_C#v1	1	500
1093	1	4	42	2	2	3	3	256	344	768	1032	CoherentMotion_C#v1	1	500
533	0	2	23	3	2	3	3	143	457	429	1371	CoherentMotion_C#v1	1	500
625	0	2	23	2	1	3	3	143	457	429	1371	CoherentMotion_C#v1	1	500
861	1	5	51	2	2	3	3	312	288	936	864	CoherentMotion_C#v1	1	500
591	0	3	33	1	2	3	3	199	401	597	1203	CoherentMotion_C#v1	1	500
525	0	4	42	0	2	3	3	256	344	768	1032	CoherentMotion_C#v1	1	500
938	1	3	33	2	2	3	3	199	401	597	1203	CoherentMotion_C#v1	1	500
587	0	3	33	1	2	3	3	199	401	597	1203	CoherentMotion_C#v1	1	500
800	1	5	51	0	0	3	3	312	288	936	864	CoherentMotion_C#v1	1	500
765	0	4	42	0	2	3	3	256	344	768	1032	CoherentMotion_C#v1	1	500
690	1	3	33	2	2	3	3	199	401	597	1203	CoherentMotion_C#v1	1	500
817	0	6	61	0	2	3	3	368	232	1104	696	CoherentMotion_C#v1	1	500
834	0	0	5	0	2	3	3	31	569	93	1707	CoherentMotion_C#v1	1	500
691	1	6	61	1	1	3	3	368	232	1104	696	CoherentMotion_C#v1	1	500
683	1	2	23	0	0	3	3	143	457	429	1371	CoherentMotion_C#v1	1	500
633	1	3	33	1	1	3	3	199	401	597	1203	CoherentMotion_C#v1	1	500
623	1	5	51	0	0	3	3	312	288	936	864	CoherentMotion_C#v1	1	500
1115	0	3	33	0	1	3	3	199	401	597	1203	CoherentMotion_C#v1	1	500
899	1	7	70	0	0	3	3	424	176	1272	528	CoherentMotion_C#v1	1	500
656	1	7	70	3	3	3	3	424	176	1272	528	CoherentMotion_C#v1	1	500
683	1	5	51	2	2	3	3	312	288	936	864	CoherentMotion_C#v1	1	500
1213	1	3	33	3	3	3	3	199	401	597	1203	CoherentMotion_C#v1	1	500
721	1	5	51	2	2	3	3	312	288	936	864	CoherentMotion_C#v1	1	500
1480	1	4	42	2	2	3	3	256	344	768	1032	CoherentMotion_C#v1	1	500
931	1	1	14	0	0	3	3	87	513	261	1539	CoherentMotion_C#v1	1	500
734	1	2	23	2	2	3	3	143	457	429	1371	CoherentMotion_C#v1	1	500
907	0	0	5	1	0	3	3	31	569	93	1707	CoherentMotion_C#v1	1	500
938	0	5	51	3	0	3	3	312	288	936	864	CoherentMotion_C#v1	1	500
796	1	6	61	0	0	3	3	368	232	1104	696	CoherentMotion_C#v1	1	500
658	1	5	51	1	1	3	3	312	288	936	864	CoherentMotion_C#v1	1	500
775	1	0	5	2	2	3	3	31	569	93	1707	CoherentMotion_C#v1	1	500
1175	1	3	33	2	2	3	3	199	401	597	1203	CoherentMotion_C#v1	1	500
826	1	5	51	0	0	3	3	312	288	936	864	CoherentMotion_C#v1	1	500
660	1	6	61	3	3	3	3	368	232	1104	696	CoherentMotion_C#v1	1	500
786	0	0	5	1	0	3	3	31	569	93	1707	CoherentMotion_C#v1	1	500
838	0	0	5	2	1	3	3	31	569	93	1707	CoherentMotion_C#v1	1	500
689	0	0	5	3	0	3	3	31	569	93	1707	CoherentMotion_C#v1	1	500
728	1	4	42	2	2	3	3	256	344	768	1032	CoherentMotion_C#v1	1	500
687	1	3	33	2	2	3	3	199	401	597	1203	CoherentMotion_C#v1	1	500
735	1	6	61	0	0	3	3	368	232	1104	696	CoherentMotion_C#v1	1	500
653	0	2	23	0	2	3	3	143	457	429	1371	CoherentMotion_C#v1	1	500
536	0	0	5	1	0	3	3	31	569	93	1707	CoherentMotion_C#v1	1	500
3204	0	1	14	1	0	3	3	87	513	261	1539	CoherentMotion_C#v1	1	500
836	0	2	23	3	0	3	3	143	457	429	1371	CoherentMotion_C#v1	1	500
687	0	1	14	0	2	3	3	87	513	261	1539	CoherentMotion_C#v1	1	500
709	1	5	51	0	0	3	3	312	288	936	864	CoherentMotion_C#v1	1	500
851	0	0	5	3	2	3	3	31	569	93	1707	CoherentMotion_C#v1	1	500
550	0	2	23	3	0	3	3	143	457	429	1371	CoherentMotion_C#v1	1	500
737	1	0	5	2	2	3	3	31	569	93	1707	CoherentMotion_C#v1	1	500
659	1	6	61	3	3	3	3	368	232	1104	696	CoherentMotion_C#v1	1	500
800	0	2	23	2	3	3	3	143	457	429	1371	CoherentMotion_C#v1	1	500
537	0	3	33	1	2	3	3	199	401	597	1203	CoherentMotion_C#v1	1	500
523	1	0	5	1	1	3	3	31	569	93	1707	CoherentMotion_C#v1	1	500
669	0	3	33	3	2	3	3	199	401	597	1203	CoherentMotion_C#v1	1	500
740	1	4	42	2	2	3	3	256	344	768	1032	CoherentMotion_C#v1	1	500
716	1	6	61	3	3	3	3	368	232	1104	696	CoherentMotion_C#v1	1	500
828	1	1	14	0	0	3	3	87	513	261	1539	CoherentMotion_C#v1	1	500
942	0	0	5	2	0	3	3	31	569	93	1707	CoherentMotion_C#v1	1	500
1955	0	0	5	3	1	3	3	31	569	93	1707	CoherentMotion_C#v1	1	500
706	1	7	70	0	0	3	3	424	176	1272	528	CoherentMotion_C#v1	1	500
1221	0	0	5	0	1	3	3	31	569	93	1707	CoherentMotion_C#v1	1	500
869	1	5	51	2	2	3	3	312	288	936	864	CoherentMotion_C#v1	1	500
743	1	6	61	1	1	3	3	368	232	1104	696	CoherentMotion_C#v1	1	500
1439	0	1	14	2	3	3	3	87	513	261	1539	CoherentMotion_C#v1	1	500
1146	1	3	33	0	0	3	3	199	401	597	1203	CoherentMotion_C#v1	1	500
1061	1	6	61	3	3	3	3	368	232	1104	696	CoherentMotion_C#v1	1	500
852	1	4	42	2	2	3	3	256	344	768	1032	CoherentMotion_C#v1	1	500
1127	1	3	33	1	1	3	3	199	401	597	1203	CoherentMotion_C#v1	1	500
817	1	6	61	3	3	3	3	368	232	1104	696	CoherentMotion_C#v1	1	500
875	1	4	42	3	3	3	3	256	344	768	1032	CoherentMotion_C#v1	1	500
757	1	2	23	2	2	3	3	143	457	429	1371	CoherentMotion_C#v1	1	500
822	1	2	23	1	1	3	3	143	457	429	1371	CoherentMotion_C#v1	1	500
1052	0	2	23	0	1	3	3	143	457	429	1371	CoherentMotion_C#v1	1	500
832	1	5	51	2	2	3	3	312	288	936	864	CoherentMotion_C#v1	1	500
1163	0	0	5	1	3	3	3	31	569	93	1707	CoherentMotion_C#v1	1	500
1070	0	2	23	3	2	3	3	143	457	429	1371	CoherentMotion_C#v1	1	500
829	1	5	51	1	1	3	3	312	288	936	864	CoherentMotion_C#v1	1	500
1159	0	0	5	0	2	3	3	31	569	93	1707	CoherentMotion_C#v1	1	500
811	1	6	61	1	1	3	3	368	232	1104	696	CoherentMotion_C#v1	1	500
921	1	5	51	2	2	3	3	312	288	936	864	CoherentMotion_C#v1	1	500
980	1	2	23	3	3	3	3	143	457	429	1371	CoherentMotion_C#v1	1	500
1470	0	1	14	2	0	3	3	87	513	261	1539	CoherentMotion_C#v1	1	500
670	1	5	51	2	2	3	3	312	288	936	864	CoherentMotion_C#v1	1	500
751	1	7	70	1	1	3	3	424	176	1272	528	CoherentMotion_C#v1	1	500
999	1	1	14	0	0	3	3	87	513	261	1539	CoherentMotion_C#v1	1	500
1149	0	3	33	3	1	3	3	199	401	597	1203	CoherentMotion_C#v1	1	500
1232	1	2	23	2	2	3	3	143	457	429	1371	CoherentMotion_C#v1	1	500
1075	0	0	5	3	0	3	3	31	569	93	1707	CoherentMotion_C#v1	1	500
836	1	4	42	2	2	3	3	256	344	768	1032	CoherentMotion_C#v1	1	500
1022	1	5	51	3	3	3	3	312	288	936	864	CoherentMotion_C#v1	1	500
1046	0	2	23	1	2	3	3	143	457	429	1371	CoherentMotion_C#v1	1	500
724	0	5	51	3	0	3	3	312	288	936	864	CoherentMotion_C#v1	1	500
597	0	5	51	3	2	3	3	312	288	936	864	CoherentMotion_C#v1	1	500
737	0	3	33	0	1	3	3	199	401	597	1203	CoherentMotion_C#v1	1	500
3250	0	3	33	1	0	3	3	199	401	597	1203	CoherentMotion_C#v1	1	500
649	1	3	33	2	2	3	3	199	401	597	1203	CoherentMotion_C#v1	1	500
3191	0	6	61	3	2	3	3	368	232	1104	696	CoherentMotion_C#v1	1	500
877	0	1	14	1	2	3	3	87	513	261	1539	CoherentMotion_C#v1	1	500
593	0	2	23	3	2	3	3	143	457	429	1371	CoherentMotion_C#v1	1	500
581	0	0	5	0	1	3	3	31	569	93	1707	CoherentMotion_C#v1	1	500
567	0	7	70	3	0	3	3	424	176	1272	528	CoherentMotion_C#v1	1	500
797	0	3	33	1	2	3	3	199	401	597	1203	CoherentMotion_C#v1	1	500
805	0	4	42	0	2	3	3	256	344	768	1032	CoherentMotion_C#v1	1	500
518	0	1	14	1	0	3	3	87	513	261	1539	CoherentMotion_C#v1	1	500
2145	0	7	70	1	3	3	3	424	176	1272	528	CoherentMotion_C#v1	1	500
781	0	0	5	0	2	3	3	31	569	93	1707	CoherentMotion_C#v1	1	500
653	0	2	23	2	1	3	3	143	457	429	1371	CoherentMotion_C#v1	1	500
1898	0	1	14	2	3	3	3	87	513	261	1539	CoherentMotion_C#v1	1	500
613	1	2	23	2	2	3	3	143	457	429	1371	CoherentMotion_C#v1	1	500
526	0	3	33	3	1	3	3	199	401	597	1203	CoherentMotion_C#v1	1	500
904	0	0	5	2	0	3	3	31	569	93	1707	CoherentMotion_C#v1	1	500
2091	0	3	33	1	2	3	3	199	401	597	1203	CoherentMotion_C#v1	1	500
567	0	3	33	0	2	3	3	199	401	597	1203	CoherentMotion_C#v1	1	500
568	0	5	51	2	1	3	3	312	288	936	864	CoherentMotion_C#v1	1	500
550	1	2	23	0	0	3	3	143	457	429	1371	CoherentMotion_C#v1	1	500
721	0	6	61	2	3	3	3	368	232	1104	696	CoherentMotion_C#v1	1	500
1794	0	6	61	2	1	3	3	368	232	1104	696	CoherentMotion_C#v1	1	500
1916	0	3	33	0	2	3	3	199	401	597	1203	CoherentMotion_C#v1	1	500
1707	1	1	14	2	2	3	3	87	513	261	1539	CoherentMotion_C#v1	1	500
1603	0	1	14	3	2	3	3	87	513	261	1539	CoherentMotion_C#v1	1	500
1551	0	1	14	3	0	3	3	87	513	261	1539	CoherentMotion_C#v1	1	500
1602	1	0	5	1	1	3	3	31	569	93	1707	CoherentMotion_C#v1	1	500
1684	1	3	33	1	1	3	3	199	401	597	1203	CoherentMotion_C#v1	1	500
1504	0	7	70	0	2	3	3	424	176	1272	528	CoherentMotion_C#v1	1	500
1344	0	7	70	2	1	3	3	424	176	1272	528	CoherentMotion_C#v1	1	500
1144	0	6	61	2	0	3	3	368	232	1104	696	CoherentMotion_C#v1	1	500
1095	1	1	14	1	1	3	3	87	513	261	1539	CoherentMotion_C#v1	1	500
706	1	5	51	2	2	3	3	312	288	936	864	CoherentMotion_C#v1	1	500
1256	0	4	42	1	2	3	3	256	344	768	1032	CoherentMotion_C#v1	1	500
1014	0	4	42	3	1	3	3	256	344	768	1032	CoherentMotion_C#v1	1	500
956	0	7	70	1	0	3	3	424	176	1272	528	CoherentMotion_C#v1	1	500
1090	0	4	42	3	0	3	3	256	344	768	1032	CoherentMotion_C#v1	1	500
1194	0	7	70	0	1	3	3	424	176	1272	528	CoherentMotion_C#v1	1	500
919	0	5	51	2	3	3	3	312	288	936	864	CoherentMotion_C#v1	1	500
1027	0	4	42	2	0	3	3	256	344	768	1032	CoherentMotion_C#v1	1	500
997	0	0	5	3	0	3	3	31	569	93	1707	CoherentMotion_C#v1	1	500
932	1	7	70	1	1	3	3	424	176	1272	528	CoherentMotion_C#v1	1	500
999	0	1	14	3	2	3	3	87	513	261	1539	CoherentMotion_C#v1	1	500
1095	1	2	23	1	1	3	3	143	457	429	1371	CoherentMotion_C#v1	1	500
719	1	4	42	2	2	3	3	256	344	768	1032	CoherentMotion_C#v1	1	500
803	1	3	33	2	2	3	3	199	401	597	1203	CoherentMotion_C#v1	1	500
600	1	7	70	1	1	3	3	424	176	1272	528	CoherentMotion_C#v1	1	500
736	0	1	14	1	2	3	3	87	513	261	1539	CoherentMotion_C#v1	1	500
721	0	2	23	0	1	3	3	143	457	429	1371	CoherentMotion_C#v1	1	500
636	1	6	61	1	1	3	3	368	232	1104	696	CoherentMotion_C#v1	1	500
681	0	1	14	1	2	3	3	87	513	261	1539	CoherentMotion_C#v1	1	500
748	1	3	33	3	3	3	3	199	401	597	1203	CoherentMotion_C#v1	1	500
551	1	7	70	1	1	3	3	424	176	1272	528	CoherentMotion_C#v1	1	500
698	1	5	51	0	0	3	3	312	288	936	864	CoherentMotion_C#v1	1	500
626	1	5	51	2	2	3	3	312	288	936	864	CoherentMotion_C#v1	1	500
535	0	3	33	3	1	3	3	199	401	597	1203	CoherentMotion_C#v1	1	500
544	0	2	23	3	1	3	3	143	457	429	1371	CoherentMotion_C#v1	1	500
2514	0	7	70	2	1	3	3	424	176	1272	528	CoherentMotion_C#v1	1	500
1121	0	1	14	3	1	3	3	87	513	261	1539	CoherentMotion_C#v1	1	500
718	1	3	33	3	3	3	3	199	401	597	1203	CoherentMotion_C#v1	1	500
626	1	7	70	2	2	3	3	424	176	1272	528	CoherentMotion_C#v1	1	500
694	1	4	42	2	2	3	3	256	344	768	1032	CoherentMotion_C#v1	1	500
622	1	2	23	2	2	3	3	143	457	429	1371	CoherentMotion_C#v1	1	500
578	1	6	61	2	2	3	3	368	232	1104	696	CoherentMotion_C#v1	1	500
990	1	2	23	0	0	3	3	143	457	429	1371	CoherentMotion_C#v1	1	500
1668	1	2	23	2	2	3	3	143	457	429	1371	CoherentMotion_C#v1	1	500
827	0	0	5	3	0	3	3	31	569	93	1707	CoherentMotion_C#v1	1	500
684	1	6	61	3	3	3	3	368	232	1104	696	CoherentMotion_C#v1	1	500
755	0	5	51	3	1	3	3	312	288	936	864	CoherentMotion_C#v1	1	500
740	1	1	14	0	0	3	3	87	513	261	1539	CoherentMotion_C#v1	1	500
1117	0	1	14	1	2	3	3	87	513	261	1539	CoherentMotion_C#v1	1	500
726	1	2	23	0	0	3	3	143	457	429	1371	CoherentMotion_C#v1	1	500
1532	1	4	42	2	2	3	3	256	344	768	1032	CoherentMotion_C#v1	1	500
732	1	3	33	0	0	3	3	199	401	597	1203	CoherentMotion_C#v1	1	500
992	1	7	70	2	2	3	3	424	176	1272	528	CoherentMotion_C#v1	1	500
1039	0	2	23	3	0	3	3	143	457	429	1371	CoherentMotion_C#v1	1	500
759	0	1	14	2	0	3	3	87	513	261	1539	CoherentMotion_C#v1	1	500
632	0	2	23	2	0	3	3	143	457	429	1371	CoherentMotion_C#v1	1	500
1381	0	7	70	3	1	3	3	424	176	1272	528	CoherentMotion_C#v1	1	500
583	0	0	5	1	2	3	3	31	569	93	1707	CoherentMotion_C#v1	1	500
993	1	0	5	0	0	3	3	31	569	93	1707	CoherentMotion_C#v1	1	500
568	0	5	51	3	2	3	3	312	288	936	864	CoherentMotion_C#v1	1	500
1116	0	7	70	2	0	3	3	424	176	1272	528	CoherentMotion_C#v1	1	500
1012	0	0	5	1	2	3	3	31	569	93	1707	CoherentMotion_C#v1	1	500
1027	0	3	33	1	0	3	3	199	401	597	1203	CoherentMotion_C#v1	1	500
948	1	7	70	0	0	3	3	424	176	1272	528	CoherentMotion_C#v1	1	500
992	0	6	61	3	0	3	3	368	232	1104	696	CoherentMotion_C#v1	1	500
718	1	7	70	2	2	3	3	424	176	1272	528	CoherentMotion_C#v1	1	500
878	0	3	33	3	0	3	3	199	401	597	1203	CoherentMotion_C#v1	1	500
674	1	7	70	1	1	3	3	424	176	1272	528	CoherentMotion_C#v1	1	500
711	0	2	23	3	0	3	3	143	457	429	1371	CoherentMotion_C#v1	1	500
592	0	7	70	0	2	3	3	424	176	1272	528	CoherentMotion_C#v1	1	500
850	0	7	70	3	0	3	3	424	176	1272	528	CoherentMotion_C#v1	1	500
605	1	4	42	1	1	3	3	256	344	768	1032	CoherentMotion_C#v1	1	500
762	1	6	61	0	0	3	3	368	232	1104	696	CoherentMotion_C#v1	1	500
643	1	2	23	1	1	3	3	143	457	429	1371	CoherentMotion_C#v1	1	500
642	0	4	42	2	1	3	3	256	344	768	1032	CoherentMotion_C#v1	1	500
912	0	7	70	1	0	3	3	424	176	1272	528	CoherentMotion_C#v1	1	500
779	0	0	5	1	0	3	3	31	569	93	1707	CoherentMotion_C#v1	1	500
638	1	5	51	0	0	3	3	312	288	936	864	CoherentMotion_C#v1	1	500
794	0	1	14	1	0	3	3	87	513	261	1539	CoherentMotion_C#v1	1	500
867	0	1	14	2	1	3	3	87	513	261	1539	CoherentMotion_C#v1	1	500
664	0	7	70	0	2	3	3	424	176	1272	528	CoherentMotion_C#v1	1	500
613	1	0	5	0	0	3	3	31	569	93	1707	CoherentMotion_C#v1	1	500
613	0	3	33	1	0	3	3	199	401	597	1203	CoherentMotion_C#v1	1	500
940	0	7	70	3	1	3	3	424	176	1272	528	CoherentMotion_C#v1	1	500
661	0	2	23	2	0	3	3	143	457	429	1371	CoherentMotion_C#v1	1	500
600	0	1	14	1	2	3	3	87	513	261	1539	CoherentMotion_C#v1	1	500
1001	0	7	70	3	1	3	3	424	176	1272	528	CoherentMotion_C#v1	1	500
936	0	4	42	1	0	3	3	256	344	768	1032	CoherentMotion_C#v1	1	500
556	0	3	33	0	2	3	3	199	401	597	1203	CoherentMotion_C#v1	1	500
989	0	5	51	2	0	3	3	312	288	936	864	CoherentMotion_C#v1	1	500
527	1	3	33	0	0	3	3	199	401	597	1203	CoherentMotion_C#v1	1	500
920	0	6	61	0	2	3	3	368	232	1104	696	CoherentMotion_C#v1	1	500
805	0	4	42	3	0	3	3	256	344	768	1032	CoherentMotion_C#v1	1	500
869	0	3	33	2	1	3	3	199	401	597	1203	CoherentMotion_C#v1	1	500
834	0	4	42	0	2	3	3	256	344	768	1032	CoherentMotion_C#v1	1	500
1076	0	2	23	0	3	3	3	143	457	429	1371	CoherentMotion_C#v1	1	500
891	0	1	14	3	0	3	3	87	513	261	1539	CoherentMotion_C#v1	1	500
1020	0	6	61	0	1	3	3	368	232	1104	696	CoherentMotion_C#v1	1	500
903	0	4	42	1	2	3	3	256	344	768	1032	CoherentMotion_C#v1	1	500
2179	1	7	70	3	3	3	3	424	176	1272	528	CoherentMotion_C#v1	1	500
1552	0	5	51	1	2	3	3	312	288	936	864	CoherentMotion_C#v1	1	500
860	0	4	42	3	1	3	3	256	344	768	1032	CoherentMotion_C#v1	1	500
1007	0	3	33	0	2	3	3	199	401	597	1203	CoherentMotion_C#v1	1	500
990	1	7	70	0	0	3	3	424	176	1272	528	CoherentMotion_C#v1	1	500
756	1	6	61	1	1	3	3	368	232	1104	696	CoherentMotion_C#v1	1	500
953	0	0	5	1	2	3	3	31	569	93	1707	CoherentMotion_C#v1	1	500
722	1	5	51	3	3	3	3	312	288	936	864	CoherentMotion_C#v1	1	500
712	1	7	70	1	1	3	3	424	176	1272	528	CoherentMotion_C#v1	1	500
736	1	4	42	2	2	3	3	256	344	768	1032	CoherentMotion_C#v1	1	500
640	1	6	61	1	1	3	3	368	232	1104	696	CoherentMotion_C#v1	1	500
1005	0	1	14	1	3	3	3	87	513	261	1539	CoherentMotion_C#v1	1	500
765	1	5	51	2	2	3	3	312	288	936	864	CoherentMotion_C#v1	1	500
596	1	5	51	1	1	3	3	312	288	936	864	CoherentMotion_C#v1	1	500
978	1	4	42	3	3	3	3	256	344	768	1032	CoherentMotion_C#v1	1	500
760	1	5	51	0	0	3	3	312	288	936	864	CoherentMotion_C#v1	1	500
624	1	6	61	2	2	3	3	368	232	1104	696	CoherentMotion_C#v1	1	500
725	1	0	5	1	1	3	3	31	569	93	1707	CoherentMotion_C#v1	1	500
723	1	3	33	3	3	3	3	199	401	597	1203	CoherentMotion_C#v1	1	500
865	1	1	14	3	3	3	3	87	513	261	1539	CoherentMotion_C#v1	1	500
660	1	6	61	0	0	3	3	368	232	1104	696	CoherentMotion_C#v1	1	500
611	1	4	42	3	3	3	3	256	344	768	1032	CoherentMotion_C#v1	1	500
671	0	4	42	0	1	3	3	256	344	768	1032	CoherentMotion_C#v1	1	500
629	1	2	23	3	3	3	3	143	457	429	1371	CoherentMotion_C#v1	1	500
562	1	3	33	0	0	3	3	199	401	597	1203	CoherentMotion_C#v1	1	500
621	1	4	42	3	3	3	3	256	344	768	1032	CoherentMotion_C#v1	1	500
673	1	5	51	0	0	3	3	312	288	936	864	CoherentMotion_C#v1	1	500
711	1	6	61	0	0	3	3	368	232	1104	696	CoherentMotion_C#v1	1	500
543	1	1	14	0	0	3	3	87	513	261	1539	CoherentMotion_C#v1	1	500
2978	0	4	42	3	0	3	3	256	344	768	1032	CoherentMotion_C#v1	1	500
683	1	6	61	0	0	3	3	368	232	1104	696	CoherentMotion_C#v1	1	500
1106	1	2	23	2	2	3	3	143	457	429	1371	CoherentMotion_C#v1	1	500
915	1	4	42	1	1	3	3	256	344	768	1032	CoherentMotion_C#v1	1	500
671	1	6	61	3	3	3	3	368	232	1104	696	CoherentMotion_C#v1	1	500
678	0	0	5	3	0	3	3	31	569	93	1707	CoherentMotion_C#v1	1	500
562	0	1	14	2	0	3	3	87	513	261	1539	CoherentMotion_C#v1	1	500
746	0	3	33	2	3	3	3	199	401	597	1203	CoherentMotion_C#v1	1	500
1126	1	5	51	2	2	3	3	312	288	936	864	CoherentMotion_C#v1	1	500
776	0	2	23	2	3	3	3	143	457	429	1371	CoherentMotion_C#v1	1	500
1385	1	3	33	0	0	3	3	199	401	597	1203	CoherentMotion_C#v1	1	500
713	1	5	51	1	1	3	3	312	288	936	864	CoherentMotion_C#v1	1	500
753	1	7	70	2	2	3	3	424	176	1272	528	CoherentMotion_C#v1	1	500
721	1	4	42	3	3	3	3	256	344	768	1032	CoherentMotion_C#v1	1	500
678	1	7	70	2	2	3	3	424	176	1272	528	CoherentMotion_C#v1	1	500
1149	1	4	42	3	3	3	3	256	344	768	1032	CoherentMotion_C#v1	1	500
1128	0	1	14	2	0	3	3	87	513	261	1539	CoherentMotion_C#v1	1	500
622	1	7	70	1	1	3	3	424	176	1272	528	CoherentMotion_C#v1	1	500
903	0	1	14	1	2	3	3	87	513	261	1539	CoherentMotion_C#v1	1	500
770	1	7	70	1	1	3	3	424	176	1272	528	CoherentMotion_C#v1	1	500
739	1	3	33	0	0	3	3	199	401	597	1203	CoherentMotion_C#v1	1	500
732	1	2	23	1	1	3	3	143	457	429	1371	CoherentMotion_C#v1	1	500
795	1	7	70	1	1	3	3	424	176	1272	528	CoherentMotion_C#v1	1	500
894	0	6	61	2	1	3	3	368	232	1104	696	CoherentMotion_C#v1	1	500
759	1	2	23	2	2	3	3	143	457	429	1371	CoherentMotion_C#v1	1	500
776	0	1	14	3	2	3	3	87	513	261	1539	CoherentMotion_C#v1	1	500
573	0	0	5	0	1	3	3	31	569	93	1707	CoherentMotion_C#v1	1	500
605	0	7	70	2	0	3	3	424	176	1272	528	CoherentMotion_C#v1	1	500
1941	0	3	33	1	2	3	3	199	401	597	1203	CoherentMotion_C#v1	1	500
769	1	7	70	1	1	3	3	424	176	1272	528	CoherentMotion_C#v1	1	500
953	0	1	14	0	2	3	3	87	513	261	1539	CoherentMotion_C#v1	1	500
1301	0	5	51	3	2	3	3	312	288	936	864	CoherentMotion_C#v1	1	500
763	1	4	42	1	1	3	3	256	344	768	1032	CoherentMotion_C#v1	1	500
932	1	0	5	3	3	3	3	31	569	93	1707	CoherentMotion_C#v1	1	500
880	1	0	5	2	2	3	3	31	569	93	1707	CoherentMotion_C#v1	1	500
844	1	4	42	0	0	3	3	256	344	768	1032	CoherentMotion_C#v1	1	500
979	0	4	42	0	1	3	3	256	344	768	1032	CoherentMotion_C#v1	1	500
804	0	0	5	1	2	3	3	31	569	93	1707	CoherentMotion_C#v1	1	500
661	1	6	61	3	3	3	3	368	232	1104	696	CoherentMotion_C#v1	1	500
740	1	1	14	2	2	3	3	87	513	261	1539	CoherentMotion_C#v1	1	500
788	0	4	42	3	2	3	3	256	344	768	1032	CoherentMotion_C#v1	1	500
774	0	7	70	3	1	3	3	424	176	1272	528	CoherentMotion_C#v1	1	500
1022	0	0	5	1	0	3	3	31	569	93	1707	CoherentMotion_C#v1	1	500
1025	0	7	70	2	3	3	3	424	176	1272	528	CoherentMotion_C#v1	1	500
1028	1	1	14	2	2	3	3	87	513	261	1539	CoherentMotion_C#v1	1	500
1035	0	6	61	3	1	3	3	368	232	1104	696	CoherentMotion_C#v1	1	500
746	0	3	33	2	0	3	3	199	401	597	1203	CoherentMotion_C#v1	1	500
612	1	0	5	3	3	3	3	31	569	93	1707	CoherentMotion_C#v1	1	500
524	0	2	23	0	2	3	3	143	457	429	1371	CoherentMotion_C#v1	1	500
866	0	6	61	3	1	3	3	368	232	1104	696	CoherentMotion_C#v1	1	500
878	1	2	23	3	3	3	3	143	457	429	1371	CoherentMotion_C#v1	1	500
944	1	1	14	0	0	3	3	87	513	261	1539	CoherentMotion_C#v1	1	500
750	1	4	42	2	2	3	3	256	344	768	1032	CoherentMotion_C#v1	1	500
710	1	1	14	1	1	3	3	87	513	261	1539	CoherentMotion_C#v1	1	500
718	0	1	14	1	0	3	3	87	513	261	1539	CoherentMotion_C#v1	1	500
693	1	6	61	3	3	3	3	368	232	1104	696	CoherentMotion_C#v1	1	500
596	0	6	61	3	2	3	3	368	232	1104	696	CoherentMotion_C#v1	1	500
1396	0	7	70	3	2	3	3	424	176	1272	528	CoherentMotion_C#v1	1	500
656	1	7	70	0	0	3	3	424	176	1272	528	CoherentMotion_C#v1	1	500
663	1	6	61	3	3	3	3	368	232	1104	696	CoherentMotion_C#v1	1	500
739	0	3	33	0	2	3	3	199	401	597	1203	CoherentMotion_C#v1	1	500
1251	0	3	33	1	2	3	3	199	401	597	1203	CoherentMotion_C#v1	1	500
743	1	6	61	0	0	3	3	368	232	1104	696	CoherentMotion_C#v1	1	500
800	1	5	51	2	2	3	3	312	288	936	864	CoherentMotion_C#v1	1	500
642	1	6	61	1	1	3	3	368	232	1104	696	CoherentMotion_C#v1	1	500
783	0	1	14	0	2	3	3	87	513	261	1539	CoherentMotion_C#v1	1	500
750	1	7	70	3	3	3	3	424	176	1272	528	CoherentMotion_C#v1	1	500
680	1	5	51	0	0	3	3	312	288	936	864	CoherentMotion_C#v1	1	500
679	1	6	61	0	0	3	3	368	232	1104	696	CoherentMotion_C#v1	1	500
988	0	2	23	3	1	3	3	143	457	429	1371	CoherentMotion_C#v1	1	500
771	1	6	61	3	3	3	3	368	232	1104	696	CoherentMotion_C#v1	1	500
722	1	6	61	3	3	3	3	368	232	1104	696	CoherentMotion_C#v1	1	500
775	1	3	33	3	3	3	3	199	401	597	1203	CoherentMotion_C#v1	1	500
746	1	0	5	2	2	3	3	31	569	93	1707	CoherentMotion_C#v1	1	500
660	1	4	42	1	1	3	3	256	344	768	1032	CoherentMotion_C#v1	1	500
704	1	2	23	1	1	3	3	143	457	429	1371	CoherentMotion_C#v1	1	500
650	1	0	5	3	3	3	3	31	569	93	1707	CoherentMotion_C#v1	1	500
574	0	1	14	3	0	3	3	87	513	261	1539	CoherentMotion_C#v1	1	500
716	1	7	70	3	3	3	3	424	176	1272	528	CoherentMotion_C#v1	1	500
1234	0	2	23	0	3	3	3	143	457	429	1371	CoherentMotion_C#v1	1	500
662	1	5	51	1	1	3	3	312	288	936	864	CoherentMotion_C#v1	1	500
603	1	7	70	3	3	3	3	424	176	1272	528	CoherentMotion_C#v1	1	500
1732	0	1	14	3	2	3	3	87	513	261	1539	CoherentMotion_C#v1	1	500
713	1	6	61	1	1	3	3	368	232	1104	696	CoherentMotion_C#v1	1	500
1753	0	1	14	0	1	3	3	87	513	261	1539	CoherentMotion_C#v1	1	500
1939	1	4	42	2	2	3	3	256	344	768	1032	CoherentMotion_C#v1	1	500
1689	1	6	61	0	0	3	3	368	232	1104	696	CoherentMotion_C#v1	1	500
1034	1	1	14	1	1	3	3	87	513	261	1539	CoherentMotion_C#v1	1	500
650	1	6	61	3	3	3	3	368	232	1104	696	CoherentMotion_C#v1	1	500
