# Supplementary material for: The Leuven Embedded Figures Test (L-EFT): measuring perception, intelligence or executive function?
Source: PeerJ. 2018 Mar 26;6:e4524. doi: 10.7717/peerj.4524 (PMC5875396; doi:10.7717/peerj.4524)
Supplement: Supplemental Information 9 [file peerj-06-4524-s009.zip › Study 1/CoherentMotion/120850CoherentMotion.csv]

ReactionTime	Accuracy	CoherenceLevel	CoherenceValue	StimDirection	RespDirection	G_MeanCoherentSpeed	G_MeanRandomSpeed	TotalCoherent	TotalRandom	TotalCoherentSpeed	TotalRandomSpeed	TestID	MainPrac	MotionDuration
1576	1	4	42	1	1	3	3	256	344	768	1032	CoherentMotion_C#v1	0	1000
1746	0	6	61	2	3	3	3	368	232	1104	696	CoherentMotion_C#v1	0	1000
2371	0	1	14	2	1	3	3	87	513	261	1539	CoherentMotion_C#v1	0	1000
1798	1	4	42	3	3	3	3	256	344	768	1032	CoherentMotion_C#v1	0	1000
1937	0	1	14	1	2	3	3	87	513	261	1539	CoherentMotion_C#v1	0	1000
1711	1	7	70	2	2	3	3	424	176	1272	528	CoherentMotion_C#v1	0	1000
6704	1	2	23	0	0	3	3	143	457	429	1371	CoherentMotion_C#v1	0	1000
1586	1	5	51	0	0	3	3	312	288	936	864	CoherentMotion_C#v1	0	1000
1679	1	5	51	2	2	3	3	312	288	936	864	CoherentMotion_C#v1	0	1000
2640	0	2	23	0	2	3	3	143	457	429	1371	CoherentMotion_C#v1	0	1000
1472	1	3	33	1	1	3	3	199	401	597	1203	CoherentMotion_C#v1	0	1000
1655	0	3	33	0	1	3	3	199	401	597	1203	CoherentMotion_C#v1	0	1000
1634	0	0	5	3	1	3	3	31	569	93	1707	CoherentMotion_C#v1	0	1000
1692	1	7	70	1	1	3	3	424	176	1272	528	CoherentMotion_C#v1	0	1000
1825	0	7	70	2	1	3	3	424	176	1272	528	CoherentMotion_C#v1	0	1000
1629	1	7	70	3	3	3	3	424	176	1272	528	CoherentMotion_C#v1	0	1000
2098	0	4	42	2	0	3	3	256	344	768	1032	CoherentMotion_C#v1	0	1000
1662	0	1	14	3	1	3	3	87	513	261	1539	CoherentMotion_C#v1	0	1000
1667	1	7	70	3	3	3	3	424	176	1272	528	CoherentMotion_C#v1	0	1000
1444	1	7	70	3	3	3	3	424	176	1272	528	CoherentMotion_C#v1	0	1000
1470	0	5	51	2	1	3	3	312	288	936	864	CoherentMotion_C#v1	0	1000
1586	1	2	23	3	3	3	3	143	457	429	1371	CoherentMotion_C#v1	0	1000
2142	0	1	14	1	3	3	3	87	513	261	1539	CoherentMotion_C#v1	0	1000
1930	0	2	23	2	3	3	3	143	457	429	1371	CoherentMotion_C#v1	0	1000
1362	0	7	70	1	3	3	3	424	176	1272	528	CoherentMotion_C#v1	0	1000
1504	1	2	23	1	1	3	3	143	457	429	1371	CoherentMotion_C#v1	0	1000
1460	1	7	70	1	1	3	3	424	176	1272	528	CoherentMotion_C#v1	0	1000
1591	1	7	70	3	3	3	3	424	176	1272	528	CoherentMotion_C#v1	0	1000
1534	1	4	42	1	1	3	3	256	344	768	1032	CoherentMotion_C#v1	0	1000
1426	1	7	70	1	1	3	3	424	176	1272	528	CoherentMotion_C#v1	0	1000
1444	0	6	61	1	3	3	3	368	232	1104	696	CoherentMotion_C#v1	0	1000
2380	0	3	33	2	1	3	3	199	401	597	1203	CoherentMotion_C#v1	0	1000
1694	1	3	33	1	1	3	3	199	401	597	1203	CoherentMotion_C#v1	0	1000
1788	1	6	61	1	1	3	3	368	232	1104	696	CoherentMotion_C#v1	0	1000
1923	1	4	42	1	1	3	3	256	344	768	1032	CoherentMotion_C#v1	0	1000
1450	0	3	33	1	3	3	3	199	401	597	1203	CoherentMotion_C#v1	0	1000
1412	1	6	61	1	1	3	3	368	232	1104	696	CoherentMotion_C#v1	0	1000
1469	1	7	70	0	0	3	3	424	176	1272	528	CoherentMotion_C#v1	0	1000
1559	1	3	33	2	2	3	3	199	401	597	1203	CoherentMotion_C#v1	0	1000
2056	1	1	14	1	1	3	3	87	513	261	1539	CoherentMotion_C#v1	0	1000
1357	1	6	61	2	2	3	3	368	232	1104	696	CoherentMotion_C#v1	0	1000
1669	0	3	33	1	0	3	3	199	401	597	1203	CoherentMotion_C#v1	0	1000
2517	0	1	14	1	0	3	3	87	513	261	1539	CoherentMotion_C#v1	0	1000
1561	1	3	33	3	3	3	3	199	401	597	1203	CoherentMotion_C#v1	0	1000
5559	0	0	5	0	1	3	3	31	569	93	1707	CoherentMotion_C#v1	0	1000
2027	1	1	14	0	0	3	3	87	513	261	1539	CoherentMotion_C#v1	0	1000
1647	0	0	5	1	3	3	3	31	569	93	1707	CoherentMotion_C#v1	0	1000
2370	1	0	5	3	3	3	3	31	569	93	1707	CoherentMotion_C#v1	0	1000
1858	1	6	61	0	0	3	3	368	232	1104	696	CoherentMotion_C#v1	0	1000
1420	1	5	51	3	3	3	3	312	288	936	864	CoherentMotion_C#v1	0	1000
1681	0	3	33	0	2	3	3	199	401	597	1203	CoherentMotion_C#v1	0	1000
1536	1	2	23	3	3	3	3	143	457	429	1371	CoherentMotion_C#v1	0	1000
1550	1	2	23	3	3	3	3	143	457	429	1371	CoherentMotion_C#v1	0	1000
1507	1	5	51	1	1	3	3	312	288	936	864	CoherentMotion_C#v1	0	1000
1356	1	5	51	3	3	3	3	312	288	936	864	CoherentMotion_C#v1	0	1000
1613	1	4	42	2	2	3	3	256	344	768	1032	CoherentMotion_C#v1	0	1000
1440	1	7	70	3	3	3	3	424	176	1272	528	CoherentMotion_C#v1	0	1000
1702	1	3	33	0	0	3	3	199	401	597	1203	CoherentMotion_C#v1	0	1000
1405	1	3	33	0	0	3	3	199	401	597	1203	CoherentMotion_C#v1	0	1000
1324	1	6	61	3	3	3	3	368	232	1104	696	CoherentMotion_C#v1	0	1000
1689	1	0	5	2	2	3	3	31	569	93	1707	CoherentMotion_C#v1	0	1000
1357	1	7	70	3	3	3	3	424	176	1272	528	CoherentMotion_C#v1	0	1000
1589	1	1	14	0	0	3	3	87	513	261	1539	CoherentMotion_C#v1	0	1000
1395	1	5	51	3	3	3	3	312	288	936	864	CoherentMotion_C#v1	0	1000
1572	1	1	14	1	1	3	3	87	513	261	1539	CoherentMotion_C#v1	0	1000
1057	1	5	51	0	0	3	3	312	288	936	864	CoherentMotion_C#v1	0	1000
3442	1	3	33	2	2	3	3	199	401	597	1203	CoherentMotion_C#v1	0	1000
1830	0	0	5	1	0	3	3	31	569	93	1707	CoherentMotion_C#v1	0	1000
2680	1	5	51	2	2	3	3	312	288	936	864	CoherentMotion_C#v1	0	1000
1779	1	2	23	3	3	3	3	143	457	429	1371	CoherentMotion_C#v1	0	1000
1314	1	6	61	2	2	3	3	368	232	1104	696	CoherentMotion_C#v1	0	1000
1820	1	2	23	3	3	3	3	143	457	429	1371	CoherentMotion_C#v1	0	1000
2783	0	0	5	3	2	3	3	31	569	93	1707	CoherentMotion_C#v1	0	1000
1656	1	3	33	3	3	3	3	199	401	597	1203	CoherentMotion_C#v1	0	1000
1540	1	3	33	3	3	3	3	199	401	597	1203	CoherentMotion_C#v1	0	1000
1642	1	5	51	0	0	3	3	312	288	936	864	CoherentMotion_C#v1	0	1000
1720	1	4	42	0	0	3	3	256	344	768	1032	CoherentMotion_C#v1	0	1000
1366	1	7	70	2	2	3	3	424	176	1272	528	CoherentMotion_C#v1	0	1000
1353	0	3	33	1	3	3	3	199	401	597	1203	CoherentMotion_C#v1	0	1000
1759	0	1	14	2	1	3	3	87	513	261	1539	CoherentMotion_C#v1	0	1000
23108	0	7	70	1	0	3	3	424	176	1272	528	CoherentMotion_C#v1	1	500
1126	0	5	51	1	0	3	3	312	288	936	864	CoherentMotion_C#v1	1	500
1481	1	0	5	0	0	3	3	31	569	93	1707	CoherentMotion_C#v1	1	500
1035	0	4	42	0	2	3	3	256	344	768	1032	CoherentMotion_C#v1	1	500
995	1	6	61	3	3	3	3	368	232	1104	696	CoherentMotion_C#v1	1	500
1848	1	5	51	2	2	3	3	312	288	936	864	CoherentMotion_C#v1	1	500
1324	0	0	5	1	2	3	3	31	569	93	1707	CoherentMotion_C#v1	1	500
1048	1	7	70	2	2	3	3	424	176	1272	528	CoherentMotion_C#v1	1	500
1101	0	0	5	3	1	3	3	31	569	93	1707	CoherentMotion_C#v1	1	500
1341	0	3	33	2	3	3	3	199	401	597	1203	CoherentMotion_C#v1	1	500
1022	1	3	33	1	1	3	3	199	401	597	1203	CoherentMotion_C#v1	1	500
1076	0	2	23	0	3	3	3	143	457	429	1371	CoherentMotion_C#v1	1	500
900	1	3	33	0	0	3	3	199	401	597	1203	CoherentMotion_C#v1	1	500
905	1	6	61	1	1	3	3	368	232	1104	696	CoherentMotion_C#v1	1	500
861	0	0	5	0	3	3	3	31	569	93	1707	CoherentMotion_C#v1	1	500
855	1	2	23	3	3	3	3	143	457	429	1371	CoherentMotion_C#v1	1	500
801	1	6	61	3	3	3	3	368	232	1104	696	CoherentMotion_C#v1	1	500
1139	0	0	5	3	1	3	3	31	569	93	1707	CoherentMotion_C#v1	1	500
918	1	1	14	1	1	3	3	87	513	261	1539	CoherentMotion_C#v1	1	500
858	0	1	14	0	3	3	3	87	513	261	1539	CoherentMotion_C#v1	1	500
973	0	0	5	1	0	3	3	31	569	93	1707	CoherentMotion_C#v1	1	500
860	0	1	14	3	1	3	3	87	513	261	1539	CoherentMotion_C#v1	1	500
902	0	1	14	1	3	3	3	87	513	261	1539	CoherentMotion_C#v1	1	500
706	1	5	51	3	3	3	3	312	288	936	864	CoherentMotion_C#v1	1	500
792	1	3	33	0	0	3	3	199	401	597	1203	CoherentMotion_C#v1	1	500
825	0	2	23	1	3	3	3	143	457	429	1371	CoherentMotion_C#v1	1	500
1010	1	2	23	3	3	3	3	143	457	429	1371	CoherentMotion_C#v1	1	500
1074	0	3	33	2	0	3	3	199	401	597	1203	CoherentMotion_C#v1	1	500
1267	0	0	5	2	1	3	3	31	569	93	1707	CoherentMotion_C#v1	1	500
1080	1	5	51	0	0	3	3	312	288	936	864	CoherentMotion_C#v1	1	500
1186	0	0	5	0	3	3	3	31	569	93	1707	CoherentMotion_C#v1	1	500
804	1	5	51	1	1	3	3	312	288	936	864	CoherentMotion_C#v1	1	500
926	1	1	14	1	1	3	3	87	513	261	1539	CoherentMotion_C#v1	1	500
1186	0	2	23	2	1	3	3	143	457	429	1371	CoherentMotion_C#v1	1	500
1047	0	1	14	0	1	3	3	87	513	261	1539	CoherentMotion_C#v1	1	500
942	0	4	42	0	3	3	3	256	344	768	1032	CoherentMotion_C#v1	1	500
922	1	1	14	3	3	3	3	87	513	261	1539	CoherentMotion_C#v1	1	500
832	0	6	61	0	3	3	3	368	232	1104	696	CoherentMotion_C#v1	1	500
858	1	7	70	3	3	3	3	424	176	1272	528	CoherentMotion_C#v1	1	500
1095	0	6	61	2	1	3	3	368	232	1104	696	CoherentMotion_C#v1	1	500
1439	1	6	61	1	1	3	3	368	232	1104	696	CoherentMotion_C#v1	1	500
1201	1	3	33	1	1	3	3	199	401	597	1203	CoherentMotion_C#v1	1	500
1035	0	0	5	1	3	3	3	31	569	93	1707	CoherentMotion_C#v1	1	500
971	0	5	51	0	3	3	3	312	288	936	864	CoherentMotion_C#v1	1	500
1010	1	4	42	3	3	3	3	256	344	768	1032	CoherentMotion_C#v1	1	500
1077	1	2	23	3	3	3	3	143	457	429	1371	CoherentMotion_C#v1	1	500
1046	0	1	14	1	3	3	3	87	513	261	1539	CoherentMotion_C#v1	1	500
3989	0	4	42	1	3	3	3	256	344	768	1032	CoherentMotion_C#v1	1	500
917	0	2	23	3	1	3	3	143	457	429	1371	CoherentMotion_C#v1	1	500
993	0	5	51	0	1	3	3	312	288	936	864	CoherentMotion_C#v1	1	500
896	0	1	14	0	3	3	3	87	513	261	1539	CoherentMotion_C#v1	1	500
7962	0	7	70	2	3	3	3	424	176	1272	528	CoherentMotion_C#v1	1	500
964	0	1	14	0	3	3	3	87	513	261	1539	CoherentMotion_C#v1	1	500
1129	1	4	42	3	3	3	3	256	344	768	1032	CoherentMotion_C#v1	1	500
1100	1	4	42	3	3	3	3	256	344	768	1032	CoherentMotion_C#v1	1	500
1372	0	2	23	2	3	3	3	143	457	429	1371	CoherentMotion_C#v1	1	500
1725	0	3	33	2	3	3	3	199	401	597	1203	CoherentMotion_C#v1	1	500
7030	1	2	23	3	3	3	3	143	457	429	1371	CoherentMotion_C#v1	1	500
1064	0	0	5	2	3	3	3	31	569	93	1707	CoherentMotion_C#v1	1	500
968	0	6	61	2	1	3	3	368	232	1104	696	CoherentMotion_C#v1	1	500
1102	1	4	42	1	1	3	3	256	344	768	1032	CoherentMotion_C#v1	1	500
2269	0	6	61	2	1	3	3	368	232	1104	696	CoherentMotion_C#v1	1	500
1061	1	7	70	2	2	3	3	424	176	1272	528	CoherentMotion_C#v1	1	500
846	0	0	5	3	0	3	3	31	569	93	1707	CoherentMotion_C#v1	1	500
956	0	5	51	0	2	3	3	312	288	936	864	CoherentMotion_C#v1	1	500
861	1	6	61	0	0	3	3	368	232	1104	696	CoherentMotion_C#v1	1	500
848	1	3	33	0	0	3	3	199	401	597	1203	CoherentMotion_C#v1	1	500
909	1	7	70	1	1	3	3	424	176	1272	528	CoherentMotion_C#v1	1	500
841	0	4	42	1	3	3	3	256	344	768	1032	CoherentMotion_C#v1	1	500
836	1	3	33	3	3	3	3	199	401	597	1203	CoherentMotion_C#v1	1	500
862	0	1	14	1	0	3	3	87	513	261	1539	CoherentMotion_C#v1	1	500
1057	0	1	14	0	1	3	3	87	513	261	1539	CoherentMotion_C#v1	1	500
954	0	0	5	1	3	3	3	31	569	93	1707	CoherentMotion_C#v1	1	500
934	0	3	33	2	1	3	3	199	401	597	1203	CoherentMotion_C#v1	1	500
1027	1	4	42	1	1	3	3	256	344	768	1032	CoherentMotion_C#v1	1	500
811	1	6	61	3	3	3	3	368	232	1104	696	CoherentMotion_C#v1	1	500
796	1	5	51	0	0	3	3	312	288	936	864	CoherentMotion_C#v1	1	500
1037	0	1	14	3	1	3	3	87	513	261	1539	CoherentMotion_C#v1	1	500
985	1	5	51	0	0	3	3	312	288	936	864	CoherentMotion_C#v1	1	500
824	1	3	33	3	3	3	3	199	401	597	1203	CoherentMotion_C#v1	1	500
818	1	7	70	1	1	3	3	424	176	1272	528	CoherentMotion_C#v1	1	500
747	0	4	42	1	3	3	3	256	344	768	1032	CoherentMotion_C#v1	1	500
1039	0	4	42	2	0	3	3	256	344	768	1032	CoherentMotion_C#v1	1	500
1782	0	0	5	2	3	3	3	31	569	93	1707	CoherentMotion_C#v1	1	500
870	1	7	70	0	0	3	3	424	176	1272	528	CoherentMotion_C#v1	1	500
1188	0	3	33	2	0	3	3	199	401	597	1203	CoherentMotion_C#v1	1	500
904	1	4	42	3	3	3	3	256	344	768	1032	CoherentMotion_C#v1	1	500
899	1	4	42	0	0	3	3	256	344	768	1032	CoherentMotion_C#v1	1	500
1033	1	3	33	2	2	3	3	199	401	597	1203	CoherentMotion_C#v1	1	500
1568	0	0	5	2	0	3	3	31	569	93	1707	CoherentMotion_C#v1	1	500
867	1	5	51	1	1	3	3	312	288	936	864	CoherentMotion_C#v1	1	500
1144	1	3	33	3	3	3	3	199	401	597	1203	CoherentMotion_C#v1	1	500
1314	0	3	33	1	3	3	3	199	401	597	1203	CoherentMotion_C#v1	1	500
1169	0	3	33	2	3	3	3	199	401	597	1203	CoherentMotion_C#v1	1	500
979	1	4	42	0	0	3	3	256	344	768	1032	CoherentMotion_C#v1	1	500
1034	0	0	5	0	3	3	3	31	569	93	1707	CoherentMotion_C#v1	1	500
1169	1	7	70	2	2	3	3	424	176	1272	528	CoherentMotion_C#v1	1	500
1819	1	0	5	1	1	3	3	31	569	93	1707	CoherentMotion_C#v1	1	500
1247	0	0	5	3	1	3	3	31	569	93	1707	CoherentMotion_C#v1	1	500
1138	1	2	23	1	1	3	3	143	457	429	1371	CoherentMotion_C#v1	1	500
1005	0	0	5	0	1	3	3	31	569	93	1707	CoherentMotion_C#v1	1	500
806	0	0	5	2	1	3	3	31	569	93	1707	CoherentMotion_C#v1	1	500
930	1	4	42	3	3	3	3	256	344	768	1032	CoherentMotion_C#v1	1	500
1102	1	0	5	3	3	3	3	31	569	93	1707	CoherentMotion_C#v1	1	500
792	1	4	42	3	3	3	3	256	344	768	1032	CoherentMotion_C#v1	1	500
714	1	6	61	0	0	3	3	368	232	1104	696	CoherentMotion_C#v1	1	500
653	1	5	51	0	0	3	3	312	288	936	864	CoherentMotion_C#v1	1	500
575	1	6	61	3	3	3	3	368	232	1104	696	CoherentMotion_C#v1	1	500
746	0	0	5	2	3	3	3	31	569	93	1707	CoherentMotion_C#v1	1	500
857	1	0	5	1	1	3	3	31	569	93	1707	CoherentMotion_C#v1	1	500
910	1	4	42	1	1	3	3	256	344	768	1032	CoherentMotion_C#v1	1	500
689	1	6	61	3	3	3	3	368	232	1104	696	CoherentMotion_C#v1	1	500
1087	1	0	5	3	3	3	3	31	569	93	1707	CoherentMotion_C#v1	1	500
1319	1	2	23	3	3	3	3	143	457	429	1371	CoherentMotion_C#v1	1	500
935	1	5	51	0	0	3	3	312	288	936	864	CoherentMotion_C#v1	1	500
892	1	4	42	2	2	3	3	256	344	768	1032	CoherentMotion_C#v1	1	500
1127	1	1	14	3	3	3	3	87	513	261	1539	CoherentMotion_C#v1	1	500
1331	0	0	5	1	2	3	3	31	569	93	1707	CoherentMotion_C#v1	1	500
841	1	7	70	3	3	3	3	424	176	1272	528	CoherentMotion_C#v1	1	500
955	1	7	70	3	3	3	3	424	176	1272	528	CoherentMotion_C#v1	1	500
1871	0	0	5	1	3	3	3	31	569	93	1707	CoherentMotion_C#v1	1	500
820	1	4	42	2	2	3	3	256	344	768	1032	CoherentMotion_C#v1	1	500
863	1	1	14	1	1	3	3	87	513	261	1539	CoherentMotion_C#v1	1	500
731	1	6	61	3	3	3	3	368	232	1104	696	CoherentMotion_C#v1	1	500
825	1	1	14	3	3	3	3	87	513	261	1539	CoherentMotion_C#v1	1	500
708	1	7	70	3	3	3	3	424	176	1272	528	CoherentMotion_C#v1	1	500
827	1	7	70	0	0	3	3	424	176	1272	528	CoherentMotion_C#v1	1	500
956	1	7	70	0	0	3	3	424	176	1272	528	CoherentMotion_C#v1	1	500
3214	0	2	23	0	3	3	3	143	457	429	1371	CoherentMotion_C#v1	1	500
1186	1	7	70	3	3	3	3	424	176	1272	528	CoherentMotion_C#v1	1	500
1205	1	0	5	3	3	3	3	31	569	93	1707	CoherentMotion_C#v1	1	500
1288	1	4	42	1	1	3	3	256	344	768	1032	CoherentMotion_C#v1	1	500
1359	0	0	5	0	1	3	3	31	569	93	1707	CoherentMotion_C#v1	1	500
870	1	6	61	3	3	3	3	368	232	1104	696	CoherentMotion_C#v1	1	500
1435	0	1	14	0	3	3	3	87	513	261	1539	CoherentMotion_C#v1	1	500
1251	0	0	5	1	3	3	3	31	569	93	1707	CoherentMotion_C#v1	1	500
1050	0	2	23	1	3	3	3	143	457	429	1371	CoherentMotion_C#v1	1	500
914	1	3	33	0	0	3	3	199	401	597	1203	CoherentMotion_C#v1	1	500
1253	1	2	23	0	0	3	3	143	457	429	1371	CoherentMotion_C#v1	1	500
1370	0	2	23	1	0	3	3	143	457	429	1371	CoherentMotion_C#v1	1	500
1187	0	2	23	0	2	3	3	143	457	429	1371	CoherentMotion_C#v1	1	500
863	1	6	61	1	1	3	3	368	232	1104	696	CoherentMotion_C#v1	1	500
721	1	6	61	3	3	3	3	368	232	1104	696	CoherentMotion_C#v1	1	500
760	1	3	33	1	1	3	3	199	401	597	1203	CoherentMotion_C#v1	1	500
832	0	1	14	2	3	3	3	87	513	261	1539	CoherentMotion_C#v1	1	500
875	1	1	14	1	1	3	3	87	513	261	1539	CoherentMotion_C#v1	1	500
893	0	5	51	1	3	3	3	312	288	936	864	CoherentMotion_C#v1	1	500
858	1	5	51	1	1	3	3	312	288	936	864	CoherentMotion_C#v1	1	500
661	0	6	61	2	3	3	3	368	232	1104	696	CoherentMotion_C#v1	1	500
595	1	4	42	0	0	3	3	256	344	768	1032	CoherentMotion_C#v1	1	500
1415	1	4	42	3	3	3	3	256	344	768	1032	CoherentMotion_C#v1	1	500
705	1	6	61	2	2	3	3	368	232	1104	696	CoherentMotion_C#v1	1	500
542	0	3	33	2	0	3	3	199	401	597	1203	CoherentMotion_C#v1	1	500
592	0	4	42	0	3	3	3	256	344	768	1032	CoherentMotion_C#v1	1	500
2884	1	6	61	2	2	3	3	368	232	1104	696	CoherentMotion_C#v1	1	500
1232	0	2	23	0	2	3	3	143	457	429	1371	CoherentMotion_C#v1	1	500
910	1	4	42	1	1	3	3	256	344	768	1032	CoherentMotion_C#v1	1	500
917	1	5	51	1	1	3	3	312	288	936	864	CoherentMotion_C#v1	1	500
874	1	6	61	0	0	3	3	368	232	1104	696	CoherentMotion_C#v1	1	500
749	1	5	51	3	3	3	3	312	288	936	864	CoherentMotion_C#v1	1	500
843	1	7	70	1	1	3	3	424	176	1272	528	CoherentMotion_C#v1	1	500
926	1	2	23	0	0	3	3	143	457	429	1371	CoherentMotion_C#v1	1	500
853	1	2	23	3	3	3	3	143	457	429	1371	CoherentMotion_C#v1	1	500
791	1	6	61	3	3	3	3	368	232	1104	696	CoherentMotion_C#v1	1	500
900	1	1	14	2	2	3	3	87	513	261	1539	CoherentMotion_C#v1	1	500
756	1	6	61	1	1	3	3	368	232	1104	696	CoherentMotion_C#v1	1	500
668	1	2	23	3	3	3	3	143	457	429	1371	CoherentMotion_C#v1	1	500
817	1	5	51	1	1	3	3	312	288	936	864	CoherentMotion_C#v1	1	500
1076	1	2	23	0	0	3	3	143	457	429	1371	CoherentMotion_C#v1	1	500
814	1	5	51	0	0	3	3	312	288	936	864	CoherentMotion_C#v1	1	500
871	1	7	70	3	3	3	3	424	176	1272	528	CoherentMotion_C#v1	1	500
977	0	0	5	3	0	3	3	31	569	93	1707	CoherentMotion_C#v1	1	500
927	1	6	61	1	1	3	3	368	232	1104	696	CoherentMotion_C#v1	1	500
821	1	2	23	0	0	3	3	143	457	429	1371	CoherentMotion_C#v1	1	500
901	0	3	33	2	0	3	3	199	401	597	1203	CoherentMotion_C#v1	1	500
927	1	7	70	2	2	3	3	424	176	1272	528	CoherentMotion_C#v1	1	500
1592	1	1	14	2	2	3	3	87	513	261	1539	CoherentMotion_C#v1	1	500
1037	1	6	61	0	0	3	3	368	232	1104	696	CoherentMotion_C#v1	1	500
1229	1	7	70	1	1	3	3	424	176	1272	528	CoherentMotion_C#v1	1	500
728	1	6	61	3	3	3	3	368	232	1104	696	CoherentMotion_C#v1	1	500
927	0	5	51	1	3	3	3	312	288	936	864	CoherentMotion_C#v1	1	500
910	1	5	51	3	3	3	3	312	288	936	864	CoherentMotion_C#v1	1	500
946	0	2	23	1	3	3	3	143	457	429	1371	CoherentMotion_C#v1	1	500
1174	0	0	5	0	2	3	3	31	569	93	1707	CoherentMotion_C#v1	1	500
839	1	3	33	1	1	3	3	199	401	597	1203	CoherentMotion_C#v1	1	500
886	1	4	42	1	1	3	3	256	344	768	1032	CoherentMotion_C#v1	1	500
984	1	5	51	1	1	3	3	312	288	936	864	CoherentMotion_C#v1	1	500
871	1	6	61	0	0	3	3	368	232	1104	696	CoherentMotion_C#v1	1	500
898	1	7	70	2	2	3	3	424	176	1272	528	CoherentMotion_C#v1	1	500
981	1	5	51	2	2	3	3	312	288	936	864	CoherentMotion_C#v1	1	500
1164	1	4	42	2	2	3	3	256	344	768	1032	CoherentMotion_C#v1	1	500
1630	0	0	5	0	2	3	3	31	569	93	1707	CoherentMotion_C#v1	1	500
9010	0	1	14	0	3	3	3	87	513	261	1539	CoherentMotion_C#v1	1	500
842	1	6	61	3	3	3	3	368	232	1104	696	CoherentMotion_C#v1	1	500
771	1	4	42	3	3	3	3	256	344	768	1032	CoherentMotion_C#v1	1	500
917	1	5	51	0	0	3	3	312	288	936	864	CoherentMotion_C#v1	1	500
801	1	4	42	1	1	3	3	256	344	768	1032	CoherentMotion_C#v1	1	500
920	1	7	70	2	2	3	3	424	176	1272	528	CoherentMotion_C#v1	1	500
1023	1	2	23	1	1	3	3	143	457	429	1371	CoherentMotion_C#v1	1	500
837	1	4	42	2	2	3	3	256	344	768	1032	CoherentMotion_C#v1	1	500
784	1	2	23	3	3	3	3	143	457	429	1371	CoherentMotion_C#v1	1	500
850	1	5	51	3	3	3	3	312	288	936	864	CoherentMotion_C#v1	1	500
549	1	7	70	0	0	3	3	424	176	1272	528	CoherentMotion_C#v1	1	500
527	1	2	23	3	3	3	3	143	457	429	1371	CoherentMotion_C#v1	1	500
2353	1	5	51	2	2	3	3	312	288	936	864	CoherentMotion_C#v1	1	500
756	0	5	51	0	2	3	3	312	288	936	864	CoherentMotion_C#v1	1	500
843	1	1	14	3	3	3	3	87	513	261	1539	CoherentMotion_C#v1	1	500
814	1	5	51	1	1	3	3	312	288	936	864	CoherentMotion_C#v1	1	500
805	1	7	70	1	1	3	3	424	176	1272	528	CoherentMotion_C#v1	1	500
784	1	7	70	1	1	3	3	424	176	1272	528	CoherentMotion_C#v1	1	500
705	1	7	70	2	2	3	3	424	176	1272	528	CoherentMotion_C#v1	1	500
928	1	3	33	0	0	3	3	199	401	597	1203	CoherentMotion_C#v1	1	500
1215	0	0	5	3	1	3	3	31	569	93	1707	CoherentMotion_C#v1	1	500
946	1	7	70	0	0	3	3	424	176	1272	528	CoherentMotion_C#v1	1	500
886	1	1	14	2	2	3	3	87	513	261	1539	CoherentMotion_C#v1	1	500
914	1	2	23	3	3	3	3	143	457	429	1371	CoherentMotion_C#v1	1	500
1119	0	2	23	0	1	3	3	143	457	429	1371	CoherentMotion_C#v1	1	500
895	1	6	61	3	3	3	3	368	232	1104	696	CoherentMotion_C#v1	1	500
821	1	6	61	0	0	3	3	368	232	1104	696	CoherentMotion_C#v1	1	500
950	0	3	33	2	3	3	3	199	401	597	1203	CoherentMotion_C#v1	1	500
684	1	7	70	1	1	3	3	424	176	1272	528	CoherentMotion_C#v1	1	500
843	1	5	51	1	1	3	3	312	288	936	864	CoherentMotion_C#v1	1	500
669	1	6	61	1	1	3	3	368	232	1104	696	CoherentMotion_C#v1	1	500
635	1	7	70	1	1	3	3	424	176	1272	528	CoherentMotion_C#v1	1	500
1337	1	2	23	2	2	3	3	143	457	429	1371	CoherentMotion_C#v1	1	500
790	1	4	42	3	3	3	3	256	344	768	1032	CoherentMotion_C#v1	1	500
712	1	7	70	3	3	3	3	424	176	1272	528	CoherentMotion_C#v1	1	500
659	1	6	61	1	1	3	3	368	232	1104	696	CoherentMotion_C#v1	1	500
1225	1	3	33	0	0	3	3	199	401	597	1203	CoherentMotion_C#v1	1	500
705	1	5	51	0	0	3	3	312	288	936	864	CoherentMotion_C#v1	1	500
666	1	2	23	1	1	3	3	143	457	429	1371	CoherentMotion_C#v1	1	500
750	1	4	42	3	3	3	3	256	344	768	1032	CoherentMotion_C#v1	1	500
775	1	5	51	0	0	3	3	312	288	936	864	CoherentMotion_C#v1	1	500
744	1	7	70	1	1	3	3	424	176	1272	528	CoherentMotion_C#v1	1	500
981	0	1	14	2	3	3	3	87	513	261	1539	CoherentMotion_C#v1	1	500
804	1	2	23	3	3	3	3	143	457	429	1371	CoherentMotion_C#v1	1	500
734	0	3	33	0	3	3	3	199	401	597	1203	CoherentMotion_C#v1	1	500
766	0	1	14	1	3	3	3	87	513	261	1539	CoherentMotion_C#v1	1	500
958	1	3	33	2	2	3	3	199	401	597	1203	CoherentMotion_C#v1	1	500
848	1	3	33	1	1	3	3	199	401	597	1203	CoherentMotion_C#v1	1	500
999	1	2	23	3	3	3	3	143	457	429	1371	CoherentMotion_C#v1	1	500
894	1	7	70	2	2	3	3	424	176	1272	528	CoherentMotion_C#v1	1	500
971	0	2	23	1	0	3	3	143	457	429	1371	CoherentMotion_C#v1	1	500
887	0	1	14	3	0	3	3	87	513	261	1539	CoherentMotion_C#v1	1	500
882	0	2	23	2	0	3	3	143	457	429	1371	CoherentMotion_C#v1	1	500
845	0	0	5	2	1	3	3	31	569	93	1707	CoherentMotion_C#v1	1	500
904	0	1	14	0	1	3	3	87	513	261	1539	CoherentMotion_C#v1	1	500
884	0	6	61	3	1	3	3	368	232	1104	696	CoherentMotion_C#v1	1	500
1017	1	7	70	2	2	3	3	424	176	1272	528	CoherentMotion_C#v1	1	500
982	0	1	14	1	2	3	3	87	513	261	1539	CoherentMotion_C#v1	1	500
771	1	3	33	2	2	3	3	199	401	597	1203	CoherentMotion_C#v1	1	500
1462	0	0	5	0	1	3	3	31	569	93	1707	CoherentMotion_C#v1	1	500
903	0	3	33	3	1	3	3	199	401	597	1203	CoherentMotion_C#v1	1	500
820	1	2	23	3	3	3	3	143	457	429	1371	CoherentMotion_C#v1	1	500
653	1	4	42	1	1	3	3	256	344	768	1032	CoherentMotion_C#v1	1	500
947	1	7	70	1	1	3	3	424	176	1272	528	CoherentMotion_C#v1	1	500
1689	1	2	23	1	1	3	3	143	457	429	1371	CoherentMotion_C#v1	1	500
1059	0	1	14	2	1	3	3	87	513	261	1539	CoherentMotion_C#v1	1	500
911	0	1	14	0	1	3	3	87	513	261	1539	CoherentMotion_C#v1	1	500
871	1	5	51	2	2	3	3	312	288	936	864	CoherentMotion_C#v1	1	500
1187	1	1	14	1	1	3	3	87	513	261	1539	CoherentMotion_C#v1	1	500
6047	0	1	14	2	1	3	3	87	513	261	1539	CoherentMotion_C#v1	1	500
774	1	6	61	2	2	3	3	368	232	1104	696	CoherentMotion_C#v1	1	500
1680	0	1	14	1	2	3	3	87	513	261	1539	CoherentMotion_C#v1	1	500
6432	0	2	23	0	3	3	3	143	457	429	1371	CoherentMotion_C#v1	1	500
1219	0	1	14	1	0	3	3	87	513	261	1539	CoherentMotion_C#v1	1	500
847	1	5	51	0	0	3	3	312	288	936	864	CoherentMotion_C#v1	1	500
874	1	0	5	3	3	3	3	31	569	93	1707	CoherentMotion_C#v1	1	500
1102	1	4	42	0	0	3	3	256	344	768	1032	CoherentMotion_C#v1	1	500
1095	0	0	5	0	3	3	3	31	569	93	1707	CoherentMotion_C#v1	1	500
960	1	5	51	3	3	3	3	312	288	936	864	CoherentMotion_C#v1	1	500
1277	1	3	33	1	1	3	3	199	401	597	1203	CoherentMotion_C#v1	1	500
1075	0	5	51	0	3	3	3	312	288	936	864	CoherentMotion_C#v1	1	500
1083	0	6	61	2	3	3	3	368	232	1104	696	CoherentMotion_C#v1	1	500
931	1	6	61	3	3	3	3	368	232	1104	696	CoherentMotion_C#v1	1	500
800	1	3	33	3	3	3	3	199	401	597	1203	CoherentMotion_C#v1	1	500
887	0	5	51	2	0	3	3	312	288	936	864	CoherentMotion_C#v1	1	500
847	1	4	42	2	2	3	3	256	344	768	1032	CoherentMotion_C#v1	1	500
889	1	5	51	0	0	3	3	312	288	936	864	CoherentMotion_C#v1	1	500
733	1	0	5	0	0	3	3	31	569	93	1707	CoherentMotion_C#v1	1	500
813	0	5	51	2	3	3	3	312	288	936	864	CoherentMotion_C#v1	1	500
613	1	7	70	1	1	3	3	424	176	1272	528	CoherentMotion_C#v1	1	500
846	1	1	14	2	2	3	3	87	513	261	1539	CoherentMotion_C#v1	1	500
917	1	7	70	2	2	3	3	424	176	1272	528	CoherentMotion_C#v1	1	500
794	1	4	42	3	3	3	3	256	344	768	1032	CoherentMotion_C#v1	1	500
843	0	4	42	0	2	3	3	256	344	768	1032	CoherentMotion_C#v1	1	500
2191	0	1	14	3	2	3	3	87	513	261	1539	CoherentMotion_C#v1	1	500
858	1	5	51	1	1	3	3	312	288	936	864	CoherentMotion_C#v1	1	500
764	0	2	23	1	3	3	3	143	457	429	1371	CoherentMotion_C#v1	1	500
858	1	7	70	1	1	3	3	424	176	1272	528	CoherentMotion_C#v1	1	500
863	1	0	5	1	1	3	3	31	569	93	1707	CoherentMotion_C#v1	1	500
668	1	4	42	3	3	3	3	256	344	768	1032	CoherentMotion_C#v1	1	500
731	1	7	70	1	1	3	3	424	176	1272	528	CoherentMotion_C#v1	1	500
951	0	0	5	2	1	3	3	31	569	93	1707	CoherentMotion_C#v1	1	500
718	1	5	51	3	3	3	3	312	288	936	864	CoherentMotion_C#v1	1	500
701	1	7	70	1	1	3	3	424	176	1272	528	CoherentMotion_C#v1	1	500
708	1	7	70	2	2	3	3	424	176	1272	528	CoherentMotion_C#v1	1	500
1148	0	1	14	0	3	3	3	87	513	261	1539	CoherentMotion_C#v1	1	500
855	0	1	14	2	3	3	3	87	513	261	1539	CoherentMotion_C#v1	1	500
696	1	6	61	2	2	3	3	368	232	1104	696	CoherentMotion_C#v1	1	500
807	1	6	61	2	2	3	3	368	232	1104	696	CoherentMotion_C#v1	1	500
671	1	7	70	3	3	3	3	424	176	1272	528	CoherentMotion_C#v1	1	500
773	1	6	61	0	0	3	3	368	232	1104	696	CoherentMotion_C#v1	1	500
782	1	5	51	0	0	3	3	312	288	936	864	CoherentMotion_C#v1	1	500
1040	1	6	61	2	2	3	3	368	232	1104	696	CoherentMotion_C#v1	1	500
1302	0	4	42	1	3	3	3	256	344	768	1032	CoherentMotion_C#v1	1	500
958	0	3	33	0	3	3	3	199	401	597	1203	CoherentMotion_C#v1	1	500
770	1	7	70	1	1	3	3	424	176	1272	528	CoherentMotion_C#v1	1	500
730	1	4	42	2	2	3	3	256	344	768	1032	CoherentMotion_C#v1	1	500
799	1	2	23	3	3	3	3	143	457	429	1371	CoherentMotion_C#v1	1	500
705	1	3	33	3	3	3	3	199	401	597	1203	CoherentMotion_C#v1	1	500
748	0	2	23	0	3	3	3	143	457	429	1371	CoherentMotion_C#v1	1	500
709	0	2	23	0	3	3	3	143	457	429	1371	CoherentMotion_C#v1	1	500
859	0	1	14	0	3	3	3	87	513	261	1539	CoherentMotion_C#v1	1	500
919	0	0	5	1	3	3	3	31	569	93	1707	CoherentMotion_C#v1	1	500
810	0	1	14	1	3	3	3	87	513	261	1539	CoherentMotion_C#v1	1	500
968	1	1	14	3	3	3	3	87	513	261	1539	CoherentMotion_C#v1	1	500
862	0	2	23	2	0	3	3	143	457	429	1371	CoherentMotion_C#v1	1	500
1149	1	3	33	2	2	3	3	199	401	597	1203	CoherentMotion_C#v1	1	500
862	0	3	33	2	1	3	3	199	401	597	1203	CoherentMotion_C#v1	1	500
810	1	6	61	2	2	3	3	368	232	1104	696	CoherentMotion_C#v1	1	500
812	1	5	51	2	2	3	3	312	288	936	864	CoherentMotion_C#v1	1	500
917	0	3	33	1	2	3	3	199	401	597	1203	CoherentMotion_C#v1	1	500
762	1	7	70	3	3	3	3	424	176	1272	528	CoherentMotion_C#v1	1	500
859	1	3	33	3	3	3	3	199	401	597	1203	CoherentMotion_C#v1	1	500
917	1	7	70	3	3	3	3	424	176	1272	528	CoherentMotion_C#v1	1	500
945	0	3	33	0	3	3	3	199	401	597	1203	CoherentMotion_C#v1	1	500
935	1	5	51	3	3	3	3	312	288	936	864	CoherentMotion_C#v1	1	500
876	0	3	33	0	3	3	3	199	401	597	1203	CoherentMotion_C#v1	1	500
1691	1	7	70	1	1	3	3	424	176	1272	528	CoherentMotion_C#v1	1	500
832	1	6	61	1	1	3	3	368	232	1104	696	CoherentMotion_C#v1	1	500
838	1	3	33	1	1	3	3	199	401	597	1203	CoherentMotion_C#v1	1	500
789	1	4	42	3	3	3	3	256	344	768	1032	CoherentMotion_C#v1	1	500
837	0	2	23	2	3	3	3	143	457	429	1371	CoherentMotion_C#v1	1	500
808	1	4	42	3	3	3	3	256	344	768	1032	CoherentMotion_C#v1	1	500
944	1	4	42	0	0	3	3	256	344	768	1032	CoherentMotion_C#v1	1	500
901	1	4	42	0	0	3	3	256	344	768	1032	CoherentMotion_C#v1	1	500
890	1	4	42	2	2	3	3	256	344	768	1032	CoherentMotion_C#v1	1	500
989	0	0	5	3	1	3	3	31	569	93	1707	CoherentMotion_C#v1	1	500
708	0	0	5	2	3	3	3	31	569	93	1707	CoherentMotion_C#v1	1	500
851	1	5	51	1	1	3	3	312	288	936	864	CoherentMotion_C#v1	1	500
735	1	0	5	3	3	3	3	31	569	93	1707	CoherentMotion_C#v1	1	500
687	0	1	14	1	3	3	3	87	513	261	1539	CoherentMotion_C#v1	1	500
916	0	7	70	1	3	3	3	424	176	1272	528	CoherentMotion_C#v1	1	500
690	1	6	61	3	3	3	3	368	232	1104	696	CoherentMotion_C#v1	1	500
791	1	3	33	3	3	3	3	199	401	597	1203	CoherentMotion_C#v1	1	500
759	1	5	51	3	3	3	3	312	288	936	864	CoherentMotion_C#v1	1	500
873	0	4	42	2	1	3	3	256	344	768	1032	CoherentMotion_C#v1	1	500
764	1	5	51	0	0	3	3	312	288	936	864	CoherentMotion_C#v1	1	500
860	1	6	61	2	2	3	3	368	232	1104	696	CoherentMotion_C#v1	1	500
880	1	7	70	0	0	3	3	424	176	1272	528	CoherentMotion_C#v1	1	500
679	1	6	61	1	1	3	3	368	232	1104	696	CoherentMotion_C#v1	1	500
880	1	6	61	0	0	3	3	368	232	1104	696	CoherentMotion_C#v1	1	500
832	1	4	42	0	0	3	3	256	344	768	1032	CoherentMotion_C#v1	1	500
862	1	7	70	2	2	3	3	424	176	1272	528	CoherentMotion_C#v1	1	500
922	1	1	14	0	0	3	3	87	513	261	1539	CoherentMotion_C#v1	1	500
775	0	0	5	1	0	3	3	31	569	93	1707	CoherentMotion_C#v1	1	500
703	0	4	42	2	0	3	3	256	344	768	1032	CoherentMotion_C#v1	1	500
718	1	4	42	0	0	3	3	256	344	768	1032	CoherentMotion_C#v1	1	500
670	1	7	70	3	3	3	3	424	176	1272	528	CoherentMotion_C#v1	1	500
859	1	3	33	0	0	3	3	199	401	597	1203	CoherentMotion_C#v1	1	500
692	1	5	51	3	3	3	3	312	288	936	864	CoherentMotion_C#v1	1	500
877	1	5	51	2	2	3	3	312	288	936	864	CoherentMotion_C#v1	1	500
975	1	3	33	2	2	3	3	199	401	597	1203	CoherentMotion_C#v1	1	500
981	1	2	23	1	1	3	3	143	457	429	1371	CoherentMotion_C#v1	1	500
780	0	1	14	3	1	3	3	87	513	261	1539	CoherentMotion_C#v1	1	500
645	1	4	42	0	0	3	3	256	344	768	1032	CoherentMotion_C#v1	1	500
807	0	1	14	1	2	3	3	87	513	261	1539	CoherentMotion_C#v1	1	500
747	1	3	33	3	3	3	3	199	401	597	1203	CoherentMotion_C#v1	1	500
874	1	2	23	3	3	3	3	143	457	429	1371	CoherentMotion_C#v1	1	500
791	1	2	23	2	2	3	3	143	457	429	1371	CoherentMotion_C#v1	1	500
968	0	0	5	2	0	3	3	31	569	93	1707	CoherentMotion_C#v1	1	500
693	0	1	14	3	1	3	3	87	513	261	1539	CoherentMotion_C#v1	1	500
848	0	2	23	0	2	3	3	143	457	429	1371	CoherentMotion_C#v1	1	500
886	1	2	23	0	0	3	3	143	457	429	1371	CoherentMotion_C#v1	1	500
859	1	1	14	0	0	3	3	87	513	261	1539	CoherentMotion_C#v1	1	500
3869	1	6	61	3	3	3	3	368	232	1104	696	CoherentMotion_C#v1	1	500
830	1	3	33	1	1	3	3	199	401	597	1203	CoherentMotion_C#v1	1	500
944	0	0	5	0	3	3	3	31	569	93	1707	CoherentMotion_C#v1	1	500
902	1	0	5	1	1	3	3	31	569	93	1707	CoherentMotion_C#v1	1	500
967	0	0	5	2	1	3	3	31	569	93	1707	CoherentMotion_C#v1	1	500
826	0	3	33	0	1	3	3	199	401	597	1203	CoherentMotion_C#v1	1	500
776	0	1	14	1	3	3	3	87	513	261	1539	CoherentMotion_C#v1	1	500
729	1	3	33	3	3	3	3	199	401	597	1203	CoherentMotion_C#v1	1	500
1096	0	5	51	0	1	3	3	312	288	936	864	CoherentMotion_C#v1	1	500
1114	1	6	61	1	1	3	3	368	232	1104	696	CoherentMotion_C#v1	1	500
4140	1	3	33	3	3	3	3	199	401	597	1203	CoherentMotion_C#v1	1	500
682	1	0	5	3	3	3	3	31	569	93	1707	CoherentMotion_C#v1	1	500
1832	1	6	61	2	2	3	3	368	232	1104	696	CoherentMotion_C#v1	1	500
860	1	2	23	1	1	3	3	143	457	429	1371	CoherentMotion_C#v1	1	500
856	0	0	5	3	1	3	3	31	569	93	1707	CoherentMotion_C#v1	1	500
674	1	1	14	2	2	3	3	87	513	261	1539	CoherentMotion_C#v1	1	500
592	1	3	33	3	3	3	3	199	401	597	1203	CoherentMotion_C#v1	1	500
796	1	5	51	0	0	3	3	312	288	936	864	CoherentMotion_C#v1	1	500
636	1	6	61	3	3	3	3	368	232	1104	696	CoherentMotion_C#v1	1	500
835	0	3	33	0	1	3	3	199	401	597	1203	CoherentMotion_C#v1	1	500
733	1	2	23	1	1	3	3	143	457	429	1371	CoherentMotion_C#v1	1	500
1132	1	4	42	1	1	3	3	256	344	768	1032	CoherentMotion_C#v1	1	500
766	1	7	70	1	1	3	3	424	176	1272	528	CoherentMotion_C#v1	1	500
839	0	7	70	2	1	3	3	424	176	1272	528	CoherentMotion_C#v1	1	500
