# Supplementary material for: The Leuven Embedded Figures Test (L-EFT): measuring perception, intelligence or executive function?
Source: PeerJ. 2018 Mar 26;6:e4524. doi: 10.7717/peerj.4524 (PMC5875396; doi:10.7717/peerj.4524)
Supplement: Supplemental Information 9 [file peerj-06-4524-s009.zip › Study 1/CoherentMotion/120882CoherentMotion.csv]

ReactionTime	Accuracy	CoherenceLevel	CoherenceValue	StimDirection	RespDirection	G_MeanCoherentSpeed	G_MeanRandomSpeed	TotalCoherent	TotalRandom	TotalCoherentSpeed	TotalRandomSpeed	TestID	MainPrac	MotionDuration
1037	1	0	5	3	3	3	3	31	569	93	1707	CoherentMotion_C#v1	0	1000
2271	0	7	70	2	3	3	3	424	176	1272	528	CoherentMotion_C#v1	0	1000
2782	0	0	5	1	2	3	3	31	569	93	1707	CoherentMotion_C#v1	0	1000
1672	0	4	42	3	0	3	3	256	344	768	1032	CoherentMotion_C#v1	0	1000
1402	0	5	51	0	1	3	3	312	288	936	864	CoherentMotion_C#v1	0	1000
1221	0	0	5	1	0	3	3	31	569	93	1707	CoherentMotion_C#v1	0	1000
1449	0	3	33	2	3	3	3	199	401	597	1203	CoherentMotion_C#v1	0	1000
1362	0	3	33	3	2	3	3	199	401	597	1203	CoherentMotion_C#v1	0	1000
1770	0	2	23	2	0	3	3	143	457	429	1371	CoherentMotion_C#v1	0	1000
1438	0	1	14	1	3	3	3	87	513	261	1539	CoherentMotion_C#v1	0	1000
1238	1	6	61	3	3	3	3	368	232	1104	696	CoherentMotion_C#v1	0	1000
1484	0	3	33	2	1	3	3	199	401	597	1203	CoherentMotion_C#v1	0	1000
1366	0	0	5	1	0	3	3	31	569	93	1707	CoherentMotion_C#v1	0	1000
1534	1	5	51	0	0	3	3	312	288	936	864	CoherentMotion_C#v1	0	1000
1039	0	1	14	2	1	3	3	87	513	261	1539	CoherentMotion_C#v1	0	1000
1353	0	7	70	2	3	3	3	424	176	1272	528	CoherentMotion_C#v1	0	1000
1329	0	1	14	3	1	3	3	87	513	261	1539	CoherentMotion_C#v1	0	1000
1401	0	5	51	3	0	3	3	312	288	936	864	CoherentMotion_C#v1	0	1000
1169	1	6	61	0	0	3	3	368	232	1104	696	CoherentMotion_C#v1	0	1000
1221	1	3	33	0	0	3	3	199	401	597	1203	CoherentMotion_C#v1	0	1000
1141	1	5	51	1	1	3	3	312	288	936	864	CoherentMotion_C#v1	0	1000
1210	0	4	42	2	0	3	3	256	344	768	1032	CoherentMotion_C#v1	0	1000
1295	0	3	33	3	2	3	3	199	401	597	1203	CoherentMotion_C#v1	0	1000
1124	1	5	51	0	0	3	3	312	288	936	864	CoherentMotion_C#v1	0	1000
1270	0	5	51	3	1	3	3	312	288	936	864	CoherentMotion_C#v1	0	1000
1402	0	1	14	1	0	3	3	87	513	261	1539	CoherentMotion_C#v1	0	1000
1077	0	7	70	1	3	3	3	424	176	1272	528	CoherentMotion_C#v1	0	1000
1251	0	1	14	1	0	3	3	87	513	261	1539	CoherentMotion_C#v1	0	1000
1335	0	5	51	2	3	3	3	312	288	936	864	CoherentMotion_C#v1	0	1000
1361	1	0	5	1	1	3	3	31	569	93	1707	CoherentMotion_C#v1	0	1000
1433	0	2	23	3	0	3	3	143	457	429	1371	CoherentMotion_C#v1	0	1000
1251	1	4	42	1	1	3	3	256	344	768	1032	CoherentMotion_C#v1	0	1000
1094	1	5	51	0	0	3	3	312	288	936	864	CoherentMotion_C#v1	0	1000
1048	1	7	70	3	3	3	3	424	176	1272	528	CoherentMotion_C#v1	0	1000
1593	1	2	23	1	1	3	3	143	457	429	1371	CoherentMotion_C#v1	0	1000
1154	0	0	5	2	0	3	3	31	569	93	1707	CoherentMotion_C#v1	0	1000
1320	1	4	42	2	2	3	3	256	344	768	1032	CoherentMotion_C#v1	0	1000
1423	0	0	5	3	0	3	3	31	569	93	1707	CoherentMotion_C#v1	0	1000
1191	0	1	14	2	1	3	3	87	513	261	1539	CoherentMotion_C#v1	0	1000
1051	0	4	42	0	3	3	3	256	344	768	1032	CoherentMotion_C#v1	0	1000
1162	1	7	70	3	3	3	3	424	176	1272	528	CoherentMotion_C#v1	0	1000
1279	0	3	33	0	1	3	3	199	401	597	1203	CoherentMotion_C#v1	0	1000
1203	1	6	61	2	2	3	3	368	232	1104	696	CoherentMotion_C#v1	0	1000
1397	0	0	5	1	0	3	3	31	569	93	1707	CoherentMotion_C#v1	0	1000
1041	1	4	42	3	3	3	3	256	344	768	1032	CoherentMotion_C#v1	0	1000
1264	1	5	51	0	0	3	3	312	288	936	864	CoherentMotion_C#v1	0	1000
1814	0	6	61	0	3	3	3	368	232	1104	696	CoherentMotion_C#v1	0	1000
1383	1	6	61	3	3	3	3	368	232	1104	696	CoherentMotion_C#v1	0	1000
1408	1	1	14	0	0	3	3	87	513	261	1539	CoherentMotion_C#v1	0	1000
1336	0	4	42	3	1	3	3	256	344	768	1032	CoherentMotion_C#v1	0	1000
1393	0	0	5	0	3	3	3	31	569	93	1707	CoherentMotion_C#v1	0	1000
1337	1	6	61	0	0	3	3	368	232	1104	696	CoherentMotion_C#v1	0	1000
1841	0	1	14	1	2	3	3	87	513	261	1539	CoherentMotion_C#v1	0	1000
1348	1	4	42	3	3	3	3	256	344	768	1032	CoherentMotion_C#v1	0	1000
1323	1	7	70	1	1	3	3	424	176	1272	528	CoherentMotion_C#v1	0	1000
1395	1	1	14	3	3	3	3	87	513	261	1539	CoherentMotion_C#v1	0	1000
1417	0	0	5	1	3	3	3	31	569	93	1707	CoherentMotion_C#v1	0	1000
1397	1	5	51	0	0	3	3	312	288	936	864	CoherentMotion_C#v1	0	1000
1485	1	2	23	2	2	3	3	143	457	429	1371	CoherentMotion_C#v1	0	1000
1351	1	1	14	3	3	3	3	87	513	261	1539	CoherentMotion_C#v1	0	1000
1279	1	7	70	0	0	3	3	424	176	1272	528	CoherentMotion_C#v1	0	1000
1253	1	6	61	0	0	3	3	368	232	1104	696	CoherentMotion_C#v1	0	1000
1242	1	3	33	2	2	3	3	199	401	597	1203	CoherentMotion_C#v1	0	1000
1198	1	3	33	3	3	3	3	199	401	597	1203	CoherentMotion_C#v1	0	1000
1410	1	5	51	3	3	3	3	312	288	936	864	CoherentMotion_C#v1	0	1000
1335	1	4	42	1	1	3	3	256	344	768	1032	CoherentMotion_C#v1	0	1000
1394	1	3	33	1	1	3	3	199	401	597	1203	CoherentMotion_C#v1	0	1000
1372	1	2	23	1	1	3	3	143	457	429	1371	CoherentMotion_C#v1	0	1000
1348	1	3	33	1	1	3	3	199	401	597	1203	CoherentMotion_C#v1	0	1000
1355	0	0	5	0	1	3	3	31	569	93	1707	CoherentMotion_C#v1	0	1000
1954	0	0	5	2	0	3	3	31	569	93	1707	CoherentMotion_C#v1	0	1000
1784	0	2	23	0	2	3	3	143	457	429	1371	CoherentMotion_C#v1	0	1000
1499	0	2	23	3	1	3	3	143	457	429	1371	CoherentMotion_C#v1	0	1000
1478	0	2	23	1	3	3	3	143	457	429	1371	CoherentMotion_C#v1	0	1000
1202	1	6	61	2	2	3	3	368	232	1104	696	CoherentMotion_C#v1	0	1000
1111	1	7	70	2	2	3	3	424	176	1272	528	CoherentMotion_C#v1	0	1000
1480	1	4	42	3	3	3	3	256	344	768	1032	CoherentMotion_C#v1	0	1000
1299	1	2	23	1	1	3	3	143	457	429	1371	CoherentMotion_C#v1	0	1000
1352	0	6	61	1	3	3	3	368	232	1104	696	CoherentMotion_C#v1	0	1000
1327	0	3	33	0	2	3	3	199	401	597	1203	CoherentMotion_C#v1	0	1000
1075	0	3	33	3	1	3	3	199	401	597	1203	CoherentMotion_C#v1	1	500
1364	0	4	42	2	0	3	3	256	344	768	1032	CoherentMotion_C#v1	1	500
1179	1	6	61	1	1	3	3	368	232	1104	696	CoherentMotion_C#v1	1	500
1870	0	3	33	3	1	3	3	199	401	597	1203	CoherentMotion_C#v1	1	500
1122	1	4	42	3	3	3	3	256	344	768	1032	CoherentMotion_C#v1	1	500
1264	0	1	14	3	0	3	3	87	513	261	1539	CoherentMotion_C#v1	1	500
922	1	5	51	2	2	3	3	312	288	936	864	CoherentMotion_C#v1	1	500
1846	1	3	33	3	3	3	3	199	401	597	1203	CoherentMotion_C#v1	1	500
1724	1	6	61	3	3	3	3	368	232	1104	696	CoherentMotion_C#v1	1	500
987	0	1	14	0	2	3	3	87	513	261	1539	CoherentMotion_C#v1	1	500
924	1	5	51	3	3	3	3	312	288	936	864	CoherentMotion_C#v1	1	500
950	0	0	5	0	2	3	3	31	569	93	1707	CoherentMotion_C#v1	1	500
948	1	3	33	3	3	3	3	199	401	597	1203	CoherentMotion_C#v1	1	500
913	1	4	42	2	2	3	3	256	344	768	1032	CoherentMotion_C#v1	1	500
1241	0	3	33	1	3	3	3	199	401	597	1203	CoherentMotion_C#v1	1	500
1250	1	4	42	3	3	3	3	256	344	768	1032	CoherentMotion_C#v1	1	500
984	1	3	33	2	2	3	3	199	401	597	1203	CoherentMotion_C#v1	1	500
1269	0	0	5	1	0	3	3	31	569	93	1707	CoherentMotion_C#v1	1	500
876	1	3	33	2	2	3	3	199	401	597	1203	CoherentMotion_C#v1	1	500
867	1	7	70	2	2	3	3	424	176	1272	528	CoherentMotion_C#v1	1	500
1374	1	2	23	3	3	3	3	143	457	429	1371	CoherentMotion_C#v1	1	500
923	1	7	70	2	2	3	3	424	176	1272	528	CoherentMotion_C#v1	1	500
1558	0	3	33	0	1	3	3	199	401	597	1203	CoherentMotion_C#v1	1	500
1425	0	3	33	0	1	3	3	199	401	597	1203	CoherentMotion_C#v1	1	500
909	0	7	70	0	2	3	3	424	176	1272	528	CoherentMotion_C#v1	1	500
857	1	5	51	0	0	3	3	312	288	936	864	CoherentMotion_C#v1	1	500
851	1	5	51	0	0	3	3	312	288	936	864	CoherentMotion_C#v1	1	500
1070	1	3	33	3	3	3	3	199	401	597	1203	CoherentMotion_C#v1	1	500
942	1	4	42	1	1	3	3	256	344	768	1032	CoherentMotion_C#v1	1	500
1259	0	3	33	3	0	3	3	199	401	597	1203	CoherentMotion_C#v1	1	500
866	1	5	51	2	2	3	3	312	288	936	864	CoherentMotion_C#v1	1	500
1211	1	3	33	3	3	3	3	199	401	597	1203	CoherentMotion_C#v1	1	500
908	1	6	61	1	1	3	3	368	232	1104	696	CoherentMotion_C#v1	1	500
1213	1	5	51	0	0	3	3	312	288	936	864	CoherentMotion_C#v1	1	500
832	1	6	61	2	2	3	3	368	232	1104	696	CoherentMotion_C#v1	1	500
1114	0	1	14	1	3	3	3	87	513	261	1539	CoherentMotion_C#v1	1	500
877	1	7	70	3	3	3	3	424	176	1272	528	CoherentMotion_C#v1	1	500
1641	0	3	33	3	1	3	3	199	401	597	1203	CoherentMotion_C#v1	1	500
840	1	7	70	3	3	3	3	424	176	1272	528	CoherentMotion_C#v1	1	500
817	1	7	70	1	1	3	3	424	176	1272	528	CoherentMotion_C#v1	1	500
1514	0	3	33	3	2	3	3	199	401	597	1203	CoherentMotion_C#v1	1	500
1033	0	1	14	3	0	3	3	87	513	261	1539	CoherentMotion_C#v1	1	500
819	1	7	70	0	0	3	3	424	176	1272	528	CoherentMotion_C#v1	1	500
930	1	7	70	1	1	3	3	424	176	1272	528	CoherentMotion_C#v1	1	500
1626	0	3	33	1	2	3	3	199	401	597	1203	CoherentMotion_C#v1	1	500
845	1	4	42	1	1	3	3	256	344	768	1032	CoherentMotion_C#v1	1	500
760	1	5	51	2	2	3	3	312	288	936	864	CoherentMotion_C#v1	1	500
1665	1	2	23	1	1	3	3	143	457	429	1371	CoherentMotion_C#v1	1	500
847	1	3	33	3	3	3	3	199	401	597	1203	CoherentMotion_C#v1	1	500
1865	0	0	5	2	3	3	3	31	569	93	1707	CoherentMotion_C#v1	1	500
1355	0	0	5	1	3	3	3	31	569	93	1707	CoherentMotion_C#v1	1	500
1159	1	1	14	0	0	3	3	87	513	261	1539	CoherentMotion_C#v1	1	500
886	1	5	51	3	3	3	3	312	288	936	864	CoherentMotion_C#v1	1	500
901	1	3	33	1	1	3	3	199	401	597	1203	CoherentMotion_C#v1	1	500
1054	1	3	33	0	0	3	3	199	401	597	1203	CoherentMotion_C#v1	1	500
1026	0	1	14	3	0	3	3	87	513	261	1539	CoherentMotion_C#v1	1	500
833	1	4	42	3	3	3	3	256	344	768	1032	CoherentMotion_C#v1	1	500
843	1	7	70	0	0	3	3	424	176	1272	528	CoherentMotion_C#v1	1	500
1158	0	7	70	1	3	3	3	424	176	1272	528	CoherentMotion_C#v1	1	500
1061	0	1	14	2	0	3	3	87	513	261	1539	CoherentMotion_C#v1	1	500
808	1	4	42	2	2	3	3	256	344	768	1032	CoherentMotion_C#v1	1	500
1139	1	1	14	2	2	3	3	87	513	261	1539	CoherentMotion_C#v1	1	500
981	0	1	14	3	2	3	3	87	513	261	1539	CoherentMotion_C#v1	1	500
723	1	2	23	2	2	3	3	143	457	429	1371	CoherentMotion_C#v1	1	500
924	1	7	70	0	0	3	3	424	176	1272	528	CoherentMotion_C#v1	1	500
824	1	4	42	0	0	3	3	256	344	768	1032	CoherentMotion_C#v1	1	500
783	1	4	42	0	0	3	3	256	344	768	1032	CoherentMotion_C#v1	1	500
828	1	7	70	2	2	3	3	424	176	1272	528	CoherentMotion_C#v1	1	500
824	1	7	70	3	3	3	3	424	176	1272	528	CoherentMotion_C#v1	1	500
912	1	4	42	0	0	3	3	256	344	768	1032	CoherentMotion_C#v1	1	500
811	1	5	51	0	0	3	3	312	288	936	864	CoherentMotion_C#v1	1	500
981	1	2	23	2	2	3	3	143	457	429	1371	CoherentMotion_C#v1	1	500
880	1	5	51	0	0	3	3	312	288	936	864	CoherentMotion_C#v1	1	500
814	0	6	61	1	3	3	3	368	232	1104	696	CoherentMotion_C#v1	1	500
713	1	6	61	0	0	3	3	368	232	1104	696	CoherentMotion_C#v1	1	500
1329	0	5	51	1	3	3	3	312	288	936	864	CoherentMotion_C#v1	1	500
840	1	3	33	2	2	3	3	199	401	597	1203	CoherentMotion_C#v1	1	500
1027	1	2	23	1	1	3	3	143	457	429	1371	CoherentMotion_C#v1	1	500
882	1	6	61	3	3	3	3	368	232	1104	696	CoherentMotion_C#v1	1	500
809	1	6	61	2	2	3	3	368	232	1104	696	CoherentMotion_C#v1	1	500
791	1	3	33	0	0	3	3	199	401	597	1203	CoherentMotion_C#v1	1	500
764	1	6	61	2	2	3	3	368	232	1104	696	CoherentMotion_C#v1	1	500
792	1	4	42	1	1	3	3	256	344	768	1032	CoherentMotion_C#v1	1	500
977	0	0	5	1	0	3	3	31	569	93	1707	CoherentMotion_C#v1	1	500
799	0	4	42	2	0	3	3	256	344	768	1032	CoherentMotion_C#v1	1	500
1050	0	0	5	1	2	3	3	31	569	93	1707	CoherentMotion_C#v1	1	500
746	1	3	33	3	3	3	3	199	401	597	1203	CoherentMotion_C#v1	1	500
866	1	2	23	2	2	3	3	143	457	429	1371	CoherentMotion_C#v1	1	500
972	0	0	5	1	0	3	3	31	569	93	1707	CoherentMotion_C#v1	1	500
731	0	6	61	0	2	3	3	368	232	1104	696	CoherentMotion_C#v1	1	500
722	1	6	61	0	0	3	3	368	232	1104	696	CoherentMotion_C#v1	1	500
841	1	6	61	3	3	3	3	368	232	1104	696	CoherentMotion_C#v1	1	500
1252	0	0	5	0	1	3	3	31	569	93	1707	CoherentMotion_C#v1	1	500
1046	0	0	5	1	2	3	3	31	569	93	1707	CoherentMotion_C#v1	1	500
905	1	7	70	3	3	3	3	424	176	1272	528	CoherentMotion_C#v1	1	500
982	1	2	23	0	0	3	3	143	457	429	1371	CoherentMotion_C#v1	1	500
1011	1	2	23	0	0	3	3	143	457	429	1371	CoherentMotion_C#v1	1	500
851	0	1	14	1	2	3	3	87	513	261	1539	CoherentMotion_C#v1	1	500
1180	1	0	5	2	2	3	3	31	569	93	1707	CoherentMotion_C#v1	1	500
1264	0	1	14	3	0	3	3	87	513	261	1539	CoherentMotion_C#v1	1	500
1413	1	5	51	0	0	3	3	312	288	936	864	CoherentMotion_C#v1	1	500
917	0	0	5	3	2	3	3	31	569	93	1707	CoherentMotion_C#v1	1	500
738	1	3	33	3	3	3	3	199	401	597	1203	CoherentMotion_C#v1	1	500
732	1	6	61	2	2	3	3	368	232	1104	696	CoherentMotion_C#v1	1	500
785	1	6	61	1	1	3	3	368	232	1104	696	CoherentMotion_C#v1	1	500
1209	0	2	23	3	2	3	3	143	457	429	1371	CoherentMotion_C#v1	1	500
717	1	7	70	2	2	3	3	424	176	1272	528	CoherentMotion_C#v1	1	500
805	1	7	70	3	3	3	3	424	176	1272	528	CoherentMotion_C#v1	1	500
800	0	5	51	0	2	3	3	312	288	936	864	CoherentMotion_C#v1	1	500
1576	1	0	5	2	2	3	3	31	569	93	1707	CoherentMotion_C#v1	1	500
838	1	6	61	3	3	3	3	368	232	1104	696	CoherentMotion_C#v1	1	500
929	1	2	23	0	0	3	3	143	457	429	1371	CoherentMotion_C#v1	1	500
874	1	2	23	2	2	3	3	143	457	429	1371	CoherentMotion_C#v1	1	500
825	1	3	33	2	2	3	3	199	401	597	1203	CoherentMotion_C#v1	1	500
881	0	3	33	3	2	3	3	199	401	597	1203	CoherentMotion_C#v1	1	500
1006	1	6	61	3	3	3	3	368	232	1104	696	CoherentMotion_C#v1	1	500
748	1	7	70	3	3	3	3	424	176	1272	528	CoherentMotion_C#v1	1	500
849	0	4	42	2	1	3	3	256	344	768	1032	CoherentMotion_C#v1	1	500
639	0	7	70	0	2	3	3	424	176	1272	528	CoherentMotion_C#v1	1	500
1429	1	7	70	1	1	3	3	424	176	1272	528	CoherentMotion_C#v1	1	500
912	1	5	51	1	1	3	3	312	288	936	864	CoherentMotion_C#v1	1	500
796	1	5	51	2	2	3	3	312	288	936	864	CoherentMotion_C#v1	1	500
693	1	6	61	2	2	3	3	368	232	1104	696	CoherentMotion_C#v1	1	500
732	1	5	51	2	2	3	3	312	288	936	864	CoherentMotion_C#v1	1	500
786	1	5	51	3	3	3	3	312	288	936	864	CoherentMotion_C#v1	1	500
888	0	1	14	2	0	3	3	87	513	261	1539	CoherentMotion_C#v1	1	500
1081	1	1	14	2	2	3	3	87	513	261	1539	CoherentMotion_C#v1	1	500
1273	1	4	42	0	0	3	3	256	344	768	1032	CoherentMotion_C#v1	1	500
831	1	6	61	0	0	3	3	368	232	1104	696	CoherentMotion_C#v1	1	500
889	1	2	23	2	2	3	3	143	457	429	1371	CoherentMotion_C#v1	1	500
1060	0	3	33	3	0	3	3	199	401	597	1203	CoherentMotion_C#v1	1	500
1012	1	4	42	0	0	3	3	256	344	768	1032	CoherentMotion_C#v1	1	500
932	0	0	5	1	2	3	3	31	569	93	1707	CoherentMotion_C#v1	1	500
637	0	6	61	2	0	3	3	368	232	1104	696	CoherentMotion_C#v1	1	500
742	1	7	70	2	2	3	3	424	176	1272	528	CoherentMotion_C#v1	1	500
1117	1	6	61	1	1	3	3	368	232	1104	696	CoherentMotion_C#v1	1	500
2207	1	4	42	1	1	3	3	256	344	768	1032	CoherentMotion_C#v1	1	500
733	1	7	70	2	2	3	3	424	176	1272	528	CoherentMotion_C#v1	1	500
1508	0	2	23	2	0	3	3	143	457	429	1371	CoherentMotion_C#v1	1	500
880	1	2	23	3	3	3	3	143	457	429	1371	CoherentMotion_C#v1	1	500
1499	1	3	33	0	0	3	3	199	401	597	1203	CoherentMotion_C#v1	1	500
871	1	6	61	1	1	3	3	368	232	1104	696	CoherentMotion_C#v1	1	500
867	1	7	70	1	1	3	3	424	176	1272	528	CoherentMotion_C#v1	1	500
797	1	4	42	3	3	3	3	256	344	768	1032	CoherentMotion_C#v1	1	500
1398	0	0	5	2	0	3	3	31	569	93	1707	CoherentMotion_C#v1	1	500
766	1	5	51	0	0	3	3	312	288	936	864	CoherentMotion_C#v1	1	500
808	1	6	61	1	1	3	3	368	232	1104	696	CoherentMotion_C#v1	1	500
1489	1	0	5	3	3	3	3	31	569	93	1707	CoherentMotion_C#v1	1	500
924	1	2	23	0	0	3	3	143	457	429	1371	CoherentMotion_C#v1	1	500
1305	0	4	42	3	1	3	3	256	344	768	1032	CoherentMotion_C#v1	1	500
1327	1	3	33	3	3	3	3	199	401	597	1203	CoherentMotion_C#v1	1	500
1076	1	1	14	0	0	3	3	87	513	261	1539	CoherentMotion_C#v1	1	500
1478	0	2	23	1	0	3	3	143	457	429	1371	CoherentMotion_C#v1	1	500
832	1	4	42	3	3	3	3	256	344	768	1032	CoherentMotion_C#v1	1	500
1610	0	2	23	2	0	3	3	143	457	429	1371	CoherentMotion_C#v1	1	500
730	1	6	61	0	0	3	3	368	232	1104	696	CoherentMotion_C#v1	1	500
994	0	3	33	3	0	3	3	199	401	597	1203	CoherentMotion_C#v1	1	500
704	1	6	61	1	1	3	3	368	232	1104	696	CoherentMotion_C#v1	1	500
776	0	3	33	2	0	3	3	199	401	597	1203	CoherentMotion_C#v1	1	500
1215	1	2	23	2	2	3	3	143	457	429	1371	CoherentMotion_C#v1	1	500
722	1	7	70	2	2	3	3	424	176	1272	528	CoherentMotion_C#v1	1	500
1259	1	2	23	2	2	3	3	143	457	429	1371	CoherentMotion_C#v1	1	500
864	1	6	61	3	3	3	3	368	232	1104	696	CoherentMotion_C#v1	1	500
763	1	3	33	1	1	3	3	199	401	597	1203	CoherentMotion_C#v1	1	500
708	1	6	61	0	0	3	3	368	232	1104	696	CoherentMotion_C#v1	1	500
1051	1	2	23	1	1	3	3	143	457	429	1371	CoherentMotion_C#v1	1	500
2135	1	0	5	2	2	3	3	31	569	93	1707	CoherentMotion_C#v1	1	500
871	1	1	14	2	2	3	3	87	513	261	1539	CoherentMotion_C#v1	1	500
802	1	4	42	1	1	3	3	256	344	768	1032	CoherentMotion_C#v1	1	500
781	1	3	33	2	2	3	3	199	401	597	1203	CoherentMotion_C#v1	1	500
1140	1	4	42	2	2	3	3	256	344	768	1032	CoherentMotion_C#v1	1	500
758	1	7	70	2	2	3	3	424	176	1272	528	CoherentMotion_C#v1	1	500
845	1	7	70	1	1	3	3	424	176	1272	528	CoherentMotion_C#v1	1	500
873	1	7	70	2	2	3	3	424	176	1272	528	CoherentMotion_C#v1	1	500
868	1	5	51	0	0	3	3	312	288	936	864	CoherentMotion_C#v1	1	500
2225	0	0	5	1	2	3	3	31	569	93	1707	CoherentMotion_C#v1	1	500
1085	0	0	5	3	0	3	3	31	569	93	1707	CoherentMotion_C#v1	1	500
781	1	5	51	2	2	3	3	312	288	936	864	CoherentMotion_C#v1	1	500
932	0	2	23	3	2	3	3	143	457	429	1371	CoherentMotion_C#v1	1	500
853	0	0	5	3	2	3	3	31	569	93	1707	CoherentMotion_C#v1	1	500
1215	0	1	14	1	0	3	3	87	513	261	1539	CoherentMotion_C#v1	1	500
851	0	2	23	1	2	3	3	143	457	429	1371	CoherentMotion_C#v1	1	500
1101	0	0	5	3	2	3	3	31	569	93	1707	CoherentMotion_C#v1	1	500
750	0	3	33	1	3	3	3	199	401	597	1203	CoherentMotion_C#v1	1	500
983	1	6	61	2	2	3	3	368	232	1104	696	CoherentMotion_C#v1	1	500
1076	0	1	14	1	2	3	3	87	513	261	1539	CoherentMotion_C#v1	1	500
1141	0	0	5	3	0	3	3	31	569	93	1707	CoherentMotion_C#v1	1	500
1256	0	0	5	0	1	3	3	31	569	93	1707	CoherentMotion_C#v1	1	500
860	1	4	42	0	0	3	3	256	344	768	1032	CoherentMotion_C#v1	1	500
932	0	3	33	1	2	3	3	199	401	597	1203	CoherentMotion_C#v1	1	500
2149	0	0	5	3	0	3	3	31	569	93	1707	CoherentMotion_C#v1	1	500
912	1	5	51	1	1	3	3	312	288	936	864	CoherentMotion_C#v1	1	500
860	0	0	5	1	0	3	3	31	569	93	1707	CoherentMotion_C#v1	1	500
803	1	7	70	3	3	3	3	424	176	1272	528	CoherentMotion_C#v1	1	500
848	1	6	61	1	1	3	3	368	232	1104	696	CoherentMotion_C#v1	1	500
700	0	3	33	0	2	3	3	199	401	597	1203	CoherentMotion_C#v1	1	500
1780	1	2	23	3	3	3	3	143	457	429	1371	CoherentMotion_C#v1	1	500
789	1	6	61	3	3	3	3	368	232	1104	696	CoherentMotion_C#v1	1	500
1279	0	1	14	1	3	3	3	87	513	261	1539	CoherentMotion_C#v1	1	500
740	1	4	42	2	2	3	3	256	344	768	1032	CoherentMotion_C#v1	1	500
683	1	6	61	3	3	3	3	368	232	1104	696	CoherentMotion_C#v1	1	500
795	1	4	42	2	2	3	3	256	344	768	1032	CoherentMotion_C#v1	1	500
708	1	3	33	2	2	3	3	199	401	597	1203	CoherentMotion_C#v1	1	500
602	1	7	70	2	2	3	3	424	176	1272	528	CoherentMotion_C#v1	1	500
735	1	3	33	3	3	3	3	199	401	597	1203	CoherentMotion_C#v1	1	500
998	0	1	14	1	0	3	3	87	513	261	1539	CoherentMotion_C#v1	1	500
1125	0	0	5	3	2	3	3	31	569	93	1707	CoherentMotion_C#v1	1	500
727	1	6	61	0	0	3	3	368	232	1104	696	CoherentMotion_C#v1	1	500
750	1	4	42	2	2	3	3	256	344	768	1032	CoherentMotion_C#v1	1	500
1351	0	4	42	2	0	3	3	256	344	768	1032	CoherentMotion_C#v1	1	500
1182	0	4	42	1	0	3	3	256	344	768	1032	CoherentMotion_C#v1	1	500
1120	1	5	51	3	3	3	3	312	288	936	864	CoherentMotion_C#v1	1	500
819	1	4	42	1	1	3	3	256	344	768	1032	CoherentMotion_C#v1	1	500
908	0	2	23	3	0	3	3	143	457	429	1371	CoherentMotion_C#v1	1	500
1063	0	2	23	1	2	3	3	143	457	429	1371	CoherentMotion_C#v1	1	500
888	1	6	61	2	2	3	3	368	232	1104	696	CoherentMotion_C#v1	1	500
852	0	4	42	2	0	3	3	256	344	768	1032	CoherentMotion_C#v1	1	500
2576	1	7	70	2	2	3	3	424	176	1272	528	CoherentMotion_C#v1	1	500
1203	0	6	61	1	0	3	3	368	232	1104	696	CoherentMotion_C#v1	1	500
843	1	7	70	0	0	3	3	424	176	1272	528	CoherentMotion_C#v1	1	500
933	0	1	14	3	2	3	3	87	513	261	1539	CoherentMotion_C#v1	1	500
1058	1	0	5	0	0	3	3	31	569	93	1707	CoherentMotion_C#v1	1	500
1650	1	4	42	1	1	3	3	256	344	768	1032	CoherentMotion_C#v1	1	500
832	1	7	70	0	0	3	3	424	176	1272	528	CoherentMotion_C#v1	1	500
955	1	7	70	2	2	3	3	424	176	1272	528	CoherentMotion_C#v1	1	500
1017	1	0	5	3	3	3	3	31	569	93	1707	CoherentMotion_C#v1	1	500
1256	0	2	23	1	0	3	3	143	457	429	1371	CoherentMotion_C#v1	1	500
1182	0	5	51	2	3	3	3	312	288	936	864	CoherentMotion_C#v1	1	500
1071	1	6	61	2	2	3	3	368	232	1104	696	CoherentMotion_C#v1	1	500
733	1	6	61	2	2	3	3	368	232	1104	696	CoherentMotion_C#v1	1	500
920	1	0	5	0	0	3	3	31	569	93	1707	CoherentMotion_C#v1	1	500
816	0	3	33	2	0	3	3	199	401	597	1203	CoherentMotion_C#v1	1	500
942	0	3	33	1	2	3	3	199	401	597	1203	CoherentMotion_C#v1	1	500
1018	0	2	23	0	1	3	3	143	457	429	1371	CoherentMotion_C#v1	1	500
794	1	7	70	3	3	3	3	424	176	1272	528	CoherentMotion_C#v1	1	500
1652	0	2	23	2	0	3	3	143	457	429	1371	CoherentMotion_C#v1	1	500
707	1	6	61	3	3	3	3	368	232	1104	696	CoherentMotion_C#v1	1	500
1898	0	1	14	1	0	3	3	87	513	261	1539	CoherentMotion_C#v1	1	500
1807	1	0	5	2	2	3	3	31	569	93	1707	CoherentMotion_C#v1	1	500
2098	1	0	5	2	2	3	3	31	569	93	1707	CoherentMotion_C#v1	1	500
1021	0	5	51	3	0	3	3	312	288	936	864	CoherentMotion_C#v1	1	500
989	0	1	14	0	2	3	3	87	513	261	1539	CoherentMotion_C#v1	1	500
985	1	2	23	1	1	3	3	143	457	429	1371	CoherentMotion_C#v1	1	500
777	1	7	70	0	0	3	3	424	176	1272	528	CoherentMotion_C#v1	1	500
1091	0	5	51	1	3	3	3	312	288	936	864	CoherentMotion_C#v1	1	500
1012	0	1	14	2	0	3	3	87	513	261	1539	CoherentMotion_C#v1	1	500
867	0	3	33	3	2	3	3	199	401	597	1203	CoherentMotion_C#v1	1	500
813	0	0	5	2	3	3	3	31	569	93	1707	CoherentMotion_C#v1	1	500
1894	0	0	5	3	2	3	3	31	569	93	1707	CoherentMotion_C#v1	1	500
892	1	4	42	2	2	3	3	256	344	768	1032	CoherentMotion_C#v1	1	500
676	1	6	61	2	2	3	3	368	232	1104	696	CoherentMotion_C#v1	1	500
2767	0	2	23	1	0	3	3	143	457	429	1371	CoherentMotion_C#v1	1	500
1036	0	2	23	3	0	3	3	143	457	429	1371	CoherentMotion_C#v1	1	500
791	1	5	51	0	0	3	3	312	288	936	864	CoherentMotion_C#v1	1	500
1108	0	1	14	2	0	3	3	87	513	261	1539	CoherentMotion_C#v1	1	500
790	0	5	51	0	2	3	3	312	288	936	864	CoherentMotion_C#v1	1	500
779	1	7	70	0	0	3	3	424	176	1272	528	CoherentMotion_C#v1	1	500
1286	0	1	14	2	3	3	3	87	513	261	1539	CoherentMotion_C#v1	1	500
957	1	3	33	1	1	3	3	199	401	597	1203	CoherentMotion_C#v1	1	500
827	1	5	51	2	2	3	3	312	288	936	864	CoherentMotion_C#v1	1	500
1108	0	1	14	1	3	3	3	87	513	261	1539	CoherentMotion_C#v1	1	500
952	1	5	51	1	1	3	3	312	288	936	864	CoherentMotion_C#v1	1	500
932	1	7	70	2	2	3	3	424	176	1272	528	CoherentMotion_C#v1	1	500
1042	0	3	33	1	3	3	3	199	401	597	1203	CoherentMotion_C#v1	1	500
1025	1	0	5	0	0	3	3	31	569	93	1707	CoherentMotion_C#v1	1	500
1024	0	1	14	1	0	3	3	87	513	261	1539	CoherentMotion_C#v1	1	500
784	1	6	61	2	2	3	3	368	232	1104	696	CoherentMotion_C#v1	1	500
1977	1	2	23	1	1	3	3	143	457	429	1371	CoherentMotion_C#v1	1	500
1071	1	5	51	3	3	3	3	312	288	936	864	CoherentMotion_C#v1	1	500
897	1	7	70	3	3	3	3	424	176	1272	528	CoherentMotion_C#v1	1	500
923	0	1	14	3	1	3	3	87	513	261	1539	CoherentMotion_C#v1	1	500
970	1	2	23	3	3	3	3	143	457	429	1371	CoherentMotion_C#v1	1	500
791	1	7	70	1	1	3	3	424	176	1272	528	CoherentMotion_C#v1	1	500
2257	0	0	5	2	1	3	3	31	569	93	1707	CoherentMotion_C#v1	1	500
1311	1	2	23	2	2	3	3	143	457	429	1371	CoherentMotion_C#v1	1	500
743	1	5	51	0	0	3	3	312	288	936	864	CoherentMotion_C#v1	1	500
685	1	4	42	0	0	3	3	256	344	768	1032	CoherentMotion_C#v1	1	500
580	0	0	5	1	0	3	3	31	569	93	1707	CoherentMotion_C#v1	1	500
1111	1	5	51	1	1	3	3	312	288	936	864	CoherentMotion_C#v1	1	500
891	0	2	23	0	2	3	3	143	457	429	1371	CoherentMotion_C#v1	1	500
630	1	5	51	0	0	3	3	312	288	936	864	CoherentMotion_C#v1	1	500
905	1	2	23	1	1	3	3	143	457	429	1371	CoherentMotion_C#v1	1	500
647	1	5	51	0	0	3	3	312	288	936	864	CoherentMotion_C#v1	1	500
733	1	2	23	1	1	3	3	143	457	429	1371	CoherentMotion_C#v1	1	500
580	1	0	5	0	0	3	3	31	569	93	1707	CoherentMotion_C#v1	1	500
791	1	2	23	2	2	3	3	143	457	429	1371	CoherentMotion_C#v1	1	500
685	1	6	61	0	0	3	3	368	232	1104	696	CoherentMotion_C#v1	1	500
917	0	0	5	1	2	3	3	31	569	93	1707	CoherentMotion_C#v1	1	500
607	0	0	5	1	0	3	3	31	569	93	1707	CoherentMotion_C#v1	1	500
662	1	6	61	1	1	3	3	368	232	1104	696	CoherentMotion_C#v1	1	500
828	1	2	23	0	0	3	3	143	457	429	1371	CoherentMotion_C#v1	1	500
822	0	2	23	0	1	3	3	143	457	429	1371	CoherentMotion_C#v1	1	500
755	1	4	42	3	3	3	3	256	344	768	1032	CoherentMotion_C#v1	1	500
1066	0	1	14	3	2	3	3	87	513	261	1539	CoherentMotion_C#v1	1	500
907	0	2	23	0	1	3	3	143	457	429	1371	CoherentMotion_C#v1	1	500
582	0	1	14	2	3	3	3	87	513	261	1539	CoherentMotion_C#v1	1	500
544	0	1	14	2	0	3	3	87	513	261	1539	CoherentMotion_C#v1	1	500
547	0	5	51	1	0	3	3	312	288	936	864	CoherentMotion_C#v1	1	500
766	0	0	5	3	2	3	3	31	569	93	1707	CoherentMotion_C#v1	1	500
807	0	1	14	1	3	3	3	87	513	261	1539	CoherentMotion_C#v1	1	500
1026	0	2	23	3	2	3	3	143	457	429	1371	CoherentMotion_C#v1	1	500
775	0	2	23	0	2	3	3	143	457	429	1371	CoherentMotion_C#v1	1	500
645	1	5	51	2	2	3	3	312	288	936	864	CoherentMotion_C#v1	1	500
761	1	4	42	1	1	3	3	256	344	768	1032	CoherentMotion_C#v1	1	500
1202	0	2	23	2	0	3	3	143	457	429	1371	CoherentMotion_C#v1	1	500
597	1	5	51	2	2	3	3	312	288	936	864	CoherentMotion_C#v1	1	500
683	1	4	42	2	2	3	3	256	344	768	1032	CoherentMotion_C#v1	1	500
609	1	7	70	2	2	3	3	424	176	1272	528	CoherentMotion_C#v1	1	500
822	1	7	70	1	1	3	3	424	176	1272	528	CoherentMotion_C#v1	1	500
1884	0	0	5	1	3	3	3	31	569	93	1707	CoherentMotion_C#v1	1	500
740	1	6	61	3	3	3	3	368	232	1104	696	CoherentMotion_C#v1	1	500
796	1	4	42	1	1	3	3	256	344	768	1032	CoherentMotion_C#v1	1	500
853	1	0	5	0	0	3	3	31	569	93	1707	CoherentMotion_C#v1	1	500
671	0	5	51	0	2	3	3	312	288	936	864	CoherentMotion_C#v1	1	500
840	0	5	51	3	1	3	3	312	288	936	864	CoherentMotion_C#v1	1	500
767	1	1	14	1	1	3	3	87	513	261	1539	CoherentMotion_C#v1	1	500
2040	1	3	33	3	3	3	3	199	401	597	1203	CoherentMotion_C#v1	1	500
1123	1	5	51	3	3	3	3	312	288	936	864	CoherentMotion_C#v1	1	500
677	1	6	61	3	3	3	3	368	232	1104	696	CoherentMotion_C#v1	1	500
683	1	6	61	1	1	3	3	368	232	1104	696	CoherentMotion_C#v1	1	500
912	1	1	14	2	2	3	3	87	513	261	1539	CoherentMotion_C#v1	1	500
733	1	4	42	2	2	3	3	256	344	768	1032	CoherentMotion_C#v1	1	500
836	1	5	51	3	3	3	3	312	288	936	864	CoherentMotion_C#v1	1	500
783	1	0	5	1	1	3	3	31	569	93	1707	CoherentMotion_C#v1	1	500
824	1	5	51	0	0	3	3	312	288	936	864	CoherentMotion_C#v1	1	500
771	1	2	23	3	3	3	3	143	457	429	1371	CoherentMotion_C#v1	1	500
812	1	5	51	3	3	3	3	312	288	936	864	CoherentMotion_C#v1	1	500
854	1	4	42	0	0	3	3	256	344	768	1032	CoherentMotion_C#v1	1	500
816	1	4	42	1	1	3	3	256	344	768	1032	CoherentMotion_C#v1	1	500
1259	0	1	14	2	3	3	3	87	513	261	1539	CoherentMotion_C#v1	1	500
608	1	1	14	2	2	3	3	87	513	261	1539	CoherentMotion_C#v1	1	500
627	0	1	14	2	0	3	3	87	513	261	1539	CoherentMotion_C#v1	1	500
760	1	5	51	3	3	3	3	312	288	936	864	CoherentMotion_C#v1	1	500
688	1	7	70	2	2	3	3	424	176	1272	528	CoherentMotion_C#v1	1	500
1798	1	1	14	0	0	3	3	87	513	261	1539	CoherentMotion_C#v1	1	500
697	1	7	70	3	3	3	3	424	176	1272	528	CoherentMotion_C#v1	1	500
690	1	5	51	3	3	3	3	312	288	936	864	CoherentMotion_C#v1	1	500
793	1	6	61	3	3	3	3	368	232	1104	696	CoherentMotion_C#v1	1	500
610	0	5	51	0	2	3	3	312	288	936	864	CoherentMotion_C#v1	1	500
663	1	7	70	3	3	3	3	424	176	1272	528	CoherentMotion_C#v1	1	500
684	1	5	51	1	1	3	3	312	288	936	864	CoherentMotion_C#v1	1	500
771	1	5	51	0	0	3	3	312	288	936	864	CoherentMotion_C#v1	1	500
827	1	3	33	2	2	3	3	199	401	597	1203	CoherentMotion_C#v1	1	500
625	1	6	61	3	3	3	3	368	232	1104	696	CoherentMotion_C#v1	1	500
571	0	0	5	2	1	3	3	31	569	93	1707	CoherentMotion_C#v1	1	500
638	1	1	14	2	2	3	3	87	513	261	1539	CoherentMotion_C#v1	1	500
868	0	4	42	1	0	3	3	256	344	768	1032	CoherentMotion_C#v1	1	500
717	0	0	5	2	1	3	3	31	569	93	1707	CoherentMotion_C#v1	1	500
646	1	7	70	3	3	3	3	424	176	1272	528	CoherentMotion_C#v1	1	500
684	1	0	5	1	1	3	3	31	569	93	1707	CoherentMotion_C#v1	1	500
609	1	1	14	3	3	3	3	87	513	261	1539	CoherentMotion_C#v1	1	500
679	0	2	23	2	1	3	3	143	457	429	1371	CoherentMotion_C#v1	1	500
1305	1	6	61	2	2	3	3	368	232	1104	696	CoherentMotion_C#v1	1	500
2051	0	3	33	1	3	3	3	199	401	597	1203	CoherentMotion_C#v1	1	500
584	1	3	33	1	1	3	3	199	401	597	1203	CoherentMotion_C#v1	1	500
673	1	6	61	1	1	3	3	368	232	1104	696	CoherentMotion_C#v1	1	500
951	1	3	33	0	0	3	3	199	401	597	1203	CoherentMotion_C#v1	1	500
643	1	4	42	2	2	3	3	256	344	768	1032	CoherentMotion_C#v1	1	500
1226	1	5	51	0	0	3	3	312	288	936	864	CoherentMotion_C#v1	1	500
814	1	1	14	3	3	3	3	87	513	261	1539	CoherentMotion_C#v1	1	500
1208	0	1	14	2	3	3	3	87	513	261	1539	CoherentMotion_C#v1	1	500
780	1	4	42	1	1	3	3	256	344	768	1032	CoherentMotion_C#v1	1	500
739	1	3	33	3	3	3	3	199	401	597	1203	CoherentMotion_C#v1	1	500
780	1	4	42	1	1	3	3	256	344	768	1032	CoherentMotion_C#v1	1	500
1044	1	3	33	1	1	3	3	199	401	597	1203	CoherentMotion_C#v1	1	500
913	0	0	5	1	0	3	3	31	569	93	1707	CoherentMotion_C#v1	1	500
672	1	7	70	3	3	3	3	424	176	1272	528	CoherentMotion_C#v1	1	500
647	1	4	42	1	1	3	3	256	344	768	1032	CoherentMotion_C#v1	1	500
1116	0	2	23	1	3	3	3	143	457	429	1371	CoherentMotion_C#v1	1	500
782	0	0	5	3	0	3	3	31	569	93	1707	CoherentMotion_C#v1	1	500
583	0	1	14	0	2	3	3	87	513	261	1539	CoherentMotion_C#v1	1	500
651	0	1	14	3	1	3	3	87	513	261	1539	CoherentMotion_C#v1	1	500
1553	0	1	14	1	2	3	3	87	513	261	1539	CoherentMotion_C#v1	1	500
1117	1	3	33	0	0	3	3	199	401	597	1203	CoherentMotion_C#v1	1	500
1245	0	1	14	1	3	3	3	87	513	261	1539	CoherentMotion_C#v1	1	500
703	1	6	61	0	0	3	3	368	232	1104	696	CoherentMotion_C#v1	1	500
778	1	2	23	3	3	3	3	143	457	429	1371	CoherentMotion_C#v1	1	500
787	1	7	70	1	1	3	3	424	176	1272	528	CoherentMotion_C#v1	1	500
2172	0	1	14	2	1	3	3	87	513	261	1539	CoherentMotion_C#v1	1	500
682	1	4	42	2	2	3	3	256	344	768	1032	CoherentMotion_C#v1	1	500
975	0	2	23	3	0	3	3	143	457	429	1371	CoherentMotion_C#v1	1	500
1182	1	4	42	1	1	3	3	256	344	768	1032	CoherentMotion_C#v1	1	500
720	1	4	42	3	3	3	3	256	344	768	1032	CoherentMotion_C#v1	1	500
1799	1	2	23	3	3	3	3	143	457	429	1371	CoherentMotion_C#v1	1	500
844	1	1	14	2	2	3	3	87	513	261	1539	CoherentMotion_C#v1	1	500
1125	1	6	61	2	2	3	3	368	232	1104	696	CoherentMotion_C#v1	1	500
920	1	7	70	0	0	3	3	424	176	1272	528	CoherentMotion_C#v1	1	500
676	1	3	33	3	3	3	3	199	401	597	1203	CoherentMotion_C#v1	1	500
858	0	0	5	1	2	3	3	31	569	93	1707	CoherentMotion_C#v1	1	500
725	1	7	70	2	2	3	3	424	176	1272	528	CoherentMotion_C#v1	1	500
605	1	4	42	0	0	3	3	256	344	768	1032	CoherentMotion_C#v1	1	500
561	1	5	51	2	2	3	3	312	288	936	864	CoherentMotion_C#v1	1	500
1232	0	0	5	1	3	3	3	31	569	93	1707	CoherentMotion_C#v1	1	500
565	1	4	42	2	2	3	3	256	344	768	1032	CoherentMotion_C#v1	1	500
1037	0	1	14	2	0	3	3	87	513	261	1539	CoherentMotion_C#v1	1	500
812	1	7	70	2	2	3	3	424	176	1272	528	CoherentMotion_C#v1	1	500
662	1	7	70	1	1	3	3	424	176	1272	528	CoherentMotion_C#v1	1	500
1692	0	0	5	3	0	3	3	31	569	93	1707	CoherentMotion_C#v1	1	500
1053	0	1	14	1	3	3	3	87	513	261	1539	CoherentMotion_C#v1	1	500
637	1	6	61	2	2	3	3	368	232	1104	696	CoherentMotion_C#v1	1	500
