# Supplementary material for: The Leuven Embedded Figures Test (L-EFT): measuring perception, intelligence or executive function?
Source: PeerJ. 2018 Mar 26;6:e4524. doi: 10.7717/peerj.4524 (PMC5875396; doi:10.7717/peerj.4524)
Supplement: Supplemental Information 9 [file peerj-06-4524-s009.zip › Study 1/CoherentMotion/121000CoherentMotion.csv]

ReactionTime	Accuracy	CoherenceLevel	CoherenceValue	StimDirection	RespDirection	G_MeanCoherentSpeed	G_MeanRandomSpeed	TotalCoherent	TotalRandom	TotalCoherentSpeed	TotalRandomSpeed	TestID	MainPrac	MotionDuration
1377	1	4	42	1	1	3	3	256	344	768	1032	CoherentMotion_C#v1	0	1000
1104	1	5	51	3	3	3	3	312	288	936	864	CoherentMotion_C#v1	0	1000
1320	0	1	14	0	1	3	3	87	513	261	1539	CoherentMotion_C#v1	0	1000
6849	0	5	51	2	3	3	3	312	288	936	864	CoherentMotion_C#v1	0	1000
3069	1	7	70	0	0	3	3	424	176	1272	528	CoherentMotion_C#v1	0	1000
1297	0	0	5	0	3	3	3	31	569	93	1707	CoherentMotion_C#v1	0	1000
1311	0	2	23	0	2	3	3	143	457	429	1371	CoherentMotion_C#v1	0	1000
1030	1	2	23	3	3	3	3	143	457	429	1371	CoherentMotion_C#v1	0	1000
1246	0	2	23	0	1	3	3	143	457	429	1371	CoherentMotion_C#v1	0	1000
1304	0	3	33	2	3	3	3	199	401	597	1203	CoherentMotion_C#v1	0	1000
1240	0	3	33	3	2	3	3	199	401	597	1203	CoherentMotion_C#v1	0	1000
2219	1	2	23	0	0	3	3	143	457	429	1371	CoherentMotion_C#v1	0	1000
1716	0	0	5	1	3	3	3	31	569	93	1707	CoherentMotion_C#v1	0	1000
1606	1	5	51	3	3	3	3	312	288	936	864	CoherentMotion_C#v1	0	1000
1179	0	1	14	3	1	3	3	87	513	261	1539	CoherentMotion_C#v1	0	1000
1125	1	6	61	1	1	3	3	368	232	1104	696	CoherentMotion_C#v1	0	1000
1120	1	3	33	3	3	3	3	199	401	597	1203	CoherentMotion_C#v1	0	1000
1042	1	3	33	0	0	3	3	199	401	597	1203	CoherentMotion_C#v1	0	1000
1530	0	3	33	2	3	3	3	199	401	597	1203	CoherentMotion_C#v1	0	1000
1139	0	0	5	3	2	3	3	31	569	93	1707	CoherentMotion_C#v1	0	1000
1423	1	2	23	3	3	3	3	143	457	429	1371	CoherentMotion_C#v1	0	1000
1341	1	0	5	0	0	3	3	31	569	93	1707	CoherentMotion_C#v1	0	1000
1249	0	2	23	0	1	3	3	143	457	429	1371	CoherentMotion_C#v1	0	1000
1862	1	0	5	0	0	3	3	31	569	93	1707	CoherentMotion_C#v1	0	1000
1625	0	2	23	2	1	3	3	143	457	429	1371	CoherentMotion_C#v1	0	1000
1801	1	6	61	3	3	3	3	368	232	1104	696	CoherentMotion_C#v1	0	1000
1675	1	3	33	0	0	3	3	199	401	597	1203	CoherentMotion_C#v1	0	1000
1805	0	5	51	2	3	3	3	312	288	936	864	CoherentMotion_C#v1	0	1000
1663	1	5	51	1	1	3	3	312	288	936	864	CoherentMotion_C#v1	0	1000
1470	1	1	14	1	1	3	3	87	513	261	1539	CoherentMotion_C#v1	0	1000
1869	0	3	33	2	0	3	3	199	401	597	1203	CoherentMotion_C#v1	0	1000
1635	0	0	5	2	1	3	3	31	569	93	1707	CoherentMotion_C#v1	0	1000
1540	1	6	61	1	1	3	3	368	232	1104	696	CoherentMotion_C#v1	0	1000
1777	1	7	70	1	1	3	3	424	176	1272	528	CoherentMotion_C#v1	0	1000
1601	1	6	61	3	3	3	3	368	232	1104	696	CoherentMotion_C#v1	0	1000
1634	1	5	51	0	0	3	3	312	288	936	864	CoherentMotion_C#v1	0	1000
1920	1	0	5	0	0	3	3	31	569	93	1707	CoherentMotion_C#v1	0	1000
1509	1	7	70	1	1	3	3	424	176	1272	528	CoherentMotion_C#v1	0	1000
1384	1	6	61	0	0	3	3	368	232	1104	696	CoherentMotion_C#v1	0	1000
1538	1	2	23	1	1	3	3	143	457	429	1371	CoherentMotion_C#v1	0	1000
1414	1	4	42	3	3	3	3	256	344	768	1032	CoherentMotion_C#v1	0	1000
1184	1	6	61	0	0	3	3	368	232	1104	696	CoherentMotion_C#v1	0	1000
1356	1	1	14	1	1	3	3	87	513	261	1539	CoherentMotion_C#v1	0	1000
1506	1	7	70	3	3	3	3	424	176	1272	528	CoherentMotion_C#v1	0	1000
1414	0	0	5	2	1	3	3	31	569	93	1707	CoherentMotion_C#v1	0	1000
1771	0	6	61	2	0	3	3	368	232	1104	696	CoherentMotion_C#v1	0	1000
1122	1	4	42	1	1	3	3	256	344	768	1032	CoherentMotion_C#v1	0	1000
1708	0	5	51	2	0	3	3	312	288	936	864	CoherentMotion_C#v1	0	1000
1478	0	3	33	2	1	3	3	199	401	597	1203	CoherentMotion_C#v1	0	1000
1296	1	7	70	3	3	3	3	424	176	1272	528	CoherentMotion_C#v1	0	1000
1574	0	3	33	2	0	3	3	199	401	597	1203	CoherentMotion_C#v1	0	1000
1383	1	4	42	1	1	3	3	256	344	768	1032	CoherentMotion_C#v1	0	1000
1331	1	7	70	3	3	3	3	424	176	1272	528	CoherentMotion_C#v1	0	1000
1465	1	6	61	3	3	3	3	368	232	1104	696	CoherentMotion_C#v1	0	1000
1164	1	6	61	0	0	3	3	368	232	1104	696	CoherentMotion_C#v1	0	1000
1367	1	1	14	1	1	3	3	87	513	261	1539	CoherentMotion_C#v1	0	1000
1375	0	1	14	2	1	3	3	87	513	261	1539	CoherentMotion_C#v1	0	1000
1112	1	6	61	0	0	3	3	368	232	1104	696	CoherentMotion_C#v1	0	1000
1032	1	6	61	2	2	3	3	368	232	1104	696	CoherentMotion_C#v1	0	1000
1080	1	0	5	1	1	3	3	31	569	93	1707	CoherentMotion_C#v1	0	1000
1127	1	0	5	0	0	3	3	31	569	93	1707	CoherentMotion_C#v1	0	1000
1287	0	7	70	3	1	3	3	424	176	1272	528	CoherentMotion_C#v1	0	1000
1027	0	2	23	0	1	3	3	143	457	429	1371	CoherentMotion_C#v1	0	1000
1733	1	4	42	2	2	3	3	256	344	768	1032	CoherentMotion_C#v1	0	1000
1192	0	5	51	2	1	3	3	312	288	936	864	CoherentMotion_C#v1	0	1000
1571	1	1	14	1	1	3	3	87	513	261	1539	CoherentMotion_C#v1	0	1000
1736	0	1	14	3	1	3	3	87	513	261	1539	CoherentMotion_C#v1	0	1000
1801	1	6	61	3	3	3	3	368	232	1104	696	CoherentMotion_C#v1	0	1000
1356	0	1	14	0	1	3	3	87	513	261	1539	CoherentMotion_C#v1	0	1000
1475	0	0	5	3	0	3	3	31	569	93	1707	CoherentMotion_C#v1	0	1000
1496	0	2	23	3	1	3	3	143	457	429	1371	CoherentMotion_C#v1	0	1000
1299	0	5	51	2	1	3	3	312	288	936	864	CoherentMotion_C#v1	0	1000
1135	1	5	51	3	3	3	3	312	288	936	864	CoherentMotion_C#v1	0	1000
1291	1	1	14	1	1	3	3	87	513	261	1539	CoherentMotion_C#v1	0	1000
1023	1	6	61	0	0	3	3	368	232	1104	696	CoherentMotion_C#v1	0	1000
1696	0	0	5	3	0	3	3	31	569	93	1707	CoherentMotion_C#v1	0	1000
1737	1	2	23	1	1	3	3	143	457	429	1371	CoherentMotion_C#v1	0	1000
3971	0	2	23	3	1	3	3	143	457	429	1371	CoherentMotion_C#v1	0	1000
3622	0	6	61	2	0	3	3	368	232	1104	696	CoherentMotion_C#v1	0	1000
1902	1	1	14	1	1	3	3	87	513	261	1539	CoherentMotion_C#v1	0	1000
1941	1	0	5	1	1	3	3	31	569	93	1707	CoherentMotion_C#v1	1	500
1240	0	0	5	3	1	3	3	31	569	93	1707	CoherentMotion_C#v1	1	500
1139	0	0	5	3	1	3	3	31	569	93	1707	CoherentMotion_C#v1	1	500
1230	1	2	23	0	0	3	3	143	457	429	1371	CoherentMotion_C#v1	1	500
1067	1	4	42	0	0	3	3	256	344	768	1032	CoherentMotion_C#v1	1	500
1147	0	1	14	2	1	3	3	87	513	261	1539	CoherentMotion_C#v1	1	500
1190	1	6	61	1	1	3	3	368	232	1104	696	CoherentMotion_C#v1	1	500
1241	1	5	51	3	3	3	3	312	288	936	864	CoherentMotion_C#v1	1	500
1253	1	7	70	3	3	3	3	424	176	1272	528	CoherentMotion_C#v1	1	500
1395	0	2	23	3	2	3	3	143	457	429	1371	CoherentMotion_C#v1	1	500
900	1	4	42	3	3	3	3	256	344	768	1032	CoherentMotion_C#v1	1	500
1040	1	7	70	3	3	3	3	424	176	1272	528	CoherentMotion_C#v1	1	500
1039	1	5	51	1	1	3	3	312	288	936	864	CoherentMotion_C#v1	1	500
992	0	2	23	2	1	3	3	143	457	429	1371	CoherentMotion_C#v1	1	500
957	0	2	23	2	0	3	3	143	457	429	1371	CoherentMotion_C#v1	1	500
1459	1	4	42	0	0	3	3	256	344	768	1032	CoherentMotion_C#v1	1	500
694	0	4	42	0	1	3	3	256	344	768	1032	CoherentMotion_C#v1	1	500
891	1	4	42	3	3	3	3	256	344	768	1032	CoherentMotion_C#v1	1	500
1023	0	4	42	2	1	3	3	256	344	768	1032	CoherentMotion_C#v1	1	500
1174	1	3	33	0	0	3	3	199	401	597	1203	CoherentMotion_C#v1	1	500
994	1	7	70	1	1	3	3	424	176	1272	528	CoherentMotion_C#v1	1	500
2029	1	2	23	3	3	3	3	143	457	429	1371	CoherentMotion_C#v1	1	500
1114	0	7	70	2	0	3	3	424	176	1272	528	CoherentMotion_C#v1	1	500
916	0	1	14	0	1	3	3	87	513	261	1539	CoherentMotion_C#v1	1	500
911	1	6	61	3	3	3	3	368	232	1104	696	CoherentMotion_C#v1	1	500
1747	0	6	61	2	3	3	3	368	232	1104	696	CoherentMotion_C#v1	1	500
869	1	3	33	1	1	3	3	199	401	597	1203	CoherentMotion_C#v1	1	500
964	1	4	42	3	3	3	3	256	344	768	1032	CoherentMotion_C#v1	1	500
973	1	6	61	0	0	3	3	368	232	1104	696	CoherentMotion_C#v1	1	500
890	0	5	51	0	1	3	3	312	288	936	864	CoherentMotion_C#v1	1	500
936	1	5	51	1	1	3	3	312	288	936	864	CoherentMotion_C#v1	1	500
941	1	1	14	0	0	3	3	87	513	261	1539	CoherentMotion_C#v1	1	500
698	0	3	33	0	1	3	3	199	401	597	1203	CoherentMotion_C#v1	1	500
873	1	3	33	1	1	3	3	199	401	597	1203	CoherentMotion_C#v1	1	500
987	1	6	61	1	1	3	3	368	232	1104	696	CoherentMotion_C#v1	1	500
894	1	6	61	0	0	3	3	368	232	1104	696	CoherentMotion_C#v1	1	500
901	1	7	70	0	0	3	3	424	176	1272	528	CoherentMotion_C#v1	1	500
1346	0	2	23	2	0	3	3	143	457	429	1371	CoherentMotion_C#v1	1	500
834	1	5	51	1	1	3	3	312	288	936	864	CoherentMotion_C#v1	1	500
964	1	5	51	0	0	3	3	312	288	936	864	CoherentMotion_C#v1	1	500
731	0	0	5	3	1	3	3	31	569	93	1707	CoherentMotion_C#v1	1	500
1353	0	1	14	0	1	3	3	87	513	261	1539	CoherentMotion_C#v1	1	500
1178	1	6	61	3	3	3	3	368	232	1104	696	CoherentMotion_C#v1	1	500
757	1	6	61	0	0	3	3	368	232	1104	696	CoherentMotion_C#v1	1	500
940	0	6	61	2	1	3	3	368	232	1104	696	CoherentMotion_C#v1	1	500
1041	0	3	33	3	0	3	3	199	401	597	1203	CoherentMotion_C#v1	1	500
769	0	2	23	2	1	3	3	143	457	429	1371	CoherentMotion_C#v1	1	500
1393	1	1	14	0	0	3	3	87	513	261	1539	CoherentMotion_C#v1	1	500
826	0	0	5	2	1	3	3	31	569	93	1707	CoherentMotion_C#v1	1	500
901	1	7	70	3	3	3	3	424	176	1272	528	CoherentMotion_C#v1	1	500
817	1	6	61	3	3	3	3	368	232	1104	696	CoherentMotion_C#v1	1	500
1233	0	7	70	2	0	3	3	424	176	1272	528	CoherentMotion_C#v1	1	500
836	1	5	51	1	1	3	3	312	288	936	864	CoherentMotion_C#v1	1	500
1185	0	0	5	3	1	3	3	31	569	93	1707	CoherentMotion_C#v1	1	500
869	1	4	42	3	3	3	3	256	344	768	1032	CoherentMotion_C#v1	1	500
1057	0	4	42	2	1	3	3	256	344	768	1032	CoherentMotion_C#v1	1	500
960	1	6	61	3	3	3	3	368	232	1104	696	CoherentMotion_C#v1	1	500
1343	0	1	14	2	1	3	3	87	513	261	1539	CoherentMotion_C#v1	1	500
1190	0	2	23	2	0	3	3	143	457	429	1371	CoherentMotion_C#v1	1	500
1050	0	1	14	2	3	3	3	87	513	261	1539	CoherentMotion_C#v1	1	500
1504	0	0	5	1	3	3	3	31	569	93	1707	CoherentMotion_C#v1	1	500
869	1	5	51	0	0	3	3	312	288	936	864	CoherentMotion_C#v1	1	500
888	1	4	42	0	0	3	3	256	344	768	1032	CoherentMotion_C#v1	1	500
796	0	3	33	2	1	3	3	199	401	597	1203	CoherentMotion_C#v1	1	500
1241	1	1	14	3	3	3	3	87	513	261	1539	CoherentMotion_C#v1	1	500
937	1	4	42	0	0	3	3	256	344	768	1032	CoherentMotion_C#v1	1	500
798	1	1	14	1	1	3	3	87	513	261	1539	CoherentMotion_C#v1	1	500
741	0	0	5	2	0	3	3	31	569	93	1707	CoherentMotion_C#v1	1	500
1129	1	3	33	0	0	3	3	199	401	597	1203	CoherentMotion_C#v1	1	500
802	1	6	61	1	1	3	3	368	232	1104	696	CoherentMotion_C#v1	1	500
955	0	5	51	2	3	3	3	312	288	936	864	CoherentMotion_C#v1	1	500
928	1	4	42	3	3	3	3	256	344	768	1032	CoherentMotion_C#v1	1	500
950	1	6	61	3	3	3	3	368	232	1104	696	CoherentMotion_C#v1	1	500
1195	1	3	33	3	3	3	3	199	401	597	1203	CoherentMotion_C#v1	1	500
1003	1	5	51	1	1	3	3	312	288	936	864	CoherentMotion_C#v1	1	500
990	1	7	70	1	1	3	3	424	176	1272	528	CoherentMotion_C#v1	1	500
836	1	7	70	3	3	3	3	424	176	1272	528	CoherentMotion_C#v1	1	500
760	1	5	51	3	3	3	3	312	288	936	864	CoherentMotion_C#v1	1	500
831	0	3	33	2	0	3	3	199	401	597	1203	CoherentMotion_C#v1	1	500
914	0	0	5	1	3	3	3	31	569	93	1707	CoherentMotion_C#v1	1	500
758	1	4	42	3	3	3	3	256	344	768	1032	CoherentMotion_C#v1	1	500
823	1	5	51	3	3	3	3	312	288	936	864	CoherentMotion_C#v1	1	500
773	1	6	61	1	1	3	3	368	232	1104	696	CoherentMotion_C#v1	1	500
854	1	5	51	0	0	3	3	312	288	936	864	CoherentMotion_C#v1	1	500
748	1	2	23	3	3	3	3	143	457	429	1371	CoherentMotion_C#v1	1	500
859	1	6	61	0	0	3	3	368	232	1104	696	CoherentMotion_C#v1	1	500
1310	0	1	14	2	1	3	3	87	513	261	1539	CoherentMotion_C#v1	1	500
805	0	3	33	0	3	3	3	199	401	597	1203	CoherentMotion_C#v1	1	500
886	1	3	33	0	0	3	3	199	401	597	1203	CoherentMotion_C#v1	1	500
899	0	2	23	0	3	3	3	143	457	429	1371	CoherentMotion_C#v1	1	500
981	1	3	33	0	0	3	3	199	401	597	1203	CoherentMotion_C#v1	1	500
949	1	4	42	0	0	3	3	256	344	768	1032	CoherentMotion_C#v1	1	500
1450	0	0	5	2	0	3	3	31	569	93	1707	CoherentMotion_C#v1	1	500
884	0	1	14	0	3	3	3	87	513	261	1539	CoherentMotion_C#v1	1	500
996	1	5	51	0	0	3	3	312	288	936	864	CoherentMotion_C#v1	1	500
1816	0	1	14	1	3	3	3	87	513	261	1539	CoherentMotion_C#v1	1	500
841	1	7	70	1	1	3	3	424	176	1272	528	CoherentMotion_C#v1	1	500
748	1	6	61	0	0	3	3	368	232	1104	696	CoherentMotion_C#v1	1	500
668	1	7	70	3	3	3	3	424	176	1272	528	CoherentMotion_C#v1	1	500
689	1	7	70	0	0	3	3	424	176	1272	528	CoherentMotion_C#v1	1	500
893	1	1	14	3	3	3	3	87	513	261	1539	CoherentMotion_C#v1	1	500
863	0	0	5	2	1	3	3	31	569	93	1707	CoherentMotion_C#v1	1	500
866	1	5	51	3	3	3	3	312	288	936	864	CoherentMotion_C#v1	1	500
877	1	3	33	3	3	3	3	199	401	597	1203	CoherentMotion_C#v1	1	500
832	1	1	14	0	0	3	3	87	513	261	1539	CoherentMotion_C#v1	1	500
1227	0	2	23	2	3	3	3	143	457	429	1371	CoherentMotion_C#v1	1	500
919	0	4	42	2	0	3	3	256	344	768	1032	CoherentMotion_C#v1	1	500
795	1	4	42	3	3	3	3	256	344	768	1032	CoherentMotion_C#v1	1	500
828	1	7	70	1	1	3	3	424	176	1272	528	CoherentMotion_C#v1	1	500
1590	0	2	23	3	1	3	3	143	457	429	1371	CoherentMotion_C#v1	1	500
845	0	1	14	3	0	3	3	87	513	261	1539	CoherentMotion_C#v1	1	500
847	1	7	70	0	0	3	3	424	176	1272	528	CoherentMotion_C#v1	1	500
762	1	2	23	3	3	3	3	143	457	429	1371	CoherentMotion_C#v1	1	500
935	1	4	42	3	3	3	3	256	344	768	1032	CoherentMotion_C#v1	1	500
856	0	0	5	2	1	3	3	31	569	93	1707	CoherentMotion_C#v1	1	500
1392	0	0	5	1	0	3	3	31	569	93	1707	CoherentMotion_C#v1	1	500
707	1	4	42	1	1	3	3	256	344	768	1032	CoherentMotion_C#v1	1	500
1201	1	2	23	1	1	3	3	143	457	429	1371	CoherentMotion_C#v1	1	500
1462	0	1	14	2	3	3	3	87	513	261	1539	CoherentMotion_C#v1	1	500
1616	0	4	42	2	3	3	3	256	344	768	1032	CoherentMotion_C#v1	1	500
863	1	6	61	3	3	3	3	368	232	1104	696	CoherentMotion_C#v1	1	500
1219	1	0	5	0	0	3	3	31	569	93	1707	CoherentMotion_C#v1	1	500
870	1	7	70	3	3	3	3	424	176	1272	528	CoherentMotion_C#v1	1	500
1655	0	0	5	0	3	3	3	31	569	93	1707	CoherentMotion_C#v1	1	500
734	1	7	70	3	3	3	3	424	176	1272	528	CoherentMotion_C#v1	1	500
819	1	6	61	1	1	3	3	368	232	1104	696	CoherentMotion_C#v1	1	500
1069	0	3	33	2	0	3	3	199	401	597	1203	CoherentMotion_C#v1	1	500
929	1	6	61	1	1	3	3	368	232	1104	696	CoherentMotion_C#v1	1	500
1006	1	5	51	1	1	3	3	312	288	936	864	CoherentMotion_C#v1	1	500
1197	0	0	5	2	3	3	3	31	569	93	1707	CoherentMotion_C#v1	1	500
882	1	3	33	1	1	3	3	199	401	597	1203	CoherentMotion_C#v1	1	500
868	1	6	61	0	0	3	3	368	232	1104	696	CoherentMotion_C#v1	1	500
927	1	5	51	3	3	3	3	312	288	936	864	CoherentMotion_C#v1	1	500
1044	1	0	5	1	1	3	3	31	569	93	1707	CoherentMotion_C#v1	1	500
864	1	4	42	3	3	3	3	256	344	768	1032	CoherentMotion_C#v1	1	500
839	1	4	42	1	1	3	3	256	344	768	1032	CoherentMotion_C#v1	1	500
866	1	4	42	0	0	3	3	256	344	768	1032	CoherentMotion_C#v1	1	500
829	1	1	14	1	1	3	3	87	513	261	1539	CoherentMotion_C#v1	1	500
824	1	5	51	1	1	3	3	312	288	936	864	CoherentMotion_C#v1	1	500
760	1	5	51	3	3	3	3	312	288	936	864	CoherentMotion_C#v1	1	500
705	1	6	61	3	3	3	3	368	232	1104	696	CoherentMotion_C#v1	1	500
784	1	1	14	1	1	3	3	87	513	261	1539	CoherentMotion_C#v1	1	500
760	1	6	61	1	1	3	3	368	232	1104	696	CoherentMotion_C#v1	1	500
737	1	7	70	1	1	3	3	424	176	1272	528	CoherentMotion_C#v1	1	500
761	1	1	14	0	0	3	3	87	513	261	1539	CoherentMotion_C#v1	1	500
721	1	7	70	3	3	3	3	424	176	1272	528	CoherentMotion_C#v1	1	500
717	1	6	61	3	3	3	3	368	232	1104	696	CoherentMotion_C#v1	1	500
895	1	3	33	3	3	3	3	199	401	597	1203	CoherentMotion_C#v1	1	500
784	1	5	51	3	3	3	3	312	288	936	864	CoherentMotion_C#v1	1	500
885	1	2	23	1	1	3	3	143	457	429	1371	CoherentMotion_C#v1	1	500
772	0	4	42	2	0	3	3	256	344	768	1032	CoherentMotion_C#v1	1	500
1640	0	4	42	2	0	3	3	256	344	768	1032	CoherentMotion_C#v1	1	500
784	0	1	14	2	3	3	3	87	513	261	1539	CoherentMotion_C#v1	1	500
752	1	3	33	1	1	3	3	199	401	597	1203	CoherentMotion_C#v1	1	500
657	1	4	42	1	1	3	3	256	344	768	1032	CoherentMotion_C#v1	1	500
663	1	7	70	1	1	3	3	424	176	1272	528	CoherentMotion_C#v1	1	500
733	1	4	42	1	1	3	3	256	344	768	1032	CoherentMotion_C#v1	1	500
1185	1	2	23	0	0	3	3	143	457	429	1371	CoherentMotion_C#v1	1	500
768	1	6	61	3	3	3	3	368	232	1104	696	CoherentMotion_C#v1	1	500
2016	0	0	5	3	1	3	3	31	569	93	1707	CoherentMotion_C#v1	1	500
1153	0	0	5	2	3	3	3	31	569	93	1707	CoherentMotion_C#v1	1	500
691	1	7	70	1	1	3	3	424	176	1272	528	CoherentMotion_C#v1	1	500
808	1	5	51	0	0	3	3	312	288	936	864	CoherentMotion_C#v1	1	500
684	1	1	14	0	0	3	3	87	513	261	1539	CoherentMotion_C#v1	1	500
665	0	2	23	2	1	3	3	143	457	429	1371	CoherentMotion_C#v1	1	500
1296	1	1	14	1	1	3	3	87	513	261	1539	CoherentMotion_C#v1	1	500
782	0	4	42	2	0	3	3	256	344	768	1032	CoherentMotion_C#v1	1	500
790	1	7	70	1	1	3	3	424	176	1272	528	CoherentMotion_C#v1	1	500
903	1	7	70	0	0	3	3	424	176	1272	528	CoherentMotion_C#v1	1	500
955	1	1	14	3	3	3	3	87	513	261	1539	CoherentMotion_C#v1	1	500
855	0	2	23	0	1	3	3	143	457	429	1371	CoherentMotion_C#v1	1	500
700	0	0	5	3	0	3	3	31	569	93	1707	CoherentMotion_C#v1	1	500
671	1	5	51	1	1	3	3	312	288	936	864	CoherentMotion_C#v1	1	500
1153	0	1	14	2	3	3	3	87	513	261	1539	CoherentMotion_C#v1	1	500
674	1	7	70	0	0	3	3	424	176	1272	528	CoherentMotion_C#v1	1	500
657	0	2	23	3	1	3	3	143	457	429	1371	CoherentMotion_C#v1	1	500
719	0	6	61	2	0	3	3	368	232	1104	696	CoherentMotion_C#v1	1	500
925	1	6	61	3	3	3	3	368	232	1104	696	CoherentMotion_C#v1	1	500
762	0	2	23	3	1	3	3	143	457	429	1371	CoherentMotion_C#v1	1	500
1330	1	0	5	0	0	3	3	31	569	93	1707	CoherentMotion_C#v1	1	500
1082	0	5	51	2	0	3	3	312	288	936	864	CoherentMotion_C#v1	1	500
786	1	5	51	0	0	3	3	312	288	936	864	CoherentMotion_C#v1	1	500
675	1	5	51	3	3	3	3	312	288	936	864	CoherentMotion_C#v1	1	500
835	1	6	61	3	3	3	3	368	232	1104	696	CoherentMotion_C#v1	1	500
725	1	7	70	0	0	3	3	424	176	1272	528	CoherentMotion_C#v1	1	500
1028	0	0	5	3	1	3	3	31	569	93	1707	CoherentMotion_C#v1	1	500
851	1	5	51	1	1	3	3	312	288	936	864	CoherentMotion_C#v1	1	500
806	1	5	51	0	0	3	3	312	288	936	864	CoherentMotion_C#v1	1	500
823	0	3	33	0	3	3	3	199	401	597	1203	CoherentMotion_C#v1	1	500
1313	1	1	14	1	1	3	3	87	513	261	1539	CoherentMotion_C#v1	1	500
1920	0	3	33	2	0	3	3	199	401	597	1203	CoherentMotion_C#v1	1	500
670	1	2	23	1	1	3	3	143	457	429	1371	CoherentMotion_C#v1	1	500
1068	1	3	33	1	1	3	3	199	401	597	1203	CoherentMotion_C#v1	1	500
1281	0	4	42	2	3	3	3	256	344	768	1032	CoherentMotion_C#v1	1	500
635	1	5	51	1	1	3	3	312	288	936	864	CoherentMotion_C#v1	1	500
766	1	7	70	0	0	3	3	424	176	1272	528	CoherentMotion_C#v1	1	500
623	1	5	51	3	3	3	3	312	288	936	864	CoherentMotion_C#v1	1	500
804	1	1	14	3	3	3	3	87	513	261	1539	CoherentMotion_C#v1	1	500
686	1	5	51	3	3	3	3	312	288	936	864	CoherentMotion_C#v1	1	500
749	1	1	14	1	1	3	3	87	513	261	1539	CoherentMotion_C#v1	1	500
857	1	3	33	0	0	3	3	199	401	597	1203	CoherentMotion_C#v1	1	500
982	0	4	42	2	1	3	3	256	344	768	1032	CoherentMotion_C#v1	1	500
718	0	3	33	2	3	3	3	199	401	597	1203	CoherentMotion_C#v1	1	500
1012	0	3	33	3	1	3	3	199	401	597	1203	CoherentMotion_C#v1	1	500
900	1	4	42	3	3	3	3	256	344	768	1032	CoherentMotion_C#v1	1	500
736	1	3	33	3	3	3	3	199	401	597	1203	CoherentMotion_C#v1	1	500
623	1	4	42	3	3	3	3	256	344	768	1032	CoherentMotion_C#v1	1	500
885	1	2	23	1	1	3	3	143	457	429	1371	CoherentMotion_C#v1	1	500
2023	0	2	23	2	0	3	3	143	457	429	1371	CoherentMotion_C#v1	1	500
624	0	1	14	0	1	3	3	87	513	261	1539	CoherentMotion_C#v1	1	500
740	0	1	14	0	3	3	3	87	513	261	1539	CoherentMotion_C#v1	1	500
665	1	6	61	0	0	3	3	368	232	1104	696	CoherentMotion_C#v1	1	500
730	1	3	33	3	3	3	3	199	401	597	1203	CoherentMotion_C#v1	1	500
715	1	1	14	1	1	3	3	87	513	261	1539	CoherentMotion_C#v1	1	500
594	1	7	70	3	3	3	3	424	176	1272	528	CoherentMotion_C#v1	1	500
529	1	7	70	1	1	3	3	424	176	1272	528	CoherentMotion_C#v1	1	500
1527	0	2	23	1	3	3	3	143	457	429	1371	CoherentMotion_C#v1	1	500
928	1	0	5	3	3	3	3	31	569	93	1707	CoherentMotion_C#v1	1	500
712	0	6	61	2	0	3	3	368	232	1104	696	CoherentMotion_C#v1	1	500
861	1	7	70	0	0	3	3	424	176	1272	528	CoherentMotion_C#v1	1	500
667	1	3	33	3	3	3	3	199	401	597	1203	CoherentMotion_C#v1	1	500
672	1	3	33	3	3	3	3	199	401	597	1203	CoherentMotion_C#v1	1	500
719	1	2	23	0	0	3	3	143	457	429	1371	CoherentMotion_C#v1	1	500
854	1	6	61	2	2	3	3	368	232	1104	696	CoherentMotion_C#v1	1	500
745	0	2	23	2	3	3	3	143	457	429	1371	CoherentMotion_C#v1	1	500
809	1	6	61	2	2	3	3	368	232	1104	696	CoherentMotion_C#v1	1	500
666	0	1	14	1	3	3	3	87	513	261	1539	CoherentMotion_C#v1	1	500
1312	0	2	23	2	1	3	3	143	457	429	1371	CoherentMotion_C#v1	1	500
767	0	2	23	1	3	3	3	143	457	429	1371	CoherentMotion_C#v1	1	500
759	1	2	23	3	3	3	3	143	457	429	1371	CoherentMotion_C#v1	1	500
696	1	3	33	1	1	3	3	199	401	597	1203	CoherentMotion_C#v1	1	500
726	1	3	33	3	3	3	3	199	401	597	1203	CoherentMotion_C#v1	1	500
674	1	7	70	0	0	3	3	424	176	1272	528	CoherentMotion_C#v1	1	500
859	1	3	33	2	2	3	3	199	401	597	1203	CoherentMotion_C#v1	1	500
631	1	3	33	1	1	3	3	199	401	597	1203	CoherentMotion_C#v1	1	500
1315	0	3	33	1	3	3	3	199	401	597	1203	CoherentMotion_C#v1	1	500
643	1	7	70	1	1	3	3	424	176	1272	528	CoherentMotion_C#v1	1	500
718	1	1	14	0	0	3	3	87	513	261	1539	CoherentMotion_C#v1	1	500
662	1	4	42	1	1	3	3	256	344	768	1032	CoherentMotion_C#v1	1	500
589	1	7	70	3	3	3	3	424	176	1272	528	CoherentMotion_C#v1	1	500
777	1	5	51	3	3	3	3	312	288	936	864	CoherentMotion_C#v1	1	500
666	1	3	33	0	0	3	3	199	401	597	1203	CoherentMotion_C#v1	1	500
694	1	4	42	1	1	3	3	256	344	768	1032	CoherentMotion_C#v1	1	500
1718	1	4	42	2	2	3	3	256	344	768	1032	CoherentMotion_C#v1	1	500
638	1	0	5	1	1	3	3	31	569	93	1707	CoherentMotion_C#v1	1	500
661	1	3	33	0	0	3	3	199	401	597	1203	CoherentMotion_C#v1	1	500
547	1	5	51	3	3	3	3	312	288	936	864	CoherentMotion_C#v1	1	500
761	0	2	23	0	1	3	3	143	457	429	1371	CoherentMotion_C#v1	1	500
686	0	1	14	2	3	3	3	87	513	261	1539	CoherentMotion_C#v1	1	500
1132	1	2	23	2	2	3	3	143	457	429	1371	CoherentMotion_C#v1	1	500
880	1	6	61	2	2	3	3	368	232	1104	696	CoherentMotion_C#v1	1	500
1298	1	0	5	3	3	3	3	31	569	93	1707	CoherentMotion_C#v1	1	500
823	1	3	33	2	2	3	3	199	401	597	1203	CoherentMotion_C#v1	1	500
1792	1	0	5	1	1	3	3	31	569	93	1707	CoherentMotion_C#v1	1	500
1998	0	0	5	2	0	3	3	31	569	93	1707	CoherentMotion_C#v1	1	500
557	1	3	33	3	3	3	3	199	401	597	1203	CoherentMotion_C#v1	1	500
536	1	5	51	1	1	3	3	312	288	936	864	CoherentMotion_C#v1	1	500
748	1	4	42	1	1	3	3	256	344	768	1032	CoherentMotion_C#v1	1	500
1245	0	1	14	0	3	3	3	87	513	261	1539	CoherentMotion_C#v1	1	500
1129	1	2	23	2	2	3	3	143	457	429	1371	CoherentMotion_C#v1	1	500
604	1	5	51	1	1	3	3	312	288	936	864	CoherentMotion_C#v1	1	500
609	1	3	33	1	1	3	3	199	401	597	1203	CoherentMotion_C#v1	1	500
2708	0	0	5	2	3	3	3	31	569	93	1707	CoherentMotion_C#v1	1	500
638	0	0	5	2	1	3	3	31	569	93	1707	CoherentMotion_C#v1	1	500
660	1	3	33	2	2	3	3	199	401	597	1203	CoherentMotion_C#v1	1	500
732	1	6	61	0	0	3	3	368	232	1104	696	CoherentMotion_C#v1	1	500
640	0	0	5	3	1	3	3	31	569	93	1707	CoherentMotion_C#v1	1	500
689	1	5	51	1	1	3	3	312	288	936	864	CoherentMotion_C#v1	1	500
663	1	3	33	2	2	3	3	199	401	597	1203	CoherentMotion_C#v1	1	500
757	1	7	70	0	0	3	3	424	176	1272	528	CoherentMotion_C#v1	1	500
963	0	1	14	2	1	3	3	87	513	261	1539	CoherentMotion_C#v1	1	500
772	1	7	70	2	2	3	3	424	176	1272	528	CoherentMotion_C#v1	1	500
1070	1	7	70	2	2	3	3	424	176	1272	528	CoherentMotion_C#v1	1	500
942	1	2	23	2	2	3	3	143	457	429	1371	CoherentMotion_C#v1	1	500
928	0	3	33	3	2	3	3	199	401	597	1203	CoherentMotion_C#v1	1	500
832	1	7	70	0	0	3	3	424	176	1272	528	CoherentMotion_C#v1	1	500
691	1	5	51	3	3	3	3	312	288	936	864	CoherentMotion_C#v1	1	500
1632	1	0	5	3	3	3	3	31	569	93	1707	CoherentMotion_C#v1	1	500
912	1	6	61	2	2	3	3	368	232	1104	696	CoherentMotion_C#v1	1	500
651	1	4	42	3	3	3	3	256	344	768	1032	CoherentMotion_C#v1	1	500
649	1	5	51	1	1	3	3	312	288	936	864	CoherentMotion_C#v1	1	500
871	0	1	14	2	0	3	3	87	513	261	1539	CoherentMotion_C#v1	1	500
870	1	5	51	0	0	3	3	312	288	936	864	CoherentMotion_C#v1	1	500
628	1	5	51	1	1	3	3	312	288	936	864	CoherentMotion_C#v1	1	500
595	0	0	5	3	1	3	3	31	569	93	1707	CoherentMotion_C#v1	1	500
693	1	6	61	1	1	3	3	368	232	1104	696	CoherentMotion_C#v1	1	500
837	1	5	51	0	0	3	3	312	288	936	864	CoherentMotion_C#v1	1	500
824	0	0	5	0	1	3	3	31	569	93	1707	CoherentMotion_C#v1	1	500
906	1	3	33	1	1	3	3	199	401	597	1203	CoherentMotion_C#v1	1	500
1149	1	2	23	1	1	3	3	143	457	429	1371	CoherentMotion_C#v1	1	500
713	1	2	23	0	0	3	3	143	457	429	1371	CoherentMotion_C#v1	1	500
579	1	5	51	3	3	3	3	312	288	936	864	CoherentMotion_C#v1	1	500
639	0	7	70	2	0	3	3	424	176	1272	528	CoherentMotion_C#v1	1	500
567	1	5	51	1	1	3	3	312	288	936	864	CoherentMotion_C#v1	1	500
588	1	7	70	3	3	3	3	424	176	1272	528	CoherentMotion_C#v1	1	500
607	0	0	5	3	0	3	3	31	569	93	1707	CoherentMotion_C#v1	1	500
715	1	6	61	3	3	3	3	368	232	1104	696	CoherentMotion_C#v1	1	500
709	0	2	23	3	1	3	3	143	457	429	1371	CoherentMotion_C#v1	1	500
731	1	1	14	1	1	3	3	87	513	261	1539	CoherentMotion_C#v1	1	500
778	1	1	14	1	1	3	3	87	513	261	1539	CoherentMotion_C#v1	1	500
851	0	1	14	2	0	3	3	87	513	261	1539	CoherentMotion_C#v1	1	500
873	0	6	61	2	0	3	3	368	232	1104	696	CoherentMotion_C#v1	1	500
1443	1	0	5	0	0	3	3	31	569	93	1707	CoherentMotion_C#v1	1	500
816	1	4	42	3	3	3	3	256	344	768	1032	CoherentMotion_C#v1	1	500
858	1	4	42	0	0	3	3	256	344	768	1032	CoherentMotion_C#v1	1	500
988	0	7	70	2	0	3	3	424	176	1272	528	CoherentMotion_C#v1	1	500
823	1	2	23	3	3	3	3	143	457	429	1371	CoherentMotion_C#v1	1	500
749	1	3	33	0	0	3	3	199	401	597	1203	CoherentMotion_C#v1	1	500
723	1	6	61	1	1	3	3	368	232	1104	696	CoherentMotion_C#v1	1	500
1196	1	3	33	2	2	3	3	199	401	597	1203	CoherentMotion_C#v1	1	500
1141	0	4	42	2	0	3	3	256	344	768	1032	CoherentMotion_C#v1	1	500
713	0	0	5	2	3	3	3	31	569	93	1707	CoherentMotion_C#v1	1	500
1040	0	4	42	2	3	3	3	256	344	768	1032	CoherentMotion_C#v1	1	500
1001	1	2	23	3	3	3	3	143	457	429	1371	CoherentMotion_C#v1	1	500
1055	1	1	14	3	3	3	3	87	513	261	1539	CoherentMotion_C#v1	1	500
862	1	1	14	3	3	3	3	87	513	261	1539	CoherentMotion_C#v1	1	500
787	1	4	42	1	1	3	3	256	344	768	1032	CoherentMotion_C#v1	1	500
619	1	4	42	3	3	3	3	256	344	768	1032	CoherentMotion_C#v1	1	500
1057	1	2	23	3	3	3	3	143	457	429	1371	CoherentMotion_C#v1	1	500
809	1	7	70	0	0	3	3	424	176	1272	528	CoherentMotion_C#v1	1	500
1785	0	6	61	2	1	3	3	368	232	1104	696	CoherentMotion_C#v1	1	500
637	1	7	70	0	0	3	3	424	176	1272	528	CoherentMotion_C#v1	1	500
690	1	7	70	0	0	3	3	424	176	1272	528	CoherentMotion_C#v1	1	500
728	0	0	5	1	3	3	3	31	569	93	1707	CoherentMotion_C#v1	1	500
560	1	5	51	1	1	3	3	312	288	936	864	CoherentMotion_C#v1	1	500
579	1	7	70	1	1	3	3	424	176	1272	528	CoherentMotion_C#v1	1	500
1422	0	2	23	2	0	3	3	143	457	429	1371	CoherentMotion_C#v1	1	500
525	1	7	70	3	3	3	3	424	176	1272	528	CoherentMotion_C#v1	1	500
538	1	7	70	1	1	3	3	424	176	1272	528	CoherentMotion_C#v1	1	500
612	1	1	14	3	3	3	3	87	513	261	1539	CoherentMotion_C#v1	1	500
1841	0	6	61	2	0	3	3	368	232	1104	696	CoherentMotion_C#v1	1	500
813	1	1	14	0	0	3	3	87	513	261	1539	CoherentMotion_C#v1	1	500
643	0	7	70	2	1	3	3	424	176	1272	528	CoherentMotion_C#v1	1	500
636	1	6	61	1	1	3	3	368	232	1104	696	CoherentMotion_C#v1	1	500
1538	0	0	5	1	2	3	3	31	569	93	1707	CoherentMotion_C#v1	1	500
790	0	0	5	0	3	3	3	31	569	93	1707	CoherentMotion_C#v1	1	500
752	0	1	14	2	1	3	3	87	513	261	1539	CoherentMotion_C#v1	1	500
841	0	1	14	0	3	3	3	87	513	261	1539	CoherentMotion_C#v1	1	500
1018	1	3	33	0	0	3	3	199	401	597	1203	CoherentMotion_C#v1	1	500
1817	1	2	23	0	0	3	3	143	457	429	1371	CoherentMotion_C#v1	1	500
752	0	5	51	2	1	3	3	312	288	936	864	CoherentMotion_C#v1	1	500
1156	1	0	5	2	2	3	3	31	569	93	1707	CoherentMotion_C#v1	1	500
807	1	5	51	1	1	3	3	312	288	936	864	CoherentMotion_C#v1	1	500
759	1	6	61	0	0	3	3	368	232	1104	696	CoherentMotion_C#v1	1	500
601	1	6	61	1	1	3	3	368	232	1104	696	CoherentMotion_C#v1	1	500
538	1	7	70	0	0	3	3	424	176	1272	528	CoherentMotion_C#v1	1	500
601	0	0	5	0	1	3	3	31	569	93	1707	CoherentMotion_C#v1	1	500
684	1	4	42	3	3	3	3	256	344	768	1032	CoherentMotion_C#v1	1	500
699	0	0	5	0	1	3	3	31	569	93	1707	CoherentMotion_C#v1	1	500
593	1	6	61	3	3	3	3	368	232	1104	696	CoherentMotion_C#v1	1	500
693	1	0	5	1	1	3	3	31	569	93	1707	CoherentMotion_C#v1	1	500
1067	0	5	51	2	1	3	3	312	288	936	864	CoherentMotion_C#v1	1	500
597	1	4	42	3	3	3	3	256	344	768	1032	CoherentMotion_C#v1	1	500
634	1	7	70	3	3	3	3	424	176	1272	528	CoherentMotion_C#v1	1	500
637	1	5	51	0	0	3	3	312	288	936	864	CoherentMotion_C#v1	1	500
1252	1	6	61	2	2	3	3	368	232	1104	696	CoherentMotion_C#v1	1	500
1145	1	1	14	1	1	3	3	87	513	261	1539	CoherentMotion_C#v1	1	500
603	1	2	23	3	3	3	3	143	457	429	1371	CoherentMotion_C#v1	1	500
718	0	2	23	1	3	3	3	143	457	429	1371	CoherentMotion_C#v1	1	500
854	1	7	70	2	2	3	3	424	176	1272	528	CoherentMotion_C#v1	1	500
680	1	4	42	0	0	3	3	256	344	768	1032	CoherentMotion_C#v1	1	500
1023	0	2	23	0	3	3	3	143	457	429	1371	CoherentMotion_C#v1	1	500
1035	0	1	14	0	2	3	3	87	513	261	1539	CoherentMotion_C#v1	1	500
1086	0	0	5	2	3	3	3	31	569	93	1707	CoherentMotion_C#v1	1	500
632	1	3	33	1	1	3	3	199	401	597	1203	CoherentMotion_C#v1	1	500
845	0	0	5	0	3	3	3	31	569	93	1707	CoherentMotion_C#v1	1	500
894	1	4	42	2	2	3	3	256	344	768	1032	CoherentMotion_C#v1	1	500
626	1	4	42	1	1	3	3	256	344	768	1032	CoherentMotion_C#v1	1	500
887	1	2	23	0	0	3	3	143	457	429	1371	CoherentMotion_C#v1	1	500
539	1	6	61	1	1	3	3	368	232	1104	696	CoherentMotion_C#v1	1	500
566	1	6	61	0	0	3	3	368	232	1104	696	CoherentMotion_C#v1	1	500
649	1	4	42	1	1	3	3	256	344	768	1032	CoherentMotion_C#v1	1	500
671	1	2	23	3	3	3	3	143	457	429	1371	CoherentMotion_C#v1	1	500
573	1	6	61	0	0	3	3	368	232	1104	696	CoherentMotion_C#v1	1	500
1110	0	1	14	0	3	3	3	87	513	261	1539	CoherentMotion_C#v1	1	500
738	1	3	33	0	0	3	3	199	401	597	1203	CoherentMotion_C#v1	1	500
739	1	0	5	1	1	3	3	31	569	93	1707	CoherentMotion_C#v1	1	500
601	0	0	5	2	1	3	3	31	569	93	1707	CoherentMotion_C#v1	1	500
614	1	6	61	1	1	3	3	368	232	1104	696	CoherentMotion_C#v1	1	500
746	1	4	42	3	3	3	3	256	344	768	1032	CoherentMotion_C#v1	1	500
579	1	5	51	1	1	3	3	312	288	936	864	CoherentMotion_C#v1	1	500
667	1	3	33	0	0	3	3	199	401	597	1203	CoherentMotion_C#v1	1	500
612	1	2	23	1	1	3	3	143	457	429	1371	CoherentMotion_C#v1	1	500
642	1	5	51	0	0	3	3	312	288	936	864	CoherentMotion_C#v1	1	500
859	1	1	14	3	3	3	3	87	513	261	1539	CoherentMotion_C#v1	1	500
2370	0	0	5	0	3	3	3	31	569	93	1707	CoherentMotion_C#v1	1	500
669	0	3	33	0	1	3	3	199	401	597	1203	CoherentMotion_C#v1	1	500
617	1	2	23	3	3	3	3	143	457	429	1371	CoherentMotion_C#v1	1	500
718	1	7	70	0	0	3	3	424	176	1272	528	CoherentMotion_C#v1	1	500
549	0	3	33	2	1	3	3	199	401	597	1203	CoherentMotion_C#v1	1	500
657	1	3	33	3	3	3	3	199	401	597	1203	CoherentMotion_C#v1	1	500
606	1	6	61	0	0	3	3	368	232	1104	696	CoherentMotion_C#v1	1	500
818	0	2	23	0	3	3	3	143	457	429	1371	CoherentMotion_C#v1	1	500
756	0	0	5	0	1	3	3	31	569	93	1707	CoherentMotion_C#v1	1	500
1477	0	0	5	1	0	3	3	31	569	93	1707	CoherentMotion_C#v1	1	500
533	1	7	70	1	1	3	3	424	176	1272	528	CoherentMotion_C#v1	1	500
649	1	1	14	0	0	3	3	87	513	261	1539	CoherentMotion_C#v1	1	500
526	1	2	23	1	1	3	3	143	457	429	1371	CoherentMotion_C#v1	1	500
538	0	4	42	2	3	3	3	256	344	768	1032	CoherentMotion_C#v1	1	500
811	1	5	51	3	3	3	3	312	288	936	864	CoherentMotion_C#v1	1	500
