# Supplementary material for: The Leuven Embedded Figures Test (L-EFT): measuring perception, intelligence or executive function?
Source: PeerJ. 2018 Mar 26;6:e4524. doi: 10.7717/peerj.4524 (PMC5875396; doi:10.7717/peerj.4524)
Supplement: Supplemental Information 9 [file peerj-06-4524-s009.zip › Study 1/CoherentMotion/121060CoherentMotion.csv]

ReactionTime	Accuracy	CoherenceLevel	CoherenceValue	StimDirection	RespDirection	G_MeanCoherentSpeed	G_MeanRandomSpeed	TotalCoherent	TotalRandom	TotalCoherentSpeed	TotalRandomSpeed	TestID	MainPrac	MotionDuration
3611	1	7	70	2	2	3	3	424	176	1272	528	CoherentMotion_C#v1	0	1000
1324	1	0	5	3	3	3	3	31	569	93	1707	CoherentMotion_C#v1	0	1000
4387	1	6	61	3	3	3	3	368	232	1104	696	CoherentMotion_C#v1	0	1000
1304	1	7	70	3	3	3	3	424	176	1272	528	CoherentMotion_C#v1	0	1000
1888	0	1	14	1	0	3	3	87	513	261	1539	CoherentMotion_C#v1	0	1000
1093	1	5	51	1	1	3	3	312	288	936	864	CoherentMotion_C#v1	0	1000
1340	0	2	23	0	3	3	3	143	457	429	1371	CoherentMotion_C#v1	0	1000
1836	1	5	51	3	3	3	3	312	288	936	864	CoherentMotion_C#v1	0	1000
1752	1	5	51	1	1	3	3	312	288	936	864	CoherentMotion_C#v1	0	1000
1203	1	3	33	0	0	3	3	199	401	597	1203	CoherentMotion_C#v1	0	1000
1231	1	6	61	2	2	3	3	368	232	1104	696	CoherentMotion_C#v1	0	1000
3932	1	2	23	1	1	3	3	143	457	429	1371	CoherentMotion_C#v1	0	1000
1349	1	4	42	3	3	3	3	256	344	768	1032	CoherentMotion_C#v1	0	1000
1349	1	1	14	0	0	3	3	87	513	261	1539	CoherentMotion_C#v1	0	1000
1693	0	2	23	3	0	3	3	143	457	429	1371	CoherentMotion_C#v1	0	1000
1533	1	6	61	1	1	3	3	368	232	1104	696	CoherentMotion_C#v1	0	1000
1347	1	5	51	3	3	3	3	312	288	936	864	CoherentMotion_C#v1	0	1000
1198	1	7	70	1	1	3	3	424	176	1272	528	CoherentMotion_C#v1	0	1000
1559	1	5	51	0	0	3	3	312	288	936	864	CoherentMotion_C#v1	0	1000
1642	0	1	14	3	1	3	3	87	513	261	1539	CoherentMotion_C#v1	0	1000
1386	0	2	23	2	1	3	3	143	457	429	1371	CoherentMotion_C#v1	0	1000
1522	0	2	23	2	3	3	3	143	457	429	1371	CoherentMotion_C#v1	0	1000
1317	1	6	61	0	0	3	3	368	232	1104	696	CoherentMotion_C#v1	0	1000
1333	1	5	51	3	3	3	3	312	288	936	864	CoherentMotion_C#v1	0	1000
1149	1	3	33	2	2	3	3	199	401	597	1203	CoherentMotion_C#v1	0	1000
1423	1	2	23	0	0	3	3	143	457	429	1371	CoherentMotion_C#v1	0	1000
1365	1	7	70	0	0	3	3	424	176	1272	528	CoherentMotion_C#v1	0	1000
1304	1	4	42	0	0	3	3	256	344	768	1032	CoherentMotion_C#v1	0	1000
1534	1	1	14	3	3	3	3	87	513	261	1539	CoherentMotion_C#v1	0	1000
1346	1	1	14	1	1	3	3	87	513	261	1539	CoherentMotion_C#v1	0	1000
1426	1	5	51	2	2	3	3	312	288	936	864	CoherentMotion_C#v1	0	1000
1531	1	7	70	1	1	3	3	424	176	1272	528	CoherentMotion_C#v1	0	1000
1271	1	7	70	0	0	3	3	424	176	1272	528	CoherentMotion_C#v1	0	1000
1325	1	7	70	2	2	3	3	424	176	1272	528	CoherentMotion_C#v1	0	1000
1308	1	6	61	1	1	3	3	368	232	1104	696	CoherentMotion_C#v1	0	1000
1339	1	4	42	3	3	3	3	256	344	768	1032	CoherentMotion_C#v1	0	1000
1201	0	1	14	1	0	3	3	87	513	261	1539	CoherentMotion_C#v1	0	1000
1286	1	6	61	1	1	3	3	368	232	1104	696	CoherentMotion_C#v1	0	1000
1316	1	4	42	2	2	3	3	256	344	768	1032	CoherentMotion_C#v1	0	1000
1555	1	7	70	3	3	3	3	424	176	1272	528	CoherentMotion_C#v1	0	1000
1630	0	2	23	3	1	3	3	143	457	429	1371	CoherentMotion_C#v1	0	1000
1382	1	6	61	1	1	3	3	368	232	1104	696	CoherentMotion_C#v1	0	1000
1724	0	2	23	1	3	3	3	143	457	429	1371	CoherentMotion_C#v1	0	1000
1408	1	2	23	0	0	3	3	143	457	429	1371	CoherentMotion_C#v1	0	1000
1720	0	0	5	2	3	3	3	31	569	93	1707	CoherentMotion_C#v1	0	1000
1465	0	1	14	1	3	3	3	87	513	261	1539	CoherentMotion_C#v1	0	1000
1416	1	6	61	1	1	3	3	368	232	1104	696	CoherentMotion_C#v1	0	1000
1308	1	4	42	2	2	3	3	256	344	768	1032	CoherentMotion_C#v1	0	1000
1298	1	6	61	0	0	3	3	368	232	1104	696	CoherentMotion_C#v1	0	1000
1873	1	6	61	2	2	3	3	368	232	1104	696	CoherentMotion_C#v1	0	1000
1526	1	1	14	1	1	3	3	87	513	261	1539	CoherentMotion_C#v1	0	1000
1434	1	5	51	1	1	3	3	312	288	936	864	CoherentMotion_C#v1	0	1000
1308	1	3	33	0	0	3	3	199	401	597	1203	CoherentMotion_C#v1	0	1000
1337	1	6	61	2	2	3	3	368	232	1104	696	CoherentMotion_C#v1	0	1000
1609	1	4	42	2	2	3	3	256	344	768	1032	CoherentMotion_C#v1	0	1000
1375	1	3	33	3	3	3	3	199	401	597	1203	CoherentMotion_C#v1	0	1000
1343	1	7	70	3	3	3	3	424	176	1272	528	CoherentMotion_C#v1	0	1000
1399	1	2	23	2	2	3	3	143	457	429	1371	CoherentMotion_C#v1	0	1000
1446	0	0	5	0	1	3	3	31	569	93	1707	CoherentMotion_C#v1	0	1000
1538	0	0	5	1	3	3	3	31	569	93	1707	CoherentMotion_C#v1	0	1000
1431	1	6	61	3	3	3	3	368	232	1104	696	CoherentMotion_C#v1	0	1000
1366	1	5	51	0	0	3	3	312	288	936	864	CoherentMotion_C#v1	0	1000
1303	1	5	51	1	1	3	3	312	288	936	864	CoherentMotion_C#v1	0	1000
1301	1	5	51	2	2	3	3	312	288	936	864	CoherentMotion_C#v1	0	1000
1340	0	1	14	0	3	3	3	87	513	261	1539	CoherentMotion_C#v1	0	1000
1444	1	7	70	0	0	3	3	424	176	1272	528	CoherentMotion_C#v1	0	1000
1460	1	6	61	1	1	3	3	368	232	1104	696	CoherentMotion_C#v1	0	1000
1440	1	6	61	2	2	3	3	368	232	1104	696	CoherentMotion_C#v1	0	1000
1709	1	4	42	2	2	3	3	256	344	768	1032	CoherentMotion_C#v1	0	1000
1314	1	4	42	3	3	3	3	256	344	768	1032	CoherentMotion_C#v1	0	1000
1614	1	0	5	0	0	3	3	31	569	93	1707	CoherentMotion_C#v1	0	1000
1469	1	5	51	0	0	3	3	312	288	936	864	CoherentMotion_C#v1	0	1000
1450	0	1	14	3	0	3	3	87	513	261	1539	CoherentMotion_C#v1	0	1000
1668	0	0	5	1	2	3	3	31	569	93	1707	CoherentMotion_C#v1	0	1000
2468	1	3	33	1	1	3	3	199	401	597	1203	CoherentMotion_C#v1	0	1000
1376	1	5	51	2	2	3	3	312	288	936	864	CoherentMotion_C#v1	0	1000
1377	1	3	33	0	0	3	3	199	401	597	1203	CoherentMotion_C#v1	0	1000
1473	1	0	5	1	1	3	3	31	569	93	1707	CoherentMotion_C#v1	0	1000
1276	1	6	61	1	1	3	3	368	232	1104	696	CoherentMotion_C#v1	0	1000
1377	1	4	42	2	2	3	3	256	344	768	1032	CoherentMotion_C#v1	0	1000
1117	1	3	33	1	1	3	3	199	401	597	1203	CoherentMotion_C#v1	1	500
1102	1	3	33	1	1	3	3	199	401	597	1203	CoherentMotion_C#v1	1	500
1081	1	7	70	0	0	3	3	424	176	1272	528	CoherentMotion_C#v1	1	500
1090	1	4	42	3	3	3	3	256	344	768	1032	CoherentMotion_C#v1	1	500
1026	1	5	51	1	1	3	3	312	288	936	864	CoherentMotion_C#v1	1	500
1050	1	5	51	3	3	3	3	312	288	936	864	CoherentMotion_C#v1	1	500
1025	1	1	14	0	0	3	3	87	513	261	1539	CoherentMotion_C#v1	1	500
744	1	6	61	3	3	3	3	368	232	1104	696	CoherentMotion_C#v1	1	500
688	1	5	51	1	1	3	3	312	288	936	864	CoherentMotion_C#v1	1	500
623	1	3	33	2	2	3	3	199	401	597	1203	CoherentMotion_C#v1	1	500
676	1	5	51	3	3	3	3	312	288	936	864	CoherentMotion_C#v1	1	500
649	1	5	51	1	1	3	3	312	288	936	864	CoherentMotion_C#v1	1	500
700	1	2	23	3	3	3	3	143	457	429	1371	CoherentMotion_C#v1	1	500
567	1	2	23	0	0	3	3	143	457	429	1371	CoherentMotion_C#v1	1	500
913	1	0	5	3	3	3	3	31	569	93	1707	CoherentMotion_C#v1	1	500
845	1	3	33	2	2	3	3	199	401	597	1203	CoherentMotion_C#v1	1	500
1017	1	4	42	2	2	3	3	256	344	768	1032	CoherentMotion_C#v1	1	500
726	1	4	42	1	1	3	3	256	344	768	1032	CoherentMotion_C#v1	1	500
783	1	7	70	2	2	3	3	424	176	1272	528	CoherentMotion_C#v1	1	500
688	1	6	61	1	1	3	3	368	232	1104	696	CoherentMotion_C#v1	1	500
526	1	5	51	3	3	3	3	312	288	936	864	CoherentMotion_C#v1	1	500
672	1	4	42	0	0	3	3	256	344	768	1032	CoherentMotion_C#v1	1	500
759	0	5	51	0	2	3	3	312	288	936	864	CoherentMotion_C#v1	1	500
727	1	6	61	0	0	3	3	368	232	1104	696	CoherentMotion_C#v1	1	500
607	1	5	51	3	3	3	3	312	288	936	864	CoherentMotion_C#v1	1	500
770	1	4	42	2	2	3	3	256	344	768	1032	CoherentMotion_C#v1	1	500
772	1	6	61	3	3	3	3	368	232	1104	696	CoherentMotion_C#v1	1	500
976	0	3	33	1	0	3	3	199	401	597	1203	CoherentMotion_C#v1	1	500
679	1	5	51	2	2	3	3	312	288	936	864	CoherentMotion_C#v1	1	500
1144	1	0	5	2	2	3	3	31	569	93	1707	CoherentMotion_C#v1	1	500
715	1	4	42	3	3	3	3	256	344	768	1032	CoherentMotion_C#v1	1	500
747	1	7	70	0	0	3	3	424	176	1272	528	CoherentMotion_C#v1	1	500
1091	0	0	5	0	3	3	3	31	569	93	1707	CoherentMotion_C#v1	1	500
739	1	2	23	3	3	3	3	143	457	429	1371	CoherentMotion_C#v1	1	500
738	1	5	51	3	3	3	3	312	288	936	864	CoherentMotion_C#v1	1	500
819	1	6	61	3	3	3	3	368	232	1104	696	CoherentMotion_C#v1	1	500
941	1	0	5	0	0	3	3	31	569	93	1707	CoherentMotion_C#v1	1	500
822	1	4	42	0	0	3	3	256	344	768	1032	CoherentMotion_C#v1	1	500
656	1	5	51	0	0	3	3	312	288	936	864	CoherentMotion_C#v1	1	500
814	1	4	42	2	2	3	3	256	344	768	1032	CoherentMotion_C#v1	1	500
580	1	7	70	1	1	3	3	424	176	1272	528	CoherentMotion_C#v1	1	500
593	1	3	33	3	3	3	3	199	401	597	1203	CoherentMotion_C#v1	1	500
731	1	2	23	3	3	3	3	143	457	429	1371	CoherentMotion_C#v1	1	500
940	1	2	23	1	1	3	3	143	457	429	1371	CoherentMotion_C#v1	1	500
878	1	3	33	2	2	3	3	199	401	597	1203	CoherentMotion_C#v1	1	500
724	1	4	42	1	1	3	3	256	344	768	1032	CoherentMotion_C#v1	1	500
657	1	6	61	2	2	3	3	368	232	1104	696	CoherentMotion_C#v1	1	500
646	1	0	5	0	0	3	3	31	569	93	1707	CoherentMotion_C#v1	1	500
720	0	2	23	0	2	3	3	143	457	429	1371	CoherentMotion_C#v1	1	500
815	1	4	42	0	0	3	3	256	344	768	1032	CoherentMotion_C#v1	1	500
962	0	0	5	3	0	3	3	31	569	93	1707	CoherentMotion_C#v1	1	500
1367	1	3	33	2	2	3	3	199	401	597	1203	CoherentMotion_C#v1	1	500
623	1	4	42	3	3	3	3	256	344	768	1032	CoherentMotion_C#v1	1	500
845	1	5	51	2	2	3	3	312	288	936	864	CoherentMotion_C#v1	1	500
574	1	4	42	2	2	3	3	256	344	768	1032	CoherentMotion_C#v1	1	500
574	1	1	14	2	2	3	3	87	513	261	1539	CoherentMotion_C#v1	1	500
742	1	6	61	3	3	3	3	368	232	1104	696	CoherentMotion_C#v1	1	500
574	1	7	70	0	0	3	3	424	176	1272	528	CoherentMotion_C#v1	1	500
697	1	6	61	0	0	3	3	368	232	1104	696	CoherentMotion_C#v1	1	500
732	0	0	5	1	0	3	3	31	569	93	1707	CoherentMotion_C#v1	1	500
673	1	6	61	1	1	3	3	368	232	1104	696	CoherentMotion_C#v1	1	500
750	1	2	23	2	2	3	3	143	457	429	1371	CoherentMotion_C#v1	1	500
663	1	1	14	2	2	3	3	87	513	261	1539	CoherentMotion_C#v1	1	500
622	1	2	23	3	3	3	3	143	457	429	1371	CoherentMotion_C#v1	1	500
696	1	6	61	0	0	3	3	368	232	1104	696	CoherentMotion_C#v1	1	500
552	1	3	33	1	1	3	3	199	401	597	1203	CoherentMotion_C#v1	1	500
858	0	0	5	1	2	3	3	31	569	93	1707	CoherentMotion_C#v1	1	500
654	1	4	42	0	0	3	3	256	344	768	1032	CoherentMotion_C#v1	1	500
684	1	5	51	0	0	3	3	312	288	936	864	CoherentMotion_C#v1	1	500
714	0	0	5	2	0	3	3	31	569	93	1707	CoherentMotion_C#v1	1	500
802	1	5	51	3	3	3	3	312	288	936	864	CoherentMotion_C#v1	1	500
692	1	7	70	2	2	3	3	424	176	1272	528	CoherentMotion_C#v1	1	500
1233	0	1	14	0	1	3	3	87	513	261	1539	CoherentMotion_C#v1	1	500
943	1	6	61	3	3	3	3	368	232	1104	696	CoherentMotion_C#v1	1	500
683	1	5	51	3	3	3	3	312	288	936	864	CoherentMotion_C#v1	1	500
833	1	4	42	2	2	3	3	256	344	768	1032	CoherentMotion_C#v1	1	500
701	1	7	70	1	1	3	3	424	176	1272	528	CoherentMotion_C#v1	1	500
794	1	3	33	2	2	3	3	199	401	597	1203	CoherentMotion_C#v1	1	500
804	1	2	23	2	2	3	3	143	457	429	1371	CoherentMotion_C#v1	1	500
886	0	1	14	3	2	3	3	87	513	261	1539	CoherentMotion_C#v1	1	500
978	1	1	14	2	2	3	3	87	513	261	1539	CoherentMotion_C#v1	1	500
832	1	7	70	0	0	3	3	424	176	1272	528	CoherentMotion_C#v1	1	500
657	1	7	70	3	3	3	3	424	176	1272	528	CoherentMotion_C#v1	1	500
712	1	3	33	1	1	3	3	199	401	597	1203	CoherentMotion_C#v1	1	500
863	1	1	14	2	2	3	3	87	513	261	1539	CoherentMotion_C#v1	1	500
874	0	1	14	3	2	3	3	87	513	261	1539	CoherentMotion_C#v1	1	500
861	0	1	14	1	0	3	3	87	513	261	1539	CoherentMotion_C#v1	1	500
713	1	7	70	1	1	3	3	424	176	1272	528	CoherentMotion_C#v1	1	500
849	0	3	33	0	2	3	3	199	401	597	1203	CoherentMotion_C#v1	1	500
1115	1	3	33	3	3	3	3	199	401	597	1203	CoherentMotion_C#v1	1	500
725	1	7	70	1	1	3	3	424	176	1272	528	CoherentMotion_C#v1	1	500
956	0	0	5	0	2	3	3	31	569	93	1707	CoherentMotion_C#v1	1	500
947	1	3	33	1	1	3	3	199	401	597	1203	CoherentMotion_C#v1	1	500
790	1	0	5	3	3	3	3	31	569	93	1707	CoherentMotion_C#v1	1	500
857	1	5	51	0	0	3	3	312	288	936	864	CoherentMotion_C#v1	1	500
723	1	6	61	3	3	3	3	368	232	1104	696	CoherentMotion_C#v1	1	500
1075	1	0	5	0	0	3	3	31	569	93	1707	CoherentMotion_C#v1	1	500
804	1	5	51	3	3	3	3	312	288	936	864	CoherentMotion_C#v1	1	500
803	1	5	51	2	2	3	3	312	288	936	864	CoherentMotion_C#v1	1	500
671	1	0	5	1	1	3	3	31	569	93	1707	CoherentMotion_C#v1	1	500
780	1	4	42	2	2	3	3	256	344	768	1032	CoherentMotion_C#v1	1	500
776	1	5	51	1	1	3	3	312	288	936	864	CoherentMotion_C#v1	1	500
649	1	0	5	3	3	3	3	31	569	93	1707	CoherentMotion_C#v1	1	500
723	1	2	23	1	1	3	3	143	457	429	1371	CoherentMotion_C#v1	1	500
2558	0	0	5	0	3	3	3	31	569	93	1707	CoherentMotion_C#v1	1	500
689	1	7	70	0	0	3	3	424	176	1272	528	CoherentMotion_C#v1	1	500
987	1	2	23	2	2	3	3	143	457	429	1371	CoherentMotion_C#v1	1	500
1856	1	1	14	3	3	3	3	87	513	261	1539	CoherentMotion_C#v1	1	500
1422	0	1	14	3	2	3	3	87	513	261	1539	CoherentMotion_C#v1	1	500
791	1	3	33	1	1	3	3	199	401	597	1203	CoherentMotion_C#v1	1	500
761	1	2	23	3	3	3	3	143	457	429	1371	CoherentMotion_C#v1	1	500
842	1	6	61	1	1	3	3	368	232	1104	696	CoherentMotion_C#v1	1	500
756	1	5	51	2	2	3	3	312	288	936	864	CoherentMotion_C#v1	1	500
699	1	1	14	3	3	3	3	87	513	261	1539	CoherentMotion_C#v1	1	500
1067	1	5	51	0	0	3	3	312	288	936	864	CoherentMotion_C#v1	1	500
1387	0	1	14	2	1	3	3	87	513	261	1539	CoherentMotion_C#v1	1	500
762	1	6	61	3	3	3	3	368	232	1104	696	CoherentMotion_C#v1	1	500
883	1	4	42	0	0	3	3	256	344	768	1032	CoherentMotion_C#v1	1	500
1056	1	1	14	1	1	3	3	87	513	261	1539	CoherentMotion_C#v1	1	500
744	1	6	61	2	2	3	3	368	232	1104	696	CoherentMotion_C#v1	1	500
1024	1	0	5	3	3	3	3	31	569	93	1707	CoherentMotion_C#v1	1	500
655	1	6	61	0	0	3	3	368	232	1104	696	CoherentMotion_C#v1	1	500
1005	0	1	14	0	1	3	3	87	513	261	1539	CoherentMotion_C#v1	1	500
1248	0	5	51	0	3	3	3	312	288	936	864	CoherentMotion_C#v1	1	500
817	1	5	51	1	1	3	3	312	288	936	864	CoherentMotion_C#v1	1	500
778	1	5	51	3	3	3	3	312	288	936	864	CoherentMotion_C#v1	1	500
778	1	6	61	2	2	3	3	368	232	1104	696	CoherentMotion_C#v1	1	500
763	0	1	14	1	0	3	3	87	513	261	1539	CoherentMotion_C#v1	1	500
684	1	7	70	1	1	3	3	424	176	1272	528	CoherentMotion_C#v1	1	500
1570	1	2	23	3	3	3	3	143	457	429	1371	CoherentMotion_C#v1	1	500
1063	1	2	23	1	1	3	3	143	457	429	1371	CoherentMotion_C#v1	1	500
1272	0	0	5	3	0	3	3	31	569	93	1707	CoherentMotion_C#v1	1	500
830	1	7	70	2	2	3	3	424	176	1272	528	CoherentMotion_C#v1	1	500
694	1	2	23	3	3	3	3	143	457	429	1371	CoherentMotion_C#v1	1	500
1782	0	0	5	2	0	3	3	31	569	93	1707	CoherentMotion_C#v1	1	500
1956	1	0	5	1	1	3	3	31	569	93	1707	CoherentMotion_C#v1	1	500
855	1	7	70	0	0	3	3	424	176	1272	528	CoherentMotion_C#v1	1	500
835	1	3	33	1	1	3	3	199	401	597	1203	CoherentMotion_C#v1	1	500
1155	0	0	5	1	0	3	3	31	569	93	1707	CoherentMotion_C#v1	1	500
758	1	6	61	1	1	3	3	368	232	1104	696	CoherentMotion_C#v1	1	500
1056	0	2	23	1	2	3	3	143	457	429	1371	CoherentMotion_C#v1	1	500
712	1	7	70	1	1	3	3	424	176	1272	528	CoherentMotion_C#v1	1	500
1038	1	5	51	3	3	3	3	312	288	936	864	CoherentMotion_C#v1	1	500
884	1	3	33	2	2	3	3	199	401	597	1203	CoherentMotion_C#v1	1	500
650	1	4	42	0	0	3	3	256	344	768	1032	CoherentMotion_C#v1	1	500
623	1	5	51	1	1	3	3	312	288	936	864	CoherentMotion_C#v1	1	500
900	1	3	33	0	0	3	3	199	401	597	1203	CoherentMotion_C#v1	1	500
796	1	5	51	0	0	3	3	312	288	936	864	CoherentMotion_C#v1	1	500
1138	0	0	5	0	3	3	3	31	569	93	1707	CoherentMotion_C#v1	1	500
1299	1	3	33	3	3	3	3	199	401	597	1203	CoherentMotion_C#v1	1	500
1290	0	0	5	3	0	3	3	31	569	93	1707	CoherentMotion_C#v1	1	500
950	0	0	5	1	2	3	3	31	569	93	1707	CoherentMotion_C#v1	1	500
779	1	7	70	1	1	3	3	424	176	1272	528	CoherentMotion_C#v1	1	500
885	1	3	33	0	0	3	3	199	401	597	1203	CoherentMotion_C#v1	1	500
881	1	3	33	0	0	3	3	199	401	597	1203	CoherentMotion_C#v1	1	500
756	1	5	51	1	1	3	3	312	288	936	864	CoherentMotion_C#v1	1	500
773	1	7	70	1	1	3	3	424	176	1272	528	CoherentMotion_C#v1	1	500
966	0	1	14	1	3	3	3	87	513	261	1539	CoherentMotion_C#v1	1	500
1068	1	0	5	0	0	3	3	31	569	93	1707	CoherentMotion_C#v1	1	500
973	1	3	33	2	2	3	3	199	401	597	1203	CoherentMotion_C#v1	1	500
792	1	4	42	2	2	3	3	256	344	768	1032	CoherentMotion_C#v1	1	500
682	1	3	33	3	3	3	3	199	401	597	1203	CoherentMotion_C#v1	1	500
649	0	0	5	3	0	3	3	31	569	93	1707	CoherentMotion_C#v1	1	500
1011	1	3	33	3	3	3	3	199	401	597	1203	CoherentMotion_C#v1	1	500
782	1	3	33	0	0	3	3	199	401	597	1203	CoherentMotion_C#v1	1	500
758	1	7	70	3	3	3	3	424	176	1272	528	CoherentMotion_C#v1	1	500
638	1	7	70	0	0	3	3	424	176	1272	528	CoherentMotion_C#v1	1	500
645	1	4	42	1	1	3	3	256	344	768	1032	CoherentMotion_C#v1	1	500
593	1	3	33	1	1	3	3	199	401	597	1203	CoherentMotion_C#v1	1	500
718	0	0	5	0	1	3	3	31	569	93	1707	CoherentMotion_C#v1	1	500
644	1	3	33	0	0	3	3	199	401	597	1203	CoherentMotion_C#v1	1	500
650	1	7	70	0	0	3	3	424	176	1272	528	CoherentMotion_C#v1	1	500
1039	0	1	14	2	0	3	3	87	513	261	1539	CoherentMotion_C#v1	1	500
726	1	4	42	0	0	3	3	256	344	768	1032	CoherentMotion_C#v1	1	500
894	0	3	33	0	1	3	3	199	401	597	1203	CoherentMotion_C#v1	1	500
1747	0	1	14	1	0	3	3	87	513	261	1539	CoherentMotion_C#v1	1	500
963	1	2	23	3	3	3	3	143	457	429	1371	CoherentMotion_C#v1	1	500
982	1	3	33	3	3	3	3	199	401	597	1203	CoherentMotion_C#v1	1	500
1005	1	3	33	2	2	3	3	199	401	597	1203	CoherentMotion_C#v1	1	500
822	1	5	51	1	1	3	3	312	288	936	864	CoherentMotion_C#v1	1	500
677	0	1	14	1	0	3	3	87	513	261	1539	CoherentMotion_C#v1	1	500
718	1	6	61	2	2	3	3	368	232	1104	696	CoherentMotion_C#v1	1	500
1365	0	1	14	2	0	3	3	87	513	261	1539	CoherentMotion_C#v1	1	500
1237	0	0	5	3	2	3	3	31	569	93	1707	CoherentMotion_C#v1	1	500
819	1	5	51	0	0	3	3	312	288	936	864	CoherentMotion_C#v1	1	500
964	1	1	14	2	2	3	3	87	513	261	1539	CoherentMotion_C#v1	1	500
746	1	6	61	1	1	3	3	368	232	1104	696	CoherentMotion_C#v1	1	500
1194	1	1	14	0	0	3	3	87	513	261	1539	CoherentMotion_C#v1	1	500
796	1	6	61	3	3	3	3	368	232	1104	696	CoherentMotion_C#v1	1	500
823	1	6	61	2	2	3	3	368	232	1104	696	CoherentMotion_C#v1	1	500
1072	1	2	23	0	0	3	3	143	457	429	1371	CoherentMotion_C#v1	1	500
761	1	4	42	0	0	3	3	256	344	768	1032	CoherentMotion_C#v1	1	500
728	1	6	61	1	1	3	3	368	232	1104	696	CoherentMotion_C#v1	1	500
626	1	4	42	3	3	3	3	256	344	768	1032	CoherentMotion_C#v1	1	500
542	1	1	14	0	0	3	3	87	513	261	1539	CoherentMotion_C#v1	1	500
1272	1	2	23	3	3	3	3	143	457	429	1371	CoherentMotion_C#v1	1	500
959	1	7	70	2	2	3	3	424	176	1272	528	CoherentMotion_C#v1	1	500
1020	1	2	23	3	3	3	3	143	457	429	1371	CoherentMotion_C#v1	1	500
699	1	5	51	1	1	3	3	312	288	936	864	CoherentMotion_C#v1	1	500
553	1	6	61	0	0	3	3	368	232	1104	696	CoherentMotion_C#v1	1	500
716	1	4	42	3	3	3	3	256	344	768	1032	CoherentMotion_C#v1	1	500
941	1	0	5	0	0	3	3	31	569	93	1707	CoherentMotion_C#v1	1	500
673	1	5	51	0	0	3	3	312	288	936	864	CoherentMotion_C#v1	1	500
703	1	4	42	1	1	3	3	256	344	768	1032	CoherentMotion_C#v1	1	500
551	1	1	14	0	0	3	3	87	513	261	1539	CoherentMotion_C#v1	1	500
681	1	6	61	1	1	3	3	368	232	1104	696	CoherentMotion_C#v1	1	500
752	0	0	5	1	0	3	3	31	569	93	1707	CoherentMotion_C#v1	1	500
872	1	3	33	3	3	3	3	199	401	597	1203	CoherentMotion_C#v1	1	500
660	1	2	23	0	0	3	3	143	457	429	1371	CoherentMotion_C#v1	1	500
929	0	2	23	1	3	3	3	143	457	429	1371	CoherentMotion_C#v1	1	500
583	1	6	61	0	0	3	3	368	232	1104	696	CoherentMotion_C#v1	1	500
803	1	6	61	2	2	3	3	368	232	1104	696	CoherentMotion_C#v1	1	500
707	1	7	70	3	3	3	3	424	176	1272	528	CoherentMotion_C#v1	1	500
754	1	2	23	0	0	3	3	143	457	429	1371	CoherentMotion_C#v1	1	500
711	1	7	70	2	2	3	3	424	176	1272	528	CoherentMotion_C#v1	1	500
1322	0	0	5	2	1	3	3	31	569	93	1707	CoherentMotion_C#v1	1	500
990	0	0	5	2	0	3	3	31	569	93	1707	CoherentMotion_C#v1	1	500
1751	0	2	23	0	3	3	3	143	457	429	1371	CoherentMotion_C#v1	1	500
1305	1	0	5	0	0	3	3	31	569	93	1707	CoherentMotion_C#v1	1	500
1097	0	3	33	3	0	3	3	199	401	597	1203	CoherentMotion_C#v1	1	500
1456	1	4	42	1	1	3	3	256	344	768	1032	CoherentMotion_C#v1	1	500
1274	1	4	42	1	1	3	3	256	344	768	1032	CoherentMotion_C#v1	1	500
1960	0	1	14	2	3	3	3	87	513	261	1539	CoherentMotion_C#v1	1	500
1048	1	2	23	2	2	3	3	143	457	429	1371	CoherentMotion_C#v1	1	500
806	1	6	61	2	2	3	3	368	232	1104	696	CoherentMotion_C#v1	1	500
705	1	7	70	1	1	3	3	424	176	1272	528	CoherentMotion_C#v1	1	500
745	0	1	14	1	0	3	3	87	513	261	1539	CoherentMotion_C#v1	1	500
713	1	6	61	3	3	3	3	368	232	1104	696	CoherentMotion_C#v1	1	500
680	1	6	61	3	3	3	3	368	232	1104	696	CoherentMotion_C#v1	1	500
862	1	2	23	3	3	3	3	143	457	429	1371	CoherentMotion_C#v1	1	500
864	1	6	61	1	1	3	3	368	232	1104	696	CoherentMotion_C#v1	1	500
690	1	7	70	1	1	3	3	424	176	1272	528	CoherentMotion_C#v1	1	500
722	1	5	51	0	0	3	3	312	288	936	864	CoherentMotion_C#v1	1	500
977	1	1	14	3	3	3	3	87	513	261	1539	CoherentMotion_C#v1	1	500
580	1	5	51	0	0	3	3	312	288	936	864	CoherentMotion_C#v1	1	500
1200	0	0	5	2	1	3	3	31	569	93	1707	CoherentMotion_C#v1	1	500
1024	1	5	51	3	3	3	3	312	288	936	864	CoherentMotion_C#v1	1	500
699	1	7	70	0	0	3	3	424	176	1272	528	CoherentMotion_C#v1	1	500
1413	0	3	33	1	2	3	3	199	401	597	1203	CoherentMotion_C#v1	1	500
870	1	6	61	2	2	3	3	368	232	1104	696	CoherentMotion_C#v1	1	500
993	1	4	42	2	2	3	3	256	344	768	1032	CoherentMotion_C#v1	1	500
776	1	7	70	3	3	3	3	424	176	1272	528	CoherentMotion_C#v1	1	500
701	1	7	70	0	0	3	3	424	176	1272	528	CoherentMotion_C#v1	1	500
1052	1	3	33	1	1	3	3	199	401	597	1203	CoherentMotion_C#v1	1	500
789	1	6	61	3	3	3	3	368	232	1104	696	CoherentMotion_C#v1	1	500
842	1	2	23	1	1	3	3	143	457	429	1371	CoherentMotion_C#v1	1	500
652	1	6	61	1	1	3	3	368	232	1104	696	CoherentMotion_C#v1	1	500
657	1	4	42	1	1	3	3	256	344	768	1032	CoherentMotion_C#v1	1	500
894	1	3	33	1	1	3	3	199	401	597	1203	CoherentMotion_C#v1	1	500
1105	0	0	5	2	0	3	3	31	569	93	1707	CoherentMotion_C#v1	1	500
1313	1	0	5	3	3	3	3	31	569	93	1707	CoherentMotion_C#v1	1	500
999	1	2	23	0	0	3	3	143	457	429	1371	CoherentMotion_C#v1	1	500
760	1	3	33	2	2	3	3	199	401	597	1203	CoherentMotion_C#v1	1	500
785	1	2	23	0	0	3	3	143	457	429	1371	CoherentMotion_C#v1	1	500
635	1	6	61	2	2	3	3	368	232	1104	696	CoherentMotion_C#v1	1	500
1080	1	1	14	3	3	3	3	87	513	261	1539	CoherentMotion_C#v1	1	500
912	1	6	61	2	2	3	3	368	232	1104	696	CoherentMotion_C#v1	1	500
1198	1	5	51	2	2	3	3	312	288	936	864	CoherentMotion_C#v1	1	500
761	1	5	51	0	0	3	3	312	288	936	864	CoherentMotion_C#v1	1	500
946	1	2	23	1	1	3	3	143	457	429	1371	CoherentMotion_C#v1	1	500
785	0	2	23	2	0	3	3	143	457	429	1371	CoherentMotion_C#v1	1	500
906	0	1	14	1	2	3	3	87	513	261	1539	CoherentMotion_C#v1	1	500
1487	0	1	14	2	3	3	3	87	513	261	1539	CoherentMotion_C#v1	1	500
590	1	6	61	0	0	3	3	368	232	1104	696	CoherentMotion_C#v1	1	500
606	1	4	42	0	0	3	3	256	344	768	1032	CoherentMotion_C#v1	1	500
524	1	6	61	0	0	3	3	368	232	1104	696	CoherentMotion_C#v1	1	500
854	0	1	14	3	0	3	3	87	513	261	1539	CoherentMotion_C#v1	1	500
568	1	5	51	3	3	3	3	312	288	936	864	CoherentMotion_C#v1	1	500
661	1	4	42	3	3	3	3	256	344	768	1032	CoherentMotion_C#v1	1	500
873	1	4	42	2	2	3	3	256	344	768	1032	CoherentMotion_C#v1	1	500
878	1	7	70	2	2	3	3	424	176	1272	528	CoherentMotion_C#v1	1	500
742	1	6	61	3	3	3	3	368	232	1104	696	CoherentMotion_C#v1	1	500
776	1	7	70	2	2	3	3	424	176	1272	528	CoherentMotion_C#v1	1	500
856	1	2	23	2	2	3	3	143	457	429	1371	CoherentMotion_C#v1	1	500
621	1	5	51	1	1	3	3	312	288	936	864	CoherentMotion_C#v1	1	500
578	1	4	42	0	0	3	3	256	344	768	1032	CoherentMotion_C#v1	1	500
1122	1	0	5	2	2	3	3	31	569	93	1707	CoherentMotion_C#v1	1	500
702	1	4	42	0	0	3	3	256	344	768	1032	CoherentMotion_C#v1	1	500
726	1	3	33	1	1	3	3	199	401	597	1203	CoherentMotion_C#v1	1	500
1774	1	5	51	1	1	3	3	312	288	936	864	CoherentMotion_C#v1	1	500
662	1	5	51	1	1	3	3	312	288	936	864	CoherentMotion_C#v1	1	500
773	1	3	33	2	2	3	3	199	401	597	1203	CoherentMotion_C#v1	1	500
811	1	2	23	3	3	3	3	143	457	429	1371	CoherentMotion_C#v1	1	500
809	1	2	23	1	1	3	3	143	457	429	1371	CoherentMotion_C#v1	1	500
769	1	3	33	1	1	3	3	199	401	597	1203	CoherentMotion_C#v1	1	500
1122	1	4	42	1	1	3	3	256	344	768	1032	CoherentMotion_C#v1	1	500
1140	0	0	5	1	3	3	3	31	569	93	1707	CoherentMotion_C#v1	1	500
4284	1	7	70	0	0	3	3	424	176	1272	528	CoherentMotion_C#v1	1	500
1017	1	1	14	0	0	3	3	87	513	261	1539	CoherentMotion_C#v1	1	500
720	1	7	70	0	0	3	3	424	176	1272	528	CoherentMotion_C#v1	1	500
975	1	4	42	2	2	3	3	256	344	768	1032	CoherentMotion_C#v1	1	500
596	1	7	70	3	3	3	3	424	176	1272	528	CoherentMotion_C#v1	1	500
673	1	7	70	0	0	3	3	424	176	1272	528	CoherentMotion_C#v1	1	500
893	1	2	23	0	0	3	3	143	457	429	1371	CoherentMotion_C#v1	1	500
851	0	0	5	2	0	3	3	31	569	93	1707	CoherentMotion_C#v1	1	500
1094	1	1	14	2	2	3	3	87	513	261	1539	CoherentMotion_C#v1	1	500
916	1	1	14	2	2	3	3	87	513	261	1539	CoherentMotion_C#v1	1	500
691	1	6	61	1	1	3	3	368	232	1104	696	CoherentMotion_C#v1	1	500
617	1	5	51	0	0	3	3	312	288	936	864	CoherentMotion_C#v1	1	500
662	1	0	5	3	3	3	3	31	569	93	1707	CoherentMotion_C#v1	1	500
645	1	7	70	1	1	3	3	424	176	1272	528	CoherentMotion_C#v1	1	500
1189	0	0	5	1	3	3	3	31	569	93	1707	CoherentMotion_C#v1	1	500
645	1	4	42	3	3	3	3	256	344	768	1032	CoherentMotion_C#v1	1	500
766	1	3	33	3	3	3	3	199	401	597	1203	CoherentMotion_C#v1	1	500
958	1	1	14	3	3	3	3	87	513	261	1539	CoherentMotion_C#v1	1	500
716	1	4	42	3	3	3	3	256	344	768	1032	CoherentMotion_C#v1	1	500
907	0	3	33	1	3	3	3	199	401	597	1203	CoherentMotion_C#v1	1	500
758	1	7	70	0	0	3	3	424	176	1272	528	CoherentMotion_C#v1	1	500
619	1	4	42	1	1	3	3	256	344	768	1032	CoherentMotion_C#v1	1	500
635	1	6	61	3	3	3	3	368	232	1104	696	CoherentMotion_C#v1	1	500
526	1	6	61	0	0	3	3	368	232	1104	696	CoherentMotion_C#v1	1	500
891	1	1	14	3	3	3	3	87	513	261	1539	CoherentMotion_C#v1	1	500
567	1	7	70	3	3	3	3	424	176	1272	528	CoherentMotion_C#v1	1	500
575	1	1	14	3	3	3	3	87	513	261	1539	CoherentMotion_C#v1	1	500
662	1	3	33	0	0	3	3	199	401	597	1203	CoherentMotion_C#v1	1	500
684	1	4	42	0	0	3	3	256	344	768	1032	CoherentMotion_C#v1	1	500
746	0	0	5	0	3	3	3	31	569	93	1707	CoherentMotion_C#v1	1	500
875	1	2	23	2	2	3	3	143	457	429	1371	CoherentMotion_C#v1	1	500
1621	0	2	23	1	3	3	3	143	457	429	1371	CoherentMotion_C#v1	1	500
1459	1	4	42	2	2	3	3	256	344	768	1032	CoherentMotion_C#v1	1	500
790	1	7	70	3	3	3	3	424	176	1272	528	CoherentMotion_C#v1	1	500
902	1	2	23	0	0	3	3	143	457	429	1371	CoherentMotion_C#v1	1	500
771	1	4	42	3	3	3	3	256	344	768	1032	CoherentMotion_C#v1	1	500
900	1	0	5	0	0	3	3	31	569	93	1707	CoherentMotion_C#v1	1	500
960	1	2	23	0	0	3	3	143	457	429	1371	CoherentMotion_C#v1	1	500
773	1	1	14	0	0	3	3	87	513	261	1539	CoherentMotion_C#v1	1	500
870	0	0	5	1	0	3	3	31	569	93	1707	CoherentMotion_C#v1	1	500
1033	1	7	70	2	2	3	3	424	176	1272	528	CoherentMotion_C#v1	1	500
841	1	4	42	2	2	3	3	256	344	768	1032	CoherentMotion_C#v1	1	500
911	1	7	70	2	2	3	3	424	176	1272	528	CoherentMotion_C#v1	1	500
846	1	1	14	2	2	3	3	87	513	261	1539	CoherentMotion_C#v1	1	500
938	1	5	51	0	0	3	3	312	288	936	864	CoherentMotion_C#v1	1	500
1275	0	2	23	0	3	3	3	143	457	429	1371	CoherentMotion_C#v1	1	500
581	1	4	42	0	0	3	3	256	344	768	1032	CoherentMotion_C#v1	1	500
758	1	4	42	1	1	3	3	256	344	768	1032	CoherentMotion_C#v1	1	500
1464	0	2	23	2	0	3	3	143	457	429	1371	CoherentMotion_C#v1	1	500
731	1	6	61	3	3	3	3	368	232	1104	696	CoherentMotion_C#v1	1	500
699	1	7	70	1	1	3	3	424	176	1272	528	CoherentMotion_C#v1	1	500
698	1	3	33	0	0	3	3	199	401	597	1203	CoherentMotion_C#v1	1	500
833	1	7	70	0	0	3	3	424	176	1272	528	CoherentMotion_C#v1	1	500
615	1	0	5	0	0	3	3	31	569	93	1707	CoherentMotion_C#v1	1	500
663	0	2	23	1	0	3	3	143	457	429	1371	CoherentMotion_C#v1	1	500
874	1	2	23	3	3	3	3	143	457	429	1371	CoherentMotion_C#v1	1	500
761	1	5	51	2	2	3	3	312	288	936	864	CoherentMotion_C#v1	1	500
850	1	4	42	0	0	3	3	256	344	768	1032	CoherentMotion_C#v1	1	500
868	0	1	14	3	0	3	3	87	513	261	1539	CoherentMotion_C#v1	1	500
1063	0	2	23	3	2	3	3	143	457	429	1371	CoherentMotion_C#v1	1	500
702	1	5	51	1	1	3	3	312	288	936	864	CoherentMotion_C#v1	1	500
949	1	6	61	2	2	3	3	368	232	1104	696	CoherentMotion_C#v1	1	500
1106	0	3	33	1	3	3	3	199	401	597	1203	CoherentMotion_C#v1	1	500
813	1	5	51	1	1	3	3	312	288	936	864	CoherentMotion_C#v1	1	500
1039	1	1	14	2	2	3	3	87	513	261	1539	CoherentMotion_C#v1	1	500
629	1	5	51	0	0	3	3	312	288	936	864	CoherentMotion_C#v1	1	500
603	1	6	61	1	1	3	3	368	232	1104	696	CoherentMotion_C#v1	1	500
711	1	7	70	2	2	3	3	424	176	1272	528	CoherentMotion_C#v1	1	500
630	1	5	51	0	0	3	3	312	288	936	864	CoherentMotion_C#v1	1	500
650	1	2	23	3	3	3	3	143	457	429	1371	CoherentMotion_C#v1	1	500
729	1	7	70	0	0	3	3	424	176	1272	528	CoherentMotion_C#v1	1	500
537	1	7	70	1	1	3	3	424	176	1272	528	CoherentMotion_C#v1	1	500
931	1	1	14	3	3	3	3	87	513	261	1539	CoherentMotion_C#v1	1	500
873	0	1	14	0	2	3	3	87	513	261	1539	CoherentMotion_C#v1	1	500
1724	0	4	42	2	0	3	3	256	344	768	1032	CoherentMotion_C#v1	1	500
925	1	7	70	1	1	3	3	424	176	1272	528	CoherentMotion_C#v1	1	500
622	1	6	61	0	0	3	3	368	232	1104	696	CoherentMotion_C#v1	1	500
572	0	0	5	2	3	3	3	31	569	93	1707	CoherentMotion_C#v1	1	500
1008	1	3	33	3	3	3	3	199	401	597	1203	CoherentMotion_C#v1	1	500
728	1	3	33	3	3	3	3	199	401	597	1203	CoherentMotion_C#v1	1	500
1416	1	0	5	0	0	3	3	31	569	93	1707	CoherentMotion_C#v1	1	500
1320	0	1	14	1	2	3	3	87	513	261	1539	CoherentMotion_C#v1	1	500
672	1	4	42	0	0	3	3	256	344	768	1032	CoherentMotion_C#v1	1	500
1045	0	0	5	3	0	3	3	31	569	93	1707	CoherentMotion_C#v1	1	500
1094	1	2	23	0	0	3	3	143	457	429	1371	CoherentMotion_C#v1	1	500
949	1	2	23	2	2	3	3	143	457	429	1371	CoherentMotion_C#v1	1	500
659	0	1	14	0	2	3	3	87	513	261	1539	CoherentMotion_C#v1	1	500
1151	1	6	61	0	0	3	3	368	232	1104	696	CoherentMotion_C#v1	1	500
987	1	5	51	1	1	3	3	312	288	936	864	CoherentMotion_C#v1	1	500
673	0	1	14	2	3	3	3	87	513	261	1539	CoherentMotion_C#v1	1	500
1128	0	1	14	0	2	3	3	87	513	261	1539	CoherentMotion_C#v1	1	500
945	0	0	5	3	0	3	3	31	569	93	1707	CoherentMotion_C#v1	1	500
1167	1	3	33	3	3	3	3	199	401	597	1203	CoherentMotion_C#v1	1	500
834	1	3	33	1	1	3	3	199	401	597	1203	CoherentMotion_C#v1	1	500
698	1	5	51	0	0	3	3	312	288	936	864	CoherentMotion_C#v1	1	500
697	1	4	42	2	2	3	3	256	344	768	1032	CoherentMotion_C#v1	1	500
741	1	6	61	0	0	3	3	368	232	1104	696	CoherentMotion_C#v1	1	500
942	1	1	14	2	2	3	3	87	513	261	1539	CoherentMotion_C#v1	1	500
574	1	7	70	0	0	3	3	424	176	1272	528	CoherentMotion_C#v1	1	500
1057	1	6	61	0	0	3	3	368	232	1104	696	CoherentMotion_C#v1	1	500
609	1	3	33	0	0	3	3	199	401	597	1203	CoherentMotion_C#v1	1	500
766	1	3	33	2	2	3	3	199	401	597	1203	CoherentMotion_C#v1	1	500
624	1	7	70	1	1	3	3	424	176	1272	528	CoherentMotion_C#v1	1	500
3442	0	2	23	3	0	3	3	143	457	429	1371	CoherentMotion_C#v1	1	500
1599	0	0	5	0	1	3	3	31	569	93	1707	CoherentMotion_C#v1	1	500
1726	0	1	14	3	2	3	3	87	513	261	1539	CoherentMotion_C#v1	1	500
760	1	6	61	1	1	3	3	368	232	1104	696	CoherentMotion_C#v1	1	500
791	1	2	23	0	0	3	3	143	457	429	1371	CoherentMotion_C#v1	1	500
546	1	7	70	3	3	3	3	424	176	1272	528	CoherentMotion_C#v1	1	500
645	1	4	42	0	0	3	3	256	344	768	1032	CoherentMotion_C#v1	1	500
689	1	4	42	3	3	3	3	256	344	768	1032	CoherentMotion_C#v1	1	500
525	0	0	5	3	1	3	3	31	569	93	1707	CoherentMotion_C#v1	1	500
1107	1	2	23	3	3	3	3	143	457	429	1371	CoherentMotion_C#v1	1	500
