# Supplementary material for: The Leuven Embedded Figures Test (L-EFT): measuring perception, intelligence or executive function?
Source: PeerJ. 2018 Mar 26;6:e4524. doi: 10.7717/peerj.4524 (PMC5875396; doi:10.7717/peerj.4524)
Supplement: Supplemental Information 9 [file peerj-06-4524-s009.zip › Study 1/CoherentMotion/121180CoherentMotion.csv]

ReactionTime	Accuracy	CoherenceLevel	CoherenceValue	StimDirection	RespDirection	G_MeanCoherentSpeed	G_MeanRandomSpeed	TotalCoherent	TotalRandom	TotalCoherentSpeed	TotalRandomSpeed	TestID	MainPrac	MotionDuration
4194	0	2	23	0	1	3	3	143	457	429	1371	CoherentMotion_C#v1	0	1000
2325	0	2	23	2	0	3	3	143	457	429	1371	CoherentMotion_C#v1	0	1000
2078	1	2	23	1	1	3	3	143	457	429	1371	CoherentMotion_C#v1	0	1000
1768	1	7	70	0	0	3	3	424	176	1272	528	CoherentMotion_C#v1	0	1000
1323	1	7	70	2	2	3	3	424	176	1272	528	CoherentMotion_C#v1	0	1000
2470	0	5	51	0	3	3	3	312	288	936	864	CoherentMotion_C#v1	0	1000
1694	1	5	51	2	2	3	3	312	288	936	864	CoherentMotion_C#v1	0	1000
1551	1	7	70	2	2	3	3	424	176	1272	528	CoherentMotion_C#v1	0	1000
1532	1	3	33	3	3	3	3	199	401	597	1203	CoherentMotion_C#v1	0	1000
1360	1	7	70	2	2	3	3	424	176	1272	528	CoherentMotion_C#v1	0	1000
1512	1	1	14	1	1	3	3	87	513	261	1539	CoherentMotion_C#v1	0	1000
1061	1	6	61	2	2	3	3	368	232	1104	696	CoherentMotion_C#v1	0	1000
1173	1	7	70	3	3	3	3	424	176	1272	528	CoherentMotion_C#v1	0	1000
2661	1	4	42	0	0	3	3	256	344	768	1032	CoherentMotion_C#v1	0	1000
1456	0	0	5	2	0	3	3	31	569	93	1707	CoherentMotion_C#v1	0	1000
1073	1	6	61	0	0	3	3	368	232	1104	696	CoherentMotion_C#v1	0	1000
1267	1	7	70	3	3	3	3	424	176	1272	528	CoherentMotion_C#v1	0	1000
1824	0	3	33	1	2	3	3	199	401	597	1203	CoherentMotion_C#v1	0	1000
1612	0	0	5	2	3	3	3	31	569	93	1707	CoherentMotion_C#v1	0	1000
3217	1	7	70	0	0	3	3	424	176	1272	528	CoherentMotion_C#v1	0	1000
1632	1	3	33	0	0	3	3	199	401	597	1203	CoherentMotion_C#v1	0	1000
1422	0	0	5	0	2	3	3	31	569	93	1707	CoherentMotion_C#v1	0	1000
1215	0	1	14	2	0	3	3	87	513	261	1539	CoherentMotion_C#v1	0	1000
1358	1	5	51	0	0	3	3	312	288	936	864	CoherentMotion_C#v1	0	1000
1485	1	5	51	2	2	3	3	312	288	936	864	CoherentMotion_C#v1	0	1000
1296	0	0	5	1	3	3	3	31	569	93	1707	CoherentMotion_C#v1	0	1000
1566	0	0	5	3	0	3	3	31	569	93	1707	CoherentMotion_C#v1	0	1000
1611	1	5	51	2	2	3	3	312	288	936	864	CoherentMotion_C#v1	0	1000
1872	1	2	23	0	0	3	3	143	457	429	1371	CoherentMotion_C#v1	0	1000
1523	0	3	33	1	3	3	3	199	401	597	1203	CoherentMotion_C#v1	0	1000
1563	1	4	42	3	3	3	3	256	344	768	1032	CoherentMotion_C#v1	0	1000
1871	0	4	42	2	1	3	3	256	344	768	1032	CoherentMotion_C#v1	0	1000
1564	1	7	70	2	2	3	3	424	176	1272	528	CoherentMotion_C#v1	0	1000
1784	0	3	33	2	0	3	3	199	401	597	1203	CoherentMotion_C#v1	0	1000
1714	0	0	5	0	2	3	3	31	569	93	1707	CoherentMotion_C#v1	0	1000
1331	1	7	70	0	0	3	3	424	176	1272	528	CoherentMotion_C#v1	0	1000
1556	1	6	61	3	3	3	3	368	232	1104	696	CoherentMotion_C#v1	0	1000
1665	1	2	23	1	1	3	3	143	457	429	1371	CoherentMotion_C#v1	0	1000
1568	0	6	61	2	0	3	3	368	232	1104	696	CoherentMotion_C#v1	0	1000
1430	1	4	42	1	1	3	3	256	344	768	1032	CoherentMotion_C#v1	0	1000
2112	1	7	70	2	2	3	3	424	176	1272	528	CoherentMotion_C#v1	0	1000
1529	1	7	70	2	2	3	3	424	176	1272	528	CoherentMotion_C#v1	0	1000
1773	0	0	5	3	0	3	3	31	569	93	1707	CoherentMotion_C#v1	0	1000
1559	1	7	70	1	1	3	3	424	176	1272	528	CoherentMotion_C#v1	0	1000
1526	1	5	51	2	2	3	3	312	288	936	864	CoherentMotion_C#v1	0	1000
1910	1	2	23	3	3	3	3	143	457	429	1371	CoherentMotion_C#v1	0	1000
1543	1	5	51	2	2	3	3	312	288	936	864	CoherentMotion_C#v1	0	1000
1556	1	7	70	0	0	3	3	424	176	1272	528	CoherentMotion_C#v1	0	1000
1640	0	4	42	2	0	3	3	256	344	768	1032	CoherentMotion_C#v1	0	1000
1691	1	3	33	3	3	3	3	199	401	597	1203	CoherentMotion_C#v1	0	1000
1647	0	1	14	3	0	3	3	87	513	261	1539	CoherentMotion_C#v1	0	1000
1445	0	2	23	0	3	3	3	143	457	429	1371	CoherentMotion_C#v1	0	1000
1665	0	6	61	3	1	3	3	368	232	1104	696	CoherentMotion_C#v1	0	1000
1385	1	4	42	0	0	3	3	256	344	768	1032	CoherentMotion_C#v1	0	1000
1537	0	1	14	1	2	3	3	87	513	261	1539	CoherentMotion_C#v1	0	1000
1550	0	0	5	0	3	3	3	31	569	93	1707	CoherentMotion_C#v1	0	1000
1590	0	1	14	0	3	3	3	87	513	261	1539	CoherentMotion_C#v1	0	1000
1408	1	6	61	2	2	3	3	368	232	1104	696	CoherentMotion_C#v1	0	1000
1425	1	4	42	1	1	3	3	256	344	768	1032	CoherentMotion_C#v1	0	1000
1483	0	0	5	2	0	3	3	31	569	93	1707	CoherentMotion_C#v1	0	1000
1509	1	5	51	3	3	3	3	312	288	936	864	CoherentMotion_C#v1	0	1000
1609	0	2	23	1	2	3	3	143	457	429	1371	CoherentMotion_C#v1	0	1000
1471	0	3	33	1	0	3	3	199	401	597	1203	CoherentMotion_C#v1	0	1000
1130	1	4	42	0	0	3	3	256	344	768	1032	CoherentMotion_C#v1	0	1000
1043	1	6	61	0	0	3	3	368	232	1104	696	CoherentMotion_C#v1	0	1000
1601	1	3	33	0	0	3	3	199	401	597	1203	CoherentMotion_C#v1	0	1000
1560	0	1	14	3	2	3	3	87	513	261	1539	CoherentMotion_C#v1	0	1000
1342	1	3	33	0	0	3	3	199	401	597	1203	CoherentMotion_C#v1	0	1000
1629	0	6	61	2	0	3	3	368	232	1104	696	CoherentMotion_C#v1	0	1000
1523	1	1	14	0	0	3	3	87	513	261	1539	CoherentMotion_C#v1	0	1000
1408	1	1	14	1	1	3	3	87	513	261	1539	CoherentMotion_C#v1	0	1000
1599	1	3	33	0	0	3	3	199	401	597	1203	CoherentMotion_C#v1	0	1000
1474	1	4	42	2	2	3	3	256	344	768	1032	CoherentMotion_C#v1	0	1000
1513	0	4	42	2	0	3	3	256	344	768	1032	CoherentMotion_C#v1	0	1000
1397	0	1	14	3	2	3	3	87	513	261	1539	CoherentMotion_C#v1	0	1000
1391	1	6	61	0	0	3	3	368	232	1104	696	CoherentMotion_C#v1	0	1000
1400	1	6	61	1	1	3	3	368	232	1104	696	CoherentMotion_C#v1	0	1000
1552	0	2	23	2	3	3	3	143	457	429	1371	CoherentMotion_C#v1	0	1000
1413	1	4	42	0	0	3	3	256	344	768	1032	CoherentMotion_C#v1	0	1000
1594	1	6	61	1	1	3	3	368	232	1104	696	CoherentMotion_C#v1	0	1000
1155	1	6	61	3	3	3	3	368	232	1104	696	CoherentMotion_C#v1	1	500
1239	1	3	33	0	0	3	3	199	401	597	1203	CoherentMotion_C#v1	1	500
1081	1	5	51	3	3	3	3	312	288	936	864	CoherentMotion_C#v1	1	500
1250	1	4	42	3	3	3	3	256	344	768	1032	CoherentMotion_C#v1	1	500
1000	1	4	42	0	0	3	3	256	344	768	1032	CoherentMotion_C#v1	1	500
1239	1	3	33	3	3	3	3	199	401	597	1203	CoherentMotion_C#v1	1	500
972	1	4	42	1	1	3	3	256	344	768	1032	CoherentMotion_C#v1	1	500
977	1	6	61	2	2	3	3	368	232	1104	696	CoherentMotion_C#v1	1	500
1684	0	1	14	0	2	3	3	87	513	261	1539	CoherentMotion_C#v1	1	500
1040	1	7	70	1	1	3	3	424	176	1272	528	CoherentMotion_C#v1	1	500
1071	0	3	33	1	0	3	3	199	401	597	1203	CoherentMotion_C#v1	1	500
935	1	3	33	2	2	3	3	199	401	597	1203	CoherentMotion_C#v1	1	500
940	0	0	5	1	3	3	3	31	569	93	1707	CoherentMotion_C#v1	1	500
809	0	1	14	3	1	3	3	87	513	261	1539	CoherentMotion_C#v1	1	500
776	1	7	70	2	2	3	3	424	176	1272	528	CoherentMotion_C#v1	1	500
993	0	0	5	3	0	3	3	31	569	93	1707	CoherentMotion_C#v1	1	500
963	1	5	51	1	1	3	3	312	288	936	864	CoherentMotion_C#v1	1	500
1001	0	2	23	1	3	3	3	143	457	429	1371	CoherentMotion_C#v1	1	500
1327	1	7	70	1	1	3	3	424	176	1272	528	CoherentMotion_C#v1	1	500
982	1	7	70	3	3	3	3	424	176	1272	528	CoherentMotion_C#v1	1	500
1244	0	5	51	0	2	3	3	312	288	936	864	CoherentMotion_C#v1	1	500
964	1	7	70	2	2	3	3	424	176	1272	528	CoherentMotion_C#v1	1	500
909	1	1	14	1	1	3	3	87	513	261	1539	CoherentMotion_C#v1	1	500
883	1	6	61	0	0	3	3	368	232	1104	696	CoherentMotion_C#v1	1	500
791	1	7	70	3	3	3	3	424	176	1272	528	CoherentMotion_C#v1	1	500
831	1	3	33	1	1	3	3	199	401	597	1203	CoherentMotion_C#v1	1	500
866	1	4	42	0	0	3	3	256	344	768	1032	CoherentMotion_C#v1	1	500
974	1	7	70	1	1	3	3	424	176	1272	528	CoherentMotion_C#v1	1	500
1348	1	3	33	1	1	3	3	199	401	597	1203	CoherentMotion_C#v1	1	500
1058	0	2	23	2	0	3	3	143	457	429	1371	CoherentMotion_C#v1	1	500
1451	0	2	23	1	3	3	3	143	457	429	1371	CoherentMotion_C#v1	1	500
1018	0	0	5	1	2	3	3	31	569	93	1707	CoherentMotion_C#v1	1	500
1036	1	0	5	0	0	3	3	31	569	93	1707	CoherentMotion_C#v1	1	500
1212	1	1	14	1	1	3	3	87	513	261	1539	CoherentMotion_C#v1	1	500
992	1	2	23	3	3	3	3	143	457	429	1371	CoherentMotion_C#v1	1	500
1222	1	2	23	0	0	3	3	143	457	429	1371	CoherentMotion_C#v1	1	500
1003	1	0	5	3	3	3	3	31	569	93	1707	CoherentMotion_C#v1	1	500
946	1	5	51	1	1	3	3	312	288	936	864	CoherentMotion_C#v1	1	500
1007	1	7	70	2	2	3	3	424	176	1272	528	CoherentMotion_C#v1	1	500
1038	1	0	5	1	1	3	3	31	569	93	1707	CoherentMotion_C#v1	1	500
1089	1	4	42	2	2	3	3	256	344	768	1032	CoherentMotion_C#v1	1	500
998	1	3	33	1	1	3	3	199	401	597	1203	CoherentMotion_C#v1	1	500
1077	1	7	70	0	0	3	3	424	176	1272	528	CoherentMotion_C#v1	1	500
1142	1	1	14	3	3	3	3	87	513	261	1539	CoherentMotion_C#v1	1	500
904	1	6	61	1	1	3	3	368	232	1104	696	CoherentMotion_C#v1	1	500
996	1	2	23	2	2	3	3	143	457	429	1371	CoherentMotion_C#v1	1	500
891	1	5	51	0	0	3	3	312	288	936	864	CoherentMotion_C#v1	1	500
823	1	2	23	3	3	3	3	143	457	429	1371	CoherentMotion_C#v1	1	500
781	1	7	70	2	2	3	3	424	176	1272	528	CoherentMotion_C#v1	1	500
638	1	5	51	2	2	3	3	312	288	936	864	CoherentMotion_C#v1	1	500
631	1	3	33	1	1	3	3	199	401	597	1203	CoherentMotion_C#v1	1	500
795	1	4	42	2	2	3	3	256	344	768	1032	CoherentMotion_C#v1	1	500
605	1	3	33	3	3	3	3	199	401	597	1203	CoherentMotion_C#v1	1	500
834	0	2	23	1	2	3	3	143	457	429	1371	CoherentMotion_C#v1	1	500
781	1	1	14	2	2	3	3	87	513	261	1539	CoherentMotion_C#v1	1	500
782	1	6	61	0	0	3	3	368	232	1104	696	CoherentMotion_C#v1	1	500
591	1	2	23	1	1	3	3	143	457	429	1371	CoherentMotion_C#v1	1	500
706	1	7	70	1	1	3	3	424	176	1272	528	CoherentMotion_C#v1	1	500
778	0	1	14	1	2	3	3	87	513	261	1539	CoherentMotion_C#v1	1	500
1159	1	0	5	0	0	3	3	31	569	93	1707	CoherentMotion_C#v1	1	500
870	1	6	61	2	2	3	3	368	232	1104	696	CoherentMotion_C#v1	1	500
1020	1	1	14	2	2	3	3	87	513	261	1539	CoherentMotion_C#v1	1	500
1103	0	1	14	3	0	3	3	87	513	261	1539	CoherentMotion_C#v1	1	500
865	1	2	23	3	3	3	3	143	457	429	1371	CoherentMotion_C#v1	1	500
804	1	1	14	1	1	3	3	87	513	261	1539	CoherentMotion_C#v1	1	500
742	1	0	5	2	2	3	3	31	569	93	1707	CoherentMotion_C#v1	1	500
750	0	0	5	2	0	3	3	31	569	93	1707	CoherentMotion_C#v1	1	500
780	1	4	42	0	0	3	3	256	344	768	1032	CoherentMotion_C#v1	1	500
823	1	0	5	0	0	3	3	31	569	93	1707	CoherentMotion_C#v1	1	500
762	1	5	51	1	1	3	3	312	288	936	864	CoherentMotion_C#v1	1	500
698	1	7	70	1	1	3	3	424	176	1272	528	CoherentMotion_C#v1	1	500
944	0	2	23	0	2	3	3	143	457	429	1371	CoherentMotion_C#v1	1	500
686	0	0	5	2	1	3	3	31	569	93	1707	CoherentMotion_C#v1	1	500
700	1	4	42	0	0	3	3	256	344	768	1032	CoherentMotion_C#v1	1	500
762	1	0	5	0	0	3	3	31	569	93	1707	CoherentMotion_C#v1	1	500
770	1	6	61	1	1	3	3	368	232	1104	696	CoherentMotion_C#v1	1	500
708	1	2	23	3	3	3	3	143	457	429	1371	CoherentMotion_C#v1	1	500
803	1	7	70	3	3	3	3	424	176	1272	528	CoherentMotion_C#v1	1	500
797	1	7	70	0	0	3	3	424	176	1272	528	CoherentMotion_C#v1	1	500
805	1	6	61	2	2	3	3	368	232	1104	696	CoherentMotion_C#v1	1	500
871	1	5	51	3	3	3	3	312	288	936	864	CoherentMotion_C#v1	1	500
843	1	4	42	1	1	3	3	256	344	768	1032	CoherentMotion_C#v1	1	500
678	1	3	33	2	2	3	3	199	401	597	1203	CoherentMotion_C#v1	1	500
859	1	0	5	3	3	3	3	31	569	93	1707	CoherentMotion_C#v1	1	500
917	0	2	23	1	3	3	3	143	457	429	1371	CoherentMotion_C#v1	1	500
722	1	2	23	1	1	3	3	143	457	429	1371	CoherentMotion_C#v1	1	500
761	0	2	23	2	3	3	3	143	457	429	1371	CoherentMotion_C#v1	1	500
860	1	5	51	0	0	3	3	312	288	936	864	CoherentMotion_C#v1	1	500
695	1	7	70	3	3	3	3	424	176	1272	528	CoherentMotion_C#v1	1	500
829	1	2	23	0	0	3	3	143	457	429	1371	CoherentMotion_C#v1	1	500
791	0	1	14	1	2	3	3	87	513	261	1539	CoherentMotion_C#v1	1	500
551	1	6	61	0	0	3	3	368	232	1104	696	CoherentMotion_C#v1	1	500
1243	1	1	14	2	2	3	3	87	513	261	1539	CoherentMotion_C#v1	1	500
855	1	3	33	1	1	3	3	199	401	597	1203	CoherentMotion_C#v1	1	500
835	1	4	42	2	2	3	3	256	344	768	1032	CoherentMotion_C#v1	1	500
1003	0	0	5	1	3	3	3	31	569	93	1707	CoherentMotion_C#v1	1	500
787	1	0	5	2	2	3	3	31	569	93	1707	CoherentMotion_C#v1	1	500
796	1	3	33	0	0	3	3	199	401	597	1203	CoherentMotion_C#v1	1	500
614	1	6	61	0	0	3	3	368	232	1104	696	CoherentMotion_C#v1	1	500
915	0	1	14	2	3	3	3	87	513	261	1539	CoherentMotion_C#v1	1	500
720	1	6	61	0	0	3	3	368	232	1104	696	CoherentMotion_C#v1	1	500
842	1	3	33	3	3	3	3	199	401	597	1203	CoherentMotion_C#v1	1	500
932	0	1	14	2	0	3	3	87	513	261	1539	CoherentMotion_C#v1	1	500
907	1	3	33	2	2	3	3	199	401	597	1203	CoherentMotion_C#v1	1	500
1223	1	7	70	1	1	3	3	424	176	1272	528	CoherentMotion_C#v1	1	500
931	1	6	61	1	1	3	3	368	232	1104	696	CoherentMotion_C#v1	1	500
580	1	3	33	1	1	3	3	199	401	597	1203	CoherentMotion_C#v1	1	500
868	0	6	61	3	1	3	3	368	232	1104	696	CoherentMotion_C#v1	1	500
583	1	6	61	2	2	3	3	368	232	1104	696	CoherentMotion_C#v1	1	500
771	1	5	51	0	0	3	3	312	288	936	864	CoherentMotion_C#v1	1	500
656	0	1	14	2	3	3	3	87	513	261	1539	CoherentMotion_C#v1	1	500
664	1	6	61	3	3	3	3	368	232	1104	696	CoherentMotion_C#v1	1	500
640	0	1	14	2	1	3	3	87	513	261	1539	CoherentMotion_C#v1	1	500
740	1	3	33	3	3	3	3	199	401	597	1203	CoherentMotion_C#v1	1	500
797	1	4	42	2	2	3	3	256	344	768	1032	CoherentMotion_C#v1	1	500
829	0	2	23	2	3	3	3	143	457	429	1371	CoherentMotion_C#v1	1	500
864	0	1	14	3	0	3	3	87	513	261	1539	CoherentMotion_C#v1	1	500
796	1	4	42	0	0	3	3	256	344	768	1032	CoherentMotion_C#v1	1	500
749	1	6	61	1	1	3	3	368	232	1104	696	CoherentMotion_C#v1	1	500
805	1	2	23	0	0	3	3	143	457	429	1371	CoherentMotion_C#v1	1	500
983	0	3	33	0	3	3	3	199	401	597	1203	CoherentMotion_C#v1	1	500
777	1	7	70	3	3	3	3	424	176	1272	528	CoherentMotion_C#v1	1	500
844	1	7	70	3	3	3	3	424	176	1272	528	CoherentMotion_C#v1	1	500
855	1	5	51	3	3	3	3	312	288	936	864	CoherentMotion_C#v1	1	500
1182	1	0	5	2	2	3	3	31	569	93	1707	CoherentMotion_C#v1	1	500
877	1	4	42	1	1	3	3	256	344	768	1032	CoherentMotion_C#v1	1	500
881	1	4	42	3	3	3	3	256	344	768	1032	CoherentMotion_C#v1	1	500
820	1	5	51	2	2	3	3	312	288	936	864	CoherentMotion_C#v1	1	500
878	0	1	14	2	3	3	3	87	513	261	1539	CoherentMotion_C#v1	1	500
834	1	2	23	3	3	3	3	143	457	429	1371	CoherentMotion_C#v1	1	500
1021	1	3	33	0	0	3	3	199	401	597	1203	CoherentMotion_C#v1	1	500
904	1	7	70	2	2	3	3	424	176	1272	528	CoherentMotion_C#v1	1	500
951	1	6	61	0	0	3	3	368	232	1104	696	CoherentMotion_C#v1	1	500
909	1	1	14	2	2	3	3	87	513	261	1539	CoherentMotion_C#v1	1	500
929	0	0	5	2	0	3	3	31	569	93	1707	CoherentMotion_C#v1	1	500
806	1	5	51	2	2	3	3	312	288	936	864	CoherentMotion_C#v1	1	500
848	1	6	61	1	1	3	3	368	232	1104	696	CoherentMotion_C#v1	1	500
754	1	7	70	2	2	3	3	424	176	1272	528	CoherentMotion_C#v1	1	500
858	1	2	23	3	3	3	3	143	457	429	1371	CoherentMotion_C#v1	1	500
923	1	2	23	0	0	3	3	143	457	429	1371	CoherentMotion_C#v1	1	500
1243	0	2	23	2	3	3	3	143	457	429	1371	CoherentMotion_C#v1	1	500
1008	1	5	51	2	2	3	3	312	288	936	864	CoherentMotion_C#v1	1	500
845	1	6	61	3	3	3	3	368	232	1104	696	CoherentMotion_C#v1	1	500
860	1	7	70	3	3	3	3	424	176	1272	528	CoherentMotion_C#v1	1	500
1044	1	2	23	0	0	3	3	143	457	429	1371	CoherentMotion_C#v1	1	500
891	1	1	14	0	0	3	3	87	513	261	1539	CoherentMotion_C#v1	1	500
822	1	4	42	0	0	3	3	256	344	768	1032	CoherentMotion_C#v1	1	500
913	0	1	14	2	0	3	3	87	513	261	1539	CoherentMotion_C#v1	1	500
693	1	0	5	0	0	3	3	31	569	93	1707	CoherentMotion_C#v1	1	500
892	1	6	61	1	1	3	3	368	232	1104	696	CoherentMotion_C#v1	1	500
684	1	4	42	1	1	3	3	256	344	768	1032	CoherentMotion_C#v1	1	500
725	1	5	51	3	3	3	3	312	288	936	864	CoherentMotion_C#v1	1	500
802	1	5	51	2	2	3	3	312	288	936	864	CoherentMotion_C#v1	1	500
655	1	3	33	3	3	3	3	199	401	597	1203	CoherentMotion_C#v1	1	500
675	1	7	70	0	0	3	3	424	176	1272	528	CoherentMotion_C#v1	1	500
570	1	5	51	3	3	3	3	312	288	936	864	CoherentMotion_C#v1	1	500
598	1	4	42	2	2	3	3	256	344	768	1032	CoherentMotion_C#v1	1	500
795	0	3	33	3	1	3	3	199	401	597	1203	CoherentMotion_C#v1	1	500
657	1	4	42	1	1	3	3	256	344	768	1032	CoherentMotion_C#v1	1	500
898	0	1	14	1	2	3	3	87	513	261	1539	CoherentMotion_C#v1	1	500
670	1	7	70	3	3	3	3	424	176	1272	528	CoherentMotion_C#v1	1	500
665	1	3	33	2	2	3	3	199	401	597	1203	CoherentMotion_C#v1	1	500
855	0	4	42	3	2	3	3	256	344	768	1032	CoherentMotion_C#v1	1	500
886	1	2	23	3	3	3	3	143	457	429	1371	CoherentMotion_C#v1	1	500
748	1	2	23	1	1	3	3	143	457	429	1371	CoherentMotion_C#v1	1	500
1017	0	3	33	2	0	3	3	199	401	597	1203	CoherentMotion_C#v1	1	500
864	0	0	5	1	3	3	3	31	569	93	1707	CoherentMotion_C#v1	1	500
883	1	5	51	0	0	3	3	312	288	936	864	CoherentMotion_C#v1	1	500
855	1	7	70	0	0	3	3	424	176	1272	528	CoherentMotion_C#v1	1	500
962	0	2	23	2	0	3	3	143	457	429	1371	CoherentMotion_C#v1	1	500
656	1	5	51	1	1	3	3	312	288	936	864	CoherentMotion_C#v1	1	500
844	1	3	33	3	3	3	3	199	401	597	1203	CoherentMotion_C#v1	1	500
912	1	4	42	2	2	3	3	256	344	768	1032	CoherentMotion_C#v1	1	500
884	1	7	70	0	0	3	3	424	176	1272	528	CoherentMotion_C#v1	1	500
791	1	5	51	3	3	3	3	312	288	936	864	CoherentMotion_C#v1	1	500
816	1	1	14	0	0	3	3	87	513	261	1539	CoherentMotion_C#v1	1	500
743	1	5	51	0	0	3	3	312	288	936	864	CoherentMotion_C#v1	1	500
562	1	7	70	0	0	3	3	424	176	1272	528	CoherentMotion_C#v1	1	500
1812	0	2	23	3	0	3	3	143	457	429	1371	CoherentMotion_C#v1	1	500
633	1	6	61	0	0	3	3	368	232	1104	696	CoherentMotion_C#v1	1	500
639	1	5	51	1	1	3	3	312	288	936	864	CoherentMotion_C#v1	1	500
1036	1	5	51	0	0	3	3	312	288	936	864	CoherentMotion_C#v1	1	500
1524	0	1	14	0	1	3	3	87	513	261	1539	CoherentMotion_C#v1	1	500
988	0	0	5	3	0	3	3	31	569	93	1707	CoherentMotion_C#v1	1	500
940	0	0	5	0	1	3	3	31	569	93	1707	CoherentMotion_C#v1	1	500
819	1	2	23	3	3	3	3	143	457	429	1371	CoherentMotion_C#v1	1	500
829	1	4	42	3	3	3	3	256	344	768	1032	CoherentMotion_C#v1	1	500
1047	0	0	5	1	2	3	3	31	569	93	1707	CoherentMotion_C#v1	1	500
1023	0	1	14	1	3	3	3	87	513	261	1539	CoherentMotion_C#v1	1	500
1206	1	4	42	1	1	3	3	256	344	768	1032	CoherentMotion_C#v1	1	500
945	1	4	42	0	0	3	3	256	344	768	1032	CoherentMotion_C#v1	1	500
968	0	0	5	1	2	3	3	31	569	93	1707	CoherentMotion_C#v1	1	500
789	1	3	33	0	0	3	3	199	401	597	1203	CoherentMotion_C#v1	1	500
886	1	2	23	3	3	3	3	143	457	429	1371	CoherentMotion_C#v1	1	500
925	1	3	33	2	2	3	3	199	401	597	1203	CoherentMotion_C#v1	1	500
1134	0	5	51	3	1	3	3	312	288	936	864	CoherentMotion_C#v1	1	500
864	0	0	5	3	2	3	3	31	569	93	1707	CoherentMotion_C#v1	1	500
1012	1	2	23	0	0	3	3	143	457	429	1371	CoherentMotion_C#v1	1	500
801	0	1	14	2	1	3	3	87	513	261	1539	CoherentMotion_C#v1	1	500
1187	0	3	33	0	1	3	3	199	401	597	1203	CoherentMotion_C#v1	1	500
870	0	3	33	2	0	3	3	199	401	597	1203	CoherentMotion_C#v1	1	500
822	1	7	70	1	1	3	3	424	176	1272	528	CoherentMotion_C#v1	1	500
823	1	0	5	3	3	3	3	31	569	93	1707	CoherentMotion_C#v1	1	500
986	0	1	14	1	0	3	3	87	513	261	1539	CoherentMotion_C#v1	1	500
688	1	1	14	0	0	3	3	87	513	261	1539	CoherentMotion_C#v1	1	500
947	0	0	5	3	0	3	3	31	569	93	1707	CoherentMotion_C#v1	1	500
700	1	5	51	1	1	3	3	312	288	936	864	CoherentMotion_C#v1	1	500
636	1	7	70	1	1	3	3	424	176	1272	528	CoherentMotion_C#v1	1	500
569	1	6	61	0	0	3	3	368	232	1104	696	CoherentMotion_C#v1	1	500
1149	1	6	61	0	0	3	3	368	232	1104	696	CoherentMotion_C#v1	1	500
646	1	6	61	1	1	3	3	368	232	1104	696	CoherentMotion_C#v1	1	500
554	0	7	70	2	0	3	3	424	176	1272	528	CoherentMotion_C#v1	1	500
1168	0	3	33	1	0	3	3	199	401	597	1203	CoherentMotion_C#v1	1	500
779	0	1	14	0	3	3	3	87	513	261	1539	CoherentMotion_C#v1	1	500
1403	1	7	70	3	3	3	3	424	176	1272	528	CoherentMotion_C#v1	1	500
819	1	5	51	1	1	3	3	312	288	936	864	CoherentMotion_C#v1	1	500
757	1	3	33	2	2	3	3	199	401	597	1203	CoherentMotion_C#v1	1	500
626	1	5	51	2	2	3	3	312	288	936	864	CoherentMotion_C#v1	1	500
716	1	4	42	0	0	3	3	256	344	768	1032	CoherentMotion_C#v1	1	500
619	1	6	61	0	0	3	3	368	232	1104	696	CoherentMotion_C#v1	1	500
620	1	5	51	0	0	3	3	312	288	936	864	CoherentMotion_C#v1	1	500
773	1	1	14	2	2	3	3	87	513	261	1539	CoherentMotion_C#v1	1	500
1045	1	6	61	3	3	3	3	368	232	1104	696	CoherentMotion_C#v1	1	500
860	1	2	23	0	0	3	3	143	457	429	1371	CoherentMotion_C#v1	1	500
864	1	5	51	0	0	3	3	312	288	936	864	CoherentMotion_C#v1	1	500
852	0	1	14	3	2	3	3	87	513	261	1539	CoherentMotion_C#v1	1	500
685	1	1	14	0	0	3	3	87	513	261	1539	CoherentMotion_C#v1	1	500
900	0	3	33	3	0	3	3	199	401	597	1203	CoherentMotion_C#v1	1	500
680	1	4	42	3	3	3	3	256	344	768	1032	CoherentMotion_C#v1	1	500
727	1	1	14	0	0	3	3	87	513	261	1539	CoherentMotion_C#v1	1	500
869	1	6	61	2	2	3	3	368	232	1104	696	CoherentMotion_C#v1	1	500
849	0	1	14	1	3	3	3	87	513	261	1539	CoherentMotion_C#v1	1	500
869	1	4	42	0	0	3	3	256	344	768	1032	CoherentMotion_C#v1	1	500
952	1	2	23	2	2	3	3	143	457	429	1371	CoherentMotion_C#v1	1	500
845	1	3	33	0	0	3	3	199	401	597	1203	CoherentMotion_C#v1	1	500
799	0	2	23	0	1	3	3	143	457	429	1371	CoherentMotion_C#v1	1	500
904	1	0	5	2	2	3	3	31	569	93	1707	CoherentMotion_C#v1	1	500
804	0	0	5	1	3	3	3	31	569	93	1707	CoherentMotion_C#v1	1	500
948	1	4	42	0	0	3	3	256	344	768	1032	CoherentMotion_C#v1	1	500
899	1	5	51	3	3	3	3	312	288	936	864	CoherentMotion_C#v1	1	500
831	1	6	61	2	2	3	3	368	232	1104	696	CoherentMotion_C#v1	1	500
777	1	6	61	2	2	3	3	368	232	1104	696	CoherentMotion_C#v1	1	500
1002	1	7	70	2	2	3	3	424	176	1272	528	CoherentMotion_C#v1	1	500
745	0	5	51	0	1	3	3	312	288	936	864	CoherentMotion_C#v1	1	500
545	1	2	23	2	2	3	3	143	457	429	1371	CoherentMotion_C#v1	1	500
541	1	4	42	3	3	3	3	256	344	768	1032	CoherentMotion_C#v1	1	500
719	1	7	70	0	0	3	3	424	176	1272	528	CoherentMotion_C#v1	1	500
558	1	4	42	0	0	3	3	256	344	768	1032	CoherentMotion_C#v1	1	500
608	1	7	70	3	3	3	3	424	176	1272	528	CoherentMotion_C#v1	1	500
621	1	7	70	3	3	3	3	424	176	1272	528	CoherentMotion_C#v1	1	500
570	1	7	70	2	2	3	3	424	176	1272	528	CoherentMotion_C#v1	1	500
766	1	4	42	1	1	3	3	256	344	768	1032	CoherentMotion_C#v1	1	500
550	1	1	14	3	3	3	3	87	513	261	1539	CoherentMotion_C#v1	1	500
609	1	4	42	0	0	3	3	256	344	768	1032	CoherentMotion_C#v1	1	500
614	1	7	70	3	3	3	3	424	176	1272	528	CoherentMotion_C#v1	1	500
596	1	5	51	1	1	3	3	312	288	936	864	CoherentMotion_C#v1	1	500
708	1	3	33	2	2	3	3	199	401	597	1203	CoherentMotion_C#v1	1	500
567	1	5	51	0	0	3	3	312	288	936	864	CoherentMotion_C#v1	1	500
859	1	4	42	0	0	3	3	256	344	768	1032	CoherentMotion_C#v1	1	500
630	1	5	51	1	1	3	3	312	288	936	864	CoherentMotion_C#v1	1	500
759	1	6	61	2	2	3	3	368	232	1104	696	CoherentMotion_C#v1	1	500
920	0	2	23	1	3	3	3	143	457	429	1371	CoherentMotion_C#v1	1	500
1193	1	0	5	0	0	3	3	31	569	93	1707	CoherentMotion_C#v1	1	500
829	0	0	5	3	2	3	3	31	569	93	1707	CoherentMotion_C#v1	1	500
895	0	0	5	2	3	3	3	31	569	93	1707	CoherentMotion_C#v1	1	500
828	1	7	70	0	0	3	3	424	176	1272	528	CoherentMotion_C#v1	1	500
790	0	3	33	3	1	3	3	199	401	597	1203	CoherentMotion_C#v1	1	500
919	0	3	33	1	2	3	3	199	401	597	1203	CoherentMotion_C#v1	1	500
801	0	0	5	0	3	3	3	31	569	93	1707	CoherentMotion_C#v1	1	500
707	1	3	33	3	3	3	3	199	401	597	1203	CoherentMotion_C#v1	1	500
854	0	1	14	1	0	3	3	87	513	261	1539	CoherentMotion_C#v1	1	500
815	1	5	51	0	0	3	3	312	288	936	864	CoherentMotion_C#v1	1	500
762	1	3	33	1	1	3	3	199	401	597	1203	CoherentMotion_C#v1	1	500
650	1	5	51	3	3	3	3	312	288	936	864	CoherentMotion_C#v1	1	500
592	1	5	51	0	0	3	3	312	288	936	864	CoherentMotion_C#v1	1	500
557	1	6	61	3	3	3	3	368	232	1104	696	CoherentMotion_C#v1	1	500
560	1	5	51	3	3	3	3	312	288	936	864	CoherentMotion_C#v1	1	500
539	1	6	61	1	1	3	3	368	232	1104	696	CoherentMotion_C#v1	1	500
543	1	6	61	0	0	3	3	368	232	1104	696	CoherentMotion_C#v1	1	500
538	0	0	5	2	3	3	3	31	569	93	1707	CoherentMotion_C#v1	1	500
1028	1	2	23	3	3	3	3	143	457	429	1371	CoherentMotion_C#v1	1	500
746	1	3	33	1	1	3	3	199	401	597	1203	CoherentMotion_C#v1	1	500
666	1	4	42	0	0	3	3	256	344	768	1032	CoherentMotion_C#v1	1	500
680	1	6	61	0	0	3	3	368	232	1104	696	CoherentMotion_C#v1	1	500
615	1	6	61	3	3	3	3	368	232	1104	696	CoherentMotion_C#v1	1	500
668	1	3	33	0	0	3	3	199	401	597	1203	CoherentMotion_C#v1	1	500
1361	1	1	14	3	3	3	3	87	513	261	1539	CoherentMotion_C#v1	1	500
929	0	1	14	1	3	3	3	87	513	261	1539	CoherentMotion_C#v1	1	500
718	1	4	42	1	1	3	3	256	344	768	1032	CoherentMotion_C#v1	1	500
685	1	3	33	1	1	3	3	199	401	597	1203	CoherentMotion_C#v1	1	500
1292	0	1	14	1	2	3	3	87	513	261	1539	CoherentMotion_C#v1	1	500
642	1	7	70	3	3	3	3	424	176	1272	528	CoherentMotion_C#v1	1	500
628	0	6	61	2	0	3	3	368	232	1104	696	CoherentMotion_C#v1	1	500
868	1	0	5	3	3	3	3	31	569	93	1707	CoherentMotion_C#v1	1	500
687	0	0	5	1	0	3	3	31	569	93	1707	CoherentMotion_C#v1	1	500
830	1	3	33	2	2	3	3	199	401	597	1203	CoherentMotion_C#v1	1	500
760	1	4	42	0	0	3	3	256	344	768	1032	CoherentMotion_C#v1	1	500
673	1	3	33	0	0	3	3	199	401	597	1203	CoherentMotion_C#v1	1	500
927	0	0	5	1	0	3	3	31	569	93	1707	CoherentMotion_C#v1	1	500
691	1	2	23	1	1	3	3	143	457	429	1371	CoherentMotion_C#v1	1	500
1130	1	7	70	3	3	3	3	424	176	1272	528	CoherentMotion_C#v1	1	500
847	1	3	33	0	0	3	3	199	401	597	1203	CoherentMotion_C#v1	1	500
595	1	4	42	1	1	3	3	256	344	768	1032	CoherentMotion_C#v1	1	500
687	1	0	5	0	0	3	3	31	569	93	1707	CoherentMotion_C#v1	1	500
1270	1	7	70	1	1	3	3	424	176	1272	528	CoherentMotion_C#v1	1	500
699	1	7	70	2	2	3	3	424	176	1272	528	CoherentMotion_C#v1	1	500
610	0	0	5	2	1	3	3	31	569	93	1707	CoherentMotion_C#v1	1	500
1157	0	2	23	2	3	3	3	143	457	429	1371	CoherentMotion_C#v1	1	500
626	1	3	33	0	0	3	3	199	401	597	1203	CoherentMotion_C#v1	1	500
773	0	0	5	3	2	3	3	31	569	93	1707	CoherentMotion_C#v1	1	500
1060	0	3	33	1	3	3	3	199	401	597	1203	CoherentMotion_C#v1	1	500
935	1	1	14	1	1	3	3	87	513	261	1539	CoherentMotion_C#v1	1	500
963	0	2	23	3	2	3	3	143	457	429	1371	CoherentMotion_C#v1	1	500
816	1	2	23	1	1	3	3	143	457	429	1371	CoherentMotion_C#v1	1	500
764	1	5	51	0	0	3	3	312	288	936	864	CoherentMotion_C#v1	1	500
708	1	7	70	2	2	3	3	424	176	1272	528	CoherentMotion_C#v1	1	500
771	0	3	33	1	3	3	3	199	401	597	1203	CoherentMotion_C#v1	1	500
940	0	2	23	2	3	3	3	143	457	429	1371	CoherentMotion_C#v1	1	500
1369	1	6	61	3	3	3	3	368	232	1104	696	CoherentMotion_C#v1	1	500
1064	0	5	51	2	3	3	3	312	288	936	864	CoherentMotion_C#v1	1	500
600	1	1	14	3	3	3	3	87	513	261	1539	CoherentMotion_C#v1	1	500
652	0	1	14	0	3	3	3	87	513	261	1539	CoherentMotion_C#v1	1	500
707	1	7	70	3	3	3	3	424	176	1272	528	CoherentMotion_C#v1	1	500
783	0	6	61	2	3	3	3	368	232	1104	696	CoherentMotion_C#v1	1	500
748	0	5	51	0	3	3	3	312	288	936	864	CoherentMotion_C#v1	1	500
712	1	4	42	0	0	3	3	256	344	768	1032	CoherentMotion_C#v1	1	500
595	1	4	42	2	2	3	3	256	344	768	1032	CoherentMotion_C#v1	1	500
542	1	4	42	1	1	3	3	256	344	768	1032	CoherentMotion_C#v1	1	500
1409	0	0	5	1	3	3	3	31	569	93	1707	CoherentMotion_C#v1	1	500
643	1	7	70	2	2	3	3	424	176	1272	528	CoherentMotion_C#v1	1	500
856	1	1	14	2	2	3	3	87	513	261	1539	CoherentMotion_C#v1	1	500
690	1	3	33	3	3	3	3	199	401	597	1203	CoherentMotion_C#v1	1	500
541	1	4	42	3	3	3	3	256	344	768	1032	CoherentMotion_C#v1	1	500
901	0	0	5	2	0	3	3	31	569	93	1707	CoherentMotion_C#v1	1	500
735	1	7	70	0	0	3	3	424	176	1272	528	CoherentMotion_C#v1	1	500
825	0	0	5	2	3	3	3	31	569	93	1707	CoherentMotion_C#v1	1	500
1019	1	6	61	0	0	3	3	368	232	1104	696	CoherentMotion_C#v1	1	500
859	0	2	23	0	1	3	3	143	457	429	1371	CoherentMotion_C#v1	1	500
676	1	1	14	0	0	3	3	87	513	261	1539	CoherentMotion_C#v1	1	500
548	0	0	5	0	1	3	3	31	569	93	1707	CoherentMotion_C#v1	1	500
678	1	7	70	2	2	3	3	424	176	1272	528	CoherentMotion_C#v1	1	500
653	1	4	42	1	1	3	3	256	344	768	1032	CoherentMotion_C#v1	1	500
705	1	5	51	2	2	3	3	312	288	936	864	CoherentMotion_C#v1	1	500
762	1	3	33	1	1	3	3	199	401	597	1203	CoherentMotion_C#v1	1	500
674	1	6	61	0	0	3	3	368	232	1104	696	CoherentMotion_C#v1	1	500
639	1	0	5	2	2	3	3	31	569	93	1707	CoherentMotion_C#v1	1	500
725	1	6	61	2	2	3	3	368	232	1104	696	CoherentMotion_C#v1	1	500
557	1	7	70	2	2	3	3	424	176	1272	528	CoherentMotion_C#v1	1	500
776	1	6	61	2	2	3	3	368	232	1104	696	CoherentMotion_C#v1	1	500
752	1	2	23	3	3	3	3	143	457	429	1371	CoherentMotion_C#v1	1	500
689	1	0	5	0	0	3	3	31	569	93	1707	CoherentMotion_C#v1	1	500
1160	1	1	14	2	2	3	3	87	513	261	1539	CoherentMotion_C#v1	1	500
663	1	3	33	1	1	3	3	199	401	597	1203	CoherentMotion_C#v1	1	500
607	1	2	23	0	0	3	3	143	457	429	1371	CoherentMotion_C#v1	1	500
699	0	0	5	2	0	3	3	31	569	93	1707	CoherentMotion_C#v1	1	500
723	1	2	23	0	0	3	3	143	457	429	1371	CoherentMotion_C#v1	1	500
588	1	0	5	3	3	3	3	31	569	93	1707	CoherentMotion_C#v1	1	500
540	1	6	61	2	2	3	3	368	232	1104	696	CoherentMotion_C#v1	1	500
594	1	5	51	1	1	3	3	312	288	936	864	CoherentMotion_C#v1	1	500
574	1	5	51	1	1	3	3	312	288	936	864	CoherentMotion_C#v1	1	500
614	1	4	42	3	3	3	3	256	344	768	1032	CoherentMotion_C#v1	1	500
559	1	4	42	1	1	3	3	256	344	768	1032	CoherentMotion_C#v1	1	500
590	1	5	51	0	0	3	3	312	288	936	864	CoherentMotion_C#v1	1	500
675	1	5	51	0	0	3	3	312	288	936	864	CoherentMotion_C#v1	1	500
811	1	1	14	2	2	3	3	87	513	261	1539	CoherentMotion_C#v1	1	500
604	1	7	70	2	2	3	3	424	176	1272	528	CoherentMotion_C#v1	1	500
1049	0	1	14	3	0	3	3	87	513	261	1539	CoherentMotion_C#v1	1	500
649	1	7	70	3	3	3	3	424	176	1272	528	CoherentMotion_C#v1	1	500
980	1	2	23	1	1	3	3	143	457	429	1371	CoherentMotion_C#v1	1	500
814	1	4	42	2	2	3	3	256	344	768	1032	CoherentMotion_C#v1	1	500
735	1	4	42	2	2	3	3	256	344	768	1032	CoherentMotion_C#v1	1	500
934	1	1	14	0	0	3	3	87	513	261	1539	CoherentMotion_C#v1	1	500
667	1	5	51	1	1	3	3	312	288	936	864	CoherentMotion_C#v1	1	500
762	0	0	5	2	0	3	3	31	569	93	1707	CoherentMotion_C#v1	1	500
561	1	7	70	3	3	3	3	424	176	1272	528	CoherentMotion_C#v1	1	500
539	0	0	5	1	3	3	3	31	569	93	1707	CoherentMotion_C#v1	1	500
1224	1	4	42	0	0	3	3	256	344	768	1032	CoherentMotion_C#v1	1	500
644	1	5	51	0	0	3	3	312	288	936	864	CoherentMotion_C#v1	1	500
649	1	2	23	3	3	3	3	143	457	429	1371	CoherentMotion_C#v1	1	500
664	1	3	33	0	0	3	3	199	401	597	1203	CoherentMotion_C#v1	1	500
597	1	5	51	3	3	3	3	312	288	936	864	CoherentMotion_C#v1	1	500
626	1	6	61	1	1	3	3	368	232	1104	696	CoherentMotion_C#v1	1	500
595	1	2	23	1	1	3	3	143	457	429	1371	CoherentMotion_C#v1	1	500
595	0	0	5	3	0	3	3	31	569	93	1707	CoherentMotion_C#v1	1	500
599	0	1	14	1	0	3	3	87	513	261	1539	CoherentMotion_C#v1	1	500
1092	1	6	61	3	3	3	3	368	232	1104	696	CoherentMotion_C#v1	1	500
685	1	4	42	3	3	3	3	256	344	768	1032	CoherentMotion_C#v1	1	500
651	1	4	42	0	0	3	3	256	344	768	1032	CoherentMotion_C#v1	1	500
559	1	6	61	1	1	3	3	368	232	1104	696	CoherentMotion_C#v1	1	500
897	1	6	61	2	2	3	3	368	232	1104	696	CoherentMotion_C#v1	1	500
787	1	3	33	2	2	3	3	199	401	597	1203	CoherentMotion_C#v1	1	500
617	1	6	61	1	1	3	3	368	232	1104	696	CoherentMotion_C#v1	1	500
1486	1	2	23	2	2	3	3	143	457	429	1371	CoherentMotion_C#v1	1	500
1041	1	2	23	0	0	3	3	143	457	429	1371	CoherentMotion_C#v1	1	500
967	1	4	42	0	0	3	3	256	344	768	1032	CoherentMotion_C#v1	1	500
829	1	5	51	1	1	3	3	312	288	936	864	CoherentMotion_C#v1	1	500
888	1	6	61	2	2	3	3	368	232	1104	696	CoherentMotion_C#v1	1	500
564	1	6	61	3	3	3	3	368	232	1104	696	CoherentMotion_C#v1	1	500
885	0	1	14	3	0	3	3	87	513	261	1539	CoherentMotion_C#v1	1	500
703	1	4	42	2	2	3	3	256	344	768	1032	CoherentMotion_C#v1	1	500
