# Supplementary material for: The Leuven Embedded Figures Test (L-EFT): measuring perception, intelligence or executive function?
Source: PeerJ. 2018 Mar 26;6:e4524. doi: 10.7717/peerj.4524 (PMC5875396; doi:10.7717/peerj.4524)
Supplement: Supplemental Information 9 [file peerj-06-4524-s009.zip › Study 1/CoherentMotion/121210CoherentMotion.csv]

ReactionTime	Accuracy	CoherenceLevel	CoherenceValue	StimDirection	RespDirection	G_MeanCoherentSpeed	G_MeanRandomSpeed	TotalCoherent	TotalRandom	TotalCoherentSpeed	TotalRandomSpeed	TestID	MainPrac	MotionDuration
4013	0	0	5	3	1	3	3	31	569	93	1707	CoherentMotion_C#v1	0	1000
1080	0	3	33	2	0	3	3	199	401	597	1203	CoherentMotion_C#v1	0	1000
10905	1	7	70	1	1	3	3	424	176	1272	528	CoherentMotion_C#v1	0	1000
1189	0	4	42	1	2	3	3	256	344	768	1032	CoherentMotion_C#v1	0	1000
1658	0	7	70	1	3	3	3	424	176	1272	528	CoherentMotion_C#v1	0	1000
1592	0	1	14	0	1	3	3	87	513	261	1539	CoherentMotion_C#v1	0	1000
2086	1	5	51	2	2	3	3	312	288	936	864	CoherentMotion_C#v1	0	1000
2317	0	0	5	1	0	3	3	31	569	93	1707	CoherentMotion_C#v1	0	1000
1792	1	7	70	3	3	3	3	424	176	1272	528	CoherentMotion_C#v1	0	1000
1572	1	7	70	0	0	3	3	424	176	1272	528	CoherentMotion_C#v1	0	1000
1635	0	2	23	0	2	3	3	143	457	429	1371	CoherentMotion_C#v1	0	1000
1471	0	1	14	1	0	3	3	87	513	261	1539	CoherentMotion_C#v1	0	1000
1259	1	0	5	1	1	3	3	31	569	93	1707	CoherentMotion_C#v1	0	1000
1552	0	2	23	3	2	3	3	143	457	429	1371	CoherentMotion_C#v1	0	1000
1391	0	1	14	1	0	3	3	87	513	261	1539	CoherentMotion_C#v1	0	1000
1510	1	5	51	0	0	3	3	312	288	936	864	CoherentMotion_C#v1	0	1000
1651	1	3	33	0	0	3	3	199	401	597	1203	CoherentMotion_C#v1	0	1000
1714	0	0	5	2	3	3	3	31	569	93	1707	CoherentMotion_C#v1	0	1000
1605	0	2	23	0	1	3	3	143	457	429	1371	CoherentMotion_C#v1	0	1000
1665	1	2	23	3	3	3	3	143	457	429	1371	CoherentMotion_C#v1	0	1000
1698	1	1	14	2	2	3	3	87	513	261	1539	CoherentMotion_C#v1	0	1000
1710	0	0	5	1	0	3	3	31	569	93	1707	CoherentMotion_C#v1	0	1000
1556	0	0	5	3	1	3	3	31	569	93	1707	CoherentMotion_C#v1	0	1000
1487	0	4	42	1	2	3	3	256	344	768	1032	CoherentMotion_C#v1	0	1000
1420	0	2	23	3	0	3	3	143	457	429	1371	CoherentMotion_C#v1	0	1000
1445	0	1	14	1	3	3	3	87	513	261	1539	CoherentMotion_C#v1	0	1000
1614	0	2	23	1	3	3	3	143	457	429	1371	CoherentMotion_C#v1	0	1000
1421	0	3	33	3	1	3	3	199	401	597	1203	CoherentMotion_C#v1	0	1000
1398	1	3	33	2	2	3	3	199	401	597	1203	CoherentMotion_C#v1	0	1000
1375	1	6	61	1	1	3	3	368	232	1104	696	CoherentMotion_C#v1	0	1000
1398	1	6	61	2	2	3	3	368	232	1104	696	CoherentMotion_C#v1	0	1000
1409	1	5	51	3	3	3	3	312	288	936	864	CoherentMotion_C#v1	0	1000
1704	0	2	23	1	0	3	3	143	457	429	1371	CoherentMotion_C#v1	0	1000
1419	1	3	33	1	1	3	3	199	401	597	1203	CoherentMotion_C#v1	0	1000
1378	1	2	23	0	0	3	3	143	457	429	1371	CoherentMotion_C#v1	0	1000
1373	0	0	5	3	2	3	3	31	569	93	1707	CoherentMotion_C#v1	0	1000
1396	1	0	5	2	2	3	3	31	569	93	1707	CoherentMotion_C#v1	0	1000
1465	0	1	14	1	0	3	3	87	513	261	1539	CoherentMotion_C#v1	0	1000
1495	0	4	42	0	2	3	3	256	344	768	1032	CoherentMotion_C#v1	0	1000
1377	1	7	70	0	0	3	3	424	176	1272	528	CoherentMotion_C#v1	0	1000
1447	0	5	51	1	3	3	3	312	288	936	864	CoherentMotion_C#v1	0	1000
1409	0	5	51	2	1	3	3	312	288	936	864	CoherentMotion_C#v1	0	1000
1278	1	5	51	0	0	3	3	312	288	936	864	CoherentMotion_C#v1	0	1000
1396	1	7	70	2	2	3	3	424	176	1272	528	CoherentMotion_C#v1	0	1000
1278	1	7	70	2	2	3	3	424	176	1272	528	CoherentMotion_C#v1	0	1000
1361	1	4	42	0	0	3	3	256	344	768	1032	CoherentMotion_C#v1	0	1000
1435	0	0	5	3	1	3	3	31	569	93	1707	CoherentMotion_C#v1	0	1000
1395	1	2	23	3	3	3	3	143	457	429	1371	CoherentMotion_C#v1	0	1000
1341	1	5	51	2	2	3	3	312	288	936	864	CoherentMotion_C#v1	0	1000
1360	1	7	70	1	1	3	3	424	176	1272	528	CoherentMotion_C#v1	0	1000
1372	1	3	33	3	3	3	3	199	401	597	1203	CoherentMotion_C#v1	0	1000
1366	1	6	61	0	0	3	3	368	232	1104	696	CoherentMotion_C#v1	0	1000
1197	0	1	14	0	1	3	3	87	513	261	1539	CoherentMotion_C#v1	0	1000
1104	1	5	51	0	0	3	3	312	288	936	864	CoherentMotion_C#v1	0	1000
1377	0	0	5	2	1	3	3	31	569	93	1707	CoherentMotion_C#v1	0	1000
1321	0	4	42	0	2	3	3	256	344	768	1032	CoherentMotion_C#v1	0	1000
1042	1	4	42	0	0	3	3	256	344	768	1032	CoherentMotion_C#v1	0	1000
1327	0	3	33	2	3	3	3	199	401	597	1203	CoherentMotion_C#v1	0	1000
1348	0	5	51	1	2	3	3	312	288	936	864	CoherentMotion_C#v1	0	1000
1358	0	5	51	0	1	3	3	312	288	936	864	CoherentMotion_C#v1	0	1000
1333	0	2	23	2	0	3	3	143	457	429	1371	CoherentMotion_C#v1	0	1000
1289	1	5	51	2	2	3	3	312	288	936	864	CoherentMotion_C#v1	0	1000
1343	1	7	70	0	0	3	3	424	176	1272	528	CoherentMotion_C#v1	0	1000
1482	0	1	14	2	3	3	3	87	513	261	1539	CoherentMotion_C#v1	0	1000
1349	1	0	5	1	1	3	3	31	569	93	1707	CoherentMotion_C#v1	0	1000
1421	1	7	70	0	0	3	3	424	176	1272	528	CoherentMotion_C#v1	0	1000
1540	1	5	51	2	2	3	3	312	288	936	864	CoherentMotion_C#v1	0	1000
1570	1	3	33	0	0	3	3	199	401	597	1203	CoherentMotion_C#v1	0	1000
1744	0	2	23	2	3	3	3	143	457	429	1371	CoherentMotion_C#v1	0	1000
1441	1	6	61	2	2	3	3	368	232	1104	696	CoherentMotion_C#v1	0	1000
1322	1	0	5	1	1	3	3	31	569	93	1707	CoherentMotion_C#v1	0	1000
1470	0	5	51	2	1	3	3	312	288	936	864	CoherentMotion_C#v1	0	1000
1534	1	5	51	0	0	3	3	312	288	936	864	CoherentMotion_C#v1	0	1000
1577	1	5	51	0	0	3	3	312	288	936	864	CoherentMotion_C#v1	0	1000
1415	0	2	23	1	3	3	3	143	457	429	1371	CoherentMotion_C#v1	0	1000
2591	1	2	23	1	1	3	3	143	457	429	1371	CoherentMotion_C#v1	0	1000
1384	0	2	23	1	2	3	3	143	457	429	1371	CoherentMotion_C#v1	0	1000
1327	0	6	61	1	3	3	3	368	232	1104	696	CoherentMotion_C#v1	0	1000
1320	1	6	61	2	2	3	3	368	232	1104	696	CoherentMotion_C#v1	0	1000
1258	1	3	33	1	1	3	3	199	401	597	1203	CoherentMotion_C#v1	0	1000
1107	1	4	42	0	0	3	3	256	344	768	1032	CoherentMotion_C#v1	1	500
1043	1	7	70	3	3	3	3	424	176	1272	528	CoherentMotion_C#v1	1	500
1008	1	2	23	1	1	3	3	143	457	429	1371	CoherentMotion_C#v1	1	500
1058	0	0	5	3	1	3	3	31	569	93	1707	CoherentMotion_C#v1	1	500
1138	0	0	5	0	3	3	3	31	569	93	1707	CoherentMotion_C#v1	1	500
1045	1	3	33	1	1	3	3	199	401	597	1203	CoherentMotion_C#v1	1	500
1219	0	0	5	3	0	3	3	31	569	93	1707	CoherentMotion_C#v1	1	500
1080	0	5	51	3	1	3	3	312	288	936	864	CoherentMotion_C#v1	1	500
1064	0	2	23	3	2	3	3	143	457	429	1371	CoherentMotion_C#v1	1	500
936	1	4	42	3	3	3	3	256	344	768	1032	CoherentMotion_C#v1	1	500
1014	0	6	61	1	3	3	3	368	232	1104	696	CoherentMotion_C#v1	1	500
931	1	3	33	2	2	3	3	199	401	597	1203	CoherentMotion_C#v1	1	500
1008	1	4	42	3	3	3	3	256	344	768	1032	CoherentMotion_C#v1	1	500
1039	1	5	51	2	2	3	3	312	288	936	864	CoherentMotion_C#v1	1	500
958	1	7	70	1	1	3	3	424	176	1272	528	CoherentMotion_C#v1	1	500
1225	0	0	5	0	3	3	3	31	569	93	1707	CoherentMotion_C#v1	1	500
1151	1	1	14	2	2	3	3	87	513	261	1539	CoherentMotion_C#v1	1	500
1010	1	4	42	2	2	3	3	256	344	768	1032	CoherentMotion_C#v1	1	500
1005	1	1	14	0	0	3	3	87	513	261	1539	CoherentMotion_C#v1	1	500
993	1	4	42	1	1	3	3	256	344	768	1032	CoherentMotion_C#v1	1	500
1244	0	0	5	0	1	3	3	31	569	93	1707	CoherentMotion_C#v1	1	500
1204	0	6	61	0	2	3	3	368	232	1104	696	CoherentMotion_C#v1	1	500
1047	0	3	33	0	2	3	3	199	401	597	1203	CoherentMotion_C#v1	1	500
935	1	6	61	2	2	3	3	368	232	1104	696	CoherentMotion_C#v1	1	500
966	0	4	42	1	3	3	3	256	344	768	1032	CoherentMotion_C#v1	1	500
914	1	3	33	2	2	3	3	199	401	597	1203	CoherentMotion_C#v1	1	500
1040	1	3	33	3	3	3	3	199	401	597	1203	CoherentMotion_C#v1	1	500
1101	1	4	42	0	0	3	3	256	344	768	1032	CoherentMotion_C#v1	1	500
1248	0	4	42	0	1	3	3	256	344	768	1032	CoherentMotion_C#v1	1	500
918	1	7	70	1	1	3	3	424	176	1272	528	CoherentMotion_C#v1	1	500
1281	0	1	14	0	2	3	3	87	513	261	1539	CoherentMotion_C#v1	1	500
1081	1	1	14	3	3	3	3	87	513	261	1539	CoherentMotion_C#v1	1	500
934	1	0	5	1	1	3	3	31	569	93	1707	CoherentMotion_C#v1	1	500
1126	0	0	5	3	1	3	3	31	569	93	1707	CoherentMotion_C#v1	1	500
1063	0	0	5	0	1	3	3	31	569	93	1707	CoherentMotion_C#v1	1	500
1224	0	0	5	1	2	3	3	31	569	93	1707	CoherentMotion_C#v1	1	500
988	1	3	33	3	3	3	3	199	401	597	1203	CoherentMotion_C#v1	1	500
1034	0	2	23	0	3	3	3	143	457	429	1371	CoherentMotion_C#v1	1	500
1066	1	2	23	1	1	3	3	143	457	429	1371	CoherentMotion_C#v1	1	500
1034	0	4	42	1	0	3	3	256	344	768	1032	CoherentMotion_C#v1	1	500
1066	1	4	42	0	0	3	3	256	344	768	1032	CoherentMotion_C#v1	1	500
937	1	6	61	3	3	3	3	368	232	1104	696	CoherentMotion_C#v1	1	500
1225	1	1	14	1	1	3	3	87	513	261	1539	CoherentMotion_C#v1	1	500
1291	0	1	14	3	1	3	3	87	513	261	1539	CoherentMotion_C#v1	1	500
1249	0	4	42	2	0	3	3	256	344	768	1032	CoherentMotion_C#v1	1	500
935	1	4	42	1	1	3	3	256	344	768	1032	CoherentMotion_C#v1	1	500
1075	0	1	14	1	2	3	3	87	513	261	1539	CoherentMotion_C#v1	1	500
917	1	4	42	3	3	3	3	256	344	768	1032	CoherentMotion_C#v1	1	500
976	0	4	42	3	0	3	3	256	344	768	1032	CoherentMotion_C#v1	1	500
973	1	6	61	3	3	3	3	368	232	1104	696	CoherentMotion_C#v1	1	500
1182	1	2	23	2	2	3	3	143	457	429	1371	CoherentMotion_C#v1	1	500
945	1	5	51	3	3	3	3	312	288	936	864	CoherentMotion_C#v1	1	500
1071	1	6	61	0	0	3	3	368	232	1104	696	CoherentMotion_C#v1	1	500
910	1	5	51	1	1	3	3	312	288	936	864	CoherentMotion_C#v1	1	500
840	1	2	23	2	2	3	3	143	457	429	1371	CoherentMotion_C#v1	1	500
901	1	5	51	1	1	3	3	312	288	936	864	CoherentMotion_C#v1	1	500
912	1	3	33	3	3	3	3	199	401	597	1203	CoherentMotion_C#v1	1	500
844	1	6	61	0	0	3	3	368	232	1104	696	CoherentMotion_C#v1	1	500
951	1	6	61	0	0	3	3	368	232	1104	696	CoherentMotion_C#v1	1	500
866	0	2	23	0	1	3	3	143	457	429	1371	CoherentMotion_C#v1	1	500
896	1	2	23	1	1	3	3	143	457	429	1371	CoherentMotion_C#v1	1	500
829	1	7	70	2	2	3	3	424	176	1272	528	CoherentMotion_C#v1	1	500
1047	0	1	14	3	1	3	3	87	513	261	1539	CoherentMotion_C#v1	1	500
822	1	0	5	2	2	3	3	31	569	93	1707	CoherentMotion_C#v1	1	500
737	1	1	14	3	3	3	3	87	513	261	1539	CoherentMotion_C#v1	1	500
1064	1	2	23	1	1	3	3	143	457	429	1371	CoherentMotion_C#v1	1	500
905	1	7	70	2	2	3	3	424	176	1272	528	CoherentMotion_C#v1	1	500
1075	0	0	5	0	1	3	3	31	569	93	1707	CoherentMotion_C#v1	1	500
902	0	5	51	0	2	3	3	312	288	936	864	CoherentMotion_C#v1	1	500
931	1	1	14	0	0	3	3	87	513	261	1539	CoherentMotion_C#v1	1	500
783	1	7	70	1	1	3	3	424	176	1272	528	CoherentMotion_C#v1	1	500
857	1	7	70	2	2	3	3	424	176	1272	528	CoherentMotion_C#v1	1	500
900	1	5	51	2	2	3	3	312	288	936	864	CoherentMotion_C#v1	1	500
959	1	6	61	1	1	3	3	368	232	1104	696	CoherentMotion_C#v1	1	500
746	1	2	23	2	2	3	3	143	457	429	1371	CoherentMotion_C#v1	1	500
950	1	1	14	3	3	3	3	87	513	261	1539	CoherentMotion_C#v1	1	500
915	1	3	33	3	3	3	3	199	401	597	1203	CoherentMotion_C#v1	1	500
831	1	3	33	3	3	3	3	199	401	597	1203	CoherentMotion_C#v1	1	500
650	1	6	61	2	2	3	3	368	232	1104	696	CoherentMotion_C#v1	1	500
1071	0	1	14	2	1	3	3	87	513	261	1539	CoherentMotion_C#v1	1	500
1072	1	7	70	2	2	3	3	424	176	1272	528	CoherentMotion_C#v1	1	500
975	0	1	14	3	0	3	3	87	513	261	1539	CoherentMotion_C#v1	1	500
830	0	0	5	1	2	3	3	31	569	93	1707	CoherentMotion_C#v1	1	500
664	0	2	23	3	1	3	3	143	457	429	1371	CoherentMotion_C#v1	1	500
894	0	2	23	1	2	3	3	143	457	429	1371	CoherentMotion_C#v1	1	500
810	1	5	51	2	2	3	3	312	288	936	864	CoherentMotion_C#v1	1	500
901	0	0	5	0	3	3	3	31	569	93	1707	CoherentMotion_C#v1	1	500
977	0	0	5	2	1	3	3	31	569	93	1707	CoherentMotion_C#v1	1	500
749	0	4	42	2	0	3	3	256	344	768	1032	CoherentMotion_C#v1	1	500
935	0	1	14	0	2	3	3	87	513	261	1539	CoherentMotion_C#v1	1	500
880	1	0	5	2	2	3	3	31	569	93	1707	CoherentMotion_C#v1	1	500
702	1	7	70	1	1	3	3	424	176	1272	528	CoherentMotion_C#v1	1	500
1191	0	0	5	1	0	3	3	31	569	93	1707	CoherentMotion_C#v1	1	500
858	1	7	70	1	1	3	3	424	176	1272	528	CoherentMotion_C#v1	1	500
929	0	5	51	0	2	3	3	312	288	936	864	CoherentMotion_C#v1	1	500
817	1	6	61	0	0	3	3	368	232	1104	696	CoherentMotion_C#v1	1	500
955	1	1	14	0	0	3	3	87	513	261	1539	CoherentMotion_C#v1	1	500
714	1	5	51	3	3	3	3	312	288	936	864	CoherentMotion_C#v1	1	500
656	0	6	61	0	2	3	3	368	232	1104	696	CoherentMotion_C#v1	1	500
1046	1	0	5	1	1	3	3	31	569	93	1707	CoherentMotion_C#v1	1	500
918	0	1	14	2	0	3	3	87	513	261	1539	CoherentMotion_C#v1	1	500
834	1	7	70	0	0	3	3	424	176	1272	528	CoherentMotion_C#v1	1	500
700	1	1	14	2	2	3	3	87	513	261	1539	CoherentMotion_C#v1	1	500
611	1	6	61	1	1	3	3	368	232	1104	696	CoherentMotion_C#v1	1	500
632	0	1	14	2	0	3	3	87	513	261	1539	CoherentMotion_C#v1	1	500
556	0	1	14	3	2	3	3	87	513	261	1539	CoherentMotion_C#v1	1	500
784	1	4	42	0	0	3	3	256	344	768	1032	CoherentMotion_C#v1	1	500
599	1	5	51	1	1	3	3	312	288	936	864	CoherentMotion_C#v1	1	500
589	1	0	5	2	2	3	3	31	569	93	1707	CoherentMotion_C#v1	1	500
609	1	3	33	3	3	3	3	199	401	597	1203	CoherentMotion_C#v1	1	500
631	1	7	70	0	0	3	3	424	176	1272	528	CoherentMotion_C#v1	1	500
765	0	0	5	3	2	3	3	31	569	93	1707	CoherentMotion_C#v1	1	500
595	0	4	42	3	1	3	3	256	344	768	1032	CoherentMotion_C#v1	1	500
598	0	4	42	1	3	3	3	256	344	768	1032	CoherentMotion_C#v1	1	500
829	1	7	70	0	0	3	3	424	176	1272	528	CoherentMotion_C#v1	1	500
743	0	5	51	3	1	3	3	312	288	936	864	CoherentMotion_C#v1	1	500
811	0	1	14	3	1	3	3	87	513	261	1539	CoherentMotion_C#v1	1	500
709	1	6	61	3	3	3	3	368	232	1104	696	CoherentMotion_C#v1	1	500
576	1	1	14	2	2	3	3	87	513	261	1539	CoherentMotion_C#v1	1	500
675	1	3	33	3	3	3	3	199	401	597	1203	CoherentMotion_C#v1	1	500
614	1	0	5	0	0	3	3	31	569	93	1707	CoherentMotion_C#v1	1	500
816	0	2	23	0	2	3	3	143	457	429	1371	CoherentMotion_C#v1	1	500
601	1	2	23	3	3	3	3	143	457	429	1371	CoherentMotion_C#v1	1	500
778	1	1	14	2	2	3	3	87	513	261	1539	CoherentMotion_C#v1	1	500
1046	1	1	14	0	0	3	3	87	513	261	1539	CoherentMotion_C#v1	1	500
821	1	4	42	0	0	3	3	256	344	768	1032	CoherentMotion_C#v1	1	500
719	1	7	70	1	1	3	3	424	176	1272	528	CoherentMotion_C#v1	1	500
680	1	4	42	1	1	3	3	256	344	768	1032	CoherentMotion_C#v1	1	500
636	0	0	5	3	0	3	3	31	569	93	1707	CoherentMotion_C#v1	1	500
898	1	3	33	0	0	3	3	199	401	597	1203	CoherentMotion_C#v1	1	500
638	1	6	61	1	1	3	3	368	232	1104	696	CoherentMotion_C#v1	1	500
865	0	2	23	0	3	3	3	143	457	429	1371	CoherentMotion_C#v1	1	500
620	1	6	61	2	2	3	3	368	232	1104	696	CoherentMotion_C#v1	1	500
915	1	0	5	1	1	3	3	31	569	93	1707	CoherentMotion_C#v1	1	500
576	0	3	33	2	0	3	3	199	401	597	1203	CoherentMotion_C#v1	1	500
547	1	1	14	2	2	3	3	87	513	261	1539	CoherentMotion_C#v1	1	500
790	1	7	70	2	2	3	3	424	176	1272	528	CoherentMotion_C#v1	1	500
879	1	6	61	0	0	3	3	368	232	1104	696	CoherentMotion_C#v1	1	500
602	1	1	14	2	2	3	3	87	513	261	1539	CoherentMotion_C#v1	1	500
800	1	5	51	0	0	3	3	312	288	936	864	CoherentMotion_C#v1	1	500
662	1	3	33	3	3	3	3	199	401	597	1203	CoherentMotion_C#v1	1	500
667	1	6	61	2	2	3	3	368	232	1104	696	CoherentMotion_C#v1	1	500
564	1	6	61	1	1	3	3	368	232	1104	696	CoherentMotion_C#v1	1	500
543	0	2	23	2	0	3	3	143	457	429	1371	CoherentMotion_C#v1	1	500
2935	0	6	61	0	2	3	3	368	232	1104	696	CoherentMotion_C#v1	1	500
746	0	1	14	0	3	3	3	87	513	261	1539	CoherentMotion_C#v1	1	500
626	1	3	33	2	2	3	3	199	401	597	1203	CoherentMotion_C#v1	1	500
680	1	7	70	0	0	3	3	424	176	1272	528	CoherentMotion_C#v1	1	500
622	1	7	70	2	2	3	3	424	176	1272	528	CoherentMotion_C#v1	1	500
819	0	2	23	2	1	3	3	143	457	429	1371	CoherentMotion_C#v1	1	500
810	1	1	14	3	3	3	3	87	513	261	1539	CoherentMotion_C#v1	1	500
694	0	0	5	0	1	3	3	31	569	93	1707	CoherentMotion_C#v1	1	500
639	1	4	42	2	2	3	3	256	344	768	1032	CoherentMotion_C#v1	1	500
803	1	3	33	0	0	3	3	199	401	597	1203	CoherentMotion_C#v1	1	500
777	0	2	23	0	2	3	3	143	457	429	1371	CoherentMotion_C#v1	1	500
710	1	1	14	1	1	3	3	87	513	261	1539	CoherentMotion_C#v1	1	500
829	1	2	23	3	3	3	3	143	457	429	1371	CoherentMotion_C#v1	1	500
679	0	2	23	0	2	3	3	143	457	429	1371	CoherentMotion_C#v1	1	500
813	1	5	51	3	3	3	3	312	288	936	864	CoherentMotion_C#v1	1	500
662	1	5	51	2	2	3	3	312	288	936	864	CoherentMotion_C#v1	1	500
717	0	2	23	1	0	3	3	143	457	429	1371	CoherentMotion_C#v1	1	500
675	0	4	42	3	2	3	3	256	344	768	1032	CoherentMotion_C#v1	1	500
730	1	6	61	1	1	3	3	368	232	1104	696	CoherentMotion_C#v1	1	500
673	0	2	23	0	1	3	3	143	457	429	1371	CoherentMotion_C#v1	1	500
616	0	4	42	0	2	3	3	256	344	768	1032	CoherentMotion_C#v1	1	500
558	1	7	70	1	1	3	3	424	176	1272	528	CoherentMotion_C#v1	1	500
753	0	0	5	2	0	3	3	31	569	93	1707	CoherentMotion_C#v1	1	500
649	0	5	51	0	2	3	3	312	288	936	864	CoherentMotion_C#v1	1	500
570	1	7	70	1	1	3	3	424	176	1272	528	CoherentMotion_C#v1	1	500
657	1	5	51	3	3	3	3	312	288	936	864	CoherentMotion_C#v1	1	500
856	1	2	23	1	1	3	3	143	457	429	1371	CoherentMotion_C#v1	1	500
627	1	7	70	2	2	3	3	424	176	1272	528	CoherentMotion_C#v1	1	500
696	1	5	51	1	1	3	3	312	288	936	864	CoherentMotion_C#v1	1	500
670	0	2	23	1	0	3	3	143	457	429	1371	CoherentMotion_C#v1	1	500
869	1	6	61	0	0	3	3	368	232	1104	696	CoherentMotion_C#v1	1	500
639	1	5	51	0	0	3	3	312	288	936	864	CoherentMotion_C#v1	1	500
581	1	3	33	0	0	3	3	199	401	597	1203	CoherentMotion_C#v1	1	500
649	0	4	42	3	0	3	3	256	344	768	1032	CoherentMotion_C#v1	1	500
735	1	6	61	1	1	3	3	368	232	1104	696	CoherentMotion_C#v1	1	500
804	0	3	33	3	0	3	3	199	401	597	1203	CoherentMotion_C#v1	1	500
896	1	6	61	1	1	3	3	368	232	1104	696	CoherentMotion_C#v1	1	500
714	1	5	51	3	3	3	3	312	288	936	864	CoherentMotion_C#v1	1	500
767	1	7	70	0	0	3	3	424	176	1272	528	CoherentMotion_C#v1	1	500
572	1	3	33	2	2	3	3	199	401	597	1203	CoherentMotion_C#v1	1	500
799	1	5	51	0	0	3	3	312	288	936	864	CoherentMotion_C#v1	1	500
666	1	3	33	2	2	3	3	199	401	597	1203	CoherentMotion_C#v1	1	500
683	0	2	23	0	1	3	3	143	457	429	1371	CoherentMotion_C#v1	1	500
596	1	6	61	1	1	3	3	368	232	1104	696	CoherentMotion_C#v1	1	500
569	1	7	70	1	1	3	3	424	176	1272	528	CoherentMotion_C#v1	1	500
668	1	4	42	0	0	3	3	256	344	768	1032	CoherentMotion_C#v1	1	500
612	1	4	42	1	1	3	3	256	344	768	1032	CoherentMotion_C#v1	1	500
595	1	7	70	1	1	3	3	424	176	1272	528	CoherentMotion_C#v1	1	500
587	1	5	51	2	2	3	3	312	288	936	864	CoherentMotion_C#v1	1	500
656	0	5	51	3	1	3	3	312	288	936	864	CoherentMotion_C#v1	1	500
630	0	3	33	3	1	3	3	199	401	597	1203	CoherentMotion_C#v1	1	500
542	0	5	51	3	2	3	3	312	288	936	864	CoherentMotion_C#v1	1	500
557	0	3	33	2	0	3	3	199	401	597	1203	CoherentMotion_C#v1	1	500
685	0	2	23	0	1	3	3	143	457	429	1371	CoherentMotion_C#v1	1	500
541	0	3	33	0	2	3	3	199	401	597	1203	CoherentMotion_C#v1	1	500
1206	1	5	51	2	2	3	3	312	288	936	864	CoherentMotion_C#v1	1	500
556	1	6	61	1	1	3	3	368	232	1104	696	CoherentMotion_C#v1	1	500
1624	1	7	70	2	2	3	3	424	176	1272	528	CoherentMotion_C#v1	1	500
677	1	4	42	3	3	3	3	256	344	768	1032	CoherentMotion_C#v1	1	500
668	0	0	5	0	2	3	3	31	569	93	1707	CoherentMotion_C#v1	1	500
752	0	6	61	1	2	3	3	368	232	1104	696	CoherentMotion_C#v1	1	500
758	1	2	23	3	3	3	3	143	457	429	1371	CoherentMotion_C#v1	1	500
642	0	2	23	0	2	3	3	143	457	429	1371	CoherentMotion_C#v1	1	500
949	0	1	14	1	0	3	3	87	513	261	1539	CoherentMotion_C#v1	1	500
725	1	7	70	0	0	3	3	424	176	1272	528	CoherentMotion_C#v1	1	500
651	1	5	51	1	1	3	3	312	288	936	864	CoherentMotion_C#v1	1	500
578	1	3	33	2	2	3	3	199	401	597	1203	CoherentMotion_C#v1	1	500
853	0	6	61	1	3	3	3	368	232	1104	696	CoherentMotion_C#v1	1	500
561	0	7	70	0	2	3	3	424	176	1272	528	CoherentMotion_C#v1	1	500
916	0	0	5	1	3	3	3	31	569	93	1707	CoherentMotion_C#v1	1	500
623	1	0	5	0	0	3	3	31	569	93	1707	CoherentMotion_C#v1	1	500
977	0	4	42	3	0	3	3	256	344	768	1032	CoherentMotion_C#v1	1	500
754	1	5	51	1	1	3	3	312	288	936	864	CoherentMotion_C#v1	1	500
795	1	4	42	3	3	3	3	256	344	768	1032	CoherentMotion_C#v1	1	500
741	1	5	51	1	1	3	3	312	288	936	864	CoherentMotion_C#v1	1	500
637	0	0	5	1	2	3	3	31	569	93	1707	CoherentMotion_C#v1	1	500
622	0	2	23	1	0	3	3	143	457	429	1371	CoherentMotion_C#v1	1	500
1030	0	1	14	0	2	3	3	87	513	261	1539	CoherentMotion_C#v1	1	500
646	0	0	5	0	1	3	3	31	569	93	1707	CoherentMotion_C#v1	1	500
762	1	7	70	0	0	3	3	424	176	1272	528	CoherentMotion_C#v1	1	500
563	0	7	70	0	2	3	3	424	176	1272	528	CoherentMotion_C#v1	1	500
918	0	2	23	0	3	3	3	143	457	429	1371	CoherentMotion_C#v1	1	500
612	1	7	70	1	1	3	3	424	176	1272	528	CoherentMotion_C#v1	1	500
1271	1	0	5	1	1	3	3	31	569	93	1707	CoherentMotion_C#v1	1	500
830	1	7	70	3	3	3	3	424	176	1272	528	CoherentMotion_C#v1	1	500
823	1	1	14	1	1	3	3	87	513	261	1539	CoherentMotion_C#v1	1	500
882	1	0	5	2	2	3	3	31	569	93	1707	CoherentMotion_C#v1	1	500
889	1	3	33	2	2	3	3	199	401	597	1203	CoherentMotion_C#v1	1	500
822	1	6	61	2	2	3	3	368	232	1104	696	CoherentMotion_C#v1	1	500
1074	0	7	70	2	0	3	3	424	176	1272	528	CoherentMotion_C#v1	1	500
928	0	1	14	3	1	3	3	87	513	261	1539	CoherentMotion_C#v1	1	500
753	0	2	23	0	3	3	3	143	457	429	1371	CoherentMotion_C#v1	1	500
681	0	3	33	0	2	3	3	199	401	597	1203	CoherentMotion_C#v1	1	500
543	0	1	14	2	1	3	3	87	513	261	1539	CoherentMotion_C#v1	1	500
819	1	0	5	0	0	3	3	31	569	93	1707	CoherentMotion_C#v1	1	500
892	0	3	33	3	2	3	3	199	401	597	1203	CoherentMotion_C#v1	1	500
791	1	5	51	0	0	3	3	312	288	936	864	CoherentMotion_C#v1	1	500
705	1	5	51	1	1	3	3	312	288	936	864	CoherentMotion_C#v1	1	500
644	1	7	70	2	2	3	3	424	176	1272	528	CoherentMotion_C#v1	1	500
605	1	3	33	2	2	3	3	199	401	597	1203	CoherentMotion_C#v1	1	500
899	1	3	33	0	0	3	3	199	401	597	1203	CoherentMotion_C#v1	1	500
2222	0	1	14	0	2	3	3	87	513	261	1539	CoherentMotion_C#v1	1	500
873	0	1	14	1	0	3	3	87	513	261	1539	CoherentMotion_C#v1	1	500
1272	1	6	61	3	3	3	3	368	232	1104	696	CoherentMotion_C#v1	1	500
734	1	2	23	3	3	3	3	143	457	429	1371	CoherentMotion_C#v1	1	500
645	1	4	42	3	3	3	3	256	344	768	1032	CoherentMotion_C#v1	1	500
683	1	6	61	1	1	3	3	368	232	1104	696	CoherentMotion_C#v1	1	500
658	0	2	23	1	2	3	3	143	457	429	1371	CoherentMotion_C#v1	1	500
631	1	6	61	3	3	3	3	368	232	1104	696	CoherentMotion_C#v1	1	500
828	0	3	33	0	2	3	3	199	401	597	1203	CoherentMotion_C#v1	1	500
580	1	6	61	1	1	3	3	368	232	1104	696	CoherentMotion_C#v1	1	500
828	1	7	70	2	2	3	3	424	176	1272	528	CoherentMotion_C#v1	1	500
662	1	7	70	1	1	3	3	424	176	1272	528	CoherentMotion_C#v1	1	500
668	1	6	61	0	0	3	3	368	232	1104	696	CoherentMotion_C#v1	1	500
641	0	0	5	0	2	3	3	31	569	93	1707	CoherentMotion_C#v1	1	500
615	0	4	42	2	1	3	3	256	344	768	1032	CoherentMotion_C#v1	1	500
557	1	6	61	0	0	3	3	368	232	1104	696	CoherentMotion_C#v1	1	500
593	0	1	14	3	2	3	3	87	513	261	1539	CoherentMotion_C#v1	1	500
645	0	0	5	3	0	3	3	31	569	93	1707	CoherentMotion_C#v1	1	500
556	1	2	23	1	1	3	3	143	457	429	1371	CoherentMotion_C#v1	1	500
941	1	5	51	0	0	3	3	312	288	936	864	CoherentMotion_C#v1	1	500
545	0	3	33	0	2	3	3	199	401	597	1203	CoherentMotion_C#v1	1	500
3007	1	6	61	1	1	3	3	368	232	1104	696	CoherentMotion_C#v1	1	500
673	1	5	51	3	3	3	3	312	288	936	864	CoherentMotion_C#v1	1	500
772	1	4	42	0	0	3	3	256	344	768	1032	CoherentMotion_C#v1	1	500
848	1	5	51	0	0	3	3	312	288	936	864	CoherentMotion_C#v1	1	500
699	1	2	23	0	0	3	3	143	457	429	1371	CoherentMotion_C#v1	1	500
704	0	6	61	3	0	3	3	368	232	1104	696	CoherentMotion_C#v1	1	500
542	0	0	5	3	2	3	3	31	569	93	1707	CoherentMotion_C#v1	1	500
2315	0	7	70	0	1	3	3	424	176	1272	528	CoherentMotion_C#v1	1	500
699	1	7	70	2	2	3	3	424	176	1272	528	CoherentMotion_C#v1	1	500
818	1	6	61	2	2	3	3	368	232	1104	696	CoherentMotion_C#v1	1	500
1227	0	1	14	3	1	3	3	87	513	261	1539	CoherentMotion_C#v1	1	500
769	0	7	70	2	0	3	3	424	176	1272	528	CoherentMotion_C#v1	1	500
826	1	4	42	2	2	3	3	256	344	768	1032	CoherentMotion_C#v1	1	500
868	1	2	23	3	3	3	3	143	457	429	1371	CoherentMotion_C#v1	1	500
799	1	7	70	3	3	3	3	424	176	1272	528	CoherentMotion_C#v1	1	500
727	1	3	33	2	2	3	3	199	401	597	1203	CoherentMotion_C#v1	1	500
672	1	5	51	2	2	3	3	312	288	936	864	CoherentMotion_C#v1	1	500
646	1	4	42	3	3	3	3	256	344	768	1032	CoherentMotion_C#v1	1	500
617	1	3	33	2	2	3	3	199	401	597	1203	CoherentMotion_C#v1	1	500
735	0	5	51	3	1	3	3	312	288	936	864	CoherentMotion_C#v1	1	500
761	1	7	70	0	0	3	3	424	176	1272	528	CoherentMotion_C#v1	1	500
655	1	3	33	1	1	3	3	199	401	597	1203	CoherentMotion_C#v1	1	500
882	0	2	23	1	2	3	3	143	457	429	1371	CoherentMotion_C#v1	1	500
640	1	6	61	0	0	3	3	368	232	1104	696	CoherentMotion_C#v1	1	500
662	0	4	42	3	1	3	3	256	344	768	1032	CoherentMotion_C#v1	1	500
652	1	7	70	3	3	3	3	424	176	1272	528	CoherentMotion_C#v1	1	500
562	1	3	33	1	1	3	3	199	401	597	1203	CoherentMotion_C#v1	1	500
646	1	3	33	3	3	3	3	199	401	597	1203	CoherentMotion_C#v1	1	500
620	0	0	5	2	1	3	3	31	569	93	1707	CoherentMotion_C#v1	1	500
622	0	5	51	2	0	3	3	312	288	936	864	CoherentMotion_C#v1	1	500
2115	0	4	42	3	2	3	3	256	344	768	1032	CoherentMotion_C#v1	1	500
799	1	4	42	1	1	3	3	256	344	768	1032	CoherentMotion_C#v1	1	500
809	0	4	42	1	3	3	3	256	344	768	1032	CoherentMotion_C#v1	1	500
818	1	3	33	0	0	3	3	199	401	597	1203	CoherentMotion_C#v1	1	500
971	1	3	33	0	0	3	3	199	401	597	1203	CoherentMotion_C#v1	1	500
707	1	4	42	1	1	3	3	256	344	768	1032	CoherentMotion_C#v1	1	500
633	1	6	61	1	1	3	3	368	232	1104	696	CoherentMotion_C#v1	1	500
688	1	4	42	2	2	3	3	256	344	768	1032	CoherentMotion_C#v1	1	500
726	1	6	61	0	0	3	3	368	232	1104	696	CoherentMotion_C#v1	1	500
670	0	5	51	2	0	3	3	312	288	936	864	CoherentMotion_C#v1	1	500
628	0	1	14	1	2	3	3	87	513	261	1539	CoherentMotion_C#v1	1	500
729	0	2	23	2	0	3	3	143	457	429	1371	CoherentMotion_C#v1	1	500
640	1	6	61	3	3	3	3	368	232	1104	696	CoherentMotion_C#v1	1	500
709	1	6	61	0	0	3	3	368	232	1104	696	CoherentMotion_C#v1	1	500
670	1	5	51	0	0	3	3	312	288	936	864	CoherentMotion_C#v1	1	500
881	0	2	23	1	0	3	3	143	457	429	1371	CoherentMotion_C#v1	1	500
736	1	3	33	3	3	3	3	199	401	597	1203	CoherentMotion_C#v1	1	500
599	0	1	14	3	1	3	3	87	513	261	1539	CoherentMotion_C#v1	1	500
699	1	0	5	0	0	3	3	31	569	93	1707	CoherentMotion_C#v1	1	500
577	1	0	5	2	2	3	3	31	569	93	1707	CoherentMotion_C#v1	1	500
566	1	1	14	2	2	3	3	87	513	261	1539	CoherentMotion_C#v1	1	500
645	0	0	5	3	2	3	3	31	569	93	1707	CoherentMotion_C#v1	1	500
831	1	5	51	0	0	3	3	312	288	936	864	CoherentMotion_C#v1	1	500
618	1	6	61	1	1	3	3	368	232	1104	696	CoherentMotion_C#v1	1	500
734	1	1	14	0	0	3	3	87	513	261	1539	CoherentMotion_C#v1	1	500
661	0	1	14	0	2	3	3	87	513	261	1539	CoherentMotion_C#v1	1	500
554	1	4	42	1	1	3	3	256	344	768	1032	CoherentMotion_C#v1	1	500
670	0	1	14	2	0	3	3	87	513	261	1539	CoherentMotion_C#v1	1	500
548	0	5	51	0	2	3	3	312	288	936	864	CoherentMotion_C#v1	1	500
659	1	4	42	3	3	3	3	256	344	768	1032	CoherentMotion_C#v1	1	500
842	0	2	23	3	0	3	3	143	457	429	1371	CoherentMotion_C#v1	1	500
664	1	3	33	2	2	3	3	199	401	597	1203	CoherentMotion_C#v1	1	500
765	1	5	51	2	2	3	3	312	288	936	864	CoherentMotion_C#v1	1	500
1013	0	3	33	3	1	3	3	199	401	597	1203	CoherentMotion_C#v1	1	500
769	1	5	51	3	3	3	3	312	288	936	864	CoherentMotion_C#v1	1	500
922	0	1	14	3	0	3	3	87	513	261	1539	CoherentMotion_C#v1	1	500
970	1	3	33	0	0	3	3	199	401	597	1203	CoherentMotion_C#v1	1	500
905	1	0	5	3	3	3	3	31	569	93	1707	CoherentMotion_C#v1	1	500
834	1	7	70	0	0	3	3	424	176	1272	528	CoherentMotion_C#v1	1	500
1231	0	1	14	1	3	3	3	87	513	261	1539	CoherentMotion_C#v1	1	500
1059	1	0	5	3	3	3	3	31	569	93	1707	CoherentMotion_C#v1	1	500
803	1	2	23	3	3	3	3	143	457	429	1371	CoherentMotion_C#v1	1	500
809	0	3	33	1	0	3	3	199	401	597	1203	CoherentMotion_C#v1	1	500
791	1	1	14	0	0	3	3	87	513	261	1539	CoherentMotion_C#v1	1	500
768	0	0	5	3	0	3	3	31	569	93	1707	CoherentMotion_C#v1	1	500
664	1	5	51	3	3	3	3	312	288	936	864	CoherentMotion_C#v1	1	500
975	1	7	70	1	1	3	3	424	176	1272	528	CoherentMotion_C#v1	1	500
925	0	4	42	3	2	3	3	256	344	768	1032	CoherentMotion_C#v1	1	500
728	0	1	14	1	0	3	3	87	513	261	1539	CoherentMotion_C#v1	1	500
625	1	7	70	3	3	3	3	424	176	1272	528	CoherentMotion_C#v1	1	500
838	1	6	61	0	0	3	3	368	232	1104	696	CoherentMotion_C#v1	1	500
816	1	6	61	0	0	3	3	368	232	1104	696	CoherentMotion_C#v1	1	500
731	1	0	5	0	0	3	3	31	569	93	1707	CoherentMotion_C#v1	1	500
785	0	3	33	2	0	3	3	199	401	597	1203	CoherentMotion_C#v1	1	500
652	0	2	23	2	3	3	3	143	457	429	1371	CoherentMotion_C#v1	1	500
657	1	4	42	3	3	3	3	256	344	768	1032	CoherentMotion_C#v1	1	500
711	1	2	23	1	1	3	3	143	457	429	1371	CoherentMotion_C#v1	1	500
622	1	7	70	3	3	3	3	424	176	1272	528	CoherentMotion_C#v1	1	500
675	1	4	42	3	3	3	3	256	344	768	1032	CoherentMotion_C#v1	1	500
552	0	5	51	1	3	3	3	312	288	936	864	CoherentMotion_C#v1	1	500
1036	0	1	14	1	2	3	3	87	513	261	1539	CoherentMotion_C#v1	1	500
1787	1	2	23	1	1	3	3	143	457	429	1371	CoherentMotion_C#v1	1	500
798	1	5	51	1	1	3	3	312	288	936	864	CoherentMotion_C#v1	1	500
1047	1	2	23	0	0	3	3	143	457	429	1371	CoherentMotion_C#v1	1	500
999	0	2	23	2	3	3	3	143	457	429	1371	CoherentMotion_C#v1	1	500
852	1	2	23	1	1	3	3	143	457	429	1371	CoherentMotion_C#v1	1	500
657	1	7	70	2	2	3	3	424	176	1272	528	CoherentMotion_C#v1	1	500
742	1	4	42	3	3	3	3	256	344	768	1032	CoherentMotion_C#v1	1	500
846	1	6	61	0	0	3	3	368	232	1104	696	CoherentMotion_C#v1	1	500
759	1	4	42	1	1	3	3	256	344	768	1032	CoherentMotion_C#v1	1	500
865	0	0	5	1	3	3	3	31	569	93	1707	CoherentMotion_C#v1	1	500
892	0	3	33	2	0	3	3	199	401	597	1203	CoherentMotion_C#v1	1	500
809	1	6	61	1	1	3	3	368	232	1104	696	CoherentMotion_C#v1	1	500
834	1	5	51	1	1	3	3	312	288	936	864	CoherentMotion_C#v1	1	500
891	1	3	33	0	0	3	3	199	401	597	1203	CoherentMotion_C#v1	1	500
839	1	6	61	1	1	3	3	368	232	1104	696	CoherentMotion_C#v1	1	500
819	1	4	42	0	0	3	3	256	344	768	1032	CoherentMotion_C#v1	1	500
1437	1	3	33	0	0	3	3	199	401	597	1203	CoherentMotion_C#v1	1	500
806	1	7	70	1	1	3	3	424	176	1272	528	CoherentMotion_C#v1	1	500
816	0	3	33	1	3	3	3	199	401	597	1203	CoherentMotion_C#v1	1	500
806	1	3	33	1	1	3	3	199	401	597	1203	CoherentMotion_C#v1	1	500
706	1	3	33	2	2	3	3	199	401	597	1203	CoherentMotion_C#v1	1	500
730	1	5	51	3	3	3	3	312	288	936	864	CoherentMotion_C#v1	1	500
882	0	4	42	2	0	3	3	256	344	768	1032	CoherentMotion_C#v1	1	500
783	0	0	5	0	3	3	3	31	569	93	1707	CoherentMotion_C#v1	1	500
805	0	2	23	0	2	3	3	143	457	429	1371	CoherentMotion_C#v1	1	500
719	0	2	23	2	1	3	3	143	457	429	1371	CoherentMotion_C#v1	1	500
871	1	0	5	0	0	3	3	31	569	93	1707	CoherentMotion_C#v1	1	500
754	1	1	14	3	3	3	3	87	513	261	1539	CoherentMotion_C#v1	1	500
859	1	7	70	2	2	3	3	424	176	1272	528	CoherentMotion_C#v1	1	500
903	1	6	61	2	2	3	3	368	232	1104	696	CoherentMotion_C#v1	1	500
673	1	5	51	3	3	3	3	312	288	936	864	CoherentMotion_C#v1	1	500
548	1	5	51	3	3	3	3	312	288	936	864	CoherentMotion_C#v1	1	500
922	0	0	5	2	0	3	3	31	569	93	1707	CoherentMotion_C#v1	1	500
744	1	0	5	2	2	3	3	31	569	93	1707	CoherentMotion_C#v1	1	500
639	1	7	70	3	3	3	3	424	176	1272	528	CoherentMotion_C#v1	1	500
693	1	7	70	3	3	3	3	424	176	1272	528	CoherentMotion_C#v1	1	500
874	1	4	42	3	3	3	3	256	344	768	1032	CoherentMotion_C#v1	1	500
615	1	7	70	2	2	3	3	424	176	1272	528	CoherentMotion_C#v1	1	500
699	1	5	51	2	2	3	3	312	288	936	864	CoherentMotion_C#v1	1	500
833	1	0	5	2	2	3	3	31	569	93	1707	CoherentMotion_C#v1	1	500
893	0	1	14	2	3	3	3	87	513	261	1539	CoherentMotion_C#v1	1	500
900	1	2	23	0	0	3	3	143	457	429	1371	CoherentMotion_C#v1	1	500
833	1	0	5	1	1	3	3	31	569	93	1707	CoherentMotion_C#v1	1	500
