# Supplementary material for: The Leuven Embedded Figures Test (L-EFT): measuring perception, intelligence or executive function?
Source: PeerJ. 2018 Mar 26;6:e4524. doi: 10.7717/peerj.4524 (PMC5875396; doi:10.7717/peerj.4524)
Supplement: Supplemental Information 9 [file peerj-06-4524-s009.zip › Study 1/CoherentMotion/121330CoherentMotion.csv]

ReactionTime	Accuracy	CoherenceLevel	CoherenceValue	StimDirection	RespDirection	G_MeanCoherentSpeed	G_MeanRandomSpeed	TotalCoherent	TotalRandom	TotalCoherentSpeed	TotalRandomSpeed	TestID	MainPrac	MotionDuration
2121	1	3	33	3	3	3	3	199	401	597	1203	CoherentMotion_C#v1	0	1000
1538	1	0	5	1	1	3	3	31	569	93	1707	CoherentMotion_C#v1	0	1000
1439	1	0	5	1	1	3	3	31	569	93	1707	CoherentMotion_C#v1	0	1000
1612	1	2	23	0	0	3	3	143	457	429	1371	CoherentMotion_C#v1	0	1000
1323	1	5	51	1	1	3	3	312	288	936	864	CoherentMotion_C#v1	0	1000
1634	0	3	33	2	3	3	3	199	401	597	1203	CoherentMotion_C#v1	0	1000
1328	1	6	61	0	0	3	3	368	232	1104	696	CoherentMotion_C#v1	0	1000
2236	1	6	61	2	2	3	3	368	232	1104	696	CoherentMotion_C#v1	0	1000
1455	1	7	70	0	0	3	3	424	176	1272	528	CoherentMotion_C#v1	0	1000
1853	0	3	33	2	0	3	3	199	401	597	1203	CoherentMotion_C#v1	0	1000
1927	0	0	5	2	3	3	3	31	569	93	1707	CoherentMotion_C#v1	0	1000
1920	0	0	5	1	2	3	3	31	569	93	1707	CoherentMotion_C#v1	0	1000
1385	0	5	51	2	0	3	3	312	288	936	864	CoherentMotion_C#v1	0	1000
1443	1	3	33	3	3	3	3	199	401	597	1203	CoherentMotion_C#v1	0	1000
1117	1	4	42	1	1	3	3	256	344	768	1032	CoherentMotion_C#v1	0	1000
2183	0	0	5	2	3	3	3	31	569	93	1707	CoherentMotion_C#v1	0	1000
1419	1	5	51	0	0	3	3	312	288	936	864	CoherentMotion_C#v1	0	1000
1429	1	6	61	3	3	3	3	368	232	1104	696	CoherentMotion_C#v1	0	1000
1909	0	1	14	3	1	3	3	87	513	261	1539	CoherentMotion_C#v1	0	1000
2739	1	1	14	3	3	3	3	87	513	261	1539	CoherentMotion_C#v1	0	1000
1367	1	2	23	1	1	3	3	143	457	429	1371	CoherentMotion_C#v1	0	1000
1072	1	4	42	0	0	3	3	256	344	768	1032	CoherentMotion_C#v1	0	1000
1240	1	0	5	2	2	3	3	31	569	93	1707	CoherentMotion_C#v1	0	1000
1166	1	7	70	3	3	3	3	424	176	1272	528	CoherentMotion_C#v1	0	1000
1424	1	1	14	0	0	3	3	87	513	261	1539	CoherentMotion_C#v1	0	1000
1065	0	1	14	3	2	3	3	87	513	261	1539	CoherentMotion_C#v1	0	1000
1098	1	4	42	3	3	3	3	256	344	768	1032	CoherentMotion_C#v1	0	1000
1299	0	4	42	2	0	3	3	256	344	768	1032	CoherentMotion_C#v1	0	1000
1473	0	2	23	2	1	3	3	143	457	429	1371	CoherentMotion_C#v1	0	1000
1372	1	4	42	3	3	3	3	256	344	768	1032	CoherentMotion_C#v1	0	1000
1308	0	0	5	0	1	3	3	31	569	93	1707	CoherentMotion_C#v1	0	1000
1021	1	5	51	3	3	3	3	312	288	936	864	CoherentMotion_C#v1	0	1000
1929	0	0	5	0	2	3	3	31	569	93	1707	CoherentMotion_C#v1	0	1000
1152	1	4	42	1	1	3	3	256	344	768	1032	CoherentMotion_C#v1	0	1000
1410	1	6	61	0	0	3	3	368	232	1104	696	CoherentMotion_C#v1	0	1000
1636	1	2	23	0	0	3	3	143	457	429	1371	CoherentMotion_C#v1	0	1000
1394	1	7	70	1	1	3	3	424	176	1272	528	CoherentMotion_C#v1	0	1000
1155	1	7	70	2	2	3	3	424	176	1272	528	CoherentMotion_C#v1	0	1000
1202	1	3	33	3	3	3	3	199	401	597	1203	CoherentMotion_C#v1	0	1000
1201	1	5	51	2	2	3	3	312	288	936	864	CoherentMotion_C#v1	0	1000
1099	1	4	42	1	1	3	3	256	344	768	1032	CoherentMotion_C#v1	0	1000
2455	0	0	5	1	2	3	3	31	569	93	1707	CoherentMotion_C#v1	0	1000
1338	0	1	14	3	1	3	3	87	513	261	1539	CoherentMotion_C#v1	0	1000
1193	0	0	5	0	1	3	3	31	569	93	1707	CoherentMotion_C#v1	0	1000
1452	1	1	14	3	3	3	3	87	513	261	1539	CoherentMotion_C#v1	0	1000
1643	0	0	5	2	1	3	3	31	569	93	1707	CoherentMotion_C#v1	0	1000
1508	1	0	5	3	3	3	3	31	569	93	1707	CoherentMotion_C#v1	0	1000
1047	1	6	61	0	0	3	3	368	232	1104	696	CoherentMotion_C#v1	0	1000
1279	0	0	5	3	1	3	3	31	569	93	1707	CoherentMotion_C#v1	0	1000
2958	0	0	5	2	3	3	3	31	569	93	1707	CoherentMotion_C#v1	0	1000
1583	0	0	5	0	1	3	3	31	569	93	1707	CoherentMotion_C#v1	0	1000
1676	0	1	14	3	0	3	3	87	513	261	1539	CoherentMotion_C#v1	0	1000
2448	0	1	14	0	2	3	3	87	513	261	1539	CoherentMotion_C#v1	0	1000
1033	0	2	23	0	1	3	3	143	457	429	1371	CoherentMotion_C#v1	0	1000
1127	1	4	42	3	3	3	3	256	344	768	1032	CoherentMotion_C#v1	0	1000
1161	1	6	61	2	2	3	3	368	232	1104	696	CoherentMotion_C#v1	0	1000
1124	1	6	61	2	2	3	3	368	232	1104	696	CoherentMotion_C#v1	0	1000
1134	1	5	51	1	1	3	3	312	288	936	864	CoherentMotion_C#v1	0	1000
2664	0	1	14	0	2	3	3	87	513	261	1539	CoherentMotion_C#v1	0	1000
1084	1	6	61	1	1	3	3	368	232	1104	696	CoherentMotion_C#v1	0	1000
2953	1	2	23	0	0	3	3	143	457	429	1371	CoherentMotion_C#v1	0	1000
1169	1	7	70	0	0	3	3	424	176	1272	528	CoherentMotion_C#v1	0	1000
1906	0	3	33	2	3	3	3	199	401	597	1203	CoherentMotion_C#v1	0	1000
1337	0	1	14	3	1	3	3	87	513	261	1539	CoherentMotion_C#v1	0	1000
1368	1	2	23	2	2	3	3	143	457	429	1371	CoherentMotion_C#v1	0	1000
1079	1	4	42	0	0	3	3	256	344	768	1032	CoherentMotion_C#v1	0	1000
1386	0	1	14	2	1	3	3	87	513	261	1539	CoherentMotion_C#v1	0	1000
1641	1	4	42	0	0	3	3	256	344	768	1032	CoherentMotion_C#v1	0	1000
1225	1	5	51	2	2	3	3	312	288	936	864	CoherentMotion_C#v1	0	1000
2436	0	0	5	0	2	3	3	31	569	93	1707	CoherentMotion_C#v1	0	1000
1151	1	4	42	1	1	3	3	256	344	768	1032	CoherentMotion_C#v1	0	1000
1291	1	1	14	3	3	3	3	87	513	261	1539	CoherentMotion_C#v1	0	1000
1168	1	5	51	0	0	3	3	312	288	936	864	CoherentMotion_C#v1	0	1000
1284	1	5	51	3	3	3	3	312	288	936	864	CoherentMotion_C#v1	0	1000
1185	1	4	42	1	1	3	3	256	344	768	1032	CoherentMotion_C#v1	0	1000
1045	1	7	70	1	1	3	3	424	176	1272	528	CoherentMotion_C#v1	0	1000
1100	1	7	70	2	2	3	3	424	176	1272	528	CoherentMotion_C#v1	0	1000
1138	1	6	61	0	0	3	3	368	232	1104	696	CoherentMotion_C#v1	0	1000
1144	1	7	70	0	0	3	3	424	176	1272	528	CoherentMotion_C#v1	0	1000
1023	1	2	23	1	1	3	3	143	457	429	1371	CoherentMotion_C#v1	0	1000
1249	1	0	5	3	3	3	3	31	569	93	1707	CoherentMotion_C#v1	1	500
623	1	3	33	1	1	3	3	199	401	597	1203	CoherentMotion_C#v1	1	500
571	1	7	70	1	1	3	3	424	176	1272	528	CoherentMotion_C#v1	1	500
703	1	6	61	3	3	3	3	368	232	1104	696	CoherentMotion_C#v1	1	500
855	1	6	61	3	3	3	3	368	232	1104	696	CoherentMotion_C#v1	1	500
576	1	6	61	1	1	3	3	368	232	1104	696	CoherentMotion_C#v1	1	500
645	1	7	70	2	2	3	3	424	176	1272	528	CoherentMotion_C#v1	1	500
754	1	1	14	0	0	3	3	87	513	261	1539	CoherentMotion_C#v1	1	500
723	1	1	14	3	3	3	3	87	513	261	1539	CoherentMotion_C#v1	1	500
666	0	1	14	0	1	3	3	87	513	261	1539	CoherentMotion_C#v1	1	500
719	1	3	33	3	3	3	3	199	401	597	1203	CoherentMotion_C#v1	1	500
727	1	4	42	3	3	3	3	256	344	768	1032	CoherentMotion_C#v1	1	500
631	1	5	51	3	3	3	3	312	288	936	864	CoherentMotion_C#v1	1	500
940	1	5	51	3	3	3	3	312	288	936	864	CoherentMotion_C#v1	1	500
642	1	3	33	1	1	3	3	199	401	597	1203	CoherentMotion_C#v1	1	500
670	0	0	5	1	3	3	3	31	569	93	1707	CoherentMotion_C#v1	1	500
778	1	5	51	3	3	3	3	312	288	936	864	CoherentMotion_C#v1	1	500
657	0	0	5	0	1	3	3	31	569	93	1707	CoherentMotion_C#v1	1	500
731	1	6	61	3	3	3	3	368	232	1104	696	CoherentMotion_C#v1	1	500
793	1	4	42	3	3	3	3	256	344	768	1032	CoherentMotion_C#v1	1	500
892	1	4	42	2	2	3	3	256	344	768	1032	CoherentMotion_C#v1	1	500
2881	0	0	5	3	0	3	3	31	569	93	1707	CoherentMotion_C#v1	1	500
846	1	3	33	2	2	3	3	199	401	597	1203	CoherentMotion_C#v1	1	500
837	0	2	23	2	3	3	3	143	457	429	1371	CoherentMotion_C#v1	1	500
779	1	6	61	1	1	3	3	368	232	1104	696	CoherentMotion_C#v1	1	500
620	1	7	70	1	1	3	3	424	176	1272	528	CoherentMotion_C#v1	1	500
605	1	7	70	0	0	3	3	424	176	1272	528	CoherentMotion_C#v1	1	500
593	1	4	42	2	2	3	3	256	344	768	1032	CoherentMotion_C#v1	1	500
2074	1	0	5	3	3	3	3	31	569	93	1707	CoherentMotion_C#v1	1	500
1172	0	1	14	2	1	3	3	87	513	261	1539	CoherentMotion_C#v1	1	500
774	1	4	42	1	1	3	3	256	344	768	1032	CoherentMotion_C#v1	1	500
1062	0	1	14	1	0	3	3	87	513	261	1539	CoherentMotion_C#v1	1	500
1184	1	3	33	0	0	3	3	199	401	597	1203	CoherentMotion_C#v1	1	500
842	1	0	5	0	0	3	3	31	569	93	1707	CoherentMotion_C#v1	1	500
765	1	4	42	1	1	3	3	256	344	768	1032	CoherentMotion_C#v1	1	500
2542	0	0	5	1	3	3	3	31	569	93	1707	CoherentMotion_C#v1	1	500
867	1	4	42	2	2	3	3	256	344	768	1032	CoherentMotion_C#v1	1	500
631	1	5	51	0	0	3	3	312	288	936	864	CoherentMotion_C#v1	1	500
859	0	0	5	3	1	3	3	31	569	93	1707	CoherentMotion_C#v1	1	500
911	1	2	23	3	3	3	3	143	457	429	1371	CoherentMotion_C#v1	1	500
848	1	2	23	0	0	3	3	143	457	429	1371	CoherentMotion_C#v1	1	500
845	1	4	42	3	3	3	3	256	344	768	1032	CoherentMotion_C#v1	1	500
799	0	0	5	0	2	3	3	31	569	93	1707	CoherentMotion_C#v1	1	500
2458	0	0	5	3	1	3	3	31	569	93	1707	CoherentMotion_C#v1	1	500
669	1	5	51	3	3	3	3	312	288	936	864	CoherentMotion_C#v1	1	500
725	1	3	33	0	0	3	3	199	401	597	1203	CoherentMotion_C#v1	1	500
1173	1	2	23	0	0	3	3	143	457	429	1371	CoherentMotion_C#v1	1	500
696	1	6	61	3	3	3	3	368	232	1104	696	CoherentMotion_C#v1	1	500
1672	0	1	14	3	0	3	3	87	513	261	1539	CoherentMotion_C#v1	1	500
981	0	2	23	0	3	3	3	143	457	429	1371	CoherentMotion_C#v1	1	500
858	1	1	14	2	2	3	3	87	513	261	1539	CoherentMotion_C#v1	1	500
774	1	4	42	1	1	3	3	256	344	768	1032	CoherentMotion_C#v1	1	500
678	1	4	42	1	1	3	3	256	344	768	1032	CoherentMotion_C#v1	1	500
877	1	2	23	3	3	3	3	143	457	429	1371	CoherentMotion_C#v1	1	500
737	1	4	42	3	3	3	3	256	344	768	1032	CoherentMotion_C#v1	1	500
818	1	7	70	3	3	3	3	424	176	1272	528	CoherentMotion_C#v1	1	500
844	0	0	5	0	2	3	3	31	569	93	1707	CoherentMotion_C#v1	1	500
1174	0	1	14	2	0	3	3	87	513	261	1539	CoherentMotion_C#v1	1	500
730	1	6	61	3	3	3	3	368	232	1104	696	CoherentMotion_C#v1	1	500
751	1	2	23	1	1	3	3	143	457	429	1371	CoherentMotion_C#v1	1	500
938	1	2	23	2	2	3	3	143	457	429	1371	CoherentMotion_C#v1	1	500
662	1	5	51	1	1	3	3	312	288	936	864	CoherentMotion_C#v1	1	500
866	1	4	42	0	0	3	3	256	344	768	1032	CoherentMotion_C#v1	1	500
783	1	5	51	2	2	3	3	312	288	936	864	CoherentMotion_C#v1	1	500
871	0	1	14	2	3	3	3	87	513	261	1539	CoherentMotion_C#v1	1	500
595	1	6	61	0	0	3	3	368	232	1104	696	CoherentMotion_C#v1	1	500
910	1	2	23	2	2	3	3	143	457	429	1371	CoherentMotion_C#v1	1	500
756	1	7	70	2	2	3	3	424	176	1272	528	CoherentMotion_C#v1	1	500
819	1	1	14	3	3	3	3	87	513	261	1539	CoherentMotion_C#v1	1	500
1779	0	0	5	2	1	3	3	31	569	93	1707	CoherentMotion_C#v1	1	500
704	1	4	42	3	3	3	3	256	344	768	1032	CoherentMotion_C#v1	1	500
639	1	4	42	2	2	3	3	256	344	768	1032	CoherentMotion_C#v1	1	500
669	1	5	51	0	0	3	3	312	288	936	864	CoherentMotion_C#v1	1	500
683	1	2	23	1	1	3	3	143	457	429	1371	CoherentMotion_C#v1	1	500
1002	1	0	5	0	0	3	3	31	569	93	1707	CoherentMotion_C#v1	1	500
1327	0	2	23	3	2	3	3	143	457	429	1371	CoherentMotion_C#v1	1	500
639	1	6	61	3	3	3	3	368	232	1104	696	CoherentMotion_C#v1	1	500
1420	0	1	14	1	0	3	3	87	513	261	1539	CoherentMotion_C#v1	1	500
1133	0	2	23	1	2	3	3	143	457	429	1371	CoherentMotion_C#v1	1	500
743	1	4	42	3	3	3	3	256	344	768	1032	CoherentMotion_C#v1	1	500
607	1	5	51	1	1	3	3	312	288	936	864	CoherentMotion_C#v1	1	500
824	1	3	33	2	2	3	3	199	401	597	1203	CoherentMotion_C#v1	1	500
902	1	0	5	1	1	3	3	31	569	93	1707	CoherentMotion_C#v1	1	500
1034	0	0	5	1	2	3	3	31	569	93	1707	CoherentMotion_C#v1	1	500
957	1	2	23	0	0	3	3	143	457	429	1371	CoherentMotion_C#v1	1	500
702	0	0	5	1	3	3	3	31	569	93	1707	CoherentMotion_C#v1	1	500
805	1	4	42	2	2	3	3	256	344	768	1032	CoherentMotion_C#v1	1	500
679	1	5	51	0	0	3	3	312	288	936	864	CoherentMotion_C#v1	1	500
797	1	3	33	0	0	3	3	199	401	597	1203	CoherentMotion_C#v1	1	500
574	1	7	70	1	1	3	3	424	176	1272	528	CoherentMotion_C#v1	1	500
831	1	7	70	2	2	3	3	424	176	1272	528	CoherentMotion_C#v1	1	500
1636	0	1	14	1	3	3	3	87	513	261	1539	CoherentMotion_C#v1	1	500
1003	1	7	70	2	2	3	3	424	176	1272	528	CoherentMotion_C#v1	1	500
625	1	2	23	1	1	3	3	143	457	429	1371	CoherentMotion_C#v1	1	500
623	1	7	70	3	3	3	3	424	176	1272	528	CoherentMotion_C#v1	1	500
612	1	4	42	0	0	3	3	256	344	768	1032	CoherentMotion_C#v1	1	500
1001	1	7	70	0	0	3	3	424	176	1272	528	CoherentMotion_C#v1	1	500
598	1	6	61	1	1	3	3	368	232	1104	696	CoherentMotion_C#v1	1	500
1786	0	1	14	3	2	3	3	87	513	261	1539	CoherentMotion_C#v1	1	500
853	1	4	42	2	2	3	3	256	344	768	1032	CoherentMotion_C#v1	1	500
1360	1	1	14	1	1	3	3	87	513	261	1539	CoherentMotion_C#v1	1	500
594	1	7	70	1	1	3	3	424	176	1272	528	CoherentMotion_C#v1	1	500
605	1	7	70	2	2	3	3	424	176	1272	528	CoherentMotion_C#v1	1	500
1370	1	0	5	0	0	3	3	31	569	93	1707	CoherentMotion_C#v1	1	500
554	1	2	23	1	1	3	3	143	457	429	1371	CoherentMotion_C#v1	1	500
572	1	5	51	0	0	3	3	312	288	936	864	CoherentMotion_C#v1	1	500
773	1	3	33	2	2	3	3	199	401	597	1203	CoherentMotion_C#v1	1	500
993	0	2	23	3	1	3	3	143	457	429	1371	CoherentMotion_C#v1	1	500
664	1	7	70	2	2	3	3	424	176	1272	528	CoherentMotion_C#v1	1	500
1014	0	3	33	2	3	3	3	199	401	597	1203	CoherentMotion_C#v1	1	500
611	1	6	61	1	1	3	3	368	232	1104	696	CoherentMotion_C#v1	1	500
1098	1	1	14	0	0	3	3	87	513	261	1539	CoherentMotion_C#v1	1	500
587	1	5	51	1	1	3	3	312	288	936	864	CoherentMotion_C#v1	1	500
1382	0	0	5	1	2	3	3	31	569	93	1707	CoherentMotion_C#v1	1	500
760	0	1	14	3	0	3	3	87	513	261	1539	CoherentMotion_C#v1	1	500
584	1	4	42	1	1	3	3	256	344	768	1032	CoherentMotion_C#v1	1	500
589	1	6	61	2	2	3	3	368	232	1104	696	CoherentMotion_C#v1	1	500
1232	0	3	33	2	3	3	3	199	401	597	1203	CoherentMotion_C#v1	1	500
1060	0	2	23	0	1	3	3	143	457	429	1371	CoherentMotion_C#v1	1	500
613	1	7	70	0	0	3	3	424	176	1272	528	CoherentMotion_C#v1	1	500
709	1	6	61	0	0	3	3	368	232	1104	696	CoherentMotion_C#v1	1	500
544	1	6	61	3	3	3	3	368	232	1104	696	CoherentMotion_C#v1	1	500
555	1	6	61	1	1	3	3	368	232	1104	696	CoherentMotion_C#v1	1	500
702	1	6	61	2	2	3	3	368	232	1104	696	CoherentMotion_C#v1	1	500
1234	0	0	5	0	2	3	3	31	569	93	1707	CoherentMotion_C#v1	1	500
587	1	5	51	3	3	3	3	312	288	936	864	CoherentMotion_C#v1	1	500
1775	0	2	23	1	3	3	3	143	457	429	1371	CoherentMotion_C#v1	1	500
1160	0	0	5	3	1	3	3	31	569	93	1707	CoherentMotion_C#v1	1	500
696	1	3	33	1	1	3	3	199	401	597	1203	CoherentMotion_C#v1	1	500
990	0	2	23	3	0	3	3	143	457	429	1371	CoherentMotion_C#v1	1	500
559	1	7	70	3	3	3	3	424	176	1272	528	CoherentMotion_C#v1	1	500
723	1	7	70	2	2	3	3	424	176	1272	528	CoherentMotion_C#v1	1	500
676	1	3	33	1	1	3	3	199	401	597	1203	CoherentMotion_C#v1	1	500
617	1	2	23	3	3	3	3	143	457	429	1371	CoherentMotion_C#v1	1	500
557	1	6	61	1	1	3	3	368	232	1104	696	CoherentMotion_C#v1	1	500
634	1	5	51	3	3	3	3	312	288	936	864	CoherentMotion_C#v1	1	500
526	1	4	42	1	1	3	3	256	344	768	1032	CoherentMotion_C#v1	1	500
626	1	6	61	2	2	3	3	368	232	1104	696	CoherentMotion_C#v1	1	500
615	1	4	42	1	1	3	3	256	344	768	1032	CoherentMotion_C#v1	1	500
1131	1	0	5	2	2	3	3	31	569	93	1707	CoherentMotion_C#v1	1	500
603	1	4	42	3	3	3	3	256	344	768	1032	CoherentMotion_C#v1	1	500
1230	0	1	14	3	2	3	3	87	513	261	1539	CoherentMotion_C#v1	1	500
573	1	5	51	1	1	3	3	312	288	936	864	CoherentMotion_C#v1	1	500
777	1	7	70	0	0	3	3	424	176	1272	528	CoherentMotion_C#v1	1	500
1234	1	3	33	0	0	3	3	199	401	597	1203	CoherentMotion_C#v1	1	500
591	1	3	33	3	3	3	3	199	401	597	1203	CoherentMotion_C#v1	1	500
771	1	3	33	2	2	3	3	199	401	597	1203	CoherentMotion_C#v1	1	500
748	1	5	51	3	3	3	3	312	288	936	864	CoherentMotion_C#v1	1	500
588	1	7	70	0	0	3	3	424	176	1272	528	CoherentMotion_C#v1	1	500
558	1	5	51	0	0	3	3	312	288	936	864	CoherentMotion_C#v1	1	500
1038	1	1	14	3	3	3	3	87	513	261	1539	CoherentMotion_C#v1	1	500
1250	0	3	33	3	1	3	3	199	401	597	1203	CoherentMotion_C#v1	1	500
774	1	6	61	2	2	3	3	368	232	1104	696	CoherentMotion_C#v1	1	500
688	0	1	14	0	3	3	3	87	513	261	1539	CoherentMotion_C#v1	1	500
910	0	0	5	2	3	3	3	31	569	93	1707	CoherentMotion_C#v1	1	500
657	1	5	51	1	1	3	3	312	288	936	864	CoherentMotion_C#v1	1	500
656	1	7	70	1	1	3	3	424	176	1272	528	CoherentMotion_C#v1	1	500
878	0	2	23	3	0	3	3	143	457	429	1371	CoherentMotion_C#v1	1	500
625	1	6	61	1	1	3	3	368	232	1104	696	CoherentMotion_C#v1	1	500
665	1	6	61	0	0	3	3	368	232	1104	696	CoherentMotion_C#v1	1	500
1042	0	1	14	1	2	3	3	87	513	261	1539	CoherentMotion_C#v1	1	500
625	1	4	42	1	1	3	3	256	344	768	1032	CoherentMotion_C#v1	1	500
526	1	6	61	1	1	3	3	368	232	1104	696	CoherentMotion_C#v1	1	500
525	1	7	70	1	1	3	3	424	176	1272	528	CoherentMotion_C#v1	1	500
540	1	6	61	0	0	3	3	368	232	1104	696	CoherentMotion_C#v1	1	500
971	0	0	5	0	2	3	3	31	569	93	1707	CoherentMotion_C#v1	1	500
925	0	5	51	0	1	3	3	312	288	936	864	CoherentMotion_C#v1	1	500
562	1	3	33	1	1	3	3	199	401	597	1203	CoherentMotion_C#v1	1	500
574	1	2	23	0	0	3	3	143	457	429	1371	CoherentMotion_C#v1	1	500
560	1	6	61	2	2	3	3	368	232	1104	696	CoherentMotion_C#v1	1	500
712	1	5	51	2	2	3	3	312	288	936	864	CoherentMotion_C#v1	1	500
947	0	0	5	2	3	3	3	31	569	93	1707	CoherentMotion_C#v1	1	500
608	1	5	51	2	2	3	3	312	288	936	864	CoherentMotion_C#v1	1	500
788	1	3	33	3	3	3	3	199	401	597	1203	CoherentMotion_C#v1	1	500
565	1	7	70	0	0	3	3	424	176	1272	528	CoherentMotion_C#v1	1	500
952	1	0	5	1	1	3	3	31	569	93	1707	CoherentMotion_C#v1	1	500
711	1	2	23	3	3	3	3	143	457	429	1371	CoherentMotion_C#v1	1	500
524	1	3	33	1	1	3	3	199	401	597	1203	CoherentMotion_C#v1	1	500
633	0	0	5	0	3	3	3	31	569	93	1707	CoherentMotion_C#v1	1	500
627	1	5	51	0	0	3	3	312	288	936	864	CoherentMotion_C#v1	1	500
1073	1	4	42	2	2	3	3	256	344	768	1032	CoherentMotion_C#v1	1	500
855	1	3	33	3	3	3	3	199	401	597	1203	CoherentMotion_C#v1	1	500
661	1	4	42	2	2	3	3	256	344	768	1032	CoherentMotion_C#v1	1	500
532	1	5	51	2	2	3	3	312	288	936	864	CoherentMotion_C#v1	1	500
534	1	4	42	3	3	3	3	256	344	768	1032	CoherentMotion_C#v1	1	500
535	0	4	42	3	1	3	3	256	344	768	1032	CoherentMotion_C#v1	1	500
556	1	5	51	3	3	3	3	312	288	936	864	CoherentMotion_C#v1	1	500
1170	1	2	23	0	0	3	3	143	457	429	1371	CoherentMotion_C#v1	1	500
1045	0	3	33	2	3	3	3	199	401	597	1203	CoherentMotion_C#v1	1	500
678	1	7	70	2	2	3	3	424	176	1272	528	CoherentMotion_C#v1	1	500
978	1	2	23	1	1	3	3	143	457	429	1371	CoherentMotion_C#v1	1	500
592	1	7	70	3	3	3	3	424	176	1272	528	CoherentMotion_C#v1	1	500
1754	1	7	70	1	1	3	3	424	176	1272	528	CoherentMotion_C#v1	1	500
699	1	2	23	1	1	3	3	143	457	429	1371	CoherentMotion_C#v1	1	500
786	1	0	5	0	0	3	3	31	569	93	1707	CoherentMotion_C#v1	1	500
635	1	4	42	2	2	3	3	256	344	768	1032	CoherentMotion_C#v1	1	500
668	0	0	5	2	3	3	3	31	569	93	1707	CoherentMotion_C#v1	1	500
934	0	1	14	3	1	3	3	87	513	261	1539	CoherentMotion_C#v1	1	500
611	1	4	42	0	0	3	3	256	344	768	1032	CoherentMotion_C#v1	1	500
1191	0	2	23	0	2	3	3	143	457	429	1371	CoherentMotion_C#v1	1	500
681	1	7	70	3	3	3	3	424	176	1272	528	CoherentMotion_C#v1	1	500
1020	0	0	5	2	3	3	3	31	569	93	1707	CoherentMotion_C#v1	1	500
720	0	2	23	2	3	3	3	143	457	429	1371	CoherentMotion_C#v1	1	500
930	1	5	51	2	2	3	3	312	288	936	864	CoherentMotion_C#v1	1	500
1063	0	0	5	1	0	3	3	31	569	93	1707	CoherentMotion_C#v1	1	500
524	1	6	61	3	3	3	3	368	232	1104	696	CoherentMotion_C#v1	1	500
673	1	4	42	3	3	3	3	256	344	768	1032	CoherentMotion_C#v1	1	500
574	1	6	61	2	2	3	3	368	232	1104	696	CoherentMotion_C#v1	1	500
746	0	2	23	1	3	3	3	143	457	429	1371	CoherentMotion_C#v1	1	500
555	1	4	42	2	2	3	3	256	344	768	1032	CoherentMotion_C#v1	1	500
878	0	1	14	1	2	3	3	87	513	261	1539	CoherentMotion_C#v1	1	500
741	1	0	5	3	3	3	3	31	569	93	1707	CoherentMotion_C#v1	1	500
608	1	1	14	1	1	3	3	87	513	261	1539	CoherentMotion_C#v1	1	500
846	0	0	5	2	1	3	3	31	569	93	1707	CoherentMotion_C#v1	1	500
617	1	5	51	0	0	3	3	312	288	936	864	CoherentMotion_C#v1	1	500
607	1	7	70	3	3	3	3	424	176	1272	528	CoherentMotion_C#v1	1	500
722	1	4	42	3	3	3	3	256	344	768	1032	CoherentMotion_C#v1	1	500
640	1	5	51	3	3	3	3	312	288	936	864	CoherentMotion_C#v1	1	500
573	1	7	70	1	1	3	3	424	176	1272	528	CoherentMotion_C#v1	1	500
553	1	7	70	2	2	3	3	424	176	1272	528	CoherentMotion_C#v1	1	500
571	1	6	61	2	2	3	3	368	232	1104	696	CoherentMotion_C#v1	1	500
687	1	4	42	2	2	3	3	256	344	768	1032	CoherentMotion_C#v1	1	500
704	1	1	14	3	3	3	3	87	513	261	1539	CoherentMotion_C#v1	1	500
549	1	7	70	3	3	3	3	424	176	1272	528	CoherentMotion_C#v1	1	500
593	1	7	70	0	0	3	3	424	176	1272	528	CoherentMotion_C#v1	1	500
1437	1	6	61	1	1	3	3	368	232	1104	696	CoherentMotion_C#v1	1	500
567	1	5	51	2	2	3	3	312	288	936	864	CoherentMotion_C#v1	1	500
641	1	2	23	3	3	3	3	143	457	429	1371	CoherentMotion_C#v1	1	500
555	1	7	70	1	1	3	3	424	176	1272	528	CoherentMotion_C#v1	1	500
1370	1	4	42	3	3	3	3	256	344	768	1032	CoherentMotion_C#v1	1	500
569	1	4	42	2	2	3	3	256	344	768	1032	CoherentMotion_C#v1	1	500
910	1	0	5	0	0	3	3	31	569	93	1707	CoherentMotion_C#v1	1	500
641	1	7	70	2	2	3	3	424	176	1272	528	CoherentMotion_C#v1	1	500
640	1	2	23	3	3	3	3	143	457	429	1371	CoherentMotion_C#v1	1	500
556	1	6	61	1	1	3	3	368	232	1104	696	CoherentMotion_C#v1	1	500
1328	0	2	23	2	0	3	3	143	457	429	1371	CoherentMotion_C#v1	1	500
581	0	0	5	0	3	3	3	31	569	93	1707	CoherentMotion_C#v1	1	500
754	1	3	33	2	2	3	3	199	401	597	1203	CoherentMotion_C#v1	1	500
562	1	5	51	2	2	3	3	312	288	936	864	CoherentMotion_C#v1	1	500
902	0	0	5	3	0	3	3	31	569	93	1707	CoherentMotion_C#v1	1	500
664	1	3	33	1	1	3	3	199	401	597	1203	CoherentMotion_C#v1	1	500
753	0	1	14	2	3	3	3	87	513	261	1539	CoherentMotion_C#v1	1	500
534	0	3	33	0	2	3	3	199	401	597	1203	CoherentMotion_C#v1	1	500
619	0	2	23	3	1	3	3	143	457	429	1371	CoherentMotion_C#v1	1	500
583	1	5	51	3	3	3	3	312	288	936	864	CoherentMotion_C#v1	1	500
526	1	5	51	1	1	3	3	312	288	936	864	CoherentMotion_C#v1	1	500
556	1	5	51	3	3	3	3	312	288	936	864	CoherentMotion_C#v1	1	500
1215	1	6	61	1	1	3	3	368	232	1104	696	CoherentMotion_C#v1	1	500
716	1	3	33	0	0	3	3	199	401	597	1203	CoherentMotion_C#v1	1	500
548	1	7	70	3	3	3	3	424	176	1272	528	CoherentMotion_C#v1	1	500
526	0	1	14	0	1	3	3	87	513	261	1539	CoherentMotion_C#v1	1	500
792	0	1	14	2	0	3	3	87	513	261	1539	CoherentMotion_C#v1	1	500
553	1	0	5	3	3	3	3	31	569	93	1707	CoherentMotion_C#v1	1	500
981	0	0	5	1	0	3	3	31	569	93	1707	CoherentMotion_C#v1	1	500
707	1	3	33	0	0	3	3	199	401	597	1203	CoherentMotion_C#v1	1	500
649	1	3	33	0	0	3	3	199	401	597	1203	CoherentMotion_C#v1	1	500
561	1	6	61	3	3	3	3	368	232	1104	696	CoherentMotion_C#v1	1	500
605	1	3	33	1	1	3	3	199	401	597	1203	CoherentMotion_C#v1	1	500
717	1	3	33	2	2	3	3	199	401	597	1203	CoherentMotion_C#v1	1	500
576	1	2	23	3	3	3	3	143	457	429	1371	CoherentMotion_C#v1	1	500
525	1	4	42	1	1	3	3	256	344	768	1032	CoherentMotion_C#v1	1	500
684	0	2	23	2	0	3	3	143	457	429	1371	CoherentMotion_C#v1	1	500
558	1	5	51	3	3	3	3	312	288	936	864	CoherentMotion_C#v1	1	500
1193	1	7	70	1	1	3	3	424	176	1272	528	CoherentMotion_C#v1	1	500
561	1	6	61	3	3	3	3	368	232	1104	696	CoherentMotion_C#v1	1	500
640	0	0	5	1	3	3	3	31	569	93	1707	CoherentMotion_C#v1	1	500
814	1	0	5	1	1	3	3	31	569	93	1707	CoherentMotion_C#v1	1	500
575	0	0	5	2	1	3	3	31	569	93	1707	CoherentMotion_C#v1	1	500
674	0	0	5	1	3	3	3	31	569	93	1707	CoherentMotion_C#v1	1	500
586	1	3	33	3	3	3	3	199	401	597	1203	CoherentMotion_C#v1	1	500
574	0	0	5	3	1	3	3	31	569	93	1707	CoherentMotion_C#v1	1	500
882	1	3	33	3	3	3	3	199	401	597	1203	CoherentMotion_C#v1	1	500
606	1	7	70	2	2	3	3	424	176	1272	528	CoherentMotion_C#v1	1	500
995	0	0	5	3	0	3	3	31	569	93	1707	CoherentMotion_C#v1	1	500
794	1	2	23	0	0	3	3	143	457	429	1371	CoherentMotion_C#v1	1	500
714	1	5	51	2	2	3	3	312	288	936	864	CoherentMotion_C#v1	1	500
705	1	7	70	2	2	3	3	424	176	1272	528	CoherentMotion_C#v1	1	500
633	1	4	42	0	0	3	3	256	344	768	1032	CoherentMotion_C#v1	1	500
534	1	5	51	0	0	3	3	312	288	936	864	CoherentMotion_C#v1	1	500
597	1	7	70	3	3	3	3	424	176	1272	528	CoherentMotion_C#v1	1	500
628	1	0	5	0	0	3	3	31	569	93	1707	CoherentMotion_C#v1	1	500
646	1	1	14	0	0	3	3	87	513	261	1539	CoherentMotion_C#v1	1	500
621	1	5	51	3	3	3	3	312	288	936	864	CoherentMotion_C#v1	1	500
715	0	0	5	2	0	3	3	31	569	93	1707	CoherentMotion_C#v1	1	500
642	1	5	51	2	2	3	3	312	288	936	864	CoherentMotion_C#v1	1	500
655	0	3	33	2	0	3	3	199	401	597	1203	CoherentMotion_C#v1	1	500
757	1	7	70	2	2	3	3	424	176	1272	528	CoherentMotion_C#v1	1	500
797	1	1	14	2	2	3	3	87	513	261	1539	CoherentMotion_C#v1	1	500
646	1	4	42	2	2	3	3	256	344	768	1032	CoherentMotion_C#v1	1	500
556	1	7	70	2	2	3	3	424	176	1272	528	CoherentMotion_C#v1	1	500
607	0	4	42	1	3	3	3	256	344	768	1032	CoherentMotion_C#v1	1	500
624	0	1	14	1	0	3	3	87	513	261	1539	CoherentMotion_C#v1	1	500
788	1	3	33	3	3	3	3	199	401	597	1203	CoherentMotion_C#v1	1	500
801	0	1	14	2	3	3	3	87	513	261	1539	CoherentMotion_C#v1	1	500
667	1	6	61	1	1	3	3	368	232	1104	696	CoherentMotion_C#v1	1	500
793	1	1	14	2	2	3	3	87	513	261	1539	CoherentMotion_C#v1	1	500
833	1	1	14	2	2	3	3	87	513	261	1539	CoherentMotion_C#v1	1	500
693	1	1	14	2	2	3	3	87	513	261	1539	CoherentMotion_C#v1	1	500
1187	1	1	14	1	1	3	3	87	513	261	1539	CoherentMotion_C#v1	1	500
900	0	3	33	0	1	3	3	199	401	597	1203	CoherentMotion_C#v1	1	500
819	0	1	14	0	1	3	3	87	513	261	1539	CoherentMotion_C#v1	1	500
577	1	3	33	1	1	3	3	199	401	597	1203	CoherentMotion_C#v1	1	500
596	1	3	33	2	2	3	3	199	401	597	1203	CoherentMotion_C#v1	1	500
616	1	4	42	3	3	3	3	256	344	768	1032	CoherentMotion_C#v1	1	500
572	1	2	23	1	1	3	3	143	457	429	1371	CoherentMotion_C#v1	1	500
953	1	2	23	3	3	3	3	143	457	429	1371	CoherentMotion_C#v1	1	500
637	1	4	42	1	1	3	3	256	344	768	1032	CoherentMotion_C#v1	1	500
1105	1	0	5	3	3	3	3	31	569	93	1707	CoherentMotion_C#v1	1	500
804	1	5	51	0	0	3	3	312	288	936	864	CoherentMotion_C#v1	1	500
621	1	3	33	3	3	3	3	199	401	597	1203	CoherentMotion_C#v1	1	500
526	1	7	70	3	3	3	3	424	176	1272	528	CoherentMotion_C#v1	1	500
748	1	4	42	2	2	3	3	256	344	768	1032	CoherentMotion_C#v1	1	500
675	1	5	51	1	1	3	3	312	288	936	864	CoherentMotion_C#v1	1	500
680	1	6	61	2	2	3	3	368	232	1104	696	CoherentMotion_C#v1	1	500
633	1	6	61	0	0	3	3	368	232	1104	696	CoherentMotion_C#v1	1	500
911	0	2	23	1	3	3	3	143	457	429	1371	CoherentMotion_C#v1	1	500
636	1	4	42	0	0	3	3	256	344	768	1032	CoherentMotion_C#v1	1	500
525	1	6	61	1	1	3	3	368	232	1104	696	CoherentMotion_C#v1	1	500
930	0	0	5	2	1	3	3	31	569	93	1707	CoherentMotion_C#v1	1	500
655	1	4	42	2	2	3	3	256	344	768	1032	CoherentMotion_C#v1	1	500
581	1	6	61	2	2	3	3	368	232	1104	696	CoherentMotion_C#v1	1	500
639	1	2	23	1	1	3	3	143	457	429	1371	CoherentMotion_C#v1	1	500
734	0	1	14	2	1	3	3	87	513	261	1539	CoherentMotion_C#v1	1	500
650	1	5	51	3	3	3	3	312	288	936	864	CoherentMotion_C#v1	1	500
603	1	3	33	1	1	3	3	199	401	597	1203	CoherentMotion_C#v1	1	500
593	1	5	51	0	0	3	3	312	288	936	864	CoherentMotion_C#v1	1	500
828	1	4	42	2	2	3	3	256	344	768	1032	CoherentMotion_C#v1	1	500
577	1	5	51	1	1	3	3	312	288	936	864	CoherentMotion_C#v1	1	500
697	1	2	23	1	1	3	3	143	457	429	1371	CoherentMotion_C#v1	1	500
655	1	1	14	1	1	3	3	87	513	261	1539	CoherentMotion_C#v1	1	500
643	1	6	61	0	0	3	3	368	232	1104	696	CoherentMotion_C#v1	1	500
707	1	2	23	2	2	3	3	143	457	429	1371	CoherentMotion_C#v1	1	500
674	1	3	33	0	0	3	3	199	401	597	1203	CoherentMotion_C#v1	1	500
580	1	6	61	0	0	3	3	368	232	1104	696	CoherentMotion_C#v1	1	500
591	1	0	5	2	2	3	3	31	569	93	1707	CoherentMotion_C#v1	1	500
575	1	6	61	2	2	3	3	368	232	1104	696	CoherentMotion_C#v1	1	500
628	1	4	42	0	0	3	3	256	344	768	1032	CoherentMotion_C#v1	1	500
645	1	7	70	3	3	3	3	424	176	1272	528	CoherentMotion_C#v1	1	500
590	1	6	61	1	1	3	3	368	232	1104	696	CoherentMotion_C#v1	1	500
602	1	3	33	0	0	3	3	199	401	597	1203	CoherentMotion_C#v1	1	500
602	1	3	33	1	1	3	3	199	401	597	1203	CoherentMotion_C#v1	1	500
539	1	5	51	1	1	3	3	312	288	936	864	CoherentMotion_C#v1	1	500
637	0	1	14	3	0	3	3	87	513	261	1539	CoherentMotion_C#v1	1	500
954	0	1	14	1	2	3	3	87	513	261	1539	CoherentMotion_C#v1	1	500
631	1	3	33	1	1	3	3	199	401	597	1203	CoherentMotion_C#v1	1	500
605	0	3	33	2	1	3	3	199	401	597	1203	CoherentMotion_C#v1	1	500
881	0	0	5	3	2	3	3	31	569	93	1707	CoherentMotion_C#v1	1	500
605	1	4	42	1	1	3	3	256	344	768	1032	CoherentMotion_C#v1	1	500
546	0	3	33	2	1	3	3	199	401	597	1203	CoherentMotion_C#v1	1	500
860	0	3	33	3	1	3	3	199	401	597	1203	CoherentMotion_C#v1	1	500
823	1	4	42	2	2	3	3	256	344	768	1032	CoherentMotion_C#v1	1	500
760	1	1	14	3	3	3	3	87	513	261	1539	CoherentMotion_C#v1	1	500
610	1	7	70	0	0	3	3	424	176	1272	528	CoherentMotion_C#v1	1	500
606	1	7	70	3	3	3	3	424	176	1272	528	CoherentMotion_C#v1	1	500
542	1	1	14	1	1	3	3	87	513	261	1539	CoherentMotion_C#v1	1	500
526	1	2	23	1	1	3	3	143	457	429	1371	CoherentMotion_C#v1	1	500
599	1	6	61	0	0	3	3	368	232	1104	696	CoherentMotion_C#v1	1	500
564	1	7	70	0	0	3	3	424	176	1272	528	CoherentMotion_C#v1	1	500
925	0	2	23	3	1	3	3	143	457	429	1371	CoherentMotion_C#v1	1	500
580	1	5	51	3	3	3	3	312	288	936	864	CoherentMotion_C#v1	1	500
547	1	7	70	3	3	3	3	424	176	1272	528	CoherentMotion_C#v1	1	500
641	1	6	61	2	2	3	3	368	232	1104	696	CoherentMotion_C#v1	1	500
1003	1	6	61	1	1	3	3	368	232	1104	696	CoherentMotion_C#v1	1	500
526	1	5	51	1	1	3	3	312	288	936	864	CoherentMotion_C#v1	1	500
688	1	2	23	2	2	3	3	143	457	429	1371	CoherentMotion_C#v1	1	500
758	1	0	5	2	2	3	3	31	569	93	1707	CoherentMotion_C#v1	1	500
525	1	6	61	1	1	3	3	368	232	1104	696	CoherentMotion_C#v1	1	500
585	1	6	61	3	3	3	3	368	232	1104	696	CoherentMotion_C#v1	1	500
597	1	4	42	3	3	3	3	256	344	768	1032	CoherentMotion_C#v1	1	500
537	0	1	14	0	2	3	3	87	513	261	1539	CoherentMotion_C#v1	1	500
1676	1	5	51	3	3	3	3	312	288	936	864	CoherentMotion_C#v1	1	500
588	1	4	42	3	3	3	3	256	344	768	1032	CoherentMotion_C#v1	1	500
1025	1	1	14	2	2	3	3	87	513	261	1539	CoherentMotion_C#v1	1	500
544	1	7	70	1	1	3	3	424	176	1272	528	CoherentMotion_C#v1	1	500
730	0	2	23	2	3	3	3	143	457	429	1371	CoherentMotion_C#v1	1	500
631	1	2	23	0	0	3	3	143	457	429	1371	CoherentMotion_C#v1	1	500
936	0	1	14	0	3	3	3	87	513	261	1539	CoherentMotion_C#v1	1	500
916	1	1	14	2	2	3	3	87	513	261	1539	CoherentMotion_C#v1	1	500
682	0	2	23	0	3	3	3	143	457	429	1371	CoherentMotion_C#v1	1	500
685	1	1	14	2	2	3	3	87	513	261	1539	CoherentMotion_C#v1	1	500
710	1	6	61	0	0	3	3	368	232	1104	696	CoherentMotion_C#v1	1	500
955	1	3	33	0	0	3	3	199	401	597	1203	CoherentMotion_C#v1	1	500
851	0	1	14	1	0	3	3	87	513	261	1539	CoherentMotion_C#v1	1	500
533	1	6	61	3	3	3	3	368	232	1104	696	CoherentMotion_C#v1	1	500
552	1	7	70	1	1	3	3	424	176	1272	528	CoherentMotion_C#v1	1	500
523	1	6	61	1	1	3	3	368	232	1104	696	CoherentMotion_C#v1	1	500
536	1	5	51	1	1	3	3	312	288	936	864	CoherentMotion_C#v1	1	500
660	1	1	14	2	2	3	3	87	513	261	1539	CoherentMotion_C#v1	1	500
645	1	1	14	3	3	3	3	87	513	261	1539	CoherentMotion_C#v1	1	500
546	1	7	70	0	0	3	3	424	176	1272	528	CoherentMotion_C#v1	1	500
572	1	2	23	1	1	3	3	143	457	429	1371	CoherentMotion_C#v1	1	500
568	1	6	61	2	2	3	3	368	232	1104	696	CoherentMotion_C#v1	1	500
716	1	3	33	3	3	3	3	199	401	597	1203	CoherentMotion_C#v1	1	500
564	1	5	51	3	3	3	3	312	288	936	864	CoherentMotion_C#v1	1	500
608	1	5	51	3	3	3	3	312	288	936	864	CoherentMotion_C#v1	1	500
851	1	3	33	3	3	3	3	199	401	597	1203	CoherentMotion_C#v1	1	500
1087	1	3	33	0	0	3	3	199	401	597	1203	CoherentMotion_C#v1	1	500
592	1	7	70	0	0	3	3	424	176	1272	528	CoherentMotion_C#v1	1	500
643	1	5	51	3	3	3	3	312	288	936	864	CoherentMotion_C#v1	1	500
890	0	2	23	2	0	3	3	143	457	429	1371	CoherentMotion_C#v1	1	500
