# Supplementary material for: The Leuven Embedded Figures Test (L-EFT): measuring perception, intelligence or executive function?
Source: PeerJ. 2018 Mar 26;6:e4524. doi: 10.7717/peerj.4524 (PMC5875396; doi:10.7717/peerj.4524)
Supplement: Supplemental Information 9 [file peerj-06-4524-s009.zip › Study 1/CoherentMotion/121360CoherentMotion.csv]

ReactionTime	Accuracy	CoherenceLevel	CoherenceValue	StimDirection	RespDirection	G_MeanCoherentSpeed	G_MeanRandomSpeed	TotalCoherent	TotalRandom	TotalCoherentSpeed	TotalRandomSpeed	TestID	MainPrac	MotionDuration
1033	0	1	14	1	3	3	3	87	513	261	1539	CoherentMotion_C#v1	0	1000
4075	1	4	42	0	0	3	3	256	344	768	1032	CoherentMotion_C#v1	0	1000
1336	1	5	51	1	1	3	3	312	288	936	864	CoherentMotion_C#v1	0	1000
1640	0	5	51	2	0	3	3	312	288	936	864	CoherentMotion_C#v1	0	1000
1616	0	2	23	0	1	3	3	143	457	429	1371	CoherentMotion_C#v1	0	1000
1478	1	4	42	0	0	3	3	256	344	768	1032	CoherentMotion_C#v1	0	1000
1657	0	1	14	2	3	3	3	87	513	261	1539	CoherentMotion_C#v1	0	1000
1774	0	2	23	0	1	3	3	143	457	429	1371	CoherentMotion_C#v1	0	1000
1627	1	5	51	1	1	3	3	312	288	936	864	CoherentMotion_C#v1	0	1000
1610	1	5	51	0	0	3	3	312	288	936	864	CoherentMotion_C#v1	0	1000
1544	1	6	61	3	3	3	3	368	232	1104	696	CoherentMotion_C#v1	0	1000
1547	1	0	5	0	0	3	3	31	569	93	1707	CoherentMotion_C#v1	0	1000
1453	1	6	61	2	2	3	3	368	232	1104	696	CoherentMotion_C#v1	0	1000
1475	1	3	33	1	1	3	3	199	401	597	1203	CoherentMotion_C#v1	0	1000
1652	0	1	14	1	3	3	3	87	513	261	1539	CoherentMotion_C#v1	0	1000
1619	0	2	23	3	0	3	3	143	457	429	1371	CoherentMotion_C#v1	0	1000
1683	0	2	23	3	1	3	3	143	457	429	1371	CoherentMotion_C#v1	0	1000
2412	0	1	14	2	0	3	3	87	513	261	1539	CoherentMotion_C#v1	0	1000
1751	1	0	5	1	1	3	3	31	569	93	1707	CoherentMotion_C#v1	0	1000
2289	0	5	51	0	3	3	3	312	288	936	864	CoherentMotion_C#v1	0	1000
2039	0	1	14	2	0	3	3	87	513	261	1539	CoherentMotion_C#v1	0	1000
2077	0	0	5	3	0	3	3	31	569	93	1707	CoherentMotion_C#v1	0	1000
1683	1	3	33	3	3	3	3	199	401	597	1203	CoherentMotion_C#v1	0	1000
1619	1	7	70	0	0	3	3	424	176	1272	528	CoherentMotion_C#v1	0	1000
1802	1	3	33	3	3	3	3	199	401	597	1203	CoherentMotion_C#v1	0	1000
1797	0	0	5	3	1	3	3	31	569	93	1707	CoherentMotion_C#v1	0	1000
1647	1	3	33	1	1	3	3	199	401	597	1203	CoherentMotion_C#v1	0	1000
1607	1	7	70	1	1	3	3	424	176	1272	528	CoherentMotion_C#v1	0	1000
1572	0	2	23	2	0	3	3	143	457	429	1371	CoherentMotion_C#v1	0	1000
1723	0	1	14	0	3	3	3	87	513	261	1539	CoherentMotion_C#v1	0	1000
1952	0	2	23	2	0	3	3	143	457	429	1371	CoherentMotion_C#v1	0	1000
1505	1	5	51	0	0	3	3	312	288	936	864	CoherentMotion_C#v1	0	1000
1542	1	5	51	0	0	3	3	312	288	936	864	CoherentMotion_C#v1	0	1000
1875	0	7	70	2	0	3	3	424	176	1272	528	CoherentMotion_C#v1	0	1000
1880	0	0	5	3	0	3	3	31	569	93	1707	CoherentMotion_C#v1	0	1000
1636	0	7	70	2	3	3	3	424	176	1272	528	CoherentMotion_C#v1	0	1000
1540	1	5	51	1	1	3	3	312	288	936	864	CoherentMotion_C#v1	0	1000
2289	0	4	42	2	1	3	3	256	344	768	1032	CoherentMotion_C#v1	0	1000
1620	1	4	42	1	1	3	3	256	344	768	1032	CoherentMotion_C#v1	0	1000
1438	0	5	51	2	0	3	3	312	288	936	864	CoherentMotion_C#v1	0	1000
1548	1	1	14	1	1	3	3	87	513	261	1539	CoherentMotion_C#v1	0	1000
2045	0	7	70	2	3	3	3	424	176	1272	528	CoherentMotion_C#v1	0	1000
3189	0	1	14	1	0	3	3	87	513	261	1539	CoherentMotion_C#v1	0	1000
2077	0	3	33	3	1	3	3	199	401	597	1203	CoherentMotion_C#v1	0	1000
1463	1	7	70	1	1	3	3	424	176	1272	528	CoherentMotion_C#v1	0	1000
1458	1	5	51	0	0	3	3	312	288	936	864	CoherentMotion_C#v1	0	1000
1963	1	3	33	1	1	3	3	199	401	597	1203	CoherentMotion_C#v1	0	1000
1555	1	7	70	3	3	3	3	424	176	1272	528	CoherentMotion_C#v1	0	1000
1934	0	2	23	3	0	3	3	143	457	429	1371	CoherentMotion_C#v1	0	1000
1605	1	4	42	3	3	3	3	256	344	768	1032	CoherentMotion_C#v1	0	1000
1636	1	2	23	0	0	3	3	143	457	429	1371	CoherentMotion_C#v1	0	1000
1620	1	7	70	3	3	3	3	424	176	1272	528	CoherentMotion_C#v1	0	1000
2217	0	3	33	3	0	3	3	199	401	597	1203	CoherentMotion_C#v1	0	1000
1672	0	3	33	2	1	3	3	199	401	597	1203	CoherentMotion_C#v1	0	1000
1559	1	0	5	0	0	3	3	31	569	93	1707	CoherentMotion_C#v1	0	1000
1507	1	4	42	3	3	3	3	256	344	768	1032	CoherentMotion_C#v1	0	1000
1503	0	4	42	3	0	3	3	256	344	768	1032	CoherentMotion_C#v1	0	1000
1793	0	3	33	2	1	3	3	199	401	597	1203	CoherentMotion_C#v1	0	1000
1629	1	6	61	1	1	3	3	368	232	1104	696	CoherentMotion_C#v1	0	1000
2547	0	3	33	0	3	3	3	199	401	597	1203	CoherentMotion_C#v1	0	1000
1609	1	3	33	3	3	3	3	199	401	597	1203	CoherentMotion_C#v1	0	1000
3048	1	7	70	1	1	3	3	424	176	1272	528	CoherentMotion_C#v1	0	1000
1980	0	0	5	1	0	3	3	31	569	93	1707	CoherentMotion_C#v1	0	1000
1986	0	0	5	0	2	3	3	31	569	93	1707	CoherentMotion_C#v1	0	1000
1827	1	5	51	0	0	3	3	312	288	936	864	CoherentMotion_C#v1	0	1000
1652	1	7	70	1	1	3	3	424	176	1272	528	CoherentMotion_C#v1	0	1000
4025	0	2	23	1	2	3	3	143	457	429	1371	CoherentMotion_C#v1	0	1000
1734	1	3	33	1	1	3	3	199	401	597	1203	CoherentMotion_C#v1	0	1000
1547	1	6	61	1	1	3	3	368	232	1104	696	CoherentMotion_C#v1	0	1000
1471	1	7	70	0	0	3	3	424	176	1272	528	CoherentMotion_C#v1	0	1000
1409	1	2	23	1	1	3	3	143	457	429	1371	CoherentMotion_C#v1	0	1000
2851	1	3	33	2	2	3	3	199	401	597	1203	CoherentMotion_C#v1	0	1000
2088	0	3	33	2	3	3	3	199	401	597	1203	CoherentMotion_C#v1	0	1000
1634	1	1	14	3	3	3	3	87	513	261	1539	CoherentMotion_C#v1	0	1000
1520	1	5	51	0	0	3	3	312	288	936	864	CoherentMotion_C#v1	0	1000
2020	1	4	42	0	0	3	3	256	344	768	1032	CoherentMotion_C#v1	0	1000
1553	1	4	42	1	1	3	3	256	344	768	1032	CoherentMotion_C#v1	0	1000
1716	0	0	5	2	3	3	3	31	569	93	1707	CoherentMotion_C#v1	0	1000
1525	1	6	61	1	1	3	3	368	232	1104	696	CoherentMotion_C#v1	0	1000
1393	0	7	70	2	0	3	3	424	176	1272	528	CoherentMotion_C#v1	0	1000
889	1	5	51	1	1	3	3	312	288	936	864	CoherentMotion_C#v1	1	500
988	1	5	51	1	1	3	3	312	288	936	864	CoherentMotion_C#v1	1	500
1059	1	3	33	1	1	3	3	199	401	597	1203	CoherentMotion_C#v1	1	500
1123	0	3	33	1	0	3	3	199	401	597	1203	CoherentMotion_C#v1	1	500
964	1	5	51	0	0	3	3	312	288	936	864	CoherentMotion_C#v1	1	500
1058	1	4	42	3	3	3	3	256	344	768	1032	CoherentMotion_C#v1	1	500
1042	1	3	33	0	0	3	3	199	401	597	1203	CoherentMotion_C#v1	1	500
889	1	5	51	1	1	3	3	312	288	936	864	CoherentMotion_C#v1	1	500
1009	1	6	61	1	1	3	3	368	232	1104	696	CoherentMotion_C#v1	1	500
1040	1	6	61	0	0	3	3	368	232	1104	696	CoherentMotion_C#v1	1	500
1004	0	1	14	2	3	3	3	87	513	261	1539	CoherentMotion_C#v1	1	500
1194	1	4	42	3	3	3	3	256	344	768	1032	CoherentMotion_C#v1	1	500
1862	0	2	23	3	2	3	3	143	457	429	1371	CoherentMotion_C#v1	1	500
1508	0	0	5	0	3	3	3	31	569	93	1707	CoherentMotion_C#v1	1	500
1382	1	0	5	3	3	3	3	31	569	93	1707	CoherentMotion_C#v1	1	500
1043	1	5	51	0	0	3	3	312	288	936	864	CoherentMotion_C#v1	1	500
1111	0	4	42	2	1	3	3	256	344	768	1032	CoherentMotion_C#v1	1	500
1824	0	2	23	3	0	3	3	143	457	429	1371	CoherentMotion_C#v1	1	500
972	1	5	51	1	1	3	3	312	288	936	864	CoherentMotion_C#v1	1	500
2008	0	2	23	0	3	3	3	143	457	429	1371	CoherentMotion_C#v1	1	500
1346	0	3	33	2	3	3	3	199	401	597	1203	CoherentMotion_C#v1	1	500
1416	1	2	23	0	0	3	3	143	457	429	1371	CoherentMotion_C#v1	1	500
1195	0	5	51	2	0	3	3	312	288	936	864	CoherentMotion_C#v1	1	500
956	1	3	33	3	3	3	3	199	401	597	1203	CoherentMotion_C#v1	1	500
1123	1	1	14	0	0	3	3	87	513	261	1539	CoherentMotion_C#v1	1	500
1541	0	6	61	2	1	3	3	368	232	1104	696	CoherentMotion_C#v1	1	500
1351	0	7	70	2	0	3	3	424	176	1272	528	CoherentMotion_C#v1	1	500
1913	0	2	23	2	3	3	3	143	457	429	1371	CoherentMotion_C#v1	1	500
966	1	6	61	1	1	3	3	368	232	1104	696	CoherentMotion_C#v1	1	500
916	1	6	61	3	3	3	3	368	232	1104	696	CoherentMotion_C#v1	1	500
1161	0	5	51	2	0	3	3	312	288	936	864	CoherentMotion_C#v1	1	500
956	1	7	70	1	1	3	3	424	176	1272	528	CoherentMotion_C#v1	1	500
1105	1	4	42	1	1	3	3	256	344	768	1032	CoherentMotion_C#v1	1	500
994	1	7	70	0	0	3	3	424	176	1272	528	CoherentMotion_C#v1	1	500
1056	0	2	23	0	3	3	3	143	457	429	1371	CoherentMotion_C#v1	1	500
1042	1	5	51	1	1	3	3	312	288	936	864	CoherentMotion_C#v1	1	500
1105	0	6	61	2	3	3	3	368	232	1104	696	CoherentMotion_C#v1	1	500
1675	0	0	5	3	2	3	3	31	569	93	1707	CoherentMotion_C#v1	1	500
1066	1	7	70	2	2	3	3	424	176	1272	528	CoherentMotion_C#v1	1	500
1283	0	1	14	2	3	3	3	87	513	261	1539	CoherentMotion_C#v1	1	500
1881	0	0	5	3	1	3	3	31	569	93	1707	CoherentMotion_C#v1	1	500
961	1	6	61	1	1	3	3	368	232	1104	696	CoherentMotion_C#v1	1	500
1163	0	0	5	1	0	3	3	31	569	93	1707	CoherentMotion_C#v1	1	500
1358	0	6	61	2	3	3	3	368	232	1104	696	CoherentMotion_C#v1	1	500
1257	1	4	42	0	0	3	3	256	344	768	1032	CoherentMotion_C#v1	1	500
1058	1	3	33	1	1	3	3	199	401	597	1203	CoherentMotion_C#v1	1	500
1163	1	5	51	1	1	3	3	312	288	936	864	CoherentMotion_C#v1	1	500
1182	0	7	70	1	3	3	3	424	176	1272	528	CoherentMotion_C#v1	1	500
1121	0	0	5	1	0	3	3	31	569	93	1707	CoherentMotion_C#v1	1	500
1170	1	5	51	0	0	3	3	312	288	936	864	CoherentMotion_C#v1	1	500
1155	0	3	33	2	1	3	3	199	401	597	1203	CoherentMotion_C#v1	1	500
1040	1	3	33	3	3	3	3	199	401	597	1203	CoherentMotion_C#v1	1	500
1165	1	0	5	0	0	3	3	31	569	93	1707	CoherentMotion_C#v1	1	500
1115	0	6	61	2	1	3	3	368	232	1104	696	CoherentMotion_C#v1	1	500
1099	1	3	33	3	3	3	3	199	401	597	1203	CoherentMotion_C#v1	1	500
1174	0	1	14	1	0	3	3	87	513	261	1539	CoherentMotion_C#v1	1	500
1025	1	6	61	1	1	3	3	368	232	1104	696	CoherentMotion_C#v1	1	500
1060	0	4	42	0	3	3	3	256	344	768	1032	CoherentMotion_C#v1	1	500
1159	1	3	33	1	1	3	3	199	401	597	1203	CoherentMotion_C#v1	1	500
1139	1	5	51	2	2	3	3	312	288	936	864	CoherentMotion_C#v1	1	500
1204	0	0	5	1	3	3	3	31	569	93	1707	CoherentMotion_C#v1	1	500
1073	0	1	14	3	1	3	3	87	513	261	1539	CoherentMotion_C#v1	1	500
1073	1	4	42	0	0	3	3	256	344	768	1032	CoherentMotion_C#v1	1	500
1058	1	4	42	2	2	3	3	256	344	768	1032	CoherentMotion_C#v1	1	500
1002	1	0	5	1	1	3	3	31	569	93	1707	CoherentMotion_C#v1	1	500
1052	0	1	14	2	1	3	3	87	513	261	1539	CoherentMotion_C#v1	1	500
943	1	4	42	1	1	3	3	256	344	768	1032	CoherentMotion_C#v1	1	500
889	1	3	33	1	1	3	3	199	401	597	1203	CoherentMotion_C#v1	1	500
681	1	6	61	0	0	3	3	368	232	1104	696	CoherentMotion_C#v1	1	500
807	1	3	33	0	0	3	3	199	401	597	1203	CoherentMotion_C#v1	1	500
609	1	4	42	3	3	3	3	256	344	768	1032	CoherentMotion_C#v1	1	500
597	1	3	33	0	0	3	3	199	401	597	1203	CoherentMotion_C#v1	1	500
1369	0	0	5	2	3	3	3	31	569	93	1707	CoherentMotion_C#v1	1	500
1162	1	3	33	2	2	3	3	199	401	597	1203	CoherentMotion_C#v1	1	500
908	1	7	70	3	3	3	3	424	176	1272	528	CoherentMotion_C#v1	1	500
848	1	3	33	1	1	3	3	199	401	597	1203	CoherentMotion_C#v1	1	500
876	1	5	51	1	1	3	3	312	288	936	864	CoherentMotion_C#v1	1	500
822	0	0	5	0	3	3	3	31	569	93	1707	CoherentMotion_C#v1	1	500
848	0	3	33	2	0	3	3	199	401	597	1203	CoherentMotion_C#v1	1	500
762	0	2	23	2	3	3	3	143	457	429	1371	CoherentMotion_C#v1	1	500
753	0	3	33	2	0	3	3	199	401	597	1203	CoherentMotion_C#v1	1	500
628	1	5	51	1	1	3	3	312	288	936	864	CoherentMotion_C#v1	1	500
625	1	5	51	3	3	3	3	312	288	936	864	CoherentMotion_C#v1	1	500
671	0	1	14	2	1	3	3	87	513	261	1539	CoherentMotion_C#v1	1	500
636	1	3	33	3	3	3	3	199	401	597	1203	CoherentMotion_C#v1	1	500
672	0	3	33	2	0	3	3	199	401	597	1203	CoherentMotion_C#v1	1	500
678	1	6	61	0	0	3	3	368	232	1104	696	CoherentMotion_C#v1	1	500
1717	1	3	33	0	0	3	3	199	401	597	1203	CoherentMotion_C#v1	1	500
990	0	7	70	2	0	3	3	424	176	1272	528	CoherentMotion_C#v1	1	500
1332	1	6	61	2	2	3	3	368	232	1104	696	CoherentMotion_C#v1	1	500
952	0	1	14	2	0	3	3	87	513	261	1539	CoherentMotion_C#v1	1	500
1553	1	0	5	0	0	3	3	31	569	93	1707	CoherentMotion_C#v1	1	500
878	0	2	23	1	3	3	3	143	457	429	1371	CoherentMotion_C#v1	1	500
938	0	0	5	0	1	3	3	31	569	93	1707	CoherentMotion_C#v1	1	500
798	0	0	5	1	0	3	3	31	569	93	1707	CoherentMotion_C#v1	1	500
1039	1	0	5	0	0	3	3	31	569	93	1707	CoherentMotion_C#v1	1	500
1087	1	7	70	0	0	3	3	424	176	1272	528	CoherentMotion_C#v1	1	500
993	1	1	14	3	3	3	3	87	513	261	1539	CoherentMotion_C#v1	1	500
887	1	3	33	1	1	3	3	199	401	597	1203	CoherentMotion_C#v1	1	500
994	0	6	61	2	0	3	3	368	232	1104	696	CoherentMotion_C#v1	1	500
897	1	5	51	3	3	3	3	312	288	936	864	CoherentMotion_C#v1	1	500
893	1	2	23	0	0	3	3	143	457	429	1371	CoherentMotion_C#v1	1	500
928	1	3	33	1	1	3	3	199	401	597	1203	CoherentMotion_C#v1	1	500
869	0	1	14	2	3	3	3	87	513	261	1539	CoherentMotion_C#v1	1	500
802	1	4	42	0	0	3	3	256	344	768	1032	CoherentMotion_C#v1	1	500
885	1	6	61	1	1	3	3	368	232	1104	696	CoherentMotion_C#v1	1	500
952	1	0	5	0	0	3	3	31	569	93	1707	CoherentMotion_C#v1	1	500
853	1	7	70	3	3	3	3	424	176	1272	528	CoherentMotion_C#v1	1	500
913	0	6	61	2	1	3	3	368	232	1104	696	CoherentMotion_C#v1	1	500
885	0	0	5	2	3	3	3	31	569	93	1707	CoherentMotion_C#v1	1	500
922	0	0	5	2	0	3	3	31	569	93	1707	CoherentMotion_C#v1	1	500
956	1	4	42	3	3	3	3	256	344	768	1032	CoherentMotion_C#v1	1	500
970	0	1	14	2	0	3	3	87	513	261	1539	CoherentMotion_C#v1	1	500
905	1	2	23	3	3	3	3	143	457	429	1371	CoherentMotion_C#v1	1	500
981	1	7	70	3	3	3	3	424	176	1272	528	CoherentMotion_C#v1	1	500
929	0	5	51	2	1	3	3	312	288	936	864	CoherentMotion_C#v1	1	500
1287	1	0	5	2	2	3	3	31	569	93	1707	CoherentMotion_C#v1	1	500
900	1	3	33	0	0	3	3	199	401	597	1203	CoherentMotion_C#v1	1	500
913	0	1	14	0	1	3	3	87	513	261	1539	CoherentMotion_C#v1	1	500
981	1	7	70	2	2	3	3	424	176	1272	528	CoherentMotion_C#v1	1	500
1036	0	4	42	2	0	3	3	256	344	768	1032	CoherentMotion_C#v1	1	500
931	1	1	14	3	3	3	3	87	513	261	1539	CoherentMotion_C#v1	1	500
1008	0	5	51	2	0	3	3	312	288	936	864	CoherentMotion_C#v1	1	500
892	0	0	5	2	1	3	3	31	569	93	1707	CoherentMotion_C#v1	1	500
878	0	3	33	1	3	3	3	199	401	597	1203	CoherentMotion_C#v1	1	500
1012	1	1	14	0	0	3	3	87	513	261	1539	CoherentMotion_C#v1	1	500
931	0	1	14	3	1	3	3	87	513	261	1539	CoherentMotion_C#v1	1	500
931	1	7	70	3	3	3	3	424	176	1272	528	CoherentMotion_C#v1	1	500
983	0	0	5	3	1	3	3	31	569	93	1707	CoherentMotion_C#v1	1	500
1253	1	3	33	3	3	3	3	199	401	597	1203	CoherentMotion_C#v1	1	500
873	1	4	42	0	0	3	3	256	344	768	1032	CoherentMotion_C#v1	1	500
1060	1	5	51	1	1	3	3	312	288	936	864	CoherentMotion_C#v1	1	500
996	0	1	14	0	3	3	3	87	513	261	1539	CoherentMotion_C#v1	1	500
986	1	1	14	0	0	3	3	87	513	261	1539	CoherentMotion_C#v1	1	500
1119	0	2	23	3	1	3	3	143	457	429	1371	CoherentMotion_C#v1	1	500
985	1	3	33	0	0	3	3	199	401	597	1203	CoherentMotion_C#v1	1	500
948	0	5	51	2	0	3	3	312	288	936	864	CoherentMotion_C#v1	1	500
926	1	1	14	3	3	3	3	87	513	261	1539	CoherentMotion_C#v1	1	500
1148	0	3	33	3	1	3	3	199	401	597	1203	CoherentMotion_C#v1	1	500
956	1	5	51	1	1	3	3	312	288	936	864	CoherentMotion_C#v1	1	500
914	1	7	70	0	0	3	3	424	176	1272	528	CoherentMotion_C#v1	1	500
878	1	5	51	3	3	3	3	312	288	936	864	CoherentMotion_C#v1	1	500
926	1	4	42	0	0	3	3	256	344	768	1032	CoherentMotion_C#v1	1	500
975	1	0	5	0	0	3	3	31	569	93	1707	CoherentMotion_C#v1	1	500
900	1	5	51	1	1	3	3	312	288	936	864	CoherentMotion_C#v1	1	500
913	1	7	70	0	0	3	3	424	176	1272	528	CoherentMotion_C#v1	1	500
1070	0	7	70	0	2	3	3	424	176	1272	528	CoherentMotion_C#v1	1	500
1611	1	2	23	0	0	3	3	143	457	429	1371	CoherentMotion_C#v1	1	500
931	1	5	51	1	1	3	3	312	288	936	864	CoherentMotion_C#v1	1	500
1040	0	1	14	1	0	3	3	87	513	261	1539	CoherentMotion_C#v1	1	500
1096	1	4	42	1	1	3	3	256	344	768	1032	CoherentMotion_C#v1	1	500
921	1	6	61	0	0	3	3	368	232	1104	696	CoherentMotion_C#v1	1	500
1078	0	0	5	3	1	3	3	31	569	93	1707	CoherentMotion_C#v1	1	500
1023	0	4	42	2	1	3	3	256	344	768	1032	CoherentMotion_C#v1	1	500
918	0	2	23	2	3	3	3	143	457	429	1371	CoherentMotion_C#v1	1	500
931	0	2	23	2	0	3	3	143	457	429	1371	CoherentMotion_C#v1	1	500
1072	1	4	42	0	0	3	3	256	344	768	1032	CoherentMotion_C#v1	1	500
934	0	1	14	0	1	3	3	87	513	261	1539	CoherentMotion_C#v1	1	500
1028	1	5	51	0	0	3	3	312	288	936	864	CoherentMotion_C#v1	1	500
2194	0	2	23	2	3	3	3	143	457	429	1371	CoherentMotion_C#v1	1	500
968	1	3	33	0	0	3	3	199	401	597	1203	CoherentMotion_C#v1	1	500
901	1	7	70	3	3	3	3	424	176	1272	528	CoherentMotion_C#v1	1	500
994	1	5	51	3	3	3	3	312	288	936	864	CoherentMotion_C#v1	1	500
1119	0	2	23	2	3	3	3	143	457	429	1371	CoherentMotion_C#v1	1	500
1010	1	0	5	1	1	3	3	31	569	93	1707	CoherentMotion_C#v1	1	500
1500	0	1	14	3	0	3	3	87	513	261	1539	CoherentMotion_C#v1	1	500
1052	0	4	42	3	1	3	3	256	344	768	1032	CoherentMotion_C#v1	1	500
1019	0	1	14	2	3	3	3	87	513	261	1539	CoherentMotion_C#v1	1	500
971	1	3	33	0	0	3	3	199	401	597	1203	CoherentMotion_C#v1	1	500
969	0	1	14	0	1	3	3	87	513	261	1539	CoherentMotion_C#v1	1	500
999	0	5	51	3	0	3	3	312	288	936	864	CoherentMotion_C#v1	1	500
1005	1	4	42	0	0	3	3	256	344	768	1032	CoherentMotion_C#v1	1	500
988	0	1	14	2	3	3	3	87	513	261	1539	CoherentMotion_C#v1	1	500
930	1	3	33	0	0	3	3	199	401	597	1203	CoherentMotion_C#v1	1	500
999	1	7	70	3	3	3	3	424	176	1272	528	CoherentMotion_C#v1	1	500
941	0	5	51	2	0	3	3	312	288	936	864	CoherentMotion_C#v1	1	500
1091	1	2	23	1	1	3	3	143	457	429	1371	CoherentMotion_C#v1	1	500
880	1	6	61	3	3	3	3	368	232	1104	696	CoherentMotion_C#v1	1	500
903	0	4	42	2	0	3	3	256	344	768	1032	CoherentMotion_C#v1	1	500
899	1	6	61	1	1	3	3	368	232	1104	696	CoherentMotion_C#v1	1	500
904	1	4	42	1	1	3	3	256	344	768	1032	CoherentMotion_C#v1	1	500
973	1	7	70	2	2	3	3	424	176	1272	528	CoherentMotion_C#v1	1	500
865	1	6	61	1	1	3	3	368	232	1104	696	CoherentMotion_C#v1	1	500
1036	0	6	61	2	3	3	3	368	232	1104	696	CoherentMotion_C#v1	1	500
980	1	7	70	3	3	3	3	424	176	1272	528	CoherentMotion_C#v1	1	500
922	1	7	70	1	1	3	3	424	176	1272	528	CoherentMotion_C#v1	1	500
1159	1	2	23	3	3	3	3	143	457	429	1371	CoherentMotion_C#v1	1	500
978	1	6	61	3	3	3	3	368	232	1104	696	CoherentMotion_C#v1	1	500
902	1	7	70	1	1	3	3	424	176	1272	528	CoherentMotion_C#v1	1	500
1316	1	5	51	1	1	3	3	312	288	936	864	CoherentMotion_C#v1	1	500
978	1	3	33	0	0	3	3	199	401	597	1203	CoherentMotion_C#v1	1	500
1112	0	2	23	0	1	3	3	143	457	429	1371	CoherentMotion_C#v1	1	500
1619	0	2	23	1	2	3	3	143	457	429	1371	CoherentMotion_C#v1	1	500
1048	1	6	61	3	3	3	3	368	232	1104	696	CoherentMotion_C#v1	1	500
1047	1	0	5	0	0	3	3	31	569	93	1707	CoherentMotion_C#v1	1	500
1005	1	6	61	2	2	3	3	368	232	1104	696	CoherentMotion_C#v1	1	500
878	1	7	70	0	0	3	3	424	176	1272	528	CoherentMotion_C#v1	1	500
969	0	2	23	2	1	3	3	143	457	429	1371	CoherentMotion_C#v1	1	500
959	0	1	14	1	3	3	3	87	513	261	1539	CoherentMotion_C#v1	1	500
1164	0	4	42	3	1	3	3	256	344	768	1032	CoherentMotion_C#v1	1	500
966	1	6	61	3	3	3	3	368	232	1104	696	CoherentMotion_C#v1	1	500
856	1	5	51	0	0	3	3	312	288	936	864	CoherentMotion_C#v1	1	500
875	1	6	61	3	3	3	3	368	232	1104	696	CoherentMotion_C#v1	1	500
870	1	2	23	0	0	3	3	143	457	429	1371	CoherentMotion_C#v1	1	500
827	1	6	61	1	1	3	3	368	232	1104	696	CoherentMotion_C#v1	1	500
821	1	7	70	2	2	3	3	424	176	1272	528	CoherentMotion_C#v1	1	500
622	1	3	33	3	3	3	3	199	401	597	1203	CoherentMotion_C#v1	1	500
538	1	3	33	0	0	3	3	199	401	597	1203	CoherentMotion_C#v1	1	500
701	0	3	33	0	1	3	3	199	401	597	1203	CoherentMotion_C#v1	1	500
556	1	2	23	1	1	3	3	143	457	429	1371	CoherentMotion_C#v1	1	500
598	1	7	70	2	2	3	3	424	176	1272	528	CoherentMotion_C#v1	1	500
810	1	1	14	0	0	3	3	87	513	261	1539	CoherentMotion_C#v1	1	500
847	0	0	5	0	1	3	3	31	569	93	1707	CoherentMotion_C#v1	1	500
840	0	5	51	0	1	3	3	312	288	936	864	CoherentMotion_C#v1	1	500
834	1	5	51	1	1	3	3	312	288	936	864	CoherentMotion_C#v1	1	500
691	1	2	23	3	3	3	3	143	457	429	1371	CoherentMotion_C#v1	1	500
815	1	5	51	1	1	3	3	312	288	936	864	CoherentMotion_C#v1	1	500
581	1	7	70	0	0	3	3	424	176	1272	528	CoherentMotion_C#v1	1	500
966	1	0	5	1	1	3	3	31	569	93	1707	CoherentMotion_C#v1	1	500
574	1	7	70	1	1	3	3	424	176	1272	528	CoherentMotion_C#v1	1	500
625	1	7	70	0	0	3	3	424	176	1272	528	CoherentMotion_C#v1	1	500
944	1	7	70	2	2	3	3	424	176	1272	528	CoherentMotion_C#v1	1	500
589	1	0	5	1	1	3	3	31	569	93	1707	CoherentMotion_C#v1	1	500
745	0	1	14	1	0	3	3	87	513	261	1539	CoherentMotion_C#v1	1	500
641	1	6	61	3	3	3	3	368	232	1104	696	CoherentMotion_C#v1	1	500
732	0	2	23	2	1	3	3	143	457	429	1371	CoherentMotion_C#v1	1	500
788	1	2	23	1	1	3	3	143	457	429	1371	CoherentMotion_C#v1	1	500
886	0	0	5	2	0	3	3	31	569	93	1707	CoherentMotion_C#v1	1	500
729	1	5	51	3	3	3	3	312	288	936	864	CoherentMotion_C#v1	1	500
632	1	0	5	1	1	3	3	31	569	93	1707	CoherentMotion_C#v1	1	500
981	0	0	5	0	3	3	3	31	569	93	1707	CoherentMotion_C#v1	1	500
814	1	7	70	1	1	3	3	424	176	1272	528	CoherentMotion_C#v1	1	500
870	0	1	14	2	0	3	3	87	513	261	1539	CoherentMotion_C#v1	1	500
1018	0	1	14	0	1	3	3	87	513	261	1539	CoherentMotion_C#v1	1	500
1017	0	0	5	1	2	3	3	31	569	93	1707	CoherentMotion_C#v1	1	500
655	1	6	61	0	0	3	3	368	232	1104	696	CoherentMotion_C#v1	1	500
1467	0	2	23	2	1	3	3	143	457	429	1371	CoherentMotion_C#v1	1	500
791	0	2	23	2	0	3	3	143	457	429	1371	CoherentMotion_C#v1	1	500
753	1	5	51	3	3	3	3	312	288	936	864	CoherentMotion_C#v1	1	500
992	1	0	5	0	0	3	3	31	569	93	1707	CoherentMotion_C#v1	1	500
1056	0	3	33	0	1	3	3	199	401	597	1203	CoherentMotion_C#v1	1	500
920	1	4	42	0	0	3	3	256	344	768	1032	CoherentMotion_C#v1	1	500
981	0	4	42	2	3	3	3	256	344	768	1032	CoherentMotion_C#v1	1	500
874	1	6	61	0	0	3	3	368	232	1104	696	CoherentMotion_C#v1	1	500
846	1	5	51	3	3	3	3	312	288	936	864	CoherentMotion_C#v1	1	500
968	1	7	70	0	0	3	3	424	176	1272	528	CoherentMotion_C#v1	1	500
926	1	4	42	1	1	3	3	256	344	768	1032	CoherentMotion_C#v1	1	500
1003	0	2	23	1	2	3	3	143	457	429	1371	CoherentMotion_C#v1	1	500
1691	1	3	33	3	3	3	3	199	401	597	1203	CoherentMotion_C#v1	1	500
866	1	7	70	3	3	3	3	424	176	1272	528	CoherentMotion_C#v1	1	500
844	1	5	51	1	1	3	3	312	288	936	864	CoherentMotion_C#v1	1	500
895	1	2	23	1	1	3	3	143	457	429	1371	CoherentMotion_C#v1	1	500
867	1	4	42	0	0	3	3	256	344	768	1032	CoherentMotion_C#v1	1	500
991	1	3	33	0	0	3	3	199	401	597	1203	CoherentMotion_C#v1	1	500
957	1	2	23	1	1	3	3	143	457	429	1371	CoherentMotion_C#v1	1	500
875	1	3	33	3	3	3	3	199	401	597	1203	CoherentMotion_C#v1	1	500
879	1	6	61	1	1	3	3	368	232	1104	696	CoherentMotion_C#v1	1	500
920	1	4	42	3	3	3	3	256	344	768	1032	CoherentMotion_C#v1	1	500
920	0	4	42	3	0	3	3	256	344	768	1032	CoherentMotion_C#v1	1	500
826	1	6	61	0	0	3	3	368	232	1104	696	CoherentMotion_C#v1	1	500
848	1	4	42	3	3	3	3	256	344	768	1032	CoherentMotion_C#v1	1	500
994	1	6	61	0	0	3	3	368	232	1104	696	CoherentMotion_C#v1	1	500
905	1	2	23	1	1	3	3	143	457	429	1371	CoherentMotion_C#v1	1	500
918	1	4	42	3	3	3	3	256	344	768	1032	CoherentMotion_C#v1	1	500
963	1	7	70	1	1	3	3	424	176	1272	528	CoherentMotion_C#v1	1	500
850	0	3	33	2	0	3	3	199	401	597	1203	CoherentMotion_C#v1	1	500
900	1	3	33	1	1	3	3	199	401	597	1203	CoherentMotion_C#v1	1	500
1152	1	1	14	3	3	3	3	87	513	261	1539	CoherentMotion_C#v1	1	500
1098	0	0	5	0	1	3	3	31	569	93	1707	CoherentMotion_C#v1	1	500
946	0	1	14	2	3	3	3	87	513	261	1539	CoherentMotion_C#v1	1	500
849	1	6	61	1	1	3	3	368	232	1104	696	CoherentMotion_C#v1	1	500
803	0	7	70	2	0	3	3	424	176	1272	528	CoherentMotion_C#v1	1	500
1174	0	7	70	2	1	3	3	424	176	1272	528	CoherentMotion_C#v1	1	500
1057	1	2	23	0	0	3	3	143	457	429	1371	CoherentMotion_C#v1	1	500
822	1	6	61	3	3	3	3	368	232	1104	696	CoherentMotion_C#v1	1	500
970	0	7	70	2	0	3	3	424	176	1272	528	CoherentMotion_C#v1	1	500
737	1	7	70	3	3	3	3	424	176	1272	528	CoherentMotion_C#v1	1	500
878	1	5	51	3	3	3	3	312	288	936	864	CoherentMotion_C#v1	1	500
843	1	4	42	1	1	3	3	256	344	768	1032	CoherentMotion_C#v1	1	500
849	1	3	33	0	0	3	3	199	401	597	1203	CoherentMotion_C#v1	1	500
855	1	7	70	3	3	3	3	424	176	1272	528	CoherentMotion_C#v1	1	500
905	1	2	23	1	1	3	3	143	457	429	1371	CoherentMotion_C#v1	1	500
847	1	4	42	0	0	3	3	256	344	768	1032	CoherentMotion_C#v1	1	500
825	1	3	33	0	0	3	3	199	401	597	1203	CoherentMotion_C#v1	1	500
852	1	6	61	3	3	3	3	368	232	1104	696	CoherentMotion_C#v1	1	500
975	1	0	5	2	2	3	3	31	569	93	1707	CoherentMotion_C#v1	1	500
1005	0	0	5	3	0	3	3	31	569	93	1707	CoherentMotion_C#v1	1	500
850	1	2	23	3	3	3	3	143	457	429	1371	CoherentMotion_C#v1	1	500
823	1	6	61	1	1	3	3	368	232	1104	696	CoherentMotion_C#v1	1	500
805	1	5	51	0	0	3	3	312	288	936	864	CoherentMotion_C#v1	1	500
833	1	3	33	2	2	3	3	199	401	597	1203	CoherentMotion_C#v1	1	500
756	1	5	51	2	2	3	3	312	288	936	864	CoherentMotion_C#v1	1	500
877	0	1	14	2	3	3	3	87	513	261	1539	CoherentMotion_C#v1	1	500
935	1	1	14	2	2	3	3	87	513	261	1539	CoherentMotion_C#v1	1	500
830	0	1	14	3	2	3	3	87	513	261	1539	CoherentMotion_C#v1	1	500
907	0	2	23	2	1	3	3	143	457	429	1371	CoherentMotion_C#v1	1	500
803	1	3	33	3	3	3	3	199	401	597	1203	CoherentMotion_C#v1	1	500
840	1	6	61	1	1	3	3	368	232	1104	696	CoherentMotion_C#v1	1	500
934	1	1	14	2	2	3	3	87	513	261	1539	CoherentMotion_C#v1	1	500
739	1	4	42	0	0	3	3	256	344	768	1032	CoherentMotion_C#v1	1	500
740	1	6	61	1	1	3	3	368	232	1104	696	CoherentMotion_C#v1	1	500
705	1	0	5	0	0	3	3	31	569	93	1707	CoherentMotion_C#v1	1	500
591	1	6	61	0	0	3	3	368	232	1104	696	CoherentMotion_C#v1	1	500
667	1	5	51	2	2	3	3	312	288	936	864	CoherentMotion_C#v1	1	500
658	1	6	61	0	0	3	3	368	232	1104	696	CoherentMotion_C#v1	1	500
760	0	0	5	1	3	3	3	31	569	93	1707	CoherentMotion_C#v1	1	500
1239	0	0	5	0	1	3	3	31	569	93	1707	CoherentMotion_C#v1	1	500
939	0	2	23	1	0	3	3	143	457	429	1371	CoherentMotion_C#v1	1	500
1689	0	2	23	1	3	3	3	143	457	429	1371	CoherentMotion_C#v1	1	500
856	1	3	33	0	0	3	3	199	401	597	1203	CoherentMotion_C#v1	1	500
668	1	4	42	1	1	3	3	256	344	768	1032	CoherentMotion_C#v1	1	500
766	1	2	23	3	3	3	3	143	457	429	1371	CoherentMotion_C#v1	1	500
762	0	0	5	1	2	3	3	31	569	93	1707	CoherentMotion_C#v1	1	500
995	1	3	33	0	0	3	3	199	401	597	1203	CoherentMotion_C#v1	1	500
809	1	6	61	0	0	3	3	368	232	1104	696	CoherentMotion_C#v1	1	500
927	0	6	61	2	0	3	3	368	232	1104	696	CoherentMotion_C#v1	1	500
639	1	3	33	1	1	3	3	199	401	597	1203	CoherentMotion_C#v1	1	500
762	1	2	23	3	3	3	3	143	457	429	1371	CoherentMotion_C#v1	1	500
829	1	2	23	1	1	3	3	143	457	429	1371	CoherentMotion_C#v1	1	500
774	1	4	42	0	0	3	3	256	344	768	1032	CoherentMotion_C#v1	1	500
840	1	4	42	1	1	3	3	256	344	768	1032	CoherentMotion_C#v1	1	500
824	1	2	23	0	0	3	3	143	457	429	1371	CoherentMotion_C#v1	1	500
804	1	2	23	3	3	3	3	143	457	429	1371	CoherentMotion_C#v1	1	500
798	1	7	70	0	0	3	3	424	176	1272	528	CoherentMotion_C#v1	1	500
733	1	4	42	1	1	3	3	256	344	768	1032	CoherentMotion_C#v1	1	500
735	1	5	51	3	3	3	3	312	288	936	864	CoherentMotion_C#v1	1	500
854	0	2	23	2	1	3	3	143	457	429	1371	CoherentMotion_C#v1	1	500
953	1	2	23	0	0	3	3	143	457	429	1371	CoherentMotion_C#v1	1	500
799	0	2	23	0	1	3	3	143	457	429	1371	CoherentMotion_C#v1	1	500
847	1	1	14	3	3	3	3	87	513	261	1539	CoherentMotion_C#v1	1	500
819	1	7	70	1	1	3	3	424	176	1272	528	CoherentMotion_C#v1	1	500
789	1	4	42	3	3	3	3	256	344	768	1032	CoherentMotion_C#v1	1	500
838	0	0	5	3	0	3	3	31	569	93	1707	CoherentMotion_C#v1	1	500
924	0	0	5	1	3	3	3	31	569	93	1707	CoherentMotion_C#v1	1	500
1173	1	4	42	3	3	3	3	256	344	768	1032	CoherentMotion_C#v1	1	500
856	1	7	70	1	1	3	3	424	176	1272	528	CoherentMotion_C#v1	1	500
898	1	6	61	1	1	3	3	368	232	1104	696	CoherentMotion_C#v1	1	500
1022	0	2	23	0	2	3	3	143	457	429	1371	CoherentMotion_C#v1	1	500
774	1	6	61	1	1	3	3	368	232	1104	696	CoherentMotion_C#v1	1	500
807	1	1	14	0	0	3	3	87	513	261	1539	CoherentMotion_C#v1	1	500
1726	0	1	14	1	3	3	3	87	513	261	1539	CoherentMotion_C#v1	1	500
1329	0	0	5	1	0	3	3	31	569	93	1707	CoherentMotion_C#v1	1	500
675	0	2	23	3	1	3	3	143	457	429	1371	CoherentMotion_C#v1	1	500
766	1	6	61	2	2	3	3	368	232	1104	696	CoherentMotion_C#v1	1	500
869	1	5	51	2	2	3	3	312	288	936	864	CoherentMotion_C#v1	1	500
849	1	6	61	2	2	3	3	368	232	1104	696	CoherentMotion_C#v1	1	500
854	1	7	70	0	0	3	3	424	176	1272	528	CoherentMotion_C#v1	1	500
791	1	5	51	2	2	3	3	312	288	936	864	CoherentMotion_C#v1	1	500
825	1	7	70	1	1	3	3	424	176	1272	528	CoherentMotion_C#v1	1	500
875	0	1	14	1	0	3	3	87	513	261	1539	CoherentMotion_C#v1	1	500
894	0	4	42	0	1	3	3	256	344	768	1032	CoherentMotion_C#v1	1	500
2024	0	0	5	1	3	3	3	31	569	93	1707	CoherentMotion_C#v1	1	500
1082	1	7	70	2	2	3	3	424	176	1272	528	CoherentMotion_C#v1	1	500
755	1	5	51	3	3	3	3	312	288	936	864	CoherentMotion_C#v1	1	500
844	1	6	61	3	3	3	3	368	232	1104	696	CoherentMotion_C#v1	1	500
869	0	0	5	3	0	3	3	31	569	93	1707	CoherentMotion_C#v1	1	500
840	1	5	51	3	3	3	3	312	288	936	864	CoherentMotion_C#v1	1	500
780	0	5	51	3	1	3	3	312	288	936	864	CoherentMotion_C#v1	1	500
1020	1	6	61	0	0	3	3	368	232	1104	696	CoherentMotion_C#v1	1	500
800	1	4	42	0	0	3	3	256	344	768	1032	CoherentMotion_C#v1	1	500
1035	1	1	14	1	1	3	3	87	513	261	1539	CoherentMotion_C#v1	1	500
851	0	4	42	2	3	3	3	256	344	768	1032	CoherentMotion_C#v1	1	500
831	0	1	14	1	0	3	3	87	513	261	1539	CoherentMotion_C#v1	1	500
826	1	7	70	0	0	3	3	424	176	1272	528	CoherentMotion_C#v1	1	500
859	1	1	14	3	3	3	3	87	513	261	1539	CoherentMotion_C#v1	1	500
893	1	4	42	3	3	3	3	256	344	768	1032	CoherentMotion_C#v1	1	500
819	1	7	70	1	1	3	3	424	176	1272	528	CoherentMotion_C#v1	1	500
837	0	1	14	2	0	3	3	87	513	261	1539	CoherentMotion_C#v1	1	500
847	0	4	42	2	1	3	3	256	344	768	1032	CoherentMotion_C#v1	1	500
765	0	1	14	2	3	3	3	87	513	261	1539	CoherentMotion_C#v1	1	500
882	1	0	5	0	0	3	3	31	569	93	1707	CoherentMotion_C#v1	1	500
733	0	1	14	2	3	3	3	87	513	261	1539	CoherentMotion_C#v1	1	500
1105	0	0	5	0	2	3	3	31	569	93	1707	CoherentMotion_C#v1	1	500
694	1	4	42	0	0	3	3	256	344	768	1032	CoherentMotion_C#v1	1	500
838	1	6	61	1	1	3	3	368	232	1104	696	CoherentMotion_C#v1	1	500
1135	0	2	23	2	3	3	3	143	457	429	1371	CoherentMotion_C#v1	1	500
818	1	7	70	1	1	3	3	424	176	1272	528	CoherentMotion_C#v1	1	500
843	1	7	70	3	3	3	3	424	176	1272	528	CoherentMotion_C#v1	1	500
1366	1	0	5	1	1	3	3	31	569	93	1707	CoherentMotion_C#v1	1	500
902	0	1	14	1	0	3	3	87	513	261	1539	CoherentMotion_C#v1	1	500
921	0	0	5	3	2	3	3	31	569	93	1707	CoherentMotion_C#v1	1	500
702	1	4	42	0	0	3	3	256	344	768	1032	CoherentMotion_C#v1	1	500
844	0	4	42	2	0	3	3	256	344	768	1032	CoherentMotion_C#v1	1	500
639	1	7	70	1	1	3	3	424	176	1272	528	CoherentMotion_C#v1	1	500
877	1	3	33	3	3	3	3	199	401	597	1203	CoherentMotion_C#v1	1	500
719	0	1	14	3	0	3	3	87	513	261	1539	CoherentMotion_C#v1	1	500
736	0	2	23	3	1	3	3	143	457	429	1371	CoherentMotion_C#v1	1	500
654	1	5	51	0	0	3	3	312	288	936	864	CoherentMotion_C#v1	1	500
792	1	1	14	1	1	3	3	87	513	261	1539	CoherentMotion_C#v1	1	500
757	1	1	14	3	3	3	3	87	513	261	1539	CoherentMotion_C#v1	1	500
701	1	4	42	1	1	3	3	256	344	768	1032	CoherentMotion_C#v1	1	500
652	1	5	51	0	0	3	3	312	288	936	864	CoherentMotion_C#v1	1	500
657	1	7	70	3	3	3	3	424	176	1272	528	CoherentMotion_C#v1	1	500
599	1	3	33	1	1	3	3	199	401	597	1203	CoherentMotion_C#v1	1	500
785	0	3	33	2	0	3	3	199	401	597	1203	CoherentMotion_C#v1	1	500
1774	0	0	5	3	1	3	3	31	569	93	1707	CoherentMotion_C#v1	1	500
703	1	4	42	3	3	3	3	256	344	768	1032	CoherentMotion_C#v1	1	500
644	1	5	51	3	3	3	3	312	288	936	864	CoherentMotion_C#v1	1	500
564	1	7	70	1	1	3	3	424	176	1272	528	CoherentMotion_C#v1	1	500
555	0	1	14	2	3	3	3	87	513	261	1539	CoherentMotion_C#v1	1	500
