# Supplementary material for: The Leuven Embedded Figures Test (L-EFT): measuring perception, intelligence or executive function?
Source: PeerJ. 2018 Mar 26;6:e4524. doi: 10.7717/peerj.4524 (PMC5875396; doi:10.7717/peerj.4524)
Supplement: Supplemental Information 9 [file peerj-06-4524-s009.zip › Study 1/CoherentMotion/121420CoherentMotion.csv]

ReactionTime	Accuracy	CoherenceLevel	CoherenceValue	StimDirection	RespDirection	G_MeanCoherentSpeed	G_MeanRandomSpeed	TotalCoherent	TotalRandom	TotalCoherentSpeed	TotalRandomSpeed	TestID	MainPrac	MotionDuration
1718	1	2	23	1	1	3	3	143	457	429	1371	CoherentMotion_C#v1	0	1000
1785	0	1	14	2	0	3	3	87	513	261	1539	CoherentMotion_C#v1	0	1000
1640	1	0	5	3	3	3	3	31	569	93	1707	CoherentMotion_C#v1	0	1000
2326	1	2	23	2	2	3	3	143	457	429	1371	CoherentMotion_C#v1	0	1000
1355	1	6	61	1	1	3	3	368	232	1104	696	CoherentMotion_C#v1	0	1000
1675	0	0	5	1	3	3	3	31	569	93	1707	CoherentMotion_C#v1	0	1000
2275	0	4	42	3	1	3	3	256	344	768	1032	CoherentMotion_C#v1	0	1000
1035	1	5	51	0	0	3	3	312	288	936	864	CoherentMotion_C#v1	0	1000
2834	0	1	14	0	3	3	3	87	513	261	1539	CoherentMotion_C#v1	0	1000
1511	1	2	23	0	0	3	3	143	457	429	1371	CoherentMotion_C#v1	0	1000
1539	1	7	70	2	2	3	3	424	176	1272	528	CoherentMotion_C#v1	0	1000
1463	1	4	42	1	1	3	3	256	344	768	1032	CoherentMotion_C#v1	0	1000
1759	1	3	33	0	0	3	3	199	401	597	1203	CoherentMotion_C#v1	0	1000
2334	1	1	14	1	1	3	3	87	513	261	1539	CoherentMotion_C#v1	0	1000
1630	0	0	5	2	3	3	3	31	569	93	1707	CoherentMotion_C#v1	0	1000
2781	1	2	23	2	2	3	3	143	457	429	1371	CoherentMotion_C#v1	0	1000
1552	1	5	51	3	3	3	3	312	288	936	864	CoherentMotion_C#v1	0	1000
1885	1	2	23	0	0	3	3	143	457	429	1371	CoherentMotion_C#v1	0	1000
2274	1	2	23	1	1	3	3	143	457	429	1371	CoherentMotion_C#v1	0	1000
1386	1	2	23	0	0	3	3	143	457	429	1371	CoherentMotion_C#v1	0	1000
1483	1	5	51	3	3	3	3	312	288	936	864	CoherentMotion_C#v1	0	1000
1557	1	5	51	0	0	3	3	312	288	936	864	CoherentMotion_C#v1	0	1000
1619	1	3	33	3	3	3	3	199	401	597	1203	CoherentMotion_C#v1	0	1000
1370	1	4	42	0	0	3	3	256	344	768	1032	CoherentMotion_C#v1	0	1000
1297	1	6	61	0	0	3	3	368	232	1104	696	CoherentMotion_C#v1	0	1000
1550	0	3	33	0	3	3	3	199	401	597	1203	CoherentMotion_C#v1	0	1000
1532	0	0	5	3	1	3	3	31	569	93	1707	CoherentMotion_C#v1	0	1000
1348	1	7	70	1	1	3	3	424	176	1272	528	CoherentMotion_C#v1	0	1000
1856	0	0	5	2	0	3	3	31	569	93	1707	CoherentMotion_C#v1	0	1000
1429	1	5	51	3	3	3	3	312	288	936	864	CoherentMotion_C#v1	0	1000
1342	1	6	61	0	0	3	3	368	232	1104	696	CoherentMotion_C#v1	0	1000
1350	1	5	51	0	0	3	3	312	288	936	864	CoherentMotion_C#v1	0	1000
1273	1	6	61	2	2	3	3	368	232	1104	696	CoherentMotion_C#v1	0	1000
1687	0	0	5	2	3	3	3	31	569	93	1707	CoherentMotion_C#v1	0	1000
1335	1	6	61	3	3	3	3	368	232	1104	696	CoherentMotion_C#v1	0	1000
1464	1	2	23	0	0	3	3	143	457	429	1371	CoherentMotion_C#v1	0	1000
1628	1	0	5	0	0	3	3	31	569	93	1707	CoherentMotion_C#v1	0	1000
1347	1	3	33	2	2	3	3	199	401	597	1203	CoherentMotion_C#v1	0	1000
1249	1	4	42	1	1	3	3	256	344	768	1032	CoherentMotion_C#v1	0	1000
4246	1	4	42	3	3	3	3	256	344	768	1032	CoherentMotion_C#v1	0	1000
1184	1	6	61	2	2	3	3	368	232	1104	696	CoherentMotion_C#v1	0	1000
1866	1	5	51	0	0	3	3	312	288	936	864	CoherentMotion_C#v1	0	1000
1089	1	4	42	1	1	3	3	256	344	768	1032	CoherentMotion_C#v1	0	1000
1482	1	6	61	1	1	3	3	368	232	1104	696	CoherentMotion_C#v1	0	1000
1173	1	5	51	3	3	3	3	312	288	936	864	CoherentMotion_C#v1	0	1000
1189	1	5	51	2	2	3	3	312	288	936	864	CoherentMotion_C#v1	0	1000
1450	0	1	14	2	0	3	3	87	513	261	1539	CoherentMotion_C#v1	0	1000
1564	0	4	42	0	1	3	3	256	344	768	1032	CoherentMotion_C#v1	0	1000
1138	1	7	70	2	2	3	3	424	176	1272	528	CoherentMotion_C#v1	0	1000
1307	1	4	42	2	2	3	3	256	344	768	1032	CoherentMotion_C#v1	0	1000
1075	1	3	33	0	0	3	3	199	401	597	1203	CoherentMotion_C#v1	0	1000
1195	1	6	61	0	0	3	3	368	232	1104	696	CoherentMotion_C#v1	0	1000
1104	1	4	42	1	1	3	3	256	344	768	1032	CoherentMotion_C#v1	0	1000
1312	1	4	42	1	1	3	3	256	344	768	1032	CoherentMotion_C#v1	0	1000
1078	1	6	61	0	0	3	3	368	232	1104	696	CoherentMotion_C#v1	0	1000
1486	1	5	51	0	0	3	3	312	288	936	864	CoherentMotion_C#v1	0	1000
1081	1	7	70	1	1	3	3	424	176	1272	528	CoherentMotion_C#v1	0	1000
1339	0	3	33	3	2	3	3	199	401	597	1203	CoherentMotion_C#v1	0	1000
1802	0	2	23	0	3	3	3	143	457	429	1371	CoherentMotion_C#v1	0	1000
1606	1	4	42	3	3	3	3	256	344	768	1032	CoherentMotion_C#v1	0	1000
1034	1	7	70	3	3	3	3	424	176	1272	528	CoherentMotion_C#v1	0	1000
1473	1	6	61	1	1	3	3	368	232	1104	696	CoherentMotion_C#v1	0	1000
1528	1	4	42	2	2	3	3	256	344	768	1032	CoherentMotion_C#v1	0	1000
1372	1	3	33	1	1	3	3	199	401	597	1203	CoherentMotion_C#v1	0	1000
1143	1	4	42	2	2	3	3	256	344	768	1032	CoherentMotion_C#v1	0	1000
1722	1	7	70	2	2	3	3	424	176	1272	528	CoherentMotion_C#v1	0	1000
1133	1	4	42	0	0	3	3	256	344	768	1032	CoherentMotion_C#v1	0	1000
1278	1	3	33	2	2	3	3	199	401	597	1203	CoherentMotion_C#v1	0	1000
1065	1	5	51	2	2	3	3	312	288	936	864	CoherentMotion_C#v1	0	1000
1084	1	3	33	1	1	3	3	199	401	597	1203	CoherentMotion_C#v1	0	1000
1204	1	2	23	1	1	3	3	143	457	429	1371	CoherentMotion_C#v1	0	1000
1421	1	6	61	3	3	3	3	368	232	1104	696	CoherentMotion_C#v1	0	1000
1385	1	1	14	2	2	3	3	87	513	261	1539	CoherentMotion_C#v1	0	1000
1404	1	5	51	0	0	3	3	312	288	936	864	CoherentMotion_C#v1	0	1000
1036	1	1	14	1	1	3	3	87	513	261	1539	CoherentMotion_C#v1	0	1000
1491	1	5	51	1	1	3	3	312	288	936	864	CoherentMotion_C#v1	0	1000
1471	1	7	70	2	2	3	3	424	176	1272	528	CoherentMotion_C#v1	0	1000
1465	1	4	42	3	3	3	3	256	344	768	1032	CoherentMotion_C#v1	0	1000
1025	1	5	51	1	1	3	3	312	288	936	864	CoherentMotion_C#v1	0	1000
1049	1	2	23	0	0	3	3	143	457	429	1371	CoherentMotion_C#v1	0	1000
1853	1	6	61	2	2	3	3	368	232	1104	696	CoherentMotion_C#v1	1	500
1122	0	0	5	2	0	3	3	31	569	93	1707	CoherentMotion_C#v1	1	500
1031	0	2	23	2	1	3	3	143	457	429	1371	CoherentMotion_C#v1	1	500
1391	0	1	14	2	1	3	3	87	513	261	1539	CoherentMotion_C#v1	1	500
735	1	4	42	3	3	3	3	256	344	768	1032	CoherentMotion_C#v1	1	500
694	1	5	51	0	0	3	3	312	288	936	864	CoherentMotion_C#v1	1	500
967	1	0	5	0	0	3	3	31	569	93	1707	CoherentMotion_C#v1	1	500
1026	1	1	14	2	2	3	3	87	513	261	1539	CoherentMotion_C#v1	1	500
682	1	6	61	3	3	3	3	368	232	1104	696	CoherentMotion_C#v1	1	500
1086	1	4	42	3	3	3	3	256	344	768	1032	CoherentMotion_C#v1	1	500
754	1	4	42	3	3	3	3	256	344	768	1032	CoherentMotion_C#v1	1	500
873	1	6	61	2	2	3	3	368	232	1104	696	CoherentMotion_C#v1	1	500
721	1	2	23	3	3	3	3	143	457	429	1371	CoherentMotion_C#v1	1	500
691	1	3	33	1	1	3	3	199	401	597	1203	CoherentMotion_C#v1	1	500
674	1	7	70	1	1	3	3	424	176	1272	528	CoherentMotion_C#v1	1	500
637	1	6	61	3	3	3	3	368	232	1104	696	CoherentMotion_C#v1	1	500
726	1	7	70	0	0	3	3	424	176	1272	528	CoherentMotion_C#v1	1	500
1150	1	1	14	3	3	3	3	87	513	261	1539	CoherentMotion_C#v1	1	500
713	1	7	70	1	1	3	3	424	176	1272	528	CoherentMotion_C#v1	1	500
648	1	7	70	2	2	3	3	424	176	1272	528	CoherentMotion_C#v1	1	500
734	1	3	33	1	1	3	3	199	401	597	1203	CoherentMotion_C#v1	1	500
965	0	0	5	2	3	3	3	31	569	93	1707	CoherentMotion_C#v1	1	500
729	1	4	42	0	0	3	3	256	344	768	1032	CoherentMotion_C#v1	1	500
689	1	5	51	1	1	3	3	312	288	936	864	CoherentMotion_C#v1	1	500
682	1	7	70	0	0	3	3	424	176	1272	528	CoherentMotion_C#v1	1	500
745	1	6	61	2	2	3	3	368	232	1104	696	CoherentMotion_C#v1	1	500
592	1	6	61	3	3	3	3	368	232	1104	696	CoherentMotion_C#v1	1	500
1372	0	1	14	2	0	3	3	87	513	261	1539	CoherentMotion_C#v1	1	500
1724	1	2	23	3	3	3	3	143	457	429	1371	CoherentMotion_C#v1	1	500
766	1	6	61	0	0	3	3	368	232	1104	696	CoherentMotion_C#v1	1	500
1110	1	1	14	1	1	3	3	87	513	261	1539	CoherentMotion_C#v1	1	500
741	1	7	70	1	1	3	3	424	176	1272	528	CoherentMotion_C#v1	1	500
686	1	7	70	1	1	3	3	424	176	1272	528	CoherentMotion_C#v1	1	500
645	1	4	42	1	1	3	3	256	344	768	1032	CoherentMotion_C#v1	1	500
1169	0	1	14	2	0	3	3	87	513	261	1539	CoherentMotion_C#v1	1	500
677	1	5	51	0	0	3	3	312	288	936	864	CoherentMotion_C#v1	1	500
724	1	6	61	1	1	3	3	368	232	1104	696	CoherentMotion_C#v1	1	500
1392	1	2	23	1	1	3	3	143	457	429	1371	CoherentMotion_C#v1	1	500
1205	0	0	5	3	0	3	3	31	569	93	1707	CoherentMotion_C#v1	1	500
663	1	6	61	3	3	3	3	368	232	1104	696	CoherentMotion_C#v1	1	500
670	0	0	5	1	3	3	3	31	569	93	1707	CoherentMotion_C#v1	1	500
723	1	7	70	0	0	3	3	424	176	1272	528	CoherentMotion_C#v1	1	500
996	0	2	23	0	1	3	3	143	457	429	1371	CoherentMotion_C#v1	1	500
777	1	4	42	3	3	3	3	256	344	768	1032	CoherentMotion_C#v1	1	500
946	0	2	23	1	0	3	3	143	457	429	1371	CoherentMotion_C#v1	1	500
777	1	6	61	3	3	3	3	368	232	1104	696	CoherentMotion_C#v1	1	500
1233	0	3	33	1	2	3	3	199	401	597	1203	CoherentMotion_C#v1	1	500
933	0	1	14	1	3	3	3	87	513	261	1539	CoherentMotion_C#v1	1	500
585	1	7	70	3	3	3	3	424	176	1272	528	CoherentMotion_C#v1	1	500
621	1	6	61	0	0	3	3	368	232	1104	696	CoherentMotion_C#v1	1	500
851	1	7	70	2	2	3	3	424	176	1272	528	CoherentMotion_C#v1	1	500
1045	1	5	51	2	2	3	3	312	288	936	864	CoherentMotion_C#v1	1	500
1140	1	2	23	2	2	3	3	143	457	429	1371	CoherentMotion_C#v1	1	500
647	1	7	70	3	3	3	3	424	176	1272	528	CoherentMotion_C#v1	1	500
1966	0	2	23	3	1	3	3	143	457	429	1371	CoherentMotion_C#v1	1	500
723	1	3	33	3	3	3	3	199	401	597	1203	CoherentMotion_C#v1	1	500
594	1	7	70	3	3	3	3	424	176	1272	528	CoherentMotion_C#v1	1	500
942	0	3	33	2	3	3	3	199	401	597	1203	CoherentMotion_C#v1	1	500
650	1	6	61	3	3	3	3	368	232	1104	696	CoherentMotion_C#v1	1	500
1189	0	5	51	3	2	3	3	312	288	936	864	CoherentMotion_C#v1	1	500
659	1	6	61	0	0	3	3	368	232	1104	696	CoherentMotion_C#v1	1	500
1378	1	2	23	3	3	3	3	143	457	429	1371	CoherentMotion_C#v1	1	500
2907	1	1	14	3	3	3	3	87	513	261	1539	CoherentMotion_C#v1	1	500
1370	1	1	14	3	3	3	3	87	513	261	1539	CoherentMotion_C#v1	1	500
1273	0	0	5	1	3	3	3	31	569	93	1707	CoherentMotion_C#v1	1	500
903	1	2	23	2	2	3	3	143	457	429	1371	CoherentMotion_C#v1	1	500
915	1	4	42	3	3	3	3	256	344	768	1032	CoherentMotion_C#v1	1	500
679	1	7	70	0	0	3	3	424	176	1272	528	CoherentMotion_C#v1	1	500
1990	0	1	14	1	2	3	3	87	513	261	1539	CoherentMotion_C#v1	1	500
610	1	6	61	3	3	3	3	368	232	1104	696	CoherentMotion_C#v1	1	500
650	1	5	51	2	2	3	3	312	288	936	864	CoherentMotion_C#v1	1	500
584	1	7	70	2	2	3	3	424	176	1272	528	CoherentMotion_C#v1	1	500
675	1	6	61	3	3	3	3	368	232	1104	696	CoherentMotion_C#v1	1	500
1041	1	1	14	1	1	3	3	87	513	261	1539	CoherentMotion_C#v1	1	500
1201	1	1	14	1	1	3	3	87	513	261	1539	CoherentMotion_C#v1	1	500
1446	1	3	33	0	0	3	3	199	401	597	1203	CoherentMotion_C#v1	1	500
1222	0	0	5	1	0	3	3	31	569	93	1707	CoherentMotion_C#v1	1	500
850	1	4	42	2	2	3	3	256	344	768	1032	CoherentMotion_C#v1	1	500
2212	0	1	14	1	3	3	3	87	513	261	1539	CoherentMotion_C#v1	1	500
850	1	3	33	1	1	3	3	199	401	597	1203	CoherentMotion_C#v1	1	500
1556	0	1	14	1	2	3	3	87	513	261	1539	CoherentMotion_C#v1	1	500
849	1	4	42	0	0	3	3	256	344	768	1032	CoherentMotion_C#v1	1	500
700	1	2	23	3	3	3	3	143	457	429	1371	CoherentMotion_C#v1	1	500
1433	1	2	23	2	2	3	3	143	457	429	1371	CoherentMotion_C#v1	1	500
2041	1	2	23	0	0	3	3	143	457	429	1371	CoherentMotion_C#v1	1	500
1405	1	3	33	3	3	3	3	199	401	597	1203	CoherentMotion_C#v1	1	500
1677	0	3	33	2	1	3	3	199	401	597	1203	CoherentMotion_C#v1	1	500
1334	0	2	23	0	1	3	3	143	457	429	1371	CoherentMotion_C#v1	1	500
756	1	6	61	1	1	3	3	368	232	1104	696	CoherentMotion_C#v1	1	500
698	1	4	42	3	3	3	3	256	344	768	1032	CoherentMotion_C#v1	1	500
2218	1	1	14	3	3	3	3	87	513	261	1539	CoherentMotion_C#v1	1	500
792	1	6	61	0	0	3	3	368	232	1104	696	CoherentMotion_C#v1	1	500
683	1	7	70	2	2	3	3	424	176	1272	528	CoherentMotion_C#v1	1	500
1042	1	7	70	2	2	3	3	424	176	1272	528	CoherentMotion_C#v1	1	500
1921	1	3	33	2	2	3	3	199	401	597	1203	CoherentMotion_C#v1	1	500
663	1	4	42	1	1	3	3	256	344	768	1032	CoherentMotion_C#v1	1	500
547	1	5	51	1	1	3	3	312	288	936	864	CoherentMotion_C#v1	1	500
1703	1	3	33	2	2	3	3	199	401	597	1203	CoherentMotion_C#v1	1	500
640	1	4	42	3	3	3	3	256	344	768	1032	CoherentMotion_C#v1	1	500
708	1	5	51	1	1	3	3	312	288	936	864	CoherentMotion_C#v1	1	500
1173	1	6	61	3	3	3	3	368	232	1104	696	CoherentMotion_C#v1	1	500
2083	1	4	42	3	3	3	3	256	344	768	1032	CoherentMotion_C#v1	1	500
1516	1	1	14	2	2	3	3	87	513	261	1539	CoherentMotion_C#v1	1	500
663	1	6	61	0	0	3	3	368	232	1104	696	CoherentMotion_C#v1	1	500
630	1	6	61	3	3	3	3	368	232	1104	696	CoherentMotion_C#v1	1	500
1591	1	2	23	2	2	3	3	143	457	429	1371	CoherentMotion_C#v1	1	500
647	1	7	70	1	1	3	3	424	176	1272	528	CoherentMotion_C#v1	1	500
631	1	7	70	0	0	3	3	424	176	1272	528	CoherentMotion_C#v1	1	500
587	1	5	51	3	3	3	3	312	288	936	864	CoherentMotion_C#v1	1	500
568	1	4	42	0	0	3	3	256	344	768	1032	CoherentMotion_C#v1	1	500
1315	0	1	14	2	3	3	3	87	513	261	1539	CoherentMotion_C#v1	1	500
866	1	3	33	0	0	3	3	199	401	597	1203	CoherentMotion_C#v1	1	500
869	0	2	23	2	0	3	3	143	457	429	1371	CoherentMotion_C#v1	1	500
656	1	5	51	1	1	3	3	312	288	936	864	CoherentMotion_C#v1	1	500
2238	1	1	14	3	3	3	3	87	513	261	1539	CoherentMotion_C#v1	1	500
625	1	6	61	2	2	3	3	368	232	1104	696	CoherentMotion_C#v1	1	500
1923	1	2	23	1	1	3	3	143	457	429	1371	CoherentMotion_C#v1	1	500
624	1	7	70	0	0	3	3	424	176	1272	528	CoherentMotion_C#v1	1	500
618	1	6	61	0	0	3	3	368	232	1104	696	CoherentMotion_C#v1	1	500
833	1	6	61	1	1	3	3	368	232	1104	696	CoherentMotion_C#v1	1	500
602	1	7	70	3	3	3	3	424	176	1272	528	CoherentMotion_C#v1	1	500
1832	0	0	5	1	3	3	3	31	569	93	1707	CoherentMotion_C#v1	1	500
1724	1	5	51	0	0	3	3	312	288	936	864	CoherentMotion_C#v1	1	500
590	1	5	51	0	0	3	3	312	288	936	864	CoherentMotion_C#v1	1	500
674	1	3	33	1	1	3	3	199	401	597	1203	CoherentMotion_C#v1	1	500
815	1	4	42	3	3	3	3	256	344	768	1032	CoherentMotion_C#v1	1	500
1818	0	0	5	2	0	3	3	31	569	93	1707	CoherentMotion_C#v1	1	500
669	1	3	33	3	3	3	3	199	401	597	1203	CoherentMotion_C#v1	1	500
673	1	3	33	1	1	3	3	199	401	597	1203	CoherentMotion_C#v1	1	500
777	1	6	61	2	2	3	3	368	232	1104	696	CoherentMotion_C#v1	1	500
777	1	5	51	0	0	3	3	312	288	936	864	CoherentMotion_C#v1	1	500
666	1	4	42	0	0	3	3	256	344	768	1032	CoherentMotion_C#v1	1	500
619	1	7	70	3	3	3	3	424	176	1272	528	CoherentMotion_C#v1	1	500
1214	0	0	5	1	2	3	3	31	569	93	1707	CoherentMotion_C#v1	1	500
1659	0	0	5	0	2	3	3	31	569	93	1707	CoherentMotion_C#v1	1	500
1556	1	2	23	0	0	3	3	143	457	429	1371	CoherentMotion_C#v1	1	500
1048	1	1	14	0	0	3	3	87	513	261	1539	CoherentMotion_C#v1	1	500
663	0	1	14	3	0	3	3	87	513	261	1539	CoherentMotion_C#v1	1	500
780	0	4	42	0	3	3	3	256	344	768	1032	CoherentMotion_C#v1	1	500
1158	1	6	61	2	2	3	3	368	232	1104	696	CoherentMotion_C#v1	1	500
686	1	7	70	1	1	3	3	424	176	1272	528	CoherentMotion_C#v1	1	500
979	1	5	51	1	1	3	3	312	288	936	864	CoherentMotion_C#v1	1	500
2228	1	3	33	1	1	3	3	199	401	597	1203	CoherentMotion_C#v1	1	500
995	0	1	14	0	3	3	3	87	513	261	1539	CoherentMotion_C#v1	1	500
728	1	3	33	0	0	3	3	199	401	597	1203	CoherentMotion_C#v1	1	500
688	0	0	5	2	0	3	3	31	569	93	1707	CoherentMotion_C#v1	1	500
1047	0	0	5	1	2	3	3	31	569	93	1707	CoherentMotion_C#v1	1	500
800	1	4	42	2	2	3	3	256	344	768	1032	CoherentMotion_C#v1	1	500
617	1	7	70	2	2	3	3	424	176	1272	528	CoherentMotion_C#v1	1	500
1444	1	1	14	3	3	3	3	87	513	261	1539	CoherentMotion_C#v1	1	500
1415	1	0	5	2	2	3	3	31	569	93	1707	CoherentMotion_C#v1	1	500
880	1	6	61	0	0	3	3	368	232	1104	696	CoherentMotion_C#v1	1	500
788	1	4	42	0	0	3	3	256	344	768	1032	CoherentMotion_C#v1	1	500
1483	1	1	14	0	0	3	3	87	513	261	1539	CoherentMotion_C#v1	1	500
864	1	4	42	2	2	3	3	256	344	768	1032	CoherentMotion_C#v1	1	500
1193	1	2	23	2	2	3	3	143	457	429	1371	CoherentMotion_C#v1	1	500
1407	1	0	5	2	2	3	3	31	569	93	1707	CoherentMotion_C#v1	1	500
1758	0	1	14	3	2	3	3	87	513	261	1539	CoherentMotion_C#v1	1	500
2944	0	1	14	0	3	3	3	87	513	261	1539	CoherentMotion_C#v1	1	500
834	1	1	14	1	1	3	3	87	513	261	1539	CoherentMotion_C#v1	1	500
1082	0	2	23	2	1	3	3	143	457	429	1371	CoherentMotion_C#v1	1	500
1053	0	3	33	1	3	3	3	199	401	597	1203	CoherentMotion_C#v1	1	500
996	1	5	51	3	3	3	3	312	288	936	864	CoherentMotion_C#v1	1	500
690	1	6	61	1	1	3	3	368	232	1104	696	CoherentMotion_C#v1	1	500
673	1	3	33	3	3	3	3	199	401	597	1203	CoherentMotion_C#v1	1	500
758	1	4	42	2	2	3	3	256	344	768	1032	CoherentMotion_C#v1	1	500
712	1	7	70	3	3	3	3	424	176	1272	528	CoherentMotion_C#v1	1	500
816	1	6	61	2	2	3	3	368	232	1104	696	CoherentMotion_C#v1	1	500
625	1	2	23	3	3	3	3	143	457	429	1371	CoherentMotion_C#v1	1	500
644	1	3	33	2	2	3	3	199	401	597	1203	CoherentMotion_C#v1	1	500
546	1	7	70	1	1	3	3	424	176	1272	528	CoherentMotion_C#v1	1	500
627	1	3	33	0	0	3	3	199	401	597	1203	CoherentMotion_C#v1	1	500
650	1	5	51	3	3	3	3	312	288	936	864	CoherentMotion_C#v1	1	500
1865	0	1	14	3	2	3	3	87	513	261	1539	CoherentMotion_C#v1	1	500
1564	0	0	5	0	2	3	3	31	569	93	1707	CoherentMotion_C#v1	1	500
586	1	4	42	3	3	3	3	256	344	768	1032	CoherentMotion_C#v1	1	500
878	1	2	23	2	2	3	3	143	457	429	1371	CoherentMotion_C#v1	1	500
531	1	6	61	2	2	3	3	368	232	1104	696	CoherentMotion_C#v1	1	500
1163	1	3	33	3	3	3	3	199	401	597	1203	CoherentMotion_C#v1	1	500
777	1	7	70	2	2	3	3	424	176	1272	528	CoherentMotion_C#v1	1	500
1672	0	1	14	1	2	3	3	87	513	261	1539	CoherentMotion_C#v1	1	500
631	1	5	51	2	2	3	3	312	288	936	864	CoherentMotion_C#v1	1	500
709	1	6	61	0	0	3	3	368	232	1104	696	CoherentMotion_C#v1	1	500
717	1	2	23	3	3	3	3	143	457	429	1371	CoherentMotion_C#v1	1	500
1437	0	1	14	2	1	3	3	87	513	261	1539	CoherentMotion_C#v1	1	500
709	1	1	14	1	1	3	3	87	513	261	1539	CoherentMotion_C#v1	1	500
1549	0	0	5	1	0	3	3	31	569	93	1707	CoherentMotion_C#v1	1	500
640	1	5	51	1	1	3	3	312	288	936	864	CoherentMotion_C#v1	1	500
1511	0	0	5	3	1	3	3	31	569	93	1707	CoherentMotion_C#v1	1	500
762	0	1	14	2	0	3	3	87	513	261	1539	CoherentMotion_C#v1	1	500
595	1	4	42	1	1	3	3	256	344	768	1032	CoherentMotion_C#v1	1	500
999	1	5	51	2	2	3	3	312	288	936	864	CoherentMotion_C#v1	1	500
733	1	6	61	2	2	3	3	368	232	1104	696	CoherentMotion_C#v1	1	500
829	0	6	61	0	3	3	3	368	232	1104	696	CoherentMotion_C#v1	1	500
1279	1	1	14	3	3	3	3	87	513	261	1539	CoherentMotion_C#v1	1	500
797	1	3	33	1	1	3	3	199	401	597	1203	CoherentMotion_C#v1	1	500
709	1	4	42	3	3	3	3	256	344	768	1032	CoherentMotion_C#v1	1	500
660	1	7	70	3	3	3	3	424	176	1272	528	CoherentMotion_C#v1	1	500
1122	0	0	5	3	0	3	3	31	569	93	1707	CoherentMotion_C#v1	1	500
940	1	3	33	1	1	3	3	199	401	597	1203	CoherentMotion_C#v1	1	500
632	1	7	70	0	0	3	3	424	176	1272	528	CoherentMotion_C#v1	1	500
919	1	3	33	2	2	3	3	199	401	597	1203	CoherentMotion_C#v1	1	500
688	1	1	14	2	2	3	3	87	513	261	1539	CoherentMotion_C#v1	1	500
642	1	3	33	3	3	3	3	199	401	597	1203	CoherentMotion_C#v1	1	500
1927	1	1	14	0	0	3	3	87	513	261	1539	CoherentMotion_C#v1	1	500
620	1	0	5	0	0	3	3	31	569	93	1707	CoherentMotion_C#v1	1	500
1399	1	0	5	2	2	3	3	31	569	93	1707	CoherentMotion_C#v1	1	500
895	1	0	5	1	1	3	3	31	569	93	1707	CoherentMotion_C#v1	1	500
751	1	3	33	3	3	3	3	199	401	597	1203	CoherentMotion_C#v1	1	500
687	1	5	51	0	0	3	3	312	288	936	864	CoherentMotion_C#v1	1	500
586	1	6	61	2	2	3	3	368	232	1104	696	CoherentMotion_C#v1	1	500
1852	1	1	14	2	2	3	3	87	513	261	1539	CoherentMotion_C#v1	1	500
637	1	7	70	1	1	3	3	424	176	1272	528	CoherentMotion_C#v1	1	500
1739	1	4	42	0	0	3	3	256	344	768	1032	CoherentMotion_C#v1	1	500
1581	1	0	5	0	0	3	3	31	569	93	1707	CoherentMotion_C#v1	1	500
1403	0	1	14	3	0	3	3	87	513	261	1539	CoherentMotion_C#v1	1	500
612	1	5	51	3	3	3	3	312	288	936	864	CoherentMotion_C#v1	1	500
679	1	3	33	1	1	3	3	199	401	597	1203	CoherentMotion_C#v1	1	500
606	1	4	42	3	3	3	3	256	344	768	1032	CoherentMotion_C#v1	1	500
612	1	6	61	0	0	3	3	368	232	1104	696	CoherentMotion_C#v1	1	500
871	0	0	5	2	3	3	3	31	569	93	1707	CoherentMotion_C#v1	1	500
650	1	5	51	0	0	3	3	312	288	936	864	CoherentMotion_C#v1	1	500
1608	1	2	23	2	2	3	3	143	457	429	1371	CoherentMotion_C#v1	1	500
758	1	4	42	2	2	3	3	256	344	768	1032	CoherentMotion_C#v1	1	500
614	1	3	33	2	2	3	3	199	401	597	1203	CoherentMotion_C#v1	1	500
578	1	5	51	2	2	3	3	312	288	936	864	CoherentMotion_C#v1	1	500
622	1	5	51	3	3	3	3	312	288	936	864	CoherentMotion_C#v1	1	500
1459	1	4	42	0	0	3	3	256	344	768	1032	CoherentMotion_C#v1	1	500
943	1	2	23	3	3	3	3	143	457	429	1371	CoherentMotion_C#v1	1	500
612	1	5	51	3	3	3	3	312	288	936	864	CoherentMotion_C#v1	1	500
1723	0	1	14	0	2	3	3	87	513	261	1539	CoherentMotion_C#v1	1	500
737	0	0	5	2	3	3	3	31	569	93	1707	CoherentMotion_C#v1	1	500
1182	0	2	23	1	2	3	3	143	457	429	1371	CoherentMotion_C#v1	1	500
1908	0	3	33	1	0	3	3	199	401	597	1203	CoherentMotion_C#v1	1	500
1025	1	7	70	1	1	3	3	424	176	1272	528	CoherentMotion_C#v1	1	500
1633	0	4	42	0	1	3	3	256	344	768	1032	CoherentMotion_C#v1	1	500
1966	0	3	33	3	0	3	3	199	401	597	1203	CoherentMotion_C#v1	1	500
1077	1	2	23	2	2	3	3	143	457	429	1371	CoherentMotion_C#v1	1	500
807	1	5	51	0	0	3	3	312	288	936	864	CoherentMotion_C#v1	1	500
1133	1	2	23	1	1	3	3	143	457	429	1371	CoherentMotion_C#v1	1	500
2250	0	0	5	0	2	3	3	31	569	93	1707	CoherentMotion_C#v1	1	500
1121	1	4	42	2	2	3	3	256	344	768	1032	CoherentMotion_C#v1	1	500
762	1	6	61	2	2	3	3	368	232	1104	696	CoherentMotion_C#v1	1	500
1188	1	0	5	1	1	3	3	31	569	93	1707	CoherentMotion_C#v1	1	500
893	1	3	33	3	3	3	3	199	401	597	1203	CoherentMotion_C#v1	1	500
678	1	5	51	3	3	3	3	312	288	936	864	CoherentMotion_C#v1	1	500
664	1	6	61	2	2	3	3	368	232	1104	696	CoherentMotion_C#v1	1	500
1167	1	1	14	2	2	3	3	87	513	261	1539	CoherentMotion_C#v1	1	500
906	0	1	14	0	2	3	3	87	513	261	1539	CoherentMotion_C#v1	1	500
1413	1	0	5	0	0	3	3	31	569	93	1707	CoherentMotion_C#v1	1	500
703	1	4	42	3	3	3	3	256	344	768	1032	CoherentMotion_C#v1	1	500
701	1	3	33	0	0	3	3	199	401	597	1203	CoherentMotion_C#v1	1	500
716	1	7	70	2	2	3	3	424	176	1272	528	CoherentMotion_C#v1	1	500
796	1	4	42	3	3	3	3	256	344	768	1032	CoherentMotion_C#v1	1	500
684	1	7	70	2	2	3	3	424	176	1272	528	CoherentMotion_C#v1	1	500
716	1	5	51	1	1	3	3	312	288	936	864	CoherentMotion_C#v1	1	500
523	1	5	51	0	0	3	3	312	288	936	864	CoherentMotion_C#v1	1	500
726	1	5	51	3	3	3	3	312	288	936	864	CoherentMotion_C#v1	1	500
719	1	4	42	3	3	3	3	256	344	768	1032	CoherentMotion_C#v1	1	500
1012	1	7	70	3	3	3	3	424	176	1272	528	CoherentMotion_C#v1	1	500
604	1	3	33	3	3	3	3	199	401	597	1203	CoherentMotion_C#v1	1	500
619	1	6	61	3	3	3	3	368	232	1104	696	CoherentMotion_C#v1	1	500
958	1	0	5	3	3	3	3	31	569	93	1707	CoherentMotion_C#v1	1	500
693	1	5	51	2	2	3	3	312	288	936	864	CoherentMotion_C#v1	1	500
643	1	7	70	0	0	3	3	424	176	1272	528	CoherentMotion_C#v1	1	500
602	1	3	33	0	0	3	3	199	401	597	1203	CoherentMotion_C#v1	1	500
634	1	5	51	0	0	3	3	312	288	936	864	CoherentMotion_C#v1	1	500
722	1	6	61	2	2	3	3	368	232	1104	696	CoherentMotion_C#v1	1	500
788	1	5	51	0	0	3	3	312	288	936	864	CoherentMotion_C#v1	1	500
606	1	4	42	3	3	3	3	256	344	768	1032	CoherentMotion_C#v1	1	500
562	1	5	51	1	1	3	3	312	288	936	864	CoherentMotion_C#v1	1	500
1612	0	1	14	2	1	3	3	87	513	261	1539	CoherentMotion_C#v1	1	500
796	0	2	23	0	3	3	3	143	457	429	1371	CoherentMotion_C#v1	1	500
700	1	7	70	1	1	3	3	424	176	1272	528	CoherentMotion_C#v1	1	500
1466	0	1	14	2	3	3	3	87	513	261	1539	CoherentMotion_C#v1	1	500
1541	0	0	5	0	2	3	3	31	569	93	1707	CoherentMotion_C#v1	1	500
850	1	3	33	0	0	3	3	199	401	597	1203	CoherentMotion_C#v1	1	500
635	1	0	5	0	0	3	3	31	569	93	1707	CoherentMotion_C#v1	1	500
1454	0	2	23	3	2	3	3	143	457	429	1371	CoherentMotion_C#v1	1	500
875	1	7	70	0	0	3	3	424	176	1272	528	CoherentMotion_C#v1	1	500
2871	1	0	5	0	0	3	3	31	569	93	1707	CoherentMotion_C#v1	1	500
1046	1	3	33	0	0	3	3	199	401	597	1203	CoherentMotion_C#v1	1	500
1005	0	0	5	0	2	3	3	31	569	93	1707	CoherentMotion_C#v1	1	500
1435	0	2	23	2	3	3	3	143	457	429	1371	CoherentMotion_C#v1	1	500
3422	0	4	42	0	1	3	3	256	344	768	1032	CoherentMotion_C#v1	1	500
714	1	6	61	0	0	3	3	368	232	1104	696	CoherentMotion_C#v1	1	500
602	1	4	42	1	1	3	3	256	344	768	1032	CoherentMotion_C#v1	1	500
599	1	7	70	1	1	3	3	424	176	1272	528	CoherentMotion_C#v1	1	500
704	1	2	23	0	0	3	3	143	457	429	1371	CoherentMotion_C#v1	1	500
561	1	0	5	1	1	3	3	31	569	93	1707	CoherentMotion_C#v1	1	500
1401	1	2	23	3	3	3	3	143	457	429	1371	CoherentMotion_C#v1	1	500
1318	0	3	33	0	3	3	3	199	401	597	1203	CoherentMotion_C#v1	1	500
2581	0	0	5	0	2	3	3	31	569	93	1707	CoherentMotion_C#v1	1	500
579	1	5	51	1	1	3	3	312	288	936	864	CoherentMotion_C#v1	1	500
671	1	7	70	2	2	3	3	424	176	1272	528	CoherentMotion_C#v1	1	500
557	1	2	23	1	1	3	3	143	457	429	1371	CoherentMotion_C#v1	1	500
728	1	4	42	3	3	3	3	256	344	768	1032	CoherentMotion_C#v1	1	500
768	1	6	61	2	2	3	3	368	232	1104	696	CoherentMotion_C#v1	1	500
688	1	3	33	2	2	3	3	199	401	597	1203	CoherentMotion_C#v1	1	500
831	1	6	61	0	0	3	3	368	232	1104	696	CoherentMotion_C#v1	1	500
677	1	2	23	3	3	3	3	143	457	429	1371	CoherentMotion_C#v1	1	500
600	1	4	42	3	3	3	3	256	344	768	1032	CoherentMotion_C#v1	1	500
676	1	1	14	2	2	3	3	87	513	261	1539	CoherentMotion_C#v1	1	500
739	1	4	42	0	0	3	3	256	344	768	1032	CoherentMotion_C#v1	1	500
1552	1	7	70	1	1	3	3	424	176	1272	528	CoherentMotion_C#v1	1	500
575	1	7	70	0	0	3	3	424	176	1272	528	CoherentMotion_C#v1	1	500
635	1	4	42	2	2	3	3	256	344	768	1032	CoherentMotion_C#v1	1	500
568	1	5	51	1	1	3	3	312	288	936	864	CoherentMotion_C#v1	1	500
544	1	5	51	3	3	3	3	312	288	936	864	CoherentMotion_C#v1	1	500
598	1	5	51	0	0	3	3	312	288	936	864	CoherentMotion_C#v1	1	500
666	1	7	70	2	2	3	3	424	176	1272	528	CoherentMotion_C#v1	1	500
527	1	5	51	1	1	3	3	312	288	936	864	CoherentMotion_C#v1	1	500
618	1	3	33	0	0	3	3	199	401	597	1203	CoherentMotion_C#v1	1	500
655	1	2	23	3	3	3	3	143	457	429	1371	CoherentMotion_C#v1	1	500
554	1	3	33	1	1	3	3	199	401	597	1203	CoherentMotion_C#v1	1	500
1160	0	2	23	1	3	3	3	143	457	429	1371	CoherentMotion_C#v1	1	500
667	1	3	33	3	3	3	3	199	401	597	1203	CoherentMotion_C#v1	1	500
1128	1	6	61	3	3	3	3	368	232	1104	696	CoherentMotion_C#v1	1	500
559	1	5	51	1	1	3	3	312	288	936	864	CoherentMotion_C#v1	1	500
695	1	5	51	1	1	3	3	312	288	936	864	CoherentMotion_C#v1	1	500
1645	0	0	5	2	3	3	3	31	569	93	1707	CoherentMotion_C#v1	1	500
527	1	7	70	1	1	3	3	424	176	1272	528	CoherentMotion_C#v1	1	500
615	1	2	23	3	3	3	3	143	457	429	1371	CoherentMotion_C#v1	1	500
619	1	6	61	3	3	3	3	368	232	1104	696	CoherentMotion_C#v1	1	500
616	1	4	42	1	1	3	3	256	344	768	1032	CoherentMotion_C#v1	1	500
548	1	6	61	3	3	3	3	368	232	1104	696	CoherentMotion_C#v1	1	500
734	1	5	51	2	2	3	3	312	288	936	864	CoherentMotion_C#v1	1	500
779	1	4	42	0	0	3	3	256	344	768	1032	CoherentMotion_C#v1	1	500
522	1	1	14	3	3	3	3	87	513	261	1539	CoherentMotion_C#v1	1	500
539	1	5	51	1	1	3	3	312	288	936	864	CoherentMotion_C#v1	1	500
726	1	4	42	2	2	3	3	256	344	768	1032	CoherentMotion_C#v1	1	500
845	1	2	23	0	0	3	3	143	457	429	1371	CoherentMotion_C#v1	1	500
984	1	3	33	2	2	3	3	199	401	597	1203	CoherentMotion_C#v1	1	500
1180	0	2	23	0	3	3	3	143	457	429	1371	CoherentMotion_C#v1	1	500
552	1	5	51	0	0	3	3	312	288	936	864	CoherentMotion_C#v1	1	500
703	1	3	33	0	0	3	3	199	401	597	1203	CoherentMotion_C#v1	1	500
698	1	3	33	0	0	3	3	199	401	597	1203	CoherentMotion_C#v1	1	500
589	1	6	61	1	1	3	3	368	232	1104	696	CoherentMotion_C#v1	1	500
1073	1	7	70	1	1	3	3	424	176	1272	528	CoherentMotion_C#v1	1	500
524	0	1	14	3	1	3	3	87	513	261	1539	CoherentMotion_C#v1	1	500
655	1	1	14	2	2	3	3	87	513	261	1539	CoherentMotion_C#v1	1	500
750	1	3	33	0	0	3	3	199	401	597	1203	CoherentMotion_C#v1	1	500
711	1	2	23	0	0	3	3	143	457	429	1371	CoherentMotion_C#v1	1	500
629	0	0	5	3	1	3	3	31	569	93	1707	CoherentMotion_C#v1	1	500
680	1	1	14	1	1	3	3	87	513	261	1539	CoherentMotion_C#v1	1	500
740	1	2	23	1	1	3	3	143	457	429	1371	CoherentMotion_C#v1	1	500
688	1	3	33	0	0	3	3	199	401	597	1203	CoherentMotion_C#v1	1	500
1423	1	0	5	0	0	3	3	31	569	93	1707	CoherentMotion_C#v1	1	500
751	1	2	23	1	1	3	3	143	457	429	1371	CoherentMotion_C#v1	1	500
1608	0	0	5	0	2	3	3	31	569	93	1707	CoherentMotion_C#v1	1	500
724	1	4	42	0	0	3	3	256	344	768	1032	CoherentMotion_C#v1	1	500
1333	0	0	5	2	1	3	3	31	569	93	1707	CoherentMotion_C#v1	1	500
1645	0	0	5	3	0	3	3	31	569	93	1707	CoherentMotion_C#v1	1	500
1075	1	3	33	1	1	3	3	199	401	597	1203	CoherentMotion_C#v1	1	500
528	1	2	23	3	3	3	3	143	457	429	1371	CoherentMotion_C#v1	1	500
638	0	0	5	3	0	3	3	31	569	93	1707	CoherentMotion_C#v1	1	500
619	0	3	33	3	0	3	3	199	401	597	1203	CoherentMotion_C#v1	1	500
1184	1	0	5	2	2	3	3	31	569	93	1707	CoherentMotion_C#v1	1	500
682	1	5	51	2	2	3	3	312	288	936	864	CoherentMotion_C#v1	1	500
1587	1	1	14	1	1	3	3	87	513	261	1539	CoherentMotion_C#v1	1	500
632	1	7	70	3	3	3	3	424	176	1272	528	CoherentMotion_C#v1	1	500
749	1	4	42	2	2	3	3	256	344	768	1032	CoherentMotion_C#v1	1	500
1308	0	2	23	0	2	3	3	143	457	429	1371	CoherentMotion_C#v1	1	500
617	1	4	42	2	2	3	3	256	344	768	1032	CoherentMotion_C#v1	1	500
1408	0	0	5	0	3	3	3	31	569	93	1707	CoherentMotion_C#v1	1	500
1648	1	1	14	0	0	3	3	87	513	261	1539	CoherentMotion_C#v1	1	500
552	1	4	42	0	0	3	3	256	344	768	1032	CoherentMotion_C#v1	1	500
1450	1	1	14	3	3	3	3	87	513	261	1539	CoherentMotion_C#v1	1	500
756	1	4	42	3	3	3	3	256	344	768	1032	CoherentMotion_C#v1	1	500
1302	0	1	14	2	3	3	3	87	513	261	1539	CoherentMotion_C#v1	1	500
1635	1	2	23	0	0	3	3	143	457	429	1371	CoherentMotion_C#v1	1	500
618	1	6	61	3	3	3	3	368	232	1104	696	CoherentMotion_C#v1	1	500
739	1	5	51	1	1	3	3	312	288	936	864	CoherentMotion_C#v1	1	500
606	1	5	51	3	3	3	3	312	288	936	864	CoherentMotion_C#v1	1	500
754	1	7	70	2	2	3	3	424	176	1272	528	CoherentMotion_C#v1	1	500
716	1	6	61	2	2	3	3	368	232	1104	696	CoherentMotion_C#v1	1	500
791	1	2	23	1	1	3	3	143	457	429	1371	CoherentMotion_C#v1	1	500
627	1	7	70	0	0	3	3	424	176	1272	528	CoherentMotion_C#v1	1	500
537	1	7	70	0	0	3	3	424	176	1272	528	CoherentMotion_C#v1	1	500
690	1	6	61	3	3	3	3	368	232	1104	696	CoherentMotion_C#v1	1	500
1082	0	0	5	1	2	3	3	31	569	93	1707	CoherentMotion_C#v1	1	500
539	1	4	42	3	3	3	3	256	344	768	1032	CoherentMotion_C#v1	1	500
803	0	5	51	0	2	3	3	312	288	936	864	CoherentMotion_C#v1	1	500
1215	0	0	5	1	3	3	3	31	569	93	1707	CoherentMotion_C#v1	1	500
843	1	2	23	0	0	3	3	143	457	429	1371	CoherentMotion_C#v1	1	500
677	1	7	70	2	2	3	3	424	176	1272	528	CoherentMotion_C#v1	1	500
652	1	5	51	2	2	3	3	312	288	936	864	CoherentMotion_C#v1	1	500
742	0	0	5	1	2	3	3	31	569	93	1707	CoherentMotion_C#v1	1	500
558	0	2	23	0	2	3	3	143	457	429	1371	CoherentMotion_C#v1	1	500
742	1	5	51	0	0	3	3	312	288	936	864	CoherentMotion_C#v1	1	500
787	1	4	42	2	2	3	3	256	344	768	1032	CoherentMotion_C#v1	1	500
606	1	2	23	3	3	3	3	143	457	429	1371	CoherentMotion_C#v1	1	500
561	1	7	70	3	3	3	3	424	176	1272	528	CoherentMotion_C#v1	1	500
1294	0	0	5	1	3	3	3	31	569	93	1707	CoherentMotion_C#v1	1	500
724	0	0	5	1	0	3	3	31	569	93	1707	CoherentMotion_C#v1	1	500
603	1	6	61	2	2	3	3	368	232	1104	696	CoherentMotion_C#v1	1	500
719	1	3	33	1	1	3	3	199	401	597	1203	CoherentMotion_C#v1	1	500
691	1	6	61	1	1	3	3	368	232	1104	696	CoherentMotion_C#v1	1	500
1150	0	0	5	2	1	3	3	31	569	93	1707	CoherentMotion_C#v1	1	500
616	1	7	70	1	1	3	3	424	176	1272	528	CoherentMotion_C#v1	1	500
