# Supplementary material for: The Leuven Embedded Figures Test (L-EFT): measuring perception, intelligence or executive function?
Source: PeerJ. 2018 Mar 26;6:e4524. doi: 10.7717/peerj.4524 (PMC5875396; doi:10.7717/peerj.4524)
Supplement: Supplemental Information 9 [file peerj-06-4524-s009.zip › Study 1/CoherentMotion/121450CoherentMotion.csv]

ReactionTime	Accuracy	CoherenceLevel	CoherenceValue	StimDirection	RespDirection	G_MeanCoherentSpeed	G_MeanRandomSpeed	TotalCoherent	TotalRandom	TotalCoherentSpeed	TotalRandomSpeed	TestID	MainPrac	MotionDuration
4478	1	6	61	3	3	3	3	368	232	1104	696	CoherentMotion_C#v1	0	1000
22803	0	3	33	3	0	3	3	199	401	597	1203	CoherentMotion_C#v1	0	1000
2086	1	4	42	3	3	3	3	256	344	768	1032	CoherentMotion_C#v1	0	1000
1320	1	1	14	0	0	3	3	87	513	261	1539	CoherentMotion_C#v1	0	1000
1527	0	5	51	0	3	3	3	312	288	936	864	CoherentMotion_C#v1	0	1000
1021	1	2	23	1	1	3	3	143	457	429	1371	CoherentMotion_C#v1	0	1000
3499	1	7	70	2	2	3	3	424	176	1272	528	CoherentMotion_C#v1	0	1000
1416	1	1	14	3	3	3	3	87	513	261	1539	CoherentMotion_C#v1	0	1000
1163	1	2	23	0	0	3	3	143	457	429	1371	CoherentMotion_C#v1	0	1000
1036	0	4	42	0	1	3	3	256	344	768	1032	CoherentMotion_C#v1	0	1000
1556	0	3	33	1	3	3	3	199	401	597	1203	CoherentMotion_C#v1	0	1000
1026	1	7	70	3	3	3	3	424	176	1272	528	CoherentMotion_C#v1	0	1000
1153	0	0	5	2	0	3	3	31	569	93	1707	CoherentMotion_C#v1	0	1000
1261	0	4	42	1	3	3	3	256	344	768	1032	CoherentMotion_C#v1	0	1000
1437	1	1	14	0	0	3	3	87	513	261	1539	CoherentMotion_C#v1	0	1000
1129	0	5	51	2	1	3	3	312	288	936	864	CoherentMotion_C#v1	0	1000
3043	0	6	61	3	0	3	3	368	232	1104	696	CoherentMotion_C#v1	0	1000
1063	0	4	42	0	3	3	3	256	344	768	1032	CoherentMotion_C#v1	0	1000
1646	0	0	5	0	3	3	3	31	569	93	1707	CoherentMotion_C#v1	0	1000
1031	0	2	23	0	1	3	3	143	457	429	1371	CoherentMotion_C#v1	0	1000
2325	0	7	70	2	0	3	3	424	176	1272	528	CoherentMotion_C#v1	0	1000
1694	0	1	14	0	3	3	3	87	513	261	1539	CoherentMotion_C#v1	0	1000
1520	0	6	61	0	2	3	3	368	232	1104	696	CoherentMotion_C#v1	0	1000
1890	0	0	5	3	0	3	3	31	569	93	1707	CoherentMotion_C#v1	0	1000
1806	0	7	70	0	3	3	3	424	176	1272	528	CoherentMotion_C#v1	0	1000
1427	0	4	42	3	1	3	3	256	344	768	1032	CoherentMotion_C#v1	0	1000
2132	0	5	51	2	3	3	3	312	288	936	864	CoherentMotion_C#v1	0	1000
1401	0	2	23	2	1	3	3	143	457	429	1371	CoherentMotion_C#v1	0	1000
1058	1	2	23	0	0	3	3	143	457	429	1371	CoherentMotion_C#v1	0	1000
1362	1	5	51	0	0	3	3	312	288	936	864	CoherentMotion_C#v1	0	1000
1777	1	3	33	3	3	3	3	199	401	597	1203	CoherentMotion_C#v1	0	1000
1234	0	7	70	1	0	3	3	424	176	1272	528	CoherentMotion_C#v1	0	1000
1152	0	0	5	2	3	3	3	31	569	93	1707	CoherentMotion_C#v1	0	1000
1322	0	4	42	1	0	3	3	256	344	768	1032	CoherentMotion_C#v1	0	1000
1353	1	7	70	3	3	3	3	424	176	1272	528	CoherentMotion_C#v1	0	1000
1089	0	0	5	0	3	3	3	31	569	93	1707	CoherentMotion_C#v1	0	1000
1105	0	3	33	2	1	3	3	199	401	597	1203	CoherentMotion_C#v1	0	1000
1482	0	1	14	2	3	3	3	87	513	261	1539	CoherentMotion_C#v1	0	1000
1024	0	1	14	2	0	3	3	87	513	261	1539	CoherentMotion_C#v1	0	1000
1237	0	6	61	0	3	3	3	368	232	1104	696	CoherentMotion_C#v1	0	1000
1361	1	6	61	2	2	3	3	368	232	1104	696	CoherentMotion_C#v1	0	1000
1384	0	6	61	2	0	3	3	368	232	1104	696	CoherentMotion_C#v1	0	1000
1800	1	3	33	3	3	3	3	199	401	597	1203	CoherentMotion_C#v1	0	1000
1300	1	6	61	3	3	3	3	368	232	1104	696	CoherentMotion_C#v1	0	1000
1763	0	7	70	3	1	3	3	424	176	1272	528	CoherentMotion_C#v1	0	1000
1468	0	2	23	2	3	3	3	143	457	429	1371	CoherentMotion_C#v1	0	1000
1198	0	1	14	3	0	3	3	87	513	261	1539	CoherentMotion_C#v1	0	1000
1190	0	0	5	1	3	3	3	31	569	93	1707	CoherentMotion_C#v1	0	1000
1092	0	4	42	1	0	3	3	256	344	768	1032	CoherentMotion_C#v1	0	1000
1134	0	3	33	1	3	3	3	199	401	597	1203	CoherentMotion_C#v1	0	1000
1896	0	6	61	2	1	3	3	368	232	1104	696	CoherentMotion_C#v1	0	1000
1061	0	0	5	2	3	3	3	31	569	93	1707	CoherentMotion_C#v1	0	1000
1061	1	6	61	3	3	3	3	368	232	1104	696	CoherentMotion_C#v1	0	1000
1239	0	1	14	2	0	3	3	87	513	261	1539	CoherentMotion_C#v1	0	1000
1435	1	7	70	3	3	3	3	424	176	1272	528	CoherentMotion_C#v1	0	1000
1300	1	4	42	0	0	3	3	256	344	768	1032	CoherentMotion_C#v1	0	1000
1194	1	0	5	2	2	3	3	31	569	93	1707	CoherentMotion_C#v1	0	1000
1542	0	6	61	1	3	3	3	368	232	1104	696	CoherentMotion_C#v1	0	1000
1418	0	6	61	2	0	3	3	368	232	1104	696	CoherentMotion_C#v1	0	1000
1098	1	3	33	1	1	3	3	199	401	597	1203	CoherentMotion_C#v1	0	1000
1276	0	6	61	1	0	3	3	368	232	1104	696	CoherentMotion_C#v1	0	1000
1242	0	5	51	1	3	3	3	312	288	936	864	CoherentMotion_C#v1	0	1000
1735	1	1	14	3	3	3	3	87	513	261	1539	CoherentMotion_C#v1	0	1000
1576	1	3	33	1	1	3	3	199	401	597	1203	CoherentMotion_C#v1	0	1000
1621	0	3	33	1	2	3	3	199	401	597	1203	CoherentMotion_C#v1	0	1000
1211	1	4	42	0	0	3	3	256	344	768	1032	CoherentMotion_C#v1	0	1000
1451	1	7	70	3	3	3	3	424	176	1272	528	CoherentMotion_C#v1	0	1000
1055	0	3	33	2	0	3	3	199	401	597	1203	CoherentMotion_C#v1	0	1000
1486	0	2	23	0	3	3	3	143	457	429	1371	CoherentMotion_C#v1	0	1000
1388	1	5	51	0	0	3	3	312	288	936	864	CoherentMotion_C#v1	0	1000
1380	0	5	51	0	2	3	3	312	288	936	864	CoherentMotion_C#v1	0	1000
1098	0	1	14	0	3	3	3	87	513	261	1539	CoherentMotion_C#v1	0	1000
1102	1	1	14	3	3	3	3	87	513	261	1539	CoherentMotion_C#v1	0	1000
1032	1	4	42	3	3	3	3	256	344	768	1032	CoherentMotion_C#v1	0	1000
1416	0	2	23	2	3	3	3	143	457	429	1371	CoherentMotion_C#v1	0	1000
1024	1	3	33	0	0	3	3	199	401	597	1203	CoherentMotion_C#v1	0	1000
1025	0	1	14	1	2	3	3	87	513	261	1539	CoherentMotion_C#v1	0	1000
1201	0	6	61	2	0	3	3	368	232	1104	696	CoherentMotion_C#v1	0	1000
1268	0	0	5	0	3	3	3	31	569	93	1707	CoherentMotion_C#v1	0	1000
1097	0	2	23	1	3	3	3	143	457	429	1371	CoherentMotion_C#v1	0	1000
1932	0	7	70	0	3	3	3	424	176	1272	528	CoherentMotion_C#v1	1	500
3776	0	6	61	1	3	3	3	368	232	1104	696	CoherentMotion_C#v1	1	500
931	1	6	61	3	3	3	3	368	232	1104	696	CoherentMotion_C#v1	1	500
972	0	0	5	3	0	3	3	31	569	93	1707	CoherentMotion_C#v1	1	500
1057	1	4	42	3	3	3	3	256	344	768	1032	CoherentMotion_C#v1	1	500
922	1	1	14	0	0	3	3	87	513	261	1539	CoherentMotion_C#v1	1	500
1006	0	1	14	1	3	3	3	87	513	261	1539	CoherentMotion_C#v1	1	500
812	0	0	5	2	0	3	3	31	569	93	1707	CoherentMotion_C#v1	1	500
743	1	2	23	1	1	3	3	143	457	429	1371	CoherentMotion_C#v1	1	500
871	0	7	70	1	3	3	3	424	176	1272	528	CoherentMotion_C#v1	1	500
800	0	4	42	3	0	3	3	256	344	768	1032	CoherentMotion_C#v1	1	500
779	0	4	42	1	3	3	3	256	344	768	1032	CoherentMotion_C#v1	1	500
714	1	6	61	3	3	3	3	368	232	1104	696	CoherentMotion_C#v1	1	500
715	1	5	51	0	0	3	3	312	288	936	864	CoherentMotion_C#v1	1	500
754	1	5	51	3	3	3	3	312	288	936	864	CoherentMotion_C#v1	1	500
870	0	6	61	0	2	3	3	368	232	1104	696	CoherentMotion_C#v1	1	500
742	0	7	70	3	1	3	3	424	176	1272	528	CoherentMotion_C#v1	1	500
730	0	1	14	2	3	3	3	87	513	261	1539	CoherentMotion_C#v1	1	500
740	1	6	61	3	3	3	3	368	232	1104	696	CoherentMotion_C#v1	1	500
757	1	5	51	3	3	3	3	312	288	936	864	CoherentMotion_C#v1	1	500
1001	0	2	23	1	0	3	3	143	457	429	1371	CoherentMotion_C#v1	1	500
739	1	7	70	3	3	3	3	424	176	1272	528	CoherentMotion_C#v1	1	500
668	0	1	14	1	3	3	3	87	513	261	1539	CoherentMotion_C#v1	1	500
1003	1	3	33	2	2	3	3	199	401	597	1203	CoherentMotion_C#v1	1	500
696	1	5	51	2	2	3	3	312	288	936	864	CoherentMotion_C#v1	1	500
695	0	7	70	3	1	3	3	424	176	1272	528	CoherentMotion_C#v1	1	500
885	1	4	42	3	3	3	3	256	344	768	1032	CoherentMotion_C#v1	1	500
746	0	2	23	1	3	3	3	143	457	429	1371	CoherentMotion_C#v1	1	500
1018	0	1	14	2	3	3	3	87	513	261	1539	CoherentMotion_C#v1	1	500
617	0	2	23	1	2	3	3	143	457	429	1371	CoherentMotion_C#v1	1	500
740	1	5	51	0	0	3	3	312	288	936	864	CoherentMotion_C#v1	1	500
708	0	1	14	2	1	3	3	87	513	261	1539	CoherentMotion_C#v1	1	500
619	1	1	14	2	2	3	3	87	513	261	1539	CoherentMotion_C#v1	1	500
833	1	2	23	3	3	3	3	143	457	429	1371	CoherentMotion_C#v1	1	500
851	0	0	5	2	3	3	3	31	569	93	1707	CoherentMotion_C#v1	1	500
685	1	4	42	1	1	3	3	256	344	768	1032	CoherentMotion_C#v1	1	500
841	1	5	51	2	2	3	3	312	288	936	864	CoherentMotion_C#v1	1	500
856	1	5	51	1	1	3	3	312	288	936	864	CoherentMotion_C#v1	1	500
905	1	6	61	3	3	3	3	368	232	1104	696	CoherentMotion_C#v1	1	500
1029	1	3	33	0	0	3	3	199	401	597	1203	CoherentMotion_C#v1	1	500
859	1	1	14	1	1	3	3	87	513	261	1539	CoherentMotion_C#v1	1	500
934	0	2	23	0	2	3	3	143	457	429	1371	CoherentMotion_C#v1	1	500
854	1	7	70	3	3	3	3	424	176	1272	528	CoherentMotion_C#v1	1	500
808	0	3	33	3	1	3	3	199	401	597	1203	CoherentMotion_C#v1	1	500
934	1	1	14	0	0	3	3	87	513	261	1539	CoherentMotion_C#v1	1	500
847	0	5	51	1	3	3	3	312	288	936	864	CoherentMotion_C#v1	1	500
626	1	5	51	2	2	3	3	312	288	936	864	CoherentMotion_C#v1	1	500
848	1	5	51	0	0	3	3	312	288	936	864	CoherentMotion_C#v1	1	500
642	1	7	70	1	1	3	3	424	176	1272	528	CoherentMotion_C#v1	1	500
1184	1	0	5	2	2	3	3	31	569	93	1707	CoherentMotion_C#v1	1	500
864	0	3	33	2	3	3	3	199	401	597	1203	CoherentMotion_C#v1	1	500
997	0	0	5	1	3	3	3	31	569	93	1707	CoherentMotion_C#v1	1	500
797	0	7	70	3	1	3	3	424	176	1272	528	CoherentMotion_C#v1	1	500
598	1	6	61	0	0	3	3	368	232	1104	696	CoherentMotion_C#v1	1	500
794	1	6	61	1	1	3	3	368	232	1104	696	CoherentMotion_C#v1	1	500
993	0	3	33	1	3	3	3	199	401	597	1203	CoherentMotion_C#v1	1	500
969	0	3	33	3	2	3	3	199	401	597	1203	CoherentMotion_C#v1	1	500
752	1	6	61	3	3	3	3	368	232	1104	696	CoherentMotion_C#v1	1	500
760	1	5	51	0	0	3	3	312	288	936	864	CoherentMotion_C#v1	1	500
945	1	2	23	2	2	3	3	143	457	429	1371	CoherentMotion_C#v1	1	500
950	1	4	42	3	3	3	3	256	344	768	1032	CoherentMotion_C#v1	1	500
883	1	7	70	0	0	3	3	424	176	1272	528	CoherentMotion_C#v1	1	500
971	1	6	61	2	2	3	3	368	232	1104	696	CoherentMotion_C#v1	1	500
716	1	6	61	0	0	3	3	368	232	1104	696	CoherentMotion_C#v1	1	500
1004	0	2	23	3	1	3	3	143	457	429	1371	CoherentMotion_C#v1	1	500
980	0	1	14	1	2	3	3	87	513	261	1539	CoherentMotion_C#v1	1	500
752	1	7	70	1	1	3	3	424	176	1272	528	CoherentMotion_C#v1	1	500
1120	0	1	14	1	0	3	3	87	513	261	1539	CoherentMotion_C#v1	1	500
842	0	1	14	0	2	3	3	87	513	261	1539	CoherentMotion_C#v1	1	500
921	0	4	42	1	3	3	3	256	344	768	1032	CoherentMotion_C#v1	1	500
1042	0	1	14	1	3	3	3	87	513	261	1539	CoherentMotion_C#v1	1	500
791	1	2	23	2	2	3	3	143	457	429	1371	CoherentMotion_C#v1	1	500
1010	0	4	42	2	0	3	3	256	344	768	1032	CoherentMotion_C#v1	1	500
929	0	2	23	2	3	3	3	143	457	429	1371	CoherentMotion_C#v1	1	500
691	1	4	42	2	2	3	3	256	344	768	1032	CoherentMotion_C#v1	1	500
716	1	7	70	0	0	3	3	424	176	1272	528	CoherentMotion_C#v1	1	500
672	1	7	70	3	3	3	3	424	176	1272	528	CoherentMotion_C#v1	1	500
787	1	5	51	1	1	3	3	312	288	936	864	CoherentMotion_C#v1	1	500
994	0	2	23	1	2	3	3	143	457	429	1371	CoherentMotion_C#v1	1	500
702	1	2	23	1	1	3	3	143	457	429	1371	CoherentMotion_C#v1	1	500
826	0	3	33	1	3	3	3	199	401	597	1203	CoherentMotion_C#v1	1	500
860	0	2	23	0	2	3	3	143	457	429	1371	CoherentMotion_C#v1	1	500
983	1	3	33	1	1	3	3	199	401	597	1203	CoherentMotion_C#v1	1	500
717	1	7	70	2	2	3	3	424	176	1272	528	CoherentMotion_C#v1	1	500
787	0	1	14	2	0	3	3	87	513	261	1539	CoherentMotion_C#v1	1	500
835	0	0	5	3	2	3	3	31	569	93	1707	CoherentMotion_C#v1	1	500
792	0	0	5	0	3	3	3	31	569	93	1707	CoherentMotion_C#v1	1	500
829	0	0	5	2	3	3	3	31	569	93	1707	CoherentMotion_C#v1	1	500
828	1	6	61	3	3	3	3	368	232	1104	696	CoherentMotion_C#v1	1	500
711	1	5	51	3	3	3	3	312	288	936	864	CoherentMotion_C#v1	1	500
629	1	5	51	0	0	3	3	312	288	936	864	CoherentMotion_C#v1	1	500
746	1	7	70	0	0	3	3	424	176	1272	528	CoherentMotion_C#v1	1	500
611	1	6	61	2	2	3	3	368	232	1104	696	CoherentMotion_C#v1	1	500
751	1	3	33	3	3	3	3	199	401	597	1203	CoherentMotion_C#v1	1	500
646	1	7	70	2	2	3	3	424	176	1272	528	CoherentMotion_C#v1	1	500
761	0	0	5	2	3	3	3	31	569	93	1707	CoherentMotion_C#v1	1	500
1045	1	1	14	0	0	3	3	87	513	261	1539	CoherentMotion_C#v1	1	500
608	1	3	33	1	1	3	3	199	401	597	1203	CoherentMotion_C#v1	1	500
857	0	4	42	3	2	3	3	256	344	768	1032	CoherentMotion_C#v1	1	500
713	1	6	61	1	1	3	3	368	232	1104	696	CoherentMotion_C#v1	1	500
1154	1	2	23	3	3	3	3	143	457	429	1371	CoherentMotion_C#v1	1	500
857	1	6	61	2	2	3	3	368	232	1104	696	CoherentMotion_C#v1	1	500
844	1	4	42	2	2	3	3	256	344	768	1032	CoherentMotion_C#v1	1	500
778	0	2	23	1	3	3	3	143	457	429	1371	CoherentMotion_C#v1	1	500
748	1	0	5	2	2	3	3	31	569	93	1707	CoherentMotion_C#v1	1	500
741	1	0	5	0	0	3	3	31	569	93	1707	CoherentMotion_C#v1	1	500
695	1	4	42	0	0	3	3	256	344	768	1032	CoherentMotion_C#v1	1	500
741	1	0	5	0	0	3	3	31	569	93	1707	CoherentMotion_C#v1	1	500
740	1	5	51	3	3	3	3	312	288	936	864	CoherentMotion_C#v1	1	500
589	1	7	70	0	0	3	3	424	176	1272	528	CoherentMotion_C#v1	1	500
595	1	4	42	2	2	3	3	256	344	768	1032	CoherentMotion_C#v1	1	500
581	1	6	61	3	3	3	3	368	232	1104	696	CoherentMotion_C#v1	1	500
593	1	2	23	2	2	3	3	143	457	429	1371	CoherentMotion_C#v1	1	500
621	1	3	33	2	2	3	3	199	401	597	1203	CoherentMotion_C#v1	1	500
883	1	0	5	0	0	3	3	31	569	93	1707	CoherentMotion_C#v1	1	500
533	1	6	61	1	1	3	3	368	232	1104	696	CoherentMotion_C#v1	1	500
705	0	1	14	1	3	3	3	87	513	261	1539	CoherentMotion_C#v1	1	500
920	1	4	42	1	1	3	3	256	344	768	1032	CoherentMotion_C#v1	1	500
685	1	4	42	1	1	3	3	256	344	768	1032	CoherentMotion_C#v1	1	500
658	1	5	51	0	0	3	3	312	288	936	864	CoherentMotion_C#v1	1	500
561	0	0	5	1	2	3	3	31	569	93	1707	CoherentMotion_C#v1	1	500
683	1	5	51	0	0	3	3	312	288	936	864	CoherentMotion_C#v1	1	500
529	1	6	61	1	1	3	3	368	232	1104	696	CoherentMotion_C#v1	1	500
604	1	6	61	3	3	3	3	368	232	1104	696	CoherentMotion_C#v1	1	500
785	1	4	42	2	2	3	3	256	344	768	1032	CoherentMotion_C#v1	1	500
746	0	1	14	3	0	3	3	87	513	261	1539	CoherentMotion_C#v1	1	500
890	0	4	42	0	2	3	3	256	344	768	1032	CoherentMotion_C#v1	1	500
1692	0	0	5	3	2	3	3	31	569	93	1707	CoherentMotion_C#v1	1	500
782	1	6	61	3	3	3	3	368	232	1104	696	CoherentMotion_C#v1	1	500
646	1	0	5	1	1	3	3	31	569	93	1707	CoherentMotion_C#v1	1	500
846	1	4	42	1	1	3	3	256	344	768	1032	CoherentMotion_C#v1	1	500
678	0	1	14	2	3	3	3	87	513	261	1539	CoherentMotion_C#v1	1	500
740	1	3	33	3	3	3	3	199	401	597	1203	CoherentMotion_C#v1	1	500
668	1	2	23	0	0	3	3	143	457	429	1371	CoherentMotion_C#v1	1	500
599	0	0	5	0	2	3	3	31	569	93	1707	CoherentMotion_C#v1	1	500
678	1	7	70	2	2	3	3	424	176	1272	528	CoherentMotion_C#v1	1	500
622	1	4	42	3	3	3	3	256	344	768	1032	CoherentMotion_C#v1	1	500
690	1	2	23	1	1	3	3	143	457	429	1371	CoherentMotion_C#v1	1	500
593	1	7	70	0	0	3	3	424	176	1272	528	CoherentMotion_C#v1	1	500
948	1	0	5	2	2	3	3	31	569	93	1707	CoherentMotion_C#v1	1	500
710	1	5	51	0	0	3	3	312	288	936	864	CoherentMotion_C#v1	1	500
537	1	7	70	3	3	3	3	424	176	1272	528	CoherentMotion_C#v1	1	500
610	1	5	51	3	3	3	3	312	288	936	864	CoherentMotion_C#v1	1	500
992	0	0	5	1	2	3	3	31	569	93	1707	CoherentMotion_C#v1	1	500
677	1	4	42	1	1	3	3	256	344	768	1032	CoherentMotion_C#v1	1	500
653	1	3	33	0	0	3	3	199	401	597	1203	CoherentMotion_C#v1	1	500
562	1	6	61	3	3	3	3	368	232	1104	696	CoherentMotion_C#v1	1	500
579	1	6	61	0	0	3	3	368	232	1104	696	CoherentMotion_C#v1	1	500
736	1	3	33	0	0	3	3	199	401	597	1203	CoherentMotion_C#v1	1	500
693	1	3	33	2	2	3	3	199	401	597	1203	CoherentMotion_C#v1	1	500
681	0	7	70	2	0	3	3	424	176	1272	528	CoherentMotion_C#v1	1	500
574	1	7	70	1	1	3	3	424	176	1272	528	CoherentMotion_C#v1	1	500
545	1	1	14	3	3	3	3	87	513	261	1539	CoherentMotion_C#v1	1	500
556	0	1	14	1	0	3	3	87	513	261	1539	CoherentMotion_C#v1	1	500
711	0	1	14	2	3	3	3	87	513	261	1539	CoherentMotion_C#v1	1	500
719	0	0	5	3	2	3	3	31	569	93	1707	CoherentMotion_C#v1	1	500
718	0	0	5	2	0	3	3	31	569	93	1707	CoherentMotion_C#v1	1	500
622	1	7	70	3	3	3	3	424	176	1272	528	CoherentMotion_C#v1	1	500
658	1	4	42	0	0	3	3	256	344	768	1032	CoherentMotion_C#v1	1	500
768	1	0	5	2	2	3	3	31	569	93	1707	CoherentMotion_C#v1	1	500
543	0	1	14	3	1	3	3	87	513	261	1539	CoherentMotion_C#v1	1	500
695	1	4	42	0	0	3	3	256	344	768	1032	CoherentMotion_C#v1	1	500
917	0	2	23	1	3	3	3	143	457	429	1371	CoherentMotion_C#v1	1	500
773	0	1	14	1	2	3	3	87	513	261	1539	CoherentMotion_C#v1	1	500
741	0	5	51	3	1	3	3	312	288	936	864	CoherentMotion_C#v1	1	500
646	0	0	5	3	0	3	3	31	569	93	1707	CoherentMotion_C#v1	1	500
526	0	3	33	3	2	3	3	199	401	597	1203	CoherentMotion_C#v1	1	500
775	1	6	61	2	2	3	3	368	232	1104	696	CoherentMotion_C#v1	1	500
751	1	5	51	0	0	3	3	312	288	936	864	CoherentMotion_C#v1	1	500
911	1	6	61	0	0	3	3	368	232	1104	696	CoherentMotion_C#v1	1	500
713	0	1	14	0	3	3	3	87	513	261	1539	CoherentMotion_C#v1	1	500
803	0	3	33	1	0	3	3	199	401	597	1203	CoherentMotion_C#v1	1	500
685	1	7	70	0	0	3	3	424	176	1272	528	CoherentMotion_C#v1	1	500
666	1	3	33	2	2	3	3	199	401	597	1203	CoherentMotion_C#v1	1	500
543	1	6	61	1	1	3	3	368	232	1104	696	CoherentMotion_C#v1	1	500
647	1	7	70	0	0	3	3	424	176	1272	528	CoherentMotion_C#v1	1	500
523	1	1	14	2	2	3	3	87	513	261	1539	CoherentMotion_C#v1	1	500
644	1	6	61	2	2	3	3	368	232	1104	696	CoherentMotion_C#v1	1	500
1072	1	4	42	1	1	3	3	256	344	768	1032	CoherentMotion_C#v1	1	500
568	1	6	61	1	1	3	3	368	232	1104	696	CoherentMotion_C#v1	1	500
2908	1	3	33	1	1	3	3	199	401	597	1203	CoherentMotion_C#v1	1	500
2597	1	7	70	2	2	3	3	424	176	1272	528	CoherentMotion_C#v1	1	500
995	0	2	23	2	0	3	3	143	457	429	1371	CoherentMotion_C#v1	1	500
610	1	4	42	1	1	3	3	256	344	768	1032	CoherentMotion_C#v1	1	500
694	0	1	14	0	2	3	3	87	513	261	1539	CoherentMotion_C#v1	1	500
645	1	4	42	3	3	3	3	256	344	768	1032	CoherentMotion_C#v1	1	500
763	0	0	5	1	3	3	3	31	569	93	1707	CoherentMotion_C#v1	1	500
677	0	1	14	3	0	3	3	87	513	261	1539	CoherentMotion_C#v1	1	500
642	1	6	61	2	2	3	3	368	232	1104	696	CoherentMotion_C#v1	1	500
718	0	3	33	2	1	3	3	199	401	597	1203	CoherentMotion_C#v1	1	500
698	0	3	33	3	1	3	3	199	401	597	1203	CoherentMotion_C#v1	1	500
724	1	4	42	3	3	3	3	256	344	768	1032	CoherentMotion_C#v1	1	500
691	1	7	70	2	2	3	3	424	176	1272	528	CoherentMotion_C#v1	1	500
1684	1	3	33	0	0	3	3	199	401	597	1203	CoherentMotion_C#v1	1	500
986	0	0	5	2	3	3	3	31	569	93	1707	CoherentMotion_C#v1	1	500
738	0	1	14	0	2	3	3	87	513	261	1539	CoherentMotion_C#v1	1	500
730	1	2	23	2	2	3	3	143	457	429	1371	CoherentMotion_C#v1	1	500
576	1	1	14	3	3	3	3	87	513	261	1539	CoherentMotion_C#v1	1	500
660	0	0	5	1	3	3	3	31	569	93	1707	CoherentMotion_C#v1	1	500
570	1	3	33	1	1	3	3	199	401	597	1203	CoherentMotion_C#v1	1	500
766	1	2	23	0	0	3	3	143	457	429	1371	CoherentMotion_C#v1	1	500
708	1	3	33	1	1	3	3	199	401	597	1203	CoherentMotion_C#v1	1	500
672	0	2	23	0	2	3	3	143	457	429	1371	CoherentMotion_C#v1	1	500
625	0	0	5	1	3	3	3	31	569	93	1707	CoherentMotion_C#v1	1	500
685	1	5	51	2	2	3	3	312	288	936	864	CoherentMotion_C#v1	1	500
859	1	0	5	1	1	3	3	31	569	93	1707	CoherentMotion_C#v1	1	500
661	1	2	23	0	0	3	3	143	457	429	1371	CoherentMotion_C#v1	1	500
652	1	6	61	3	3	3	3	368	232	1104	696	CoherentMotion_C#v1	1	500
771	0	0	5	2	1	3	3	31	569	93	1707	CoherentMotion_C#v1	1	500
795	1	4	42	3	3	3	3	256	344	768	1032	CoherentMotion_C#v1	1	500
932	0	2	23	0	2	3	3	143	457	429	1371	CoherentMotion_C#v1	1	500
766	1	4	42	2	2	3	3	256	344	768	1032	CoherentMotion_C#v1	1	500
738	1	3	33	1	1	3	3	199	401	597	1203	CoherentMotion_C#v1	1	500
634	0	4	42	2	3	3	3	256	344	768	1032	CoherentMotion_C#v1	1	500
758	1	6	61	3	3	3	3	368	232	1104	696	CoherentMotion_C#v1	1	500
638	1	7	70	0	0	3	3	424	176	1272	528	CoherentMotion_C#v1	1	500
524	1	5	51	1	1	3	3	312	288	936	864	CoherentMotion_C#v1	1	500
878	0	0	5	0	2	3	3	31	569	93	1707	CoherentMotion_C#v1	1	500
1225	0	4	42	2	1	3	3	256	344	768	1032	CoherentMotion_C#v1	1	500
735	1	4	42	0	0	3	3	256	344	768	1032	CoherentMotion_C#v1	1	500
814	0	5	51	2	1	3	3	312	288	936	864	CoherentMotion_C#v1	1	500
966	1	4	42	3	3	3	3	256	344	768	1032	CoherentMotion_C#v1	1	500
738	1	4	42	0	0	3	3	256	344	768	1032	CoherentMotion_C#v1	1	500
910	0	2	23	2	3	3	3	143	457	429	1371	CoherentMotion_C#v1	1	500
641	0	2	23	1	2	3	3	143	457	429	1371	CoherentMotion_C#v1	1	500
871	1	7	70	2	2	3	3	424	176	1272	528	CoherentMotion_C#v1	1	500
643	1	4	42	0	0	3	3	256	344	768	1032	CoherentMotion_C#v1	1	500
600	1	7	70	3	3	3	3	424	176	1272	528	CoherentMotion_C#v1	1	500
541	0	3	33	0	1	3	3	199	401	597	1203	CoherentMotion_C#v1	1	500
630	1	5	51	0	0	3	3	312	288	936	864	CoherentMotion_C#v1	1	500
629	1	7	70	2	2	3	3	424	176	1272	528	CoherentMotion_C#v1	1	500
689	1	4	42	3	3	3	3	256	344	768	1032	CoherentMotion_C#v1	1	500
854	0	0	5	0	3	3	3	31	569	93	1707	CoherentMotion_C#v1	1	500
729	0	7	70	3	1	3	3	424	176	1272	528	CoherentMotion_C#v1	1	500
586	1	6	61	2	2	3	3	368	232	1104	696	CoherentMotion_C#v1	1	500
677	1	6	61	3	3	3	3	368	232	1104	696	CoherentMotion_C#v1	1	500
884	0	7	70	2	0	3	3	424	176	1272	528	CoherentMotion_C#v1	1	500
796	0	3	33	3	1	3	3	199	401	597	1203	CoherentMotion_C#v1	1	500
696	1	6	61	2	2	3	3	368	232	1104	696	CoherentMotion_C#v1	1	500
902	1	1	14	1	1	3	3	87	513	261	1539	CoherentMotion_C#v1	1	500
775	1	3	33	3	3	3	3	199	401	597	1203	CoherentMotion_C#v1	1	500
659	1	2	23	0	0	3	3	143	457	429	1371	CoherentMotion_C#v1	1	500
674	1	6	61	1	1	3	3	368	232	1104	696	CoherentMotion_C#v1	1	500
642	1	5	51	1	1	3	3	312	288	936	864	CoherentMotion_C#v1	1	500
621	1	5	51	2	2	3	3	312	288	936	864	CoherentMotion_C#v1	1	500
714	0	0	5	2	3	3	3	31	569	93	1707	CoherentMotion_C#v1	1	500
665	1	6	61	3	3	3	3	368	232	1104	696	CoherentMotion_C#v1	1	500
576	1	4	42	2	2	3	3	256	344	768	1032	CoherentMotion_C#v1	1	500
667	1	6	61	2	2	3	3	368	232	1104	696	CoherentMotion_C#v1	1	500
561	1	7	70	2	2	3	3	424	176	1272	528	CoherentMotion_C#v1	1	500
555	0	1	14	3	2	3	3	87	513	261	1539	CoherentMotion_C#v1	1	500
614	1	7	70	2	2	3	3	424	176	1272	528	CoherentMotion_C#v1	1	500
708	0	2	23	1	3	3	3	143	457	429	1371	CoherentMotion_C#v1	1	500
779	0	2	23	0	2	3	3	143	457	429	1371	CoherentMotion_C#v1	1	500
869	0	3	33	2	1	3	3	199	401	597	1203	CoherentMotion_C#v1	1	500
728	1	0	5	3	3	3	3	31	569	93	1707	CoherentMotion_C#v1	1	500
728	1	6	61	3	3	3	3	368	232	1104	696	CoherentMotion_C#v1	1	500
814	0	1	14	0	2	3	3	87	513	261	1539	CoherentMotion_C#v1	1	500
665	1	4	42	3	3	3	3	256	344	768	1032	CoherentMotion_C#v1	1	500
704	1	6	61	3	3	3	3	368	232	1104	696	CoherentMotion_C#v1	1	500
591	1	2	23	0	0	3	3	143	457	429	1371	CoherentMotion_C#v1	1	500
660	1	3	33	1	1	3	3	199	401	597	1203	CoherentMotion_C#v1	1	500
944	0	1	14	2	3	3	3	87	513	261	1539	CoherentMotion_C#v1	1	500
614	1	5	51	2	2	3	3	312	288	936	864	CoherentMotion_C#v1	1	500
813	1	4	42	3	3	3	3	256	344	768	1032	CoherentMotion_C#v1	1	500
669	1	0	5	1	1	3	3	31	569	93	1707	CoherentMotion_C#v1	1	500
682	1	4	42	0	0	3	3	256	344	768	1032	CoherentMotion_C#v1	1	500
779	0	1	14	0	3	3	3	87	513	261	1539	CoherentMotion_C#v1	1	500
710	1	7	70	0	0	3	3	424	176	1272	528	CoherentMotion_C#v1	1	500
612	1	3	33	2	2	3	3	199	401	597	1203	CoherentMotion_C#v1	1	500
680	1	7	70	3	3	3	3	424	176	1272	528	CoherentMotion_C#v1	1	500
767	0	7	70	3	1	3	3	424	176	1272	528	CoherentMotion_C#v1	1	500
807	1	0	5	3	3	3	3	31	569	93	1707	CoherentMotion_C#v1	1	500
944	1	5	51	0	0	3	3	312	288	936	864	CoherentMotion_C#v1	1	500
885	0	0	5	1	3	3	3	31	569	93	1707	CoherentMotion_C#v1	1	500
593	1	5	51	3	3	3	3	312	288	936	864	CoherentMotion_C#v1	1	500
573	0	0	5	3	1	3	3	31	569	93	1707	CoherentMotion_C#v1	1	500
3145	0	2	23	1	2	3	3	143	457	429	1371	CoherentMotion_C#v1	1	500
749	1	3	33	2	2	3	3	199	401	597	1203	CoherentMotion_C#v1	1	500
543	1	0	5	3	3	3	3	31	569	93	1707	CoherentMotion_C#v1	1	500
921	1	5	51	2	2	3	3	312	288	936	864	CoherentMotion_C#v1	1	500
702	0	1	14	2	0	3	3	87	513	261	1539	CoherentMotion_C#v1	1	500
923	1	3	33	2	2	3	3	199	401	597	1203	CoherentMotion_C#v1	1	500
601	1	5	51	3	3	3	3	312	288	936	864	CoherentMotion_C#v1	1	500
742	1	3	33	2	2	3	3	199	401	597	1203	CoherentMotion_C#v1	1	500
798	0	2	23	1	3	3	3	143	457	429	1371	CoherentMotion_C#v1	1	500
696	1	6	61	2	2	3	3	368	232	1104	696	CoherentMotion_C#v1	1	500
525	1	7	70	0	0	3	3	424	176	1272	528	CoherentMotion_C#v1	1	500
972	0	1	14	0	3	3	3	87	513	261	1539	CoherentMotion_C#v1	1	500
877	1	1	14	0	0	3	3	87	513	261	1539	CoherentMotion_C#v1	1	500
920	0	3	33	2	1	3	3	199	401	597	1203	CoherentMotion_C#v1	1	500
698	1	2	23	3	3	3	3	143	457	429	1371	CoherentMotion_C#v1	1	500
715	1	5	51	3	3	3	3	312	288	936	864	CoherentMotion_C#v1	1	500
688	1	6	61	1	1	3	3	368	232	1104	696	CoherentMotion_C#v1	1	500
899	0	0	5	1	3	3	3	31	569	93	1707	CoherentMotion_C#v1	1	500
719	1	3	33	0	0	3	3	199	401	597	1203	CoherentMotion_C#v1	1	500
574	1	5	51	2	2	3	3	312	288	936	864	CoherentMotion_C#v1	1	500
616	1	6	61	0	0	3	3	368	232	1104	696	CoherentMotion_C#v1	1	500
733	1	3	33	0	0	3	3	199	401	597	1203	CoherentMotion_C#v1	1	500
678	1	5	51	0	0	3	3	312	288	936	864	CoherentMotion_C#v1	1	500
524	1	5	51	2	2	3	3	312	288	936	864	CoherentMotion_C#v1	1	500
2012	0	1	14	0	2	3	3	87	513	261	1539	CoherentMotion_C#v1	1	500
2037	1	5	51	3	3	3	3	312	288	936	864	CoherentMotion_C#v1	1	500
1014	1	1	14	1	1	3	3	87	513	261	1539	CoherentMotion_C#v1	1	500
565	1	4	42	0	0	3	3	256	344	768	1032	CoherentMotion_C#v1	1	500
696	1	2	23	3	3	3	3	143	457	429	1371	CoherentMotion_C#v1	1	500
773	1	5	51	2	2	3	3	312	288	936	864	CoherentMotion_C#v1	1	500
927	0	2	23	2	3	3	3	143	457	429	1371	CoherentMotion_C#v1	1	500
932	0	0	5	0	3	3	3	31	569	93	1707	CoherentMotion_C#v1	1	500
701	0	5	51	1	3	3	3	312	288	936	864	CoherentMotion_C#v1	1	500
1080	0	0	5	1	2	3	3	31	569	93	1707	CoherentMotion_C#v1	1	500
800	1	3	33	0	0	3	3	199	401	597	1203	CoherentMotion_C#v1	1	500
769	1	1	14	1	1	3	3	87	513	261	1539	CoherentMotion_C#v1	1	500
585	1	7	70	1	1	3	3	424	176	1272	528	CoherentMotion_C#v1	1	500
628	1	6	61	0	0	3	3	368	232	1104	696	CoherentMotion_C#v1	1	500
739	0	5	51	0	2	3	3	312	288	936	864	CoherentMotion_C#v1	1	500
594	1	7	70	1	1	3	3	424	176	1272	528	CoherentMotion_C#v1	1	500
726	1	5	51	2	2	3	3	312	288	936	864	CoherentMotion_C#v1	1	500
872	1	7	70	2	2	3	3	424	176	1272	528	CoherentMotion_C#v1	1	500
923	0	0	5	1	3	3	3	31	569	93	1707	CoherentMotion_C#v1	1	500
863	1	4	42	0	0	3	3	256	344	768	1032	CoherentMotion_C#v1	1	500
913	1	2	23	2	2	3	3	143	457	429	1371	CoherentMotion_C#v1	1	500
775	1	6	61	2	2	3	3	368	232	1104	696	CoherentMotion_C#v1	1	500
816	0	1	14	1	2	3	3	87	513	261	1539	CoherentMotion_C#v1	1	500
872	0	0	5	3	1	3	3	31	569	93	1707	CoherentMotion_C#v1	1	500
704	1	2	23	1	1	3	3	143	457	429	1371	CoherentMotion_C#v1	1	500
756	1	2	23	2	2	3	3	143	457	429	1371	CoherentMotion_C#v1	1	500
635	1	7	70	0	0	3	3	424	176	1272	528	CoherentMotion_C#v1	1	500
712	0	5	51	0	2	3	3	312	288	936	864	CoherentMotion_C#v1	1	500
736	0	2	23	2	1	3	3	143	457	429	1371	CoherentMotion_C#v1	1	500
608	1	7	70	1	1	3	3	424	176	1272	528	CoherentMotion_C#v1	1	500
628	1	5	51	3	3	3	3	312	288	936	864	CoherentMotion_C#v1	1	500
582	1	2	23	1	1	3	3	143	457	429	1371	CoherentMotion_C#v1	1	500
1006	0	2	23	1	2	3	3	143	457	429	1371	CoherentMotion_C#v1	1	500
803	0	1	14	3	1	3	3	87	513	261	1539	CoherentMotion_C#v1	1	500
701	0	6	61	0	2	3	3	368	232	1104	696	CoherentMotion_C#v1	1	500
668	1	7	70	3	3	3	3	424	176	1272	528	CoherentMotion_C#v1	1	500
545	1	3	33	1	1	3	3	199	401	597	1203	CoherentMotion_C#v1	1	500
750	0	1	14	3	2	3	3	87	513	261	1539	CoherentMotion_C#v1	1	500
710	1	5	51	0	0	3	3	312	288	936	864	CoherentMotion_C#v1	1	500
905	1	3	33	0	0	3	3	199	401	597	1203	CoherentMotion_C#v1	1	500
601	1	3	33	1	1	3	3	199	401	597	1203	CoherentMotion_C#v1	1	500
706	1	3	33	0	0	3	3	199	401	597	1203	CoherentMotion_C#v1	1	500
737	0	3	33	0	1	3	3	199	401	597	1203	CoherentMotion_C#v1	1	500
674	0	2	23	2	3	3	3	143	457	429	1371	CoherentMotion_C#v1	1	500
666	1	2	23	0	0	3	3	143	457	429	1371	CoherentMotion_C#v1	1	500
631	1	4	42	2	2	3	3	256	344	768	1032	CoherentMotion_C#v1	1	500
653	1	7	70	3	3	3	3	424	176	1272	528	CoherentMotion_C#v1	1	500
546	1	1	14	1	1	3	3	87	513	261	1539	CoherentMotion_C#v1	1	500
631	1	3	33	0	0	3	3	199	401	597	1203	CoherentMotion_C#v1	1	500
611	0	3	33	1	3	3	3	199	401	597	1203	CoherentMotion_C#v1	1	500
856	0	1	14	2	1	3	3	87	513	261	1539	CoherentMotion_C#v1	1	500
681	1	6	61	1	1	3	3	368	232	1104	696	CoherentMotion_C#v1	1	500
818	1	6	61	2	2	3	3	368	232	1104	696	CoherentMotion_C#v1	1	500
763	1	0	5	0	0	3	3	31	569	93	1707	CoherentMotion_C#v1	1	500
794	0	0	5	0	3	3	3	31	569	93	1707	CoherentMotion_C#v1	1	500
764	0	0	5	0	2	3	3	31	569	93	1707	CoherentMotion_C#v1	1	500
677	1	6	61	0	0	3	3	368	232	1104	696	CoherentMotion_C#v1	1	500
682	1	5	51	2	2	3	3	312	288	936	864	CoherentMotion_C#v1	1	500
806	1	2	23	3	3	3	3	143	457	429	1371	CoherentMotion_C#v1	1	500
715	0	0	5	2	1	3	3	31	569	93	1707	CoherentMotion_C#v1	1	500
603	1	4	42	1	1	3	3	256	344	768	1032	CoherentMotion_C#v1	1	500
608	1	3	33	1	1	3	3	199	401	597	1203	CoherentMotion_C#v1	1	500
948	0	1	14	3	0	3	3	87	513	261	1539	CoherentMotion_C#v1	1	500
625	1	0	5	3	3	3	3	31	569	93	1707	CoherentMotion_C#v1	1	500
565	1	7	70	2	2	3	3	424	176	1272	528	CoherentMotion_C#v1	1	500
560	0	1	14	0	1	3	3	87	513	261	1539	CoherentMotion_C#v1	1	500
844	1	4	42	2	2	3	3	256	344	768	1032	CoherentMotion_C#v1	1	500
725	1	5	51	2	2	3	3	312	288	936	864	CoherentMotion_C#v1	1	500
789	1	2	23	3	3	3	3	143	457	429	1371	CoherentMotion_C#v1	1	500
683	0	0	5	1	2	3	3	31	569	93	1707	CoherentMotion_C#v1	1	500
844	0	1	14	3	1	3	3	87	513	261	1539	CoherentMotion_C#v1	1	500
734	1	7	70	0	0	3	3	424	176	1272	528	CoherentMotion_C#v1	1	500
720	1	2	23	2	2	3	3	143	457	429	1371	CoherentMotion_C#v1	1	500
703	1	3	33	0	0	3	3	199	401	597	1203	CoherentMotion_C#v1	1	500
715	1	4	42	2	2	3	3	256	344	768	1032	CoherentMotion_C#v1	1	500
708	1	7	70	0	0	3	3	424	176	1272	528	CoherentMotion_C#v1	1	500
643	1	2	23	2	2	3	3	143	457	429	1371	CoherentMotion_C#v1	1	500
624	0	1	14	3	0	3	3	87	513	261	1539	CoherentMotion_C#v1	1	500
686	1	3	33	1	1	3	3	199	401	597	1203	CoherentMotion_C#v1	1	500
716	1	5	51	0	0	3	3	312	288	936	864	CoherentMotion_C#v1	1	500
754	1	7	70	0	0	3	3	424	176	1272	528	CoherentMotion_C#v1	1	500
661	1	6	61	0	0	3	3	368	232	1104	696	CoherentMotion_C#v1	1	500
1019	0	3	33	1	3	3	3	199	401	597	1203	CoherentMotion_C#v1	1	500
585	1	2	23	0	0	3	3	143	457	429	1371	CoherentMotion_C#v1	1	500
589	1	5	51	0	0	3	3	312	288	936	864	CoherentMotion_C#v1	1	500
601	1	5	51	2	2	3	3	312	288	936	864	CoherentMotion_C#v1	1	500
829	1	4	42	2	2	3	3	256	344	768	1032	CoherentMotion_C#v1	1	500
727	1	4	42	2	2	3	3	256	344	768	1032	CoherentMotion_C#v1	1	500
743	0	0	5	1	2	3	3	31	569	93	1707	CoherentMotion_C#v1	1	500
751	1	5	51	3	3	3	3	312	288	936	864	CoherentMotion_C#v1	1	500
590	1	7	70	1	1	3	3	424	176	1272	528	CoherentMotion_C#v1	1	500
787	1	4	42	1	1	3	3	256	344	768	1032	CoherentMotion_C#v1	1	500
636	1	6	61	3	3	3	3	368	232	1104	696	CoherentMotion_C#v1	1	500
841	0	4	42	0	2	3	3	256	344	768	1032	CoherentMotion_C#v1	1	500
851	1	4	42	2	2	3	3	256	344	768	1032	CoherentMotion_C#v1	1	500
698	0	1	14	2	1	3	3	87	513	261	1539	CoherentMotion_C#v1	1	500
677	1	6	61	1	1	3	3	368	232	1104	696	CoherentMotion_C#v1	1	500
756	0	2	23	0	3	3	3	143	457	429	1371	CoherentMotion_C#v1	1	500
587	0	3	33	3	1	3	3	199	401	597	1203	CoherentMotion_C#v1	1	500
