# Supplementary material for: The Leuven Embedded Figures Test (L-EFT): measuring perception, intelligence or executive function?
Source: PeerJ. 2018 Mar 26;6:e4524. doi: 10.7717/peerj.4524 (PMC5875396; doi:10.7717/peerj.4524)
Supplement: Supplemental Information 9 [file peerj-06-4524-s009.zip › Study 1/CoherentMotion/121540CoherentMotion.csv]

ReactionTime	Accuracy	CoherenceLevel	CoherenceValue	StimDirection	RespDirection	G_MeanCoherentSpeed	G_MeanRandomSpeed	TotalCoherent	TotalRandom	TotalCoherentSpeed	TotalRandomSpeed	TestID	MainPrac	MotionDuration
12399	1	2	23	3	3	3	3	143	457	429	1371	CoherentMotion_C#v1	0	1000
1484	0	1	14	1	3	3	3	87	513	261	1539	CoherentMotion_C#v1	0	1000
1703	0	2	23	1	3	3	3	143	457	429	1371	CoherentMotion_C#v1	0	1000
1399	0	3	33	2	3	3	3	199	401	597	1203	CoherentMotion_C#v1	0	1000
1073	0	5	51	3	1	3	3	312	288	936	864	CoherentMotion_C#v1	0	1000
1618	0	6	61	0	2	3	3	368	232	1104	696	CoherentMotion_C#v1	0	1000
1048	0	0	5	3	0	3	3	31	569	93	1707	CoherentMotion_C#v1	0	1000
1321	0	7	70	1	2	3	3	424	176	1272	528	CoherentMotion_C#v1	0	1000
1112	0	0	5	2	3	3	3	31	569	93	1707	CoherentMotion_C#v1	0	1000
1026	0	5	51	2	3	3	3	312	288	936	864	CoherentMotion_C#v1	0	1000
1812	0	1	14	0	3	3	3	87	513	261	1539	CoherentMotion_C#v1	0	1000
1821	0	5	51	2	3	3	3	312	288	936	864	CoherentMotion_C#v1	0	1000
1584	0	7	70	2	3	3	3	424	176	1272	528	CoherentMotion_C#v1	0	1000
1373	0	6	61	2	3	3	3	368	232	1104	696	CoherentMotion_C#v1	0	1000
1597	1	7	70	3	3	3	3	424	176	1272	528	CoherentMotion_C#v1	0	1000
1648	0	1	14	1	3	3	3	87	513	261	1539	CoherentMotion_C#v1	0	1000
1216	1	7	70	1	1	3	3	424	176	1272	528	CoherentMotion_C#v1	0	1000
2437	0	3	33	0	2	3	3	199	401	597	1203	CoherentMotion_C#v1	0	1000
2441	1	5	51	3	3	3	3	312	288	936	864	CoherentMotion_C#v1	0	1000
1974	0	6	61	2	0	3	3	368	232	1104	696	CoherentMotion_C#v1	0	1000
1740	0	3	33	0	3	3	3	199	401	597	1203	CoherentMotion_C#v1	0	1000
1996	0	6	61	0	2	3	3	368	232	1104	696	CoherentMotion_C#v1	0	1000
1398	1	3	33	3	3	3	3	199	401	597	1203	CoherentMotion_C#v1	0	1000
1528	0	1	14	2	3	3	3	87	513	261	1539	CoherentMotion_C#v1	0	1000
1770	0	0	5	0	2	3	3	31	569	93	1707	CoherentMotion_C#v1	0	1000
1620	0	3	33	2	1	3	3	199	401	597	1203	CoherentMotion_C#v1	0	1000
1060	0	6	61	0	3	3	3	368	232	1104	696	CoherentMotion_C#v1	0	1000
2217	0	5	51	3	0	3	3	312	288	936	864	CoherentMotion_C#v1	0	1000
1658	0	1	14	3	0	3	3	87	513	261	1539	CoherentMotion_C#v1	0	1000
1179	1	6	61	3	3	3	3	368	232	1104	696	CoherentMotion_C#v1	0	1000
1666	0	2	23	2	3	3	3	143	457	429	1371	CoherentMotion_C#v1	0	1000
3563	0	0	5	1	3	3	3	31	569	93	1707	CoherentMotion_C#v1	0	1000
1895	1	6	61	3	3	3	3	368	232	1104	696	CoherentMotion_C#v1	0	1000
1367	1	4	42	3	3	3	3	256	344	768	1032	CoherentMotion_C#v1	0	1000
1464	0	3	33	2	1	3	3	199	401	597	1203	CoherentMotion_C#v1	0	1000
1559	0	3	33	1	2	3	3	199	401	597	1203	CoherentMotion_C#v1	0	1000
1364	1	0	5	1	1	3	3	31	569	93	1707	CoherentMotion_C#v1	0	1000
1395	0	5	51	0	1	3	3	312	288	936	864	CoherentMotion_C#v1	0	1000
1477	1	4	42	2	2	3	3	256	344	768	1032	CoherentMotion_C#v1	0	1000
1385	0	3	33	2	0	3	3	199	401	597	1203	CoherentMotion_C#v1	0	1000
1534	1	7	70	0	0	3	3	424	176	1272	528	CoherentMotion_C#v1	0	1000
1243	1	7	70	0	0	3	3	424	176	1272	528	CoherentMotion_C#v1	0	1000
1201	1	4	42	2	2	3	3	256	344	768	1032	CoherentMotion_C#v1	0	1000
1908	1	6	61	3	3	3	3	368	232	1104	696	CoherentMotion_C#v1	0	1000
1434	0	2	23	3	2	3	3	143	457	429	1371	CoherentMotion_C#v1	0	1000
1676	1	5	51	0	0	3	3	312	288	936	864	CoherentMotion_C#v1	0	1000
1851	0	7	70	2	0	3	3	424	176	1272	528	CoherentMotion_C#v1	0	1000
1540	1	4	42	3	3	3	3	256	344	768	1032	CoherentMotion_C#v1	0	1000
1452	1	4	42	0	0	3	3	256	344	768	1032	CoherentMotion_C#v1	0	1000
1615	1	7	70	0	0	3	3	424	176	1272	528	CoherentMotion_C#v1	0	1000
1702	0	0	5	3	0	3	3	31	569	93	1707	CoherentMotion_C#v1	0	1000
1373	0	0	5	0	2	3	3	31	569	93	1707	CoherentMotion_C#v1	0	1000
1551	1	6	61	1	1	3	3	368	232	1104	696	CoherentMotion_C#v1	0	1000
1377	1	3	33	1	1	3	3	199	401	597	1203	CoherentMotion_C#v1	0	1000
1178	1	7	70	2	2	3	3	424	176	1272	528	CoherentMotion_C#v1	0	1000
1953	1	7	70	1	1	3	3	424	176	1272	528	CoherentMotion_C#v1	0	1000
1037	1	6	61	3	3	3	3	368	232	1104	696	CoherentMotion_C#v1	0	1000
1100	1	6	61	1	1	3	3	368	232	1104	696	CoherentMotion_C#v1	0	1000
1077	0	2	23	2	0	3	3	143	457	429	1371	CoherentMotion_C#v1	0	1000
1366	1	1	14	2	2	3	3	87	513	261	1539	CoherentMotion_C#v1	0	1000
1508	0	1	14	3	2	3	3	87	513	261	1539	CoherentMotion_C#v1	0	1000
1425	1	5	51	0	0	3	3	312	288	936	864	CoherentMotion_C#v1	0	1000
1481	1	1	14	2	2	3	3	87	513	261	1539	CoherentMotion_C#v1	0	1000
1157	1	5	51	1	1	3	3	312	288	936	864	CoherentMotion_C#v1	0	1000
1479	0	3	33	2	0	3	3	199	401	597	1203	CoherentMotion_C#v1	0	1000
1056	1	2	23	3	3	3	3	143	457	429	1371	CoherentMotion_C#v1	0	1000
1464	1	3	33	2	2	3	3	199	401	597	1203	CoherentMotion_C#v1	0	1000
1172	1	4	42	1	1	3	3	256	344	768	1032	CoherentMotion_C#v1	0	1000
1151	1	5	51	3	3	3	3	312	288	936	864	CoherentMotion_C#v1	0	1000
1105	1	7	70	1	1	3	3	424	176	1272	528	CoherentMotion_C#v1	0	1000
1227	1	4	42	3	3	3	3	256	344	768	1032	CoherentMotion_C#v1	0	1000
1025	1	1	14	1	1	3	3	87	513	261	1539	CoherentMotion_C#v1	0	1000
1687	1	6	61	0	0	3	3	368	232	1104	696	CoherentMotion_C#v1	0	1000
1408	0	2	23	3	2	3	3	143	457	429	1371	CoherentMotion_C#v1	0	1000
2049	1	7	70	0	0	3	3	424	176	1272	528	CoherentMotion_C#v1	0	1000
1063	1	1	14	0	0	3	3	87	513	261	1539	CoherentMotion_C#v1	0	1000
1387	1	1	14	0	0	3	3	87	513	261	1539	CoherentMotion_C#v1	0	1000
1569	1	3	33	1	1	3	3	199	401	597	1203	CoherentMotion_C#v1	0	1000
1431	1	2	23	3	3	3	3	143	457	429	1371	CoherentMotion_C#v1	0	1000
3171	1	7	70	0	0	3	3	424	176	1272	528	CoherentMotion_C#v1	0	1000
1249	1	4	42	1	1	3	3	256	344	768	1032	CoherentMotion_C#v1	1	500
934	1	4	42	2	2	3	3	256	344	768	1032	CoherentMotion_C#v1	1	500
852	0	7	70	2	0	3	3	424	176	1272	528	CoherentMotion_C#v1	1	500
910	1	5	51	0	0	3	3	312	288	936	864	CoherentMotion_C#v1	1	500
778	1	7	70	2	2	3	3	424	176	1272	528	CoherentMotion_C#v1	1	500
883	1	4	42	2	2	3	3	256	344	768	1032	CoherentMotion_C#v1	1	500
830	1	5	51	2	2	3	3	312	288	936	864	CoherentMotion_C#v1	1	500
733	1	0	5	2	2	3	3	31	569	93	1707	CoherentMotion_C#v1	1	500
696	1	5	51	0	0	3	3	312	288	936	864	CoherentMotion_C#v1	1	500
750	0	4	42	2	0	3	3	256	344	768	1032	CoherentMotion_C#v1	1	500
967	0	1	14	1	2	3	3	87	513	261	1539	CoherentMotion_C#v1	1	500
725	1	2	23	1	1	3	3	143	457	429	1371	CoherentMotion_C#v1	1	500
780	1	4	42	3	3	3	3	256	344	768	1032	CoherentMotion_C#v1	1	500
593	1	1	14	1	1	3	3	87	513	261	1539	CoherentMotion_C#v1	1	500
921	1	6	61	2	2	3	3	368	232	1104	696	CoherentMotion_C#v1	1	500
916	1	3	33	1	1	3	3	199	401	597	1203	CoherentMotion_C#v1	1	500
685	1	2	23	0	0	3	3	143	457	429	1371	CoherentMotion_C#v1	1	500
656	0	2	23	2	3	3	3	143	457	429	1371	CoherentMotion_C#v1	1	500
985	1	2	23	0	0	3	3	143	457	429	1371	CoherentMotion_C#v1	1	500
899	0	0	5	1	2	3	3	31	569	93	1707	CoherentMotion_C#v1	1	500
664	0	0	5	0	1	3	3	31	569	93	1707	CoherentMotion_C#v1	1	500
916	0	1	14	2	0	3	3	87	513	261	1539	CoherentMotion_C#v1	1	500
786	1	5	51	2	2	3	3	312	288	936	864	CoherentMotion_C#v1	1	500
916	1	4	42	0	0	3	3	256	344	768	1032	CoherentMotion_C#v1	1	500
664	0	1	14	2	3	3	3	87	513	261	1539	CoherentMotion_C#v1	1	500
950	0	0	5	1	0	3	3	31	569	93	1707	CoherentMotion_C#v1	1	500
791	0	0	5	0	2	3	3	31	569	93	1707	CoherentMotion_C#v1	1	500
660	1	7	70	1	1	3	3	424	176	1272	528	CoherentMotion_C#v1	1	500
737	1	5	51	3	3	3	3	312	288	936	864	CoherentMotion_C#v1	1	500
889	0	0	5	3	0	3	3	31	569	93	1707	CoherentMotion_C#v1	1	500
727	1	6	61	1	1	3	3	368	232	1104	696	CoherentMotion_C#v1	1	500
823	1	4	42	3	3	3	3	256	344	768	1032	CoherentMotion_C#v1	1	500
960	0	0	5	1	2	3	3	31	569	93	1707	CoherentMotion_C#v1	1	500
782	1	6	61	3	3	3	3	368	232	1104	696	CoherentMotion_C#v1	1	500
975	0	1	14	3	1	3	3	87	513	261	1539	CoherentMotion_C#v1	1	500
803	0	1	14	3	1	3	3	87	513	261	1539	CoherentMotion_C#v1	1	500
662	1	5	51	2	2	3	3	312	288	936	864	CoherentMotion_C#v1	1	500
812	1	4	42	1	1	3	3	256	344	768	1032	CoherentMotion_C#v1	1	500
619	1	7	70	0	0	3	3	424	176	1272	528	CoherentMotion_C#v1	1	500
730	1	2	23	2	2	3	3	143	457	429	1371	CoherentMotion_C#v1	1	500
601	1	2	23	3	3	3	3	143	457	429	1371	CoherentMotion_C#v1	1	500
774	1	3	33	0	0	3	3	199	401	597	1203	CoherentMotion_C#v1	1	500
711	1	2	23	1	1	3	3	143	457	429	1371	CoherentMotion_C#v1	1	500
695	1	5	51	2	2	3	3	312	288	936	864	CoherentMotion_C#v1	1	500
886	1	4	42	1	1	3	3	256	344	768	1032	CoherentMotion_C#v1	1	500
656	1	7	70	1	1	3	3	424	176	1272	528	CoherentMotion_C#v1	1	500
654	1	1	14	1	1	3	3	87	513	261	1539	CoherentMotion_C#v1	1	500
835	0	5	51	2	1	3	3	312	288	936	864	CoherentMotion_C#v1	1	500
871	1	4	42	2	2	3	3	256	344	768	1032	CoherentMotion_C#v1	1	500
594	1	5	51	1	1	3	3	312	288	936	864	CoherentMotion_C#v1	1	500
958	1	0	5	0	0	3	3	31	569	93	1707	CoherentMotion_C#v1	1	500
900	0	2	23	3	2	3	3	143	457	429	1371	CoherentMotion_C#v1	1	500
686	1	7	70	3	3	3	3	424	176	1272	528	CoherentMotion_C#v1	1	500
709	1	6	61	3	3	3	3	368	232	1104	696	CoherentMotion_C#v1	1	500
812	1	4	42	2	2	3	3	256	344	768	1032	CoherentMotion_C#v1	1	500
671	1	7	70	3	3	3	3	424	176	1272	528	CoherentMotion_C#v1	1	500
515	1	5	51	2	2	3	3	312	288	936	864	CoherentMotion_C#v1	1	500
536	1	5	51	3	3	3	3	312	288	936	864	CoherentMotion_C#v1	1	500
625	1	6	61	2	2	3	3	368	232	1104	696	CoherentMotion_C#v1	1	500
830	1	3	33	0	0	3	3	199	401	597	1203	CoherentMotion_C#v1	1	500
657	1	7	70	3	3	3	3	424	176	1272	528	CoherentMotion_C#v1	1	500
622	1	5	51	1	1	3	3	312	288	936	864	CoherentMotion_C#v1	1	500
595	1	6	61	3	3	3	3	368	232	1104	696	CoherentMotion_C#v1	1	500
727	1	6	61	1	1	3	3	368	232	1104	696	CoherentMotion_C#v1	1	500
577	1	6	61	0	0	3	3	368	232	1104	696	CoherentMotion_C#v1	1	500
563	1	2	23	2	2	3	3	143	457	429	1371	CoherentMotion_C#v1	1	500
622	1	3	33	1	1	3	3	199	401	597	1203	CoherentMotion_C#v1	1	500
668	1	7	70	0	0	3	3	424	176	1272	528	CoherentMotion_C#v1	1	500
526	0	1	14	2	3	3	3	87	513	261	1539	CoherentMotion_C#v1	1	500
828	1	1	14	3	3	3	3	87	513	261	1539	CoherentMotion_C#v1	1	500
853	0	1	14	0	2	3	3	87	513	261	1539	CoherentMotion_C#v1	1	500
645	1	7	70	0	0	3	3	424	176	1272	528	CoherentMotion_C#v1	1	500
805	0	1	14	2	0	3	3	87	513	261	1539	CoherentMotion_C#v1	1	500
679	1	5	51	3	3	3	3	312	288	936	864	CoherentMotion_C#v1	1	500
1047	0	4	42	0	2	3	3	256	344	768	1032	CoherentMotion_C#v1	1	500
790	1	2	23	0	0	3	3	143	457	429	1371	CoherentMotion_C#v1	1	500
670	0	6	61	2	0	3	3	368	232	1104	696	CoherentMotion_C#v1	1	500
716	1	7	70	0	0	3	3	424	176	1272	528	CoherentMotion_C#v1	1	500
604	1	7	70	2	2	3	3	424	176	1272	528	CoherentMotion_C#v1	1	500
840	1	0	5	1	1	3	3	31	569	93	1707	CoherentMotion_C#v1	1	500
690	1	7	70	0	0	3	3	424	176	1272	528	CoherentMotion_C#v1	1	500
570	1	6	61	0	0	3	3	368	232	1104	696	CoherentMotion_C#v1	1	500
794	0	0	5	2	0	3	3	31	569	93	1707	CoherentMotion_C#v1	1	500
611	1	2	23	3	3	3	3	143	457	429	1371	CoherentMotion_C#v1	1	500
908	1	2	23	3	3	3	3	143	457	429	1371	CoherentMotion_C#v1	1	500
726	1	5	51	0	0	3	3	312	288	936	864	CoherentMotion_C#v1	1	500
750	1	0	5	1	1	3	3	31	569	93	1707	CoherentMotion_C#v1	1	500
652	1	5	51	1	1	3	3	312	288	936	864	CoherentMotion_C#v1	1	500
581	1	3	33	1	1	3	3	199	401	597	1203	CoherentMotion_C#v1	1	500
737	0	7	70	2	0	3	3	424	176	1272	528	CoherentMotion_C#v1	1	500
711	0	1	14	1	2	3	3	87	513	261	1539	CoherentMotion_C#v1	1	500
760	1	2	23	2	2	3	3	143	457	429	1371	CoherentMotion_C#v1	1	500
633	0	0	5	1	0	3	3	31	569	93	1707	CoherentMotion_C#v1	1	500
652	0	3	33	3	2	3	3	199	401	597	1203	CoherentMotion_C#v1	1	500
780	0	2	23	2	3	3	3	143	457	429	1371	CoherentMotion_C#v1	1	500
604	0	3	33	2	1	3	3	199	401	597	1203	CoherentMotion_C#v1	1	500
764	1	4	42	0	0	3	3	256	344	768	1032	CoherentMotion_C#v1	1	500
585	1	6	61	1	1	3	3	368	232	1104	696	CoherentMotion_C#v1	1	500
717	1	7	70	0	0	3	3	424	176	1272	528	CoherentMotion_C#v1	1	500
683	1	7	70	1	1	3	3	424	176	1272	528	CoherentMotion_C#v1	1	500
968	1	4	42	2	2	3	3	256	344	768	1032	CoherentMotion_C#v1	1	500
921	1	5	51	2	2	3	3	312	288	936	864	CoherentMotion_C#v1	1	500
654	0	2	23	3	1	3	3	143	457	429	1371	CoherentMotion_C#v1	1	500
764	1	2	23	3	3	3	3	143	457	429	1371	CoherentMotion_C#v1	1	500
564	1	5	51	0	0	3	3	312	288	936	864	CoherentMotion_C#v1	1	500
584	0	3	33	2	0	3	3	199	401	597	1203	CoherentMotion_C#v1	1	500
844	1	7	70	3	3	3	3	424	176	1272	528	CoherentMotion_C#v1	1	500
726	1	6	61	1	1	3	3	368	232	1104	696	CoherentMotion_C#v1	1	500
686	1	2	23	1	1	3	3	143	457	429	1371	CoherentMotion_C#v1	1	500
667	0	2	23	0	1	3	3	143	457	429	1371	CoherentMotion_C#v1	1	500
674	1	6	61	2	2	3	3	368	232	1104	696	CoherentMotion_C#v1	1	500
664	1	4	42	2	2	3	3	256	344	768	1032	CoherentMotion_C#v1	1	500
766	1	6	61	3	3	3	3	368	232	1104	696	CoherentMotion_C#v1	1	500
674	1	6	61	1	1	3	3	368	232	1104	696	CoherentMotion_C#v1	1	500
668	1	7	70	2	2	3	3	424	176	1272	528	CoherentMotion_C#v1	1	500
699	0	1	14	1	0	3	3	87	513	261	1539	CoherentMotion_C#v1	1	500
602	1	4	42	3	3	3	3	256	344	768	1032	CoherentMotion_C#v1	1	500
621	0	6	61	0	2	3	3	368	232	1104	696	CoherentMotion_C#v1	1	500
714	1	6	61	2	2	3	3	368	232	1104	696	CoherentMotion_C#v1	1	500
634	0	4	42	2	1	3	3	256	344	768	1032	CoherentMotion_C#v1	1	500
671	0	1	14	3	0	3	3	87	513	261	1539	CoherentMotion_C#v1	1	500
630	0	3	33	2	3	3	3	199	401	597	1203	CoherentMotion_C#v1	1	500
747	0	0	5	0	3	3	3	31	569	93	1707	CoherentMotion_C#v1	1	500
921	0	2	23	0	3	3	3	143	457	429	1371	CoherentMotion_C#v1	1	500
847	1	3	33	3	3	3	3	199	401	597	1203	CoherentMotion_C#v1	1	500
626	1	4	42	1	1	3	3	256	344	768	1032	CoherentMotion_C#v1	1	500
566	0	2	23	2	0	3	3	143	457	429	1371	CoherentMotion_C#v1	1	500
787	0	1	14	0	2	3	3	87	513	261	1539	CoherentMotion_C#v1	1	500
536	0	5	51	3	2	3	3	312	288	936	864	CoherentMotion_C#v1	1	500
855	0	2	23	0	2	3	3	143	457	429	1371	CoherentMotion_C#v1	1	500
600	1	2	23	3	3	3	3	143	457	429	1371	CoherentMotion_C#v1	1	500
582	1	3	33	3	3	3	3	199	401	597	1203	CoherentMotion_C#v1	1	500
728	0	3	33	2	3	3	3	199	401	597	1203	CoherentMotion_C#v1	1	500
727	1	5	51	0	0	3	3	312	288	936	864	CoherentMotion_C#v1	1	500
728	1	4	42	3	3	3	3	256	344	768	1032	CoherentMotion_C#v1	1	500
1150	0	0	5	2	3	3	3	31	569	93	1707	CoherentMotion_C#v1	1	500
1954	0	1	14	0	3	3	3	87	513	261	1539	CoherentMotion_C#v1	1	500
722	1	7	70	0	0	3	3	424	176	1272	528	CoherentMotion_C#v1	1	500
1039	1	3	33	2	2	3	3	199	401	597	1203	CoherentMotion_C#v1	1	500
696	1	4	42	1	1	3	3	256	344	768	1032	CoherentMotion_C#v1	1	500
919	0	1	14	0	2	3	3	87	513	261	1539	CoherentMotion_C#v1	1	500
748	0	0	5	1	3	3	3	31	569	93	1707	CoherentMotion_C#v1	1	500
851	1	5	51	2	2	3	3	312	288	936	864	CoherentMotion_C#v1	1	500
775	1	0	5	0	0	3	3	31	569	93	1707	CoherentMotion_C#v1	1	500
743	1	4	42	3	3	3	3	256	344	768	1032	CoherentMotion_C#v1	1	500
808	1	1	14	2	2	3	3	87	513	261	1539	CoherentMotion_C#v1	1	500
1017	0	0	5	0	3	3	3	31	569	93	1707	CoherentMotion_C#v1	1	500
778	1	7	70	2	2	3	3	424	176	1272	528	CoherentMotion_C#v1	1	500
745	1	2	23	3	3	3	3	143	457	429	1371	CoherentMotion_C#v1	1	500
889	0	2	23	0	1	3	3	143	457	429	1371	CoherentMotion_C#v1	1	500
684	1	0	5	2	2	3	3	31	569	93	1707	CoherentMotion_C#v1	1	500
579	1	0	5	2	2	3	3	31	569	93	1707	CoherentMotion_C#v1	1	500
710	0	2	23	3	2	3	3	143	457	429	1371	CoherentMotion_C#v1	1	500
660	1	7	70	2	2	3	3	424	176	1272	528	CoherentMotion_C#v1	1	500
700	1	5	51	1	1	3	3	312	288	936	864	CoherentMotion_C#v1	1	500
617	1	1	14	0	0	3	3	87	513	261	1539	CoherentMotion_C#v1	1	500
696	0	3	33	3	0	3	3	199	401	597	1203	CoherentMotion_C#v1	1	500
807	1	4	42	3	3	3	3	256	344	768	1032	CoherentMotion_C#v1	1	500
720	1	6	61	3	3	3	3	368	232	1104	696	CoherentMotion_C#v1	1	500
567	1	1	14	3	3	3	3	87	513	261	1539	CoherentMotion_C#v1	1	500
843	1	4	42	0	0	3	3	256	344	768	1032	CoherentMotion_C#v1	1	500
693	1	3	33	0	0	3	3	199	401	597	1203	CoherentMotion_C#v1	1	500
731	0	2	23	3	0	3	3	143	457	429	1371	CoherentMotion_C#v1	1	500
659	0	1	14	1	0	3	3	87	513	261	1539	CoherentMotion_C#v1	1	500
521	0	5	51	2	3	3	3	312	288	936	864	CoherentMotion_C#v1	1	500
523	0	4	42	1	0	3	3	256	344	768	1032	CoherentMotion_C#v1	1	500
526	1	4	42	1	1	3	3	256	344	768	1032	CoherentMotion_C#v1	1	500
742	1	5	51	0	0	3	3	312	288	936	864	CoherentMotion_C#v1	1	500
743	1	4	42	0	0	3	3	256	344	768	1032	CoherentMotion_C#v1	1	500
744	1	5	51	1	1	3	3	312	288	936	864	CoherentMotion_C#v1	1	500
698	1	7	70	1	1	3	3	424	176	1272	528	CoherentMotion_C#v1	1	500
687	1	5	51	0	0	3	3	312	288	936	864	CoherentMotion_C#v1	1	500
694	0	7	70	2	0	3	3	424	176	1272	528	CoherentMotion_C#v1	1	500
636	1	6	61	0	0	3	3	368	232	1104	696	CoherentMotion_C#v1	1	500
682	0	3	33	2	0	3	3	199	401	597	1203	CoherentMotion_C#v1	1	500
3105	0	6	61	2	0	3	3	368	232	1104	696	CoherentMotion_C#v1	1	500
779	1	6	61	0	0	3	3	368	232	1104	696	CoherentMotion_C#v1	1	500
782	1	5	51	3	3	3	3	312	288	936	864	CoherentMotion_C#v1	1	500
580	1	3	33	1	1	3	3	199	401	597	1203	CoherentMotion_C#v1	1	500
522	1	7	70	0	0	3	3	424	176	1272	528	CoherentMotion_C#v1	1	500
664	0	6	61	3	2	3	3	368	232	1104	696	CoherentMotion_C#v1	1	500
770	0	0	5	3	2	3	3	31	569	93	1707	CoherentMotion_C#v1	1	500
586	0	6	61	3	2	3	3	368	232	1104	696	CoherentMotion_C#v1	1	500
727	1	2	23	3	3	3	3	143	457	429	1371	CoherentMotion_C#v1	1	500
623	1	7	70	3	3	3	3	424	176	1272	528	CoherentMotion_C#v1	1	500
716	1	4	42	1	1	3	3	256	344	768	1032	CoherentMotion_C#v1	1	500
538	0	2	23	0	1	3	3	143	457	429	1371	CoherentMotion_C#v1	1	500
551	1	7	70	2	2	3	3	424	176	1272	528	CoherentMotion_C#v1	1	500
697	1	7	70	2	2	3	3	424	176	1272	528	CoherentMotion_C#v1	1	500
1918	0	2	23	3	0	3	3	143	457	429	1371	CoherentMotion_C#v1	1	500
1017	0	3	33	2	0	3	3	199	401	597	1203	CoherentMotion_C#v1	1	500
902	0	1	14	1	2	3	3	87	513	261	1539	CoherentMotion_C#v1	1	500
694	0	0	5	3	0	3	3	31	569	93	1707	CoherentMotion_C#v1	1	500
528	0	5	51	0	3	3	3	312	288	936	864	CoherentMotion_C#v1	1	500
762	1	5	51	3	3	3	3	312	288	936	864	CoherentMotion_C#v1	1	500
643	1	1	14	3	3	3	3	87	513	261	1539	CoherentMotion_C#v1	1	500
655	1	3	33	0	0	3	3	199	401	597	1203	CoherentMotion_C#v1	1	500
558	0	1	14	2	0	3	3	87	513	261	1539	CoherentMotion_C#v1	1	500
610	0	4	42	2	0	3	3	256	344	768	1032	CoherentMotion_C#v1	1	500
861	1	3	33	3	3	3	3	199	401	597	1203	CoherentMotion_C#v1	1	500
888	1	6	61	2	2	3	3	368	232	1104	696	CoherentMotion_C#v1	1	500
715	1	7	70	0	0	3	3	424	176	1272	528	CoherentMotion_C#v1	1	500
636	1	7	70	2	2	3	3	424	176	1272	528	CoherentMotion_C#v1	1	500
722	1	2	23	3	3	3	3	143	457	429	1371	CoherentMotion_C#v1	1	500
792	0	1	14	0	2	3	3	87	513	261	1539	CoherentMotion_C#v1	1	500
864	0	1	14	1	3	3	3	87	513	261	1539	CoherentMotion_C#v1	1	500
587	1	1	14	0	0	3	3	87	513	261	1539	CoherentMotion_C#v1	1	500
672	1	6	61	1	1	3	3	368	232	1104	696	CoherentMotion_C#v1	1	500
815	1	0	5	2	2	3	3	31	569	93	1707	CoherentMotion_C#v1	1	500
802	1	5	51	2	2	3	3	312	288	936	864	CoherentMotion_C#v1	1	500
687	0	1	14	2	0	3	3	87	513	261	1539	CoherentMotion_C#v1	1	500
752	0	2	23	2	3	3	3	143	457	429	1371	CoherentMotion_C#v1	1	500
628	1	0	5	2	2	3	3	31	569	93	1707	CoherentMotion_C#v1	1	500
536	0	1	14	0	2	3	3	87	513	261	1539	CoherentMotion_C#v1	1	500
883	0	0	5	0	2	3	3	31	569	93	1707	CoherentMotion_C#v1	1	500
717	1	0	5	2	2	3	3	31	569	93	1707	CoherentMotion_C#v1	1	500
675	1	4	42	2	2	3	3	256	344	768	1032	CoherentMotion_C#v1	1	500
778	1	3	33	0	0	3	3	199	401	597	1203	CoherentMotion_C#v1	1	500
716	1	6	61	2	2	3	3	368	232	1104	696	CoherentMotion_C#v1	1	500
803	0	1	14	3	1	3	3	87	513	261	1539	CoherentMotion_C#v1	1	500
843	0	1	14	1	3	3	3	87	513	261	1539	CoherentMotion_C#v1	1	500
597	0	1	14	1	0	3	3	87	513	261	1539	CoherentMotion_C#v1	1	500
867	1	3	33	2	2	3	3	199	401	597	1203	CoherentMotion_C#v1	1	500
790	0	1	14	1	2	3	3	87	513	261	1539	CoherentMotion_C#v1	1	500
694	1	0	5	0	0	3	3	31	569	93	1707	CoherentMotion_C#v1	1	500
815	1	5	51	2	2	3	3	312	288	936	864	CoherentMotion_C#v1	1	500
942	0	0	5	0	2	3	3	31	569	93	1707	CoherentMotion_C#v1	1	500
852	0	3	33	0	2	3	3	199	401	597	1203	CoherentMotion_C#v1	1	500
638	0	7	70	2	1	3	3	424	176	1272	528	CoherentMotion_C#v1	1	500
700	1	3	33	2	2	3	3	199	401	597	1203	CoherentMotion_C#v1	1	500
594	1	6	61	2	2	3	3	368	232	1104	696	CoherentMotion_C#v1	1	500
584	1	5	51	2	2	3	3	312	288	936	864	CoherentMotion_C#v1	1	500
691	1	6	61	1	1	3	3	368	232	1104	696	CoherentMotion_C#v1	1	500
754	1	5	51	3	3	3	3	312	288	936	864	CoherentMotion_C#v1	1	500
731	1	4	42	3	3	3	3	256	344	768	1032	CoherentMotion_C#v1	1	500
682	0	0	5	3	0	3	3	31	569	93	1707	CoherentMotion_C#v1	1	500
936	0	0	5	1	0	3	3	31	569	93	1707	CoherentMotion_C#v1	1	500
581	0	7	70	0	2	3	3	424	176	1272	528	CoherentMotion_C#v1	1	500
610	0	0	5	2	0	3	3	31	569	93	1707	CoherentMotion_C#v1	1	500
750	1	3	33	2	2	3	3	199	401	597	1203	CoherentMotion_C#v1	1	500
571	0	1	14	1	2	3	3	87	513	261	1539	CoherentMotion_C#v1	1	500
721	1	2	23	0	0	3	3	143	457	429	1371	CoherentMotion_C#v1	1	500
777	1	5	51	0	0	3	3	312	288	936	864	CoherentMotion_C#v1	1	500
946	0	0	5	2	0	3	3	31	569	93	1707	CoherentMotion_C#v1	1	500
662	1	2	23	3	3	3	3	143	457	429	1371	CoherentMotion_C#v1	1	500
596	1	3	33	3	3	3	3	199	401	597	1203	CoherentMotion_C#v1	1	500
1007	1	1	14	1	1	3	3	87	513	261	1539	CoherentMotion_C#v1	1	500
774	1	6	61	0	0	3	3	368	232	1104	696	CoherentMotion_C#v1	1	500
876	1	6	61	2	2	3	3	368	232	1104	696	CoherentMotion_C#v1	1	500
707	1	6	61	1	1	3	3	368	232	1104	696	CoherentMotion_C#v1	1	500
939	0	1	14	2	3	3	3	87	513	261	1539	CoherentMotion_C#v1	1	500
735	1	7	70	1	1	3	3	424	176	1272	528	CoherentMotion_C#v1	1	500
832	1	3	33	2	2	3	3	199	401	597	1203	CoherentMotion_C#v1	1	500
670	1	2	23	3	3	3	3	143	457	429	1371	CoherentMotion_C#v1	1	500
808	1	2	23	3	3	3	3	143	457	429	1371	CoherentMotion_C#v1	1	500
769	0	3	33	2	0	3	3	199	401	597	1203	CoherentMotion_C#v1	1	500
786	1	1	14	3	3	3	3	87	513	261	1539	CoherentMotion_C#v1	1	500
1125	0	2	23	2	3	3	3	143	457	429	1371	CoherentMotion_C#v1	1	500
661	1	5	51	1	1	3	3	312	288	936	864	CoherentMotion_C#v1	1	500
788	0	1	14	0	2	3	3	87	513	261	1539	CoherentMotion_C#v1	1	500
2189	1	7	70	1	1	3	3	424	176	1272	528	CoherentMotion_C#v1	1	500
891	0	2	23	1	2	3	3	143	457	429	1371	CoherentMotion_C#v1	1	500
960	1	3	33	3	3	3	3	199	401	597	1203	CoherentMotion_C#v1	1	500
580	1	7	70	3	3	3	3	424	176	1272	528	CoherentMotion_C#v1	1	500
552	0	4	42	1	3	3	3	256	344	768	1032	CoherentMotion_C#v1	1	500
618	0	2	23	2	1	3	3	143	457	429	1371	CoherentMotion_C#v1	1	500
832	1	1	14	3	3	3	3	87	513	261	1539	CoherentMotion_C#v1	1	500
841	1	6	61	2	2	3	3	368	232	1104	696	CoherentMotion_C#v1	1	500
694	1	6	61	3	3	3	3	368	232	1104	696	CoherentMotion_C#v1	1	500
522	0	1	14	0	3	3	3	87	513	261	1539	CoherentMotion_C#v1	1	500
583	1	4	42	3	3	3	3	256	344	768	1032	CoherentMotion_C#v1	1	500
596	1	2	23	3	3	3	3	143	457	429	1371	CoherentMotion_C#v1	1	500
760	0	0	5	0	3	3	3	31	569	93	1707	CoherentMotion_C#v1	1	500
1151	1	0	5	2	2	3	3	31	569	93	1707	CoherentMotion_C#v1	1	500
666	1	7	70	1	1	3	3	424	176	1272	528	CoherentMotion_C#v1	1	500
630	0	0	5	2	1	3	3	31	569	93	1707	CoherentMotion_C#v1	1	500
909	1	3	33	0	0	3	3	199	401	597	1203	CoherentMotion_C#v1	1	500
857	0	1	14	3	0	3	3	87	513	261	1539	CoherentMotion_C#v1	1	500
557	1	0	5	2	2	3	3	31	569	93	1707	CoherentMotion_C#v1	1	500
664	1	3	33	2	2	3	3	199	401	597	1203	CoherentMotion_C#v1	1	500
1538	1	0	5	1	1	3	3	31	569	93	1707	CoherentMotion_C#v1	1	500
771	1	7	70	0	0	3	3	424	176	1272	528	CoherentMotion_C#v1	1	500
587	1	7	70	1	1	3	3	424	176	1272	528	CoherentMotion_C#v1	1	500
542	1	6	61	0	0	3	3	368	232	1104	696	CoherentMotion_C#v1	1	500
632	1	5	51	2	2	3	3	312	288	936	864	CoherentMotion_C#v1	1	500
606	0	5	51	3	1	3	3	312	288	936	864	CoherentMotion_C#v1	1	500
643	0	0	5	1	0	3	3	31	569	93	1707	CoherentMotion_C#v1	1	500
655	1	6	61	2	2	3	3	368	232	1104	696	CoherentMotion_C#v1	1	500
662	0	1	14	3	1	3	3	87	513	261	1539	CoherentMotion_C#v1	1	500
683	1	5	51	0	0	3	3	312	288	936	864	CoherentMotion_C#v1	1	500
643	0	4	42	1	2	3	3	256	344	768	1032	CoherentMotion_C#v1	1	500
525	0	6	61	1	3	3	3	368	232	1104	696	CoherentMotion_C#v1	1	500
834	1	4	42	0	0	3	3	256	344	768	1032	CoherentMotion_C#v1	1	500
589	0	3	33	0	2	3	3	199	401	597	1203	CoherentMotion_C#v1	1	500
528	1	1	14	1	1	3	3	87	513	261	1539	CoherentMotion_C#v1	1	500
619	1	3	33	1	1	3	3	199	401	597	1203	CoherentMotion_C#v1	1	500
659	0	3	33	2	1	3	3	199	401	597	1203	CoherentMotion_C#v1	1	500
813	0	4	42	1	0	3	3	256	344	768	1032	CoherentMotion_C#v1	1	500
525	0	0	5	2	1	3	3	31	569	93	1707	CoherentMotion_C#v1	1	500
629	0	0	5	0	2	3	3	31	569	93	1707	CoherentMotion_C#v1	1	500
951	0	2	23	2	0	3	3	143	457	429	1371	CoherentMotion_C#v1	1	500
2557	0	0	5	2	3	3	3	31	569	93	1707	CoherentMotion_C#v1	1	500
1128	1	4	42	3	3	3	3	256	344	768	1032	CoherentMotion_C#v1	1	500
825	0	0	5	0	3	3	3	31	569	93	1707	CoherentMotion_C#v1	1	500
1195	1	4	42	0	0	3	3	256	344	768	1032	CoherentMotion_C#v1	1	500
910	0	2	23	3	0	3	3	143	457	429	1371	CoherentMotion_C#v1	1	500
756	1	5	51	0	0	3	3	312	288	936	864	CoherentMotion_C#v1	1	500
851	1	7	70	2	2	3	3	424	176	1272	528	CoherentMotion_C#v1	1	500
973	1	2	23	2	2	3	3	143	457	429	1371	CoherentMotion_C#v1	1	500
732	1	1	14	2	2	3	3	87	513	261	1539	CoherentMotion_C#v1	1	500
904	0	0	5	0	2	3	3	31	569	93	1707	CoherentMotion_C#v1	1	500
820	1	3	33	3	3	3	3	199	401	597	1203	CoherentMotion_C#v1	1	500
694	0	4	42	2	3	3	3	256	344	768	1032	CoherentMotion_C#v1	1	500
576	1	3	33	0	0	3	3	199	401	597	1203	CoherentMotion_C#v1	1	500
732	1	4	42	0	0	3	3	256	344	768	1032	CoherentMotion_C#v1	1	500
776	1	6	61	1	1	3	3	368	232	1104	696	CoherentMotion_C#v1	1	500
941	1	4	42	2	2	3	3	256	344	768	1032	CoherentMotion_C#v1	1	500
1034	1	2	23	0	0	3	3	143	457	429	1371	CoherentMotion_C#v1	1	500
761	1	6	61	0	0	3	3	368	232	1104	696	CoherentMotion_C#v1	1	500
754	1	6	61	3	3	3	3	368	232	1104	696	CoherentMotion_C#v1	1	500
627	1	5	51	1	1	3	3	312	288	936	864	CoherentMotion_C#v1	1	500
659	1	5	51	1	1	3	3	312	288	936	864	CoherentMotion_C#v1	1	500
689	1	0	5	1	1	3	3	31	569	93	1707	CoherentMotion_C#v1	1	500
800	0	2	23	2	1	3	3	143	457	429	1371	CoherentMotion_C#v1	1	500
692	0	0	5	3	0	3	3	31	569	93	1707	CoherentMotion_C#v1	1	500
724	1	7	70	3	3	3	3	424	176	1272	528	CoherentMotion_C#v1	1	500
571	1	5	51	3	3	3	3	312	288	936	864	CoherentMotion_C#v1	1	500
870	0	2	23	3	0	3	3	143	457	429	1371	CoherentMotion_C#v1	1	500
1762	1	6	61	1	1	3	3	368	232	1104	696	CoherentMotion_C#v1	1	500
1044	0	0	5	3	0	3	3	31	569	93	1707	CoherentMotion_C#v1	1	500
684	1	7	70	2	2	3	3	424	176	1272	528	CoherentMotion_C#v1	1	500
1531	0	1	14	2	0	3	3	87	513	261	1539	CoherentMotion_C#v1	1	500
703	1	3	33	3	3	3	3	199	401	597	1203	CoherentMotion_C#v1	1	500
948	1	1	14	1	1	3	3	87	513	261	1539	CoherentMotion_C#v1	1	500
627	1	7	70	3	3	3	3	424	176	1272	528	CoherentMotion_C#v1	1	500
687	1	4	42	2	2	3	3	256	344	768	1032	CoherentMotion_C#v1	1	500
747	1	5	51	3	3	3	3	312	288	936	864	CoherentMotion_C#v1	1	500
581	1	3	33	0	0	3	3	199	401	597	1203	CoherentMotion_C#v1	1	500
882	1	3	33	2	2	3	3	199	401	597	1203	CoherentMotion_C#v1	1	500
829	1	3	33	1	1	3	3	199	401	597	1203	CoherentMotion_C#v1	1	500
679	1	2	23	1	1	3	3	143	457	429	1371	CoherentMotion_C#v1	1	500
766	1	4	42	1	1	3	3	256	344	768	1032	CoherentMotion_C#v1	1	500
605	1	5	51	1	1	3	3	312	288	936	864	CoherentMotion_C#v1	1	500
643	1	3	33	3	3	3	3	199	401	597	1203	CoherentMotion_C#v1	1	500
681	1	7	70	3	3	3	3	424	176	1272	528	CoherentMotion_C#v1	1	500
727	1	6	61	1	1	3	3	368	232	1104	696	CoherentMotion_C#v1	1	500
925	0	1	14	3	2	3	3	87	513	261	1539	CoherentMotion_C#v1	1	500
754	0	0	5	1	2	3	3	31	569	93	1707	CoherentMotion_C#v1	1	500
634	1	5	51	0	0	3	3	312	288	936	864	CoherentMotion_C#v1	1	500
775	1	7	70	1	1	3	3	424	176	1272	528	CoherentMotion_C#v1	1	500
744	0	0	5	0	2	3	3	31	569	93	1707	CoherentMotion_C#v1	1	500
922	1	3	33	2	2	3	3	199	401	597	1203	CoherentMotion_C#v1	1	500
997	1	4	42	1	1	3	3	256	344	768	1032	CoherentMotion_C#v1	1	500
755	1	2	23	3	3	3	3	143	457	429	1371	CoherentMotion_C#v1	1	500
964	0	3	33	0	2	3	3	199	401	597	1203	CoherentMotion_C#v1	1	500
825	1	6	61	3	3	3	3	368	232	1104	696	CoherentMotion_C#v1	1	500
695	1	4	42	2	2	3	3	256	344	768	1032	CoherentMotion_C#v1	1	500
649	0	2	23	2	0	3	3	143	457	429	1371	CoherentMotion_C#v1	1	500
888	0	1	14	3	2	3	3	87	513	261	1539	CoherentMotion_C#v1	1	500
707	0	6	61	0	2	3	3	368	232	1104	696	CoherentMotion_C#v1	1	500
674	0	7	70	0	2	3	3	424	176	1272	528	CoherentMotion_C#v1	1	500
774	0	0	5	1	0	3	3	31	569	93	1707	CoherentMotion_C#v1	1	500
754	0	0	5	2	1	3	3	31	569	93	1707	CoherentMotion_C#v1	1	500
817	1	6	61	2	2	3	3	368	232	1104	696	CoherentMotion_C#v1	1	500
835	1	7	70	0	0	3	3	424	176	1272	528	CoherentMotion_C#v1	1	500
653	1	7	70	0	0	3	3	424	176	1272	528	CoherentMotion_C#v1	1	500
811	1	6	61	3	3	3	3	368	232	1104	696	CoherentMotion_C#v1	1	500
821	1	4	42	3	3	3	3	256	344	768	1032	CoherentMotion_C#v1	1	500
918	1	2	23	0	0	3	3	143	457	429	1371	CoherentMotion_C#v1	1	500
627	0	3	33	3	0	3	3	199	401	597	1203	CoherentMotion_C#v1	1	500
746	1	3	33	0	0	3	3	199	401	597	1203	CoherentMotion_C#v1	1	500
561	1	3	33	0	0	3	3	199	401	597	1203	CoherentMotion_C#v1	1	500
563	0	6	61	3	0	3	3	368	232	1104	696	CoherentMotion_C#v1	1	500
646	1	6	61	3	3	3	3	368	232	1104	696	CoherentMotion_C#v1	1	500
521	0	4	42	2	3	3	3	256	344	768	1032	CoherentMotion_C#v1	1	500
670	1	6	61	3	3	3	3	368	232	1104	696	CoherentMotion_C#v1	1	500
620	0	2	23	1	3	3	3	143	457	429	1371	CoherentMotion_C#v1	1	500
634	1	3	33	1	1	3	3	199	401	597	1203	CoherentMotion_C#v1	1	500
710	1	4	42	2	2	3	3	256	344	768	1032	CoherentMotion_C#v1	1	500
717	0	5	51	0	2	3	3	312	288	936	864	CoherentMotion_C#v1	1	500
677	0	0	5	1	0	3	3	31	569	93	1707	CoherentMotion_C#v1	1	500
676	1	5	51	2	2	3	3	312	288	936	864	CoherentMotion_C#v1	1	500
666	1	4	42	1	1	3	3	256	344	768	1032	CoherentMotion_C#v1	1	500
664	1	5	51	3	3	3	3	312	288	936	864	CoherentMotion_C#v1	1	500
701	1	7	70	0	0	3	3	424	176	1272	528	CoherentMotion_C#v1	1	500
957	1	5	51	3	3	3	3	312	288	936	864	CoherentMotion_C#v1	1	500
722	1	7	70	3	3	3	3	424	176	1272	528	CoherentMotion_C#v1	1	500
649	1	7	70	1	1	3	3	424	176	1272	528	CoherentMotion_C#v1	1	500
862	1	5	51	0	0	3	3	312	288	936	864	CoherentMotion_C#v1	1	500
754	1	6	61	2	2	3	3	368	232	1104	696	CoherentMotion_C#v1	1	500
785	0	1	14	2	0	3	3	87	513	261	1539	CoherentMotion_C#v1	1	500
1028	1	5	51	0	0	3	3	312	288	936	864	CoherentMotion_C#v1	1	500
819	1	4	42	3	3	3	3	256	344	768	1032	CoherentMotion_C#v1	1	500
829	1	3	33	0	0	3	3	199	401	597	1203	CoherentMotion_C#v1	1	500
815	1	7	70	2	2	3	3	424	176	1272	528	CoherentMotion_C#v1	1	500
713	1	4	42	1	1	3	3	256	344	768	1032	CoherentMotion_C#v1	1	500
809	1	3	33	0	0	3	3	199	401	597	1203	CoherentMotion_C#v1	1	500
696	1	6	61	0	0	3	3	368	232	1104	696	CoherentMotion_C#v1	1	500
712	1	3	33	1	1	3	3	199	401	597	1203	CoherentMotion_C#v1	1	500
661	1	1	14	1	1	3	3	87	513	261	1539	CoherentMotion_C#v1	1	500
