# Supplementary material for: The Leuven Embedded Figures Test (L-EFT): measuring perception, intelligence or executive function?
Source: PeerJ. 2018 Mar 26;6:e4524. doi: 10.7717/peerj.4524 (PMC5875396; doi:10.7717/peerj.4524)
Supplement: Supplemental Information 9 [file peerj-06-4524-s009.zip › Study 1/CoherentMotion/121570CoherentMotion.csv]

ReactionTime	Accuracy	CoherenceLevel	CoherenceValue	StimDirection	RespDirection	G_MeanCoherentSpeed	G_MeanRandomSpeed	TotalCoherent	TotalRandom	TotalCoherentSpeed	TotalRandomSpeed	TestID	MainPrac	MotionDuration
2666	1	7	70	3	3	3	3	424	176	1272	528	CoherentMotion_C#v1	0	1000
1861	0	6	61	3	1	3	3	368	232	1104	696	CoherentMotion_C#v1	0	1000
1970	0	4	42	3	1	3	3	256	344	768	1032	CoherentMotion_C#v1	0	1000
1611	0	0	5	2	0	3	3	31	569	93	1707	CoherentMotion_C#v1	0	1000
1217	0	7	70	1	3	3	3	424	176	1272	528	CoherentMotion_C#v1	0	1000
1925	0	3	33	3	1	3	3	199	401	597	1203	CoherentMotion_C#v1	0	1000
1938	1	2	23	3	3	3	3	143	457	429	1371	CoherentMotion_C#v1	0	1000
1202	0	7	70	3	1	3	3	424	176	1272	528	CoherentMotion_C#v1	0	1000
1557	1	4	42	0	0	3	3	256	344	768	1032	CoherentMotion_C#v1	0	1000
2075	0	1	14	3	1	3	3	87	513	261	1539	CoherentMotion_C#v1	0	1000
1715	1	6	61	3	3	3	3	368	232	1104	696	CoherentMotion_C#v1	0	1000
1558	0	2	23	0	2	3	3	143	457	429	1371	CoherentMotion_C#v1	0	1000
1578	1	7	70	3	3	3	3	424	176	1272	528	CoherentMotion_C#v1	0	1000
1575	1	6	61	1	1	3	3	368	232	1104	696	CoherentMotion_C#v1	0	1000
1893	1	4	42	2	2	3	3	256	344	768	1032	CoherentMotion_C#v1	0	1000
2090	0	6	61	3	2	3	3	368	232	1104	696	CoherentMotion_C#v1	0	1000
1222	0	2	23	0	1	3	3	143	457	429	1371	CoherentMotion_C#v1	0	1000
2504	0	2	23	3	1	3	3	143	457	429	1371	CoherentMotion_C#v1	0	1000
1606	0	1	14	2	0	3	3	87	513	261	1539	CoherentMotion_C#v1	0	1000
1502	0	1	14	2	1	3	3	87	513	261	1539	CoherentMotion_C#v1	0	1000
2472	1	7	70	3	3	3	3	424	176	1272	528	CoherentMotion_C#v1	0	1000
1693	0	4	42	1	3	3	3	256	344	768	1032	CoherentMotion_C#v1	0	1000
1538	1	1	14	0	0	3	3	87	513	261	1539	CoherentMotion_C#v1	0	1000
1483	0	0	5	1	2	3	3	31	569	93	1707	CoherentMotion_C#v1	0	1000
1373	1	6	61	2	2	3	3	368	232	1104	696	CoherentMotion_C#v1	0	1000
1301	1	3	33	3	3	3	3	199	401	597	1203	CoherentMotion_C#v1	0	1000
1253	1	2	23	2	2	3	3	143	457	429	1371	CoherentMotion_C#v1	0	1000
1273	0	7	70	2	1	3	3	424	176	1272	528	CoherentMotion_C#v1	0	1000
2086	0	1	14	0	1	3	3	87	513	261	1539	CoherentMotion_C#v1	0	1000
1429	1	5	51	1	1	3	3	312	288	936	864	CoherentMotion_C#v1	0	1000
1066	0	1	14	1	3	3	3	87	513	261	1539	CoherentMotion_C#v1	0	1000
1831	1	7	70	2	2	3	3	424	176	1272	528	CoherentMotion_C#v1	0	1000
3039	0	7	70	3	2	3	3	424	176	1272	528	CoherentMotion_C#v1	0	1000
1483	1	7	70	3	3	3	3	424	176	1272	528	CoherentMotion_C#v1	0	1000
1629	0	7	70	2	3	3	3	424	176	1272	528	CoherentMotion_C#v1	0	1000
1321	1	2	23	1	1	3	3	143	457	429	1371	CoherentMotion_C#v1	0	1000
1811	1	2	23	0	0	3	3	143	457	429	1371	CoherentMotion_C#v1	0	1000
1236	0	6	61	0	2	3	3	368	232	1104	696	CoherentMotion_C#v1	0	1000
2170	0	3	33	0	3	3	3	199	401	597	1203	CoherentMotion_C#v1	0	1000
1611	0	2	23	1	3	3	3	143	457	429	1371	CoherentMotion_C#v1	0	1000
1126	1	5	51	1	1	3	3	312	288	936	864	CoherentMotion_C#v1	0	1000
1025	1	2	23	3	3	3	3	143	457	429	1371	CoherentMotion_C#v1	0	1000
1911	1	6	61	2	2	3	3	368	232	1104	696	CoherentMotion_C#v1	0	1000
1773	1	6	61	0	0	3	3	368	232	1104	696	CoherentMotion_C#v1	0	1000
1039	0	4	42	0	3	3	3	256	344	768	1032	CoherentMotion_C#v1	0	1000
1806	0	7	70	2	0	3	3	424	176	1272	528	CoherentMotion_C#v1	0	1000
1026	0	1	14	0	2	3	3	87	513	261	1539	CoherentMotion_C#v1	0	1000
1249	0	5	51	2	0	3	3	312	288	936	864	CoherentMotion_C#v1	0	1000
1518	1	4	42	2	2	3	3	256	344	768	1032	CoherentMotion_C#v1	0	1000
1082	1	3	33	0	0	3	3	199	401	597	1203	CoherentMotion_C#v1	0	1000
2074	0	2	23	3	2	3	3	143	457	429	1371	CoherentMotion_C#v1	0	1000
1156	1	7	70	1	1	3	3	424	176	1272	528	CoherentMotion_C#v1	0	1000
1518	1	0	5	3	3	3	3	31	569	93	1707	CoherentMotion_C#v1	0	1000
1738	0	2	23	3	0	3	3	143	457	429	1371	CoherentMotion_C#v1	0	1000
1532	1	4	42	3	3	3	3	256	344	768	1032	CoherentMotion_C#v1	0	1000
1520	1	6	61	0	0	3	3	368	232	1104	696	CoherentMotion_C#v1	0	1000
1716	1	1	14	2	2	3	3	87	513	261	1539	CoherentMotion_C#v1	0	1000
1649	0	2	23	0	1	3	3	143	457	429	1371	CoherentMotion_C#v1	0	1000
1580	1	7	70	0	0	3	3	424	176	1272	528	CoherentMotion_C#v1	0	1000
1025	0	0	5	0	3	3	3	31	569	93	1707	CoherentMotion_C#v1	0	1000
3105	1	2	23	1	1	3	3	143	457	429	1371	CoherentMotion_C#v1	0	1000
2170	1	5	51	2	2	3	3	312	288	936	864	CoherentMotion_C#v1	0	1000
2523	0	2	23	2	0	3	3	143	457	429	1371	CoherentMotion_C#v1	0	1000
1607	0	1	14	2	3	3	3	87	513	261	1539	CoherentMotion_C#v1	0	1000
1758	1	5	51	3	3	3	3	312	288	936	864	CoherentMotion_C#v1	0	1000
1909	1	6	61	1	1	3	3	368	232	1104	696	CoherentMotion_C#v1	0	1000
1703	1	5	51	1	1	3	3	312	288	936	864	CoherentMotion_C#v1	0	1000
1070	1	6	61	0	0	3	3	368	232	1104	696	CoherentMotion_C#v1	0	1000
1288	1	2	23	3	3	3	3	143	457	429	1371	CoherentMotion_C#v1	0	1000
1837	1	5	51	1	1	3	3	312	288	936	864	CoherentMotion_C#v1	0	1000
1678	0	0	5	1	0	3	3	31	569	93	1707	CoherentMotion_C#v1	0	1000
1529	0	7	70	1	3	3	3	424	176	1272	528	CoherentMotion_C#v1	0	1000
1613	0	0	5	1	3	3	3	31	569	93	1707	CoherentMotion_C#v1	0	1000
1755	1	6	61	0	0	3	3	368	232	1104	696	CoherentMotion_C#v1	0	1000
1646	1	6	61	1	1	3	3	368	232	1104	696	CoherentMotion_C#v1	0	1000
1563	1	6	61	0	0	3	3	368	232	1104	696	CoherentMotion_C#v1	0	1000
1585	0	7	70	0	2	3	3	424	176	1272	528	CoherentMotion_C#v1	0	1000
1712	0	1	14	0	1	3	3	87	513	261	1539	CoherentMotion_C#v1	0	1000
1609	0	3	33	1	2	3	3	199	401	597	1203	CoherentMotion_C#v1	0	1000
1021	1	7	70	0	0	3	3	424	176	1272	528	CoherentMotion_C#v1	0	1000
2091	1	7	70	2	2	3	3	424	176	1272	528	CoherentMotion_C#v1	1	500
1078	1	0	5	0	0	3	3	31	569	93	1707	CoherentMotion_C#v1	1	500
1121	1	5	51	0	0	3	3	312	288	936	864	CoherentMotion_C#v1	1	500
1167	1	1	14	3	3	3	3	87	513	261	1539	CoherentMotion_C#v1	1	500
1238	0	0	5	1	3	3	3	31	569	93	1707	CoherentMotion_C#v1	1	500
791	1	6	61	3	3	3	3	368	232	1104	696	CoherentMotion_C#v1	1	500
2096	0	2	23	2	1	3	3	143	457	429	1371	CoherentMotion_C#v1	1	500
1427	0	6	61	3	1	3	3	368	232	1104	696	CoherentMotion_C#v1	1	500
732	1	5	51	0	0	3	3	312	288	936	864	CoherentMotion_C#v1	1	500
1328	0	5	51	0	3	3	3	312	288	936	864	CoherentMotion_C#v1	1	500
1055	0	0	5	3	2	3	3	31	569	93	1707	CoherentMotion_C#v1	1	500
1031	1	2	23	1	1	3	3	143	457	429	1371	CoherentMotion_C#v1	1	500
954	1	7	70	0	0	3	3	424	176	1272	528	CoherentMotion_C#v1	1	500
1128	0	1	14	1	2	3	3	87	513	261	1539	CoherentMotion_C#v1	1	500
1586	1	3	33	1	1	3	3	199	401	597	1203	CoherentMotion_C#v1	1	500
831	1	7	70	1	1	3	3	424	176	1272	528	CoherentMotion_C#v1	1	500
850	1	7	70	3	3	3	3	424	176	1272	528	CoherentMotion_C#v1	1	500
1240	1	0	5	2	2	3	3	31	569	93	1707	CoherentMotion_C#v1	1	500
1729	0	3	33	2	1	3	3	199	401	597	1203	CoherentMotion_C#v1	1	500
978	1	3	33	1	1	3	3	199	401	597	1203	CoherentMotion_C#v1	1	500
1200	0	1	14	1	2	3	3	87	513	261	1539	CoherentMotion_C#v1	1	500
1013	0	1	14	0	3	3	3	87	513	261	1539	CoherentMotion_C#v1	1	500
867	1	6	61	1	1	3	3	368	232	1104	696	CoherentMotion_C#v1	1	500
1047	1	2	23	3	3	3	3	143	457	429	1371	CoherentMotion_C#v1	1	500
742	1	6	61	3	3	3	3	368	232	1104	696	CoherentMotion_C#v1	1	500
974	1	5	51	3	3	3	3	312	288	936	864	CoherentMotion_C#v1	1	500
788	1	6	61	1	1	3	3	368	232	1104	696	CoherentMotion_C#v1	1	500
893	1	7	70	2	2	3	3	424	176	1272	528	CoherentMotion_C#v1	1	500
811	1	6	61	3	3	3	3	368	232	1104	696	CoherentMotion_C#v1	1	500
1048	1	3	33	0	0	3	3	199	401	597	1203	CoherentMotion_C#v1	1	500
1313	0	2	23	1	2	3	3	143	457	429	1371	CoherentMotion_C#v1	1	500
898	1	5	51	0	0	3	3	312	288	936	864	CoherentMotion_C#v1	1	500
1359	0	0	5	0	1	3	3	31	569	93	1707	CoherentMotion_C#v1	1	500
2037	0	2	23	0	2	3	3	143	457	429	1371	CoherentMotion_C#v1	1	500
2012	0	4	42	2	3	3	3	256	344	768	1032	CoherentMotion_C#v1	1	500
1136	1	6	61	0	0	3	3	368	232	1104	696	CoherentMotion_C#v1	1	500
675	1	4	42	3	3	3	3	256	344	768	1032	CoherentMotion_C#v1	1	500
849	1	0	5	1	1	3	3	31	569	93	1707	CoherentMotion_C#v1	1	500
924	0	1	14	3	2	3	3	87	513	261	1539	CoherentMotion_C#v1	1	500
1361	0	2	23	3	0	3	3	143	457	429	1371	CoherentMotion_C#v1	1	500
1247	0	5	51	2	0	3	3	312	288	936	864	CoherentMotion_C#v1	1	500
709	1	3	33	3	3	3	3	199	401	597	1203	CoherentMotion_C#v1	1	500
1116	0	0	5	3	0	3	3	31	569	93	1707	CoherentMotion_C#v1	1	500
914	1	2	23	2	2	3	3	143	457	429	1371	CoherentMotion_C#v1	1	500
650	1	5	51	1	1	3	3	312	288	936	864	CoherentMotion_C#v1	1	500
1967	1	3	33	0	0	3	3	199	401	597	1203	CoherentMotion_C#v1	1	500
1512	0	3	33	0	1	3	3	199	401	597	1203	CoherentMotion_C#v1	1	500
1538	0	7	70	2	1	3	3	424	176	1272	528	CoherentMotion_C#v1	1	500
1400	1	5	51	3	3	3	3	312	288	936	864	CoherentMotion_C#v1	1	500
943	1	6	61	0	0	3	3	368	232	1104	696	CoherentMotion_C#v1	1	500
1188	1	5	51	0	0	3	3	312	288	936	864	CoherentMotion_C#v1	1	500
1370	0	2	23	2	0	3	3	143	457	429	1371	CoherentMotion_C#v1	1	500
960	1	2	23	3	3	3	3	143	457	429	1371	CoherentMotion_C#v1	1	500
1103	0	3	33	0	2	3	3	199	401	597	1203	CoherentMotion_C#v1	1	500
952	1	3	33	1	1	3	3	199	401	597	1203	CoherentMotion_C#v1	1	500
1718	0	0	5	3	0	3	3	31	569	93	1707	CoherentMotion_C#v1	1	500
1773	0	2	23	3	1	3	3	143	457	429	1371	CoherentMotion_C#v1	1	500
1056	1	4	42	2	2	3	3	256	344	768	1032	CoherentMotion_C#v1	1	500
1375	0	2	23	2	0	3	3	143	457	429	1371	CoherentMotion_C#v1	1	500
1297	0	0	5	2	1	3	3	31	569	93	1707	CoherentMotion_C#v1	1	500
1863	0	1	14	3	2	3	3	87	513	261	1539	CoherentMotion_C#v1	1	500
1275	0	3	33	2	0	3	3	199	401	597	1203	CoherentMotion_C#v1	1	500
1394	1	5	51	0	0	3	3	312	288	936	864	CoherentMotion_C#v1	1	500
1841	0	3	33	1	0	3	3	199	401	597	1203	CoherentMotion_C#v1	1	500
1167	0	5	51	1	3	3	3	312	288	936	864	CoherentMotion_C#v1	1	500
1486	0	2	23	1	0	3	3	143	457	429	1371	CoherentMotion_C#v1	1	500
1045	1	3	33	1	1	3	3	199	401	597	1203	CoherentMotion_C#v1	1	500
1587	0	3	33	0	1	3	3	199	401	597	1203	CoherentMotion_C#v1	1	500
1354	1	3	33	3	3	3	3	199	401	597	1203	CoherentMotion_C#v1	1	500
1018	1	1	14	3	3	3	3	87	513	261	1539	CoherentMotion_C#v1	1	500
1359	0	0	5	3	0	3	3	31	569	93	1707	CoherentMotion_C#v1	1	500
892	0	7	70	2	0	3	3	424	176	1272	528	CoherentMotion_C#v1	1	500
2331	0	0	5	2	3	3	3	31	569	93	1707	CoherentMotion_C#v1	1	500
941	1	5	51	3	3	3	3	312	288	936	864	CoherentMotion_C#v1	1	500
1146	0	5	51	2	1	3	3	312	288	936	864	CoherentMotion_C#v1	1	500
1341	0	6	61	2	1	3	3	368	232	1104	696	CoherentMotion_C#v1	1	500
2068	0	6	61	0	1	3	3	368	232	1104	696	CoherentMotion_C#v1	1	500
855	1	5	51	1	1	3	3	312	288	936	864	CoherentMotion_C#v1	1	500
1911	0	0	5	2	0	3	3	31	569	93	1707	CoherentMotion_C#v1	1	500
838	0	2	23	2	3	3	3	143	457	429	1371	CoherentMotion_C#v1	1	500
921	1	4	42	3	3	3	3	256	344	768	1032	CoherentMotion_C#v1	1	500
885	1	7	70	2	2	3	3	424	176	1272	528	CoherentMotion_C#v1	1	500
905	1	5	51	2	2	3	3	312	288	936	864	CoherentMotion_C#v1	1	500
877	0	1	14	3	2	3	3	87	513	261	1539	CoherentMotion_C#v1	1	500
793	1	6	61	1	1	3	3	368	232	1104	696	CoherentMotion_C#v1	1	500
678	1	7	70	1	1	3	3	424	176	1272	528	CoherentMotion_C#v1	1	500
1152	0	1	14	3	2	3	3	87	513	261	1539	CoherentMotion_C#v1	1	500
787	1	6	61	0	0	3	3	368	232	1104	696	CoherentMotion_C#v1	1	500
1180	1	6	61	2	2	3	3	368	232	1104	696	CoherentMotion_C#v1	1	500
1198	0	3	33	3	1	3	3	199	401	597	1203	CoherentMotion_C#v1	1	500
1003	0	1	14	1	2	3	3	87	513	261	1539	CoherentMotion_C#v1	1	500
1217	0	0	5	2	3	3	3	31	569	93	1707	CoherentMotion_C#v1	1	500
1045	1	0	5	0	0	3	3	31	569	93	1707	CoherentMotion_C#v1	1	500
933	1	1	14	1	1	3	3	87	513	261	1539	CoherentMotion_C#v1	1	500
1010	1	1	14	1	1	3	3	87	513	261	1539	CoherentMotion_C#v1	1	500
831	1	4	42	3	3	3	3	256	344	768	1032	CoherentMotion_C#v1	1	500
913	1	7	70	0	0	3	3	424	176	1272	528	CoherentMotion_C#v1	1	500
847	1	6	61	3	3	3	3	368	232	1104	696	CoherentMotion_C#v1	1	500
800	1	5	51	1	1	3	3	312	288	936	864	CoherentMotion_C#v1	1	500
1043	1	2	23	0	0	3	3	143	457	429	1371	CoherentMotion_C#v1	1	500
1463	1	0	5	2	2	3	3	31	569	93	1707	CoherentMotion_C#v1	1	500
1137	1	4	42	0	0	3	3	256	344	768	1032	CoherentMotion_C#v1	1	500
943	0	5	51	0	2	3	3	312	288	936	864	CoherentMotion_C#v1	1	500
1267	1	1	14	2	2	3	3	87	513	261	1539	CoherentMotion_C#v1	1	500
627	1	5	51	3	3	3	3	312	288	936	864	CoherentMotion_C#v1	1	500
919	0	3	33	2	1	3	3	199	401	597	1203	CoherentMotion_C#v1	1	500
1402	0	7	70	0	2	3	3	424	176	1272	528	CoherentMotion_C#v1	1	500
1097	0	0	5	1	2	3	3	31	569	93	1707	CoherentMotion_C#v1	1	500
1070	0	0	5	0	1	3	3	31	569	93	1707	CoherentMotion_C#v1	1	500
1206	1	1	14	3	3	3	3	87	513	261	1539	CoherentMotion_C#v1	1	500
763	1	7	70	0	0	3	3	424	176	1272	528	CoherentMotion_C#v1	1	500
688	1	5	51	3	3	3	3	312	288	936	864	CoherentMotion_C#v1	1	500
818	1	4	42	3	3	3	3	256	344	768	1032	CoherentMotion_C#v1	1	500
1155	0	3	33	2	1	3	3	199	401	597	1203	CoherentMotion_C#v1	1	500
1174	1	2	23	0	0	3	3	143	457	429	1371	CoherentMotion_C#v1	1	500
882	0	2	23	0	2	3	3	143	457	429	1371	CoherentMotion_C#v1	1	500
837	1	6	61	1	1	3	3	368	232	1104	696	CoherentMotion_C#v1	1	500
823	1	3	33	2	2	3	3	199	401	597	1203	CoherentMotion_C#v1	1	500
1889	0	5	51	2	0	3	3	312	288	936	864	CoherentMotion_C#v1	1	500
679	1	2	23	3	3	3	3	143	457	429	1371	CoherentMotion_C#v1	1	500
901	1	5	51	0	0	3	3	312	288	936	864	CoherentMotion_C#v1	1	500
1514	1	4	42	0	0	3	3	256	344	768	1032	CoherentMotion_C#v1	1	500
894	1	7	70	2	2	3	3	424	176	1272	528	CoherentMotion_C#v1	1	500
744	1	7	70	3	3	3	3	424	176	1272	528	CoherentMotion_C#v1	1	500
839	1	5	51	2	2	3	3	312	288	936	864	CoherentMotion_C#v1	1	500
779	1	6	61	3	3	3	3	368	232	1104	696	CoherentMotion_C#v1	1	500
1803	0	1	14	0	1	3	3	87	513	261	1539	CoherentMotion_C#v1	1	500
1103	0	1	14	0	1	3	3	87	513	261	1539	CoherentMotion_C#v1	1	500
1648	1	4	42	0	0	3	3	256	344	768	1032	CoherentMotion_C#v1	1	500
790	1	5	51	2	2	3	3	312	288	936	864	CoherentMotion_C#v1	1	500
1481	1	7	70	2	2	3	3	424	176	1272	528	CoherentMotion_C#v1	1	500
1187	1	7	70	2	2	3	3	424	176	1272	528	CoherentMotion_C#v1	1	500
1061	1	0	5	3	3	3	3	31	569	93	1707	CoherentMotion_C#v1	1	500
1013	1	7	70	1	1	3	3	424	176	1272	528	CoherentMotion_C#v1	1	500
1069	0	1	14	3	0	3	3	87	513	261	1539	CoherentMotion_C#v1	1	500
869	1	5	51	2	2	3	3	312	288	936	864	CoherentMotion_C#v1	1	500
841	1	7	70	1	1	3	3	424	176	1272	528	CoherentMotion_C#v1	1	500
956	0	2	23	2	0	3	3	143	457	429	1371	CoherentMotion_C#v1	1	500
1080	0	1	14	1	2	3	3	87	513	261	1539	CoherentMotion_C#v1	1	500
1176	0	1	14	3	1	3	3	87	513	261	1539	CoherentMotion_C#v1	1	500
1548	1	4	42	2	2	3	3	256	344	768	1032	CoherentMotion_C#v1	1	500
768	1	3	33	1	1	3	3	199	401	597	1203	CoherentMotion_C#v1	1	500
881	1	2	23	0	0	3	3	143	457	429	1371	CoherentMotion_C#v1	1	500
1142	1	3	33	0	0	3	3	199	401	597	1203	CoherentMotion_C#v1	1	500
1200	0	1	14	2	1	3	3	87	513	261	1539	CoherentMotion_C#v1	1	500
572	1	4	42	0	0	3	3	256	344	768	1032	CoherentMotion_C#v1	1	500
696	1	7	70	0	0	3	3	424	176	1272	528	CoherentMotion_C#v1	1	500
958	0	2	23	1	3	3	3	143	457	429	1371	CoherentMotion_C#v1	1	500
739	1	6	61	1	1	3	3	368	232	1104	696	CoherentMotion_C#v1	1	500
836	1	7	70	3	3	3	3	424	176	1272	528	CoherentMotion_C#v1	1	500
869	0	0	5	3	0	3	3	31	569	93	1707	CoherentMotion_C#v1	1	500
1649	0	0	5	3	2	3	3	31	569	93	1707	CoherentMotion_C#v1	1	500
760	1	6	61	3	3	3	3	368	232	1104	696	CoherentMotion_C#v1	1	500
775	1	5	51	0	0	3	3	312	288	936	864	CoherentMotion_C#v1	1	500
1130	1	1	14	1	1	3	3	87	513	261	1539	CoherentMotion_C#v1	1	500
1104	0	6	61	2	1	3	3	368	232	1104	696	CoherentMotion_C#v1	1	500
604	1	6	61	0	0	3	3	368	232	1104	696	CoherentMotion_C#v1	1	500
847	0	2	23	2	3	3	3	143	457	429	1371	CoherentMotion_C#v1	1	500
2986	1	6	61	3	3	3	3	368	232	1104	696	CoherentMotion_C#v1	1	500
882	1	5	51	3	3	3	3	312	288	936	864	CoherentMotion_C#v1	1	500
1409	0	2	23	0	3	3	3	143	457	429	1371	CoherentMotion_C#v1	1	500
1247	0	0	5	2	0	3	3	31	569	93	1707	CoherentMotion_C#v1	1	500
831	1	1	14	1	1	3	3	87	513	261	1539	CoherentMotion_C#v1	1	500
952	1	2	23	0	0	3	3	143	457	429	1371	CoherentMotion_C#v1	1	500
918	0	5	51	0	2	3	3	312	288	936	864	CoherentMotion_C#v1	1	500
1098	0	3	33	1	3	3	3	199	401	597	1203	CoherentMotion_C#v1	1	500
890	0	4	42	0	2	3	3	256	344	768	1032	CoherentMotion_C#v1	1	500
1243	0	3	33	2	1	3	3	199	401	597	1203	CoherentMotion_C#v1	1	500
858	1	3	33	3	3	3	3	199	401	597	1203	CoherentMotion_C#v1	1	500
846	1	7	70	0	0	3	3	424	176	1272	528	CoherentMotion_C#v1	1	500
1399	0	1	14	3	0	3	3	87	513	261	1539	CoherentMotion_C#v1	1	500
899	1	0	5	1	1	3	3	31	569	93	1707	CoherentMotion_C#v1	1	500
1251	1	3	33	0	0	3	3	199	401	597	1203	CoherentMotion_C#v1	1	500
786	1	6	61	1	1	3	3	368	232	1104	696	CoherentMotion_C#v1	1	500
840	1	4	42	3	3	3	3	256	344	768	1032	CoherentMotion_C#v1	1	500
894	1	7	70	2	2	3	3	424	176	1272	528	CoherentMotion_C#v1	1	500
1394	0	0	5	0	2	3	3	31	569	93	1707	CoherentMotion_C#v1	1	500
1402	0	2	23	2	0	3	3	143	457	429	1371	CoherentMotion_C#v1	1	500
2245	0	0	5	1	2	3	3	31	569	93	1707	CoherentMotion_C#v1	1	500
1018	1	3	33	3	3	3	3	199	401	597	1203	CoherentMotion_C#v1	1	500
959	1	5	51	2	2	3	3	312	288	936	864	CoherentMotion_C#v1	1	500
854	0	0	5	1	2	3	3	31	569	93	1707	CoherentMotion_C#v1	1	500
902	0	0	5	3	1	3	3	31	569	93	1707	CoherentMotion_C#v1	1	500
1637	0	1	14	0	3	3	3	87	513	261	1539	CoherentMotion_C#v1	1	500
964	1	6	61	3	3	3	3	368	232	1104	696	CoherentMotion_C#v1	1	500
916	0	2	23	2	1	3	3	143	457	429	1371	CoherentMotion_C#v1	1	500
944	1	4	42	2	2	3	3	256	344	768	1032	CoherentMotion_C#v1	1	500
588	1	7	70	1	1	3	3	424	176	1272	528	CoherentMotion_C#v1	1	500
673	1	7	70	3	3	3	3	424	176	1272	528	CoherentMotion_C#v1	1	500
838	0	4	42	0	2	3	3	256	344	768	1032	CoherentMotion_C#v1	1	500
1377	1	5	51	2	2	3	3	312	288	936	864	CoherentMotion_C#v1	1	500
880	1	4	42	1	1	3	3	256	344	768	1032	CoherentMotion_C#v1	1	500
636	1	6	61	1	1	3	3	368	232	1104	696	CoherentMotion_C#v1	1	500
1097	1	4	42	0	0	3	3	256	344	768	1032	CoherentMotion_C#v1	1	500
795	1	2	23	3	3	3	3	143	457	429	1371	CoherentMotion_C#v1	1	500
708	1	6	61	3	3	3	3	368	232	1104	696	CoherentMotion_C#v1	1	500
1012	1	4	42	3	3	3	3	256	344	768	1032	CoherentMotion_C#v1	1	500
940	1	4	42	2	2	3	3	256	344	768	1032	CoherentMotion_C#v1	1	500
814	1	3	33	1	1	3	3	199	401	597	1203	CoherentMotion_C#v1	1	500
929	1	5	51	0	0	3	3	312	288	936	864	CoherentMotion_C#v1	1	500
806	1	4	42	0	0	3	3	256	344	768	1032	CoherentMotion_C#v1	1	500
1985	1	2	23	3	3	3	3	143	457	429	1371	CoherentMotion_C#v1	1	500
874	1	4	42	1	1	3	3	256	344	768	1032	CoherentMotion_C#v1	1	500
813	1	7	70	1	1	3	3	424	176	1272	528	CoherentMotion_C#v1	1	500
1019	1	5	51	0	0	3	3	312	288	936	864	CoherentMotion_C#v1	1	500
596	1	7	70	3	3	3	3	424	176	1272	528	CoherentMotion_C#v1	1	500
857	1	2	23	2	2	3	3	143	457	429	1371	CoherentMotion_C#v1	1	500
757	1	3	33	2	2	3	3	199	401	597	1203	CoherentMotion_C#v1	1	500
741	0	2	23	0	2	3	3	143	457	429	1371	CoherentMotion_C#v1	1	500
1269	0	6	61	3	0	3	3	368	232	1104	696	CoherentMotion_C#v1	1	500
675	1	1	14	1	1	3	3	87	513	261	1539	CoherentMotion_C#v1	1	500
789	1	4	42	0	0	3	3	256	344	768	1032	CoherentMotion_C#v1	1	500
690	0	0	5	1	3	3	3	31	569	93	1707	CoherentMotion_C#v1	1	500
639	1	4	42	0	0	3	3	256	344	768	1032	CoherentMotion_C#v1	1	500
718	1	4	42	1	1	3	3	256	344	768	1032	CoherentMotion_C#v1	1	500
1296	0	1	14	2	3	3	3	87	513	261	1539	CoherentMotion_C#v1	1	500
737	1	7	70	2	2	3	3	424	176	1272	528	CoherentMotion_C#v1	1	500
1362	1	1	14	1	1	3	3	87	513	261	1539	CoherentMotion_C#v1	1	500
714	1	4	42	0	0	3	3	256	344	768	1032	CoherentMotion_C#v1	1	500
730	1	2	23	0	0	3	3	143	457	429	1371	CoherentMotion_C#v1	1	500
714	0	3	33	3	1	3	3	199	401	597	1203	CoherentMotion_C#v1	1	500
1449	1	3	33	3	3	3	3	199	401	597	1203	CoherentMotion_C#v1	1	500
770	1	6	61	1	1	3	3	368	232	1104	696	CoherentMotion_C#v1	1	500
635	1	7	70	0	0	3	3	424	176	1272	528	CoherentMotion_C#v1	1	500
647	1	6	61	1	1	3	3	368	232	1104	696	CoherentMotion_C#v1	1	500
594	1	4	42	3	3	3	3	256	344	768	1032	CoherentMotion_C#v1	1	500
1435	0	7	70	0	2	3	3	424	176	1272	528	CoherentMotion_C#v1	1	500
732	1	5	51	1	1	3	3	312	288	936	864	CoherentMotion_C#v1	1	500
692	0	0	5	1	0	3	3	31	569	93	1707	CoherentMotion_C#v1	1	500
907	1	4	42	2	2	3	3	256	344	768	1032	CoherentMotion_C#v1	1	500
591	1	3	33	3	3	3	3	199	401	597	1203	CoherentMotion_C#v1	1	500
771	1	4	42	1	1	3	3	256	344	768	1032	CoherentMotion_C#v1	1	500
1267	0	0	5	2	0	3	3	31	569	93	1707	CoherentMotion_C#v1	1	500
583	1	3	33	1	1	3	3	199	401	597	1203	CoherentMotion_C#v1	1	500
628	1	6	61	3	3	3	3	368	232	1104	696	CoherentMotion_C#v1	1	500
720	1	3	33	0	0	3	3	199	401	597	1203	CoherentMotion_C#v1	1	500
734	1	5	51	0	0	3	3	312	288	936	864	CoherentMotion_C#v1	1	500
1201	0	1	14	2	0	3	3	87	513	261	1539	CoherentMotion_C#v1	1	500
667	1	6	61	1	1	3	3	368	232	1104	696	CoherentMotion_C#v1	1	500
563	1	4	42	3	3	3	3	256	344	768	1032	CoherentMotion_C#v1	1	500
726	1	3	33	1	1	3	3	199	401	597	1203	CoherentMotion_C#v1	1	500
1829	0	1	14	1	2	3	3	87	513	261	1539	CoherentMotion_C#v1	1	500
1928	0	0	5	1	2	3	3	31	569	93	1707	CoherentMotion_C#v1	1	500
688	0	2	23	0	1	3	3	143	457	429	1371	CoherentMotion_C#v1	1	500
678	1	5	51	1	1	3	3	312	288	936	864	CoherentMotion_C#v1	1	500
605	1	7	70	1	1	3	3	424	176	1272	528	CoherentMotion_C#v1	1	500
801	1	6	61	0	0	3	3	368	232	1104	696	CoherentMotion_C#v1	1	500
1340	1	4	42	2	2	3	3	256	344	768	1032	CoherentMotion_C#v1	1	500
882	1	7	70	3	3	3	3	424	176	1272	528	CoherentMotion_C#v1	1	500
726	1	3	33	3	3	3	3	199	401	597	1203	CoherentMotion_C#v1	1	500
997	1	7	70	2	2	3	3	424	176	1272	528	CoherentMotion_C#v1	1	500
1042	1	5	51	0	0	3	3	312	288	936	864	CoherentMotion_C#v1	1	500
1227	1	6	61	0	0	3	3	368	232	1104	696	CoherentMotion_C#v1	1	500
1191	1	1	14	0	0	3	3	87	513	261	1539	CoherentMotion_C#v1	1	500
812	1	6	61	3	3	3	3	368	232	1104	696	CoherentMotion_C#v1	1	500
978	0	0	5	3	0	3	3	31	569	93	1707	CoherentMotion_C#v1	1	500
1561	1	7	70	2	2	3	3	424	176	1272	528	CoherentMotion_C#v1	1	500
1091	1	3	33	3	3	3	3	199	401	597	1203	CoherentMotion_C#v1	1	500
1131	0	2	23	2	0	3	3	143	457	429	1371	CoherentMotion_C#v1	1	500
1557	0	2	23	0	2	3	3	143	457	429	1371	CoherentMotion_C#v1	1	500
1338	0	1	14	2	0	3	3	87	513	261	1539	CoherentMotion_C#v1	1	500
1226	0	0	5	2	1	3	3	31	569	93	1707	CoherentMotion_C#v1	1	500
686	1	2	23	3	3	3	3	143	457	429	1371	CoherentMotion_C#v1	1	500
670	1	7	70	1	1	3	3	424	176	1272	528	CoherentMotion_C#v1	1	500
1065	0	1	14	3	0	3	3	87	513	261	1539	CoherentMotion_C#v1	1	500
542	1	3	33	2	2	3	3	199	401	597	1203	CoherentMotion_C#v1	1	500
890	1	5	51	0	0	3	3	312	288	936	864	CoherentMotion_C#v1	1	500
941	1	1	14	1	1	3	3	87	513	261	1539	CoherentMotion_C#v1	1	500
939	0	0	5	1	0	3	3	31	569	93	1707	CoherentMotion_C#v1	1	500
1464	0	0	5	0	2	3	3	31	569	93	1707	CoherentMotion_C#v1	1	500
863	1	6	61	0	0	3	3	368	232	1104	696	CoherentMotion_C#v1	1	500
830	1	7	70	0	0	3	3	424	176	1272	528	CoherentMotion_C#v1	1	500
1071	1	5	51	3	3	3	3	312	288	936	864	CoherentMotion_C#v1	1	500
823	1	6	61	3	3	3	3	368	232	1104	696	CoherentMotion_C#v1	1	500
1234	0	1	14	3	0	3	3	87	513	261	1539	CoherentMotion_C#v1	1	500
835	1	7	70	2	2	3	3	424	176	1272	528	CoherentMotion_C#v1	1	500
1529	0	0	5	1	0	3	3	31	569	93	1707	CoherentMotion_C#v1	1	500
1045	0	1	14	2	3	3	3	87	513	261	1539	CoherentMotion_C#v1	1	500
1301	1	1	14	0	0	3	3	87	513	261	1539	CoherentMotion_C#v1	1	500
1628	0	1	14	3	0	3	3	87	513	261	1539	CoherentMotion_C#v1	1	500
1426	0	1	14	2	0	3	3	87	513	261	1539	CoherentMotion_C#v1	1	500
916	1	4	42	2	2	3	3	256	344	768	1032	CoherentMotion_C#v1	1	500
1031	0	4	42	0	2	3	3	256	344	768	1032	CoherentMotion_C#v1	1	500
726	1	7	70	1	1	3	3	424	176	1272	528	CoherentMotion_C#v1	1	500
1247	1	0	5	3	3	3	3	31	569	93	1707	CoherentMotion_C#v1	1	500
619	1	7	70	1	1	3	3	424	176	1272	528	CoherentMotion_C#v1	1	500
1784	0	2	23	0	3	3	3	143	457	429	1371	CoherentMotion_C#v1	1	500
1129	0	3	33	3	0	3	3	199	401	597	1203	CoherentMotion_C#v1	1	500
877	1	1	14	1	1	3	3	87	513	261	1539	CoherentMotion_C#v1	1	500
639	1	7	70	1	1	3	3	424	176	1272	528	CoherentMotion_C#v1	1	500
1045	0	3	33	2	1	3	3	199	401	597	1203	CoherentMotion_C#v1	1	500
980	0	1	14	2	0	3	3	87	513	261	1539	CoherentMotion_C#v1	1	500
529	1	4	42	2	2	3	3	256	344	768	1032	CoherentMotion_C#v1	1	500
669	1	7	70	2	2	3	3	424	176	1272	528	CoherentMotion_C#v1	1	500
1675	1	7	70	1	1	3	3	424	176	1272	528	CoherentMotion_C#v1	1	500
1156	0	1	14	1	0	3	3	87	513	261	1539	CoherentMotion_C#v1	1	500
1614	0	3	33	2	1	3	3	199	401	597	1203	CoherentMotion_C#v1	1	500
796	1	7	70	1	1	3	3	424	176	1272	528	CoherentMotion_C#v1	1	500
908	1	4	42	3	3	3	3	256	344	768	1032	CoherentMotion_C#v1	1	500
798	1	3	33	1	1	3	3	199	401	597	1203	CoherentMotion_C#v1	1	500
795	1	2	23	3	3	3	3	143	457	429	1371	CoherentMotion_C#v1	1	500
930	1	0	5	0	0	3	3	31	569	93	1707	CoherentMotion_C#v1	1	500
654	1	7	70	3	3	3	3	424	176	1272	528	CoherentMotion_C#v1	1	500
859	1	6	61	2	2	3	3	368	232	1104	696	CoherentMotion_C#v1	1	500
755	0	1	14	0	2	3	3	87	513	261	1539	CoherentMotion_C#v1	1	500
718	1	4	42	3	3	3	3	256	344	768	1032	CoherentMotion_C#v1	1	500
638	1	7	70	0	0	3	3	424	176	1272	528	CoherentMotion_C#v1	1	500
891	0	2	23	0	2	3	3	143	457	429	1371	CoherentMotion_C#v1	1	500
605	1	6	61	1	1	3	3	368	232	1104	696	CoherentMotion_C#v1	1	500
690	0	1	14	3	0	3	3	87	513	261	1539	CoherentMotion_C#v1	1	500
786	1	3	33	0	0	3	3	199	401	597	1203	CoherentMotion_C#v1	1	500
914	1	1	14	2	2	3	3	87	513	261	1539	CoherentMotion_C#v1	1	500
672	1	5	51	2	2	3	3	312	288	936	864	CoherentMotion_C#v1	1	500
829	1	7	70	0	0	3	3	424	176	1272	528	CoherentMotion_C#v1	1	500
832	0	0	5	1	3	3	3	31	569	93	1707	CoherentMotion_C#v1	1	500
704	1	4	42	1	1	3	3	256	344	768	1032	CoherentMotion_C#v1	1	500
824	1	5	51	3	3	3	3	312	288	936	864	CoherentMotion_C#v1	1	500
850	1	2	23	0	0	3	3	143	457	429	1371	CoherentMotion_C#v1	1	500
857	0	2	23	3	2	3	3	143	457	429	1371	CoherentMotion_C#v1	1	500
695	1	3	33	3	3	3	3	199	401	597	1203	CoherentMotion_C#v1	1	500
831	1	4	42	1	1	3	3	256	344	768	1032	CoherentMotion_C#v1	1	500
734	1	4	42	0	0	3	3	256	344	768	1032	CoherentMotion_C#v1	1	500
1537	0	2	23	3	2	3	3	143	457	429	1371	CoherentMotion_C#v1	1	500
1117	1	0	5	0	0	3	3	31	569	93	1707	CoherentMotion_C#v1	1	500
1143	1	5	51	3	3	3	3	312	288	936	864	CoherentMotion_C#v1	1	500
1370	0	1	14	3	1	3	3	87	513	261	1539	CoherentMotion_C#v1	1	500
1073	0	2	23	2	0	3	3	143	457	429	1371	CoherentMotion_C#v1	1	500
1857	0	0	5	0	2	3	3	31	569	93	1707	CoherentMotion_C#v1	1	500
1239	0	1	14	2	3	3	3	87	513	261	1539	CoherentMotion_C#v1	1	500
1099	0	4	42	2	0	3	3	256	344	768	1032	CoherentMotion_C#v1	1	500
700	1	6	61	3	3	3	3	368	232	1104	696	CoherentMotion_C#v1	1	500
692	1	4	42	3	3	3	3	256	344	768	1032	CoherentMotion_C#v1	1	500
1249	1	3	33	2	2	3	3	199	401	597	1203	CoherentMotion_C#v1	1	500
845	1	4	42	1	1	3	3	256	344	768	1032	CoherentMotion_C#v1	1	500
761	0	0	5	2	3	3	3	31	569	93	1707	CoherentMotion_C#v1	1	500
896	1	6	61	0	0	3	3	368	232	1104	696	CoherentMotion_C#v1	1	500
958	1	6	61	3	3	3	3	368	232	1104	696	CoherentMotion_C#v1	1	500
1243	1	2	23	3	3	3	3	143	457	429	1371	CoherentMotion_C#v1	1	500
1232	0	1	14	3	0	3	3	87	513	261	1539	CoherentMotion_C#v1	1	500
977	1	3	33	0	0	3	3	199	401	597	1203	CoherentMotion_C#v1	1	500
929	1	5	51	3	3	3	3	312	288	936	864	CoherentMotion_C#v1	1	500
799	1	6	61	3	3	3	3	368	232	1104	696	CoherentMotion_C#v1	1	500
1216	0	6	61	3	2	3	3	368	232	1104	696	CoherentMotion_C#v1	1	500
804	1	7	70	2	2	3	3	424	176	1272	528	CoherentMotion_C#v1	1	500
1388	0	0	5	1	2	3	3	31	569	93	1707	CoherentMotion_C#v1	1	500
653	1	0	5	1	1	3	3	31	569	93	1707	CoherentMotion_C#v1	1	500
915	1	6	61	2	2	3	3	368	232	1104	696	CoherentMotion_C#v1	1	500
1161	0	2	23	3	1	3	3	143	457	429	1371	CoherentMotion_C#v1	1	500
835	1	6	61	2	2	3	3	368	232	1104	696	CoherentMotion_C#v1	1	500
1373	0	0	5	3	0	3	3	31	569	93	1707	CoherentMotion_C#v1	1	500
765	1	5	51	0	0	3	3	312	288	936	864	CoherentMotion_C#v1	1	500
868	1	6	61	3	3	3	3	368	232	1104	696	CoherentMotion_C#v1	1	500
921	1	6	61	1	1	3	3	368	232	1104	696	CoherentMotion_C#v1	1	500
908	0	4	42	1	3	3	3	256	344	768	1032	CoherentMotion_C#v1	1	500
1417	1	1	14	2	2	3	3	87	513	261	1539	CoherentMotion_C#v1	1	500
761	0	0	5	2	0	3	3	31	569	93	1707	CoherentMotion_C#v1	1	500
1015	0	0	5	0	3	3	3	31	569	93	1707	CoherentMotion_C#v1	1	500
729	0	6	61	2	3	3	3	368	232	1104	696	CoherentMotion_C#v1	1	500
1185	1	7	70	2	2	3	3	424	176	1272	528	CoherentMotion_C#v1	1	500
1885	1	4	42	2	2	3	3	256	344	768	1032	CoherentMotion_C#v1	1	500
857	1	4	42	3	3	3	3	256	344	768	1032	CoherentMotion_C#v1	1	500
893	1	5	51	1	1	3	3	312	288	936	864	CoherentMotion_C#v1	1	500
775	1	1	14	3	3	3	3	87	513	261	1539	CoherentMotion_C#v1	1	500
800	0	0	5	1	0	3	3	31	569	93	1707	CoherentMotion_C#v1	1	500
587	0	3	33	1	2	3	3	199	401	597	1203	CoherentMotion_C#v1	1	500
782	1	6	61	2	2	3	3	368	232	1104	696	CoherentMotion_C#v1	1	500
686	1	5	51	1	1	3	3	312	288	936	864	CoherentMotion_C#v1	1	500
1153	0	4	42	1	2	3	3	256	344	768	1032	CoherentMotion_C#v1	1	500
695	1	5	51	1	1	3	3	312	288	936	864	CoherentMotion_C#v1	1	500
711	1	7	70	3	3	3	3	424	176	1272	528	CoherentMotion_C#v1	1	500
1086	0	2	23	2	0	3	3	143	457	429	1371	CoherentMotion_C#v1	1	500
1134	1	4	42	1	1	3	3	256	344	768	1032	CoherentMotion_C#v1	1	500
961	1	2	23	0	0	3	3	143	457	429	1371	CoherentMotion_C#v1	1	500
767	1	4	42	2	2	3	3	256	344	768	1032	CoherentMotion_C#v1	1	500
919	1	7	70	0	0	3	3	424	176	1272	528	CoherentMotion_C#v1	1	500
866	0	1	14	0	2	3	3	87	513	261	1539	CoherentMotion_C#v1	1	500
811	1	6	61	0	0	3	3	368	232	1104	696	CoherentMotion_C#v1	1	500
1022	1	3	33	3	3	3	3	199	401	597	1203	CoherentMotion_C#v1	1	500
1622	0	3	33	1	2	3	3	199	401	597	1203	CoherentMotion_C#v1	1	500
1292	0	2	23	2	0	3	3	143	457	429	1371	CoherentMotion_C#v1	1	500
811	1	3	33	0	0	3	3	199	401	597	1203	CoherentMotion_C#v1	1	500
709	1	5	51	1	1	3	3	312	288	936	864	CoherentMotion_C#v1	1	500
1005	1	0	5	3	3	3	3	31	569	93	1707	CoherentMotion_C#v1	1	500
892	1	3	33	0	0	3	3	199	401	597	1203	CoherentMotion_C#v1	1	500
722	1	5	51	1	1	3	3	312	288	936	864	CoherentMotion_C#v1	1	500
765	0	3	33	2	3	3	3	199	401	597	1203	CoherentMotion_C#v1	1	500
1863	0	5	51	1	0	3	3	312	288	936	864	CoherentMotion_C#v1	1	500
655	1	6	61	1	1	3	3	368	232	1104	696	CoherentMotion_C#v1	1	500
928	1	5	51	0	0	3	3	312	288	936	864	CoherentMotion_C#v1	1	500
917	1	7	70	1	1	3	3	424	176	1272	528	CoherentMotion_C#v1	1	500
651	1	2	23	0	0	3	3	143	457	429	1371	CoherentMotion_C#v1	1	500
680	1	4	42	3	3	3	3	256	344	768	1032	CoherentMotion_C#v1	1	500
1048	0	0	5	1	2	3	3	31	569	93	1707	CoherentMotion_C#v1	1	500
925	1	2	23	0	0	3	3	143	457	429	1371	CoherentMotion_C#v1	1	500
976	1	5	51	3	3	3	3	312	288	936	864	CoherentMotion_C#v1	1	500
1072	1	4	42	2	2	3	3	256	344	768	1032	CoherentMotion_C#v1	1	500
704	1	4	42	1	1	3	3	256	344	768	1032	CoherentMotion_C#v1	1	500
984	0	0	5	1	3	3	3	31	569	93	1707	CoherentMotion_C#v1	1	500
1166	0	2	23	3	2	3	3	143	457	429	1371	CoherentMotion_C#v1	1	500
1017	1	2	23	0	0	3	3	143	457	429	1371	CoherentMotion_C#v1	1	500
