# Supplementary material for: The Leuven Embedded Figures Test (L-EFT): measuring perception, intelligence or executive function?
Source: PeerJ. 2018 Mar 26;6:e4524. doi: 10.7717/peerj.4524 (PMC5875396; doi:10.7717/peerj.4524)
Supplement: Supplemental Information 9 [file peerj-06-4524-s009.zip › Study 1/CoherentMotion/121600CoherentMotion.csv]

ReactionTime	Accuracy	CoherenceLevel	CoherenceValue	StimDirection	RespDirection	G_MeanCoherentSpeed	G_MeanRandomSpeed	TotalCoherent	TotalRandom	TotalCoherentSpeed	TotalRandomSpeed	TestID	MainPrac	MotionDuration
1846	0	1	14	3	2	3	3	87	513	261	1539	CoherentMotion_C#v1	0	1000
1399	1	3	33	0	0	3	3	199	401	597	1203	CoherentMotion_C#v1	0	1000
1497	1	2	23	2	2	3	3	143	457	429	1371	CoherentMotion_C#v1	0	1000
3044	1	7	70	1	1	3	3	424	176	1272	528	CoherentMotion_C#v1	0	1000
1299	1	6	61	1	1	3	3	368	232	1104	696	CoherentMotion_C#v1	0	1000
1270	1	5	51	3	3	3	3	312	288	936	864	CoherentMotion_C#v1	0	1000
2043	1	6	61	0	0	3	3	368	232	1104	696	CoherentMotion_C#v1	0	1000
1237	0	6	61	0	2	3	3	368	232	1104	696	CoherentMotion_C#v1	0	1000
2065	1	1	14	2	2	3	3	87	513	261	1539	CoherentMotion_C#v1	0	1000
1267	1	5	51	3	3	3	3	312	288	936	864	CoherentMotion_C#v1	0	1000
1024	0	2	23	2	1	3	3	143	457	429	1371	CoherentMotion_C#v1	0	1000
1976	0	3	33	1	3	3	3	199	401	597	1203	CoherentMotion_C#v1	0	1000
1071	1	3	33	0	0	3	3	199	401	597	1203	CoherentMotion_C#v1	0	1000
1231	1	6	61	2	2	3	3	368	232	1104	696	CoherentMotion_C#v1	0	1000
1269	0	3	33	2	1	3	3	199	401	597	1203	CoherentMotion_C#v1	0	1000
1946	0	1	14	3	2	3	3	87	513	261	1539	CoherentMotion_C#v1	0	1000
1320	0	2	23	2	0	3	3	143	457	429	1371	CoherentMotion_C#v1	0	1000
1260	0	0	5	2	3	3	3	31	569	93	1707	CoherentMotion_C#v1	0	1000
1389	0	3	33	3	2	3	3	199	401	597	1203	CoherentMotion_C#v1	0	1000
1414	1	6	61	3	3	3	3	368	232	1104	696	CoherentMotion_C#v1	0	1000
1375	1	5	51	1	1	3	3	312	288	936	864	CoherentMotion_C#v1	0	1000
1047	1	7	70	0	0	3	3	424	176	1272	528	CoherentMotion_C#v1	0	1000
1751	1	7	70	3	3	3	3	424	176	1272	528	CoherentMotion_C#v1	0	1000
1688	1	6	61	2	2	3	3	368	232	1104	696	CoherentMotion_C#v1	0	1000
1304	1	6	61	0	0	3	3	368	232	1104	696	CoherentMotion_C#v1	0	1000
1024	1	6	61	3	3	3	3	368	232	1104	696	CoherentMotion_C#v1	0	1000
1079	1	7	70	0	0	3	3	424	176	1272	528	CoherentMotion_C#v1	0	1000
2191	1	2	23	1	1	3	3	143	457	429	1371	CoherentMotion_C#v1	0	1000
1324	1	5	51	1	1	3	3	312	288	936	864	CoherentMotion_C#v1	0	1000
1450	1	7	70	3	3	3	3	424	176	1272	528	CoherentMotion_C#v1	0	1000
1300	1	6	61	1	1	3	3	368	232	1104	696	CoherentMotion_C#v1	0	1000
1938	0	0	5	3	0	3	3	31	569	93	1707	CoherentMotion_C#v1	0	1000
1594	1	1	14	0	0	3	3	87	513	261	1539	CoherentMotion_C#v1	0	1000
1799	1	7	70	2	2	3	3	424	176	1272	528	CoherentMotion_C#v1	0	1000
1123	1	7	70	1	1	3	3	424	176	1272	528	CoherentMotion_C#v1	0	1000
1025	1	6	61	3	3	3	3	368	232	1104	696	CoherentMotion_C#v1	0	1000
1779	1	0	5	0	0	3	3	31	569	93	1707	CoherentMotion_C#v1	0	1000
1541	1	6	61	0	0	3	3	368	232	1104	696	CoherentMotion_C#v1	0	1000
1178	0	1	14	0	1	3	3	87	513	261	1539	CoherentMotion_C#v1	0	1000
1317	1	6	61	0	0	3	3	368	232	1104	696	CoherentMotion_C#v1	0	1000
1276	1	3	33	1	1	3	3	199	401	597	1203	CoherentMotion_C#v1	0	1000
1347	1	1	14	2	2	3	3	87	513	261	1539	CoherentMotion_C#v1	0	1000
1281	1	7	70	0	0	3	3	424	176	1272	528	CoherentMotion_C#v1	0	1000
1026	0	0	5	3	1	3	3	31	569	93	1707	CoherentMotion_C#v1	0	1000
1774	0	1	14	0	3	3	3	87	513	261	1539	CoherentMotion_C#v1	0	1000
1375	1	1	14	3	3	3	3	87	513	261	1539	CoherentMotion_C#v1	0	1000
1209	1	1	14	2	2	3	3	87	513	261	1539	CoherentMotion_C#v1	0	1000
1022	1	7	70	2	2	3	3	424	176	1272	528	CoherentMotion_C#v1	0	1000
1980	1	6	61	2	2	3	3	368	232	1104	696	CoherentMotion_C#v1	0	1000
1578	0	1	14	0	1	3	3	87	513	261	1539	CoherentMotion_C#v1	0	1000
1496	0	0	5	2	3	3	3	31	569	93	1707	CoherentMotion_C#v1	0	1000
1667	1	7	70	3	3	3	3	424	176	1272	528	CoherentMotion_C#v1	0	1000
1136	1	3	33	1	1	3	3	199	401	597	1203	CoherentMotion_C#v1	0	1000
1254	0	2	23	3	0	3	3	143	457	429	1371	CoherentMotion_C#v1	0	1000
1423	0	4	42	0	1	3	3	256	344	768	1032	CoherentMotion_C#v1	0	1000
1501	1	2	23	3	3	3	3	143	457	429	1371	CoherentMotion_C#v1	0	1000
1503	1	6	61	3	3	3	3	368	232	1104	696	CoherentMotion_C#v1	0	1000
1187	0	0	5	2	1	3	3	31	569	93	1707	CoherentMotion_C#v1	0	1000
1134	1	6	61	0	0	3	3	368	232	1104	696	CoherentMotion_C#v1	0	1000
1492	1	6	61	1	1	3	3	368	232	1104	696	CoherentMotion_C#v1	0	1000
2218	0	0	5	2	3	3	3	31	569	93	1707	CoherentMotion_C#v1	0	1000
1185	1	5	51	3	3	3	3	312	288	936	864	CoherentMotion_C#v1	0	1000
1260	0	1	14	0	1	3	3	87	513	261	1539	CoherentMotion_C#v1	0	1000
1360	1	2	23	3	3	3	3	143	457	429	1371	CoherentMotion_C#v1	0	1000
1500	0	4	42	3	0	3	3	256	344	768	1032	CoherentMotion_C#v1	0	1000
1195	1	5	51	3	3	3	3	312	288	936	864	CoherentMotion_C#v1	0	1000
1088	0	0	5	0	2	3	3	31	569	93	1707	CoherentMotion_C#v1	0	1000
1505	0	1	14	3	1	3	3	87	513	261	1539	CoherentMotion_C#v1	0	1000
1356	1	4	42	0	0	3	3	256	344	768	1032	CoherentMotion_C#v1	0	1000
1156	0	2	23	1	3	3	3	143	457	429	1371	CoherentMotion_C#v1	0	1000
1334	1	5	51	3	3	3	3	312	288	936	864	CoherentMotion_C#v1	0	1000
1270	1	2	23	0	0	3	3	143	457	429	1371	CoherentMotion_C#v1	0	1000
1359	1	2	23	0	0	3	3	143	457	429	1371	CoherentMotion_C#v1	0	1000
1603	0	0	5	1	3	3	3	31	569	93	1707	CoherentMotion_C#v1	0	1000
1137	1	5	51	1	1	3	3	312	288	936	864	CoherentMotion_C#v1	0	1000
1324	1	5	51	1	1	3	3	312	288	936	864	CoherentMotion_C#v1	0	1000
1303	0	0	5	1	3	3	3	31	569	93	1707	CoherentMotion_C#v1	0	1000
1552	1	3	33	3	3	3	3	199	401	597	1203	CoherentMotion_C#v1	0	1000
1453	1	5	51	2	2	3	3	312	288	936	864	CoherentMotion_C#v1	0	1000
1063	1	7	70	3	3	3	3	424	176	1272	528	CoherentMotion_C#v1	0	1000
1042	0	4	42	0	1	3	3	256	344	768	1032	CoherentMotion_C#v1	1	500
893	1	2	23	3	3	3	3	143	457	429	1371	CoherentMotion_C#v1	1	500
846	1	4	42	0	0	3	3	256	344	768	1032	CoherentMotion_C#v1	1	500
735	1	7	70	0	0	3	3	424	176	1272	528	CoherentMotion_C#v1	1	500
776	0	4	42	0	3	3	3	256	344	768	1032	CoherentMotion_C#v1	1	500
697	1	3	33	3	3	3	3	199	401	597	1203	CoherentMotion_C#v1	1	500
823	0	4	42	2	3	3	3	256	344	768	1032	CoherentMotion_C#v1	1	500
698	1	6	61	1	1	3	3	368	232	1104	696	CoherentMotion_C#v1	1	500
832	1	5	51	3	3	3	3	312	288	936	864	CoherentMotion_C#v1	1	500
743	1	4	42	3	3	3	3	256	344	768	1032	CoherentMotion_C#v1	1	500
1011	0	1	14	1	2	3	3	87	513	261	1539	CoherentMotion_C#v1	1	500
873	0	2	23	1	2	3	3	143	457	429	1371	CoherentMotion_C#v1	1	500
787	1	4	42	3	3	3	3	256	344	768	1032	CoherentMotion_C#v1	1	500
779	0	3	33	3	0	3	3	199	401	597	1203	CoherentMotion_C#v1	1	500
834	1	5	51	3	3	3	3	312	288	936	864	CoherentMotion_C#v1	1	500
848	1	1	14	1	1	3	3	87	513	261	1539	CoherentMotion_C#v1	1	500
1051	0	2	23	3	2	3	3	143	457	429	1371	CoherentMotion_C#v1	1	500
875	1	5	51	2	2	3	3	312	288	936	864	CoherentMotion_C#v1	1	500
1037	1	0	5	2	2	3	3	31	569	93	1707	CoherentMotion_C#v1	1	500
883	1	3	33	2	2	3	3	199	401	597	1203	CoherentMotion_C#v1	1	500
744	1	6	61	2	2	3	3	368	232	1104	696	CoherentMotion_C#v1	1	500
666	1	3	33	0	0	3	3	199	401	597	1203	CoherentMotion_C#v1	1	500
719	1	6	61	2	2	3	3	368	232	1104	696	CoherentMotion_C#v1	1	500
624	1	4	42	1	1	3	3	256	344	768	1032	CoherentMotion_C#v1	1	500
973	0	2	23	0	3	3	3	143	457	429	1371	CoherentMotion_C#v1	1	500
763	0	0	5	1	2	3	3	31	569	93	1707	CoherentMotion_C#v1	1	500
964	0	3	33	1	2	3	3	199	401	597	1203	CoherentMotion_C#v1	1	500
841	0	3	33	3	0	3	3	199	401	597	1203	CoherentMotion_C#v1	1	500
1044	1	4	42	0	0	3	3	256	344	768	1032	CoherentMotion_C#v1	1	500
747	1	7	70	2	2	3	3	424	176	1272	528	CoherentMotion_C#v1	1	500
855	0	0	5	0	1	3	3	31	569	93	1707	CoherentMotion_C#v1	1	500
1006	0	2	23	3	0	3	3	143	457	429	1371	CoherentMotion_C#v1	1	500
1044	0	1	14	1	3	3	3	87	513	261	1539	CoherentMotion_C#v1	1	500
840	0	0	5	1	2	3	3	31	569	93	1707	CoherentMotion_C#v1	1	500
799	1	2	23	1	1	3	3	143	457	429	1371	CoherentMotion_C#v1	1	500
817	1	3	33	3	3	3	3	199	401	597	1203	CoherentMotion_C#v1	1	500
935	0	1	14	1	2	3	3	87	513	261	1539	CoherentMotion_C#v1	1	500
680	1	7	70	0	0	3	3	424	176	1272	528	CoherentMotion_C#v1	1	500
774	1	4	42	3	3	3	3	256	344	768	1032	CoherentMotion_C#v1	1	500
767	1	4	42	0	0	3	3	256	344	768	1032	CoherentMotion_C#v1	1	500
704	0	1	14	1	2	3	3	87	513	261	1539	CoherentMotion_C#v1	1	500
751	1	3	33	3	3	3	3	199	401	597	1203	CoherentMotion_C#v1	1	500
712	0	1	14	2	0	3	3	87	513	261	1539	CoherentMotion_C#v1	1	500
731	0	1	14	0	3	3	3	87	513	261	1539	CoherentMotion_C#v1	1	500
715	1	7	70	3	3	3	3	424	176	1272	528	CoherentMotion_C#v1	1	500
805	1	7	70	3	3	3	3	424	176	1272	528	CoherentMotion_C#v1	1	500
1111	1	1	14	0	0	3	3	87	513	261	1539	CoherentMotion_C#v1	1	500
1025	0	2	23	0	2	3	3	143	457	429	1371	CoherentMotion_C#v1	1	500
617	1	3	33	1	1	3	3	199	401	597	1203	CoherentMotion_C#v1	1	500
772	1	5	51	3	3	3	3	312	288	936	864	CoherentMotion_C#v1	1	500
741	1	6	61	0	0	3	3	368	232	1104	696	CoherentMotion_C#v1	1	500
900	1	1	14	2	2	3	3	87	513	261	1539	CoherentMotion_C#v1	1	500
697	1	2	23	1	1	3	3	143	457	429	1371	CoherentMotion_C#v1	1	500
809	1	5	51	2	2	3	3	312	288	936	864	CoherentMotion_C#v1	1	500
722	0	1	14	3	1	3	3	87	513	261	1539	CoherentMotion_C#v1	1	500
842	0	5	51	2	0	3	3	312	288	936	864	CoherentMotion_C#v1	1	500
708	0	4	42	0	3	3	3	256	344	768	1032	CoherentMotion_C#v1	1	500
860	1	6	61	3	3	3	3	368	232	1104	696	CoherentMotion_C#v1	1	500
855	1	5	51	1	1	3	3	312	288	936	864	CoherentMotion_C#v1	1	500
698	1	6	61	2	2	3	3	368	232	1104	696	CoherentMotion_C#v1	1	500
1183	0	2	23	1	2	3	3	143	457	429	1371	CoherentMotion_C#v1	1	500
748	1	5	51	0	0	3	3	312	288	936	864	CoherentMotion_C#v1	1	500
627	1	7	70	1	1	3	3	424	176	1272	528	CoherentMotion_C#v1	1	500
729	1	5	51	0	0	3	3	312	288	936	864	CoherentMotion_C#v1	1	500
616	1	7	70	3	3	3	3	424	176	1272	528	CoherentMotion_C#v1	1	500
565	1	6	61	0	0	3	3	368	232	1104	696	CoherentMotion_C#v1	1	500
673	1	3	33	1	1	3	3	199	401	597	1203	CoherentMotion_C#v1	1	500
672	1	2	23	0	0	3	3	143	457	429	1371	CoherentMotion_C#v1	1	500
628	1	6	61	2	2	3	3	368	232	1104	696	CoherentMotion_C#v1	1	500
705	1	0	5	0	0	3	3	31	569	93	1707	CoherentMotion_C#v1	1	500
714	1	3	33	0	0	3	3	199	401	597	1203	CoherentMotion_C#v1	1	500
697	1	0	5	2	2	3	3	31	569	93	1707	CoherentMotion_C#v1	1	500
732	1	2	23	2	2	3	3	143	457	429	1371	CoherentMotion_C#v1	1	500
743	1	7	70	3	3	3	3	424	176	1272	528	CoherentMotion_C#v1	1	500
712	1	4	42	3	3	3	3	256	344	768	1032	CoherentMotion_C#v1	1	500
671	1	5	51	3	3	3	3	312	288	936	864	CoherentMotion_C#v1	1	500
972	0	1	14	0	2	3	3	87	513	261	1539	CoherentMotion_C#v1	1	500
644	1	5	51	0	0	3	3	312	288	936	864	CoherentMotion_C#v1	1	500
727	1	7	70	2	2	3	3	424	176	1272	528	CoherentMotion_C#v1	1	500
808	1	1	14	3	3	3	3	87	513	261	1539	CoherentMotion_C#v1	1	500
810	1	3	33	3	3	3	3	199	401	597	1203	CoherentMotion_C#v1	1	500
851	1	3	33	2	2	3	3	199	401	597	1203	CoherentMotion_C#v1	1	500
814	1	4	42	2	2	3	3	256	344	768	1032	CoherentMotion_C#v1	1	500
671	0	2	23	0	1	3	3	143	457	429	1371	CoherentMotion_C#v1	1	500
726	0	3	33	0	1	3	3	199	401	597	1203	CoherentMotion_C#v1	1	500
980	0	1	14	1	2	3	3	87	513	261	1539	CoherentMotion_C#v1	1	500
754	1	4	42	1	1	3	3	256	344	768	1032	CoherentMotion_C#v1	1	500
692	1	3	33	3	3	3	3	199	401	597	1203	CoherentMotion_C#v1	1	500
778	1	0	5	2	2	3	3	31	569	93	1707	CoherentMotion_C#v1	1	500
680	1	4	42	3	3	3	3	256	344	768	1032	CoherentMotion_C#v1	1	500
847	0	4	42	2	0	3	3	256	344	768	1032	CoherentMotion_C#v1	1	500
660	1	7	70	2	2	3	3	424	176	1272	528	CoherentMotion_C#v1	1	500
898	1	4	42	2	2	3	3	256	344	768	1032	CoherentMotion_C#v1	1	500
766	0	2	23	0	3	3	3	143	457	429	1371	CoherentMotion_C#v1	1	500
830	1	0	5	0	0	3	3	31	569	93	1707	CoherentMotion_C#v1	1	500
793	1	5	51	2	2	3	3	312	288	936	864	CoherentMotion_C#v1	1	500
1121	1	1	14	0	0	3	3	87	513	261	1539	CoherentMotion_C#v1	1	500
962	1	3	33	0	0	3	3	199	401	597	1203	CoherentMotion_C#v1	1	500
876	0	0	5	2	3	3	3	31	569	93	1707	CoherentMotion_C#v1	1	500
852	1	1	14	3	3	3	3	87	513	261	1539	CoherentMotion_C#v1	1	500
893	1	0	5	3	3	3	3	31	569	93	1707	CoherentMotion_C#v1	1	500
589	1	7	70	2	2	3	3	424	176	1272	528	CoherentMotion_C#v1	1	500
761	0	2	23	0	3	3	3	143	457	429	1371	CoherentMotion_C#v1	1	500
803	1	3	33	0	0	3	3	199	401	597	1203	CoherentMotion_C#v1	1	500
580	0	1	14	1	3	3	3	87	513	261	1539	CoherentMotion_C#v1	1	500
628	0	3	33	0	3	3	3	199	401	597	1203	CoherentMotion_C#v1	1	500
902	0	2	23	1	2	3	3	143	457	429	1371	CoherentMotion_C#v1	1	500
1241	1	4	42	2	2	3	3	256	344	768	1032	CoherentMotion_C#v1	1	500
727	1	1	14	0	0	3	3	87	513	261	1539	CoherentMotion_C#v1	1	500
620	1	2	23	3	3	3	3	143	457	429	1371	CoherentMotion_C#v1	1	500
642	1	5	51	3	3	3	3	312	288	936	864	CoherentMotion_C#v1	1	500
592	1	3	33	3	3	3	3	199	401	597	1203	CoherentMotion_C#v1	1	500
604	1	7	70	1	1	3	3	424	176	1272	528	CoherentMotion_C#v1	1	500
569	1	6	61	1	1	3	3	368	232	1104	696	CoherentMotion_C#v1	1	500
564	1	7	70	1	1	3	3	424	176	1272	528	CoherentMotion_C#v1	1	500
744	0	2	23	3	0	3	3	143	457	429	1371	CoherentMotion_C#v1	1	500
720	1	6	61	2	2	3	3	368	232	1104	696	CoherentMotion_C#v1	1	500
799	0	1	14	2	1	3	3	87	513	261	1539	CoherentMotion_C#v1	1	500
722	1	7	70	2	2	3	3	424	176	1272	528	CoherentMotion_C#v1	1	500
823	1	3	33	3	3	3	3	199	401	597	1203	CoherentMotion_C#v1	1	500
801	0	2	23	0	2	3	3	143	457	429	1371	CoherentMotion_C#v1	1	500
713	1	5	51	1	1	3	3	312	288	936	864	CoherentMotion_C#v1	1	500
1222	0	4	42	1	3	3	3	256	344	768	1032	CoherentMotion_C#v1	1	500
694	1	7	70	2	2	3	3	424	176	1272	528	CoherentMotion_C#v1	1	500
1286	0	2	23	3	0	3	3	143	457	429	1371	CoherentMotion_C#v1	1	500
1018	0	3	33	2	0	3	3	199	401	597	1203	CoherentMotion_C#v1	1	500
739	1	2	23	3	3	3	3	143	457	429	1371	CoherentMotion_C#v1	1	500
812	1	6	61	0	0	3	3	368	232	1104	696	CoherentMotion_C#v1	1	500
763	1	6	61	1	1	3	3	368	232	1104	696	CoherentMotion_C#v1	1	500
971	1	6	61	0	0	3	3	368	232	1104	696	CoherentMotion_C#v1	1	500
763	1	4	42	1	1	3	3	256	344	768	1032	CoherentMotion_C#v1	1	500
722	1	5	51	0	0	3	3	312	288	936	864	CoherentMotion_C#v1	1	500
858	0	0	5	0	1	3	3	31	569	93	1707	CoherentMotion_C#v1	1	500
646	1	7	70	3	3	3	3	424	176	1272	528	CoherentMotion_C#v1	1	500
1242	0	3	33	3	0	3	3	199	401	597	1203	CoherentMotion_C#v1	1	500
624	1	7	70	1	1	3	3	424	176	1272	528	CoherentMotion_C#v1	1	500
1021	0	0	5	1	2	3	3	31	569	93	1707	CoherentMotion_C#v1	1	500
707	0	1	14	3	1	3	3	87	513	261	1539	CoherentMotion_C#v1	1	500
1050	1	5	51	1	1	3	3	312	288	936	864	CoherentMotion_C#v1	1	500
764	1	5	51	1	1	3	3	312	288	936	864	CoherentMotion_C#v1	1	500
851	1	3	33	1	1	3	3	199	401	597	1203	CoherentMotion_C#v1	1	500
694	1	5	51	1	1	3	3	312	288	936	864	CoherentMotion_C#v1	1	500
804	1	5	51	3	3	3	3	312	288	936	864	CoherentMotion_C#v1	1	500
821	0	0	5	3	0	3	3	31	569	93	1707	CoherentMotion_C#v1	1	500
623	1	6	61	2	2	3	3	368	232	1104	696	CoherentMotion_C#v1	1	500
717	1	6	61	0	0	3	3	368	232	1104	696	CoherentMotion_C#v1	1	500
570	1	6	61	2	2	3	3	368	232	1104	696	CoherentMotion_C#v1	1	500
710	1	6	61	3	3	3	3	368	232	1104	696	CoherentMotion_C#v1	1	500
847	0	0	5	3	2	3	3	31	569	93	1707	CoherentMotion_C#v1	1	500
818	0	0	5	2	0	3	3	31	569	93	1707	CoherentMotion_C#v1	1	500
851	1	4	42	2	2	3	3	256	344	768	1032	CoherentMotion_C#v1	1	500
1199	0	6	61	2	3	3	3	368	232	1104	696	CoherentMotion_C#v1	1	500
810	1	3	33	2	2	3	3	199	401	597	1203	CoherentMotion_C#v1	1	500
864	0	3	33	2	0	3	3	199	401	597	1203	CoherentMotion_C#v1	1	500
862	1	7	70	0	0	3	3	424	176	1272	528	CoherentMotion_C#v1	1	500
770	1	5	51	1	1	3	3	312	288	936	864	CoherentMotion_C#v1	1	500
1041	1	2	23	0	0	3	3	143	457	429	1371	CoherentMotion_C#v1	1	500
826	1	7	70	3	3	3	3	424	176	1272	528	CoherentMotion_C#v1	1	500
931	1	0	5	0	0	3	3	31	569	93	1707	CoherentMotion_C#v1	1	500
873	1	6	61	0	0	3	3	368	232	1104	696	CoherentMotion_C#v1	1	500
1046	1	5	51	3	3	3	3	312	288	936	864	CoherentMotion_C#v1	1	500
765	1	7	70	1	1	3	3	424	176	1272	528	CoherentMotion_C#v1	1	500
749	1	6	61	2	2	3	3	368	232	1104	696	CoherentMotion_C#v1	1	500
822	1	3	33	1	1	3	3	199	401	597	1203	CoherentMotion_C#v1	1	500
759	1	5	51	0	0	3	3	312	288	936	864	CoherentMotion_C#v1	1	500
824	1	4	42	2	2	3	3	256	344	768	1032	CoherentMotion_C#v1	1	500
757	1	4	42	3	3	3	3	256	344	768	1032	CoherentMotion_C#v1	1	500
794	0	1	14	1	3	3	3	87	513	261	1539	CoherentMotion_C#v1	1	500
708	0	1	14	1	0	3	3	87	513	261	1539	CoherentMotion_C#v1	1	500
987	0	1	14	3	2	3	3	87	513	261	1539	CoherentMotion_C#v1	1	500
665	1	5	51	1	1	3	3	312	288	936	864	CoherentMotion_C#v1	1	500
707	1	1	14	0	0	3	3	87	513	261	1539	CoherentMotion_C#v1	1	500
918	0	0	5	2	3	3	3	31	569	93	1707	CoherentMotion_C#v1	1	500
1107	0	0	5	1	0	3	3	31	569	93	1707	CoherentMotion_C#v1	1	500
691	1	3	33	1	1	3	3	199	401	597	1203	CoherentMotion_C#v1	1	500
841	0	0	5	0	2	3	3	31	569	93	1707	CoherentMotion_C#v1	1	500
756	0	4	42	0	1	3	3	256	344	768	1032	CoherentMotion_C#v1	1	500
883	0	2	23	2	3	3	3	143	457	429	1371	CoherentMotion_C#v1	1	500
704	1	5	51	1	1	3	3	312	288	936	864	CoherentMotion_C#v1	1	500
982	0	1	14	3	1	3	3	87	513	261	1539	CoherentMotion_C#v1	1	500
805	1	6	61	3	3	3	3	368	232	1104	696	CoherentMotion_C#v1	1	500
662	1	6	61	1	1	3	3	368	232	1104	696	CoherentMotion_C#v1	1	500
820	0	0	5	2	0	3	3	31	569	93	1707	CoherentMotion_C#v1	1	500
727	1	7	70	1	1	3	3	424	176	1272	528	CoherentMotion_C#v1	1	500
715	1	6	61	2	2	3	3	368	232	1104	696	CoherentMotion_C#v1	1	500
770	1	5	51	0	0	3	3	312	288	936	864	CoherentMotion_C#v1	1	500
666	1	6	61	0	0	3	3	368	232	1104	696	CoherentMotion_C#v1	1	500
595	1	7	70	1	1	3	3	424	176	1272	528	CoherentMotion_C#v1	1	500
575	1	4	42	0	0	3	3	256	344	768	1032	CoherentMotion_C#v1	1	500
691	0	1	14	0	1	3	3	87	513	261	1539	CoherentMotion_C#v1	1	500
1010	0	1	14	0	1	3	3	87	513	261	1539	CoherentMotion_C#v1	1	500
762	0	7	70	1	3	3	3	424	176	1272	528	CoherentMotion_C#v1	1	500
626	1	7	70	3	3	3	3	424	176	1272	528	CoherentMotion_C#v1	1	500
903	0	0	5	2	0	3	3	31	569	93	1707	CoherentMotion_C#v1	1	500
778	1	4	42	1	1	3	3	256	344	768	1032	CoherentMotion_C#v1	1	500
922	0	3	33	1	2	3	3	199	401	597	1203	CoherentMotion_C#v1	1	500
792	1	0	5	0	0	3	3	31	569	93	1707	CoherentMotion_C#v1	1	500
1136	1	2	23	0	0	3	3	143	457	429	1371	CoherentMotion_C#v1	1	500
843	0	0	5	3	0	3	3	31	569	93	1707	CoherentMotion_C#v1	1	500
721	1	2	23	1	1	3	3	143	457	429	1371	CoherentMotion_C#v1	1	500
741	1	7	70	0	0	3	3	424	176	1272	528	CoherentMotion_C#v1	1	500
794	1	6	61	1	1	3	3	368	232	1104	696	CoherentMotion_C#v1	1	500
586	1	5	51	1	1	3	3	312	288	936	864	CoherentMotion_C#v1	1	500
598	1	7	70	2	2	3	3	424	176	1272	528	CoherentMotion_C#v1	1	500
603	1	5	51	3	3	3	3	312	288	936	864	CoherentMotion_C#v1	1	500
624	1	7	70	0	0	3	3	424	176	1272	528	CoherentMotion_C#v1	1	500
572	1	7	70	3	3	3	3	424	176	1272	528	CoherentMotion_C#v1	1	500
761	0	0	5	3	1	3	3	31	569	93	1707	CoherentMotion_C#v1	1	500
792	0	0	5	3	0	3	3	31	569	93	1707	CoherentMotion_C#v1	1	500
818	0	0	5	0	3	3	3	31	569	93	1707	CoherentMotion_C#v1	1	500
635	1	2	23	1	1	3	3	143	457	429	1371	CoherentMotion_C#v1	1	500
722	1	2	23	2	2	3	3	143	457	429	1371	CoherentMotion_C#v1	1	500
720	1	6	61	0	0	3	3	368	232	1104	696	CoherentMotion_C#v1	1	500
672	1	6	61	2	2	3	3	368	232	1104	696	CoherentMotion_C#v1	1	500
758	0	1	14	0	1	3	3	87	513	261	1539	CoherentMotion_C#v1	1	500
709	1	5	51	0	0	3	3	312	288	936	864	CoherentMotion_C#v1	1	500
637	1	6	61	0	0	3	3	368	232	1104	696	CoherentMotion_C#v1	1	500
778	1	1	14	3	3	3	3	87	513	261	1539	CoherentMotion_C#v1	1	500
795	0	0	5	2	0	3	3	31	569	93	1707	CoherentMotion_C#v1	1	500
685	1	4	42	3	3	3	3	256	344	768	1032	CoherentMotion_C#v1	1	500
643	1	3	33	1	1	3	3	199	401	597	1203	CoherentMotion_C#v1	1	500
856	1	4	42	0	0	3	3	256	344	768	1032	CoherentMotion_C#v1	1	500
655	0	4	42	2	1	3	3	256	344	768	1032	CoherentMotion_C#v1	1	500
751	1	0	5	2	2	3	3	31	569	93	1707	CoherentMotion_C#v1	1	500
791	1	4	42	0	0	3	3	256	344	768	1032	CoherentMotion_C#v1	1	500
865	1	2	23	3	3	3	3	143	457	429	1371	CoherentMotion_C#v1	1	500
675	1	7	70	0	0	3	3	424	176	1272	528	CoherentMotion_C#v1	1	500
754	0	1	14	2	1	3	3	87	513	261	1539	CoherentMotion_C#v1	1	500
633	1	7	70	2	2	3	3	424	176	1272	528	CoherentMotion_C#v1	1	500
719	1	5	51	2	2	3	3	312	288	936	864	CoherentMotion_C#v1	1	500
671	0	1	14	3	1	3	3	87	513	261	1539	CoherentMotion_C#v1	1	500
588	0	5	51	3	0	3	3	312	288	936	864	CoherentMotion_C#v1	1	500
584	1	6	61	0	0	3	3	368	232	1104	696	CoherentMotion_C#v1	1	500
682	1	3	33	3	3	3	3	199	401	597	1203	CoherentMotion_C#v1	1	500
662	1	0	5	0	0	3	3	31	569	93	1707	CoherentMotion_C#v1	1	500
759	0	0	5	0	1	3	3	31	569	93	1707	CoherentMotion_C#v1	1	500
615	1	2	23	1	1	3	3	143	457	429	1371	CoherentMotion_C#v1	1	500
661	0	3	33	3	0	3	3	199	401	597	1203	CoherentMotion_C#v1	1	500
1051	0	1	14	3	0	3	3	87	513	261	1539	CoherentMotion_C#v1	1	500
771	1	7	70	2	2	3	3	424	176	1272	528	CoherentMotion_C#v1	1	500
675	1	7	70	1	1	3	3	424	176	1272	528	CoherentMotion_C#v1	1	500
705	1	7	70	3	3	3	3	424	176	1272	528	CoherentMotion_C#v1	1	500
847	1	0	5	0	0	3	3	31	569	93	1707	CoherentMotion_C#v1	1	500
642	1	6	61	1	1	3	3	368	232	1104	696	CoherentMotion_C#v1	1	500
711	1	5	51	0	0	3	3	312	288	936	864	CoherentMotion_C#v1	1	500
540	1	6	61	1	1	3	3	368	232	1104	696	CoherentMotion_C#v1	1	500
545	0	0	5	3	0	3	3	31	569	93	1707	CoherentMotion_C#v1	1	500
684	0	2	23	0	2	3	3	143	457	429	1371	CoherentMotion_C#v1	1	500
890	1	0	5	0	0	3	3	31	569	93	1707	CoherentMotion_C#v1	1	500
734	1	2	23	0	0	3	3	143	457	429	1371	CoherentMotion_C#v1	1	500
670	1	1	14	1	1	3	3	87	513	261	1539	CoherentMotion_C#v1	1	500
891	0	4	42	3	1	3	3	256	344	768	1032	CoherentMotion_C#v1	1	500
1031	0	4	42	1	3	3	3	256	344	768	1032	CoherentMotion_C#v1	1	500
574	0	1	14	3	0	3	3	87	513	261	1539	CoherentMotion_C#v1	1	500
610	1	6	61	1	1	3	3	368	232	1104	696	CoherentMotion_C#v1	1	500
615	0	1	14	3	0	3	3	87	513	261	1539	CoherentMotion_C#v1	1	500
525	0	4	42	0	1	3	3	256	344	768	1032	CoherentMotion_C#v1	1	500
534	0	2	23	2	1	3	3	143	457	429	1371	CoherentMotion_C#v1	1	500
617	1	5	51	0	0	3	3	312	288	936	864	CoherentMotion_C#v1	1	500
741	1	6	61	2	2	3	3	368	232	1104	696	CoherentMotion_C#v1	1	500
654	1	5	51	2	2	3	3	312	288	936	864	CoherentMotion_C#v1	1	500
564	1	6	61	0	0	3	3	368	232	1104	696	CoherentMotion_C#v1	1	500
655	1	7	70	2	2	3	3	424	176	1272	528	CoherentMotion_C#v1	1	500
1126	1	3	33	0	0	3	3	199	401	597	1203	CoherentMotion_C#v1	1	500
711	1	4	42	3	3	3	3	256	344	768	1032	CoherentMotion_C#v1	1	500
870	1	3	33	2	2	3	3	199	401	597	1203	CoherentMotion_C#v1	1	500
739	0	0	5	1	2	3	3	31	569	93	1707	CoherentMotion_C#v1	1	500
569	1	4	42	3	3	3	3	256	344	768	1032	CoherentMotion_C#v1	1	500
619	1	7	70	1	1	3	3	424	176	1272	528	CoherentMotion_C#v1	1	500
1170	0	1	14	2	0	3	3	87	513	261	1539	CoherentMotion_C#v1	1	500
621	1	3	33	3	3	3	3	199	401	597	1203	CoherentMotion_C#v1	1	500
659	1	6	61	1	1	3	3	368	232	1104	696	CoherentMotion_C#v1	1	500
609	0	5	51	1	2	3	3	312	288	936	864	CoherentMotion_C#v1	1	500
645	0	1	14	3	1	3	3	87	513	261	1539	CoherentMotion_C#v1	1	500
819	0	5	51	1	3	3	3	312	288	936	864	CoherentMotion_C#v1	1	500
669	1	2	23	2	2	3	3	143	457	429	1371	CoherentMotion_C#v1	1	500
699	1	5	51	0	0	3	3	312	288	936	864	CoherentMotion_C#v1	1	500
665	0	2	23	0	3	3	3	143	457	429	1371	CoherentMotion_C#v1	1	500
647	1	5	51	0	0	3	3	312	288	936	864	CoherentMotion_C#v1	1	500
597	1	5	51	0	0	3	3	312	288	936	864	CoherentMotion_C#v1	1	500
674	1	1	14	3	3	3	3	87	513	261	1539	CoherentMotion_C#v1	1	500
632	1	6	61	0	0	3	3	368	232	1104	696	CoherentMotion_C#v1	1	500
677	0	1	14	3	1	3	3	87	513	261	1539	CoherentMotion_C#v1	1	500
563	1	3	33	0	0	3	3	199	401	597	1203	CoherentMotion_C#v1	1	500
583	1	2	23	1	1	3	3	143	457	429	1371	CoherentMotion_C#v1	1	500
587	1	5	51	0	0	3	3	312	288	936	864	CoherentMotion_C#v1	1	500
775	1	6	61	2	2	3	3	368	232	1104	696	CoherentMotion_C#v1	1	500
608	1	7	70	2	2	3	3	424	176	1272	528	CoherentMotion_C#v1	1	500
625	1	2	23	0	0	3	3	143	457	429	1371	CoherentMotion_C#v1	1	500
593	1	7	70	0	0	3	3	424	176	1272	528	CoherentMotion_C#v1	1	500
772	1	6	61	3	3	3	3	368	232	1104	696	CoherentMotion_C#v1	1	500
607	1	3	33	1	1	3	3	199	401	597	1203	CoherentMotion_C#v1	1	500
603	0	0	5	0	1	3	3	31	569	93	1707	CoherentMotion_C#v1	1	500
614	0	2	23	3	1	3	3	143	457	429	1371	CoherentMotion_C#v1	1	500
692	1	3	33	3	3	3	3	199	401	597	1203	CoherentMotion_C#v1	1	500
891	1	2	23	1	1	3	3	143	457	429	1371	CoherentMotion_C#v1	1	500
818	1	3	33	1	1	3	3	199	401	597	1203	CoherentMotion_C#v1	1	500
764	1	2	23	0	0	3	3	143	457	429	1371	CoherentMotion_C#v1	1	500
695	1	3	33	1	1	3	3	199	401	597	1203	CoherentMotion_C#v1	1	500
591	1	4	42	3	3	3	3	256	344	768	1032	CoherentMotion_C#v1	1	500
570	1	7	70	2	2	3	3	424	176	1272	528	CoherentMotion_C#v1	1	500
572	1	6	61	1	1	3	3	368	232	1104	696	CoherentMotion_C#v1	1	500
575	1	4	42	0	0	3	3	256	344	768	1032	CoherentMotion_C#v1	1	500
707	0	2	23	0	2	3	3	143	457	429	1371	CoherentMotion_C#v1	1	500
594	1	4	42	2	2	3	3	256	344	768	1032	CoherentMotion_C#v1	1	500
726	0	0	5	3	0	3	3	31	569	93	1707	CoherentMotion_C#v1	1	500
597	1	7	70	2	2	3	3	424	176	1272	528	CoherentMotion_C#v1	1	500
833	0	3	33	0	3	3	3	199	401	597	1203	CoherentMotion_C#v1	1	500
1036	0	2	23	2	0	3	3	143	457	429	1371	CoherentMotion_C#v1	1	500
1132	0	0	5	0	3	3	3	31	569	93	1707	CoherentMotion_C#v1	1	500
670	0	0	5	2	0	3	3	31	569	93	1707	CoherentMotion_C#v1	1	500
675	1	7	70	2	2	3	3	424	176	1272	528	CoherentMotion_C#v1	1	500
738	0	3	33	3	1	3	3	199	401	597	1203	CoherentMotion_C#v1	1	500
818	0	2	23	0	1	3	3	143	457	429	1371	CoherentMotion_C#v1	1	500
771	0	3	33	2	3	3	3	199	401	597	1203	CoherentMotion_C#v1	1	500
684	0	0	5	3	1	3	3	31	569	93	1707	CoherentMotion_C#v1	1	500
700	1	5	51	1	1	3	3	312	288	936	864	CoherentMotion_C#v1	1	500
809	0	0	5	3	2	3	3	31	569	93	1707	CoherentMotion_C#v1	1	500
739	1	4	42	1	1	3	3	256	344	768	1032	CoherentMotion_C#v1	1	500
740	1	4	42	3	3	3	3	256	344	768	1032	CoherentMotion_C#v1	1	500
924	0	0	5	0	1	3	3	31	569	93	1707	CoherentMotion_C#v1	1	500
692	1	5	51	1	1	3	3	312	288	936	864	CoherentMotion_C#v1	1	500
735	0	1	14	0	1	3	3	87	513	261	1539	CoherentMotion_C#v1	1	500
630	1	7	70	2	2	3	3	424	176	1272	528	CoherentMotion_C#v1	1	500
1052	0	1	14	0	2	3	3	87	513	261	1539	CoherentMotion_C#v1	1	500
636	1	7	70	2	2	3	3	424	176	1272	528	CoherentMotion_C#v1	1	500
705	1	7	70	3	3	3	3	424	176	1272	528	CoherentMotion_C#v1	1	500
655	1	6	61	0	0	3	3	368	232	1104	696	CoherentMotion_C#v1	1	500
629	0	6	61	3	1	3	3	368	232	1104	696	CoherentMotion_C#v1	1	500
700	1	7	70	3	3	3	3	424	176	1272	528	CoherentMotion_C#v1	1	500
713	1	1	14	1	1	3	3	87	513	261	1539	CoherentMotion_C#v1	1	500
889	0	3	33	2	3	3	3	199	401	597	1203	CoherentMotion_C#v1	1	500
820	1	5	51	0	0	3	3	312	288	936	864	CoherentMotion_C#v1	1	500
1406	0	3	33	0	2	3	3	199	401	597	1203	CoherentMotion_C#v1	1	500
767	1	5	51	0	0	3	3	312	288	936	864	CoherentMotion_C#v1	1	500
716	0	1	14	0	3	3	3	87	513	261	1539	CoherentMotion_C#v1	1	500
611	1	1	14	1	1	3	3	87	513	261	1539	CoherentMotion_C#v1	1	500
795	0	1	14	1	0	3	3	87	513	261	1539	CoherentMotion_C#v1	1	500
648	1	7	70	1	1	3	3	424	176	1272	528	CoherentMotion_C#v1	1	500
1000	0	0	5	0	3	3	3	31	569	93	1707	CoherentMotion_C#v1	1	500
764	1	2	23	2	2	3	3	143	457	429	1371	CoherentMotion_C#v1	1	500
714	0	1	14	1	3	3	3	87	513	261	1539	CoherentMotion_C#v1	1	500
574	1	5	51	2	2	3	3	312	288	936	864	CoherentMotion_C#v1	1	500
842	1	1	14	2	2	3	3	87	513	261	1539	CoherentMotion_C#v1	1	500
573	0	0	5	2	3	3	3	31	569	93	1707	CoherentMotion_C#v1	1	500
682	0	2	23	0	1	3	3	143	457	429	1371	CoherentMotion_C#v1	1	500
847	0	4	42	0	3	3	3	256	344	768	1032	CoherentMotion_C#v1	1	500
873	0	0	5	0	2	3	3	31	569	93	1707	CoherentMotion_C#v1	1	500
693	1	4	42	0	0	3	3	256	344	768	1032	CoherentMotion_C#v1	1	500
659	1	7	70	2	2	3	3	424	176	1272	528	CoherentMotion_C#v1	1	500
618	0	3	33	0	3	3	3	199	401	597	1203	CoherentMotion_C#v1	1	500
583	1	6	61	1	1	3	3	368	232	1104	696	CoherentMotion_C#v1	1	500
691	1	6	61	2	2	3	3	368	232	1104	696	CoherentMotion_C#v1	1	500
626	0	3	33	1	3	3	3	199	401	597	1203	CoherentMotion_C#v1	1	500
796	1	6	61	0	0	3	3	368	232	1104	696	CoherentMotion_C#v1	1	500
649	1	6	61	3	3	3	3	368	232	1104	696	CoherentMotion_C#v1	1	500
693	1	7	70	0	0	3	3	424	176	1272	528	CoherentMotion_C#v1	1	500
562	1	6	61	2	2	3	3	368	232	1104	696	CoherentMotion_C#v1	1	500
1398	0	1	14	0	1	3	3	87	513	261	1539	CoherentMotion_C#v1	1	500
623	1	6	61	3	3	3	3	368	232	1104	696	CoherentMotion_C#v1	1	500
637	1	6	61	0	0	3	3	368	232	1104	696	CoherentMotion_C#v1	1	500
666	0	2	23	0	1	3	3	143	457	429	1371	CoherentMotion_C#v1	1	500
592	1	7	70	0	0	3	3	424	176	1272	528	CoherentMotion_C#v1	1	500
525	1	4	42	1	1	3	3	256	344	768	1032	CoherentMotion_C#v1	1	500
799	1	0	5	1	1	3	3	31	569	93	1707	CoherentMotion_C#v1	1	500
648	1	3	33	2	2	3	3	199	401	597	1203	CoherentMotion_C#v1	1	500
565	1	7	70	1	1	3	3	424	176	1272	528	CoherentMotion_C#v1	1	500
551	1	7	70	2	2	3	3	424	176	1272	528	CoherentMotion_C#v1	1	500
682	1	3	33	2	2	3	3	199	401	597	1203	CoherentMotion_C#v1	1	500
818	0	2	23	2	0	3	3	143	457	429	1371	CoherentMotion_C#v1	1	500
746	0	0	5	0	1	3	3	31	569	93	1707	CoherentMotion_C#v1	1	500
660	1	0	5	3	3	3	3	31	569	93	1707	CoherentMotion_C#v1	1	500
674	0	4	42	2	3	3	3	256	344	768	1032	CoherentMotion_C#v1	1	500
564	1	2	23	0	0	3	3	143	457	429	1371	CoherentMotion_C#v1	1	500
526	0	6	61	1	2	3	3	368	232	1104	696	CoherentMotion_C#v1	1	500
629	0	0	5	3	2	3	3	31	569	93	1707	CoherentMotion_C#v1	1	500
743	1	2	23	0	0	3	3	143	457	429	1371	CoherentMotion_C#v1	1	500
619	1	5	51	1	1	3	3	312	288	936	864	CoherentMotion_C#v1	1	500
662	1	4	42	3	3	3	3	256	344	768	1032	CoherentMotion_C#v1	1	500
701	1	2	23	1	1	3	3	143	457	429	1371	CoherentMotion_C#v1	1	500
651	1	1	14	0	0	3	3	87	513	261	1539	CoherentMotion_C#v1	1	500
603	1	4	42	3	3	3	3	256	344	768	1032	CoherentMotion_C#v1	1	500
525	1	5	51	3	3	3	3	312	288	936	864	CoherentMotion_C#v1	1	500
585	1	2	23	3	3	3	3	143	457	429	1371	CoherentMotion_C#v1	1	500
763	1	4	42	2	2	3	3	256	344	768	1032	CoherentMotion_C#v1	1	500
526	1	4	42	3	3	3	3	256	344	768	1032	CoherentMotion_C#v1	1	500
608	1	4	42	1	1	3	3	256	344	768	1032	CoherentMotion_C#v1	1	500
688	0	0	5	2	0	3	3	31	569	93	1707	CoherentMotion_C#v1	1	500
682	1	0	5	3	3	3	3	31	569	93	1707	CoherentMotion_C#v1	1	500
609	1	5	51	2	2	3	3	312	288	936	864	CoherentMotion_C#v1	1	500
3244	1	3	33	0	0	3	3	199	401	597	1203	CoherentMotion_C#v1	1	500
653	1	3	33	0	0	3	3	199	401	597	1203	CoherentMotion_C#v1	1	500
562	1	6	61	1	1	3	3	368	232	1104	696	CoherentMotion_C#v1	1	500
605	1	1	14	1	1	3	3	87	513	261	1539	CoherentMotion_C#v1	1	500
530	0	5	51	0	1	3	3	312	288	936	864	CoherentMotion_C#v1	1	500
1001	0	2	23	2	0	3	3	143	457	429	1371	CoherentMotion_C#v1	1	500
656	1	5	51	3	3	3	3	312	288	936	864	CoherentMotion_C#v1	1	500
632	1	5	51	0	0	3	3	312	288	936	864	CoherentMotion_C#v1	1	500
726	1	1	14	2	2	3	3	87	513	261	1539	CoherentMotion_C#v1	1	500
654	1	4	42	3	3	3	3	256	344	768	1032	CoherentMotion_C#v1	1	500
