# Supplementary material for: The Leuven Embedded Figures Test (L-EFT): measuring perception, intelligence or executive function?
Source: PeerJ. 2018 Mar 26;6:e4524. doi: 10.7717/peerj.4524 (PMC5875396; doi:10.7717/peerj.4524)
Supplement: Supplemental Information 9 [file peerj-06-4524-s009.zip › Study 1/CoherentMotion/121630CoherentMotion.csv]

ReactionTime	Accuracy	CoherenceLevel	CoherenceValue	StimDirection	RespDirection	G_MeanCoherentSpeed	G_MeanRandomSpeed	TotalCoherent	TotalRandom	TotalCoherentSpeed	TotalRandomSpeed	TestID	MainPrac	MotionDuration
1782	0	2	23	2	1	3	3	143	457	429	1371	CoherentMotion_C#v1	0	1000
1314	0	2	23	1	2	3	3	143	457	429	1371	CoherentMotion_C#v1	0	1000
5615	0	3	33	0	3	3	3	199	401	597	1203	CoherentMotion_C#v1	0	1000
1925	0	6	61	1	0	3	3	368	232	1104	696	CoherentMotion_C#v1	0	1000
1084	1	6	61	2	2	3	3	368	232	1104	696	CoherentMotion_C#v1	0	1000
1102	1	5	51	3	3	3	3	312	288	936	864	CoherentMotion_C#v1	0	1000
4951	1	7	70	0	0	3	3	424	176	1272	528	CoherentMotion_C#v1	0	1000
1323	0	6	61	2	0	3	3	368	232	1104	696	CoherentMotion_C#v1	0	1000
1266	1	1	14	0	0	3	3	87	513	261	1539	CoherentMotion_C#v1	0	1000
1199	0	2	23	1	3	3	3	143	457	429	1371	CoherentMotion_C#v1	0	1000
1116	1	0	5	0	0	3	3	31	569	93	1707	CoherentMotion_C#v1	0	1000
1136	1	7	70	2	2	3	3	424	176	1272	528	CoherentMotion_C#v1	0	1000
2392	0	3	33	3	0	3	3	199	401	597	1203	CoherentMotion_C#v1	0	1000
2209	1	4	42	3	3	3	3	256	344	768	1032	CoherentMotion_C#v1	0	1000
1326	0	2	23	1	0	3	3	143	457	429	1371	CoherentMotion_C#v1	0	1000
1341	0	0	5	2	3	3	3	31	569	93	1707	CoherentMotion_C#v1	0	1000
1045	1	2	23	0	0	3	3	143	457	429	1371	CoherentMotion_C#v1	0	1000
1023	1	4	42	3	3	3	3	256	344	768	1032	CoherentMotion_C#v1	0	1000
1115	0	4	42	1	3	3	3	256	344	768	1032	CoherentMotion_C#v1	0	1000
3643	1	6	61	3	3	3	3	368	232	1104	696	CoherentMotion_C#v1	0	1000
1880	0	2	23	2	0	3	3	143	457	429	1371	CoherentMotion_C#v1	0	1000
1477	0	2	23	1	3	3	3	143	457	429	1371	CoherentMotion_C#v1	0	1000
1216	1	7	70	0	0	3	3	424	176	1272	528	CoherentMotion_C#v1	0	1000
1363	0	3	33	3	2	3	3	199	401	597	1203	CoherentMotion_C#v1	0	1000
1323	1	7	70	3	3	3	3	424	176	1272	528	CoherentMotion_C#v1	0	1000
1250	0	0	5	0	1	3	3	31	569	93	1707	CoherentMotion_C#v1	0	1000
1187	0	1	14	3	2	3	3	87	513	261	1539	CoherentMotion_C#v1	0	1000
1024	1	0	5	0	0	3	3	31	569	93	1707	CoherentMotion_C#v1	0	1000
1868	1	7	70	1	1	3	3	424	176	1272	528	CoherentMotion_C#v1	0	1000
1131	1	6	61	0	0	3	3	368	232	1104	696	CoherentMotion_C#v1	0	1000
1179	1	6	61	2	2	3	3	368	232	1104	696	CoherentMotion_C#v1	0	1000
1125	0	3	33	1	3	3	3	199	401	597	1203	CoherentMotion_C#v1	0	1000
1025	1	0	5	0	0	3	3	31	569	93	1707	CoherentMotion_C#v1	0	1000
1064	1	6	61	1	1	3	3	368	232	1104	696	CoherentMotion_C#v1	0	1000
1039	1	6	61	0	0	3	3	368	232	1104	696	CoherentMotion_C#v1	0	1000
1131	1	4	42	0	0	3	3	256	344	768	1032	CoherentMotion_C#v1	0	1000
1200	1	7	70	2	2	3	3	424	176	1272	528	CoherentMotion_C#v1	0	1000
1148	1	5	51	2	2	3	3	312	288	936	864	CoherentMotion_C#v1	0	1000
1144	0	3	33	2	1	3	3	199	401	597	1203	CoherentMotion_C#v1	0	1000
1024	1	4	42	3	3	3	3	256	344	768	1032	CoherentMotion_C#v1	0	1000
1056	1	7	70	1	1	3	3	424	176	1272	528	CoherentMotion_C#v1	0	1000
1992	1	5	51	1	1	3	3	312	288	936	864	CoherentMotion_C#v1	0	1000
1272	0	3	33	2	0	3	3	199	401	597	1203	CoherentMotion_C#v1	0	1000
1086	1	4	42	3	3	3	3	256	344	768	1032	CoherentMotion_C#v1	0	1000
1135	0	0	5	1	2	3	3	31	569	93	1707	CoherentMotion_C#v1	0	1000
1904	1	6	61	0	0	3	3	368	232	1104	696	CoherentMotion_C#v1	0	1000
1319	0	0	5	2	3	3	3	31	569	93	1707	CoherentMotion_C#v1	0	1000
1236	1	5	51	0	0	3	3	312	288	936	864	CoherentMotion_C#v1	0	1000
1249	1	1	14	3	3	3	3	87	513	261	1539	CoherentMotion_C#v1	0	1000
1271	0	0	5	2	1	3	3	31	569	93	1707	CoherentMotion_C#v1	0	1000
1261	1	3	33	3	3	3	3	199	401	597	1203	CoherentMotion_C#v1	0	1000
1282	1	1	14	3	3	3	3	87	513	261	1539	CoherentMotion_C#v1	0	1000
1183	1	3	33	3	3	3	3	199	401	597	1203	CoherentMotion_C#v1	0	1000
1425	0	3	33	2	3	3	3	199	401	597	1203	CoherentMotion_C#v1	0	1000
1115	1	7	70	0	0	3	3	424	176	1272	528	CoherentMotion_C#v1	0	1000
1572	1	5	51	1	1	3	3	312	288	936	864	CoherentMotion_C#v1	0	1000
1401	1	3	33	2	2	3	3	199	401	597	1203	CoherentMotion_C#v1	0	1000
1329	1	3	33	0	0	3	3	199	401	597	1203	CoherentMotion_C#v1	0	1000
1290	1	6	61	0	0	3	3	368	232	1104	696	CoherentMotion_C#v1	0	1000
1163	0	0	5	0	3	3	3	31	569	93	1707	CoherentMotion_C#v1	0	1000
1178	1	4	42	2	2	3	3	256	344	768	1032	CoherentMotion_C#v1	0	1000
1364	1	6	61	3	3	3	3	368	232	1104	696	CoherentMotion_C#v1	0	1000
1299	1	4	42	1	1	3	3	256	344	768	1032	CoherentMotion_C#v1	0	1000
1251	1	6	61	1	1	3	3	368	232	1104	696	CoherentMotion_C#v1	0	1000
1215	0	0	5	0	2	3	3	31	569	93	1707	CoherentMotion_C#v1	0	1000
1050	1	2	23	3	3	3	3	143	457	429	1371	CoherentMotion_C#v1	0	1000
1211	1	4	42	1	1	3	3	256	344	768	1032	CoherentMotion_C#v1	0	1000
1295	1	6	61	1	1	3	3	368	232	1104	696	CoherentMotion_C#v1	0	1000
1253	1	4	42	1	1	3	3	256	344	768	1032	CoherentMotion_C#v1	0	1000
1232	1	2	23	2	2	3	3	143	457	429	1371	CoherentMotion_C#v1	0	1000
1446	1	5	51	3	3	3	3	312	288	936	864	CoherentMotion_C#v1	0	1000
1120	1	5	51	1	1	3	3	312	288	936	864	CoherentMotion_C#v1	0	1000
1322	1	1	14	3	3	3	3	87	513	261	1539	CoherentMotion_C#v1	0	1000
1105	0	0	5	1	0	3	3	31	569	93	1707	CoherentMotion_C#v1	0	1000
1055	1	7	70	1	1	3	3	424	176	1272	528	CoherentMotion_C#v1	0	1000
1071	0	0	5	1	2	3	3	31	569	93	1707	CoherentMotion_C#v1	0	1000
1100	1	5	51	2	2	3	3	312	288	936	864	CoherentMotion_C#v1	0	1000
1171	1	4	42	2	2	3	3	256	344	768	1032	CoherentMotion_C#v1	0	1000
1103	1	7	70	0	0	3	3	424	176	1272	528	CoherentMotion_C#v1	0	1000
1308	0	1	14	1	3	3	3	87	513	261	1539	CoherentMotion_C#v1	0	1000
1058	1	3	33	3	3	3	3	199	401	597	1203	CoherentMotion_C#v1	1	500
979	1	2	23	3	3	3	3	143	457	429	1371	CoherentMotion_C#v1	1	500
1007	1	1	14	1	1	3	3	87	513	261	1539	CoherentMotion_C#v1	1	500
842	1	5	51	2	2	3	3	312	288	936	864	CoherentMotion_C#v1	1	500
755	1	7	70	3	3	3	3	424	176	1272	528	CoherentMotion_C#v1	1	500
900	1	0	5	0	0	3	3	31	569	93	1707	CoherentMotion_C#v1	1	500
792	1	2	23	3	3	3	3	143	457	429	1371	CoherentMotion_C#v1	1	500
776	1	4	42	1	1	3	3	256	344	768	1032	CoherentMotion_C#v1	1	500
730	1	1	14	0	0	3	3	87	513	261	1539	CoherentMotion_C#v1	1	500
713	1	7	70	3	3	3	3	424	176	1272	528	CoherentMotion_C#v1	1	500
801	0	4	42	2	0	3	3	256	344	768	1032	CoherentMotion_C#v1	1	500
719	1	7	70	0	0	3	3	424	176	1272	528	CoherentMotion_C#v1	1	500
704	1	7	70	2	2	3	3	424	176	1272	528	CoherentMotion_C#v1	1	500
665	1	6	61	2	2	3	3	368	232	1104	696	CoherentMotion_C#v1	1	500
663	1	5	51	1	1	3	3	312	288	936	864	CoherentMotion_C#v1	1	500
556	1	2	23	3	3	3	3	143	457	429	1371	CoherentMotion_C#v1	1	500
677	1	4	42	2	2	3	3	256	344	768	1032	CoherentMotion_C#v1	1	500
693	1	1	14	0	0	3	3	87	513	261	1539	CoherentMotion_C#v1	1	500
588	1	6	61	1	1	3	3	368	232	1104	696	CoherentMotion_C#v1	1	500
528	0	1	14	1	3	3	3	87	513	261	1539	CoherentMotion_C#v1	1	500
666	1	0	5	0	0	3	3	31	569	93	1707	CoherentMotion_C#v1	1	500
729	1	4	42	0	0	3	3	256	344	768	1032	CoherentMotion_C#v1	1	500
680	1	7	70	3	3	3	3	424	176	1272	528	CoherentMotion_C#v1	1	500
712	1	7	70	2	2	3	3	424	176	1272	528	CoherentMotion_C#v1	1	500
591	1	6	61	1	1	3	3	368	232	1104	696	CoherentMotion_C#v1	1	500
843	0	1	14	1	0	3	3	87	513	261	1539	CoherentMotion_C#v1	1	500
788	1	7	70	0	0	3	3	424	176	1272	528	CoherentMotion_C#v1	1	500
703	1	5	51	1	1	3	3	312	288	936	864	CoherentMotion_C#v1	1	500
645	1	5	51	2	2	3	3	312	288	936	864	CoherentMotion_C#v1	1	500
705	1	7	70	1	1	3	3	424	176	1272	528	CoherentMotion_C#v1	1	500
641	1	4	42	0	0	3	3	256	344	768	1032	CoherentMotion_C#v1	1	500
791	0	0	5	0	1	3	3	31	569	93	1707	CoherentMotion_C#v1	1	500
628	1	6	61	2	2	3	3	368	232	1104	696	CoherentMotion_C#v1	1	500
750	1	6	61	2	2	3	3	368	232	1104	696	CoherentMotion_C#v1	1	500
717	1	4	42	3	3	3	3	256	344	768	1032	CoherentMotion_C#v1	1	500
956	1	2	23	3	3	3	3	143	457	429	1371	CoherentMotion_C#v1	1	500
842	1	3	33	1	1	3	3	199	401	597	1203	CoherentMotion_C#v1	1	500
821	1	6	61	1	1	3	3	368	232	1104	696	CoherentMotion_C#v1	1	500
718	1	2	23	3	3	3	3	143	457	429	1371	CoherentMotion_C#v1	1	500
629	1	3	33	0	0	3	3	199	401	597	1203	CoherentMotion_C#v1	1	500
755	0	6	61	3	2	3	3	368	232	1104	696	CoherentMotion_C#v1	1	500
739	1	4	42	2	2	3	3	256	344	768	1032	CoherentMotion_C#v1	1	500
709	1	7	70	0	0	3	3	424	176	1272	528	CoherentMotion_C#v1	1	500
555	1	5	51	3	3	3	3	312	288	936	864	CoherentMotion_C#v1	1	500
805	1	3	33	1	1	3	3	199	401	597	1203	CoherentMotion_C#v1	1	500
806	1	1	14	1	1	3	3	87	513	261	1539	CoherentMotion_C#v1	1	500
921	1	1	14	2	2	3	3	87	513	261	1539	CoherentMotion_C#v1	1	500
869	1	4	42	1	1	3	3	256	344	768	1032	CoherentMotion_C#v1	1	500
989	0	1	14	0	3	3	3	87	513	261	1539	CoherentMotion_C#v1	1	500
806	1	7	70	0	0	3	3	424	176	1272	528	CoherentMotion_C#v1	1	500
801	0	2	23	0	2	3	3	143	457	429	1371	CoherentMotion_C#v1	1	500
650	1	3	33	3	3	3	3	199	401	597	1203	CoherentMotion_C#v1	1	500
894	1	3	33	3	3	3	3	199	401	597	1203	CoherentMotion_C#v1	1	500
704	1	7	70	0	0	3	3	424	176	1272	528	CoherentMotion_C#v1	1	500
1027	0	0	5	3	1	3	3	31	569	93	1707	CoherentMotion_C#v1	1	500
762	1	6	61	0	0	3	3	368	232	1104	696	CoherentMotion_C#v1	1	500
987	1	6	61	0	0	3	3	368	232	1104	696	CoherentMotion_C#v1	1	500
849	1	7	70	1	1	3	3	424	176	1272	528	CoherentMotion_C#v1	1	500
875	1	1	14	2	2	3	3	87	513	261	1539	CoherentMotion_C#v1	1	500
800	1	6	61	2	2	3	3	368	232	1104	696	CoherentMotion_C#v1	1	500
743	1	4	42	0	0	3	3	256	344	768	1032	CoherentMotion_C#v1	1	500
768	1	3	33	0	0	3	3	199	401	597	1203	CoherentMotion_C#v1	1	500
890	0	1	14	0	3	3	3	87	513	261	1539	CoherentMotion_C#v1	1	500
686	1	6	61	3	3	3	3	368	232	1104	696	CoherentMotion_C#v1	1	500
701	0	0	5	2	0	3	3	31	569	93	1707	CoherentMotion_C#v1	1	500
1000	1	4	42	0	0	3	3	256	344	768	1032	CoherentMotion_C#v1	1	500
771	1	2	23	0	0	3	3	143	457	429	1371	CoherentMotion_C#v1	1	500
698	1	5	51	3	3	3	3	312	288	936	864	CoherentMotion_C#v1	1	500
768	1	2	23	1	1	3	3	143	457	429	1371	CoherentMotion_C#v1	1	500
793	1	3	33	1	1	3	3	199	401	597	1203	CoherentMotion_C#v1	1	500
732	1	5	51	1	1	3	3	312	288	936	864	CoherentMotion_C#v1	1	500
788	1	3	33	3	3	3	3	199	401	597	1203	CoherentMotion_C#v1	1	500
701	1	7	70	3	3	3	3	424	176	1272	528	CoherentMotion_C#v1	1	500
669	1	5	51	0	0	3	3	312	288	936	864	CoherentMotion_C#v1	1	500
657	1	5	51	0	0	3	3	312	288	936	864	CoherentMotion_C#v1	1	500
664	1	4	42	3	3	3	3	256	344	768	1032	CoherentMotion_C#v1	1	500
612	0	1	14	1	2	3	3	87	513	261	1539	CoherentMotion_C#v1	1	500
586	1	6	61	3	3	3	3	368	232	1104	696	CoherentMotion_C#v1	1	500
637	0	0	5	2	0	3	3	31	569	93	1707	CoherentMotion_C#v1	1	500
525	1	6	61	3	3	3	3	368	232	1104	696	CoherentMotion_C#v1	1	500
703	1	5	51	1	1	3	3	312	288	936	864	CoherentMotion_C#v1	1	500
656	1	3	33	0	0	3	3	199	401	597	1203	CoherentMotion_C#v1	1	500
659	1	4	42	2	2	3	3	256	344	768	1032	CoherentMotion_C#v1	1	500
526	1	6	61	3	3	3	3	368	232	1104	696	CoherentMotion_C#v1	1	500
643	1	6	61	2	2	3	3	368	232	1104	696	CoherentMotion_C#v1	1	500
991	0	0	5	0	2	3	3	31	569	93	1707	CoherentMotion_C#v1	1	500
1263	1	2	23	2	2	3	3	143	457	429	1371	CoherentMotion_C#v1	1	500
811	1	5	51	1	1	3	3	312	288	936	864	CoherentMotion_C#v1	1	500
697	0	0	5	3	0	3	3	31	569	93	1707	CoherentMotion_C#v1	1	500
1020	0	5	51	1	3	3	3	312	288	936	864	CoherentMotion_C#v1	1	500
762	1	0	5	2	2	3	3	31	569	93	1707	CoherentMotion_C#v1	1	500
834	1	4	42	2	2	3	3	256	344	768	1032	CoherentMotion_C#v1	1	500
846	0	2	23	0	2	3	3	143	457	429	1371	CoherentMotion_C#v1	1	500
800	1	3	33	3	3	3	3	199	401	597	1203	CoherentMotion_C#v1	1	500
1195	0	3	33	2	1	3	3	199	401	597	1203	CoherentMotion_C#v1	1	500
814	1	3	33	1	1	3	3	199	401	597	1203	CoherentMotion_C#v1	1	500
840	0	0	5	1	0	3	3	31	569	93	1707	CoherentMotion_C#v1	1	500
690	1	6	61	1	1	3	3	368	232	1104	696	CoherentMotion_C#v1	1	500
533	1	6	61	2	2	3	3	368	232	1104	696	CoherentMotion_C#v1	1	500
635	1	7	70	1	1	3	3	424	176	1272	528	CoherentMotion_C#v1	1	500
608	1	7	70	0	0	3	3	424	176	1272	528	CoherentMotion_C#v1	1	500
687	1	5	51	0	0	3	3	312	288	936	864	CoherentMotion_C#v1	1	500
780	1	1	14	2	2	3	3	87	513	261	1539	CoherentMotion_C#v1	1	500
645	0	0	5	2	0	3	3	31	569	93	1707	CoherentMotion_C#v1	1	500
658	1	5	51	2	2	3	3	312	288	936	864	CoherentMotion_C#v1	1	500
615	1	5	51	3	3	3	3	312	288	936	864	CoherentMotion_C#v1	1	500
773	1	5	51	2	2	3	3	312	288	936	864	CoherentMotion_C#v1	1	500
709	1	4	42	0	0	3	3	256	344	768	1032	CoherentMotion_C#v1	1	500
765	0	0	5	1	3	3	3	31	569	93	1707	CoherentMotion_C#v1	1	500
726	1	7	70	1	1	3	3	424	176	1272	528	CoherentMotion_C#v1	1	500
770	1	2	23	3	3	3	3	143	457	429	1371	CoherentMotion_C#v1	1	500
607	1	7	70	2	2	3	3	424	176	1272	528	CoherentMotion_C#v1	1	500
554	1	7	70	1	1	3	3	424	176	1272	528	CoherentMotion_C#v1	1	500
1078	0	0	5	1	2	3	3	31	569	93	1707	CoherentMotion_C#v1	1	500
1302	1	6	61	1	1	3	3	368	232	1104	696	CoherentMotion_C#v1	1	500
852	0	0	5	1	2	3	3	31	569	93	1707	CoherentMotion_C#v1	1	500
987	0	0	5	3	2	3	3	31	569	93	1707	CoherentMotion_C#v1	1	500
733	1	4	42	1	1	3	3	256	344	768	1032	CoherentMotion_C#v1	1	500
821	0	1	14	0	3	3	3	87	513	261	1539	CoherentMotion_C#v1	1	500
720	0	3	33	3	0	3	3	199	401	597	1203	CoherentMotion_C#v1	1	500
679	1	7	70	3	3	3	3	424	176	1272	528	CoherentMotion_C#v1	1	500
547	1	4	42	1	1	3	3	256	344	768	1032	CoherentMotion_C#v1	1	500
615	1	7	70	3	3	3	3	424	176	1272	528	CoherentMotion_C#v1	1	500
525	1	2	23	0	0	3	3	143	457	429	1371	CoherentMotion_C#v1	1	500
1640	1	2	23	2	2	3	3	143	457	429	1371	CoherentMotion_C#v1	1	500
725	1	4	42	0	0	3	3	256	344	768	1032	CoherentMotion_C#v1	1	500
873	0	2	23	2	0	3	3	143	457	429	1371	CoherentMotion_C#v1	1	500
639	1	7	70	3	3	3	3	424	176	1272	528	CoherentMotion_C#v1	1	500
716	1	4	42	1	1	3	3	256	344	768	1032	CoherentMotion_C#v1	1	500
748	0	0	5	2	3	3	3	31	569	93	1707	CoherentMotion_C#v1	1	500
797	0	2	23	3	0	3	3	143	457	429	1371	CoherentMotion_C#v1	1	500
828	1	4	42	0	0	3	3	256	344	768	1032	CoherentMotion_C#v1	1	500
775	1	2	23	3	3	3	3	143	457	429	1371	CoherentMotion_C#v1	1	500
752	0	0	5	2	1	3	3	31	569	93	1707	CoherentMotion_C#v1	1	500
599	1	4	42	3	3	3	3	256	344	768	1032	CoherentMotion_C#v1	1	500
853	1	1	14	1	1	3	3	87	513	261	1539	CoherentMotion_C#v1	1	500
752	1	0	5	3	3	3	3	31	569	93	1707	CoherentMotion_C#v1	1	500
657	1	4	42	2	2	3	3	256	344	768	1032	CoherentMotion_C#v1	1	500
654	1	2	23	1	1	3	3	143	457	429	1371	CoherentMotion_C#v1	1	500
635	1	0	5	0	0	3	3	31	569	93	1707	CoherentMotion_C#v1	1	500
737	1	3	33	2	2	3	3	199	401	597	1203	CoherentMotion_C#v1	1	500
524	1	2	23	3	3	3	3	143	457	429	1371	CoherentMotion_C#v1	1	500
858	1	0	5	2	2	3	3	31	569	93	1707	CoherentMotion_C#v1	1	500
1047	1	3	33	0	0	3	3	199	401	597	1203	CoherentMotion_C#v1	1	500
693	1	5	51	3	3	3	3	312	288	936	864	CoherentMotion_C#v1	1	500
651	1	2	23	2	2	3	3	143	457	429	1371	CoherentMotion_C#v1	1	500
718	0	1	14	3	0	3	3	87	513	261	1539	CoherentMotion_C#v1	1	500
728	1	5	51	2	2	3	3	312	288	936	864	CoherentMotion_C#v1	1	500
592	1	2	23	3	3	3	3	143	457	429	1371	CoherentMotion_C#v1	1	500
732	1	2	23	1	1	3	3	143	457	429	1371	CoherentMotion_C#v1	1	500
747	0	1	14	2	3	3	3	87	513	261	1539	CoherentMotion_C#v1	1	500
547	0	0	5	1	0	3	3	31	569	93	1707	CoherentMotion_C#v1	1	500
526	0	4	42	3	2	3	3	256	344	768	1032	CoherentMotion_C#v1	1	500
1841	1	4	42	2	2	3	3	256	344	768	1032	CoherentMotion_C#v1	1	500
1077	0	1	14	2	3	3	3	87	513	261	1539	CoherentMotion_C#v1	1	500
918	1	4	42	1	1	3	3	256	344	768	1032	CoherentMotion_C#v1	1	500
826	1	7	70	3	3	3	3	424	176	1272	528	CoherentMotion_C#v1	1	500
883	0	0	5	2	0	3	3	31	569	93	1707	CoherentMotion_C#v1	1	500
864	1	3	33	1	1	3	3	199	401	597	1203	CoherentMotion_C#v1	1	500
1051	0	2	23	0	1	3	3	143	457	429	1371	CoherentMotion_C#v1	1	500
795	1	3	33	2	2	3	3	199	401	597	1203	CoherentMotion_C#v1	1	500
812	1	4	42	0	0	3	3	256	344	768	1032	CoherentMotion_C#v1	1	500
702	1	0	5	3	3	3	3	31	569	93	1707	CoherentMotion_C#v1	1	500
797	0	3	33	0	2	3	3	199	401	597	1203	CoherentMotion_C#v1	1	500
749	1	5	51	3	3	3	3	312	288	936	864	CoherentMotion_C#v1	1	500
790	1	5	51	2	2	3	3	312	288	936	864	CoherentMotion_C#v1	1	500
694	1	6	61	1	1	3	3	368	232	1104	696	CoherentMotion_C#v1	1	500
693	1	7	70	3	3	3	3	424	176	1272	528	CoherentMotion_C#v1	1	500
653	1	6	61	0	0	3	3	368	232	1104	696	CoherentMotion_C#v1	1	500
802	0	1	14	0	2	3	3	87	513	261	1539	CoherentMotion_C#v1	1	500
794	1	5	51	2	2	3	3	312	288	936	864	CoherentMotion_C#v1	1	500
723	1	6	61	2	2	3	3	368	232	1104	696	CoherentMotion_C#v1	1	500
784	0	6	61	2	0	3	3	368	232	1104	696	CoherentMotion_C#v1	1	500
1069	1	3	33	0	0	3	3	199	401	597	1203	CoherentMotion_C#v1	1	500
1158	0	0	5	1	2	3	3	31	569	93	1707	CoherentMotion_C#v1	1	500
729	1	3	33	3	3	3	3	199	401	597	1203	CoherentMotion_C#v1	1	500
672	0	2	23	2	1	3	3	143	457	429	1371	CoherentMotion_C#v1	1	500
805	0	2	23	2	0	3	3	143	457	429	1371	CoherentMotion_C#v1	1	500
684	1	6	61	0	0	3	3	368	232	1104	696	CoherentMotion_C#v1	1	500
805	0	1	14	0	2	3	3	87	513	261	1539	CoherentMotion_C#v1	1	500
799	1	3	33	0	0	3	3	199	401	597	1203	CoherentMotion_C#v1	1	500
704	1	7	70	3	3	3	3	424	176	1272	528	CoherentMotion_C#v1	1	500
664	0	0	5	3	0	3	3	31	569	93	1707	CoherentMotion_C#v1	1	500
661	1	1	14	0	0	3	3	87	513	261	1539	CoherentMotion_C#v1	1	500
720	1	5	51	0	0	3	3	312	288	936	864	CoherentMotion_C#v1	1	500
763	0	0	5	2	1	3	3	31	569	93	1707	CoherentMotion_C#v1	1	500
629	1	3	33	3	3	3	3	199	401	597	1203	CoherentMotion_C#v1	1	500
584	0	3	33	3	0	3	3	199	401	597	1203	CoherentMotion_C#v1	1	500
756	1	4	42	3	3	3	3	256	344	768	1032	CoherentMotion_C#v1	1	500
549	1	7	70	2	2	3	3	424	176	1272	528	CoherentMotion_C#v1	1	500
806	1	3	33	1	1	3	3	199	401	597	1203	CoherentMotion_C#v1	1	500
720	1	6	61	2	2	3	3	368	232	1104	696	CoherentMotion_C#v1	1	500
536	1	4	42	3	3	3	3	256	344	768	1032	CoherentMotion_C#v1	1	500
680	1	2	23	0	0	3	3	143	457	429	1371	CoherentMotion_C#v1	1	500
593	1	4	42	3	3	3	3	256	344	768	1032	CoherentMotion_C#v1	1	500
1563	1	2	23	3	3	3	3	143	457	429	1371	CoherentMotion_C#v1	1	500
827	0	0	5	1	2	3	3	31	569	93	1707	CoherentMotion_C#v1	1	500
828	0	0	5	1	3	3	3	31	569	93	1707	CoherentMotion_C#v1	1	500
679	1	7	70	3	3	3	3	424	176	1272	528	CoherentMotion_C#v1	1	500
732	1	6	61	2	2	3	3	368	232	1104	696	CoherentMotion_C#v1	1	500
1204	1	5	51	1	1	3	3	312	288	936	864	CoherentMotion_C#v1	1	500
716	1	3	33	3	3	3	3	199	401	597	1203	CoherentMotion_C#v1	1	500
1100	0	0	5	2	1	3	3	31	569	93	1707	CoherentMotion_C#v1	1	500
790	1	3	33	1	1	3	3	199	401	597	1203	CoherentMotion_C#v1	1	500
718	1	2	23	1	1	3	3	143	457	429	1371	CoherentMotion_C#v1	1	500
607	1	6	61	2	2	3	3	368	232	1104	696	CoherentMotion_C#v1	1	500
635	1	2	23	1	1	3	3	143	457	429	1371	CoherentMotion_C#v1	1	500
687	1	3	33	2	2	3	3	199	401	597	1203	CoherentMotion_C#v1	1	500
898	1	6	61	2	2	3	3	368	232	1104	696	CoherentMotion_C#v1	1	500
906	1	2	23	3	3	3	3	143	457	429	1371	CoherentMotion_C#v1	1	500
806	0	0	5	2	3	3	3	31	569	93	1707	CoherentMotion_C#v1	1	500
927	1	0	5	3	3	3	3	31	569	93	1707	CoherentMotion_C#v1	1	500
628	1	5	51	0	0	3	3	312	288	936	864	CoherentMotion_C#v1	1	500
957	1	4	42	0	0	3	3	256	344	768	1032	CoherentMotion_C#v1	1	500
853	1	6	61	3	3	3	3	368	232	1104	696	CoherentMotion_C#v1	1	500
793	1	3	33	0	0	3	3	199	401	597	1203	CoherentMotion_C#v1	1	500
746	1	6	61	3	3	3	3	368	232	1104	696	CoherentMotion_C#v1	1	500
794	1	1	14	3	3	3	3	87	513	261	1539	CoherentMotion_C#v1	1	500
940	1	5	51	1	1	3	3	312	288	936	864	CoherentMotion_C#v1	1	500
703	1	3	33	0	0	3	3	199	401	597	1203	CoherentMotion_C#v1	1	500
655	1	4	42	1	1	3	3	256	344	768	1032	CoherentMotion_C#v1	1	500
761	1	1	14	1	1	3	3	87	513	261	1539	CoherentMotion_C#v1	1	500
758	1	0	5	1	1	3	3	31	569	93	1707	CoherentMotion_C#v1	1	500
690	1	4	42	0	0	3	3	256	344	768	1032	CoherentMotion_C#v1	1	500
637	0	2	23	1	3	3	3	143	457	429	1371	CoherentMotion_C#v1	1	500
674	1	4	42	0	0	3	3	256	344	768	1032	CoherentMotion_C#v1	1	500
655	1	7	70	2	2	3	3	424	176	1272	528	CoherentMotion_C#v1	1	500
533	1	4	42	1	1	3	3	256	344	768	1032	CoherentMotion_C#v1	1	500
583	1	1	14	1	1	3	3	87	513	261	1539	CoherentMotion_C#v1	1	500
683	0	1	14	1	0	3	3	87	513	261	1539	CoherentMotion_C#v1	1	500
826	0	2	23	2	1	3	3	143	457	429	1371	CoherentMotion_C#v1	1	500
864	0	3	33	2	0	3	3	199	401	597	1203	CoherentMotion_C#v1	1	500
679	1	7	70	2	2	3	3	424	176	1272	528	CoherentMotion_C#v1	1	500
1365	1	6	61	1	1	3	3	368	232	1104	696	CoherentMotion_C#v1	1	500
821	1	3	33	0	0	3	3	199	401	597	1203	CoherentMotion_C#v1	1	500
839	1	1	14	0	0	3	3	87	513	261	1539	CoherentMotion_C#v1	1	500
666	1	3	33	0	0	3	3	199	401	597	1203	CoherentMotion_C#v1	1	500
640	1	7	70	2	2	3	3	424	176	1272	528	CoherentMotion_C#v1	1	500
643	1	5	51	2	2	3	3	312	288	936	864	CoherentMotion_C#v1	1	500
674	1	4	42	0	0	3	3	256	344	768	1032	CoherentMotion_C#v1	1	500
785	1	3	33	2	2	3	3	199	401	597	1203	CoherentMotion_C#v1	1	500
714	1	5	51	2	2	3	3	312	288	936	864	CoherentMotion_C#v1	1	500
608	1	7	70	3	3	3	3	424	176	1272	528	CoherentMotion_C#v1	1	500
525	1	2	23	3	3	3	3	143	457	429	1371	CoherentMotion_C#v1	1	500
532	1	4	42	1	1	3	3	256	344	768	1032	CoherentMotion_C#v1	1	500
818	0	2	23	1	3	3	3	143	457	429	1371	CoherentMotion_C#v1	1	500
645	0	0	5	3	2	3	3	31	569	93	1707	CoherentMotion_C#v1	1	500
521	0	1	14	2	0	3	3	87	513	261	1539	CoherentMotion_C#v1	1	500
571	1	6	61	3	3	3	3	368	232	1104	696	CoherentMotion_C#v1	1	500
636	1	5	51	2	2	3	3	312	288	936	864	CoherentMotion_C#v1	1	500
733	1	3	33	1	1	3	3	199	401	597	1203	CoherentMotion_C#v1	1	500
528	1	7	70	0	0	3	3	424	176	1272	528	CoherentMotion_C#v1	1	500
527	1	2	23	3	3	3	3	143	457	429	1371	CoherentMotion_C#v1	1	500
617	1	4	42	0	0	3	3	256	344	768	1032	CoherentMotion_C#v1	1	500
557	1	4	42	1	1	3	3	256	344	768	1032	CoherentMotion_C#v1	1	500
762	0	1	14	2	3	3	3	87	513	261	1539	CoherentMotion_C#v1	1	500
673	0	0	5	3	1	3	3	31	569	93	1707	CoherentMotion_C#v1	1	500
1639	1	1	14	3	3	3	3	87	513	261	1539	CoherentMotion_C#v1	1	500
669	1	6	61	2	2	3	3	368	232	1104	696	CoherentMotion_C#v1	1	500
636	1	0	5	0	0	3	3	31	569	93	1707	CoherentMotion_C#v1	1	500
651	1	2	23	2	2	3	3	143	457	429	1371	CoherentMotion_C#v1	1	500
592	1	7	70	1	1	3	3	424	176	1272	528	CoherentMotion_C#v1	1	500
709	1	3	33	2	2	3	3	199	401	597	1203	CoherentMotion_C#v1	1	500
957	1	2	23	3	3	3	3	143	457	429	1371	CoherentMotion_C#v1	1	500
633	1	5	51	3	3	3	3	312	288	936	864	CoherentMotion_C#v1	1	500
624	1	5	51	1	1	3	3	312	288	936	864	CoherentMotion_C#v1	1	500
708	1	6	61	2	2	3	3	368	232	1104	696	CoherentMotion_C#v1	1	500
528	1	3	33	0	0	3	3	199	401	597	1203	CoherentMotion_C#v1	1	500
550	1	4	42	2	2	3	3	256	344	768	1032	CoherentMotion_C#v1	1	500
746	1	1	14	3	3	3	3	87	513	261	1539	CoherentMotion_C#v1	1	500
634	1	5	51	3	3	3	3	312	288	936	864	CoherentMotion_C#v1	1	500
525	1	6	61	2	2	3	3	368	232	1104	696	CoherentMotion_C#v1	1	500
610	0	0	5	2	1	3	3	31	569	93	1707	CoherentMotion_C#v1	1	500
631	1	2	23	3	3	3	3	143	457	429	1371	CoherentMotion_C#v1	1	500
661	1	6	61	0	0	3	3	368	232	1104	696	CoherentMotion_C#v1	1	500
676	0	1	14	1	2	3	3	87	513	261	1539	CoherentMotion_C#v1	1	500
576	1	4	42	3	3	3	3	256	344	768	1032	CoherentMotion_C#v1	1	500
611	1	7	70	0	0	3	3	424	176	1272	528	CoherentMotion_C#v1	1	500
800	1	5	51	2	2	3	3	312	288	936	864	CoherentMotion_C#v1	1	500
673	0	1	14	1	3	3	3	87	513	261	1539	CoherentMotion_C#v1	1	500
615	1	6	61	1	1	3	3	368	232	1104	696	CoherentMotion_C#v1	1	500
1581	0	0	5	2	0	3	3	31	569	93	1707	CoherentMotion_C#v1	1	500
806	1	7	70	1	1	3	3	424	176	1272	528	CoherentMotion_C#v1	1	500
636	1	1	14	3	3	3	3	87	513	261	1539	CoherentMotion_C#v1	1	500
593	1	3	33	3	3	3	3	199	401	597	1203	CoherentMotion_C#v1	1	500
564	1	4	42	1	1	3	3	256	344	768	1032	CoherentMotion_C#v1	1	500
527	1	0	5	0	0	3	3	31	569	93	1707	CoherentMotion_C#v1	1	500
759	1	2	23	3	3	3	3	143	457	429	1371	CoherentMotion_C#v1	1	500
674	0	1	14	2	3	3	3	87	513	261	1539	CoherentMotion_C#v1	1	500
656	0	1	14	3	1	3	3	87	513	261	1539	CoherentMotion_C#v1	1	500
534	1	5	51	0	0	3	3	312	288	936	864	CoherentMotion_C#v1	1	500
616	1	2	23	1	1	3	3	143	457	429	1371	CoherentMotion_C#v1	1	500
557	1	5	51	3	3	3	3	312	288	936	864	CoherentMotion_C#v1	1	500
672	1	7	70	3	3	3	3	424	176	1272	528	CoherentMotion_C#v1	1	500
663	0	0	5	1	0	3	3	31	569	93	1707	CoherentMotion_C#v1	1	500
678	1	3	33	3	3	3	3	199	401	597	1203	CoherentMotion_C#v1	1	500
666	1	5	51	0	0	3	3	312	288	936	864	CoherentMotion_C#v1	1	500
526	1	5	51	3	3	3	3	312	288	936	864	CoherentMotion_C#v1	1	500
563	0	2	23	2	0	3	3	143	457	429	1371	CoherentMotion_C#v1	1	500
781	1	4	42	2	2	3	3	256	344	768	1032	CoherentMotion_C#v1	1	500
567	1	4	42	2	2	3	3	256	344	768	1032	CoherentMotion_C#v1	1	500
811	1	7	70	2	2	3	3	424	176	1272	528	CoherentMotion_C#v1	1	500
527	1	5	51	3	3	3	3	312	288	936	864	CoherentMotion_C#v1	1	500
574	1	4	42	3	3	3	3	256	344	768	1032	CoherentMotion_C#v1	1	500
671	1	2	23	0	0	3	3	143	457	429	1371	CoherentMotion_C#v1	1	500
526	1	6	61	1	1	3	3	368	232	1104	696	CoherentMotion_C#v1	1	500
2796	1	3	33	0	0	3	3	199	401	597	1203	CoherentMotion_C#v1	1	500
752	1	6	61	1	1	3	3	368	232	1104	696	CoherentMotion_C#v1	1	500
688	0	1	14	2	3	3	3	87	513	261	1539	CoherentMotion_C#v1	1	500
589	1	0	5	0	0	3	3	31	569	93	1707	CoherentMotion_C#v1	1	500
561	1	7	70	2	2	3	3	424	176	1272	528	CoherentMotion_C#v1	1	500
750	0	5	51	2	1	3	3	312	288	936	864	CoherentMotion_C#v1	1	500
1838	1	3	33	0	0	3	3	199	401	597	1203	CoherentMotion_C#v1	1	500
721	1	7	70	0	0	3	3	424	176	1272	528	CoherentMotion_C#v1	1	500
682	0	1	14	2	3	3	3	87	513	261	1539	CoherentMotion_C#v1	1	500
696	0	1	14	0	3	3	3	87	513	261	1539	CoherentMotion_C#v1	1	500
645	1	6	61	3	3	3	3	368	232	1104	696	CoherentMotion_C#v1	1	500
627	1	4	42	0	0	3	3	256	344	768	1032	CoherentMotion_C#v1	1	500
561	0	0	5	2	3	3	3	31	569	93	1707	CoherentMotion_C#v1	1	500
860	0	2	23	0	3	3	3	143	457	429	1371	CoherentMotion_C#v1	1	500
619	1	7	70	0	0	3	3	424	176	1272	528	CoherentMotion_C#v1	1	500
916	1	2	23	0	0	3	3	143	457	429	1371	CoherentMotion_C#v1	1	500
960	1	2	23	1	1	3	3	143	457	429	1371	CoherentMotion_C#v1	1	500
734	1	6	61	3	3	3	3	368	232	1104	696	CoherentMotion_C#v1	1	500
581	1	5	51	3	3	3	3	312	288	936	864	CoherentMotion_C#v1	1	500
577	1	1	14	1	1	3	3	87	513	261	1539	CoherentMotion_C#v1	1	500
808	1	1	14	0	0	3	3	87	513	261	1539	CoherentMotion_C#v1	1	500
638	1	5	51	3	3	3	3	312	288	936	864	CoherentMotion_C#v1	1	500
571	1	7	70	3	3	3	3	424	176	1272	528	CoherentMotion_C#v1	1	500
791	1	0	5	0	0	3	3	31	569	93	1707	CoherentMotion_C#v1	1	500
592	0	1	14	0	2	3	3	87	513	261	1539	CoherentMotion_C#v1	1	500
556	1	3	33	3	3	3	3	199	401	597	1203	CoherentMotion_C#v1	1	500
664	0	6	61	2	1	3	3	368	232	1104	696	CoherentMotion_C#v1	1	500
708	0	2	23	1	3	3	3	143	457	429	1371	CoherentMotion_C#v1	1	500
660	1	7	70	0	0	3	3	424	176	1272	528	CoherentMotion_C#v1	1	500
1451	0	1	14	0	2	3	3	87	513	261	1539	CoherentMotion_C#v1	1	500
731	1	3	33	1	1	3	3	199	401	597	1203	CoherentMotion_C#v1	1	500
629	1	7	70	1	1	3	3	424	176	1272	528	CoherentMotion_C#v1	1	500
688	1	4	42	2	2	3	3	256	344	768	1032	CoherentMotion_C#v1	1	500
638	0	2	23	1	3	3	3	143	457	429	1371	CoherentMotion_C#v1	1	500
644	1	4	42	0	0	3	3	256	344	768	1032	CoherentMotion_C#v1	1	500
682	1	3	33	0	0	3	3	199	401	597	1203	CoherentMotion_C#v1	1	500
872	0	1	14	3	1	3	3	87	513	261	1539	CoherentMotion_C#v1	1	500
667	1	6	61	2	2	3	3	368	232	1104	696	CoherentMotion_C#v1	1	500
631	1	0	5	3	3	3	3	31	569	93	1707	CoherentMotion_C#v1	1	500
671	1	7	70	0	0	3	3	424	176	1272	528	CoherentMotion_C#v1	1	500
600	1	4	42	3	3	3	3	256	344	768	1032	CoherentMotion_C#v1	1	500
776	0	0	5	2	3	3	3	31	569	93	1707	CoherentMotion_C#v1	1	500
673	0	0	5	3	0	3	3	31	569	93	1707	CoherentMotion_C#v1	1	500
839	0	5	51	2	3	3	3	312	288	936	864	CoherentMotion_C#v1	1	500
770	1	5	51	0	0	3	3	312	288	936	864	CoherentMotion_C#v1	1	500
697	1	5	51	0	0	3	3	312	288	936	864	CoherentMotion_C#v1	1	500
634	0	0	5	1	3	3	3	31	569	93	1707	CoherentMotion_C#v1	1	500
543	0	2	23	1	0	3	3	143	457	429	1371	CoherentMotion_C#v1	1	500
714	0	0	5	0	3	3	3	31	569	93	1707	CoherentMotion_C#v1	1	500
625	1	6	61	1	1	3	3	368	232	1104	696	CoherentMotion_C#v1	1	500
1836	0	3	33	1	3	3	3	199	401	597	1203	CoherentMotion_C#v1	1	500
625	1	4	42	3	3	3	3	256	344	768	1032	CoherentMotion_C#v1	1	500
590	0	0	5	1	3	3	3	31	569	93	1707	CoherentMotion_C#v1	1	500
734	1	3	33	1	1	3	3	199	401	597	1203	CoherentMotion_C#v1	1	500
802	1	5	51	1	1	3	3	312	288	936	864	CoherentMotion_C#v1	1	500
802	1	2	23	2	2	3	3	143	457	429	1371	CoherentMotion_C#v1	1	500
628	0	6	61	3	0	3	3	368	232	1104	696	CoherentMotion_C#v1	1	500
586	1	4	42	1	1	3	3	256	344	768	1032	CoherentMotion_C#v1	1	500
590	1	7	70	1	1	3	3	424	176	1272	528	CoherentMotion_C#v1	1	500
778	0	1	14	3	2	3	3	87	513	261	1539	CoherentMotion_C#v1	1	500
775	0	5	51	2	0	3	3	312	288	936	864	CoherentMotion_C#v1	1	500
684	1	3	33	1	1	3	3	199	401	597	1203	CoherentMotion_C#v1	1	500
578	1	7	70	3	3	3	3	424	176	1272	528	CoherentMotion_C#v1	1	500
837	0	0	5	1	2	3	3	31	569	93	1707	CoherentMotion_C#v1	1	500
656	1	6	61	2	2	3	3	368	232	1104	696	CoherentMotion_C#v1	1	500
950	1	3	33	3	3	3	3	199	401	597	1203	CoherentMotion_C#v1	1	500
612	1	7	70	1	1	3	3	424	176	1272	528	CoherentMotion_C#v1	1	500
760	0	2	23	3	2	3	3	143	457	429	1371	CoherentMotion_C#v1	1	500
737	1	4	42	3	3	3	3	256	344	768	1032	CoherentMotion_C#v1	1	500
688	1	5	51	1	1	3	3	312	288	936	864	CoherentMotion_C#v1	1	500
693	1	3	33	0	0	3	3	199	401	597	1203	CoherentMotion_C#v1	1	500
772	0	3	33	0	3	3	3	199	401	597	1203	CoherentMotion_C#v1	1	500
604	1	6	61	2	2	3	3	368	232	1104	696	CoherentMotion_C#v1	1	500
609	1	5	51	1	1	3	3	312	288	936	864	CoherentMotion_C#v1	1	500
685	1	7	70	3	3	3	3	424	176	1272	528	CoherentMotion_C#v1	1	500
748	1	6	61	2	2	3	3	368	232	1104	696	CoherentMotion_C#v1	1	500
538	1	7	70	0	0	3	3	424	176	1272	528	CoherentMotion_C#v1	1	500
704	1	7	70	0	0	3	3	424	176	1272	528	CoherentMotion_C#v1	1	500
543	1	6	61	3	3	3	3	368	232	1104	696	CoherentMotion_C#v1	1	500
897	1	5	51	1	1	3	3	312	288	936	864	CoherentMotion_C#v1	1	500
965	1	1	14	3	3	3	3	87	513	261	1539	CoherentMotion_C#v1	1	500
850	1	5	51	2	2	3	3	312	288	936	864	CoherentMotion_C#v1	1	500
748	0	1	14	2	3	3	3	87	513	261	1539	CoherentMotion_C#v1	1	500
788	0	1	14	2	1	3	3	87	513	261	1539	CoherentMotion_C#v1	1	500
710	0	1	14	1	3	3	3	87	513	261	1539	CoherentMotion_C#v1	1	500
837	1	6	61	1	1	3	3	368	232	1104	696	CoherentMotion_C#v1	1	500
807	0	2	23	1	3	3	3	143	457	429	1371	CoherentMotion_C#v1	1	500
729	1	5	51	2	2	3	3	312	288	936	864	CoherentMotion_C#v1	1	500
1113	0	1	14	0	2	3	3	87	513	261	1539	CoherentMotion_C#v1	1	500
858	0	0	5	3	0	3	3	31	569	93	1707	CoherentMotion_C#v1	1	500
1405	0	1	14	0	2	3	3	87	513	261	1539	CoherentMotion_C#v1	1	500
726	1	6	61	0	0	3	3	368	232	1104	696	CoherentMotion_C#v1	1	500
797	0	1	14	1	3	3	3	87	513	261	1539	CoherentMotion_C#v1	1	500
799	1	7	70	2	2	3	3	424	176	1272	528	CoherentMotion_C#v1	1	500
