# Supplementary material for: The Leuven Embedded Figures Test (L-EFT): measuring perception, intelligence or executive function?
Source: PeerJ. 2018 Mar 26;6:e4524. doi: 10.7717/peerj.4524 (PMC5875396; doi:10.7717/peerj.4524)
Supplement: Supplemental Information 9 [file peerj-06-4524-s009.zip › Study 1/CoherentMotion/121660CoherentMotion.csv]

ReactionTime	Accuracy	CoherenceLevel	CoherenceValue	StimDirection	RespDirection	G_MeanCoherentSpeed	G_MeanRandomSpeed	TotalCoherent	TotalRandom	TotalCoherentSpeed	TotalRandomSpeed	TestID	MainPrac	MotionDuration
4180	0	3	33	0	1	3	3	199	401	597	1203	CoherentMotion_C#v1	0	1000
1859	0	2	23	2	0	3	3	143	457	429	1371	CoherentMotion_C#v1	0	1000
1921	0	1	14	3	0	3	3	87	513	261	1539	CoherentMotion_C#v1	0	1000
1311	0	4	42	2	0	3	3	256	344	768	1032	CoherentMotion_C#v1	0	1000
4917	0	7	70	1	3	3	3	424	176	1272	528	CoherentMotion_C#v1	0	1000
1602	0	2	23	0	3	3	3	143	457	429	1371	CoherentMotion_C#v1	0	1000
1814	1	1	14	0	0	3	3	87	513	261	1539	CoherentMotion_C#v1	0	1000
1624	1	0	5	0	0	3	3	31	569	93	1707	CoherentMotion_C#v1	0	1000
1296	1	6	61	1	1	3	3	368	232	1104	696	CoherentMotion_C#v1	0	1000
1503	1	1	14	0	0	3	3	87	513	261	1539	CoherentMotion_C#v1	0	1000
2146	1	0	5	0	0	3	3	31	569	93	1707	CoherentMotion_C#v1	0	1000
1925	1	4	42	1	1	3	3	256	344	768	1032	CoherentMotion_C#v1	0	1000
1224	1	4	42	1	1	3	3	256	344	768	1032	CoherentMotion_C#v1	0	1000
1217	0	1	14	2	1	3	3	87	513	261	1539	CoherentMotion_C#v1	0	1000
1485	0	3	33	0	1	3	3	199	401	597	1203	CoherentMotion_C#v1	0	1000
1535	1	7	70	1	1	3	3	424	176	1272	528	CoherentMotion_C#v1	0	1000
1412	1	5	51	1	1	3	3	312	288	936	864	CoherentMotion_C#v1	0	1000
1837	1	5	51	3	3	3	3	312	288	936	864	CoherentMotion_C#v1	0	1000
1369	1	5	51	3	3	3	3	312	288	936	864	CoherentMotion_C#v1	0	1000
1407	1	0	5	3	3	3	3	31	569	93	1707	CoherentMotion_C#v1	0	1000
1369	1	4	42	3	3	3	3	256	344	768	1032	CoherentMotion_C#v1	0	1000
1441	1	4	42	1	1	3	3	256	344	768	1032	CoherentMotion_C#v1	0	1000
1331	1	7	70	0	0	3	3	424	176	1272	528	CoherentMotion_C#v1	0	1000
1377	1	7	70	3	3	3	3	424	176	1272	528	CoherentMotion_C#v1	0	1000
1378	0	6	61	2	0	3	3	368	232	1104	696	CoherentMotion_C#v1	0	1000
1338	1	7	70	2	2	3	3	424	176	1272	528	CoherentMotion_C#v1	0	1000
1354	0	0	5	2	3	3	3	31	569	93	1707	CoherentMotion_C#v1	0	1000
1369	1	5	51	1	1	3	3	312	288	936	864	CoherentMotion_C#v1	0	1000
1304	1	7	70	1	1	3	3	424	176	1272	528	CoherentMotion_C#v1	0	1000
1460	1	7	70	3	3	3	3	424	176	1272	528	CoherentMotion_C#v1	0	1000
1297	1	5	51	1	1	3	3	312	288	936	864	CoherentMotion_C#v1	0	1000
1193	0	3	33	0	3	3	3	199	401	597	1203	CoherentMotion_C#v1	0	1000
2165	0	0	5	3	0	3	3	31	569	93	1707	CoherentMotion_C#v1	0	1000
1728	0	0	5	1	2	3	3	31	569	93	1707	CoherentMotion_C#v1	0	1000
1305	1	4	42	3	3	3	3	256	344	768	1032	CoherentMotion_C#v1	0	1000
1096	1	7	70	1	1	3	3	424	176	1272	528	CoherentMotion_C#v1	0	1000
1453	1	2	23	1	1	3	3	143	457	429	1371	CoherentMotion_C#v1	0	1000
2194	0	0	5	0	1	3	3	31	569	93	1707	CoherentMotion_C#v1	0	1000
2048	1	4	42	1	1	3	3	256	344	768	1032	CoherentMotion_C#v1	0	1000
1849	0	2	23	0	1	3	3	143	457	429	1371	CoherentMotion_C#v1	0	1000
1946	0	0	5	2	3	3	3	31	569	93	1707	CoherentMotion_C#v1	0	1000
1373	1	6	61	0	0	3	3	368	232	1104	696	CoherentMotion_C#v1	0	1000
1977	0	0	5	3	0	3	3	31	569	93	1707	CoherentMotion_C#v1	0	1000
1569	1	2	23	1	1	3	3	143	457	429	1371	CoherentMotion_C#v1	0	1000
1963	0	5	51	2	0	3	3	312	288	936	864	CoherentMotion_C#v1	0	1000
1554	0	6	61	2	0	3	3	368	232	1104	696	CoherentMotion_C#v1	0	1000
1470	1	7	70	1	1	3	3	424	176	1272	528	CoherentMotion_C#v1	0	1000
1399	1	6	61	1	1	3	3	368	232	1104	696	CoherentMotion_C#v1	0	1000
1537	0	4	42	1	2	3	3	256	344	768	1032	CoherentMotion_C#v1	0	1000
1662	1	7	70	3	3	3	3	424	176	1272	528	CoherentMotion_C#v1	0	1000
1570	1	1	14	1	1	3	3	87	513	261	1539	CoherentMotion_C#v1	0	1000
2692	1	6	61	2	2	3	3	368	232	1104	696	CoherentMotion_C#v1	0	1000
1293	1	7	70	1	1	3	3	424	176	1272	528	CoherentMotion_C#v1	0	1000
1367	1	7	70	1	1	3	3	424	176	1272	528	CoherentMotion_C#v1	0	1000
1867	1	6	61	2	2	3	3	368	232	1104	696	CoherentMotion_C#v1	0	1000
1692	0	1	14	3	0	3	3	87	513	261	1539	CoherentMotion_C#v1	0	1000
1541	1	3	33	1	1	3	3	199	401	597	1203	CoherentMotion_C#v1	0	1000
1573	1	7	70	0	0	3	3	424	176	1272	528	CoherentMotion_C#v1	0	1000
1571	1	6	61	1	1	3	3	368	232	1104	696	CoherentMotion_C#v1	0	1000
1622	0	5	51	2	3	3	3	312	288	936	864	CoherentMotion_C#v1	0	1000
1870	0	1	14	1	2	3	3	87	513	261	1539	CoherentMotion_C#v1	0	1000
1871	0	2	23	3	1	3	3	143	457	429	1371	CoherentMotion_C#v1	0	1000
1486	1	5	51	0	0	3	3	312	288	936	864	CoherentMotion_C#v1	0	1000
2721	0	0	5	3	1	3	3	31	569	93	1707	CoherentMotion_C#v1	0	1000
1468	1	5	51	3	3	3	3	312	288	936	864	CoherentMotion_C#v1	0	1000
1552	1	4	42	0	0	3	3	256	344	768	1032	CoherentMotion_C#v1	0	1000
1853	0	2	23	2	0	3	3	143	457	429	1371	CoherentMotion_C#v1	0	1000
1521	1	5	51	0	0	3	3	312	288	936	864	CoherentMotion_C#v1	0	1000
1597	1	2	23	3	3	3	3	143	457	429	1371	CoherentMotion_C#v1	0	1000
1924	0	1	14	3	1	3	3	87	513	261	1539	CoherentMotion_C#v1	0	1000
1430	0	0	5	2	0	3	3	31	569	93	1707	CoherentMotion_C#v1	0	1000
1481	0	4	42	3	0	3	3	256	344	768	1032	CoherentMotion_C#v1	0	1000
1388	0	7	70	2	0	3	3	424	176	1272	528	CoherentMotion_C#v1	0	1000
1406	1	5	51	0	0	3	3	312	288	936	864	CoherentMotion_C#v1	0	1000
1544	1	4	42	1	1	3	3	256	344	768	1032	CoherentMotion_C#v1	0	1000
1445	1	7	70	3	3	3	3	424	176	1272	528	CoherentMotion_C#v1	0	1000
1479	0	1	14	2	0	3	3	87	513	261	1539	CoherentMotion_C#v1	0	1000
1745	0	1	14	3	2	3	3	87	513	261	1539	CoherentMotion_C#v1	0	1000
1498	1	5	51	1	1	3	3	312	288	936	864	CoherentMotion_C#v1	0	1000
1550	0	0	5	2	3	3	3	31	569	93	1707	CoherentMotion_C#v1	0	1000
1499	1	4	42	1	1	3	3	256	344	768	1032	CoherentMotion_C#v1	1	500
1072	0	1	14	0	1	3	3	87	513	261	1539	CoherentMotion_C#v1	1	500
1095	0	6	61	2	0	3	3	368	232	1104	696	CoherentMotion_C#v1	1	500
1992	0	3	33	0	2	3	3	199	401	597	1203	CoherentMotion_C#v1	1	500
937	0	5	51	2	0	3	3	312	288	936	864	CoherentMotion_C#v1	1	500
933	1	5	51	0	0	3	3	312	288	936	864	CoherentMotion_C#v1	1	500
993	1	7	70	1	1	3	3	424	176	1272	528	CoherentMotion_C#v1	1	500
825	1	7	70	3	3	3	3	424	176	1272	528	CoherentMotion_C#v1	1	500
755	1	7	70	0	0	3	3	424	176	1272	528	CoherentMotion_C#v1	1	500
922	0	2	23	2	0	3	3	143	457	429	1371	CoherentMotion_C#v1	1	500
1102	0	1	14	3	2	3	3	87	513	261	1539	CoherentMotion_C#v1	1	500
825	1	5	51	0	0	3	3	312	288	936	864	CoherentMotion_C#v1	1	500
946	1	6	61	3	3	3	3	368	232	1104	696	CoherentMotion_C#v1	1	500
999	1	6	61	0	0	3	3	368	232	1104	696	CoherentMotion_C#v1	1	500
974	1	5	51	0	0	3	3	312	288	936	864	CoherentMotion_C#v1	1	500
936	0	3	33	2	0	3	3	199	401	597	1203	CoherentMotion_C#v1	1	500
1033	1	5	51	0	0	3	3	312	288	936	864	CoherentMotion_C#v1	1	500
1352	0	1	14	3	0	3	3	87	513	261	1539	CoherentMotion_C#v1	1	500
1055	1	6	61	1	1	3	3	368	232	1104	696	CoherentMotion_C#v1	1	500
887	0	7	70	2	0	3	3	424	176	1272	528	CoherentMotion_C#v1	1	500
1042	0	3	33	2	0	3	3	199	401	597	1203	CoherentMotion_C#v1	1	500
2139	0	5	51	0	3	3	3	312	288	936	864	CoherentMotion_C#v1	1	500
920	1	5	51	1	1	3	3	312	288	936	864	CoherentMotion_C#v1	1	500
1051	0	0	5	1	2	3	3	31	569	93	1707	CoherentMotion_C#v1	1	500
1026	1	7	70	1	1	3	3	424	176	1272	528	CoherentMotion_C#v1	1	500
1017	1	4	42	3	3	3	3	256	344	768	1032	CoherentMotion_C#v1	1	500
2056	1	3	33	2	2	3	3	199	401	597	1203	CoherentMotion_C#v1	1	500
855	1	4	42	3	3	3	3	256	344	768	1032	CoherentMotion_C#v1	1	500
2130	1	1	14	1	1	3	3	87	513	261	1539	CoherentMotion_C#v1	1	500
1482	1	5	51	0	0	3	3	312	288	936	864	CoherentMotion_C#v1	1	500
2452	1	3	33	0	0	3	3	199	401	597	1203	CoherentMotion_C#v1	1	500
1096	0	6	61	2	0	3	3	368	232	1104	696	CoherentMotion_C#v1	1	500
1024	1	6	61	2	2	3	3	368	232	1104	696	CoherentMotion_C#v1	1	500
1624	0	3	33	0	3	3	3	199	401	597	1203	CoherentMotion_C#v1	1	500
1208	1	7	70	3	3	3	3	424	176	1272	528	CoherentMotion_C#v1	1	500
956	1	6	61	3	3	3	3	368	232	1104	696	CoherentMotion_C#v1	1	500
2768	1	4	42	1	1	3	3	256	344	768	1032	CoherentMotion_C#v1	1	500
6862	1	3	33	3	3	3	3	199	401	597	1203	CoherentMotion_C#v1	1	500
931	1	4	42	1	1	3	3	256	344	768	1032	CoherentMotion_C#v1	1	500
1032	0	0	5	1	0	3	3	31	569	93	1707	CoherentMotion_C#v1	1	500
887	0	1	14	0	3	3	3	87	513	261	1539	CoherentMotion_C#v1	1	500
1170	0	1	14	2	1	3	3	87	513	261	1539	CoherentMotion_C#v1	1	500
885	1	4	42	0	0	3	3	256	344	768	1032	CoherentMotion_C#v1	1	500
1017	0	2	23	2	0	3	3	143	457	429	1371	CoherentMotion_C#v1	1	500
889	1	2	23	3	3	3	3	143	457	429	1371	CoherentMotion_C#v1	1	500
1083	0	3	33	1	3	3	3	199	401	597	1203	CoherentMotion_C#v1	1	500
939	1	5	51	0	0	3	3	312	288	936	864	CoherentMotion_C#v1	1	500
1017	1	2	23	3	3	3	3	143	457	429	1371	CoherentMotion_C#v1	1	500
825	1	7	70	1	1	3	3	424	176	1272	528	CoherentMotion_C#v1	1	500
1083	0	3	33	1	0	3	3	199	401	597	1203	CoherentMotion_C#v1	1	500
1252	1	1	14	2	2	3	3	87	513	261	1539	CoherentMotion_C#v1	1	500
1056	0	4	42	2	0	3	3	256	344	768	1032	CoherentMotion_C#v1	1	500
962	1	6	61	3	3	3	3	368	232	1104	696	CoherentMotion_C#v1	1	500
1022	0	6	61	2	0	3	3	368	232	1104	696	CoherentMotion_C#v1	1	500
1134	1	3	33	0	0	3	3	199	401	597	1203	CoherentMotion_C#v1	1	500
953	1	3	33	1	1	3	3	199	401	597	1203	CoherentMotion_C#v1	1	500
1011	0	6	61	2	0	3	3	368	232	1104	696	CoherentMotion_C#v1	1	500
1027	0	2	23	1	2	3	3	143	457	429	1371	CoherentMotion_C#v1	1	500
962	0	0	5	1	3	3	3	31	569	93	1707	CoherentMotion_C#v1	1	500
921	1	5	51	1	1	3	3	312	288	936	864	CoherentMotion_C#v1	1	500
1076	0	1	14	2	3	3	3	87	513	261	1539	CoherentMotion_C#v1	1	500
1052	0	6	61	0	1	3	3	368	232	1104	696	CoherentMotion_C#v1	1	500
1101	0	7	70	2	0	3	3	424	176	1272	528	CoherentMotion_C#v1	1	500
863	1	7	70	1	1	3	3	424	176	1272	528	CoherentMotion_C#v1	1	500
946	1	6	61	1	1	3	3	368	232	1104	696	CoherentMotion_C#v1	1	500
959	1	7	70	1	1	3	3	424	176	1272	528	CoherentMotion_C#v1	1	500
2661	0	4	42	2	0	3	3	256	344	768	1032	CoherentMotion_C#v1	1	500
927	1	6	61	3	3	3	3	368	232	1104	696	CoherentMotion_C#v1	1	500
1218	1	1	14	2	2	3	3	87	513	261	1539	CoherentMotion_C#v1	1	500
1096	1	3	33	2	2	3	3	199	401	597	1203	CoherentMotion_C#v1	1	500
945	1	7	70	0	0	3	3	424	176	1272	528	CoherentMotion_C#v1	1	500
3702	0	1	14	2	3	3	3	87	513	261	1539	CoherentMotion_C#v1	1	500
1539	1	1	14	0	0	3	3	87	513	261	1539	CoherentMotion_C#v1	1	500
1014	1	2	23	0	0	3	3	143	457	429	1371	CoherentMotion_C#v1	1	500
877	1	3	33	0	0	3	3	199	401	597	1203	CoherentMotion_C#v1	1	500
833	1	7	70	1	1	3	3	424	176	1272	528	CoherentMotion_C#v1	1	500
855	0	5	51	2	0	3	3	312	288	936	864	CoherentMotion_C#v1	1	500
822	1	5	51	1	1	3	3	312	288	936	864	CoherentMotion_C#v1	1	500
1119	1	1	14	0	0	3	3	87	513	261	1539	CoherentMotion_C#v1	1	500
1722	0	2	23	1	2	3	3	143	457	429	1371	CoherentMotion_C#v1	1	500
762	1	4	42	3	3	3	3	256	344	768	1032	CoherentMotion_C#v1	1	500
887	1	7	70	1	1	3	3	424	176	1272	528	CoherentMotion_C#v1	1	500
1165	1	2	23	2	2	3	3	143	457	429	1371	CoherentMotion_C#v1	1	500
1169	0	3	33	1	2	3	3	199	401	597	1203	CoherentMotion_C#v1	1	500
876	0	0	5	0	3	3	3	31	569	93	1707	CoherentMotion_C#v1	1	500
919	1	6	61	0	0	3	3	368	232	1104	696	CoherentMotion_C#v1	1	500
868	1	3	33	1	1	3	3	199	401	597	1203	CoherentMotion_C#v1	1	500
923	1	5	51	3	3	3	3	312	288	936	864	CoherentMotion_C#v1	1	500
988	1	3	33	3	3	3	3	199	401	597	1203	CoherentMotion_C#v1	1	500
947	1	4	42	0	0	3	3	256	344	768	1032	CoherentMotion_C#v1	1	500
1063	1	7	70	2	2	3	3	424	176	1272	528	CoherentMotion_C#v1	1	500
975	0	7	70	2	0	3	3	424	176	1272	528	CoherentMotion_C#v1	1	500
948	1	0	5	1	1	3	3	31	569	93	1707	CoherentMotion_C#v1	1	500
1146	0	4	42	2	3	3	3	256	344	768	1032	CoherentMotion_C#v1	1	500
1220	1	6	61	0	0	3	3	368	232	1104	696	CoherentMotion_C#v1	1	500
821	1	5	51	0	0	3	3	312	288	936	864	CoherentMotion_C#v1	1	500
876	1	6	61	0	0	3	3	368	232	1104	696	CoherentMotion_C#v1	1	500
3101	0	2	23	1	0	3	3	143	457	429	1371	CoherentMotion_C#v1	1	500
867	0	1	14	0	2	3	3	87	513	261	1539	CoherentMotion_C#v1	1	500
1150	0	3	33	0	2	3	3	199	401	597	1203	CoherentMotion_C#v1	1	500
1040	1	2	23	1	1	3	3	143	457	429	1371	CoherentMotion_C#v1	1	500
775	1	5	51	1	1	3	3	312	288	936	864	CoherentMotion_C#v1	1	500
870	0	1	14	0	1	3	3	87	513	261	1539	CoherentMotion_C#v1	1	500
715	1	7	70	3	3	3	3	424	176	1272	528	CoherentMotion_C#v1	1	500
854	0	1	14	3	1	3	3	87	513	261	1539	CoherentMotion_C#v1	1	500
756	0	0	5	2	0	3	3	31	569	93	1707	CoherentMotion_C#v1	1	500
829	0	0	5	2	1	3	3	31	569	93	1707	CoherentMotion_C#v1	1	500
942	1	5	51	1	1	3	3	312	288	936	864	CoherentMotion_C#v1	1	500
1043	1	4	42	0	0	3	3	256	344	768	1032	CoherentMotion_C#v1	1	500
755	1	7	70	3	3	3	3	424	176	1272	528	CoherentMotion_C#v1	1	500
852	0	0	5	1	2	3	3	31	569	93	1707	CoherentMotion_C#v1	1	500
615	1	6	61	1	1	3	3	368	232	1104	696	CoherentMotion_C#v1	1	500
988	1	0	5	2	2	3	3	31	569	93	1707	CoherentMotion_C#v1	1	500
810	1	6	61	2	2	3	3	368	232	1104	696	CoherentMotion_C#v1	1	500
964	0	4	42	2	0	3	3	256	344	768	1032	CoherentMotion_C#v1	1	500
870	1	5	51	2	2	3	3	312	288	936	864	CoherentMotion_C#v1	1	500
781	1	4	42	1	1	3	3	256	344	768	1032	CoherentMotion_C#v1	1	500
793	1	4	42	1	1	3	3	256	344	768	1032	CoherentMotion_C#v1	1	500
734	1	5	51	0	0	3	3	312	288	936	864	CoherentMotion_C#v1	1	500
878	0	0	5	3	2	3	3	31	569	93	1707	CoherentMotion_C#v1	1	500
906	0	1	14	0	2	3	3	87	513	261	1539	CoherentMotion_C#v1	1	500
1014	0	0	5	3	2	3	3	31	569	93	1707	CoherentMotion_C#v1	1	500
957	0	2	23	2	0	3	3	143	457	429	1371	CoherentMotion_C#v1	1	500
706	1	5	51	1	1	3	3	312	288	936	864	CoherentMotion_C#v1	1	500
1034	0	1	14	0	1	3	3	87	513	261	1539	CoherentMotion_C#v1	1	500
1025	0	6	61	0	3	3	3	368	232	1104	696	CoherentMotion_C#v1	1	500
1563	0	1	14	2	3	3	3	87	513	261	1539	CoherentMotion_C#v1	1	500
716	1	7	70	2	2	3	3	424	176	1272	528	CoherentMotion_C#v1	1	500
770	1	4	42	1	1	3	3	256	344	768	1032	CoherentMotion_C#v1	1	500
836	1	6	61	2	2	3	3	368	232	1104	696	CoherentMotion_C#v1	1	500
799	1	4	42	2	2	3	3	256	344	768	1032	CoherentMotion_C#v1	1	500
2824	1	3	33	3	3	3	3	199	401	597	1203	CoherentMotion_C#v1	1	500
950	0	0	5	2	3	3	3	31	569	93	1707	CoherentMotion_C#v1	1	500
1143	0	1	14	0	1	3	3	87	513	261	1539	CoherentMotion_C#v1	1	500
851	1	7	70	3	3	3	3	424	176	1272	528	CoherentMotion_C#v1	1	500
943	0	4	42	0	2	3	3	256	344	768	1032	CoherentMotion_C#v1	1	500
980	1	5	51	1	1	3	3	312	288	936	864	CoherentMotion_C#v1	1	500
1003	0	2	23	1	0	3	3	143	457	429	1371	CoherentMotion_C#v1	1	500
849	1	4	42	3	3	3	3	256	344	768	1032	CoherentMotion_C#v1	1	500
1196	1	1	14	1	1	3	3	87	513	261	1539	CoherentMotion_C#v1	1	500
2760	0	5	51	0	3	3	3	312	288	936	864	CoherentMotion_C#v1	1	500
800	0	2	23	2	1	3	3	143	457	429	1371	CoherentMotion_C#v1	1	500
723	1	0	5	0	0	3	3	31	569	93	1707	CoherentMotion_C#v1	1	500
797	1	3	33	1	1	3	3	199	401	597	1203	CoherentMotion_C#v1	1	500
782	1	7	70	3	3	3	3	424	176	1272	528	CoherentMotion_C#v1	1	500
942	0	0	5	3	1	3	3	31	569	93	1707	CoherentMotion_C#v1	1	500
635	1	7	70	2	2	3	3	424	176	1272	528	CoherentMotion_C#v1	1	500
647	1	5	51	2	2	3	3	312	288	936	864	CoherentMotion_C#v1	1	500
903	0	3	33	0	2	3	3	199	401	597	1203	CoherentMotion_C#v1	1	500
643	1	6	61	1	1	3	3	368	232	1104	696	CoherentMotion_C#v1	1	500
784	1	5	51	0	0	3	3	312	288	936	864	CoherentMotion_C#v1	1	500
799	1	5	51	2	2	3	3	312	288	936	864	CoherentMotion_C#v1	1	500
866	1	2	23	1	1	3	3	143	457	429	1371	CoherentMotion_C#v1	1	500
777	1	3	33	1	1	3	3	199	401	597	1203	CoherentMotion_C#v1	1	500
1078	0	1	14	1	0	3	3	87	513	261	1539	CoherentMotion_C#v1	1	500
862	1	3	33	2	2	3	3	199	401	597	1203	CoherentMotion_C#v1	1	500
778	1	6	61	3	3	3	3	368	232	1104	696	CoherentMotion_C#v1	1	500
835	0	6	61	2	1	3	3	368	232	1104	696	CoherentMotion_C#v1	1	500
734	1	7	70	1	1	3	3	424	176	1272	528	CoherentMotion_C#v1	1	500
765	1	7	70	2	2	3	3	424	176	1272	528	CoherentMotion_C#v1	1	500
878	1	2	23	3	3	3	3	143	457	429	1371	CoherentMotion_C#v1	1	500
856	0	2	23	0	2	3	3	143	457	429	1371	CoherentMotion_C#v1	1	500
787	1	5	51	1	1	3	3	312	288	936	864	CoherentMotion_C#v1	1	500
980	0	2	23	0	1	3	3	143	457	429	1371	CoherentMotion_C#v1	1	500
1018	0	0	5	3	2	3	3	31	569	93	1707	CoherentMotion_C#v1	1	500
689	1	6	61	1	1	3	3	368	232	1104	696	CoherentMotion_C#v1	1	500
854	0	2	23	2	3	3	3	143	457	429	1371	CoherentMotion_C#v1	1	500
970	0	4	42	2	1	3	3	256	344	768	1032	CoherentMotion_C#v1	1	500
801	1	6	61	2	2	3	3	368	232	1104	696	CoherentMotion_C#v1	1	500
737	1	7	70	3	3	3	3	424	176	1272	528	CoherentMotion_C#v1	1	500
768	1	6	61	3	3	3	3	368	232	1104	696	CoherentMotion_C#v1	1	500
929	1	4	42	2	2	3	3	256	344	768	1032	CoherentMotion_C#v1	1	500
942	0	1	14	0	1	3	3	87	513	261	1539	CoherentMotion_C#v1	1	500
898	1	0	5	0	0	3	3	31	569	93	1707	CoherentMotion_C#v1	1	500
999	0	0	5	1	0	3	3	31	569	93	1707	CoherentMotion_C#v1	1	500
789	1	5	51	3	3	3	3	312	288	936	864	CoherentMotion_C#v1	1	500
894	1	6	61	3	3	3	3	368	232	1104	696	CoherentMotion_C#v1	1	500
811	1	2	23	1	1	3	3	143	457	429	1371	CoherentMotion_C#v1	1	500
865	0	3	33	2	0	3	3	199	401	597	1203	CoherentMotion_C#v1	1	500
725	1	7	70	3	3	3	3	424	176	1272	528	CoherentMotion_C#v1	1	500
781	1	4	42	1	1	3	3	256	344	768	1032	CoherentMotion_C#v1	1	500
1520	0	0	5	0	3	3	3	31	569	93	1707	CoherentMotion_C#v1	1	500
931	1	4	42	1	1	3	3	256	344	768	1032	CoherentMotion_C#v1	1	500
992	0	0	5	1	0	3	3	31	569	93	1707	CoherentMotion_C#v1	1	500
951	1	5	51	2	2	3	3	312	288	936	864	CoherentMotion_C#v1	1	500
1980	0	1	14	2	0	3	3	87	513	261	1539	CoherentMotion_C#v1	1	500
916	0	2	23	2	1	3	3	143	457	429	1371	CoherentMotion_C#v1	1	500
817	1	6	61	1	1	3	3	368	232	1104	696	CoherentMotion_C#v1	1	500
1034	0	2	23	2	0	3	3	143	457	429	1371	CoherentMotion_C#v1	1	500
930	1	1	14	1	1	3	3	87	513	261	1539	CoherentMotion_C#v1	1	500
862	0	0	5	3	1	3	3	31	569	93	1707	CoherentMotion_C#v1	1	500
810	1	4	42	1	1	3	3	256	344	768	1032	CoherentMotion_C#v1	1	500
1672	1	2	23	0	0	3	3	143	457	429	1371	CoherentMotion_C#v1	1	500
891	1	6	61	3	3	3	3	368	232	1104	696	CoherentMotion_C#v1	1	500
895	1	5	51	0	0	3	3	312	288	936	864	CoherentMotion_C#v1	1	500
891	0	3	33	2	3	3	3	199	401	597	1203	CoherentMotion_C#v1	1	500
850	1	0	5	1	1	3	3	31	569	93	1707	CoherentMotion_C#v1	1	500
728	1	6	61	1	1	3	3	368	232	1104	696	CoherentMotion_C#v1	1	500
841	1	2	23	1	1	3	3	143	457	429	1371	CoherentMotion_C#v1	1	500
983	0	5	51	3	1	3	3	312	288	936	864	CoherentMotion_C#v1	1	500
1002	0	2	23	2	1	3	3	143	457	429	1371	CoherentMotion_C#v1	1	500
806	0	1	14	2	1	3	3	87	513	261	1539	CoherentMotion_C#v1	1	500
778	1	7	70	0	0	3	3	424	176	1272	528	CoherentMotion_C#v1	1	500
842	1	4	42	3	3	3	3	256	344	768	1032	CoherentMotion_C#v1	1	500
859	1	3	33	3	3	3	3	199	401	597	1203	CoherentMotion_C#v1	1	500
1062	1	0	5	0	0	3	3	31	569	93	1707	CoherentMotion_C#v1	1	500
1034	0	0	5	2	0	3	3	31	569	93	1707	CoherentMotion_C#v1	1	500
870	1	2	23	0	0	3	3	143	457	429	1371	CoherentMotion_C#v1	1	500
804	1	3	33	3	3	3	3	199	401	597	1203	CoherentMotion_C#v1	1	500
1246	1	1	14	1	1	3	3	87	513	261	1539	CoherentMotion_C#v1	1	500
915	1	2	23	2	2	3	3	143	457	429	1371	CoherentMotion_C#v1	1	500
819	1	0	5	2	2	3	3	31	569	93	1707	CoherentMotion_C#v1	1	500
757	1	5	51	2	2	3	3	312	288	936	864	CoherentMotion_C#v1	1	500
858	1	6	61	0	0	3	3	368	232	1104	696	CoherentMotion_C#v1	1	500
1236	0	1	14	2	1	3	3	87	513	261	1539	CoherentMotion_C#v1	1	500
846	1	7	70	2	2	3	3	424	176	1272	528	CoherentMotion_C#v1	1	500
740	1	7	70	1	1	3	3	424	176	1272	528	CoherentMotion_C#v1	1	500
796	1	7	70	2	2	3	3	424	176	1272	528	CoherentMotion_C#v1	1	500
718	1	6	61	1	1	3	3	368	232	1104	696	CoherentMotion_C#v1	1	500
981	0	0	5	1	3	3	3	31	569	93	1707	CoherentMotion_C#v1	1	500
769	1	7	70	3	3	3	3	424	176	1272	528	CoherentMotion_C#v1	1	500
1026	1	2	23	2	2	3	3	143	457	429	1371	CoherentMotion_C#v1	1	500
822	1	6	61	0	0	3	3	368	232	1104	696	CoherentMotion_C#v1	1	500
896	0	0	5	0	2	3	3	31	569	93	1707	CoherentMotion_C#v1	1	500
807	1	6	61	0	0	3	3	368	232	1104	696	CoherentMotion_C#v1	1	500
888	1	4	42	2	2	3	3	256	344	768	1032	CoherentMotion_C#v1	1	500
734	1	4	42	1	1	3	3	256	344	768	1032	CoherentMotion_C#v1	1	500
1206	1	7	70	3	3	3	3	424	176	1272	528	CoherentMotion_C#v1	1	500
993	0	5	51	1	3	3	3	312	288	936	864	CoherentMotion_C#v1	1	500
766	1	5	51	0	0	3	3	312	288	936	864	CoherentMotion_C#v1	1	500
1023	1	3	33	3	3	3	3	199	401	597	1203	CoherentMotion_C#v1	1	500
1078	1	2	23	1	1	3	3	143	457	429	1371	CoherentMotion_C#v1	1	500
1006	0	1	14	2	3	3	3	87	513	261	1539	CoherentMotion_C#v1	1	500
958	1	4	42	2	2	3	3	256	344	768	1032	CoherentMotion_C#v1	1	500
1092	0	2	23	1	2	3	3	143	457	429	1371	CoherentMotion_C#v1	1	500
968	0	4	42	0	1	3	3	256	344	768	1032	CoherentMotion_C#v1	1	500
923	1	7	70	2	2	3	3	424	176	1272	528	CoherentMotion_C#v1	1	500
1038	1	7	70	0	0	3	3	424	176	1272	528	CoherentMotion_C#v1	1	500
1053	1	3	33	0	0	3	3	199	401	597	1203	CoherentMotion_C#v1	1	500
877	0	1	14	3	2	3	3	87	513	261	1539	CoherentMotion_C#v1	1	500
850	0	3	33	1	0	3	3	199	401	597	1203	CoherentMotion_C#v1	1	500
804	0	3	33	0	1	3	3	199	401	597	1203	CoherentMotion_C#v1	1	500
838	1	5	51	3	3	3	3	312	288	936	864	CoherentMotion_C#v1	1	500
800	1	6	61	1	1	3	3	368	232	1104	696	CoherentMotion_C#v1	1	500
890	1	6	61	2	2	3	3	368	232	1104	696	CoherentMotion_C#v1	1	500
982	0	1	14	3	0	3	3	87	513	261	1539	CoherentMotion_C#v1	1	500
768	1	1	14	3	3	3	3	87	513	261	1539	CoherentMotion_C#v1	1	500
776	1	7	70	1	1	3	3	424	176	1272	528	CoherentMotion_C#v1	1	500
1034	1	4	42	2	2	3	3	256	344	768	1032	CoherentMotion_C#v1	1	500
684	1	5	51	3	3	3	3	312	288	936	864	CoherentMotion_C#v1	1	500
1234	1	0	5	0	0	3	3	31	569	93	1707	CoherentMotion_C#v1	1	500
879	1	2	23	3	3	3	3	143	457	429	1371	CoherentMotion_C#v1	1	500
849	1	3	33	1	1	3	3	199	401	597	1203	CoherentMotion_C#v1	1	500
1045	0	3	33	2	1	3	3	199	401	597	1203	CoherentMotion_C#v1	1	500
1174	0	6	61	0	3	3	3	368	232	1104	696	CoherentMotion_C#v1	1	500
1088	0	1	14	2	1	3	3	87	513	261	1539	CoherentMotion_C#v1	1	500
1018	0	1	14	1	3	3	3	87	513	261	1539	CoherentMotion_C#v1	1	500
1056	1	1	14	2	2	3	3	87	513	261	1539	CoherentMotion_C#v1	1	500
753	1	3	33	2	2	3	3	199	401	597	1203	CoherentMotion_C#v1	1	500
962	1	5	51	3	3	3	3	312	288	936	864	CoherentMotion_C#v1	1	500
976	1	7	70	0	0	3	3	424	176	1272	528	CoherentMotion_C#v1	1	500
1117	1	7	70	2	2	3	3	424	176	1272	528	CoherentMotion_C#v1	1	500
1801	0	5	51	2	0	3	3	312	288	936	864	CoherentMotion_C#v1	1	500
716	1	1	14	1	1	3	3	87	513	261	1539	CoherentMotion_C#v1	1	500
743	1	7	70	0	0	3	3	424	176	1272	528	CoherentMotion_C#v1	1	500
586	1	1	14	0	0	3	3	87	513	261	1539	CoherentMotion_C#v1	1	500
1862	1	3	33	1	1	3	3	199	401	597	1203	CoherentMotion_C#v1	1	500
1060	0	4	42	2	0	3	3	256	344	768	1032	CoherentMotion_C#v1	1	500
852	1	4	42	0	0	3	3	256	344	768	1032	CoherentMotion_C#v1	1	500
775	1	4	42	0	0	3	3	256	344	768	1032	CoherentMotion_C#v1	1	500
1159	1	4	42	1	1	3	3	256	344	768	1032	CoherentMotion_C#v1	1	500
1467	0	0	5	1	0	3	3	31	569	93	1707	CoherentMotion_C#v1	1	500
737	1	2	23	0	0	3	3	143	457	429	1371	CoherentMotion_C#v1	1	500
629	1	7	70	1	1	3	3	424	176	1272	528	CoherentMotion_C#v1	1	500
833	0	2	23	0	1	3	3	143	457	429	1371	CoherentMotion_C#v1	1	500
796	1	7	70	1	1	3	3	424	176	1272	528	CoherentMotion_C#v1	1	500
981	1	2	23	1	1	3	3	143	457	429	1371	CoherentMotion_C#v1	1	500
1388	0	5	51	0	3	3	3	312	288	936	864	CoherentMotion_C#v1	1	500
811	1	3	33	0	0	3	3	199	401	597	1203	CoherentMotion_C#v1	1	500
782	0	3	33	1	0	3	3	199	401	597	1203	CoherentMotion_C#v1	1	500
965	1	6	61	1	1	3	3	368	232	1104	696	CoherentMotion_C#v1	1	500
820	0	4	42	2	3	3	3	256	344	768	1032	CoherentMotion_C#v1	1	500
597	1	4	42	1	1	3	3	256	344	768	1032	CoherentMotion_C#v1	1	500
882	0	1	14	3	1	3	3	87	513	261	1539	CoherentMotion_C#v1	1	500
1308	1	5	51	1	1	3	3	312	288	936	864	CoherentMotion_C#v1	1	500
850	0	0	5	0	3	3	3	31	569	93	1707	CoherentMotion_C#v1	1	500
775	1	5	51	1	1	3	3	312	288	936	864	CoherentMotion_C#v1	1	500
836	1	5	51	3	3	3	3	312	288	936	864	CoherentMotion_C#v1	1	500
818	0	3	33	2	1	3	3	199	401	597	1203	CoherentMotion_C#v1	1	500
860	0	2	23	1	3	3	3	143	457	429	1371	CoherentMotion_C#v1	1	500
942	0	7	70	1	2	3	3	424	176	1272	528	CoherentMotion_C#v1	1	500
1075	0	4	42	1	0	3	3	256	344	768	1032	CoherentMotion_C#v1	1	500
907	1	7	70	0	0	3	3	424	176	1272	528	CoherentMotion_C#v1	1	500
1247	0	2	23	3	0	3	3	143	457	429	1371	CoherentMotion_C#v1	1	500
1277	0	5	51	1	2	3	3	312	288	936	864	CoherentMotion_C#v1	1	500
2681	1	7	70	3	3	3	3	424	176	1272	528	CoherentMotion_C#v1	1	500
941	1	6	61	3	3	3	3	368	232	1104	696	CoherentMotion_C#v1	1	500
801	1	3	33	1	1	3	3	199	401	597	1203	CoherentMotion_C#v1	1	500
905	1	5	51	1	1	3	3	312	288	936	864	CoherentMotion_C#v1	1	500
710	1	6	61	1	1	3	3	368	232	1104	696	CoherentMotion_C#v1	1	500
941	0	0	5	3	0	3	3	31	569	93	1707	CoherentMotion_C#v1	1	500
707	1	6	61	3	3	3	3	368	232	1104	696	CoherentMotion_C#v1	1	500
1034	0	1	14	3	0	3	3	87	513	261	1539	CoherentMotion_C#v1	1	500
601	1	7	70	3	3	3	3	424	176	1272	528	CoherentMotion_C#v1	1	500
615	1	3	33	3	3	3	3	199	401	597	1203	CoherentMotion_C#v1	1	500
596	0	6	61	2	0	3	3	368	232	1104	696	CoherentMotion_C#v1	1	500
936	1	5	51	0	0	3	3	312	288	936	864	CoherentMotion_C#v1	1	500
900	0	0	5	1	3	3	3	31	569	93	1707	CoherentMotion_C#v1	1	500
919	1	0	5	1	1	3	3	31	569	93	1707	CoherentMotion_C#v1	1	500
769	1	2	23	3	3	3	3	143	457	429	1371	CoherentMotion_C#v1	1	500
898	0	1	14	1	0	3	3	87	513	261	1539	CoherentMotion_C#v1	1	500
1018	1	1	14	2	2	3	3	87	513	261	1539	CoherentMotion_C#v1	1	500
864	0	0	5	1	2	3	3	31	569	93	1707	CoherentMotion_C#v1	1	500
796	1	5	51	0	0	3	3	312	288	936	864	CoherentMotion_C#v1	1	500
1089	0	1	14	2	1	3	3	87	513	261	1539	CoherentMotion_C#v1	1	500
794	0	3	33	0	2	3	3	199	401	597	1203	CoherentMotion_C#v1	1	500
791	1	5	51	0	0	3	3	312	288	936	864	CoherentMotion_C#v1	1	500
784	0	0	5	3	0	3	3	31	569	93	1707	CoherentMotion_C#v1	1	500
865	0	0	5	1	0	3	3	31	569	93	1707	CoherentMotion_C#v1	1	500
820	1	4	42	1	1	3	3	256	344	768	1032	CoherentMotion_C#v1	1	500
837	1	3	33	1	1	3	3	199	401	597	1203	CoherentMotion_C#v1	1	500
711	0	1	14	3	1	3	3	87	513	261	1539	CoherentMotion_C#v1	1	500
840	1	4	42	1	1	3	3	256	344	768	1032	CoherentMotion_C#v1	1	500
838	1	3	33	0	0	3	3	199	401	597	1203	CoherentMotion_C#v1	1	500
741	0	1	14	2	1	3	3	87	513	261	1539	CoherentMotion_C#v1	1	500
701	1	7	70	0	0	3	3	424	176	1272	528	CoherentMotion_C#v1	1	500
922	1	4	42	3	3	3	3	256	344	768	1032	CoherentMotion_C#v1	1	500
1823	0	2	23	3	2	3	3	143	457	429	1371	CoherentMotion_C#v1	1	500
698	1	2	23	1	1	3	3	143	457	429	1371	CoherentMotion_C#v1	1	500
526	1	3	33	1	1	3	3	199	401	597	1203	CoherentMotion_C#v1	1	500
1556	0	0	5	2	1	3	3	31	569	93	1707	CoherentMotion_C#v1	1	500
712	1	4	42	3	3	3	3	256	344	768	1032	CoherentMotion_C#v1	1	500
1080	0	0	5	3	1	3	3	31	569	93	1707	CoherentMotion_C#v1	1	500
801	1	0	5	3	3	3	3	31	569	93	1707	CoherentMotion_C#v1	1	500
710	1	6	61	3	3	3	3	368	232	1104	696	CoherentMotion_C#v1	1	500
713	0	2	23	2	3	3	3	143	457	429	1371	CoherentMotion_C#v1	1	500
1096	0	1	14	3	2	3	3	87	513	261	1539	CoherentMotion_C#v1	1	500
760	1	6	61	2	2	3	3	368	232	1104	696	CoherentMotion_C#v1	1	500
682	0	2	23	0	2	3	3	143	457	429	1371	CoherentMotion_C#v1	1	500
1253	0	0	5	3	0	3	3	31	569	93	1707	CoherentMotion_C#v1	1	500
734	1	3	33	0	0	3	3	199	401	597	1203	CoherentMotion_C#v1	1	500
789	0	4	42	3	0	3	3	256	344	768	1032	CoherentMotion_C#v1	1	500
1183	0	5	51	2	0	3	3	312	288	936	864	CoherentMotion_C#v1	1	500
952	1	5	51	2	2	3	3	312	288	936	864	CoherentMotion_C#v1	1	500
789	1	3	33	1	1	3	3	199	401	597	1203	CoherentMotion_C#v1	1	500
798	0	4	42	2	0	3	3	256	344	768	1032	CoherentMotion_C#v1	1	500
832	1	0	5	0	0	3	3	31	569	93	1707	CoherentMotion_C#v1	1	500
748	1	7	70	1	1	3	3	424	176	1272	528	CoherentMotion_C#v1	1	500
916	0	2	23	2	3	3	3	143	457	429	1371	CoherentMotion_C#v1	1	500
792	1	4	42	3	3	3	3	256	344	768	1032	CoherentMotion_C#v1	1	500
1657	1	1	14	0	0	3	3	87	513	261	1539	CoherentMotion_C#v1	1	500
842	1	3	33	0	0	3	3	199	401	597	1203	CoherentMotion_C#v1	1	500
723	0	0	5	1	0	3	3	31	569	93	1707	CoherentMotion_C#v1	1	500
616	0	3	33	1	0	3	3	199	401	597	1203	CoherentMotion_C#v1	1	500
1015	0	0	5	0	3	3	3	31	569	93	1707	CoherentMotion_C#v1	1	500
733	0	2	23	0	1	3	3	143	457	429	1371	CoherentMotion_C#v1	1	500
602	0	0	5	3	1	3	3	31	569	93	1707	CoherentMotion_C#v1	1	500
811	0	2	23	3	1	3	3	143	457	429	1371	CoherentMotion_C#v1	1	500
1612	0	3	33	3	2	3	3	199	401	597	1203	CoherentMotion_C#v1	1	500
730	1	6	61	3	3	3	3	368	232	1104	696	CoherentMotion_C#v1	1	500
939	0	3	33	0	3	3	3	199	401	597	1203	CoherentMotion_C#v1	1	500
934	0	1	14	3	1	3	3	87	513	261	1539	CoherentMotion_C#v1	1	500
787	0	0	5	0	2	3	3	31	569	93	1707	CoherentMotion_C#v1	1	500
725	0	0	5	1	0	3	3	31	569	93	1707	CoherentMotion_C#v1	1	500
987	1	7	70	0	0	3	3	424	176	1272	528	CoherentMotion_C#v1	1	500
715	1	2	23	0	0	3	3	143	457	429	1371	CoherentMotion_C#v1	1	500
1447	0	2	23	3	0	3	3	143	457	429	1371	CoherentMotion_C#v1	1	500
723	0	0	5	2	3	3	3	31	569	93	1707	CoherentMotion_C#v1	1	500
659	1	6	61	1	1	3	3	368	232	1104	696	CoherentMotion_C#v1	1	500
730	0	6	61	2	0	3	3	368	232	1104	696	CoherentMotion_C#v1	1	500
774	1	0	5	0	0	3	3	31	569	93	1707	CoherentMotion_C#v1	1	500
766	1	4	42	1	1	3	3	256	344	768	1032	CoherentMotion_C#v1	1	500
1178	0	0	5	1	0	3	3	31	569	93	1707	CoherentMotion_C#v1	1	500
630	1	6	61	3	3	3	3	368	232	1104	696	CoherentMotion_C#v1	1	500
775	0	2	23	2	0	3	3	143	457	429	1371	CoherentMotion_C#v1	1	500
612	0	7	70	0	1	3	3	424	176	1272	528	CoherentMotion_C#v1	1	500
745	1	5	51	1	1	3	3	312	288	936	864	CoherentMotion_C#v1	1	500
777	1	3	33	3	3	3	3	199	401	597	1203	CoherentMotion_C#v1	1	500
850	1	5	51	0	0	3	3	312	288	936	864	CoherentMotion_C#v1	1	500
812	0	0	5	2	1	3	3	31	569	93	1707	CoherentMotion_C#v1	1	500
582	0	1	14	1	3	3	3	87	513	261	1539	CoherentMotion_C#v1	1	500
1049	0	1	14	0	1	3	3	87	513	261	1539	CoherentMotion_C#v1	1	500
825	1	6	61	0	0	3	3	368	232	1104	696	CoherentMotion_C#v1	1	500
666	0	7	70	1	2	3	3	424	176	1272	528	CoherentMotion_C#v1	1	500
1446	0	1	14	3	2	3	3	87	513	261	1539	CoherentMotion_C#v1	1	500
1162	1	6	61	1	1	3	3	368	232	1104	696	CoherentMotion_C#v1	1	500
1029	0	2	23	0	2	3	3	143	457	429	1371	CoherentMotion_C#v1	1	500
610	0	2	23	3	1	3	3	143	457	429	1371	CoherentMotion_C#v1	1	500
689	1	4	42	3	3	3	3	256	344	768	1032	CoherentMotion_C#v1	1	500
729	0	0	5	3	1	3	3	31	569	93	1707	CoherentMotion_C#v1	1	500
1174	1	2	23	2	2	3	3	143	457	429	1371	CoherentMotion_C#v1	1	500
811	1	2	23	0	0	3	3	143	457	429	1371	CoherentMotion_C#v1	1	500
820	0	4	42	2	1	3	3	256	344	768	1032	CoherentMotion_C#v1	1	500
534	0	4	42	2	0	3	3	256	344	768	1032	CoherentMotion_C#v1	1	500
544	1	7	70	0	0	3	3	424	176	1272	528	CoherentMotion_C#v1	1	500
730	1	5	51	3	3	3	3	312	288	936	864	CoherentMotion_C#v1	1	500
599	1	4	42	1	1	3	3	256	344	768	1032	CoherentMotion_C#v1	1	500
1056	1	7	70	2	2	3	3	424	176	1272	528	CoherentMotion_C#v1	1	500
688	1	4	42	0	0	3	3	256	344	768	1032	CoherentMotion_C#v1	1	500
919	0	1	14	3	1	3	3	87	513	261	1539	CoherentMotion_C#v1	1	500
