# Supplementary material for: The Leuven Embedded Figures Test (L-EFT): measuring perception, intelligence or executive function?
Source: PeerJ. 2018 Mar 26;6:e4524. doi: 10.7717/peerj.4524 (PMC5875396; doi:10.7717/peerj.4524)
Supplement: Supplemental Information 9 [file peerj-06-4524-s009.zip › Study 1/CoherentMotion/121690CoherentMotion.csv]

ReactionTime	Accuracy	CoherenceLevel	CoherenceValue	StimDirection	RespDirection	G_MeanCoherentSpeed	G_MeanRandomSpeed	TotalCoherent	TotalRandom	TotalCoherentSpeed	TotalRandomSpeed	TestID	MainPrac	MotionDuration
1353	1	5	51	3	3	3	3	312	288	936	864	CoherentMotion_C#v1	0	1000
5154	1	2	23	2	2	3	3	143	457	429	1371	CoherentMotion_C#v1	0	1000
1212	0	2	23	0	1	3	3	143	457	429	1371	CoherentMotion_C#v1	0	1000
14379	1	2	23	3	3	3	3	143	457	429	1371	CoherentMotion_C#v1	0	1000
16653	1	5	51	3	3	3	3	312	288	936	864	CoherentMotion_C#v1	0	1000
3453	1	6	61	3	3	3	3	368	232	1104	696	CoherentMotion_C#v1	0	1000
2659	0	0	5	3	0	3	3	31	569	93	1707	CoherentMotion_C#v1	0	1000
2684	0	4	42	3	2	3	3	256	344	768	1032	CoherentMotion_C#v1	0	1000
1832	0	0	5	2	1	3	3	31	569	93	1707	CoherentMotion_C#v1	0	1000
1808	1	4	42	1	1	3	3	256	344	768	1032	CoherentMotion_C#v1	0	1000
8054	1	3	33	1	1	3	3	199	401	597	1203	CoherentMotion_C#v1	0	1000
1306	1	7	70	2	2	3	3	424	176	1272	528	CoherentMotion_C#v1	0	1000
1384	1	3	33	1	1	3	3	199	401	597	1203	CoherentMotion_C#v1	0	1000
6692	1	5	51	2	2	3	3	312	288	936	864	CoherentMotion_C#v1	0	1000
1991	1	2	23	1	1	3	3	143	457	429	1371	CoherentMotion_C#v1	0	1000
2112	0	2	23	2	3	3	3	143	457	429	1371	CoherentMotion_C#v1	0	1000
2051	1	0	5	2	2	3	3	31	569	93	1707	CoherentMotion_C#v1	0	1000
1390	0	0	5	1	0	3	3	31	569	93	1707	CoherentMotion_C#v1	0	1000
8677	0	3	33	1	0	3	3	199	401	597	1203	CoherentMotion_C#v1	0	1000
2149	1	4	42	0	0	3	3	256	344	768	1032	CoherentMotion_C#v1	0	1000
1621	1	0	5	3	3	3	3	31	569	93	1707	CoherentMotion_C#v1	0	1000
1308	1	1	14	1	1	3	3	87	513	261	1539	CoherentMotion_C#v1	0	1000
5578	1	2	23	2	2	3	3	143	457	429	1371	CoherentMotion_C#v1	0	1000
2085	1	2	23	1	1	3	3	143	457	429	1371	CoherentMotion_C#v1	0	1000
1768	1	1	14	3	3	3	3	87	513	261	1539	CoherentMotion_C#v1	0	1000
1392	1	5	51	3	3	3	3	312	288	936	864	CoherentMotion_C#v1	0	1000
1451	1	2	23	1	1	3	3	143	457	429	1371	CoherentMotion_C#v1	0	1000
2053	1	7	70	2	2	3	3	424	176	1272	528	CoherentMotion_C#v1	0	1000
2359	0	0	5	2	0	3	3	31	569	93	1707	CoherentMotion_C#v1	0	1000
1649	1	0	5	1	1	3	3	31	569	93	1707	CoherentMotion_C#v1	0	1000
1440	1	5	51	3	3	3	3	312	288	936	864	CoherentMotion_C#v1	0	1000
1714	1	3	33	1	1	3	3	199	401	597	1203	CoherentMotion_C#v1	0	1000
2137	0	1	14	1	2	3	3	87	513	261	1539	CoherentMotion_C#v1	0	1000
1390	1	7	70	3	3	3	3	424	176	1272	528	CoherentMotion_C#v1	0	1000
1798	1	6	61	1	1	3	3	368	232	1104	696	CoherentMotion_C#v1	0	1000
2570	0	1	14	2	0	3	3	87	513	261	1539	CoherentMotion_C#v1	0	1000
1586	1	3	33	2	2	3	3	199	401	597	1203	CoherentMotion_C#v1	0	1000
1585	1	3	33	0	0	3	3	199	401	597	1203	CoherentMotion_C#v1	0	1000
1516	1	6	61	1	1	3	3	368	232	1104	696	CoherentMotion_C#v1	0	1000
1560	1	2	23	0	0	3	3	143	457	429	1371	CoherentMotion_C#v1	0	1000
1950	1	3	33	3	3	3	3	199	401	597	1203	CoherentMotion_C#v1	0	1000
4524	1	3	33	2	2	3	3	199	401	597	1203	CoherentMotion_C#v1	0	1000
1613	0	2	23	1	3	3	3	143	457	429	1371	CoherentMotion_C#v1	0	1000
2788	0	1	14	2	0	3	3	87	513	261	1539	CoherentMotion_C#v1	0	1000
1631	0	0	5	3	2	3	3	31	569	93	1707	CoherentMotion_C#v1	0	1000
1556	1	7	70	3	3	3	3	424	176	1272	528	CoherentMotion_C#v1	0	1000
2444	1	2	23	2	2	3	3	143	457	429	1371	CoherentMotion_C#v1	0	1000
2103	1	3	33	0	0	3	3	199	401	597	1203	CoherentMotion_C#v1	0	1000
4938	0	1	14	2	1	3	3	87	513	261	1539	CoherentMotion_C#v1	0	1000
1812	0	3	33	3	2	3	3	199	401	597	1203	CoherentMotion_C#v1	0	1000
1449	1	6	61	1	1	3	3	368	232	1104	696	CoherentMotion_C#v1	0	1000
6330	0	2	23	2	0	3	3	143	457	429	1371	CoherentMotion_C#v1	0	1000
2290	1	6	61	3	3	3	3	368	232	1104	696	CoherentMotion_C#v1	0	1000
1553	1	5	51	0	0	3	3	312	288	936	864	CoherentMotion_C#v1	0	1000
8341	0	6	61	0	1	3	3	368	232	1104	696	CoherentMotion_C#v1	0	1000
2065	1	3	33	0	0	3	3	199	401	597	1203	CoherentMotion_C#v1	0	1000
1690	1	6	61	3	3	3	3	368	232	1104	696	CoherentMotion_C#v1	0	1000
3794	1	7	70	3	3	3	3	424	176	1272	528	CoherentMotion_C#v1	0	1000
7136	1	0	5	0	0	3	3	31	569	93	1707	CoherentMotion_C#v1	0	1000
2004	1	4	42	2	2	3	3	256	344	768	1032	CoherentMotion_C#v1	0	1000
1349	1	6	61	1	1	3	3	368	232	1104	696	CoherentMotion_C#v1	0	1000
2077	1	5	51	3	3	3	3	312	288	936	864	CoherentMotion_C#v1	0	1000
1247	1	1	14	0	0	3	3	87	513	261	1539	CoherentMotion_C#v1	0	1000
1763	1	4	42	0	0	3	3	256	344	768	1032	CoherentMotion_C#v1	0	1000
2538	1	5	51	1	1	3	3	312	288	936	864	CoherentMotion_C#v1	0	1000
1434	0	0	5	1	2	3	3	31	569	93	1707	CoherentMotion_C#v1	0	1000
2275	1	5	51	2	2	3	3	312	288	936	864	CoherentMotion_C#v1	0	1000
1524	1	1	14	0	0	3	3	87	513	261	1539	CoherentMotion_C#v1	0	1000
2783	1	1	14	3	3	3	3	87	513	261	1539	CoherentMotion_C#v1	0	1000
1460	0	1	14	0	2	3	3	87	513	261	1539	CoherentMotion_C#v1	0	1000
1150	1	7	70	3	3	3	3	424	176	1272	528	CoherentMotion_C#v1	0	1000
1097	0	0	5	0	1	3	3	31	569	93	1707	CoherentMotion_C#v1	0	1000
2185	1	5	51	2	2	3	3	312	288	936	864	CoherentMotion_C#v1	0	1000
1040	1	1	14	0	0	3	3	87	513	261	1539	CoherentMotion_C#v1	0	1000
1799	1	2	23	3	3	3	3	143	457	429	1371	CoherentMotion_C#v1	0	1000
1563	1	7	70	2	2	3	3	424	176	1272	528	CoherentMotion_C#v1	0	1000
1279	1	3	33	3	3	3	3	199	401	597	1203	CoherentMotion_C#v1	0	1000
1843	1	7	70	3	3	3	3	424	176	1272	528	CoherentMotion_C#v1	0	1000
1031	1	1	14	0	0	3	3	87	513	261	1539	CoherentMotion_C#v1	0	1000
1287	1	5	51	0	0	3	3	312	288	936	864	CoherentMotion_C#v1	0	1000
1256	0	4	42	2	3	3	3	256	344	768	1032	CoherentMotion_C#v1	1	500
674	1	6	61	1	1	3	3	368	232	1104	696	CoherentMotion_C#v1	1	500
1508	1	4	42	2	2	3	3	256	344	768	1032	CoherentMotion_C#v1	1	500
764	1	6	61	2	2	3	3	368	232	1104	696	CoherentMotion_C#v1	1	500
760	1	7	70	2	2	3	3	424	176	1272	528	CoherentMotion_C#v1	1	500
808	1	4	42	0	0	3	3	256	344	768	1032	CoherentMotion_C#v1	1	500
898	1	1	14	1	1	3	3	87	513	261	1539	CoherentMotion_C#v1	1	500
799	1	1	14	3	3	3	3	87	513	261	1539	CoherentMotion_C#v1	1	500
640	1	7	70	3	3	3	3	424	176	1272	528	CoherentMotion_C#v1	1	500
929	0	0	5	3	0	3	3	31	569	93	1707	CoherentMotion_C#v1	1	500
682	1	4	42	0	0	3	3	256	344	768	1032	CoherentMotion_C#v1	1	500
616	1	6	61	3	3	3	3	368	232	1104	696	CoherentMotion_C#v1	1	500
769	1	3	33	3	3	3	3	199	401	597	1203	CoherentMotion_C#v1	1	500
650	1	1	14	0	0	3	3	87	513	261	1539	CoherentMotion_C#v1	1	500
666	1	6	61	1	1	3	3	368	232	1104	696	CoherentMotion_C#v1	1	500
714	0	0	5	0	3	3	3	31	569	93	1707	CoherentMotion_C#v1	1	500
1229	1	7	70	0	0	3	3	424	176	1272	528	CoherentMotion_C#v1	1	500
877	1	7	70	0	0	3	3	424	176	1272	528	CoherentMotion_C#v1	1	500
1623	0	2	23	0	3	3	3	143	457	429	1371	CoherentMotion_C#v1	1	500
958	1	4	42	1	1	3	3	256	344	768	1032	CoherentMotion_C#v1	1	500
827	1	7	70	3	3	3	3	424	176	1272	528	CoherentMotion_C#v1	1	500
2654	0	0	5	0	2	3	3	31	569	93	1707	CoherentMotion_C#v1	1	500
727	1	1	14	3	3	3	3	87	513	261	1539	CoherentMotion_C#v1	1	500
712	0	3	33	2	0	3	3	199	401	597	1203	CoherentMotion_C#v1	1	500
1262	1	4	42	0	0	3	3	256	344	768	1032	CoherentMotion_C#v1	1	500
827	1	6	61	1	1	3	3	368	232	1104	696	CoherentMotion_C#v1	1	500
2948	0	0	5	2	3	3	3	31	569	93	1707	CoherentMotion_C#v1	1	500
1317	0	2	23	1	3	3	3	143	457	429	1371	CoherentMotion_C#v1	1	500
837	0	2	23	2	0	3	3	143	457	429	1371	CoherentMotion_C#v1	1	500
743	1	6	61	1	1	3	3	368	232	1104	696	CoherentMotion_C#v1	1	500
670	1	7	70	0	0	3	3	424	176	1272	528	CoherentMotion_C#v1	1	500
765	1	3	33	3	3	3	3	199	401	597	1203	CoherentMotion_C#v1	1	500
677	1	5	51	0	0	3	3	312	288	936	864	CoherentMotion_C#v1	1	500
1324	1	3	33	2	2	3	3	199	401	597	1203	CoherentMotion_C#v1	1	500
664	1	7	70	3	3	3	3	424	176	1272	528	CoherentMotion_C#v1	1	500
2593	0	2	23	0	1	3	3	143	457	429	1371	CoherentMotion_C#v1	1	500
1240	1	0	5	0	0	3	3	31	569	93	1707	CoherentMotion_C#v1	1	500
1156	1	4	42	1	1	3	3	256	344	768	1032	CoherentMotion_C#v1	1	500
680	1	4	42	3	3	3	3	256	344	768	1032	CoherentMotion_C#v1	1	500
1365	1	3	33	2	2	3	3	199	401	597	1203	CoherentMotion_C#v1	1	500
1094	0	1	14	3	0	3	3	87	513	261	1539	CoherentMotion_C#v1	1	500
1831	0	0	5	2	3	3	3	31	569	93	1707	CoherentMotion_C#v1	1	500
2579	1	5	51	0	0	3	3	312	288	936	864	CoherentMotion_C#v1	1	500
982	0	5	51	1	3	3	3	312	288	936	864	CoherentMotion_C#v1	1	500
800	1	6	61	2	2	3	3	368	232	1104	696	CoherentMotion_C#v1	1	500
730	1	6	61	3	3	3	3	368	232	1104	696	CoherentMotion_C#v1	1	500
891	0	2	23	3	1	3	3	143	457	429	1371	CoherentMotion_C#v1	1	500
678	1	6	61	1	1	3	3	368	232	1104	696	CoherentMotion_C#v1	1	500
757	1	3	33	2	2	3	3	199	401	597	1203	CoherentMotion_C#v1	1	500
1068	1	4	42	3	3	3	3	256	344	768	1032	CoherentMotion_C#v1	1	500
667	1	6	61	1	1	3	3	368	232	1104	696	CoherentMotion_C#v1	1	500
618	1	5	51	3	3	3	3	312	288	936	864	CoherentMotion_C#v1	1	500
1103	0	5	51	3	1	3	3	312	288	936	864	CoherentMotion_C#v1	1	500
697	1	1	14	2	2	3	3	87	513	261	1539	CoherentMotion_C#v1	1	500
599	1	6	61	3	3	3	3	368	232	1104	696	CoherentMotion_C#v1	1	500
1132	0	1	14	3	0	3	3	87	513	261	1539	CoherentMotion_C#v1	1	500
598	1	3	33	3	3	3	3	199	401	597	1203	CoherentMotion_C#v1	1	500
651	1	4	42	2	2	3	3	256	344	768	1032	CoherentMotion_C#v1	1	500
816	1	3	33	0	0	3	3	199	401	597	1203	CoherentMotion_C#v1	1	500
579	1	6	61	2	2	3	3	368	232	1104	696	CoherentMotion_C#v1	1	500
941	1	4	42	1	1	3	3	256	344	768	1032	CoherentMotion_C#v1	1	500
618	1	6	61	3	3	3	3	368	232	1104	696	CoherentMotion_C#v1	1	500
696	1	7	70	1	1	3	3	424	176	1272	528	CoherentMotion_C#v1	1	500
574	0	1	14	3	2	3	3	87	513	261	1539	CoherentMotion_C#v1	1	500
618	1	5	51	0	0	3	3	312	288	936	864	CoherentMotion_C#v1	1	500
654	1	2	23	2	2	3	3	143	457	429	1371	CoherentMotion_C#v1	1	500
660	1	3	33	1	1	3	3	199	401	597	1203	CoherentMotion_C#v1	1	500
898	1	0	5	2	2	3	3	31	569	93	1707	CoherentMotion_C#v1	1	500
838	1	2	23	2	2	3	3	143	457	429	1371	CoherentMotion_C#v1	1	500
737	1	6	61	0	0	3	3	368	232	1104	696	CoherentMotion_C#v1	1	500
1192	1	1	14	1	1	3	3	87	513	261	1539	CoherentMotion_C#v1	1	500
748	0	2	23	3	1	3	3	143	457	429	1371	CoherentMotion_C#v1	1	500
656	1	6	61	0	0	3	3	368	232	1104	696	CoherentMotion_C#v1	1	500
890	0	0	5	1	3	3	3	31	569	93	1707	CoherentMotion_C#v1	1	500
629	1	2	23	1	1	3	3	143	457	429	1371	CoherentMotion_C#v1	1	500
651	0	0	5	1	2	3	3	31	569	93	1707	CoherentMotion_C#v1	1	500
945	1	3	33	3	3	3	3	199	401	597	1203	CoherentMotion_C#v1	1	500
661	1	1	14	0	0	3	3	87	513	261	1539	CoherentMotion_C#v1	1	500
644	1	4	42	3	3	3	3	256	344	768	1032	CoherentMotion_C#v1	1	500
642	1	6	61	3	3	3	3	368	232	1104	696	CoherentMotion_C#v1	1	500
646	1	4	42	3	3	3	3	256	344	768	1032	CoherentMotion_C#v1	1	500
851	1	7	70	1	1	3	3	424	176	1272	528	CoherentMotion_C#v1	1	500
1838	0	2	23	3	2	3	3	143	457	429	1371	CoherentMotion_C#v1	1	500
682	1	4	42	1	1	3	3	256	344	768	1032	CoherentMotion_C#v1	1	500
709	1	6	61	2	2	3	3	368	232	1104	696	CoherentMotion_C#v1	1	500
1420	0	0	5	3	1	3	3	31	569	93	1707	CoherentMotion_C#v1	1	500
889	1	3	33	3	3	3	3	199	401	597	1203	CoherentMotion_C#v1	1	500
677	1	4	42	3	3	3	3	256	344	768	1032	CoherentMotion_C#v1	1	500
676	1	3	33	3	3	3	3	199	401	597	1203	CoherentMotion_C#v1	1	500
650	1	5	51	2	2	3	3	312	288	936	864	CoherentMotion_C#v1	1	500
647	1	5	51	1	1	3	3	312	288	936	864	CoherentMotion_C#v1	1	500
553	1	4	42	3	3	3	3	256	344	768	1032	CoherentMotion_C#v1	1	500
1616	1	2	23	0	0	3	3	143	457	429	1371	CoherentMotion_C#v1	1	500
669	1	6	61	3	3	3	3	368	232	1104	696	CoherentMotion_C#v1	1	500
684	1	5	51	1	1	3	3	312	288	936	864	CoherentMotion_C#v1	1	500
739	1	5	51	0	0	3	3	312	288	936	864	CoherentMotion_C#v1	1	500
585	1	6	61	2	2	3	3	368	232	1104	696	CoherentMotion_C#v1	1	500
836	0	0	5	0	1	3	3	31	569	93	1707	CoherentMotion_C#v1	1	500
777	1	3	33	3	3	3	3	199	401	597	1203	CoherentMotion_C#v1	1	500
1097	0	1	14	2	3	3	3	87	513	261	1539	CoherentMotion_C#v1	1	500
1275	1	1	14	1	1	3	3	87	513	261	1539	CoherentMotion_C#v1	1	500
665	1	6	61	2	2	3	3	368	232	1104	696	CoherentMotion_C#v1	1	500
593	1	6	61	2	2	3	3	368	232	1104	696	CoherentMotion_C#v1	1	500
825	0	0	5	3	0	3	3	31	569	93	1707	CoherentMotion_C#v1	1	500
626	1	5	51	0	0	3	3	312	288	936	864	CoherentMotion_C#v1	1	500
788	1	2	23	3	3	3	3	143	457	429	1371	CoherentMotion_C#v1	1	500
635	1	5	51	2	2	3	3	312	288	936	864	CoherentMotion_C#v1	1	500
1994	1	6	61	1	1	3	3	368	232	1104	696	CoherentMotion_C#v1	1	500
698	1	6	61	1	1	3	3	368	232	1104	696	CoherentMotion_C#v1	1	500
1409	1	0	5	0	0	3	3	31	569	93	1707	CoherentMotion_C#v1	1	500
602	1	4	42	2	2	3	3	256	344	768	1032	CoherentMotion_C#v1	1	500
647	1	7	70	0	0	3	3	424	176	1272	528	CoherentMotion_C#v1	1	500
836	1	4	42	0	0	3	3	256	344	768	1032	CoherentMotion_C#v1	1	500
686	1	3	33	3	3	3	3	199	401	597	1203	CoherentMotion_C#v1	1	500
781	1	4	42	0	0	3	3	256	344	768	1032	CoherentMotion_C#v1	1	500
1166	0	2	23	1	2	3	3	143	457	429	1371	CoherentMotion_C#v1	1	500
736	1	4	42	0	0	3	3	256	344	768	1032	CoherentMotion_C#v1	1	500
1321	0	1	14	1	2	3	3	87	513	261	1539	CoherentMotion_C#v1	1	500
1343	0	0	5	1	2	3	3	31	569	93	1707	CoherentMotion_C#v1	1	500
855	1	2	23	3	3	3	3	143	457	429	1371	CoherentMotion_C#v1	1	500
696	1	4	42	3	3	3	3	256	344	768	1032	CoherentMotion_C#v1	1	500
641	1	1	14	3	3	3	3	87	513	261	1539	CoherentMotion_C#v1	1	500
684	1	7	70	1	1	3	3	424	176	1272	528	CoherentMotion_C#v1	1	500
962	0	4	42	3	2	3	3	256	344	768	1032	CoherentMotion_C#v1	1	500
681	1	5	51	3	3	3	3	312	288	936	864	CoherentMotion_C#v1	1	500
862	1	0	5	2	2	3	3	31	569	93	1707	CoherentMotion_C#v1	1	500
898	1	4	42	1	1	3	3	256	344	768	1032	CoherentMotion_C#v1	1	500
622	1	5	51	1	1	3	3	312	288	936	864	CoherentMotion_C#v1	1	500
580	1	2	23	2	2	3	3	143	457	429	1371	CoherentMotion_C#v1	1	500
624	1	5	51	1	1	3	3	312	288	936	864	CoherentMotion_C#v1	1	500
581	1	1	14	2	2	3	3	87	513	261	1539	CoherentMotion_C#v1	1	500
712	1	6	61	0	0	3	3	368	232	1104	696	CoherentMotion_C#v1	1	500
654	1	6	61	3	3	3	3	368	232	1104	696	CoherentMotion_C#v1	1	500
577	1	5	51	2	2	3	3	312	288	936	864	CoherentMotion_C#v1	1	500
679	1	4	42	1	1	3	3	256	344	768	1032	CoherentMotion_C#v1	1	500
586	1	5	51	2	2	3	3	312	288	936	864	CoherentMotion_C#v1	1	500
606	1	3	33	2	2	3	3	199	401	597	1203	CoherentMotion_C#v1	1	500
902	1	0	5	3	3	3	3	31	569	93	1707	CoherentMotion_C#v1	1	500
818	0	0	5	3	1	3	3	31	569	93	1707	CoherentMotion_C#v1	1	500
1748	0	0	5	0	2	3	3	31	569	93	1707	CoherentMotion_C#v1	1	500
775	1	2	23	3	3	3	3	143	457	429	1371	CoherentMotion_C#v1	1	500
607	1	7	70	2	2	3	3	424	176	1272	528	CoherentMotion_C#v1	1	500
607	1	3	33	1	1	3	3	199	401	597	1203	CoherentMotion_C#v1	1	500
751	1	5	51	1	1	3	3	312	288	936	864	CoherentMotion_C#v1	1	500
672	1	7	70	2	2	3	3	424	176	1272	528	CoherentMotion_C#v1	1	500
1245	0	2	23	0	3	3	3	143	457	429	1371	CoherentMotion_C#v1	1	500
706	1	5	51	0	0	3	3	312	288	936	864	CoherentMotion_C#v1	1	500
593	1	6	61	0	0	3	3	368	232	1104	696	CoherentMotion_C#v1	1	500
662	1	2	23	2	2	3	3	143	457	429	1371	CoherentMotion_C#v1	1	500
1122	1	1	14	3	3	3	3	87	513	261	1539	CoherentMotion_C#v1	1	500
677	1	1	14	1	1	3	3	87	513	261	1539	CoherentMotion_C#v1	1	500
602	1	1	14	3	3	3	3	87	513	261	1539	CoherentMotion_C#v1	1	500
678	1	4	42	2	2	3	3	256	344	768	1032	CoherentMotion_C#v1	1	500
598	1	6	61	1	1	3	3	368	232	1104	696	CoherentMotion_C#v1	1	500
626	1	7	70	0	0	3	3	424	176	1272	528	CoherentMotion_C#v1	1	500
699	1	5	51	3	3	3	3	312	288	936	864	CoherentMotion_C#v1	1	500
725	1	5	51	0	0	3	3	312	288	936	864	CoherentMotion_C#v1	1	500
557	0	0	5	2	1	3	3	31	569	93	1707	CoherentMotion_C#v1	1	500
761	1	6	61	3	3	3	3	368	232	1104	696	CoherentMotion_C#v1	1	500
553	1	0	5	2	2	3	3	31	569	93	1707	CoherentMotion_C#v1	1	500
1281	0	1	14	2	1	3	3	87	513	261	1539	CoherentMotion_C#v1	1	500
1217	0	3	33	0	1	3	3	199	401	597	1203	CoherentMotion_C#v1	1	500
1518	1	0	5	3	3	3	3	31	569	93	1707	CoherentMotion_C#v1	1	500
674	0	1	14	0	1	3	3	87	513	261	1539	CoherentMotion_C#v1	1	500
1183	0	1	14	1	0	3	3	87	513	261	1539	CoherentMotion_C#v1	1	500
619	1	3	33	2	2	3	3	199	401	597	1203	CoherentMotion_C#v1	1	500
592	1	4	42	1	1	3	3	256	344	768	1032	CoherentMotion_C#v1	1	500
628	1	3	33	3	3	3	3	199	401	597	1203	CoherentMotion_C#v1	1	500
631	1	4	42	2	2	3	3	256	344	768	1032	CoherentMotion_C#v1	1	500
727	1	7	70	0	0	3	3	424	176	1272	528	CoherentMotion_C#v1	1	500
607	1	7	70	2	2	3	3	424	176	1272	528	CoherentMotion_C#v1	1	500
699	1	4	42	2	2	3	3	256	344	768	1032	CoherentMotion_C#v1	1	500
705	1	3	33	3	3	3	3	199	401	597	1203	CoherentMotion_C#v1	1	500
632	0	0	5	0	1	3	3	31	569	93	1707	CoherentMotion_C#v1	1	500
670	1	2	23	2	2	3	3	143	457	429	1371	CoherentMotion_C#v1	1	500
708	1	7	70	1	1	3	3	424	176	1272	528	CoherentMotion_C#v1	1	500
627	1	6	61	3	3	3	3	368	232	1104	696	CoherentMotion_C#v1	1	500
559	0	0	5	0	1	3	3	31	569	93	1707	CoherentMotion_C#v1	1	500
691	1	6	61	2	2	3	3	368	232	1104	696	CoherentMotion_C#v1	1	500
1135	1	1	14	1	1	3	3	87	513	261	1539	CoherentMotion_C#v1	1	500
616	1	5	51	2	2	3	3	312	288	936	864	CoherentMotion_C#v1	1	500
592	1	7	70	2	2	3	3	424	176	1272	528	CoherentMotion_C#v1	1	500
526	1	3	33	2	2	3	3	199	401	597	1203	CoherentMotion_C#v1	1	500
655	1	5	51	3	3	3	3	312	288	936	864	CoherentMotion_C#v1	1	500
565	1	6	61	2	2	3	3	368	232	1104	696	CoherentMotion_C#v1	1	500
591	0	0	5	3	2	3	3	31	569	93	1707	CoherentMotion_C#v1	1	500
660	1	6	61	3	3	3	3	368	232	1104	696	CoherentMotion_C#v1	1	500
1178	0	0	5	3	1	3	3	31	569	93	1707	CoherentMotion_C#v1	1	500
675	1	3	33	0	0	3	3	199	401	597	1203	CoherentMotion_C#v1	1	500
587	1	6	61	1	1	3	3	368	232	1104	696	CoherentMotion_C#v1	1	500
855	0	0	5	1	0	3	3	31	569	93	1707	CoherentMotion_C#v1	1	500
849	0	2	23	1	3	3	3	143	457	429	1371	CoherentMotion_C#v1	1	500
741	1	3	33	1	1	3	3	199	401	597	1203	CoherentMotion_C#v1	1	500
581	1	4	42	3	3	3	3	256	344	768	1032	CoherentMotion_C#v1	1	500
776	1	5	51	0	0	3	3	312	288	936	864	CoherentMotion_C#v1	1	500
657	1	3	33	1	1	3	3	199	401	597	1203	CoherentMotion_C#v1	1	500
623	1	7	70	1	1	3	3	424	176	1272	528	CoherentMotion_C#v1	1	500
595	1	1	14	3	3	3	3	87	513	261	1539	CoherentMotion_C#v1	1	500
632	1	3	33	1	1	3	3	199	401	597	1203	CoherentMotion_C#v1	1	500
572	1	4	42	3	3	3	3	256	344	768	1032	CoherentMotion_C#v1	1	500
663	1	6	61	2	2	3	3	368	232	1104	696	CoherentMotion_C#v1	1	500
798	0	1	14	0	3	3	3	87	513	261	1539	CoherentMotion_C#v1	1	500
526	0	7	70	3	1	3	3	424	176	1272	528	CoherentMotion_C#v1	1	500
1185	0	1	14	2	0	3	3	87	513	261	1539	CoherentMotion_C#v1	1	500
597	1	7	70	3	3	3	3	424	176	1272	528	CoherentMotion_C#v1	1	500
841	0	0	5	1	2	3	3	31	569	93	1707	CoherentMotion_C#v1	1	500
563	1	6	61	1	1	3	3	368	232	1104	696	CoherentMotion_C#v1	1	500
646	1	2	23	3	3	3	3	143	457	429	1371	CoherentMotion_C#v1	1	500
735	1	5	51	3	3	3	3	312	288	936	864	CoherentMotion_C#v1	1	500
679	0	1	14	0	3	3	3	87	513	261	1539	CoherentMotion_C#v1	1	500
721	1	0	5	1	1	3	3	31	569	93	1707	CoherentMotion_C#v1	1	500
753	1	1	14	0	0	3	3	87	513	261	1539	CoherentMotion_C#v1	1	500
777	0	0	5	0	2	3	3	31	569	93	1707	CoherentMotion_C#v1	1	500
770	0	3	33	1	2	3	3	199	401	597	1203	CoherentMotion_C#v1	1	500
1844	0	0	5	2	0	3	3	31	569	93	1707	CoherentMotion_C#v1	1	500
848	1	4	42	2	2	3	3	256	344	768	1032	CoherentMotion_C#v1	1	500
787	1	3	33	1	1	3	3	199	401	597	1203	CoherentMotion_C#v1	1	500
898	1	2	23	0	0	3	3	143	457	429	1371	CoherentMotion_C#v1	1	500
755	0	0	5	1	3	3	3	31	569	93	1707	CoherentMotion_C#v1	1	500
647	1	3	33	2	2	3	3	199	401	597	1203	CoherentMotion_C#v1	1	500
897	1	4	42	2	2	3	3	256	344	768	1032	CoherentMotion_C#v1	1	500
601	1	7	70	3	3	3	3	424	176	1272	528	CoherentMotion_C#v1	1	500
940	0	1	14	3	0	3	3	87	513	261	1539	CoherentMotion_C#v1	1	500
627	1	7	70	2	2	3	3	424	176	1272	528	CoherentMotion_C#v1	1	500
1312	0	2	23	2	1	3	3	143	457	429	1371	CoherentMotion_C#v1	1	500
734	1	4	42	0	0	3	3	256	344	768	1032	CoherentMotion_C#v1	1	500
622	1	6	61	0	0	3	3	368	232	1104	696	CoherentMotion_C#v1	1	500
689	1	1	14	3	3	3	3	87	513	261	1539	CoherentMotion_C#v1	1	500
673	1	3	33	0	0	3	3	199	401	597	1203	CoherentMotion_C#v1	1	500
606	1	7	70	2	2	3	3	424	176	1272	528	CoherentMotion_C#v1	1	500
643	1	4	42	0	0	3	3	256	344	768	1032	CoherentMotion_C#v1	1	500
655	0	1	14	0	2	3	3	87	513	261	1539	CoherentMotion_C#v1	1	500
693	0	0	5	3	0	3	3	31	569	93	1707	CoherentMotion_C#v1	1	500
533	1	2	23	1	1	3	3	143	457	429	1371	CoherentMotion_C#v1	1	500
521	1	7	70	3	3	3	3	424	176	1272	528	CoherentMotion_C#v1	1	500
545	0	1	14	3	1	3	3	87	513	261	1539	CoherentMotion_C#v1	1	500
556	1	7	70	2	2	3	3	424	176	1272	528	CoherentMotion_C#v1	1	500
592	1	4	42	1	1	3	3	256	344	768	1032	CoherentMotion_C#v1	1	500
795	0	1	14	1	0	3	3	87	513	261	1539	CoherentMotion_C#v1	1	500
796	1	4	42	1	1	3	3	256	344	768	1032	CoherentMotion_C#v1	1	500
589	1	4	42	2	2	3	3	256	344	768	1032	CoherentMotion_C#v1	1	500
785	1	2	23	0	0	3	3	143	457	429	1371	CoherentMotion_C#v1	1	500
1314	0	0	5	3	1	3	3	31	569	93	1707	CoherentMotion_C#v1	1	500
642	1	5	51	3	3	3	3	312	288	936	864	CoherentMotion_C#v1	1	500
783	0	1	14	1	3	3	3	87	513	261	1539	CoherentMotion_C#v1	1	500
679	1	3	33	0	0	3	3	199	401	597	1203	CoherentMotion_C#v1	1	500
551	1	5	51	2	2	3	3	312	288	936	864	CoherentMotion_C#v1	1	500
689	1	3	33	3	3	3	3	199	401	597	1203	CoherentMotion_C#v1	1	500
895	0	1	14	2	0	3	3	87	513	261	1539	CoherentMotion_C#v1	1	500
715	1	3	33	1	1	3	3	199	401	597	1203	CoherentMotion_C#v1	1	500
650	1	3	33	0	0	3	3	199	401	597	1203	CoherentMotion_C#v1	1	500
543	1	2	23	0	0	3	3	143	457	429	1371	CoherentMotion_C#v1	1	500
524	1	7	70	3	3	3	3	424	176	1272	528	CoherentMotion_C#v1	1	500
533	1	7	70	2	2	3	3	424	176	1272	528	CoherentMotion_C#v1	1	500
784	1	4	42	2	2	3	3	256	344	768	1032	CoherentMotion_C#v1	1	500
785	0	1	14	3	0	3	3	87	513	261	1539	CoherentMotion_C#v1	1	500
675	1	7	70	1	1	3	3	424	176	1272	528	CoherentMotion_C#v1	1	500
674	1	6	61	1	1	3	3	368	232	1104	696	CoherentMotion_C#v1	1	500
750	1	3	33	0	0	3	3	199	401	597	1203	CoherentMotion_C#v1	1	500
668	1	5	51	0	0	3	3	312	288	936	864	CoherentMotion_C#v1	1	500
630	1	6	61	3	3	3	3	368	232	1104	696	CoherentMotion_C#v1	1	500
587	1	7	70	0	0	3	3	424	176	1272	528	CoherentMotion_C#v1	1	500
615	1	5	51	0	0	3	3	312	288	936	864	CoherentMotion_C#v1	1	500
549	1	5	51	0	0	3	3	312	288	936	864	CoherentMotion_C#v1	1	500
1492	0	2	23	0	1	3	3	143	457	429	1371	CoherentMotion_C#v1	1	500
611	1	2	23	0	0	3	3	143	457	429	1371	CoherentMotion_C#v1	1	500
688	1	4	42	2	2	3	3	256	344	768	1032	CoherentMotion_C#v1	1	500
591	1	2	23	0	0	3	3	143	457	429	1371	CoherentMotion_C#v1	1	500
577	0	1	14	3	2	3	3	87	513	261	1539	CoherentMotion_C#v1	1	500
751	1	2	23	1	1	3	3	143	457	429	1371	CoherentMotion_C#v1	1	500
672	1	3	33	0	0	3	3	199	401	597	1203	CoherentMotion_C#v1	1	500
685	1	6	61	3	3	3	3	368	232	1104	696	CoherentMotion_C#v1	1	500
1004	0	1	14	3	1	3	3	87	513	261	1539	CoherentMotion_C#v1	1	500
747	1	3	33	0	0	3	3	199	401	597	1203	CoherentMotion_C#v1	1	500
1146	1	3	33	1	1	3	3	199	401	597	1203	CoherentMotion_C#v1	1	500
829	1	3	33	2	2	3	3	199	401	597	1203	CoherentMotion_C#v1	1	500
1895	1	3	33	2	2	3	3	199	401	597	1203	CoherentMotion_C#v1	1	500
772	1	1	14	1	1	3	3	87	513	261	1539	CoherentMotion_C#v1	1	500
1245	0	0	5	2	1	3	3	31	569	93	1707	CoherentMotion_C#v1	1	500
617	1	5	51	0	0	3	3	312	288	936	864	CoherentMotion_C#v1	1	500
671	1	7	70	2	2	3	3	424	176	1272	528	CoherentMotion_C#v1	1	500
813	1	1	14	0	0	3	3	87	513	261	1539	CoherentMotion_C#v1	1	500
723	1	7	70	2	2	3	3	424	176	1272	528	CoherentMotion_C#v1	1	500
894	1	4	42	2	2	3	3	256	344	768	1032	CoherentMotion_C#v1	1	500
635	1	7	70	3	3	3	3	424	176	1272	528	CoherentMotion_C#v1	1	500
728	1	0	5	2	2	3	3	31	569	93	1707	CoherentMotion_C#v1	1	500
584	1	5	51	0	0	3	3	312	288	936	864	CoherentMotion_C#v1	1	500
524	1	5	51	1	1	3	3	312	288	936	864	CoherentMotion_C#v1	1	500
701	1	0	5	3	3	3	3	31	569	93	1707	CoherentMotion_C#v1	1	500
644	1	4	42	3	3	3	3	256	344	768	1032	CoherentMotion_C#v1	1	500
584	1	5	51	0	0	3	3	312	288	936	864	CoherentMotion_C#v1	1	500
2158	1	3	33	2	2	3	3	199	401	597	1203	CoherentMotion_C#v1	1	500
586	1	7	70	0	0	3	3	424	176	1272	528	CoherentMotion_C#v1	1	500
679	1	3	33	1	1	3	3	199	401	597	1203	CoherentMotion_C#v1	1	500
700	1	7	70	2	2	3	3	424	176	1272	528	CoherentMotion_C#v1	1	500
548	1	3	33	3	3	3	3	199	401	597	1203	CoherentMotion_C#v1	1	500
677	1	5	51	3	3	3	3	312	288	936	864	CoherentMotion_C#v1	1	500
1476	1	2	23	0	0	3	3	143	457	429	1371	CoherentMotion_C#v1	1	500
615	1	4	42	1	1	3	3	256	344	768	1032	CoherentMotion_C#v1	1	500
635	1	4	42	3	3	3	3	256	344	768	1032	CoherentMotion_C#v1	1	500
537	1	7	70	0	0	3	3	424	176	1272	528	CoherentMotion_C#v1	1	500
844	0	1	14	2	3	3	3	87	513	261	1539	CoherentMotion_C#v1	1	500
574	1	5	51	0	0	3	3	312	288	936	864	CoherentMotion_C#v1	1	500
634	1	1	14	1	1	3	3	87	513	261	1539	CoherentMotion_C#v1	1	500
710	1	3	33	2	2	3	3	199	401	597	1203	CoherentMotion_C#v1	1	500
567	1	4	42	3	3	3	3	256	344	768	1032	CoherentMotion_C#v1	1	500
524	1	7	70	0	0	3	3	424	176	1272	528	CoherentMotion_C#v1	1	500
1461	0	0	5	2	1	3	3	31	569	93	1707	CoherentMotion_C#v1	1	500
640	1	2	23	0	0	3	3	143	457	429	1371	CoherentMotion_C#v1	1	500
597	1	3	33	3	3	3	3	199	401	597	1203	CoherentMotion_C#v1	1	500
592	1	5	51	3	3	3	3	312	288	936	864	CoherentMotion_C#v1	1	500
581	1	1	14	3	3	3	3	87	513	261	1539	CoherentMotion_C#v1	1	500
529	1	4	42	0	0	3	3	256	344	768	1032	CoherentMotion_C#v1	1	500
666	0	0	5	0	3	3	3	31	569	93	1707	CoherentMotion_C#v1	1	500
793	0	0	5	1	0	3	3	31	569	93	1707	CoherentMotion_C#v1	1	500
834	1	0	5	1	1	3	3	31	569	93	1707	CoherentMotion_C#v1	1	500
611	1	4	42	2	2	3	3	256	344	768	1032	CoherentMotion_C#v1	1	500
681	0	1	14	3	1	3	3	87	513	261	1539	CoherentMotion_C#v1	1	500
584	1	3	33	1	1	3	3	199	401	597	1203	CoherentMotion_C#v1	1	500
604	1	7	70	0	0	3	3	424	176	1272	528	CoherentMotion_C#v1	1	500
953	1	0	5	1	1	3	3	31	569	93	1707	CoherentMotion_C#v1	1	500
598	1	5	51	1	1	3	3	312	288	936	864	CoherentMotion_C#v1	1	500
681	1	2	23	3	3	3	3	143	457	429	1371	CoherentMotion_C#v1	1	500
756	0	0	5	2	0	3	3	31	569	93	1707	CoherentMotion_C#v1	1	500
648	1	5	51	0	0	3	3	312	288	936	864	CoherentMotion_C#v1	1	500
586	1	7	70	3	3	3	3	424	176	1272	528	CoherentMotion_C#v1	1	500
606	1	2	23	3	3	3	3	143	457	429	1371	CoherentMotion_C#v1	1	500
1662	0	2	23	3	0	3	3	143	457	429	1371	CoherentMotion_C#v1	1	500
618	1	2	23	3	3	3	3	143	457	429	1371	CoherentMotion_C#v1	1	500
687	1	5	51	1	1	3	3	312	288	936	864	CoherentMotion_C#v1	1	500
560	1	6	61	0	0	3	3	368	232	1104	696	CoherentMotion_C#v1	1	500
749	1	7	70	0	0	3	3	424	176	1272	528	CoherentMotion_C#v1	1	500
733	1	6	61	2	2	3	3	368	232	1104	696	CoherentMotion_C#v1	1	500
756	1	0	5	0	0	3	3	31	569	93	1707	CoherentMotion_C#v1	1	500
661	1	6	61	1	1	3	3	368	232	1104	696	CoherentMotion_C#v1	1	500
650	1	7	70	1	1	3	3	424	176	1272	528	CoherentMotion_C#v1	1	500
744	1	2	23	2	2	3	3	143	457	429	1371	CoherentMotion_C#v1	1	500
607	1	7	70	1	1	3	3	424	176	1272	528	CoherentMotion_C#v1	1	500
652	1	5	51	0	0	3	3	312	288	936	864	CoherentMotion_C#v1	1	500
570	1	5	51	1	1	3	3	312	288	936	864	CoherentMotion_C#v1	1	500
726	1	2	23	1	1	3	3	143	457	429	1371	CoherentMotion_C#v1	1	500
629	1	6	61	2	2	3	3	368	232	1104	696	CoherentMotion_C#v1	1	500
593	1	5	51	3	3	3	3	312	288	936	864	CoherentMotion_C#v1	1	500
3485	0	3	33	3	2	3	3	199	401	597	1203	CoherentMotion_C#v1	1	500
1149	0	0	5	3	2	3	3	31	569	93	1707	CoherentMotion_C#v1	1	500
615	1	7	70	2	2	3	3	424	176	1272	528	CoherentMotion_C#v1	1	500
691	1	1	14	1	1	3	3	87	513	261	1539	CoherentMotion_C#v1	1	500
545	1	7	70	3	3	3	3	424	176	1272	528	CoherentMotion_C#v1	1	500
917	1	0	5	2	2	3	3	31	569	93	1707	CoherentMotion_C#v1	1	500
739	1	5	51	0	0	3	3	312	288	936	864	CoherentMotion_C#v1	1	500
546	1	2	23	2	2	3	3	143	457	429	1371	CoherentMotion_C#v1	1	500
893	1	1	14	3	3	3	3	87	513	261	1539	CoherentMotion_C#v1	1	500
1257	0	0	5	1	3	3	3	31	569	93	1707	CoherentMotion_C#v1	1	500
1357	1	2	23	0	0	3	3	143	457	429	1371	CoherentMotion_C#v1	1	500
597	1	6	61	1	1	3	3	368	232	1104	696	CoherentMotion_C#v1	1	500
2614	0	5	51	0	3	3	3	312	288	936	864	CoherentMotion_C#v1	1	500
2058	0	2	23	1	0	3	3	143	457	429	1371	CoherentMotion_C#v1	1	500
604	1	7	70	3	3	3	3	424	176	1272	528	CoherentMotion_C#v1	1	500
568	1	2	23	1	1	3	3	143	457	429	1371	CoherentMotion_C#v1	1	500
539	1	5	51	0	0	3	3	312	288	936	864	CoherentMotion_C#v1	1	500
766	0	3	33	0	1	3	3	199	401	597	1203	CoherentMotion_C#v1	1	500
751	1	1	14	0	0	3	3	87	513	261	1539	CoherentMotion_C#v1	1	500
695	1	2	23	2	2	3	3	143	457	429	1371	CoherentMotion_C#v1	1	500
861	1	1	14	3	3	3	3	87	513	261	1539	CoherentMotion_C#v1	1	500
759	1	0	5	2	2	3	3	31	569	93	1707	CoherentMotion_C#v1	1	500
624	0	1	14	3	0	3	3	87	513	261	1539	CoherentMotion_C#v1	1	500
548	1	6	61	1	1	3	3	368	232	1104	696	CoherentMotion_C#v1	1	500
664	1	5	51	1	1	3	3	312	288	936	864	CoherentMotion_C#v1	1	500
629	1	3	33	0	0	3	3	199	401	597	1203	CoherentMotion_C#v1	1	500
674	1	7	70	2	2	3	3	424	176	1272	528	CoherentMotion_C#v1	1	500
645	1	4	42	0	0	3	3	256	344	768	1032	CoherentMotion_C#v1	1	500
526	1	2	23	1	1	3	3	143	457	429	1371	CoherentMotion_C#v1	1	500
594	1	6	61	2	2	3	3	368	232	1104	696	CoherentMotion_C#v1	1	500
654	1	3	33	3	3	3	3	199	401	597	1203	CoherentMotion_C#v1	1	500
722	1	6	61	3	3	3	3	368	232	1104	696	CoherentMotion_C#v1	1	500
659	1	7	70	3	3	3	3	424	176	1272	528	CoherentMotion_C#v1	1	500
601	1	6	61	0	0	3	3	368	232	1104	696	CoherentMotion_C#v1	1	500
633	1	2	23	1	1	3	3	143	457	429	1371	CoherentMotion_C#v1	1	500
593	1	6	61	1	1	3	3	368	232	1104	696	CoherentMotion_C#v1	1	500
582	1	4	42	0	0	3	3	256	344	768	1032	CoherentMotion_C#v1	1	500
524	0	2	23	1	0	3	3	143	457	429	1371	CoherentMotion_C#v1	1	500
772	1	4	42	0	0	3	3	256	344	768	1032	CoherentMotion_C#v1	1	500
637	1	5	51	3	3	3	3	312	288	936	864	CoherentMotion_C#v1	1	500
946	1	4	42	2	2	3	3	256	344	768	1032	CoherentMotion_C#v1	1	500
699	1	2	23	0	0	3	3	143	457	429	1371	CoherentMotion_C#v1	1	500
710	1	0	5	2	2	3	3	31	569	93	1707	CoherentMotion_C#v1	1	500
778	1	5	51	2	2	3	3	312	288	936	864	CoherentMotion_C#v1	1	500
662	1	7	70	1	1	3	3	424	176	1272	528	CoherentMotion_C#v1	1	500
612	1	7	70	0	0	3	3	424	176	1272	528	CoherentMotion_C#v1	1	500
825	1	1	14	2	2	3	3	87	513	261	1539	CoherentMotion_C#v1	1	500
650	1	5	51	3	3	3	3	312	288	936	864	CoherentMotion_C#v1	1	500
680	1	6	61	0	0	3	3	368	232	1104	696	CoherentMotion_C#v1	1	500
621	1	3	33	1	1	3	3	199	401	597	1203	CoherentMotion_C#v1	1	500
1812	0	0	5	0	1	3	3	31	569	93	1707	CoherentMotion_C#v1	1	500
767	1	0	5	0	0	3	3	31	569	93	1707	CoherentMotion_C#v1	1	500
879	1	2	23	0	0	3	3	143	457	429	1371	CoherentMotion_C#v1	1	500
619	1	7	70	2	2	3	3	424	176	1272	528	CoherentMotion_C#v1	1	500
895	1	2	23	2	2	3	3	143	457	429	1371	CoherentMotion_C#v1	1	500
775	0	1	14	3	0	3	3	87	513	261	1539	CoherentMotion_C#v1	1	500
636	1	2	23	1	1	3	3	143	457	429	1371	CoherentMotion_C#v1	1	500
