# Supplementary material for: The Leuven Embedded Figures Test (L-EFT): measuring perception, intelligence or executive function?
Source: PeerJ. 2018 Mar 26;6:e4524. doi: 10.7717/peerj.4524 (PMC5875396; doi:10.7717/peerj.4524)
Supplement: Supplemental Information 9 [file peerj-06-4524-s009.zip › Study 1/CoherentMotion/121780CoherentMotion.csv]

ReactionTime	Accuracy	CoherenceLevel	CoherenceValue	StimDirection	RespDirection	G_MeanCoherentSpeed	G_MeanRandomSpeed	TotalCoherent	TotalRandom	TotalCoherentSpeed	TotalRandomSpeed	TestID	MainPrac	MotionDuration
4534	1	7	70	0	0	3	3	424	176	1272	528	CoherentMotion_C#v1	0	1000
1112	1	7	70	2	2	3	3	424	176	1272	528	CoherentMotion_C#v1	0	1000
3553	0	6	61	0	2	3	3	368	232	1104	696	CoherentMotion_C#v1	0	1000
1114	0	0	5	3	1	3	3	31	569	93	1707	CoherentMotion_C#v1	0	1000
4545	1	0	5	3	3	3	3	31	569	93	1707	CoherentMotion_C#v1	0	1000
4905	0	0	5	3	2	3	3	31	569	93	1707	CoherentMotion_C#v1	0	1000
1641	0	2	23	0	2	3	3	143	457	429	1371	CoherentMotion_C#v1	0	1000
1199	0	5	51	1	3	3	3	312	288	936	864	CoherentMotion_C#v1	0	1000
1819	0	3	33	2	3	3	3	199	401	597	1203	CoherentMotion_C#v1	0	1000
1027	1	1	14	1	1	3	3	87	513	261	1539	CoherentMotion_C#v1	0	1000
1291	1	2	23	2	2	3	3	143	457	429	1371	CoherentMotion_C#v1	0	1000
1262	1	6	61	2	2	3	3	368	232	1104	696	CoherentMotion_C#v1	0	1000
1674	1	7	70	0	0	3	3	424	176	1272	528	CoherentMotion_C#v1	0	1000
8235	0	2	23	2	0	3	3	143	457	429	1371	CoherentMotion_C#v1	0	1000
5617	1	7	70	0	0	3	3	424	176	1272	528	CoherentMotion_C#v1	0	1000
5582	1	7	70	3	3	3	3	424	176	1272	528	CoherentMotion_C#v1	0	1000
1739	0	4	42	1	3	3	3	256	344	768	1032	CoherentMotion_C#v1	0	1000
4916	1	5	51	2	2	3	3	312	288	936	864	CoherentMotion_C#v1	0	1000
1466	1	2	23	2	2	3	3	143	457	429	1371	CoherentMotion_C#v1	0	1000
1823	0	4	42	0	2	3	3	256	344	768	1032	CoherentMotion_C#v1	0	1000
5591	1	6	61	3	3	3	3	368	232	1104	696	CoherentMotion_C#v1	0	1000
1649	0	1	14	1	3	3	3	87	513	261	1539	CoherentMotion_C#v1	0	1000
2542	0	3	33	2	3	3	3	199	401	597	1203	CoherentMotion_C#v1	0	1000
1575	1	1	14	3	3	3	3	87	513	261	1539	CoherentMotion_C#v1	0	1000
1485	0	0	5	1	3	3	3	31	569	93	1707	CoherentMotion_C#v1	0	1000
4760	1	7	70	3	3	3	3	424	176	1272	528	CoherentMotion_C#v1	0	1000
1887	0	2	23	3	1	3	3	143	457	429	1371	CoherentMotion_C#v1	0	1000
1265	1	4	42	0	0	3	3	256	344	768	1032	CoherentMotion_C#v1	0	1000
1026	1	7	70	0	0	3	3	424	176	1272	528	CoherentMotion_C#v1	0	1000
2132	1	2	23	2	2	3	3	143	457	429	1371	CoherentMotion_C#v1	0	1000
1621	0	0	5	3	2	3	3	31	569	93	1707	CoherentMotion_C#v1	0	1000
1373	1	5	51	2	2	3	3	312	288	936	864	CoherentMotion_C#v1	0	1000
3820	1	6	61	0	0	3	3	368	232	1104	696	CoherentMotion_C#v1	0	1000
1536	0	1	14	2	0	3	3	87	513	261	1539	CoherentMotion_C#v1	0	1000
1879	0	4	42	2	0	3	3	256	344	768	1032	CoherentMotion_C#v1	0	1000
1276	1	5	51	1	1	3	3	312	288	936	864	CoherentMotion_C#v1	0	1000
1491	0	4	42	3	1	3	3	256	344	768	1032	CoherentMotion_C#v1	0	1000
1567	0	1	14	0	1	3	3	87	513	261	1539	CoherentMotion_C#v1	0	1000
7252	1	4	42	2	2	3	3	256	344	768	1032	CoherentMotion_C#v1	0	1000
1727	1	3	33	0	0	3	3	199	401	597	1203	CoherentMotion_C#v1	0	1000
1361	1	5	51	3	3	3	3	312	288	936	864	CoherentMotion_C#v1	0	1000
1373	1	1	14	1	1	3	3	87	513	261	1539	CoherentMotion_C#v1	0	1000
1612	0	2	23	3	1	3	3	143	457	429	1371	CoherentMotion_C#v1	0	1000
1202	0	4	42	3	1	3	3	256	344	768	1032	CoherentMotion_C#v1	0	1000
3043	1	6	61	3	3	3	3	368	232	1104	696	CoherentMotion_C#v1	0	1000
2041	1	4	42	0	0	3	3	256	344	768	1032	CoherentMotion_C#v1	0	1000
1771	1	7	70	1	1	3	3	424	176	1272	528	CoherentMotion_C#v1	0	1000
1725	0	5	51	0	2	3	3	312	288	936	864	CoherentMotion_C#v1	0	1000
1591	1	6	61	3	3	3	3	368	232	1104	696	CoherentMotion_C#v1	0	1000
1023	1	4	42	3	3	3	3	256	344	768	1032	CoherentMotion_C#v1	0	1000
1523	0	2	23	2	3	3	3	143	457	429	1371	CoherentMotion_C#v1	0	1000
1055	0	3	33	3	1	3	3	199	401	597	1203	CoherentMotion_C#v1	0	1000
1263	0	4	42	2	1	3	3	256	344	768	1032	CoherentMotion_C#v1	0	1000
1299	1	6	61	2	2	3	3	368	232	1104	696	CoherentMotion_C#v1	0	1000
1676	1	5	51	1	1	3	3	312	288	936	864	CoherentMotion_C#v1	0	1000
1421	1	6	61	1	1	3	3	368	232	1104	696	CoherentMotion_C#v1	0	1000
1348	0	0	5	1	2	3	3	31	569	93	1707	CoherentMotion_C#v1	0	1000
1581	1	7	70	3	3	3	3	424	176	1272	528	CoherentMotion_C#v1	0	1000
1362	0	7	70	3	1	3	3	424	176	1272	528	CoherentMotion_C#v1	0	1000
4314	0	5	51	0	1	3	3	312	288	936	864	CoherentMotion_C#v1	0	1000
1685	0	3	33	3	1	3	3	199	401	597	1203	CoherentMotion_C#v1	0	1000
1396	0	4	42	2	1	3	3	256	344	768	1032	CoherentMotion_C#v1	0	1000
1460	1	7	70	1	1	3	3	424	176	1272	528	CoherentMotion_C#v1	0	1000
4207	1	1	14	3	3	3	3	87	513	261	1539	CoherentMotion_C#v1	0	1000
1753	1	2	23	1	1	3	3	143	457	429	1371	CoherentMotion_C#v1	0	1000
1603	1	7	70	2	2	3	3	424	176	1272	528	CoherentMotion_C#v1	0	1000
1758	1	6	61	0	0	3	3	368	232	1104	696	CoherentMotion_C#v1	0	1000
1663	0	7	70	3	1	3	3	424	176	1272	528	CoherentMotion_C#v1	0	1000
1594	1	5	51	2	2	3	3	312	288	936	864	CoherentMotion_C#v1	0	1000
1638	1	6	61	3	3	3	3	368	232	1104	696	CoherentMotion_C#v1	0	1000
1665	0	3	33	0	1	3	3	199	401	597	1203	CoherentMotion_C#v1	0	1000
1576	1	2	23	2	2	3	3	143	457	429	1371	CoherentMotion_C#v1	0	1000
1686	1	2	23	3	3	3	3	143	457	429	1371	CoherentMotion_C#v1	0	1000
1722	1	7	70	2	2	3	3	424	176	1272	528	CoherentMotion_C#v1	0	1000
1479	1	7	70	3	3	3	3	424	176	1272	528	CoherentMotion_C#v1	0	1000
1506	0	0	5	2	1	3	3	31	569	93	1707	CoherentMotion_C#v1	0	1000
1510	0	3	33	0	2	3	3	199	401	597	1203	CoherentMotion_C#v1	0	1000
1865	1	3	33	2	2	3	3	199	401	597	1203	CoherentMotion_C#v1	0	1000
1688	1	7	70	3	3	3	3	424	176	1272	528	CoherentMotion_C#v1	0	1000
1718	1	7	70	3	3	3	3	424	176	1272	528	CoherentMotion_C#v1	0	1000
1191	1	3	33	1	1	3	3	199	401	597	1203	CoherentMotion_C#v1	1	500
851	0	6	61	0	2	3	3	368	232	1104	696	CoherentMotion_C#v1	1	500
948	1	0	5	3	3	3	3	31	569	93	1707	CoherentMotion_C#v1	1	500
947	1	3	33	3	3	3	3	199	401	597	1203	CoherentMotion_C#v1	1	500
1096	1	3	33	0	0	3	3	199	401	597	1203	CoherentMotion_C#v1	1	500
1097	0	0	5	0	3	3	3	31	569	93	1707	CoherentMotion_C#v1	1	500
866	0	0	5	3	2	3	3	31	569	93	1707	CoherentMotion_C#v1	1	500
853	1	7	70	2	2	3	3	424	176	1272	528	CoherentMotion_C#v1	1	500
687	1	7	70	1	1	3	3	424	176	1272	528	CoherentMotion_C#v1	1	500
871	0	0	5	0	3	3	3	31	569	93	1707	CoherentMotion_C#v1	1	500
929	0	2	23	1	2	3	3	143	457	429	1371	CoherentMotion_C#v1	1	500
854	1	6	61	3	3	3	3	368	232	1104	696	CoherentMotion_C#v1	1	500
1157	0	2	23	3	0	3	3	143	457	429	1371	CoherentMotion_C#v1	1	500
1013	0	3	33	2	3	3	3	199	401	597	1203	CoherentMotion_C#v1	1	500
1074	0	5	51	0	2	3	3	312	288	936	864	CoherentMotion_C#v1	1	500
1010	0	0	5	3	0	3	3	31	569	93	1707	CoherentMotion_C#v1	1	500
1442	1	4	42	3	3	3	3	256	344	768	1032	CoherentMotion_C#v1	1	500
955	1	4	42	3	3	3	3	256	344	768	1032	CoherentMotion_C#v1	1	500
1066	0	5	51	3	1	3	3	312	288	936	864	CoherentMotion_C#v1	1	500
1295	0	1	14	2	0	3	3	87	513	261	1539	CoherentMotion_C#v1	1	500
959	0	1	14	0	2	3	3	87	513	261	1539	CoherentMotion_C#v1	1	500
1204	1	0	5	0	0	3	3	31	569	93	1707	CoherentMotion_C#v1	1	500
1152	1	4	42	0	0	3	3	256	344	768	1032	CoherentMotion_C#v1	1	500
1227	0	0	5	3	2	3	3	31	569	93	1707	CoherentMotion_C#v1	1	500
1263	0	0	5	3	1	3	3	31	569	93	1707	CoherentMotion_C#v1	1	500
1141	0	0	5	1	3	3	3	31	569	93	1707	CoherentMotion_C#v1	1	500
1016	0	1	14	1	0	3	3	87	513	261	1539	CoherentMotion_C#v1	1	500
1013	0	2	23	3	2	3	3	143	457	429	1371	CoherentMotion_C#v1	1	500
979	1	6	61	1	1	3	3	368	232	1104	696	CoherentMotion_C#v1	1	500
1034	0	6	61	2	0	3	3	368	232	1104	696	CoherentMotion_C#v1	1	500
1110	0	1	14	3	2	3	3	87	513	261	1539	CoherentMotion_C#v1	1	500
1057	1	2	23	3	3	3	3	143	457	429	1371	CoherentMotion_C#v1	1	500
1212	0	4	42	0	2	3	3	256	344	768	1032	CoherentMotion_C#v1	1	500
1312	1	3	33	3	3	3	3	199	401	597	1203	CoherentMotion_C#v1	1	500
1082	1	2	23	2	2	3	3	143	457	429	1371	CoherentMotion_C#v1	1	500
1148	0	2	23	1	2	3	3	143	457	429	1371	CoherentMotion_C#v1	1	500
977	1	4	42	3	3	3	3	256	344	768	1032	CoherentMotion_C#v1	1	500
899	0	4	42	3	2	3	3	256	344	768	1032	CoherentMotion_C#v1	1	500
889	1	3	33	0	0	3	3	199	401	597	1203	CoherentMotion_C#v1	1	500
968	0	0	5	2	3	3	3	31	569	93	1707	CoherentMotion_C#v1	1	500
940	0	4	42	1	2	3	3	256	344	768	1032	CoherentMotion_C#v1	1	500
890	0	1	14	2	1	3	3	87	513	261	1539	CoherentMotion_C#v1	1	500
814	1	4	42	2	2	3	3	256	344	768	1032	CoherentMotion_C#v1	1	500
958	1	1	14	0	0	3	3	87	513	261	1539	CoherentMotion_C#v1	1	500
901	0	1	14	1	3	3	3	87	513	261	1539	CoherentMotion_C#v1	1	500
890	1	0	5	2	2	3	3	31	569	93	1707	CoherentMotion_C#v1	1	500
804	1	5	51	0	0	3	3	312	288	936	864	CoherentMotion_C#v1	1	500
740	1	5	51	2	2	3	3	312	288	936	864	CoherentMotion_C#v1	1	500
934	1	0	5	1	1	3	3	31	569	93	1707	CoherentMotion_C#v1	1	500
882	1	6	61	1	1	3	3	368	232	1104	696	CoherentMotion_C#v1	1	500
830	1	3	33	3	3	3	3	199	401	597	1203	CoherentMotion_C#v1	1	500
738	1	4	42	0	0	3	3	256	344	768	1032	CoherentMotion_C#v1	1	500
928	0	3	33	3	2	3	3	199	401	597	1203	CoherentMotion_C#v1	1	500
837	0	3	33	0	2	3	3	199	401	597	1203	CoherentMotion_C#v1	1	500
752	0	1	14	0	2	3	3	87	513	261	1539	CoherentMotion_C#v1	1	500
697	1	4	42	0	0	3	3	256	344	768	1032	CoherentMotion_C#v1	1	500
751	0	0	5	3	2	3	3	31	569	93	1707	CoherentMotion_C#v1	1	500
780	1	5	51	1	1	3	3	312	288	936	864	CoherentMotion_C#v1	1	500
808	1	5	51	1	1	3	3	312	288	936	864	CoherentMotion_C#v1	1	500
778	1	3	33	0	0	3	3	199	401	597	1203	CoherentMotion_C#v1	1	500
836	0	0	5	3	1	3	3	31	569	93	1707	CoherentMotion_C#v1	1	500
862	1	2	23	0	0	3	3	143	457	429	1371	CoherentMotion_C#v1	1	500
882	1	0	5	2	2	3	3	31	569	93	1707	CoherentMotion_C#v1	1	500
833	1	2	23	2	2	3	3	143	457	429	1371	CoherentMotion_C#v1	1	500
735	1	5	51	1	1	3	3	312	288	936	864	CoherentMotion_C#v1	1	500
567	1	4	42	3	3	3	3	256	344	768	1032	CoherentMotion_C#v1	1	500
634	1	0	5	2	2	3	3	31	569	93	1707	CoherentMotion_C#v1	1	500
840	0	7	70	2	1	3	3	424	176	1272	528	CoherentMotion_C#v1	1	500
859	0	0	5	3	0	3	3	31	569	93	1707	CoherentMotion_C#v1	1	500
749	1	7	70	0	0	3	3	424	176	1272	528	CoherentMotion_C#v1	1	500
879	1	2	23	2	2	3	3	143	457	429	1371	CoherentMotion_C#v1	1	500
870	1	4	42	0	0	3	3	256	344	768	1032	CoherentMotion_C#v1	1	500
765	1	7	70	3	3	3	3	424	176	1272	528	CoherentMotion_C#v1	1	500
805	0	3	33	3	1	3	3	199	401	597	1203	CoherentMotion_C#v1	1	500
934	1	6	61	1	1	3	3	368	232	1104	696	CoherentMotion_C#v1	1	500
899	0	4	42	1	0	3	3	256	344	768	1032	CoherentMotion_C#v1	1	500
838	0	1	14	3	2	3	3	87	513	261	1539	CoherentMotion_C#v1	1	500
898	0	2	23	1	0	3	3	143	457	429	1371	CoherentMotion_C#v1	1	500
926	1	2	23	2	2	3	3	143	457	429	1371	CoherentMotion_C#v1	1	500
1619	0	5	51	3	2	3	3	312	288	936	864	CoherentMotion_C#v1	1	500
689	1	5	51	1	1	3	3	312	288	936	864	CoherentMotion_C#v1	1	500
527	1	7	70	2	2	3	3	424	176	1272	528	CoherentMotion_C#v1	1	500
2034	0	0	5	0	2	3	3	31	569	93	1707	CoherentMotion_C#v1	1	500
897	1	1	14	0	0	3	3	87	513	261	1539	CoherentMotion_C#v1	1	500
903	1	0	5	2	2	3	3	31	569	93	1707	CoherentMotion_C#v1	1	500
1007	0	4	42	3	1	3	3	256	344	768	1032	CoherentMotion_C#v1	1	500
954	0	6	61	3	1	3	3	368	232	1104	696	CoherentMotion_C#v1	1	500
1062	0	3	33	0	2	3	3	199	401	597	1203	CoherentMotion_C#v1	1	500
1911	0	2	23	3	2	3	3	143	457	429	1371	CoherentMotion_C#v1	1	500
868	0	4	42	3	2	3	3	256	344	768	1032	CoherentMotion_C#v1	1	500
932	1	6	61	2	2	3	3	368	232	1104	696	CoherentMotion_C#v1	1	500
923	1	1	14	2	2	3	3	87	513	261	1539	CoherentMotion_C#v1	1	500
886	0	3	33	1	2	3	3	199	401	597	1203	CoherentMotion_C#v1	1	500
1021	1	3	33	1	1	3	3	199	401	597	1203	CoherentMotion_C#v1	1	500
896	0	2	23	3	1	3	3	143	457	429	1371	CoherentMotion_C#v1	1	500
1071	1	6	61	2	2	3	3	368	232	1104	696	CoherentMotion_C#v1	1	500
1137	1	0	5	2	2	3	3	31	569	93	1707	CoherentMotion_C#v1	1	500
763	1	5	51	1	1	3	3	312	288	936	864	CoherentMotion_C#v1	1	500
834	1	2	23	1	1	3	3	143	457	429	1371	CoherentMotion_C#v1	1	500
782	1	2	23	2	2	3	3	143	457	429	1371	CoherentMotion_C#v1	1	500
742	1	5	51	1	1	3	3	312	288	936	864	CoherentMotion_C#v1	1	500
788	0	7	70	0	2	3	3	424	176	1272	528	CoherentMotion_C#v1	1	500
911	0	2	23	3	2	3	3	143	457	429	1371	CoherentMotion_C#v1	1	500
756	1	7	70	1	1	3	3	424	176	1272	528	CoherentMotion_C#v1	1	500
810	0	4	42	3	1	3	3	256	344	768	1032	CoherentMotion_C#v1	1	500
939	1	6	61	1	1	3	3	368	232	1104	696	CoherentMotion_C#v1	1	500
1079	1	4	42	1	1	3	3	256	344	768	1032	CoherentMotion_C#v1	1	500
1347	0	2	23	2	1	3	3	143	457	429	1371	CoherentMotion_C#v1	1	500
697	1	7	70	0	0	3	3	424	176	1272	528	CoherentMotion_C#v1	1	500
770	1	4	42	1	1	3	3	256	344	768	1032	CoherentMotion_C#v1	1	500
851	1	4	42	3	3	3	3	256	344	768	1032	CoherentMotion_C#v1	1	500
1101	1	5	51	3	3	3	3	312	288	936	864	CoherentMotion_C#v1	1	500
718	1	7	70	3	3	3	3	424	176	1272	528	CoherentMotion_C#v1	1	500
781	0	2	23	3	1	3	3	143	457	429	1371	CoherentMotion_C#v1	1	500
597	0	0	5	1	2	3	3	31	569	93	1707	CoherentMotion_C#v1	1	500
739	0	0	5	2	0	3	3	31	569	93	1707	CoherentMotion_C#v1	1	500
754	1	4	42	0	0	3	3	256	344	768	1032	CoherentMotion_C#v1	1	500
530	1	7	70	2	2	3	3	424	176	1272	528	CoherentMotion_C#v1	1	500
638	1	5	51	2	2	3	3	312	288	936	864	CoherentMotion_C#v1	1	500
826	0	7	70	2	0	3	3	424	176	1272	528	CoherentMotion_C#v1	1	500
597	1	7	70	1	1	3	3	424	176	1272	528	CoherentMotion_C#v1	1	500
585	1	5	51	2	2	3	3	312	288	936	864	CoherentMotion_C#v1	1	500
597	1	6	61	3	3	3	3	368	232	1104	696	CoherentMotion_C#v1	1	500
769	1	3	33	3	3	3	3	199	401	597	1203	CoherentMotion_C#v1	1	500
738	0	0	5	0	2	3	3	31	569	93	1707	CoherentMotion_C#v1	1	500
762	0	1	14	1	2	3	3	87	513	261	1539	CoherentMotion_C#v1	1	500
665	1	3	33	1	1	3	3	199	401	597	1203	CoherentMotion_C#v1	1	500
768	0	4	42	0	3	3	3	256	344	768	1032	CoherentMotion_C#v1	1	500
897	0	3	33	0	2	3	3	199	401	597	1203	CoherentMotion_C#v1	1	500
834	1	2	23	2	2	3	3	143	457	429	1371	CoherentMotion_C#v1	1	500
751	0	7	70	3	1	3	3	424	176	1272	528	CoherentMotion_C#v1	1	500
796	0	2	23	0	2	3	3	143	457	429	1371	CoherentMotion_C#v1	1	500
712	1	1	14	2	2	3	3	87	513	261	1539	CoherentMotion_C#v1	1	500
710	1	5	51	2	2	3	3	312	288	936	864	CoherentMotion_C#v1	1	500
630	1	7	70	1	1	3	3	424	176	1272	528	CoherentMotion_C#v1	1	500
635	1	6	61	1	1	3	3	368	232	1104	696	CoherentMotion_C#v1	1	500
728	0	0	5	1	2	3	3	31	569	93	1707	CoherentMotion_C#v1	1	500
615	1	4	42	2	2	3	3	256	344	768	1032	CoherentMotion_C#v1	1	500
539	0	7	70	0	2	3	3	424	176	1272	528	CoherentMotion_C#v1	1	500
664	1	5	51	3	3	3	3	312	288	936	864	CoherentMotion_C#v1	1	500
581	0	3	33	2	1	3	3	199	401	597	1203	CoherentMotion_C#v1	1	500
1986	0	1	14	3	2	3	3	87	513	261	1539	CoherentMotion_C#v1	1	500
793	1	1	14	1	1	3	3	87	513	261	1539	CoherentMotion_C#v1	1	500
570	0	6	61	0	2	3	3	368	232	1104	696	CoherentMotion_C#v1	1	500
845	0	1	14	3	0	3	3	87	513	261	1539	CoherentMotion_C#v1	1	500
591	0	2	23	3	2	3	3	143	457	429	1371	CoherentMotion_C#v1	1	500
739	1	0	5	1	1	3	3	31	569	93	1707	CoherentMotion_C#v1	1	500
698	0	4	42	3	2	3	3	256	344	768	1032	CoherentMotion_C#v1	1	500
611	0	2	23	1	0	3	3	143	457	429	1371	CoherentMotion_C#v1	1	500
744	1	5	51	1	1	3	3	312	288	936	864	CoherentMotion_C#v1	1	500
679	0	4	42	0	2	3	3	256	344	768	1032	CoherentMotion_C#v1	1	500
562	0	6	61	0	2	3	3	368	232	1104	696	CoherentMotion_C#v1	1	500
609	0	0	5	0	2	3	3	31	569	93	1707	CoherentMotion_C#v1	1	500
582	0	7	70	0	2	3	3	424	176	1272	528	CoherentMotion_C#v1	1	500
528	0	2	23	1	2	3	3	143	457	429	1371	CoherentMotion_C#v1	1	500
1626	0	6	61	2	1	3	3	368	232	1104	696	CoherentMotion_C#v1	1	500
553	0	0	5	0	2	3	3	31	569	93	1707	CoherentMotion_C#v1	1	500
654	1	7	70	3	3	3	3	424	176	1272	528	CoherentMotion_C#v1	1	500
633	0	5	51	0	2	3	3	312	288	936	864	CoherentMotion_C#v1	1	500
759	0	3	33	2	1	3	3	199	401	597	1203	CoherentMotion_C#v1	1	500
577	1	3	33	1	1	3	3	199	401	597	1203	CoherentMotion_C#v1	1	500
827	0	0	5	3	0	3	3	31	569	93	1707	CoherentMotion_C#v1	1	500
638	0	1	14	2	1	3	3	87	513	261	1539	CoherentMotion_C#v1	1	500
641	0	2	23	3	1	3	3	143	457	429	1371	CoherentMotion_C#v1	1	500
736	1	6	61	3	3	3	3	368	232	1104	696	CoherentMotion_C#v1	1	500
589	1	4	42	1	1	3	3	256	344	768	1032	CoherentMotion_C#v1	1	500
715	1	0	5	0	0	3	3	31	569	93	1707	CoherentMotion_C#v1	1	500
785	1	3	33	1	1	3	3	199	401	597	1203	CoherentMotion_C#v1	1	500
794	0	5	51	2	0	3	3	312	288	936	864	CoherentMotion_C#v1	1	500
1101	1	1	14	0	0	3	3	87	513	261	1539	CoherentMotion_C#v1	1	500
583	1	7	70	1	1	3	3	424	176	1272	528	CoherentMotion_C#v1	1	500
607	1	5	51	2	2	3	3	312	288	936	864	CoherentMotion_C#v1	1	500
695	0	1	14	0	2	3	3	87	513	261	1539	CoherentMotion_C#v1	1	500
711	0	4	42	1	0	3	3	256	344	768	1032	CoherentMotion_C#v1	1	500
677	0	3	33	2	0	3	3	199	401	597	1203	CoherentMotion_C#v1	1	500
986	1	1	14	2	2	3	3	87	513	261	1539	CoherentMotion_C#v1	1	500
665	1	5	51	2	2	3	3	312	288	936	864	CoherentMotion_C#v1	1	500
864	1	1	14	0	0	3	3	87	513	261	1539	CoherentMotion_C#v1	1	500
810	0	1	14	2	1	3	3	87	513	261	1539	CoherentMotion_C#v1	1	500
668	1	3	33	1	1	3	3	199	401	597	1203	CoherentMotion_C#v1	1	500
778	1	7	70	2	2	3	3	424	176	1272	528	CoherentMotion_C#v1	1	500
938	1	6	61	1	1	3	3	368	232	1104	696	CoherentMotion_C#v1	1	500
969	0	0	5	1	0	3	3	31	569	93	1707	CoherentMotion_C#v1	1	500
783	0	2	23	3	2	3	3	143	457	429	1371	CoherentMotion_C#v1	1	500
639	1	5	51	2	2	3	3	312	288	936	864	CoherentMotion_C#v1	1	500
747	1	7	70	0	0	3	3	424	176	1272	528	CoherentMotion_C#v1	1	500
660	1	2	23	2	2	3	3	143	457	429	1371	CoherentMotion_C#v1	1	500
632	0	6	61	3	2	3	3	368	232	1104	696	CoherentMotion_C#v1	1	500
758	1	3	33	2	2	3	3	199	401	597	1203	CoherentMotion_C#v1	1	500
672	1	1	14	0	0	3	3	87	513	261	1539	CoherentMotion_C#v1	1	500
556	1	4	42	1	1	3	3	256	344	768	1032	CoherentMotion_C#v1	1	500
649	1	6	61	3	3	3	3	368	232	1104	696	CoherentMotion_C#v1	1	500
702	1	4	42	2	2	3	3	256	344	768	1032	CoherentMotion_C#v1	1	500
830	0	1	14	3	2	3	3	87	513	261	1539	CoherentMotion_C#v1	1	500
719	1	1	14	2	2	3	3	87	513	261	1539	CoherentMotion_C#v1	1	500
654	1	5	51	1	1	3	3	312	288	936	864	CoherentMotion_C#v1	1	500
740	1	7	70	3	3	3	3	424	176	1272	528	CoherentMotion_C#v1	1	500
1033	1	0	5	2	2	3	3	31	569	93	1707	CoherentMotion_C#v1	1	500
866	1	5	51	0	0	3	3	312	288	936	864	CoherentMotion_C#v1	1	500
910	1	6	61	0	0	3	3	368	232	1104	696	CoherentMotion_C#v1	1	500
815	0	3	33	3	1	3	3	199	401	597	1203	CoherentMotion_C#v1	1	500
796	1	0	5	1	1	3	3	31	569	93	1707	CoherentMotion_C#v1	1	500
738	0	2	23	0	1	3	3	143	457	429	1371	CoherentMotion_C#v1	1	500
554	1	5	51	1	1	3	3	312	288	936	864	CoherentMotion_C#v1	1	500
539	0	7	70	3	1	3	3	424	176	1272	528	CoherentMotion_C#v1	1	500
965	0	0	5	0	2	3	3	31	569	93	1707	CoherentMotion_C#v1	1	500
598	1	5	51	3	3	3	3	312	288	936	864	CoherentMotion_C#v1	1	500
742	1	4	42	2	2	3	3	256	344	768	1032	CoherentMotion_C#v1	1	500
569	0	1	14	2	1	3	3	87	513	261	1539	CoherentMotion_C#v1	1	500
692	0	1	14	2	0	3	3	87	513	261	1539	CoherentMotion_C#v1	1	500
524	1	5	51	2	2	3	3	312	288	936	864	CoherentMotion_C#v1	1	500
1983	0	1	14	1	2	3	3	87	513	261	1539	CoherentMotion_C#v1	1	500
614	1	7	70	1	1	3	3	424	176	1272	528	CoherentMotion_C#v1	1	500
531	1	5	51	2	2	3	3	312	288	936	864	CoherentMotion_C#v1	1	500
1620	0	1	14	0	2	3	3	87	513	261	1539	CoherentMotion_C#v1	1	500
656	0	0	5	3	2	3	3	31	569	93	1707	CoherentMotion_C#v1	1	500
530	1	6	61	2	2	3	3	368	232	1104	696	CoherentMotion_C#v1	1	500
521	1	3	33	2	2	3	3	199	401	597	1203	CoherentMotion_C#v1	1	500
533	0	5	51	3	0	3	3	312	288	936	864	CoherentMotion_C#v1	1	500
583	0	4	42	3	0	3	3	256	344	768	1032	CoherentMotion_C#v1	1	500
632	1	5	51	0	0	3	3	312	288	936	864	CoherentMotion_C#v1	1	500
664	0	2	23	2	0	3	3	143	457	429	1371	CoherentMotion_C#v1	1	500
936	0	2	23	0	1	3	3	143	457	429	1371	CoherentMotion_C#v1	1	500
659	0	3	33	3	1	3	3	199	401	597	1203	CoherentMotion_C#v1	1	500
538	0	3	33	0	1	3	3	199	401	597	1203	CoherentMotion_C#v1	1	500
1469	0	7	70	2	1	3	3	424	176	1272	528	CoherentMotion_C#v1	1	500
759	0	5	51	2	1	3	3	312	288	936	864	CoherentMotion_C#v1	1	500
679	1	3	33	1	1	3	3	199	401	597	1203	CoherentMotion_C#v1	1	500
637	0	5	51	2	1	3	3	312	288	936	864	CoherentMotion_C#v1	1	500
667	0	5	51	2	1	3	3	312	288	936	864	CoherentMotion_C#v1	1	500
565	0	3	33	3	1	3	3	199	401	597	1203	CoherentMotion_C#v1	1	500
563	0	4	42	3	1	3	3	256	344	768	1032	CoherentMotion_C#v1	1	500
647	0	2	23	2	3	3	3	143	457	429	1371	CoherentMotion_C#v1	1	500
814	1	6	61	0	0	3	3	368	232	1104	696	CoherentMotion_C#v1	1	500
623	1	2	23	1	1	3	3	143	457	429	1371	CoherentMotion_C#v1	1	500
650	1	4	42	2	2	3	3	256	344	768	1032	CoherentMotion_C#v1	1	500
633	0	2	23	2	1	3	3	143	457	429	1371	CoherentMotion_C#v1	1	500
630	1	5	51	2	2	3	3	312	288	936	864	CoherentMotion_C#v1	1	500
564	0	6	61	0	2	3	3	368	232	1104	696	CoherentMotion_C#v1	1	500
606	0	0	5	1	2	3	3	31	569	93	1707	CoherentMotion_C#v1	1	500
538	0	1	14	0	2	3	3	87	513	261	1539	CoherentMotion_C#v1	1	500
611	0	5	51	3	2	3	3	312	288	936	864	CoherentMotion_C#v1	1	500
1850	0	5	51	2	3	3	3	312	288	936	864	CoherentMotion_C#v1	1	500
679	1	6	61	1	1	3	3	368	232	1104	696	CoherentMotion_C#v1	1	500
694	1	6	61	1	1	3	3	368	232	1104	696	CoherentMotion_C#v1	1	500
565	1	0	5	1	1	3	3	31	569	93	1707	CoherentMotion_C#v1	1	500
1439	1	7	70	1	1	3	3	424	176	1272	528	CoherentMotion_C#v1	1	500
658	0	1	14	0	1	3	3	87	513	261	1539	CoherentMotion_C#v1	1	500
607	0	7	70	0	2	3	3	424	176	1272	528	CoherentMotion_C#v1	1	500
1009	0	6	61	0	1	3	3	368	232	1104	696	CoherentMotion_C#v1	1	500
616	1	6	61	1	1	3	3	368	232	1104	696	CoherentMotion_C#v1	1	500
781	1	1	14	1	1	3	3	87	513	261	1539	CoherentMotion_C#v1	1	500
779	1	6	61	2	2	3	3	368	232	1104	696	CoherentMotion_C#v1	1	500
940	0	0	5	1	3	3	3	31	569	93	1707	CoherentMotion_C#v1	1	500
798	1	5	51	0	0	3	3	312	288	936	864	CoherentMotion_C#v1	1	500
631	1	3	33	1	1	3	3	199	401	597	1203	CoherentMotion_C#v1	1	500
813	0	2	23	1	3	3	3	143	457	429	1371	CoherentMotion_C#v1	1	500
583	1	6	61	2	2	3	3	368	232	1104	696	CoherentMotion_C#v1	1	500
674	1	3	33	0	0	3	3	199	401	597	1203	CoherentMotion_C#v1	1	500
601	0	6	61	0	2	3	3	368	232	1104	696	CoherentMotion_C#v1	1	500
645	1	6	61	3	3	3	3	368	232	1104	696	CoherentMotion_C#v1	1	500
548	1	2	23	1	1	3	3	143	457	429	1371	CoherentMotion_C#v1	1	500
690	1	5	51	2	2	3	3	312	288	936	864	CoherentMotion_C#v1	1	500
630	1	5	51	0	0	3	3	312	288	936	864	CoherentMotion_C#v1	1	500
771	1	5	51	2	2	3	3	312	288	936	864	CoherentMotion_C#v1	1	500
557	1	1	14	1	1	3	3	87	513	261	1539	CoherentMotion_C#v1	1	500
688	1	3	33	3	3	3	3	199	401	597	1203	CoherentMotion_C#v1	1	500
591	0	6	61	0	2	3	3	368	232	1104	696	CoherentMotion_C#v1	1	500
612	1	5	51	1	1	3	3	312	288	936	864	CoherentMotion_C#v1	1	500
542	0	4	42	0	2	3	3	256	344	768	1032	CoherentMotion_C#v1	1	500
1418	0	5	51	3	2	3	3	312	288	936	864	CoherentMotion_C#v1	1	500
906	0	1	14	0	1	3	3	87	513	261	1539	CoherentMotion_C#v1	1	500
1048	1	7	70	3	3	3	3	424	176	1272	528	CoherentMotion_C#v1	1	500
590	0	7	70	0	2	3	3	424	176	1272	528	CoherentMotion_C#v1	1	500
676	1	7	70	0	0	3	3	424	176	1272	528	CoherentMotion_C#v1	1	500
809	1	3	33	1	1	3	3	199	401	597	1203	CoherentMotion_C#v1	1	500
674	0	2	23	0	2	3	3	143	457	429	1371	CoherentMotion_C#v1	1	500
593	0	1	14	0	2	3	3	87	513	261	1539	CoherentMotion_C#v1	1	500
1253	0	7	70	0	2	3	3	424	176	1272	528	CoherentMotion_C#v1	1	500
591	1	7	70	1	1	3	3	424	176	1272	528	CoherentMotion_C#v1	1	500
1116	1	4	42	1	1	3	3	256	344	768	1032	CoherentMotion_C#v1	1	500
535	1	6	61	1	1	3	3	368	232	1104	696	CoherentMotion_C#v1	1	500
2281	0	4	42	3	2	3	3	256	344	768	1032	CoherentMotion_C#v1	1	500
1706	1	6	61	2	2	3	3	368	232	1104	696	CoherentMotion_C#v1	1	500
531	0	2	23	3	1	3	3	143	457	429	1371	CoherentMotion_C#v1	1	500
679	0	7	70	0	1	3	3	424	176	1272	528	CoherentMotion_C#v1	1	500
555	0	6	61	3	2	3	3	368	232	1104	696	CoherentMotion_C#v1	1	500
719	0	0	5	1	3	3	3	31	569	93	1707	CoherentMotion_C#v1	1	500
550	0	1	14	0	2	3	3	87	513	261	1539	CoherentMotion_C#v1	1	500
1309	0	0	5	0	1	3	3	31	569	93	1707	CoherentMotion_C#v1	1	500
1109	1	1	14	2	2	3	3	87	513	261	1539	CoherentMotion_C#v1	1	500
890	1	3	33	2	2	3	3	199	401	597	1203	CoherentMotion_C#v1	1	500
604	1	6	61	2	2	3	3	368	232	1104	696	CoherentMotion_C#v1	1	500
534	0	0	5	0	2	3	3	31	569	93	1707	CoherentMotion_C#v1	1	500
723	0	4	42	0	2	3	3	256	344	768	1032	CoherentMotion_C#v1	1	500
599	1	7	70	1	1	3	3	424	176	1272	528	CoherentMotion_C#v1	1	500
783	1	4	42	0	0	3	3	256	344	768	1032	CoherentMotion_C#v1	1	500
759	0	0	5	0	3	3	3	31	569	93	1707	CoherentMotion_C#v1	1	500
544	0	4	42	3	1	3	3	256	344	768	1032	CoherentMotion_C#v1	1	500
818	0	2	23	3	2	3	3	143	457	429	1371	CoherentMotion_C#v1	1	500
545	0	0	5	1	2	3	3	31	569	93	1707	CoherentMotion_C#v1	1	500
525	0	7	70	3	2	3	3	424	176	1272	528	CoherentMotion_C#v1	1	500
528	1	0	5	0	0	3	3	31	569	93	1707	CoherentMotion_C#v1	1	500
526	0	4	42	0	1	3	3	256	344	768	1032	CoherentMotion_C#v1	1	500
527	0	6	61	0	2	3	3	368	232	1104	696	CoherentMotion_C#v1	1	500
555	1	5	51	0	0	3	3	312	288	936	864	CoherentMotion_C#v1	1	500
1149	0	5	51	3	2	3	3	312	288	936	864	CoherentMotion_C#v1	1	500
529	0	6	61	0	2	3	3	368	232	1104	696	CoherentMotion_C#v1	1	500
526	0	2	23	1	0	3	3	143	457	429	1371	CoherentMotion_C#v1	1	500
527	0	0	5	1	0	3	3	31	569	93	1707	CoherentMotion_C#v1	1	500
527	0	0	5	2	0	3	3	31	569	93	1707	CoherentMotion_C#v1	1	500
528	0	2	23	2	1	3	3	143	457	429	1371	CoherentMotion_C#v1	1	500
540	1	7	70	2	2	3	3	424	176	1272	528	CoherentMotion_C#v1	1	500
819	1	4	42	3	3	3	3	256	344	768	1032	CoherentMotion_C#v1	1	500
528	1	7	70	0	0	3	3	424	176	1272	528	CoherentMotion_C#v1	1	500
806	1	1	14	2	2	3	3	87	513	261	1539	CoherentMotion_C#v1	1	500
525	0	6	61	1	2	3	3	368	232	1104	696	CoherentMotion_C#v1	1	500
524	0	3	33	0	3	3	3	199	401	597	1203	CoherentMotion_C#v1	1	500
1180	1	1	14	1	1	3	3	87	513	261	1539	CoherentMotion_C#v1	1	500
840	0	3	33	0	1	3	3	199	401	597	1203	CoherentMotion_C#v1	1	500
602	1	2	23	2	2	3	3	143	457	429	1371	CoherentMotion_C#v1	1	500
1522	0	1	14	1	0	3	3	87	513	261	1539	CoherentMotion_C#v1	1	500
1240	0	1	14	3	2	3	3	87	513	261	1539	CoherentMotion_C#v1	1	500
1675	1	3	33	2	2	3	3	199	401	597	1203	CoherentMotion_C#v1	1	500
587	1	6	61	1	1	3	3	368	232	1104	696	CoherentMotion_C#v1	1	500
1315	0	5	51	3	1	3	3	312	288	936	864	CoherentMotion_C#v1	1	500
582	1	6	61	2	2	3	3	368	232	1104	696	CoherentMotion_C#v1	1	500
543	0	1	14	0	2	3	3	87	513	261	1539	CoherentMotion_C#v1	1	500
645	1	2	23	1	1	3	3	143	457	429	1371	CoherentMotion_C#v1	1	500
656	1	2	23	2	2	3	3	143	457	429	1371	CoherentMotion_C#v1	1	500
608	1	7	70	3	3	3	3	424	176	1272	528	CoherentMotion_C#v1	1	500
683	1	6	61	1	1	3	3	368	232	1104	696	CoherentMotion_C#v1	1	500
834	1	5	51	3	3	3	3	312	288	936	864	CoherentMotion_C#v1	1	500
619	1	7	70	2	2	3	3	424	176	1272	528	CoherentMotion_C#v1	1	500
544	0	3	33	0	2	3	3	199	401	597	1203	CoherentMotion_C#v1	1	500
1180	0	4	42	0	2	3	3	256	344	768	1032	CoherentMotion_C#v1	1	500
522	0	2	23	1	2	3	3	143	457	429	1371	CoherentMotion_C#v1	1	500
1137	0	3	33	2	1	3	3	199	401	597	1203	CoherentMotion_C#v1	1	500
1130	0	7	70	3	1	3	3	424	176	1272	528	CoherentMotion_C#v1	1	500
795	1	6	61	3	3	3	3	368	232	1104	696	CoherentMotion_C#v1	1	500
566	1	7	70	1	1	3	3	424	176	1272	528	CoherentMotion_C#v1	1	500
999	0	5	51	3	2	3	3	312	288	936	864	CoherentMotion_C#v1	1	500
1055	0	3	33	3	1	3	3	199	401	597	1203	CoherentMotion_C#v1	1	500
694	1	5	51	2	2	3	3	312	288	936	864	CoherentMotion_C#v1	1	500
929	0	3	33	1	3	3	3	199	401	597	1203	CoherentMotion_C#v1	1	500
854	0	0	5	0	1	3	3	31	569	93	1707	CoherentMotion_C#v1	1	500
723	0	3	33	3	1	3	3	199	401	597	1203	CoherentMotion_C#v1	1	500
627	0	3	33	0	2	3	3	199	401	597	1203	CoherentMotion_C#v1	1	500
519	0	6	61	1	0	3	3	368	232	1104	696	CoherentMotion_C#v1	1	500
603	1	2	23	1	1	3	3	143	457	429	1371	CoherentMotion_C#v1	1	500
1280	0	7	70	1	2	3	3	424	176	1272	528	CoherentMotion_C#v1	1	500
661	0	0	5	2	1	3	3	31	569	93	1707	CoherentMotion_C#v1	1	500
617	0	2	23	0	2	3	3	143	457	429	1371	CoherentMotion_C#v1	1	500
536	0	4	42	0	2	3	3	256	344	768	1032	CoherentMotion_C#v1	1	500
561	0	7	70	2	0	3	3	424	176	1272	528	CoherentMotion_C#v1	1	500
525	1	2	23	1	1	3	3	143	457	429	1371	CoherentMotion_C#v1	1	500
879	1	1	14	2	2	3	3	87	513	261	1539	CoherentMotion_C#v1	1	500
578	0	2	23	3	2	3	3	143	457	429	1371	CoherentMotion_C#v1	1	500
678	1	1	14	3	3	3	3	87	513	261	1539	CoherentMotion_C#v1	1	500
648	0	0	5	1	2	3	3	31	569	93	1707	CoherentMotion_C#v1	1	500
848	0	7	70	1	2	3	3	424	176	1272	528	CoherentMotion_C#v1	1	500
716	0	0	5	0	2	3	3	31	569	93	1707	CoherentMotion_C#v1	1	500
1097	0	1	14	0	2	3	3	87	513	261	1539	CoherentMotion_C#v1	1	500
620	0	7	70	3	1	3	3	424	176	1272	528	CoherentMotion_C#v1	1	500
568	0	1	14	0	1	3	3	87	513	261	1539	CoherentMotion_C#v1	1	500
627	1	6	61	2	2	3	3	368	232	1104	696	CoherentMotion_C#v1	1	500
1040	0	3	33	0	2	3	3	199	401	597	1203	CoherentMotion_C#v1	1	500
560	1	4	42	2	2	3	3	256	344	768	1032	CoherentMotion_C#v1	1	500
636	0	7	70	0	2	3	3	424	176	1272	528	CoherentMotion_C#v1	1	500
705	1	3	33	2	2	3	3	199	401	597	1203	CoherentMotion_C#v1	1	500
1638	0	1	14	3	2	3	3	87	513	261	1539	CoherentMotion_C#v1	1	500
598	0	7	70	3	2	3	3	424	176	1272	528	CoherentMotion_C#v1	1	500
1177	0	2	23	1	3	3	3	143	457	429	1371	CoherentMotion_C#v1	1	500
694	0	2	23	0	2	3	3	143	457	429	1371	CoherentMotion_C#v1	1	500
732	0	4	42	1	2	3	3	256	344	768	1032	CoherentMotion_C#v1	1	500
660	0	7	70	3	1	3	3	424	176	1272	528	CoherentMotion_C#v1	1	500
585	0	4	42	0	1	3	3	256	344	768	1032	CoherentMotion_C#v1	1	500
740	1	0	5	1	1	3	3	31	569	93	1707	CoherentMotion_C#v1	1	500
693	0	4	42	3	1	3	3	256	344	768	1032	CoherentMotion_C#v1	1	500
681	0	7	70	3	1	3	3	424	176	1272	528	CoherentMotion_C#v1	1	500
706	1	6	61	1	1	3	3	368	232	1104	696	CoherentMotion_C#v1	1	500
755	0	3	33	0	1	3	3	199	401	597	1203	CoherentMotion_C#v1	1	500
823	0	4	42	3	1	3	3	256	344	768	1032	CoherentMotion_C#v1	1	500
638	1	5	51	2	2	3	3	312	288	936	864	CoherentMotion_C#v1	1	500
736	0	3	33	1	2	3	3	199	401	597	1203	CoherentMotion_C#v1	1	500
936	0	4	42	3	2	3	3	256	344	768	1032	CoherentMotion_C#v1	1	500
743	0	6	61	0	2	3	3	368	232	1104	696	CoherentMotion_C#v1	1	500
699	0	2	23	1	0	3	3	143	457	429	1371	CoherentMotion_C#v1	1	500
694	1	6	61	1	1	3	3	368	232	1104	696	CoherentMotion_C#v1	1	500
652	0	6	61	3	1	3	3	368	232	1104	696	CoherentMotion_C#v1	1	500
681	0	3	33	2	3	3	3	199	401	597	1203	CoherentMotion_C#v1	1	500
1071	1	3	33	3	3	3	3	199	401	597	1203	CoherentMotion_C#v1	1	500
761	0	6	61	0	2	3	3	368	232	1104	696	CoherentMotion_C#v1	1	500
744	0	1	14	1	2	3	3	87	513	261	1539	CoherentMotion_C#v1	1	500
632	0	4	42	0	1	3	3	256	344	768	1032	CoherentMotion_C#v1	1	500
670	1	1	14	1	1	3	3	87	513	261	1539	CoherentMotion_C#v1	1	500
532	0	1	14	0	1	3	3	87	513	261	1539	CoherentMotion_C#v1	1	500
711	0	4	42	0	1	3	3	256	344	768	1032	CoherentMotion_C#v1	1	500
3684	1	7	70	2	2	3	3	424	176	1272	528	CoherentMotion_C#v1	1	500
1112	1	5	51	2	2	3	3	312	288	936	864	CoherentMotion_C#v1	1	500
