# Supplementary material for: The Leuven Embedded Figures Test (L-EFT): measuring perception, intelligence or executive function?
Source: PeerJ. 2018 Mar 26;6:e4524. doi: 10.7717/peerj.4524 (PMC5875396; doi:10.7717/peerj.4524)
Supplement: Supplemental Information 9 [file peerj-06-4524-s009.zip › Study 1/CoherentMotion/121812CoherentMotion.csv]

ReactionTime	Accuracy	CoherenceLevel	CoherenceValue	StimDirection	RespDirection	G_MeanCoherentSpeed	G_MeanRandomSpeed	TotalCoherent	TotalRandom	TotalCoherentSpeed	TotalRandomSpeed	TestID	MainPrac	MotionDuration
1592	1	6	61	3	3	3	3	368	232	1104	696	CoherentMotion_C#v1	0	1000
7308	0	0	5	2	3	3	3	31	569	93	1707	CoherentMotion_C#v1	0	1000
8736	1	5	51	0	0	3	3	312	288	936	864	CoherentMotion_C#v1	0	1000
1966	1	3	33	1	1	3	3	199	401	597	1203	CoherentMotion_C#v1	0	1000
2709	1	2	23	2	2	3	3	143	457	429	1371	CoherentMotion_C#v1	0	1000
1625	0	4	42	1	3	3	3	256	344	768	1032	CoherentMotion_C#v1	0	1000
1083	1	1	14	0	0	3	3	87	513	261	1539	CoherentMotion_C#v1	0	1000
1303	1	2	23	3	3	3	3	143	457	429	1371	CoherentMotion_C#v1	0	1000
1418	0	2	23	0	2	3	3	143	457	429	1371	CoherentMotion_C#v1	0	1000
1050	0	0	5	1	0	3	3	31	569	93	1707	CoherentMotion_C#v1	0	1000
1042	0	6	61	0	3	3	3	368	232	1104	696	CoherentMotion_C#v1	0	1000
1318	1	5	51	1	1	3	3	312	288	936	864	CoherentMotion_C#v1	0	1000
1369	1	7	70	2	2	3	3	424	176	1272	528	CoherentMotion_C#v1	0	1000
1441	0	1	14	2	0	3	3	87	513	261	1539	CoherentMotion_C#v1	0	1000
1316	1	3	33	1	1	3	3	199	401	597	1203	CoherentMotion_C#v1	0	1000
1242	1	7	70	3	3	3	3	424	176	1272	528	CoherentMotion_C#v1	0	1000
1383	1	3	33	0	0	3	3	199	401	597	1203	CoherentMotion_C#v1	0	1000
1336	1	6	61	3	3	3	3	368	232	1104	696	CoherentMotion_C#v1	0	1000
1446	0	0	5	2	1	3	3	31	569	93	1707	CoherentMotion_C#v1	0	1000
1337	1	4	42	3	3	3	3	256	344	768	1032	CoherentMotion_C#v1	0	1000
1273	1	2	23	0	0	3	3	143	457	429	1371	CoherentMotion_C#v1	0	1000
1343	1	4	42	1	1	3	3	256	344	768	1032	CoherentMotion_C#v1	0	1000
1214	1	5	51	1	1	3	3	312	288	936	864	CoherentMotion_C#v1	0	1000
1118	1	0	5	0	0	3	3	31	569	93	1707	CoherentMotion_C#v1	0	1000
1266	0	5	51	2	0	3	3	312	288	936	864	CoherentMotion_C#v1	0	1000
1352	1	1	14	1	1	3	3	87	513	261	1539	CoherentMotion_C#v1	0	1000
1399	1	2	23	3	3	3	3	143	457	429	1371	CoherentMotion_C#v1	0	1000
1257	1	7	70	2	2	3	3	424	176	1272	528	CoherentMotion_C#v1	0	1000
1110	1	5	51	1	1	3	3	312	288	936	864	CoherentMotion_C#v1	0	1000
1480	1	6	61	3	3	3	3	368	232	1104	696	CoherentMotion_C#v1	0	1000
1099	1	5	51	0	0	3	3	312	288	936	864	CoherentMotion_C#v1	0	1000
1339	1	4	42	3	3	3	3	256	344	768	1032	CoherentMotion_C#v1	0	1000
1045	1	6	61	0	0	3	3	368	232	1104	696	CoherentMotion_C#v1	0	1000
1315	1	3	33	3	3	3	3	199	401	597	1203	CoherentMotion_C#v1	0	1000
1405	1	6	61	1	1	3	3	368	232	1104	696	CoherentMotion_C#v1	0	1000
1032	0	5	51	1	0	3	3	312	288	936	864	CoherentMotion_C#v1	0	1000
1152	1	6	61	2	2	3	3	368	232	1104	696	CoherentMotion_C#v1	0	1000
3047	0	0	5	1	2	3	3	31	569	93	1707	CoherentMotion_C#v1	0	1000
1126	1	4	42	0	0	3	3	256	344	768	1032	CoherentMotion_C#v1	0	1000
1277	0	6	61	1	0	3	3	368	232	1104	696	CoherentMotion_C#v1	0	1000
1164	0	1	14	1	0	3	3	87	513	261	1539	CoherentMotion_C#v1	0	1000
1042	1	7	70	3	3	3	3	424	176	1272	528	CoherentMotion_C#v1	0	1000
1288	1	7	70	2	2	3	3	424	176	1272	528	CoherentMotion_C#v1	0	1000
1154	1	2	23	3	3	3	3	143	457	429	1371	CoherentMotion_C#v1	0	1000
1128	1	4	42	0	0	3	3	256	344	768	1032	CoherentMotion_C#v1	0	1000
1045	1	3	33	3	3	3	3	199	401	597	1203	CoherentMotion_C#v1	0	1000
1160	0	1	14	2	0	3	3	87	513	261	1539	CoherentMotion_C#v1	0	1000
1058	0	0	5	1	3	3	3	31	569	93	1707	CoherentMotion_C#v1	0	1000
1045	1	6	61	0	0	3	3	368	232	1104	696	CoherentMotion_C#v1	0	1000
1139	1	5	51	1	1	3	3	312	288	936	864	CoherentMotion_C#v1	0	1000
1175	1	7	70	2	2	3	3	424	176	1272	528	CoherentMotion_C#v1	0	1000
1306	1	1	14	3	3	3	3	87	513	261	1539	CoherentMotion_C#v1	0	1000
1045	0	3	33	1	0	3	3	199	401	597	1203	CoherentMotion_C#v1	0	1000
1144	0	2	23	0	3	3	3	143	457	429	1371	CoherentMotion_C#v1	0	1000
1282	1	6	61	2	2	3	3	368	232	1104	696	CoherentMotion_C#v1	0	1000
1225	1	7	70	1	1	3	3	424	176	1272	528	CoherentMotion_C#v1	0	1000
1173	1	7	70	3	3	3	3	424	176	1272	528	CoherentMotion_C#v1	0	1000
1487	0	1	14	1	0	3	3	87	513	261	1539	CoherentMotion_C#v1	0	1000
1134	1	4	42	2	2	3	3	256	344	768	1032	CoherentMotion_C#v1	0	1000
1387	1	5	51	3	3	3	3	312	288	936	864	CoherentMotion_C#v1	0	1000
1269	1	2	23	1	1	3	3	143	457	429	1371	CoherentMotion_C#v1	0	1000
1432	1	0	5	3	3	3	3	31	569	93	1707	CoherentMotion_C#v1	0	1000
1204	1	7	70	3	3	3	3	424	176	1272	528	CoherentMotion_C#v1	0	1000
1295	0	0	5	2	0	3	3	31	569	93	1707	CoherentMotion_C#v1	0	1000
1205	1	6	61	3	3	3	3	368	232	1104	696	CoherentMotion_C#v1	0	1000
1056	1	4	42	3	3	3	3	256	344	768	1032	CoherentMotion_C#v1	0	1000
1279	1	6	61	3	3	3	3	368	232	1104	696	CoherentMotion_C#v1	0	1000
1317	1	4	42	2	2	3	3	256	344	768	1032	CoherentMotion_C#v1	0	1000
1044	1	6	61	0	0	3	3	368	232	1104	696	CoherentMotion_C#v1	0	1000
1243	0	0	5	1	3	3	3	31	569	93	1707	CoherentMotion_C#v1	0	1000
1285	1	6	61	2	2	3	3	368	232	1104	696	CoherentMotion_C#v1	0	1000
1155	1	5	51	3	3	3	3	312	288	936	864	CoherentMotion_C#v1	0	1000
1226	1	3	33	2	2	3	3	199	401	597	1203	CoherentMotion_C#v1	0	1000
1168	1	4	42	3	3	3	3	256	344	768	1032	CoherentMotion_C#v1	0	1000
1474	0	2	23	0	2	3	3	143	457	429	1371	CoherentMotion_C#v1	0	1000
1299	0	2	23	1	3	3	3	143	457	429	1371	CoherentMotion_C#v1	0	1000
1119	1	1	14	2	2	3	3	87	513	261	1539	CoherentMotion_C#v1	0	1000
1041	0	6	61	0	2	3	3	368	232	1104	696	CoherentMotion_C#v1	0	1000
1370	1	2	23	2	2	3	3	143	457	429	1371	CoherentMotion_C#v1	0	1000
1042	0	2	23	2	3	3	3	143	457	429	1371	CoherentMotion_C#v1	0	1000
2111	1	5	51	2	2	3	3	312	288	936	864	CoherentMotion_C#v1	1	500
955	0	3	33	1	3	3	3	199	401	597	1203	CoherentMotion_C#v1	1	500
832	0	1	14	1	0	3	3	87	513	261	1539	CoherentMotion_C#v1	1	500
714	1	1	14	2	2	3	3	87	513	261	1539	CoherentMotion_C#v1	1	500
770	1	5	51	2	2	3	3	312	288	936	864	CoherentMotion_C#v1	1	500
762	0	1	14	3	2	3	3	87	513	261	1539	CoherentMotion_C#v1	1	500
762	1	3	33	1	1	3	3	199	401	597	1203	CoherentMotion_C#v1	1	500
629	1	6	61	1	1	3	3	368	232	1104	696	CoherentMotion_C#v1	1	500
592	1	6	61	1	1	3	3	368	232	1104	696	CoherentMotion_C#v1	1	500
900	1	0	5	3	3	3	3	31	569	93	1707	CoherentMotion_C#v1	1	500
823	1	2	23	0	0	3	3	143	457	429	1371	CoherentMotion_C#v1	1	500
762	1	7	70	0	0	3	3	424	176	1272	528	CoherentMotion_C#v1	1	500
536	1	7	70	0	0	3	3	424	176	1272	528	CoherentMotion_C#v1	1	500
674	0	0	5	0	3	3	3	31	569	93	1707	CoherentMotion_C#v1	1	500
660	1	6	61	1	1	3	3	368	232	1104	696	CoherentMotion_C#v1	1	500
602	1	5	51	1	1	3	3	312	288	936	864	CoherentMotion_C#v1	1	500
630	1	1	14	0	0	3	3	87	513	261	1539	CoherentMotion_C#v1	1	500
744	1	5	51	2	2	3	3	312	288	936	864	CoherentMotion_C#v1	1	500
553	1	3	33	0	0	3	3	199	401	597	1203	CoherentMotion_C#v1	1	500
711	0	2	23	2	3	3	3	143	457	429	1371	CoherentMotion_C#v1	1	500
654	0	0	5	3	0	3	3	31	569	93	1707	CoherentMotion_C#v1	1	500
845	1	2	23	2	2	3	3	143	457	429	1371	CoherentMotion_C#v1	1	500
671	0	3	33	1	2	3	3	199	401	597	1203	CoherentMotion_C#v1	1	500
669	1	6	61	2	2	3	3	368	232	1104	696	CoherentMotion_C#v1	1	500
691	1	2	23	1	1	3	3	143	457	429	1371	CoherentMotion_C#v1	1	500
696	1	5	51	2	2	3	3	312	288	936	864	CoherentMotion_C#v1	1	500
872	0	1	14	1	2	3	3	87	513	261	1539	CoherentMotion_C#v1	1	500
787	0	2	23	3	2	3	3	143	457	429	1371	CoherentMotion_C#v1	1	500
913	0	2	23	0	3	3	3	143	457	429	1371	CoherentMotion_C#v1	1	500
720	1	7	70	3	3	3	3	424	176	1272	528	CoherentMotion_C#v1	1	500
698	1	6	61	2	2	3	3	368	232	1104	696	CoherentMotion_C#v1	1	500
710	1	4	42	1	1	3	3	256	344	768	1032	CoherentMotion_C#v1	1	500
552	1	7	70	2	2	3	3	424	176	1272	528	CoherentMotion_C#v1	1	500
682	1	4	42	1	1	3	3	256	344	768	1032	CoherentMotion_C#v1	1	500
589	1	2	23	1	1	3	3	143	457	429	1371	CoherentMotion_C#v1	1	500
992	1	7	70	1	1	3	3	424	176	1272	528	CoherentMotion_C#v1	1	500
871	0	0	5	3	1	3	3	31	569	93	1707	CoherentMotion_C#v1	1	500
838	1	1	14	2	2	3	3	87	513	261	1539	CoherentMotion_C#v1	1	500
908	1	0	5	0	0	3	3	31	569	93	1707	CoherentMotion_C#v1	1	500
636	1	1	14	2	2	3	3	87	513	261	1539	CoherentMotion_C#v1	1	500
702	1	4	42	2	2	3	3	256	344	768	1032	CoherentMotion_C#v1	1	500
656	1	5	51	2	2	3	3	312	288	936	864	CoherentMotion_C#v1	1	500
639	0	0	5	0	2	3	3	31	569	93	1707	CoherentMotion_C#v1	1	500
644	1	5	51	1	1	3	3	312	288	936	864	CoherentMotion_C#v1	1	500
926	0	2	23	2	1	3	3	143	457	429	1371	CoherentMotion_C#v1	1	500
871	0	2	23	3	2	3	3	143	457	429	1371	CoherentMotion_C#v1	1	500
902	0	0	5	3	1	3	3	31	569	93	1707	CoherentMotion_C#v1	1	500
2478	0	7	70	0	2	3	3	424	176	1272	528	CoherentMotion_C#v1	1	500
659	0	3	33	0	2	3	3	199	401	597	1203	CoherentMotion_C#v1	1	500
607	1	5	51	2	2	3	3	312	288	936	864	CoherentMotion_C#v1	1	500
614	1	4	42	2	2	3	3	256	344	768	1032	CoherentMotion_C#v1	1	500
590	1	6	61	2	2	3	3	368	232	1104	696	CoherentMotion_C#v1	1	500
639	0	4	42	2	0	3	3	256	344	768	1032	CoherentMotion_C#v1	1	500
983	1	3	33	2	2	3	3	199	401	597	1203	CoherentMotion_C#v1	1	500
542	1	7	70	3	3	3	3	424	176	1272	528	CoherentMotion_C#v1	1	500
732	1	3	33	2	2	3	3	199	401	597	1203	CoherentMotion_C#v1	1	500
739	1	3	33	1	1	3	3	199	401	597	1203	CoherentMotion_C#v1	1	500
748	1	4	42	2	2	3	3	256	344	768	1032	CoherentMotion_C#v1	1	500
923	0	3	33	1	3	3	3	199	401	597	1203	CoherentMotion_C#v1	1	500
821	1	2	23	2	2	3	3	143	457	429	1371	CoherentMotion_C#v1	1	500
715	1	1	14	1	1	3	3	87	513	261	1539	CoherentMotion_C#v1	1	500
746	1	0	5	2	2	3	3	31	569	93	1707	CoherentMotion_C#v1	1	500
626	1	6	61	3	3	3	3	368	232	1104	696	CoherentMotion_C#v1	1	500
647	0	0	5	0	1	3	3	31	569	93	1707	CoherentMotion_C#v1	1	500
549	1	5	51	2	2	3	3	312	288	936	864	CoherentMotion_C#v1	1	500
769	1	4	42	2	2	3	3	256	344	768	1032	CoherentMotion_C#v1	1	500
569	0	5	51	0	2	3	3	312	288	936	864	CoherentMotion_C#v1	1	500
882	0	0	5	1	3	3	3	31	569	93	1707	CoherentMotion_C#v1	1	500
552	1	6	61	0	0	3	3	368	232	1104	696	CoherentMotion_C#v1	1	500
690	1	6	61	3	3	3	3	368	232	1104	696	CoherentMotion_C#v1	1	500
585	1	7	70	0	0	3	3	424	176	1272	528	CoherentMotion_C#v1	1	500
757	1	2	23	2	2	3	3	143	457	429	1371	CoherentMotion_C#v1	1	500
566	0	3	33	1	0	3	3	199	401	597	1203	CoherentMotion_C#v1	1	500
741	0	3	33	1	2	3	3	199	401	597	1203	CoherentMotion_C#v1	1	500
858	1	3	33	1	1	3	3	199	401	597	1203	CoherentMotion_C#v1	1	500
659	0	1	14	0	1	3	3	87	513	261	1539	CoherentMotion_C#v1	1	500
967	0	0	5	1	0	3	3	31	569	93	1707	CoherentMotion_C#v1	1	500
744	1	6	61	1	1	3	3	368	232	1104	696	CoherentMotion_C#v1	1	500
783	1	2	23	0	0	3	3	143	457	429	1371	CoherentMotion_C#v1	1	500
825	1	2	23	2	2	3	3	143	457	429	1371	CoherentMotion_C#v1	1	500
682	1	3	33	2	2	3	3	199	401	597	1203	CoherentMotion_C#v1	1	500
641	1	6	61	3	3	3	3	368	232	1104	696	CoherentMotion_C#v1	1	500
775	0	0	5	2	0	3	3	31	569	93	1707	CoherentMotion_C#v1	1	500
815	1	1	14	1	1	3	3	87	513	261	1539	CoherentMotion_C#v1	1	500
569	1	4	42	1	1	3	3	256	344	768	1032	CoherentMotion_C#v1	1	500
1621	1	3	33	1	1	3	3	199	401	597	1203	CoherentMotion_C#v1	1	500
691	1	2	23	1	1	3	3	143	457	429	1371	CoherentMotion_C#v1	1	500
882	1	0	5	3	3	3	3	31	569	93	1707	CoherentMotion_C#v1	1	500
734	0	1	14	3	0	3	3	87	513	261	1539	CoherentMotion_C#v1	1	500
686	0	5	51	2	0	3	3	312	288	936	864	CoherentMotion_C#v1	1	500
715	1	5	51	1	1	3	3	312	288	936	864	CoherentMotion_C#v1	1	500
842	1	5	51	2	2	3	3	312	288	936	864	CoherentMotion_C#v1	1	500
1085	1	4	42	0	0	3	3	256	344	768	1032	CoherentMotion_C#v1	1	500
637	1	6	61	0	0	3	3	368	232	1104	696	CoherentMotion_C#v1	1	500
794	0	2	23	3	0	3	3	143	457	429	1371	CoherentMotion_C#v1	1	500
747	1	2	23	0	0	3	3	143	457	429	1371	CoherentMotion_C#v1	1	500
784	0	3	33	2	0	3	3	199	401	597	1203	CoherentMotion_C#v1	1	500
654	1	6	61	3	3	3	3	368	232	1104	696	CoherentMotion_C#v1	1	500
795	1	4	42	2	2	3	3	256	344	768	1032	CoherentMotion_C#v1	1	500
772	1	2	23	0	0	3	3	143	457	429	1371	CoherentMotion_C#v1	1	500
748	1	2	23	3	3	3	3	143	457	429	1371	CoherentMotion_C#v1	1	500
561	0	4	42	2	0	3	3	256	344	768	1032	CoherentMotion_C#v1	1	500
669	1	5	51	1	1	3	3	312	288	936	864	CoherentMotion_C#v1	1	500
664	0	0	5	1	0	3	3	31	569	93	1707	CoherentMotion_C#v1	1	500
666	0	1	14	1	0	3	3	87	513	261	1539	CoherentMotion_C#v1	1	500
632	1	0	5	0	0	3	3	31	569	93	1707	CoherentMotion_C#v1	1	500
622	1	4	42	3	3	3	3	256	344	768	1032	CoherentMotion_C#v1	1	500
642	1	7	70	1	1	3	3	424	176	1272	528	CoherentMotion_C#v1	1	500
648	0	6	61	2	0	3	3	368	232	1104	696	CoherentMotion_C#v1	1	500
661	1	4	42	1	1	3	3	256	344	768	1032	CoherentMotion_C#v1	1	500
819	1	3	33	3	3	3	3	199	401	597	1203	CoherentMotion_C#v1	1	500
1644	0	5	51	1	0	3	3	312	288	936	864	CoherentMotion_C#v1	1	500
672	1	2	23	0	0	3	3	143	457	429	1371	CoherentMotion_C#v1	1	500
850	1	5	51	2	2	3	3	312	288	936	864	CoherentMotion_C#v1	1	500
788	0	0	5	2	0	3	3	31	569	93	1707	CoherentMotion_C#v1	1	500
671	1	4	42	1	1	3	3	256	344	768	1032	CoherentMotion_C#v1	1	500
804	1	6	61	0	0	3	3	368	232	1104	696	CoherentMotion_C#v1	1	500
678	1	2	23	1	1	3	3	143	457	429	1371	CoherentMotion_C#v1	1	500
676	1	4	42	3	3	3	3	256	344	768	1032	CoherentMotion_C#v1	1	500
810	1	6	61	3	3	3	3	368	232	1104	696	CoherentMotion_C#v1	1	500
620	1	6	61	0	0	3	3	368	232	1104	696	CoherentMotion_C#v1	1	500
824	0	3	33	0	2	3	3	199	401	597	1203	CoherentMotion_C#v1	1	500
683	1	7	70	3	3	3	3	424	176	1272	528	CoherentMotion_C#v1	1	500
560	1	2	23	0	0	3	3	143	457	429	1371	CoherentMotion_C#v1	1	500
804	1	0	5	3	3	3	3	31	569	93	1707	CoherentMotion_C#v1	1	500
590	1	2	23	0	0	3	3	143	457	429	1371	CoherentMotion_C#v1	1	500
777	1	1	14	3	3	3	3	87	513	261	1539	CoherentMotion_C#v1	1	500
644	1	4	42	1	1	3	3	256	344	768	1032	CoherentMotion_C#v1	1	500
697	0	1	14	2	3	3	3	87	513	261	1539	CoherentMotion_C#v1	1	500
759	1	4	42	2	2	3	3	256	344	768	1032	CoherentMotion_C#v1	1	500
656	1	4	42	3	3	3	3	256	344	768	1032	CoherentMotion_C#v1	1	500
781	1	5	51	1	1	3	3	312	288	936	864	CoherentMotion_C#v1	1	500
838	0	2	23	1	3	3	3	143	457	429	1371	CoherentMotion_C#v1	1	500
592	1	5	51	2	2	3	3	312	288	936	864	CoherentMotion_C#v1	1	500
548	1	5	51	2	2	3	3	312	288	936	864	CoherentMotion_C#v1	1	500
998	0	0	5	0	3	3	3	31	569	93	1707	CoherentMotion_C#v1	1	500
590	1	7	70	0	0	3	3	424	176	1272	528	CoherentMotion_C#v1	1	500
986	0	2	23	2	0	3	3	143	457	429	1371	CoherentMotion_C#v1	1	500
748	1	7	70	0	0	3	3	424	176	1272	528	CoherentMotion_C#v1	1	500
824	1	7	70	0	0	3	3	424	176	1272	528	CoherentMotion_C#v1	1	500
747	1	5	51	1	1	3	3	312	288	936	864	CoherentMotion_C#v1	1	500
683	1	7	70	3	3	3	3	424	176	1272	528	CoherentMotion_C#v1	1	500
599	1	5	51	0	0	3	3	312	288	936	864	CoherentMotion_C#v1	1	500
540	1	4	42	0	0	3	3	256	344	768	1032	CoherentMotion_C#v1	1	500
542	0	1	14	2	0	3	3	87	513	261	1539	CoherentMotion_C#v1	1	500
722	0	3	33	2	0	3	3	199	401	597	1203	CoherentMotion_C#v1	1	500
1433	0	1	14	1	2	3	3	87	513	261	1539	CoherentMotion_C#v1	1	500
1610	1	4	42	1	1	3	3	256	344	768	1032	CoherentMotion_C#v1	1	500
778	0	0	5	2	1	3	3	31	569	93	1707	CoherentMotion_C#v1	1	500
974	0	3	33	2	0	3	3	199	401	597	1203	CoherentMotion_C#v1	1	500
745	0	0	5	1	0	3	3	31	569	93	1707	CoherentMotion_C#v1	1	500
713	1	7	70	3	3	3	3	424	176	1272	528	CoherentMotion_C#v1	1	500
544	1	4	42	3	3	3	3	256	344	768	1032	CoherentMotion_C#v1	1	500
706	1	6	61	1	1	3	3	368	232	1104	696	CoherentMotion_C#v1	1	500
689	1	5	51	3	3	3	3	312	288	936	864	CoherentMotion_C#v1	1	500
728	0	1	14	3	0	3	3	87	513	261	1539	CoherentMotion_C#v1	1	500
748	1	4	42	2	2	3	3	256	344	768	1032	CoherentMotion_C#v1	1	500
671	1	1	14	0	0	3	3	87	513	261	1539	CoherentMotion_C#v1	1	500
719	1	3	33	3	3	3	3	199	401	597	1203	CoherentMotion_C#v1	1	500
804	0	0	5	2	0	3	3	31	569	93	1707	CoherentMotion_C#v1	1	500
655	0	0	5	2	1	3	3	31	569	93	1707	CoherentMotion_C#v1	1	500
874	1	7	70	2	2	3	3	424	176	1272	528	CoherentMotion_C#v1	1	500
617	1	7	70	0	0	3	3	424	176	1272	528	CoherentMotion_C#v1	1	500
885	1	0	5	2	2	3	3	31	569	93	1707	CoherentMotion_C#v1	1	500
704	1	7	70	3	3	3	3	424	176	1272	528	CoherentMotion_C#v1	1	500
1686	1	3	33	1	1	3	3	199	401	597	1203	CoherentMotion_C#v1	1	500
667	1	0	5	0	0	3	3	31	569	93	1707	CoherentMotion_C#v1	1	500
644	0	1	14	1	0	3	3	87	513	261	1539	CoherentMotion_C#v1	1	500
938	1	6	61	0	0	3	3	368	232	1104	696	CoherentMotion_C#v1	1	500
863	0	1	14	2	0	3	3	87	513	261	1539	CoherentMotion_C#v1	1	500
588	1	7	70	0	0	3	3	424	176	1272	528	CoherentMotion_C#v1	1	500
808	1	5	51	3	3	3	3	312	288	936	864	CoherentMotion_C#v1	1	500
697	0	2	23	1	0	3	3	143	457	429	1371	CoherentMotion_C#v1	1	500
816	1	2	23	2	2	3	3	143	457	429	1371	CoherentMotion_C#v1	1	500
712	1	5	51	3	3	3	3	312	288	936	864	CoherentMotion_C#v1	1	500
656	1	5	51	1	1	3	3	312	288	936	864	CoherentMotion_C#v1	1	500
678	1	6	61	1	1	3	3	368	232	1104	696	CoherentMotion_C#v1	1	500
697	1	4	42	2	2	3	3	256	344	768	1032	CoherentMotion_C#v1	1	500
744	1	4	42	2	2	3	3	256	344	768	1032	CoherentMotion_C#v1	1	500
636	1	3	33	2	2	3	3	199	401	597	1203	CoherentMotion_C#v1	1	500
617	1	4	42	2	2	3	3	256	344	768	1032	CoherentMotion_C#v1	1	500
574	0	0	5	0	2	3	3	31	569	93	1707	CoherentMotion_C#v1	1	500
1353	0	5	51	2	0	3	3	312	288	936	864	CoherentMotion_C#v1	1	500
1210	0	4	42	0	3	3	3	256	344	768	1032	CoherentMotion_C#v1	1	500
685	0	0	5	1	0	3	3	31	569	93	1707	CoherentMotion_C#v1	1	500
596	0	2	23	0	3	3	3	143	457	429	1371	CoherentMotion_C#v1	1	500
979	0	2	23	0	2	3	3	143	457	429	1371	CoherentMotion_C#v1	1	500
1364	0	1	14	0	1	3	3	87	513	261	1539	CoherentMotion_C#v1	1	500
544	1	7	70	0	0	3	3	424	176	1272	528	CoherentMotion_C#v1	1	500
991	1	4	42	2	2	3	3	256	344	768	1032	CoherentMotion_C#v1	1	500
847	1	5	51	2	2	3	3	312	288	936	864	CoherentMotion_C#v1	1	500
543	1	1	14	2	2	3	3	87	513	261	1539	CoherentMotion_C#v1	1	500
765	1	2	23	3	3	3	3	143	457	429	1371	CoherentMotion_C#v1	1	500
781	0	2	23	0	1	3	3	143	457	429	1371	CoherentMotion_C#v1	1	500
1438	0	3	33	3	2	3	3	199	401	597	1203	CoherentMotion_C#v1	1	500
822	1	0	5	1	1	3	3	31	569	93	1707	CoherentMotion_C#v1	1	500
640	0	2	23	1	0	3	3	143	457	429	1371	CoherentMotion_C#v1	1	500
741	1	2	23	2	2	3	3	143	457	429	1371	CoherentMotion_C#v1	1	500
722	1	7	70	1	1	3	3	424	176	1272	528	CoherentMotion_C#v1	1	500
693	0	0	5	2	0	3	3	31	569	93	1707	CoherentMotion_C#v1	1	500
852	0	3	33	0	2	3	3	199	401	597	1203	CoherentMotion_C#v1	1	500
1049	1	1	14	0	0	3	3	87	513	261	1539	CoherentMotion_C#v1	1	500
641	0	1	14	2	0	3	3	87	513	261	1539	CoherentMotion_C#v1	1	500
711	1	1	14	0	0	3	3	87	513	261	1539	CoherentMotion_C#v1	1	500
637	0	1	14	3	0	3	3	87	513	261	1539	CoherentMotion_C#v1	1	500
666	1	7	70	0	0	3	3	424	176	1272	528	CoherentMotion_C#v1	1	500
784	0	0	5	1	3	3	3	31	569	93	1707	CoherentMotion_C#v1	1	500
785	1	6	61	2	2	3	3	368	232	1104	696	CoherentMotion_C#v1	1	500
723	1	6	61	0	0	3	3	368	232	1104	696	CoherentMotion_C#v1	1	500
706	0	0	5	1	2	3	3	31	569	93	1707	CoherentMotion_C#v1	1	500
1266	0	1	14	1	0	3	3	87	513	261	1539	CoherentMotion_C#v1	1	500
823	1	5	51	2	2	3	3	312	288	936	864	CoherentMotion_C#v1	1	500
1561	1	4	42	3	3	3	3	256	344	768	1032	CoherentMotion_C#v1	1	500
566	1	5	51	2	2	3	3	312	288	936	864	CoherentMotion_C#v1	1	500
545	1	5	51	1	1	3	3	312	288	936	864	CoherentMotion_C#v1	1	500
579	1	6	61	1	1	3	3	368	232	1104	696	CoherentMotion_C#v1	1	500
574	1	7	70	1	1	3	3	424	176	1272	528	CoherentMotion_C#v1	1	500
602	1	6	61	1	1	3	3	368	232	1104	696	CoherentMotion_C#v1	1	500
927	0	3	33	1	0	3	3	199	401	597	1203	CoherentMotion_C#v1	1	500
537	1	1	14	3	3	3	3	87	513	261	1539	CoherentMotion_C#v1	1	500
654	1	0	5	2	2	3	3	31	569	93	1707	CoherentMotion_C#v1	1	500
625	0	4	42	0	1	3	3	256	344	768	1032	CoherentMotion_C#v1	1	500
1306	1	6	61	0	0	3	3	368	232	1104	696	CoherentMotion_C#v1	1	500
648	1	3	33	0	0	3	3	199	401	597	1203	CoherentMotion_C#v1	1	500
774	1	3	33	2	2	3	3	199	401	597	1203	CoherentMotion_C#v1	1	500
651	0	7	70	2	0	3	3	424	176	1272	528	CoherentMotion_C#v1	1	500
602	1	3	33	2	2	3	3	199	401	597	1203	CoherentMotion_C#v1	1	500
672	1	4	42	3	3	3	3	256	344	768	1032	CoherentMotion_C#v1	1	500
662	1	6	61	2	2	3	3	368	232	1104	696	CoherentMotion_C#v1	1	500
544	1	7	70	1	1	3	3	424	176	1272	528	CoherentMotion_C#v1	1	500
639	1	6	61	0	0	3	3	368	232	1104	696	CoherentMotion_C#v1	1	500
648	1	1	14	1	1	3	3	87	513	261	1539	CoherentMotion_C#v1	1	500
721	1	4	42	0	0	3	3	256	344	768	1032	CoherentMotion_C#v1	1	500
753	1	2	23	3	3	3	3	143	457	429	1371	CoherentMotion_C#v1	1	500
762	1	2	23	0	0	3	3	143	457	429	1371	CoherentMotion_C#v1	1	500
546	1	7	70	3	3	3	3	424	176	1272	528	CoherentMotion_C#v1	1	500
766	0	0	5	1	0	3	3	31	569	93	1707	CoherentMotion_C#v1	1	500
694	1	4	42	3	3	3	3	256	344	768	1032	CoherentMotion_C#v1	1	500
605	1	7	70	1	1	3	3	424	176	1272	528	CoherentMotion_C#v1	1	500
967	1	1	14	3	3	3	3	87	513	261	1539	CoherentMotion_C#v1	1	500
610	1	3	33	0	0	3	3	199	401	597	1203	CoherentMotion_C#v1	1	500
667	1	5	51	1	1	3	3	312	288	936	864	CoherentMotion_C#v1	1	500
704	0	1	14	0	3	3	3	87	513	261	1539	CoherentMotion_C#v1	1	500
540	1	7	70	0	0	3	3	424	176	1272	528	CoherentMotion_C#v1	1	500
618	1	2	23	3	3	3	3	143	457	429	1371	CoherentMotion_C#v1	1	500
616	1	5	51	3	3	3	3	312	288	936	864	CoherentMotion_C#v1	1	500
709	1	2	23	3	3	3	3	143	457	429	1371	CoherentMotion_C#v1	1	500
836	0	1	14	0	3	3	3	87	513	261	1539	CoherentMotion_C#v1	1	500
678	1	1	14	0	0	3	3	87	513	261	1539	CoherentMotion_C#v1	1	500
676	1	5	51	1	1	3	3	312	288	936	864	CoherentMotion_C#v1	1	500
697	0	1	14	3	0	3	3	87	513	261	1539	CoherentMotion_C#v1	1	500
642	1	4	42	3	3	3	3	256	344	768	1032	CoherentMotion_C#v1	1	500
623	1	3	33	3	3	3	3	199	401	597	1203	CoherentMotion_C#v1	1	500
715	0	1	14	2	3	3	3	87	513	261	1539	CoherentMotion_C#v1	1	500
935	1	7	70	1	1	3	3	424	176	1272	528	CoherentMotion_C#v1	1	500
608	1	7	70	3	3	3	3	424	176	1272	528	CoherentMotion_C#v1	1	500
544	1	3	33	0	0	3	3	199	401	597	1203	CoherentMotion_C#v1	1	500
744	0	5	51	2	0	3	3	312	288	936	864	CoherentMotion_C#v1	1	500
586	1	6	61	1	1	3	3	368	232	1104	696	CoherentMotion_C#v1	1	500
662	0	3	33	2	0	3	3	199	401	597	1203	CoherentMotion_C#v1	1	500
543	1	4	42	3	3	3	3	256	344	768	1032	CoherentMotion_C#v1	1	500
546	0	2	23	3	1	3	3	143	457	429	1371	CoherentMotion_C#v1	1	500
569	1	2	23	2	2	3	3	143	457	429	1371	CoherentMotion_C#v1	1	500
625	1	4	42	3	3	3	3	256	344	768	1032	CoherentMotion_C#v1	1	500
986	0	4	42	2	0	3	3	256	344	768	1032	CoherentMotion_C#v1	1	500
929	1	3	33	0	0	3	3	199	401	597	1203	CoherentMotion_C#v1	1	500
644	1	7	70	2	2	3	3	424	176	1272	528	CoherentMotion_C#v1	1	500
819	0	0	5	3	0	3	3	31	569	93	1707	CoherentMotion_C#v1	1	500
986	0	5	51	0	2	3	3	312	288	936	864	CoherentMotion_C#v1	1	500
612	1	6	61	1	1	3	3	368	232	1104	696	CoherentMotion_C#v1	1	500
673	0	1	14	3	0	3	3	87	513	261	1539	CoherentMotion_C#v1	1	500
1033	0	3	33	0	2	3	3	199	401	597	1203	CoherentMotion_C#v1	1	500
1520	0	6	61	2	3	3	3	368	232	1104	696	CoherentMotion_C#v1	1	500
544	0	7	70	0	1	3	3	424	176	1272	528	CoherentMotion_C#v1	1	500
806	1	3	33	0	0	3	3	199	401	597	1203	CoherentMotion_C#v1	1	500
584	1	6	61	1	1	3	3	368	232	1104	696	CoherentMotion_C#v1	1	500
755	0	1	14	3	1	3	3	87	513	261	1539	CoherentMotion_C#v1	1	500
779	1	4	42	2	2	3	3	256	344	768	1032	CoherentMotion_C#v1	1	500
588	1	6	61	1	1	3	3	368	232	1104	696	CoherentMotion_C#v1	1	500
672	1	4	42	0	0	3	3	256	344	768	1032	CoherentMotion_C#v1	1	500
796	1	6	61	0	0	3	3	368	232	1104	696	CoherentMotion_C#v1	1	500
640	0	0	5	1	3	3	3	31	569	93	1707	CoherentMotion_C#v1	1	500
661	0	3	33	2	0	3	3	199	401	597	1203	CoherentMotion_C#v1	1	500
586	0	0	5	1	2	3	3	31	569	93	1707	CoherentMotion_C#v1	1	500
720	1	5	51	3	3	3	3	312	288	936	864	CoherentMotion_C#v1	1	500
638	1	6	61	1	1	3	3	368	232	1104	696	CoherentMotion_C#v1	1	500
659	1	7	70	0	0	3	3	424	176	1272	528	CoherentMotion_C#v1	1	500
618	1	3	33	2	2	3	3	199	401	597	1203	CoherentMotion_C#v1	1	500
671	0	0	5	1	0	3	3	31	569	93	1707	CoherentMotion_C#v1	1	500
819	0	5	51	2	3	3	3	312	288	936	864	CoherentMotion_C#v1	1	500
647	1	7	70	3	3	3	3	424	176	1272	528	CoherentMotion_C#v1	1	500
645	1	6	61	0	0	3	3	368	232	1104	696	CoherentMotion_C#v1	1	500
563	1	3	33	3	3	3	3	199	401	597	1203	CoherentMotion_C#v1	1	500
682	1	0	5	3	3	3	3	31	569	93	1707	CoherentMotion_C#v1	1	500
579	1	1	14	2	2	3	3	87	513	261	1539	CoherentMotion_C#v1	1	500
623	1	1	14	3	3	3	3	87	513	261	1539	CoherentMotion_C#v1	1	500
675	1	7	70	2	2	3	3	424	176	1272	528	CoherentMotion_C#v1	1	500
771	1	6	61	0	0	3	3	368	232	1104	696	CoherentMotion_C#v1	1	500
698	1	0	5	2	2	3	3	31	569	93	1707	CoherentMotion_C#v1	1	500
706	0	0	5	2	0	3	3	31	569	93	1707	CoherentMotion_C#v1	1	500
552	1	0	5	3	3	3	3	31	569	93	1707	CoherentMotion_C#v1	1	500
599	0	0	5	2	0	3	3	31	569	93	1707	CoherentMotion_C#v1	1	500
786	1	4	42	2	2	3	3	256	344	768	1032	CoherentMotion_C#v1	1	500
820	1	5	51	2	2	3	3	312	288	936	864	CoherentMotion_C#v1	1	500
1174	1	2	23	0	0	3	3	143	457	429	1371	CoherentMotion_C#v1	1	500
849	1	3	33	2	2	3	3	199	401	597	1203	CoherentMotion_C#v1	1	500
748	0	1	14	1	2	3	3	87	513	261	1539	CoherentMotion_C#v1	1	500
667	1	7	70	1	1	3	3	424	176	1272	528	CoherentMotion_C#v1	1	500
570	1	1	14	0	0	3	3	87	513	261	1539	CoherentMotion_C#v1	1	500
613	1	6	61	0	0	3	3	368	232	1104	696	CoherentMotion_C#v1	1	500
539	1	6	61	0	0	3	3	368	232	1104	696	CoherentMotion_C#v1	1	500
801	0	1	14	0	2	3	3	87	513	261	1539	CoherentMotion_C#v1	1	500
598	0	1	14	3	0	3	3	87	513	261	1539	CoherentMotion_C#v1	1	500
599	1	6	61	1	1	3	3	368	232	1104	696	CoherentMotion_C#v1	1	500
622	1	1	14	0	0	3	3	87	513	261	1539	CoherentMotion_C#v1	1	500
941	1	0	5	2	2	3	3	31	569	93	1707	CoherentMotion_C#v1	1	500
922	0	4	42	1	0	3	3	256	344	768	1032	CoherentMotion_C#v1	1	500
582	1	5	51	0	0	3	3	312	288	936	864	CoherentMotion_C#v1	1	500
610	1	7	70	1	1	3	3	424	176	1272	528	CoherentMotion_C#v1	1	500
754	1	3	33	3	3	3	3	199	401	597	1203	CoherentMotion_C#v1	1	500
630	1	7	70	3	3	3	3	424	176	1272	528	CoherentMotion_C#v1	1	500
647	1	3	33	1	1	3	3	199	401	597	1203	CoherentMotion_C#v1	1	500
594	1	5	51	1	1	3	3	312	288	936	864	CoherentMotion_C#v1	1	500
861	1	4	42	2	2	3	3	256	344	768	1032	CoherentMotion_C#v1	1	500
673	1	6	61	3	3	3	3	368	232	1104	696	CoherentMotion_C#v1	1	500
734	1	2	23	3	3	3	3	143	457	429	1371	CoherentMotion_C#v1	1	500
741	0	1	14	1	2	3	3	87	513	261	1539	CoherentMotion_C#v1	1	500
1533	1	3	33	3	3	3	3	199	401	597	1203	CoherentMotion_C#v1	1	500
625	1	3	33	0	0	3	3	199	401	597	1203	CoherentMotion_C#v1	1	500
701	0	0	5	0	3	3	3	31	569	93	1707	CoherentMotion_C#v1	1	500
545	0	3	33	2	0	3	3	199	401	597	1203	CoherentMotion_C#v1	1	500
664	1	5	51	2	2	3	3	312	288	936	864	CoherentMotion_C#v1	1	500
554	1	3	33	2	2	3	3	199	401	597	1203	CoherentMotion_C#v1	1	500
561	1	5	51	2	2	3	3	312	288	936	864	CoherentMotion_C#v1	1	500
1476	1	7	70	3	3	3	3	424	176	1272	528	CoherentMotion_C#v1	1	500
544	1	1	14	3	3	3	3	87	513	261	1539	CoherentMotion_C#v1	1	500
541	0	7	70	1	3	3	3	424	176	1272	528	CoherentMotion_C#v1	1	500
742	1	7	70	1	1	3	3	424	176	1272	528	CoherentMotion_C#v1	1	500
581	1	7	70	1	1	3	3	424	176	1272	528	CoherentMotion_C#v1	1	500
735	1	4	42	2	2	3	3	256	344	768	1032	CoherentMotion_C#v1	1	500
657	1	4	42	1	1	3	3	256	344	768	1032	CoherentMotion_C#v1	1	500
1359	1	7	70	0	0	3	3	424	176	1272	528	CoherentMotion_C#v1	1	500
780	1	1	14	0	0	3	3	87	513	261	1539	CoherentMotion_C#v1	1	500
1094	0	0	5	2	0	3	3	31	569	93	1707	CoherentMotion_C#v1	1	500
775	1	2	23	0	0	3	3	143	457	429	1371	CoherentMotion_C#v1	1	500
633	1	4	42	1	1	3	3	256	344	768	1032	CoherentMotion_C#v1	1	500
668	1	6	61	0	0	3	3	368	232	1104	696	CoherentMotion_C#v1	1	500
741	0	0	5	3	0	3	3	31	569	93	1707	CoherentMotion_C#v1	1	500
780	1	2	23	1	1	3	3	143	457	429	1371	CoherentMotion_C#v1	1	500
825	1	4	42	2	2	3	3	256	344	768	1032	CoherentMotion_C#v1	1	500
674	1	5	51	3	3	3	3	312	288	936	864	CoherentMotion_C#v1	1	500
541	0	2	23	1	0	3	3	143	457	429	1371	CoherentMotion_C#v1	1	500
687	1	2	23	1	1	3	3	143	457	429	1371	CoherentMotion_C#v1	1	500
789	1	2	23	2	2	3	3	143	457	429	1371	CoherentMotion_C#v1	1	500
631	1	6	61	3	3	3	3	368	232	1104	696	CoherentMotion_C#v1	1	500
676	0	4	42	3	0	3	3	256	344	768	1032	CoherentMotion_C#v1	1	500
786	0	7	70	0	2	3	3	424	176	1272	528	CoherentMotion_C#v1	1	500
788	0	0	5	1	0	3	3	31	569	93	1707	CoherentMotion_C#v1	1	500
805	0	1	14	1	0	3	3	87	513	261	1539	CoherentMotion_C#v1	1	500
743	0	5	51	2	0	3	3	312	288	936	864	CoherentMotion_C#v1	1	500
736	0	2	23	1	0	3	3	143	457	429	1371	CoherentMotion_C#v1	1	500
663	0	6	61	2	0	3	3	368	232	1104	696	CoherentMotion_C#v1	1	500
627	1	4	42	0	0	3	3	256	344	768	1032	CoherentMotion_C#v1	1	500
641	1	5	51	3	3	3	3	312	288	936	864	CoherentMotion_C#v1	1	500
774	1	7	70	2	2	3	3	424	176	1272	528	CoherentMotion_C#v1	1	500
791	0	0	5	1	0	3	3	31	569	93	1707	CoherentMotion_C#v1	1	500
687	1	0	5	1	1	3	3	31	569	93	1707	CoherentMotion_C#v1	1	500
671	1	6	61	3	3	3	3	368	232	1104	696	CoherentMotion_C#v1	1	500
685	1	7	70	3	3	3	3	424	176	1272	528	CoherentMotion_C#v1	1	500
739	0	0	5	1	0	3	3	31	569	93	1707	CoherentMotion_C#v1	1	500
836	1	3	33	3	3	3	3	199	401	597	1203	CoherentMotion_C#v1	1	500
861	1	3	33	2	2	3	3	199	401	597	1203	CoherentMotion_C#v1	1	500
777	1	2	23	1	1	3	3	143	457	429	1371	CoherentMotion_C#v1	1	500
674	1	5	51	3	3	3	3	312	288	936	864	CoherentMotion_C#v1	1	500
663	1	5	51	3	3	3	3	312	288	936	864	CoherentMotion_C#v1	1	500
933	0	3	33	3	0	3	3	199	401	597	1203	CoherentMotion_C#v1	1	500
713	1	5	51	1	1	3	3	312	288	936	864	CoherentMotion_C#v1	1	500
585	1	6	61	3	3	3	3	368	232	1104	696	CoherentMotion_C#v1	1	500
829	0	0	5	2	3	3	3	31	569	93	1707	CoherentMotion_C#v1	1	500
719	1	2	23	1	1	3	3	143	457	429	1371	CoherentMotion_C#v1	1	500
727	1	7	70	0	0	3	3	424	176	1272	528	CoherentMotion_C#v1	1	500
863	0	1	14	1	0	3	3	87	513	261	1539	CoherentMotion_C#v1	1	500
642	1	5	51	1	1	3	3	312	288	936	864	CoherentMotion_C#v1	1	500
703	1	7	70	2	2	3	3	424	176	1272	528	CoherentMotion_C#v1	1	500
772	1	7	70	2	2	3	3	424	176	1272	528	CoherentMotion_C#v1	1	500
661	1	5	51	3	3	3	3	312	288	936	864	CoherentMotion_C#v1	1	500
761	1	2	23	1	1	3	3	143	457	429	1371	CoherentMotion_C#v1	1	500
595	1	6	61	1	1	3	3	368	232	1104	696	CoherentMotion_C#v1	1	500
540	0	2	23	0	1	3	3	143	457	429	1371	CoherentMotion_C#v1	1	500
722	1	7	70	1	1	3	3	424	176	1272	528	CoherentMotion_C#v1	1	500
827	0	4	42	2	0	3	3	256	344	768	1032	CoherentMotion_C#v1	1	500
725	1	4	42	3	3	3	3	256	344	768	1032	CoherentMotion_C#v1	1	500
693	1	4	42	1	1	3	3	256	344	768	1032	CoherentMotion_C#v1	1	500
692	1	6	61	3	3	3	3	368	232	1104	696	CoherentMotion_C#v1	1	500
746	1	3	33	3	3	3	3	199	401	597	1203	CoherentMotion_C#v1	1	500
1169	1	6	61	0	0	3	3	368	232	1104	696	CoherentMotion_C#v1	1	500
804	0	1	14	3	0	3	3	87	513	261	1539	CoherentMotion_C#v1	1	500
670	1	6	61	2	2	3	3	368	232	1104	696	CoherentMotion_C#v1	1	500
845	1	6	61	3	3	3	3	368	232	1104	696	CoherentMotion_C#v1	1	500
639	1	3	33	1	1	3	3	199	401	597	1203	CoherentMotion_C#v1	1	500
