# Supplementary material for: The Leuven Embedded Figures Test (L-EFT): measuring perception, intelligence or executive function?
Source: PeerJ. 2018 Mar 26;6:e4524. doi: 10.7717/peerj.4524 (PMC5875396; doi:10.7717/peerj.4524)
Supplement: Supplemental Information 9 [file peerj-06-4524-s009.zip › Study 1/CoherentMotion/121873CoherentMotion.csv]

ReactionTime	Accuracy	CoherenceLevel	CoherenceValue	StimDirection	RespDirection	G_MeanCoherentSpeed	G_MeanRandomSpeed	TotalCoherent	TotalRandom	TotalCoherentSpeed	TotalRandomSpeed	TestID	MainPrac	MotionDuration
1141	0	1	14	0	3	3	3	87	513	261	1539	CoherentMotion_C#v1	0	1000
1802	1	1	14	3	3	3	3	87	513	261	1539	CoherentMotion_C#v1	0	1000
1436	0	3	33	0	3	3	3	199	401	597	1203	CoherentMotion_C#v1	0	1000
1206	1	2	23	3	3	3	3	143	457	429	1371	CoherentMotion_C#v1	0	1000
1146	0	4	42	1	3	3	3	256	344	768	1032	CoherentMotion_C#v1	0	1000
1161	1	2	23	3	3	3	3	143	457	429	1371	CoherentMotion_C#v1	0	1000
1103	0	6	61	1	3	3	3	368	232	1104	696	CoherentMotion_C#v1	0	1000
1074	0	0	5	2	3	3	3	31	569	93	1707	CoherentMotion_C#v1	0	1000
1297	1	0	5	3	3	3	3	31	569	93	1707	CoherentMotion_C#v1	0	1000
2837	0	0	5	3	0	3	3	31	569	93	1707	CoherentMotion_C#v1	0	1000
1155	1	6	61	0	0	3	3	368	232	1104	696	CoherentMotion_C#v1	0	1000
3415	1	6	61	0	0	3	3	368	232	1104	696	CoherentMotion_C#v1	0	1000
1300	0	7	70	2	0	3	3	424	176	1272	528	CoherentMotion_C#v1	0	1000
2762	0	6	61	2	0	3	3	368	232	1104	696	CoherentMotion_C#v1	0	1000
1171	1	4	42	1	1	3	3	256	344	768	1032	CoherentMotion_C#v1	0	1000
1285	1	4	42	0	0	3	3	256	344	768	1032	CoherentMotion_C#v1	0	1000
1103	0	0	5	0	3	3	3	31	569	93	1707	CoherentMotion_C#v1	0	1000
1920	1	7	70	3	3	3	3	424	176	1272	528	CoherentMotion_C#v1	0	1000
1125	1	3	33	1	1	3	3	199	401	597	1203	CoherentMotion_C#v1	0	1000
1285	1	5	51	0	0	3	3	312	288	936	864	CoherentMotion_C#v1	0	1000
1437	0	1	14	2	1	3	3	87	513	261	1539	CoherentMotion_C#v1	0	1000
1191	0	2	23	1	3	3	3	143	457	429	1371	CoherentMotion_C#v1	0	1000
1095	0	1	14	3	1	3	3	87	513	261	1539	CoherentMotion_C#v1	0	1000
1228	0	0	5	1	0	3	3	31	569	93	1707	CoherentMotion_C#v1	0	1000
1185	0	0	5	2	3	3	3	31	569	93	1707	CoherentMotion_C#v1	0	1000
1381	0	5	51	1	3	3	3	312	288	936	864	CoherentMotion_C#v1	0	1000
2557	1	6	61	1	1	3	3	368	232	1104	696	CoherentMotion_C#v1	0	1000
1827	0	1	14	0	1	3	3	87	513	261	1539	CoherentMotion_C#v1	0	1000
1142	1	6	61	2	2	3	3	368	232	1104	696	CoherentMotion_C#v1	0	1000
1044	1	5	51	1	1	3	3	312	288	936	864	CoherentMotion_C#v1	0	1000
1096	1	5	51	1	1	3	3	312	288	936	864	CoherentMotion_C#v1	0	1000
1050	1	5	51	1	1	3	3	312	288	936	864	CoherentMotion_C#v1	0	1000
1049	1	2	23	0	0	3	3	143	457	429	1371	CoherentMotion_C#v1	0	1000
1045	1	3	33	3	3	3	3	199	401	597	1203	CoherentMotion_C#v1	0	1000
1224	1	7	70	1	1	3	3	424	176	1272	528	CoherentMotion_C#v1	0	1000
1196	1	4	42	1	1	3	3	256	344	768	1032	CoherentMotion_C#v1	0	1000
1312	0	2	23	3	0	3	3	143	457	429	1371	CoherentMotion_C#v1	0	1000
1096	0	4	42	2	3	3	3	256	344	768	1032	CoherentMotion_C#v1	0	1000
1113	0	2	23	2	0	3	3	143	457	429	1371	CoherentMotion_C#v1	0	1000
1321	0	0	5	1	0	3	3	31	569	93	1707	CoherentMotion_C#v1	0	1000
1585	0	6	61	3	2	3	3	368	232	1104	696	CoherentMotion_C#v1	0	1000
1775	0	3	33	0	1	3	3	199	401	597	1203	CoherentMotion_C#v1	0	1000
1041	1	6	61	2	2	3	3	368	232	1104	696	CoherentMotion_C#v1	0	1000
1073	1	7	70	0	0	3	3	424	176	1272	528	CoherentMotion_C#v1	0	1000
1137	1	7	70	0	0	3	3	424	176	1272	528	CoherentMotion_C#v1	0	1000
1075	1	5	51	2	2	3	3	312	288	936	864	CoherentMotion_C#v1	0	1000
1091	0	5	51	2	3	3	3	312	288	936	864	CoherentMotion_C#v1	0	1000
1637	1	3	33	0	0	3	3	199	401	597	1203	CoherentMotion_C#v1	0	1000
1284	1	2	23	0	0	3	3	143	457	429	1371	CoherentMotion_C#v1	0	1000
1337	1	3	33	0	0	3	3	199	401	597	1203	CoherentMotion_C#v1	0	1000
1072	0	0	5	1	0	3	3	31	569	93	1707	CoherentMotion_C#v1	0	1000
1741	1	2	23	2	2	3	3	143	457	429	1371	CoherentMotion_C#v1	0	1000
1332	1	7	70	3	3	3	3	424	176	1272	528	CoherentMotion_C#v1	0	1000
1273	0	2	23	3	1	3	3	143	457	429	1371	CoherentMotion_C#v1	0	1000
1275	0	0	5	1	0	3	3	31	569	93	1707	CoherentMotion_C#v1	0	1000
1157	1	4	42	3	3	3	3	256	344	768	1032	CoherentMotion_C#v1	0	1000
1399	1	3	33	1	1	3	3	199	401	597	1203	CoherentMotion_C#v1	0	1000
1266	1	7	70	3	3	3	3	424	176	1272	528	CoherentMotion_C#v1	0	1000
2006	1	4	42	1	1	3	3	256	344	768	1032	CoherentMotion_C#v1	0	1000
1262	0	0	5	1	2	3	3	31	569	93	1707	CoherentMotion_C#v1	0	1000
1218	1	4	42	2	2	3	3	256	344	768	1032	CoherentMotion_C#v1	0	1000
1159	1	3	33	0	0	3	3	199	401	597	1203	CoherentMotion_C#v1	0	1000
1706	0	2	23	1	3	3	3	143	457	429	1371	CoherentMotion_C#v1	0	1000
1115	1	6	61	0	0	3	3	368	232	1104	696	CoherentMotion_C#v1	0	1000
1085	1	5	51	2	2	3	3	312	288	936	864	CoherentMotion_C#v1	0	1000
1245	1	6	61	3	3	3	3	368	232	1104	696	CoherentMotion_C#v1	0	1000
1572	1	4	42	3	3	3	3	256	344	768	1032	CoherentMotion_C#v1	0	1000
1133	1	7	70	3	3	3	3	424	176	1272	528	CoherentMotion_C#v1	0	1000
1377	0	2	23	1	3	3	3	143	457	429	1371	CoherentMotion_C#v1	0	1000
1097	1	4	42	1	1	3	3	256	344	768	1032	CoherentMotion_C#v1	0	1000
1051	1	1	14	0	0	3	3	87	513	261	1539	CoherentMotion_C#v1	0	1000
1099	0	0	5	2	0	3	3	31	569	93	1707	CoherentMotion_C#v1	0	1000
1042	0	1	14	3	2	3	3	87	513	261	1539	CoherentMotion_C#v1	0	1000
1084	1	5	51	0	0	3	3	312	288	936	864	CoherentMotion_C#v1	0	1000
1043	1	5	51	1	1	3	3	312	288	936	864	CoherentMotion_C#v1	0	1000
1835	1	4	42	1	1	3	3	256	344	768	1032	CoherentMotion_C#v1	0	1000
1090	1	7	70	1	1	3	3	424	176	1272	528	CoherentMotion_C#v1	0	1000
3729	1	2	23	1	1	3	3	143	457	429	1371	CoherentMotion_C#v1	0	1000
1111	1	6	61	2	2	3	3	368	232	1104	696	CoherentMotion_C#v1	0	1000
1335	1	6	61	1	1	3	3	368	232	1104	696	CoherentMotion_C#v1	0	1000
999	1	4	42	3	3	3	3	256	344	768	1032	CoherentMotion_C#v1	1	500
825	1	7	70	2	2	3	3	424	176	1272	528	CoherentMotion_C#v1	1	500
821	0	2	23	1	0	3	3	143	457	429	1371	CoherentMotion_C#v1	1	500
781	1	4	42	2	2	3	3	256	344	768	1032	CoherentMotion_C#v1	1	500
773	1	5	51	3	3	3	3	312	288	936	864	CoherentMotion_C#v1	1	500
655	1	6	61	2	2	3	3	368	232	1104	696	CoherentMotion_C#v1	1	500
852	0	0	5	2	0	3	3	31	569	93	1707	CoherentMotion_C#v1	1	500
620	1	7	70	2	2	3	3	424	176	1272	528	CoherentMotion_C#v1	1	500
804	0	2	23	2	0	3	3	143	457	429	1371	CoherentMotion_C#v1	1	500
895	0	1	14	1	3	3	3	87	513	261	1539	CoherentMotion_C#v1	1	500
1674	0	0	5	3	1	3	3	31	569	93	1707	CoherentMotion_C#v1	1	500
713	1	4	42	0	0	3	3	256	344	768	1032	CoherentMotion_C#v1	1	500
834	0	0	5	3	0	3	3	31	569	93	1707	CoherentMotion_C#v1	1	500
856	1	2	23	3	3	3	3	143	457	429	1371	CoherentMotion_C#v1	1	500
760	0	1	14	0	3	3	3	87	513	261	1539	CoherentMotion_C#v1	1	500
751	1	5	51	1	1	3	3	312	288	936	864	CoherentMotion_C#v1	1	500
776	0	1	14	0	2	3	3	87	513	261	1539	CoherentMotion_C#v1	1	500
543	1	3	33	3	3	3	3	199	401	597	1203	CoherentMotion_C#v1	1	500
706	0	1	14	2	0	3	3	87	513	261	1539	CoherentMotion_C#v1	1	500
731	1	6	61	2	2	3	3	368	232	1104	696	CoherentMotion_C#v1	1	500
642	1	3	33	0	0	3	3	199	401	597	1203	CoherentMotion_C#v1	1	500
612	1	7	70	0	0	3	3	424	176	1272	528	CoherentMotion_C#v1	1	500
539	1	6	61	0	0	3	3	368	232	1104	696	CoherentMotion_C#v1	1	500
670	1	3	33	0	0	3	3	199	401	597	1203	CoherentMotion_C#v1	1	500
788	1	3	33	2	2	3	3	199	401	597	1203	CoherentMotion_C#v1	1	500
653	0	1	14	0	3	3	3	87	513	261	1539	CoherentMotion_C#v1	1	500
720	1	7	70	3	3	3	3	424	176	1272	528	CoherentMotion_C#v1	1	500
731	1	7	70	2	2	3	3	424	176	1272	528	CoherentMotion_C#v1	1	500
803	1	0	5	0	0	3	3	31	569	93	1707	CoherentMotion_C#v1	1	500
668	1	7	70	1	1	3	3	424	176	1272	528	CoherentMotion_C#v1	1	500
771	0	1	14	2	0	3	3	87	513	261	1539	CoherentMotion_C#v1	1	500
543	0	1	14	1	2	3	3	87	513	261	1539	CoherentMotion_C#v1	1	500
655	1	6	61	3	3	3	3	368	232	1104	696	CoherentMotion_C#v1	1	500
645	1	4	42	3	3	3	3	256	344	768	1032	CoherentMotion_C#v1	1	500
679	0	3	33	2	0	3	3	199	401	597	1203	CoherentMotion_C#v1	1	500
862	0	0	5	0	2	3	3	31	569	93	1707	CoherentMotion_C#v1	1	500
1114	0	0	5	3	1	3	3	31	569	93	1707	CoherentMotion_C#v1	1	500
716	1	7	70	2	2	3	3	424	176	1272	528	CoherentMotion_C#v1	1	500
644	1	6	61	2	2	3	3	368	232	1104	696	CoherentMotion_C#v1	1	500
730	1	3	33	3	3	3	3	199	401	597	1203	CoherentMotion_C#v1	1	500
1091	1	6	61	2	2	3	3	368	232	1104	696	CoherentMotion_C#v1	1	500
674	1	6	61	3	3	3	3	368	232	1104	696	CoherentMotion_C#v1	1	500
616	1	3	33	1	1	3	3	199	401	597	1203	CoherentMotion_C#v1	1	500
782	0	5	51	2	0	3	3	312	288	936	864	CoherentMotion_C#v1	1	500
773	0	0	5	2	3	3	3	31	569	93	1707	CoherentMotion_C#v1	1	500
622	1	4	42	1	1	3	3	256	344	768	1032	CoherentMotion_C#v1	1	500
723	1	6	61	2	2	3	3	368	232	1104	696	CoherentMotion_C#v1	1	500
780	0	0	5	0	2	3	3	31	569	93	1707	CoherentMotion_C#v1	1	500
543	1	6	61	0	0	3	3	368	232	1104	696	CoherentMotion_C#v1	1	500
838	0	7	70	2	0	3	3	424	176	1272	528	CoherentMotion_C#v1	1	500
1054	0	2	23	2	3	3	3	143	457	429	1371	CoherentMotion_C#v1	1	500
610	1	4	42	3	3	3	3	256	344	768	1032	CoherentMotion_C#v1	1	500
598	0	1	14	3	0	3	3	87	513	261	1539	CoherentMotion_C#v1	1	500
1740	1	4	42	1	1	3	3	256	344	768	1032	CoherentMotion_C#v1	1	500
829	1	5	51	3	3	3	3	312	288	936	864	CoherentMotion_C#v1	1	500
775	1	5	51	3	3	3	3	312	288	936	864	CoherentMotion_C#v1	1	500
750	0	2	23	3	0	3	3	143	457	429	1371	CoherentMotion_C#v1	1	500
756	1	0	5	0	0	3	3	31	569	93	1707	CoherentMotion_C#v1	1	500
752	1	2	23	1	1	3	3	143	457	429	1371	CoherentMotion_C#v1	1	500
774	0	3	33	1	0	3	3	199	401	597	1203	CoherentMotion_C#v1	1	500
865	0	1	14	0	1	3	3	87	513	261	1539	CoherentMotion_C#v1	1	500
762	0	2	23	1	3	3	3	143	457	429	1371	CoherentMotion_C#v1	1	500
1029	1	1	14	0	0	3	3	87	513	261	1539	CoherentMotion_C#v1	1	500
693	1	5	51	3	3	3	3	312	288	936	864	CoherentMotion_C#v1	1	500
812	0	2	23	3	0	3	3	143	457	429	1371	CoherentMotion_C#v1	1	500
615	1	5	51	2	2	3	3	312	288	936	864	CoherentMotion_C#v1	1	500
555	1	5	51	1	1	3	3	312	288	936	864	CoherentMotion_C#v1	1	500
749	0	3	33	0	3	3	3	199	401	597	1203	CoherentMotion_C#v1	1	500
692	1	2	23	0	0	3	3	143	457	429	1371	CoherentMotion_C#v1	1	500
748	0	0	5	0	1	3	3	31	569	93	1707	CoherentMotion_C#v1	1	500
595	0	4	42	2	0	3	3	256	344	768	1032	CoherentMotion_C#v1	1	500
1258	1	4	42	2	2	3	3	256	344	768	1032	CoherentMotion_C#v1	1	500
845	0	4	42	0	2	3	3	256	344	768	1032	CoherentMotion_C#v1	1	500
825	1	7	70	0	0	3	3	424	176	1272	528	CoherentMotion_C#v1	1	500
660	1	5	51	3	3	3	3	312	288	936	864	CoherentMotion_C#v1	1	500
745	0	1	14	2	3	3	3	87	513	261	1539	CoherentMotion_C#v1	1	500
993	0	4	42	2	1	3	3	256	344	768	1032	CoherentMotion_C#v1	1	500
880	0	5	51	1	3	3	3	312	288	936	864	CoherentMotion_C#v1	1	500
1530	1	1	14	1	1	3	3	87	513	261	1539	CoherentMotion_C#v1	1	500
806	1	2	23	0	0	3	3	143	457	429	1371	CoherentMotion_C#v1	1	500
720	0	2	23	2	3	3	3	143	457	429	1371	CoherentMotion_C#v1	1	500
601	0	1	14	3	2	3	3	87	513	261	1539	CoherentMotion_C#v1	1	500
697	1	4	42	0	0	3	3	256	344	768	1032	CoherentMotion_C#v1	1	500
832	1	7	70	2	2	3	3	424	176	1272	528	CoherentMotion_C#v1	1	500
782	1	3	33	1	1	3	3	199	401	597	1203	CoherentMotion_C#v1	1	500
711	1	5	51	2	2	3	3	312	288	936	864	CoherentMotion_C#v1	1	500
892	1	0	5	0	0	3	3	31	569	93	1707	CoherentMotion_C#v1	1	500
730	1	5	51	3	3	3	3	312	288	936	864	CoherentMotion_C#v1	1	500
1025	1	6	61	0	0	3	3	368	232	1104	696	CoherentMotion_C#v1	1	500
833	1	3	33	0	0	3	3	199	401	597	1203	CoherentMotion_C#v1	1	500
891	1	2	23	2	2	3	3	143	457	429	1371	CoherentMotion_C#v1	1	500
727	1	7	70	2	2	3	3	424	176	1272	528	CoherentMotion_C#v1	1	500
735	1	7	70	0	0	3	3	424	176	1272	528	CoherentMotion_C#v1	1	500
726	1	2	23	1	1	3	3	143	457	429	1371	CoherentMotion_C#v1	1	500
1869	1	2	23	2	2	3	3	143	457	429	1371	CoherentMotion_C#v1	1	500
755	1	6	61	2	2	3	3	368	232	1104	696	CoherentMotion_C#v1	1	500
1100	0	0	5	0	1	3	3	31	569	93	1707	CoherentMotion_C#v1	1	500
604	1	6	61	0	0	3	3	368	232	1104	696	CoherentMotion_C#v1	1	500
688	1	2	23	2	2	3	3	143	457	429	1371	CoherentMotion_C#v1	1	500
823	0	3	33	0	1	3	3	199	401	597	1203	CoherentMotion_C#v1	1	500
625	1	6	61	0	0	3	3	368	232	1104	696	CoherentMotion_C#v1	1	500
647	1	5	51	3	3	3	3	312	288	936	864	CoherentMotion_C#v1	1	500
655	0	3	33	2	0	3	3	199	401	597	1203	CoherentMotion_C#v1	1	500
643	1	3	33	0	0	3	3	199	401	597	1203	CoherentMotion_C#v1	1	500
601	1	7	70	1	1	3	3	424	176	1272	528	CoherentMotion_C#v1	1	500
685	1	7	70	3	3	3	3	424	176	1272	528	CoherentMotion_C#v1	1	500
691	1	7	70	3	3	3	3	424	176	1272	528	CoherentMotion_C#v1	1	500
602	0	2	23	1	0	3	3	143	457	429	1371	CoherentMotion_C#v1	1	500
623	0	4	42	2	0	3	3	256	344	768	1032	CoherentMotion_C#v1	1	500
539	1	4	42	2	2	3	3	256	344	768	1032	CoherentMotion_C#v1	1	500
759	0	3	33	0	2	3	3	199	401	597	1203	CoherentMotion_C#v1	1	500
623	0	3	33	0	3	3	3	199	401	597	1203	CoherentMotion_C#v1	1	500
545	0	5	51	2	1	3	3	312	288	936	864	CoherentMotion_C#v1	1	500
840	1	0	5	0	0	3	3	31	569	93	1707	CoherentMotion_C#v1	1	500
1312	1	4	42	1	1	3	3	256	344	768	1032	CoherentMotion_C#v1	1	500
632	1	1	14	3	3	3	3	87	513	261	1539	CoherentMotion_C#v1	1	500
665	1	7	70	1	1	3	3	424	176	1272	528	CoherentMotion_C#v1	1	500
751	1	4	42	1	1	3	3	256	344	768	1032	CoherentMotion_C#v1	1	500
828	1	2	23	0	0	3	3	143	457	429	1371	CoherentMotion_C#v1	1	500
581	1	5	51	2	2	3	3	312	288	936	864	CoherentMotion_C#v1	1	500
544	1	4	42	1	1	3	3	256	344	768	1032	CoherentMotion_C#v1	1	500
700	1	5	51	0	0	3	3	312	288	936	864	CoherentMotion_C#v1	1	500
799	1	5	51	3	3	3	3	312	288	936	864	CoherentMotion_C#v1	1	500
893	0	0	5	0	1	3	3	31	569	93	1707	CoherentMotion_C#v1	1	500
647	1	5	51	1	1	3	3	312	288	936	864	CoherentMotion_C#v1	1	500
1757	0	1	14	3	0	3	3	87	513	261	1539	CoherentMotion_C#v1	1	500
782	0	7	70	0	2	3	3	424	176	1272	528	CoherentMotion_C#v1	1	500
1066	0	1	14	3	0	3	3	87	513	261	1539	CoherentMotion_C#v1	1	500
1481	0	5	51	2	3	3	3	312	288	936	864	CoherentMotion_C#v1	1	500
752	1	3	33	3	3	3	3	199	401	597	1203	CoherentMotion_C#v1	1	500
716	0	1	14	1	0	3	3	87	513	261	1539	CoherentMotion_C#v1	1	500
931	1	1	14	0	0	3	3	87	513	261	1539	CoherentMotion_C#v1	1	500
737	1	4	42	3	3	3	3	256	344	768	1032	CoherentMotion_C#v1	1	500
2777	0	7	70	1	3	3	3	424	176	1272	528	CoherentMotion_C#v1	1	500
944	1	7	70	1	1	3	3	424	176	1272	528	CoherentMotion_C#v1	1	500
544	1	5	51	1	1	3	3	312	288	936	864	CoherentMotion_C#v1	1	500
932	1	5	51	1	1	3	3	312	288	936	864	CoherentMotion_C#v1	1	500
688	0	3	33	2	1	3	3	199	401	597	1203	CoherentMotion_C#v1	1	500
2409	0	3	33	2	3	3	3	199	401	597	1203	CoherentMotion_C#v1	1	500
779	1	4	42	3	3	3	3	256	344	768	1032	CoherentMotion_C#v1	1	500
755	1	1	14	3	3	3	3	87	513	261	1539	CoherentMotion_C#v1	1	500
652	1	0	5	3	3	3	3	31	569	93	1707	CoherentMotion_C#v1	1	500
721	1	0	5	0	0	3	3	31	569	93	1707	CoherentMotion_C#v1	1	500
793	0	0	5	2	3	3	3	31	569	93	1707	CoherentMotion_C#v1	1	500
721	0	1	14	3	0	3	3	87	513	261	1539	CoherentMotion_C#v1	1	500
568	1	6	61	0	0	3	3	368	232	1104	696	CoherentMotion_C#v1	1	500
812	1	3	33	2	2	3	3	199	401	597	1203	CoherentMotion_C#v1	1	500
854	1	2	23	1	1	3	3	143	457	429	1371	CoherentMotion_C#v1	1	500
705	1	6	61	2	2	3	3	368	232	1104	696	CoherentMotion_C#v1	1	500
648	1	7	70	1	1	3	3	424	176	1272	528	CoherentMotion_C#v1	1	500
545	0	6	61	3	0	3	3	368	232	1104	696	CoherentMotion_C#v1	1	500
641	0	4	42	3	0	3	3	256	344	768	1032	CoherentMotion_C#v1	1	500
613	0	7	70	0	2	3	3	424	176	1272	528	CoherentMotion_C#v1	1	500
1017	0	1	14	3	0	3	3	87	513	261	1539	CoherentMotion_C#v1	1	500
1321	0	1	14	0	1	3	3	87	513	261	1539	CoherentMotion_C#v1	1	500
767	0	0	5	2	3	3	3	31	569	93	1707	CoherentMotion_C#v1	1	500
1753	0	1	14	3	1	3	3	87	513	261	1539	CoherentMotion_C#v1	1	500
811	1	2	23	0	0	3	3	143	457	429	1371	CoherentMotion_C#v1	1	500
897	0	3	33	3	1	3	3	199	401	597	1203	CoherentMotion_C#v1	1	500
752	1	7	70	1	1	3	3	424	176	1272	528	CoherentMotion_C#v1	1	500
873	1	1	14	0	0	3	3	87	513	261	1539	CoherentMotion_C#v1	1	500
916	1	2	23	0	0	3	3	143	457	429	1371	CoherentMotion_C#v1	1	500
705	1	2	23	0	0	3	3	143	457	429	1371	CoherentMotion_C#v1	1	500
665	1	7	70	3	3	3	3	424	176	1272	528	CoherentMotion_C#v1	1	500
783	1	2	23	2	2	3	3	143	457	429	1371	CoherentMotion_C#v1	1	500
712	1	6	61	3	3	3	3	368	232	1104	696	CoherentMotion_C#v1	1	500
874	0	1	14	2	0	3	3	87	513	261	1539	CoherentMotion_C#v1	1	500
730	1	1	14	0	0	3	3	87	513	261	1539	CoherentMotion_C#v1	1	500
897	1	1	14	2	2	3	3	87	513	261	1539	CoherentMotion_C#v1	1	500
830	1	4	42	3	3	3	3	256	344	768	1032	CoherentMotion_C#v1	1	500
776	1	2	23	3	3	3	3	143	457	429	1371	CoherentMotion_C#v1	1	500
736	1	1	14	0	0	3	3	87	513	261	1539	CoherentMotion_C#v1	1	500
615	1	3	33	2	2	3	3	199	401	597	1203	CoherentMotion_C#v1	1	500
1644	0	0	5	3	0	3	3	31	569	93	1707	CoherentMotion_C#v1	1	500
765	1	0	5	2	2	3	3	31	569	93	1707	CoherentMotion_C#v1	1	500
964	1	6	61	1	1	3	3	368	232	1104	696	CoherentMotion_C#v1	1	500
545	1	4	42	3	3	3	3	256	344	768	1032	CoherentMotion_C#v1	1	500
693	1	4	42	3	3	3	3	256	344	768	1032	CoherentMotion_C#v1	1	500
556	1	6	61	0	0	3	3	368	232	1104	696	CoherentMotion_C#v1	1	500
1166	0	0	5	3	2	3	3	31	569	93	1707	CoherentMotion_C#v1	1	500
2401	0	1	14	0	2	3	3	87	513	261	1539	CoherentMotion_C#v1	1	500
692	1	5	51	2	2	3	3	312	288	936	864	CoherentMotion_C#v1	1	500
940	0	5	51	1	3	3	3	312	288	936	864	CoherentMotion_C#v1	1	500
543	0	1	14	2	0	3	3	87	513	261	1539	CoherentMotion_C#v1	1	500
857	1	5	51	1	1	3	3	312	288	936	864	CoherentMotion_C#v1	1	500
982	1	3	33	3	3	3	3	199	401	597	1203	CoherentMotion_C#v1	1	500
834	1	2	23	0	0	3	3	143	457	429	1371	CoherentMotion_C#v1	1	500
544	0	6	61	0	2	3	3	368	232	1104	696	CoherentMotion_C#v1	1	500
657	1	6	61	0	0	3	3	368	232	1104	696	CoherentMotion_C#v1	1	500
629	1	5	51	3	3	3	3	312	288	936	864	CoherentMotion_C#v1	1	500
794	1	4	42	2	2	3	3	256	344	768	1032	CoherentMotion_C#v1	1	500
1011	0	1	14	3	2	3	3	87	513	261	1539	CoherentMotion_C#v1	1	500
803	0	2	23	3	0	3	3	143	457	429	1371	CoherentMotion_C#v1	1	500
841	0	3	33	2	3	3	3	199	401	597	1203	CoherentMotion_C#v1	1	500
743	1	6	61	3	3	3	3	368	232	1104	696	CoherentMotion_C#v1	1	500
767	1	5	51	3	3	3	3	312	288	936	864	CoherentMotion_C#v1	1	500
772	1	3	33	0	0	3	3	199	401	597	1203	CoherentMotion_C#v1	1	500
944	1	0	5	0	0	3	3	31	569	93	1707	CoherentMotion_C#v1	1	500
860	0	0	5	3	0	3	3	31	569	93	1707	CoherentMotion_C#v1	1	500
649	1	5	51	3	3	3	3	312	288	936	864	CoherentMotion_C#v1	1	500
2046	1	5	51	0	0	3	3	312	288	936	864	CoherentMotion_C#v1	1	500
1561	0	0	5	0	3	3	3	31	569	93	1707	CoherentMotion_C#v1	1	500
1027	1	4	42	0	0	3	3	256	344	768	1032	CoherentMotion_C#v1	1	500
789	1	5	51	2	2	3	3	312	288	936	864	CoherentMotion_C#v1	1	500
1178	0	1	14	0	2	3	3	87	513	261	1539	CoherentMotion_C#v1	1	500
609	1	4	42	0	0	3	3	256	344	768	1032	CoherentMotion_C#v1	1	500
1093	1	3	33	2	2	3	3	199	401	597	1203	CoherentMotion_C#v1	1	500
1960	1	7	70	1	1	3	3	424	176	1272	528	CoherentMotion_C#v1	1	500
701	1	7	70	3	3	3	3	424	176	1272	528	CoherentMotion_C#v1	1	500
660	1	6	61	3	3	3	3	368	232	1104	696	CoherentMotion_C#v1	1	500
1161	1	1	14	1	1	3	3	87	513	261	1539	CoherentMotion_C#v1	1	500
829	1	2	23	2	2	3	3	143	457	429	1371	CoherentMotion_C#v1	1	500
541	1	5	51	0	0	3	3	312	288	936	864	CoherentMotion_C#v1	1	500
650	1	7	70	2	2	3	3	424	176	1272	528	CoherentMotion_C#v1	1	500
671	1	0	5	0	0	3	3	31	569	93	1707	CoherentMotion_C#v1	1	500
901	0	1	14	3	2	3	3	87	513	261	1539	CoherentMotion_C#v1	1	500
2176	1	7	70	3	3	3	3	424	176	1272	528	CoherentMotion_C#v1	1	500
749	1	5	51	2	2	3	3	312	288	936	864	CoherentMotion_C#v1	1	500
870	0	3	33	0	2	3	3	199	401	597	1203	CoherentMotion_C#v1	1	500
1328	1	2	23	3	3	3	3	143	457	429	1371	CoherentMotion_C#v1	1	500
823	1	2	23	3	3	3	3	143	457	429	1371	CoherentMotion_C#v1	1	500
977	1	4	42	1	1	3	3	256	344	768	1032	CoherentMotion_C#v1	1	500
897	1	4	42	0	0	3	3	256	344	768	1032	CoherentMotion_C#v1	1	500
684	1	5	51	2	2	3	3	312	288	936	864	CoherentMotion_C#v1	1	500
3059	1	6	61	3	3	3	3	368	232	1104	696	CoherentMotion_C#v1	1	500
775	1	3	33	1	1	3	3	199	401	597	1203	CoherentMotion_C#v1	1	500
624	1	3	33	1	1	3	3	199	401	597	1203	CoherentMotion_C#v1	1	500
551	0	0	5	0	1	3	3	31	569	93	1707	CoherentMotion_C#v1	1	500
1832	1	5	51	1	1	3	3	312	288	936	864	CoherentMotion_C#v1	1	500
571	1	6	61	0	0	3	3	368	232	1104	696	CoherentMotion_C#v1	1	500
1566	0	2	23	1	0	3	3	143	457	429	1371	CoherentMotion_C#v1	1	500
619	1	4	42	3	3	3	3	256	344	768	1032	CoherentMotion_C#v1	1	500
736	1	6	61	1	1	3	3	368	232	1104	696	CoherentMotion_C#v1	1	500
543	1	6	61	3	3	3	3	368	232	1104	696	CoherentMotion_C#v1	1	500
636	1	3	33	0	0	3	3	199	401	597	1203	CoherentMotion_C#v1	1	500
1008	0	4	42	3	1	3	3	256	344	768	1032	CoherentMotion_C#v1	1	500
832	1	7	70	0	0	3	3	424	176	1272	528	CoherentMotion_C#v1	1	500
763	1	0	5	3	3	3	3	31	569	93	1707	CoherentMotion_C#v1	1	500
738	1	4	42	0	0	3	3	256	344	768	1032	CoherentMotion_C#v1	1	500
698	1	7	70	1	1	3	3	424	176	1272	528	CoherentMotion_C#v1	1	500
991	0	0	5	1	2	3	3	31	569	93	1707	CoherentMotion_C#v1	1	500
1135	0	0	5	3	0	3	3	31	569	93	1707	CoherentMotion_C#v1	1	500
897	1	1	14	1	1	3	3	87	513	261	1539	CoherentMotion_C#v1	1	500
765	1	6	61	1	1	3	3	368	232	1104	696	CoherentMotion_C#v1	1	500
678	1	7	70	0	0	3	3	424	176	1272	528	CoherentMotion_C#v1	1	500
1931	0	4	42	1	3	3	3	256	344	768	1032	CoherentMotion_C#v1	1	500
804	1	4	42	3	3	3	3	256	344	768	1032	CoherentMotion_C#v1	1	500
537	1	5	51	2	2	3	3	312	288	936	864	CoherentMotion_C#v1	1	500
671	1	7	70	3	3	3	3	424	176	1272	528	CoherentMotion_C#v1	1	500
540	1	6	61	3	3	3	3	368	232	1104	696	CoherentMotion_C#v1	1	500
680	1	5	51	1	1	3	3	312	288	936	864	CoherentMotion_C#v1	1	500
925	1	3	33	3	3	3	3	199	401	597	1203	CoherentMotion_C#v1	1	500
939	0	5	51	3	0	3	3	312	288	936	864	CoherentMotion_C#v1	1	500
775	1	2	23	3	3	3	3	143	457	429	1371	CoherentMotion_C#v1	1	500
621	0	4	42	2	0	3	3	256	344	768	1032	CoherentMotion_C#v1	1	500
582	1	4	42	2	2	3	3	256	344	768	1032	CoherentMotion_C#v1	1	500
730	1	6	61	3	3	3	3	368	232	1104	696	CoherentMotion_C#v1	1	500
690	1	6	61	3	3	3	3	368	232	1104	696	CoherentMotion_C#v1	1	500
714	0	5	51	2	0	3	3	312	288	936	864	CoherentMotion_C#v1	1	500
1121	1	1	14	1	1	3	3	87	513	261	1539	CoherentMotion_C#v1	1	500
754	0	1	14	0	2	3	3	87	513	261	1539	CoherentMotion_C#v1	1	500
1291	1	3	33	3	3	3	3	199	401	597	1203	CoherentMotion_C#v1	1	500
1009	1	1	14	3	3	3	3	87	513	261	1539	CoherentMotion_C#v1	1	500
848	1	3	33	3	3	3	3	199	401	597	1203	CoherentMotion_C#v1	1	500
620	1	6	61	3	3	3	3	368	232	1104	696	CoherentMotion_C#v1	1	500
753	1	7	70	3	3	3	3	424	176	1272	528	CoherentMotion_C#v1	1	500
985	1	5	51	1	1	3	3	312	288	936	864	CoherentMotion_C#v1	1	500
1048	1	3	33	1	1	3	3	199	401	597	1203	CoherentMotion_C#v1	1	500
1237	1	2	23	0	0	3	3	143	457	429	1371	CoherentMotion_C#v1	1	500
813	1	4	42	1	1	3	3	256	344	768	1032	CoherentMotion_C#v1	1	500
728	0	0	5	2	0	3	3	31	569	93	1707	CoherentMotion_C#v1	1	500
1950	1	1	14	2	2	3	3	87	513	261	1539	CoherentMotion_C#v1	1	500
1414	0	0	5	3	2	3	3	31	569	93	1707	CoherentMotion_C#v1	1	500
798	1	6	61	2	2	3	3	368	232	1104	696	CoherentMotion_C#v1	1	500
647	1	7	70	1	1	3	3	424	176	1272	528	CoherentMotion_C#v1	1	500
1787	1	4	42	0	0	3	3	256	344	768	1032	CoherentMotion_C#v1	1	500
877	1	5	51	2	2	3	3	312	288	936	864	CoherentMotion_C#v1	1	500
637	1	7	70	1	1	3	3	424	176	1272	528	CoherentMotion_C#v1	1	500
544	1	6	61	3	3	3	3	368	232	1104	696	CoherentMotion_C#v1	1	500
1236	1	0	5	3	3	3	3	31	569	93	1707	CoherentMotion_C#v1	1	500
649	1	3	33	1	1	3	3	199	401	597	1203	CoherentMotion_C#v1	1	500
928	1	1	14	2	2	3	3	87	513	261	1539	CoherentMotion_C#v1	1	500
603	0	5	51	3	0	3	3	312	288	936	864	CoherentMotion_C#v1	1	500
576	1	3	33	1	1	3	3	199	401	597	1203	CoherentMotion_C#v1	1	500
804	0	2	23	1	3	3	3	143	457	429	1371	CoherentMotion_C#v1	1	500
876	1	6	61	0	0	3	3	368	232	1104	696	CoherentMotion_C#v1	1	500
544	1	6	61	2	2	3	3	368	232	1104	696	CoherentMotion_C#v1	1	500
731	1	3	33	0	0	3	3	199	401	597	1203	CoherentMotion_C#v1	1	500
756	0	7	70	0	2	3	3	424	176	1272	528	CoherentMotion_C#v1	1	500
2187	0	2	23	0	3	3	3	143	457	429	1371	CoherentMotion_C#v1	1	500
664	0	1	14	2	1	3	3	87	513	261	1539	CoherentMotion_C#v1	1	500
546	1	1	14	3	3	3	3	87	513	261	1539	CoherentMotion_C#v1	1	500
720	1	2	23	3	3	3	3	143	457	429	1371	CoherentMotion_C#v1	1	500
665	1	2	23	1	1	3	3	143	457	429	1371	CoherentMotion_C#v1	1	500
1531	0	4	42	1	3	3	3	256	344	768	1032	CoherentMotion_C#v1	1	500
747	1	6	61	2	2	3	3	368	232	1104	696	CoherentMotion_C#v1	1	500
1778	1	7	70	3	3	3	3	424	176	1272	528	CoherentMotion_C#v1	1	500
582	1	5	51	3	3	3	3	312	288	936	864	CoherentMotion_C#v1	1	500
682	1	7	70	2	2	3	3	424	176	1272	528	CoherentMotion_C#v1	1	500
1760	1	2	23	3	3	3	3	143	457	429	1371	CoherentMotion_C#v1	1	500
846	1	3	33	0	0	3	3	199	401	597	1203	CoherentMotion_C#v1	1	500
616	1	7	70	1	1	3	3	424	176	1272	528	CoherentMotion_C#v1	1	500
640	1	7	70	2	2	3	3	424	176	1272	528	CoherentMotion_C#v1	1	500
822	1	4	42	2	2	3	3	256	344	768	1032	CoherentMotion_C#v1	1	500
705	1	3	33	0	0	3	3	199	401	597	1203	CoherentMotion_C#v1	1	500
1671	0	4	42	3	2	3	3	256	344	768	1032	CoherentMotion_C#v1	1	500
726	1	7	70	2	2	3	3	424	176	1272	528	CoherentMotion_C#v1	1	500
634	1	7	70	3	3	3	3	424	176	1272	528	CoherentMotion_C#v1	1	500
1235	0	2	23	3	0	3	3	143	457	429	1371	CoherentMotion_C#v1	1	500
724	0	0	5	3	1	3	3	31	569	93	1707	CoherentMotion_C#v1	1	500
847	0	4	42	1	0	3	3	256	344	768	1032	CoherentMotion_C#v1	1	500
1306	1	3	33	3	3	3	3	199	401	597	1203	CoherentMotion_C#v1	1	500
1472	0	0	5	1	3	3	3	31	569	93	1707	CoherentMotion_C#v1	1	500
587	1	7	70	3	3	3	3	424	176	1272	528	CoherentMotion_C#v1	1	500
592	1	6	61	0	0	3	3	368	232	1104	696	CoherentMotion_C#v1	1	500
690	0	3	33	3	1	3	3	199	401	597	1203	CoherentMotion_C#v1	1	500
810	0	4	42	0	2	3	3	256	344	768	1032	CoherentMotion_C#v1	1	500
1028	1	7	70	0	0	3	3	424	176	1272	528	CoherentMotion_C#v1	1	500
563	1	3	33	0	0	3	3	199	401	597	1203	CoherentMotion_C#v1	1	500
581	0	7	70	1	3	3	3	424	176	1272	528	CoherentMotion_C#v1	1	500
544	1	4	42	3	3	3	3	256	344	768	1032	CoherentMotion_C#v1	1	500
796	0	5	51	2	1	3	3	312	288	936	864	CoherentMotion_C#v1	1	500
2581	0	5	51	1	2	3	3	312	288	936	864	CoherentMotion_C#v1	1	500
799	0	0	5	0	2	3	3	31	569	93	1707	CoherentMotion_C#v1	1	500
743	1	6	61	2	2	3	3	368	232	1104	696	CoherentMotion_C#v1	1	500
590	1	5	51	3	3	3	3	312	288	936	864	CoherentMotion_C#v1	1	500
1664	1	0	5	0	0	3	3	31	569	93	1707	CoherentMotion_C#v1	1	500
786	1	3	33	0	0	3	3	199	401	597	1203	CoherentMotion_C#v1	1	500
747	0	0	5	3	2	3	3	31	569	93	1707	CoherentMotion_C#v1	1	500
819	1	1	14	3	3	3	3	87	513	261	1539	CoherentMotion_C#v1	1	500
1101	1	2	23	0	0	3	3	143	457	429	1371	CoherentMotion_C#v1	1	500
765	1	2	23	0	0	3	3	143	457	429	1371	CoherentMotion_C#v1	1	500
838	1	2	23	3	3	3	3	143	457	429	1371	CoherentMotion_C#v1	1	500
576	0	2	23	1	0	3	3	143	457	429	1371	CoherentMotion_C#v1	1	500
1142	1	5	51	3	3	3	3	312	288	936	864	CoherentMotion_C#v1	1	500
776	0	0	5	2	3	3	3	31	569	93	1707	CoherentMotion_C#v1	1	500
911	0	2	23	3	0	3	3	143	457	429	1371	CoherentMotion_C#v1	1	500
1594	0	0	5	2	1	3	3	31	569	93	1707	CoherentMotion_C#v1	1	500
1350	0	4	42	3	1	3	3	256	344	768	1032	CoherentMotion_C#v1	1	500
655	1	6	61	0	0	3	3	368	232	1104	696	CoherentMotion_C#v1	1	500
663	1	7	70	2	2	3	3	424	176	1272	528	CoherentMotion_C#v1	1	500
636	1	6	61	2	2	3	3	368	232	1104	696	CoherentMotion_C#v1	1	500
658	1	0	5	0	0	3	3	31	569	93	1707	CoherentMotion_C#v1	1	500
649	1	7	70	1	1	3	3	424	176	1272	528	CoherentMotion_C#v1	1	500
606	1	6	61	0	0	3	3	368	232	1104	696	CoherentMotion_C#v1	1	500
722	1	5	51	1	1	3	3	312	288	936	864	CoherentMotion_C#v1	1	500
826	0	0	5	0	3	3	3	31	569	93	1707	CoherentMotion_C#v1	1	500
661	1	6	61	2	2	3	3	368	232	1104	696	CoherentMotion_C#v1	1	500
541	0	4	42	1	0	3	3	256	344	768	1032	CoherentMotion_C#v1	1	500
1148	1	2	23	0	0	3	3	143	457	429	1371	CoherentMotion_C#v1	1	500
603	0	3	33	3	0	3	3	199	401	597	1203	CoherentMotion_C#v1	1	500
579	0	1	14	1	3	3	3	87	513	261	1539	CoherentMotion_C#v1	1	500
788	0	0	5	1	0	3	3	31	569	93	1707	CoherentMotion_C#v1	1	500
1457	1	6	61	0	0	3	3	368	232	1104	696	CoherentMotion_C#v1	1	500
1097	0	5	51	2	0	3	3	312	288	936	864	CoherentMotion_C#v1	1	500
717	0	1	14	0	2	3	3	87	513	261	1539	CoherentMotion_C#v1	1	500
628	0	4	42	3	0	3	3	256	344	768	1032	CoherentMotion_C#v1	1	500
546	0	1	14	0	1	3	3	87	513	261	1539	CoherentMotion_C#v1	1	500
2059	0	0	5	1	0	3	3	31	569	93	1707	CoherentMotion_C#v1	1	500
579	1	6	61	0	0	3	3	368	232	1104	696	CoherentMotion_C#v1	1	500
584	1	6	61	0	0	3	3	368	232	1104	696	CoherentMotion_C#v1	1	500
1212	0	0	5	2	0	3	3	31	569	93	1707	CoherentMotion_C#v1	1	500
656	1	1	14	0	0	3	3	87	513	261	1539	CoherentMotion_C#v1	1	500
1109	1	2	23	1	1	3	3	143	457	429	1371	CoherentMotion_C#v1	1	500
741	0	3	33	0	1	3	3	199	401	597	1203	CoherentMotion_C#v1	1	500
783	0	3	33	1	3	3	3	199	401	597	1203	CoherentMotion_C#v1	1	500
544	1	3	33	0	0	3	3	199	401	597	1203	CoherentMotion_C#v1	1	500
1082	0	2	23	1	0	3	3	143	457	429	1371	CoherentMotion_C#v1	1	500
1034	0	0	5	1	3	3	3	31	569	93	1707	CoherentMotion_C#v1	1	500
763	1	5	51	0	0	3	3	312	288	936	864	CoherentMotion_C#v1	1	500
707	1	5	51	0	0	3	3	312	288	936	864	CoherentMotion_C#v1	1	500
1419	0	0	5	2	1	3	3	31	569	93	1707	CoherentMotion_C#v1	1	500
705	1	6	61	1	1	3	3	368	232	1104	696	CoherentMotion_C#v1	1	500
603	1	4	42	1	1	3	3	256	344	768	1032	CoherentMotion_C#v1	1	500
927	1	4	42	1	1	3	3	256	344	768	1032	CoherentMotion_C#v1	1	500
669	1	5	51	3	3	3	3	312	288	936	864	CoherentMotion_C#v1	1	500
735	1	3	33	1	1	3	3	199	401	597	1203	CoherentMotion_C#v1	1	500
700	1	2	23	2	2	3	3	143	457	429	1371	CoherentMotion_C#v1	1	500
672	1	4	42	1	1	3	3	256	344	768	1032	CoherentMotion_C#v1	1	500
743	0	1	14	3	0	3	3	87	513	261	1539	CoherentMotion_C#v1	1	500
591	1	7	70	2	2	3	3	424	176	1272	528	CoherentMotion_C#v1	1	500
1011	0	0	5	3	0	3	3	31	569	93	1707	CoherentMotion_C#v1	1	500
592	1	4	42	3	3	3	3	256	344	768	1032	CoherentMotion_C#v1	1	500
788	1	7	70	0	0	3	3	424	176	1272	528	CoherentMotion_C#v1	1	500
1851	1	0	5	0	0	3	3	31	569	93	1707	CoherentMotion_C#v1	1	500
756	0	3	33	0	2	3	3	199	401	597	1203	CoherentMotion_C#v1	1	500
876	0	2	23	2	1	3	3	143	457	429	1371	CoherentMotion_C#v1	1	500
695	1	7	70	0	0	3	3	424	176	1272	528	CoherentMotion_C#v1	1	500
669	1	2	23	0	0	3	3	143	457	429	1371	CoherentMotion_C#v1	1	500
627	1	6	61	1	1	3	3	368	232	1104	696	CoherentMotion_C#v1	1	500
616	1	6	61	0	0	3	3	368	232	1104	696	CoherentMotion_C#v1	1	500
621	1	1	14	0	0	3	3	87	513	261	1539	CoherentMotion_C#v1	1	500
786	1	3	33	2	2	3	3	199	401	597	1203	CoherentMotion_C#v1	1	500
636	1	1	14	2	2	3	3	87	513	261	1539	CoherentMotion_C#v1	1	500
769	0	2	23	1	0	3	3	143	457	429	1371	CoherentMotion_C#v1	1	500
553	1	6	61	1	1	3	3	368	232	1104	696	CoherentMotion_C#v1	1	500
1133	1	7	70	1	1	3	3	424	176	1272	528	CoherentMotion_C#v1	1	500
1887	0	0	5	0	1	3	3	31	569	93	1707	CoherentMotion_C#v1	1	500
661	1	2	23	2	2	3	3	143	457	429	1371	CoherentMotion_C#v1	1	500
1146	0	0	5	3	0	3	3	31	569	93	1707	CoherentMotion_C#v1	1	500
