# Supplementary material for: The Leuven Embedded Figures Test (L-EFT): measuring perception, intelligence or executive function?
Source: PeerJ. 2018 Mar 26;6:e4524. doi: 10.7717/peerj.4524 (PMC5875396; doi:10.7717/peerj.4524)
Supplement: Supplemental Information 9 [file peerj-06-4524-s009.zip › Study 1/CoherentMotion/121902CoherentMotion.csv]

ReactionTime	Accuracy	CoherenceLevel	CoherenceValue	StimDirection	RespDirection	G_MeanCoherentSpeed	G_MeanRandomSpeed	TotalCoherent	TotalRandom	TotalCoherentSpeed	TotalRandomSpeed	TestID	MainPrac	MotionDuration
7756	1	7	70	2	2	3	3	424	176	1272	528	CoherentMotion_C#v1	0	500
581	0	0	5	0	2	3	3	31	569	93	1707	CoherentMotion_C#v1	0	500
621	0	1	14	3	0	3	3	87	513	261	1539	CoherentMotion_C#v1	0	500
549	0	0	5	2	0	3	3	31	569	93	1707	CoherentMotion_C#v1	0	500
543	0	7	70	0	2	3	3	424	176	1272	528	CoherentMotion_C#v1	0	500
553	0	4	42	1	2	3	3	256	344	768	1032	CoherentMotion_C#v1	0	500
1388	0	1	14	1	2	3	3	87	513	261	1539	CoherentMotion_C#v1	0	500
614	1	4	42	2	2	3	3	256	344	768	1032	CoherentMotion_C#v1	0	500
545	0	1	14	3	0	3	3	87	513	261	1539	CoherentMotion_C#v1	0	500
540	1	3	33	2	2	3	3	199	401	597	1203	CoherentMotion_C#v1	0	500
593	1	7	70	2	2	3	3	424	176	1272	528	CoherentMotion_C#v1	0	500
661	1	7	70	2	2	3	3	424	176	1272	528	CoherentMotion_C#v1	0	500
746	1	1	14	2	2	3	3	87	513	261	1539	CoherentMotion_C#v1	0	500
675	1	5	51	2	2	3	3	312	288	936	864	CoherentMotion_C#v1	0	500
601	1	5	51	3	3	3	3	312	288	936	864	CoherentMotion_C#v1	0	500
557	0	3	33	0	3	3	3	199	401	597	1203	CoherentMotion_C#v1	0	500
577	1	0	5	2	2	3	3	31	569	93	1707	CoherentMotion_C#v1	0	500
549	1	7	70	2	2	3	3	424	176	1272	528	CoherentMotion_C#v1	0	500
547	1	0	5	1	1	3	3	31	569	93	1707	CoherentMotion_C#v1	0	500
618	0	7	70	1	3	3	3	424	176	1272	528	CoherentMotion_C#v1	0	500
556	0	2	23	1	2	3	3	143	457	429	1371	CoherentMotion_C#v1	0	500
610	1	2	23	0	0	3	3	143	457	429	1371	CoherentMotion_C#v1	0	500
594	0	1	14	3	2	3	3	87	513	261	1539	CoherentMotion_C#v1	0	500
555	1	0	5	2	2	3	3	31	569	93	1707	CoherentMotion_C#v1	0	500
538	0	3	33	0	3	3	3	199	401	597	1203	CoherentMotion_C#v1	0	500
557	0	0	5	3	2	3	3	31	569	93	1707	CoherentMotion_C#v1	0	500
628	0	2	23	1	3	3	3	143	457	429	1371	CoherentMotion_C#v1	0	500
602	0	6	61	1	2	3	3	368	232	1104	696	CoherentMotion_C#v1	0	500
702	0	5	51	1	2	3	3	312	288	936	864	CoherentMotion_C#v1	0	500
709	1	2	23	3	3	3	3	143	457	429	1371	CoherentMotion_C#v1	0	500
541	1	4	42	3	3	3	3	256	344	768	1032	CoherentMotion_C#v1	0	500
546	1	1	14	3	3	3	3	87	513	261	1539	CoherentMotion_C#v1	0	500
540	1	5	51	3	3	3	3	312	288	936	864	CoherentMotion_C#v1	0	500
542	0	7	70	2	3	3	3	424	176	1272	528	CoherentMotion_C#v1	0	500
697	0	6	61	1	3	3	3	368	232	1104	696	CoherentMotion_C#v1	0	500
552	0	7	70	1	3	3	3	424	176	1272	528	CoherentMotion_C#v1	0	500
577	0	5	51	0	3	3	3	312	288	936	864	CoherentMotion_C#v1	0	500
541	0	0	5	2	3	3	3	31	569	93	1707	CoherentMotion_C#v1	0	500
600	1	2	23	3	3	3	3	143	457	429	1371	CoherentMotion_C#v1	0	500
571	0	0	5	0	3	3	3	31	569	93	1707	CoherentMotion_C#v1	0	500
623	0	2	23	1	3	3	3	143	457	429	1371	CoherentMotion_C#v1	0	500
629	0	0	5	1	3	3	3	31	569	93	1707	CoherentMotion_C#v1	0	500
618	0	3	33	1	3	3	3	199	401	597	1203	CoherentMotion_C#v1	0	500
558	0	5	51	1	3	3	3	312	288	936	864	CoherentMotion_C#v1	0	500
610	0	6	61	2	3	3	3	368	232	1104	696	CoherentMotion_C#v1	0	500
610	0	4	42	1	3	3	3	256	344	768	1032	CoherentMotion_C#v1	0	500
602	0	6	61	3	2	3	3	368	232	1104	696	CoherentMotion_C#v1	0	500
547	0	5	51	3	0	3	3	312	288	936	864	CoherentMotion_C#v1	0	500
701	0	0	5	1	0	3	3	31	569	93	1707	CoherentMotion_C#v1	0	500
680	0	0	5	1	0	3	3	31	569	93	1707	CoherentMotion_C#v1	0	500
575	0	3	33	3	0	3	3	199	401	597	1203	CoherentMotion_C#v1	0	500
579	0	3	33	1	0	3	3	199	401	597	1203	CoherentMotion_C#v1	0	500
566	0	7	70	1	0	3	3	424	176	1272	528	CoherentMotion_C#v1	0	500
650	0	0	5	2	0	3	3	31	569	93	1707	CoherentMotion_C#v1	0	500
576	0	5	51	2	0	3	3	312	288	936	864	CoherentMotion_C#v1	0	500
611	0	5	51	1	0	3	3	312	288	936	864	CoherentMotion_C#v1	0	500
676	0	0	5	0	2	3	3	31	569	93	1707	CoherentMotion_C#v1	0	500
638	0	1	14	3	2	3	3	87	513	261	1539	CoherentMotion_C#v1	0	500
626	0	6	61	1	2	3	3	368	232	1104	696	CoherentMotion_C#v1	0	500
615	0	7	70	3	2	3	3	424	176	1272	528	CoherentMotion_C#v1	0	500
573	0	0	5	0	2	3	3	31	569	93	1707	CoherentMotion_C#v1	0	500
639	0	1	14	3	2	3	3	87	513	261	1539	CoherentMotion_C#v1	0	500
566	0	1	14	1	2	3	3	87	513	261	1539	CoherentMotion_C#v1	0	500
645	0	0	5	3	2	3	3	31	569	93	1707	CoherentMotion_C#v1	0	500
606	0	0	5	1	2	3	3	31	569	93	1707	CoherentMotion_C#v1	0	500
559	0	6	61	1	2	3	3	368	232	1104	696	CoherentMotion_C#v1	0	500
566	0	1	14	1	2	3	3	87	513	261	1539	CoherentMotion_C#v1	0	500
570	1	1	14	2	2	3	3	87	513	261	1539	CoherentMotion_C#v1	0	500
605	0	5	51	1	2	3	3	312	288	936	864	CoherentMotion_C#v1	0	500
606	1	2	23	2	2	3	3	143	457	429	1371	CoherentMotion_C#v1	0	500
630	0	3	33	1	2	3	3	199	401	597	1203	CoherentMotion_C#v1	0	500
650	0	4	42	3	2	3	3	256	344	768	1032	CoherentMotion_C#v1	0	500
544	0	1	14	2	1	3	3	87	513	261	1539	CoherentMotion_C#v1	0	500
659	0	7	70	2	1	3	3	424	176	1272	528	CoherentMotion_C#v1	0	500
633	1	4	42	1	1	3	3	256	344	768	1032	CoherentMotion_C#v1	0	500
719	1	5	51	1	1	3	3	312	288	936	864	CoherentMotion_C#v1	0	500
663	0	6	61	2	1	3	3	368	232	1104	696	CoherentMotion_C#v1	0	500
685	1	5	51	1	1	3	3	312	288	936	864	CoherentMotion_C#v1	0	500
544	0	6	61	0	1	3	3	368	232	1104	696	CoherentMotion_C#v1	0	500
679	1	4	42	1	1	3	3	256	344	768	1032	CoherentMotion_C#v1	0	500
2087	0	0	5	1	3	3	3	31	569	93	1707	CoherentMotion_C#v1	1	500
916	1	5	51	2	2	3	3	312	288	936	864	CoherentMotion_C#v1	1	500
832	1	4	42	2	2	3	3	256	344	768	1032	CoherentMotion_C#v1	1	500
667	1	1	14	2	2	3	3	87	513	261	1539	CoherentMotion_C#v1	1	500
705	1	6	61	0	0	3	3	368	232	1104	696	CoherentMotion_C#v1	1	500
900	1	2	23	0	0	3	3	143	457	429	1371	CoherentMotion_C#v1	1	500
804	1	5	51	0	0	3	3	312	288	936	864	CoherentMotion_C#v1	1	500
1358	1	7	70	3	3	3	3	424	176	1272	528	CoherentMotion_C#v1	1	500
1157	1	0	5	1	1	3	3	31	569	93	1707	CoherentMotion_C#v1	1	500
903	1	4	42	0	0	3	3	256	344	768	1032	CoherentMotion_C#v1	1	500
676	1	6	61	0	0	3	3	368	232	1104	696	CoherentMotion_C#v1	1	500
713	1	6	61	2	2	3	3	368	232	1104	696	CoherentMotion_C#v1	1	500
913	0	1	14	1	3	3	3	87	513	261	1539	CoherentMotion_C#v1	1	500
925	0	4	42	2	0	3	3	256	344	768	1032	CoherentMotion_C#v1	1	500
1369	1	5	51	2	2	3	3	312	288	936	864	CoherentMotion_C#v1	1	500
2482	1	1	14	3	3	3	3	87	513	261	1539	CoherentMotion_C#v1	1	500
917	1	4	42	2	2	3	3	256	344	768	1032	CoherentMotion_C#v1	1	500
738	1	7	70	1	1	3	3	424	176	1272	528	CoherentMotion_C#v1	1	500
808	1	6	61	2	2	3	3	368	232	1104	696	CoherentMotion_C#v1	1	500
674	1	5	51	1	1	3	3	312	288	936	864	CoherentMotion_C#v1	1	500
1018	1	3	33	1	1	3	3	199	401	597	1203	CoherentMotion_C#v1	1	500
953	1	2	23	0	0	3	3	143	457	429	1371	CoherentMotion_C#v1	1	500
743	1	6	61	2	2	3	3	368	232	1104	696	CoherentMotion_C#v1	1	500
685	1	2	23	2	2	3	3	143	457	429	1371	CoherentMotion_C#v1	1	500
806	1	1	14	2	2	3	3	87	513	261	1539	CoherentMotion_C#v1	1	500
1211	0	0	5	0	2	3	3	31	569	93	1707	CoherentMotion_C#v1	1	500
803	1	6	61	3	3	3	3	368	232	1104	696	CoherentMotion_C#v1	1	500
749	1	7	70	0	0	3	3	424	176	1272	528	CoherentMotion_C#v1	1	500
884	0	2	23	0	1	3	3	143	457	429	1371	CoherentMotion_C#v1	1	500
751	1	6	61	1	1	3	3	368	232	1104	696	CoherentMotion_C#v1	1	500
1383	0	0	5	1	0	3	3	31	569	93	1707	CoherentMotion_C#v1	1	500
689	1	6	61	0	0	3	3	368	232	1104	696	CoherentMotion_C#v1	1	500
1111	0	3	33	2	3	3	3	199	401	597	1203	CoherentMotion_C#v1	1	500
905	1	5	51	2	2	3	3	312	288	936	864	CoherentMotion_C#v1	1	500
661	1	4	42	2	2	3	3	256	344	768	1032	CoherentMotion_C#v1	1	500
668	1	4	42	2	2	3	3	256	344	768	1032	CoherentMotion_C#v1	1	500
835	1	2	23	2	2	3	3	143	457	429	1371	CoherentMotion_C#v1	1	500
637	1	7	70	2	2	3	3	424	176	1272	528	CoherentMotion_C#v1	1	500
867	0	0	5	2	1	3	3	31	569	93	1707	CoherentMotion_C#v1	1	500
877	1	1	14	1	1	3	3	87	513	261	1539	CoherentMotion_C#v1	1	500
695	1	7	70	2	2	3	3	424	176	1272	528	CoherentMotion_C#v1	1	500
879	0	0	5	1	2	3	3	31	569	93	1707	CoherentMotion_C#v1	1	500
827	0	5	51	2	0	3	3	312	288	936	864	CoherentMotion_C#v1	1	500
741	1	7	70	0	0	3	3	424	176	1272	528	CoherentMotion_C#v1	1	500
731	1	6	61	2	2	3	3	368	232	1104	696	CoherentMotion_C#v1	1	500
709	1	3	33	0	0	3	3	199	401	597	1203	CoherentMotion_C#v1	1	500
700	1	5	51	1	1	3	3	312	288	936	864	CoherentMotion_C#v1	1	500
851	1	0	5	1	1	3	3	31	569	93	1707	CoherentMotion_C#v1	1	500
574	1	5	51	1	1	3	3	312	288	936	864	CoherentMotion_C#v1	1	500
802	0	2	23	0	1	3	3	143	457	429	1371	CoherentMotion_C#v1	1	500
730	1	1	14	3	3	3	3	87	513	261	1539	CoherentMotion_C#v1	1	500
674	1	4	42	0	0	3	3	256	344	768	1032	CoherentMotion_C#v1	1	500
1017	0	3	33	3	1	3	3	199	401	597	1203	CoherentMotion_C#v1	1	500
824	0	4	42	0	2	3	3	256	344	768	1032	CoherentMotion_C#v1	1	500
818	1	6	61	3	3	3	3	368	232	1104	696	CoherentMotion_C#v1	1	500
685	1	5	51	3	3	3	3	312	288	936	864	CoherentMotion_C#v1	1	500
690	1	3	33	1	1	3	3	199	401	597	1203	CoherentMotion_C#v1	1	500
746	0	3	33	2	0	3	3	199	401	597	1203	CoherentMotion_C#v1	1	500
1442	0	1	14	2	3	3	3	87	513	261	1539	CoherentMotion_C#v1	1	500
1051	0	0	5	0	1	3	3	31	569	93	1707	CoherentMotion_C#v1	1	500
1306	1	3	33	0	0	3	3	199	401	597	1203	CoherentMotion_C#v1	1	500
641	1	7	70	1	1	3	3	424	176	1272	528	CoherentMotion_C#v1	1	500
1576	1	4	42	1	1	3	3	256	344	768	1032	CoherentMotion_C#v1	1	500
1109	0	1	14	0	1	3	3	87	513	261	1539	CoherentMotion_C#v1	1	500
680	1	5	51	1	1	3	3	312	288	936	864	CoherentMotion_C#v1	1	500
621	1	5	51	3	3	3	3	312	288	936	864	CoherentMotion_C#v1	1	500
1459	1	3	33	2	2	3	3	199	401	597	1203	CoherentMotion_C#v1	1	500
1198	1	7	70	2	2	3	3	424	176	1272	528	CoherentMotion_C#v1	1	500
1313	1	2	23	2	2	3	3	143	457	429	1371	CoherentMotion_C#v1	1	500
904	1	1	14	1	1	3	3	87	513	261	1539	CoherentMotion_C#v1	1	500
737	1	6	61	3	3	3	3	368	232	1104	696	CoherentMotion_C#v1	1	500
619	1	4	42	1	1	3	3	256	344	768	1032	CoherentMotion_C#v1	1	500
640	1	6	61	0	0	3	3	368	232	1104	696	CoherentMotion_C#v1	1	500
806	1	2	23	2	2	3	3	143	457	429	1371	CoherentMotion_C#v1	1	500
671	1	7	70	0	0	3	3	424	176	1272	528	CoherentMotion_C#v1	1	500
709	1	1	14	2	2	3	3	87	513	261	1539	CoherentMotion_C#v1	1	500
589	1	5	51	1	1	3	3	312	288	936	864	CoherentMotion_C#v1	1	500
577	1	7	70	1	1	3	3	424	176	1272	528	CoherentMotion_C#v1	1	500
1156	0	0	5	2	1	3	3	31	569	93	1707	CoherentMotion_C#v1	1	500
631	1	3	33	1	1	3	3	199	401	597	1203	CoherentMotion_C#v1	1	500
652	1	3	33	2	2	3	3	199	401	597	1203	CoherentMotion_C#v1	1	500
589	1	6	61	0	0	3	3	368	232	1104	696	CoherentMotion_C#v1	1	500
641	1	3	33	2	2	3	3	199	401	597	1203	CoherentMotion_C#v1	1	500
619	1	7	70	2	2	3	3	424	176	1272	528	CoherentMotion_C#v1	1	500
672	1	3	33	1	1	3	3	199	401	597	1203	CoherentMotion_C#v1	1	500
630	1	5	51	3	3	3	3	312	288	936	864	CoherentMotion_C#v1	1	500
683	1	1	14	0	0	3	3	87	513	261	1539	CoherentMotion_C#v1	1	500
689	1	7	70	0	0	3	3	424	176	1272	528	CoherentMotion_C#v1	1	500
568	1	7	70	0	0	3	3	424	176	1272	528	CoherentMotion_C#v1	1	500
796	1	1	14	3	3	3	3	87	513	261	1539	CoherentMotion_C#v1	1	500
676	0	2	23	0	3	3	3	143	457	429	1371	CoherentMotion_C#v1	1	500
619	1	7	70	1	1	3	3	424	176	1272	528	CoherentMotion_C#v1	1	500
1056	1	3	33	2	2	3	3	199	401	597	1203	CoherentMotion_C#v1	1	500
768	0	1	14	3	2	3	3	87	513	261	1539	CoherentMotion_C#v1	1	500
888	1	3	33	3	3	3	3	199	401	597	1203	CoherentMotion_C#v1	1	500
1044	1	2	23	0	0	3	3	143	457	429	1371	CoherentMotion_C#v1	1	500
772	1	4	42	1	1	3	3	256	344	768	1032	CoherentMotion_C#v1	1	500
1053	1	0	5	2	2	3	3	31	569	93	1707	CoherentMotion_C#v1	1	500
1101	0	1	14	3	1	3	3	87	513	261	1539	CoherentMotion_C#v1	1	500
814	1	5	51	3	3	3	3	312	288	936	864	CoherentMotion_C#v1	1	500
1320	0	0	5	3	2	3	3	31	569	93	1707	CoherentMotion_C#v1	1	500
1115	0	2	23	0	2	3	3	143	457	429	1371	CoherentMotion_C#v1	1	500
846	1	1	14	1	1	3	3	87	513	261	1539	CoherentMotion_C#v1	1	500
711	1	5	51	2	2	3	3	312	288	936	864	CoherentMotion_C#v1	1	500
624	1	5	51	3	3	3	3	312	288	936	864	CoherentMotion_C#v1	1	500
626	0	1	14	0	1	3	3	87	513	261	1539	CoherentMotion_C#v1	1	500
650	0	2	23	0	2	3	3	143	457	429	1371	CoherentMotion_C#v1	1	500
751	1	2	23	1	1	3	3	143	457	429	1371	CoherentMotion_C#v1	1	500
773	1	7	70	2	2	3	3	424	176	1272	528	CoherentMotion_C#v1	1	500
561	1	7	70	0	0	3	3	424	176	1272	528	CoherentMotion_C#v1	1	500
675	1	3	33	3	3	3	3	199	401	597	1203	CoherentMotion_C#v1	1	500
1463	1	0	5	2	2	3	3	31	569	93	1707	CoherentMotion_C#v1	1	500
788	1	3	33	0	0	3	3	199	401	597	1203	CoherentMotion_C#v1	1	500
1022	0	0	5	0	1	3	3	31	569	93	1707	CoherentMotion_C#v1	1	500
813	1	3	33	1	1	3	3	199	401	597	1203	CoherentMotion_C#v1	1	500
935	1	6	61	0	0	3	3	368	232	1104	696	CoherentMotion_C#v1	1	500
930	1	2	23	2	2	3	3	143	457	429	1371	CoherentMotion_C#v1	1	500
717	1	6	61	1	1	3	3	368	232	1104	696	CoherentMotion_C#v1	1	500
696	1	6	61	0	0	3	3	368	232	1104	696	CoherentMotion_C#v1	1	500
703	1	7	70	2	2	3	3	424	176	1272	528	CoherentMotion_C#v1	1	500
662	1	4	42	3	3	3	3	256	344	768	1032	CoherentMotion_C#v1	1	500
1659	0	1	14	3	2	3	3	87	513	261	1539	CoherentMotion_C#v1	1	500
1179	1	6	61	3	3	3	3	368	232	1104	696	CoherentMotion_C#v1	1	500
1007	1	6	61	2	2	3	3	368	232	1104	696	CoherentMotion_C#v1	1	500
634	1	7	70	0	0	3	3	424	176	1272	528	CoherentMotion_C#v1	1	500
1155	1	5	51	0	0	3	3	312	288	936	864	CoherentMotion_C#v1	1	500
821	1	7	70	1	1	3	3	424	176	1272	528	CoherentMotion_C#v1	1	500
814	1	6	61	2	2	3	3	368	232	1104	696	CoherentMotion_C#v1	1	500
697	1	5	51	2	2	3	3	312	288	936	864	CoherentMotion_C#v1	1	500
784	1	7	70	0	0	3	3	424	176	1272	528	CoherentMotion_C#v1	1	500
680	1	5	51	0	0	3	3	312	288	936	864	CoherentMotion_C#v1	1	500
1631	1	0	5	2	2	3	3	31	569	93	1707	CoherentMotion_C#v1	1	500
974	0	0	5	3	2	3	3	31	569	93	1707	CoherentMotion_C#v1	1	500
1068	1	2	23	1	1	3	3	143	457	429	1371	CoherentMotion_C#v1	1	500
797	1	6	61	3	3	3	3	368	232	1104	696	CoherentMotion_C#v1	1	500
1221	1	4	42	3	3	3	3	256	344	768	1032	CoherentMotion_C#v1	1	500
857	1	4	42	0	0	3	3	256	344	768	1032	CoherentMotion_C#v1	1	500
1094	0	1	14	1	3	3	3	87	513	261	1539	CoherentMotion_C#v1	1	500
837	1	3	33	1	1	3	3	199	401	597	1203	CoherentMotion_C#v1	1	500
673	1	3	33	1	1	3	3	199	401	597	1203	CoherentMotion_C#v1	1	500
1206	0	3	33	2	1	3	3	199	401	597	1203	CoherentMotion_C#v1	1	500
651	1	7	70	0	0	3	3	424	176	1272	528	CoherentMotion_C#v1	1	500
640	1	7	70	1	1	3	3	424	176	1272	528	CoherentMotion_C#v1	1	500
805	1	2	23	0	0	3	3	143	457	429	1371	CoherentMotion_C#v1	1	500
750	1	2	23	3	3	3	3	143	457	429	1371	CoherentMotion_C#v1	1	500
1030	0	1	14	2	0	3	3	87	513	261	1539	CoherentMotion_C#v1	1	500
662	1	7	70	0	0	3	3	424	176	1272	528	CoherentMotion_C#v1	1	500
747	0	4	42	3	1	3	3	256	344	768	1032	CoherentMotion_C#v1	1	500
804	1	4	42	2	2	3	3	256	344	768	1032	CoherentMotion_C#v1	1	500
1902	0	1	14	2	1	3	3	87	513	261	1539	CoherentMotion_C#v1	1	500
707	1	3	33	1	1	3	3	199	401	597	1203	CoherentMotion_C#v1	1	500
650	1	7	70	1	1	3	3	424	176	1272	528	CoherentMotion_C#v1	1	500
704	1	7	70	3	3	3	3	424	176	1272	528	CoherentMotion_C#v1	1	500
678	1	7	70	1	1	3	3	424	176	1272	528	CoherentMotion_C#v1	1	500
670	1	3	33	1	1	3	3	199	401	597	1203	CoherentMotion_C#v1	1	500
2931	0	0	5	3	0	3	3	31	569	93	1707	CoherentMotion_C#v1	1	500
3298	1	3	33	3	3	3	3	199	401	597	1203	CoherentMotion_C#v1	1	500
1052	0	0	5	2	1	3	3	31	569	93	1707	CoherentMotion_C#v1	1	500
1853	0	0	5	2	3	3	3	31	569	93	1707	CoherentMotion_C#v1	1	500
817	1	7	70	1	1	3	3	424	176	1272	528	CoherentMotion_C#v1	1	500
858	1	6	61	1	1	3	3	368	232	1104	696	CoherentMotion_C#v1	1	500
1206	1	2	23	1	1	3	3	143	457	429	1371	CoherentMotion_C#v1	1	500
939	1	7	70	3	3	3	3	424	176	1272	528	CoherentMotion_C#v1	1	500
855	1	2	23	1	1	3	3	143	457	429	1371	CoherentMotion_C#v1	1	500
1054	1	4	42	0	0	3	3	256	344	768	1032	CoherentMotion_C#v1	1	500
1123	1	1	14	2	2	3	3	87	513	261	1539	CoherentMotion_C#v1	1	500
964	1	5	51	0	0	3	3	312	288	936	864	CoherentMotion_C#v1	1	500
2065	0	0	5	3	1	3	3	31	569	93	1707	CoherentMotion_C#v1	1	500
1132	0	0	5	2	3	3	3	31	569	93	1707	CoherentMotion_C#v1	1	500
1018	1	3	33	1	1	3	3	199	401	597	1203	CoherentMotion_C#v1	1	500
957	1	3	33	1	1	3	3	199	401	597	1203	CoherentMotion_C#v1	1	500
843	1	3	33	3	3	3	3	199	401	597	1203	CoherentMotion_C#v1	1	500
1525	0	0	5	1	2	3	3	31	569	93	1707	CoherentMotion_C#v1	1	500
1233	0	0	5	2	0	3	3	31	569	93	1707	CoherentMotion_C#v1	1	500
819	1	5	51	3	3	3	3	312	288	936	864	CoherentMotion_C#v1	1	500
1357	0	0	5	3	1	3	3	31	569	93	1707	CoherentMotion_C#v1	1	500
2135	1	1	14	3	3	3	3	87	513	261	1539	CoherentMotion_C#v1	1	500
835	1	5	51	1	1	3	3	312	288	936	864	CoherentMotion_C#v1	1	500
732	1	7	70	0	0	3	3	424	176	1272	528	CoherentMotion_C#v1	1	500
1253	0	0	5	3	2	3	3	31	569	93	1707	CoherentMotion_C#v1	1	500
874	1	5	51	1	1	3	3	312	288	936	864	CoherentMotion_C#v1	1	500
1297	1	2	23	0	0	3	3	143	457	429	1371	CoherentMotion_C#v1	1	500
1931	1	4	42	1	1	3	3	256	344	768	1032	CoherentMotion_C#v1	1	500
2783	0	1	14	2	0	3	3	87	513	261	1539	CoherentMotion_C#v1	1	500
894	1	5	51	1	1	3	3	312	288	936	864	CoherentMotion_C#v1	1	500
746	1	3	33	1	1	3	3	199	401	597	1203	CoherentMotion_C#v1	1	500
770	1	7	70	2	2	3	3	424	176	1272	528	CoherentMotion_C#v1	1	500
715	1	6	61	0	0	3	3	368	232	1104	696	CoherentMotion_C#v1	1	500
642	1	5	51	2	2	3	3	312	288	936	864	CoherentMotion_C#v1	1	500
1157	1	4	42	1	1	3	3	256	344	768	1032	CoherentMotion_C#v1	1	500
745	1	6	61	0	0	3	3	368	232	1104	696	CoherentMotion_C#v1	1	500
1329	0	1	14	3	1	3	3	87	513	261	1539	CoherentMotion_C#v1	1	500
713	1	6	61	3	3	3	3	368	232	1104	696	CoherentMotion_C#v1	1	500
624	1	4	42	1	1	3	3	256	344	768	1032	CoherentMotion_C#v1	1	500
885	0	0	5	1	2	3	3	31	569	93	1707	CoherentMotion_C#v1	1	500
557	1	6	61	0	0	3	3	368	232	1104	696	CoherentMotion_C#v1	1	500
867	1	2	23	2	2	3	3	143	457	429	1371	CoherentMotion_C#v1	1	500
894	1	2	23	1	1	3	3	143	457	429	1371	CoherentMotion_C#v1	1	500
779	1	4	42	2	2	3	3	256	344	768	1032	CoherentMotion_C#v1	1	500
624	1	1	14	1	1	3	3	87	513	261	1539	CoherentMotion_C#v1	1	500
1577	1	0	5	3	3	3	3	31	569	93	1707	CoherentMotion_C#v1	1	500
794	1	1	14	2	2	3	3	87	513	261	1539	CoherentMotion_C#v1	1	500
608	1	6	61	1	1	3	3	368	232	1104	696	CoherentMotion_C#v1	1	500
681	1	4	42	0	0	3	3	256	344	768	1032	CoherentMotion_C#v1	1	500
798	1	5	51	2	2	3	3	312	288	936	864	CoherentMotion_C#v1	1	500
680	1	5	51	0	0	3	3	312	288	936	864	CoherentMotion_C#v1	1	500
682	1	3	33	1	1	3	3	199	401	597	1203	CoherentMotion_C#v1	1	500
660	1	3	33	0	0	3	3	199	401	597	1203	CoherentMotion_C#v1	1	500
569	1	7	70	3	3	3	3	424	176	1272	528	CoherentMotion_C#v1	1	500
813	0	0	5	1	2	3	3	31	569	93	1707	CoherentMotion_C#v1	1	500
777	1	7	70	2	2	3	3	424	176	1272	528	CoherentMotion_C#v1	1	500
657	1	4	42	3	3	3	3	256	344	768	1032	CoherentMotion_C#v1	1	500
723	1	2	23	0	0	3	3	143	457	429	1371	CoherentMotion_C#v1	1	500
782	0	1	14	0	1	3	3	87	513	261	1539	CoherentMotion_C#v1	1	500
631	1	7	70	1	1	3	3	424	176	1272	528	CoherentMotion_C#v1	1	500
765	1	2	23	0	0	3	3	143	457	429	1371	CoherentMotion_C#v1	1	500
836	0	0	5	1	0	3	3	31	569	93	1707	CoherentMotion_C#v1	1	500
829	1	2	23	3	3	3	3	143	457	429	1371	CoherentMotion_C#v1	1	500
857	1	4	42	3	3	3	3	256	344	768	1032	CoherentMotion_C#v1	1	500
1748	1	1	14	2	2	3	3	87	513	261	1539	CoherentMotion_C#v1	1	500
933	1	4	42	2	2	3	3	256	344	768	1032	CoherentMotion_C#v1	1	500
1091	1	3	33	3	3	3	3	199	401	597	1203	CoherentMotion_C#v1	1	500
852	0	1	14	3	2	3	3	87	513	261	1539	CoherentMotion_C#v1	1	500
893	1	2	23	2	2	3	3	143	457	429	1371	CoherentMotion_C#v1	1	500
1274	0	0	5	3	2	3	3	31	569	93	1707	CoherentMotion_C#v1	1	500
800	1	7	70	2	2	3	3	424	176	1272	528	CoherentMotion_C#v1	1	500
714	1	6	61	3	3	3	3	368	232	1104	696	CoherentMotion_C#v1	1	500
892	1	2	23	1	1	3	3	143	457	429	1371	CoherentMotion_C#v1	1	500
651	1	7	70	1	1	3	3	424	176	1272	528	CoherentMotion_C#v1	1	500
1490	0	0	5	3	0	3	3	31	569	93	1707	CoherentMotion_C#v1	1	500
797	1	5	51	2	2	3	3	312	288	936	864	CoherentMotion_C#v1	1	500
679	1	3	33	0	0	3	3	199	401	597	1203	CoherentMotion_C#v1	1	500
670	1	5	51	0	0	3	3	312	288	936	864	CoherentMotion_C#v1	1	500
771	1	7	70	2	2	3	3	424	176	1272	528	CoherentMotion_C#v1	1	500
556	0	1	14	2	0	3	3	87	513	261	1539	CoherentMotion_C#v1	1	500
639	1	0	5	1	1	3	3	31	569	93	1707	CoherentMotion_C#v1	1	500
660	1	4	42	3	3	3	3	256	344	768	1032	CoherentMotion_C#v1	1	500
634	1	6	61	0	0	3	3	368	232	1104	696	CoherentMotion_C#v1	1	500
703	1	4	42	2	2	3	3	256	344	768	1032	CoherentMotion_C#v1	1	500
1046	1	2	23	1	1	3	3	143	457	429	1371	CoherentMotion_C#v1	1	500
690	0	0	5	3	1	3	3	31	569	93	1707	CoherentMotion_C#v1	1	500
733	1	5	51	0	0	3	3	312	288	936	864	CoherentMotion_C#v1	1	500
1571	1	1	14	0	0	3	3	87	513	261	1539	CoherentMotion_C#v1	1	500
914	1	2	23	2	2	3	3	143	457	429	1371	CoherentMotion_C#v1	1	500
782	1	5	51	2	2	3	3	312	288	936	864	CoherentMotion_C#v1	1	500
822	1	0	5	2	2	3	3	31	569	93	1707	CoherentMotion_C#v1	1	500
576	1	5	51	2	2	3	3	312	288	936	864	CoherentMotion_C#v1	1	500
804	1	6	61	3	3	3	3	368	232	1104	696	CoherentMotion_C#v1	1	500
735	1	7	70	0	0	3	3	424	176	1272	528	CoherentMotion_C#v1	1	500
693	1	7	70	2	2	3	3	424	176	1272	528	CoherentMotion_C#v1	1	500
653	1	4	42	1	1	3	3	256	344	768	1032	CoherentMotion_C#v1	1	500
641	1	5	51	1	1	3	3	312	288	936	864	CoherentMotion_C#v1	1	500
695	1	6	61	3	3	3	3	368	232	1104	696	CoherentMotion_C#v1	1	500
735	1	4	42	2	2	3	3	256	344	768	1032	CoherentMotion_C#v1	1	500
934	0	1	14	3	1	3	3	87	513	261	1539	CoherentMotion_C#v1	1	500
671	1	5	51	0	0	3	3	312	288	936	864	CoherentMotion_C#v1	1	500
872	1	1	14	0	0	3	3	87	513	261	1539	CoherentMotion_C#v1	1	500
1365	0	1	14	0	2	3	3	87	513	261	1539	CoherentMotion_C#v1	1	500
601	1	5	51	3	3	3	3	312	288	936	864	CoherentMotion_C#v1	1	500
689	1	3	33	3	3	3	3	199	401	597	1203	CoherentMotion_C#v1	1	500
823	1	4	42	0	0	3	3	256	344	768	1032	CoherentMotion_C#v1	1	500
722	1	5	51	2	2	3	3	312	288	936	864	CoherentMotion_C#v1	1	500
650	1	2	23	3	3	3	3	143	457	429	1371	CoherentMotion_C#v1	1	500
818	0	1	14	1	3	3	3	87	513	261	1539	CoherentMotion_C#v1	1	500
875	1	3	33	2	2	3	3	199	401	597	1203	CoherentMotion_C#v1	1	500
775	1	3	33	3	3	3	3	199	401	597	1203	CoherentMotion_C#v1	1	500
785	1	2	23	3	3	3	3	143	457	429	1371	CoherentMotion_C#v1	1	500
746	0	0	5	0	3	3	3	31	569	93	1707	CoherentMotion_C#v1	1	500
753	0	0	5	3	1	3	3	31	569	93	1707	CoherentMotion_C#v1	1	500
683	1	4	42	2	2	3	3	256	344	768	1032	CoherentMotion_C#v1	1	500
978	0	1	14	1	0	3	3	87	513	261	1539	CoherentMotion_C#v1	1	500
1119	1	1	14	1	1	3	3	87	513	261	1539	CoherentMotion_C#v1	1	500
1105	0	0	5	0	1	3	3	31	569	93	1707	CoherentMotion_C#v1	1	500
675	1	6	61	3	3	3	3	368	232	1104	696	CoherentMotion_C#v1	1	500
633	1	5	51	3	3	3	3	312	288	936	864	CoherentMotion_C#v1	1	500
816	1	3	33	2	2	3	3	199	401	597	1203	CoherentMotion_C#v1	1	500
1433	1	2	23	3	3	3	3	143	457	429	1371	CoherentMotion_C#v1	1	500
850	1	5	51	3	3	3	3	312	288	936	864	CoherentMotion_C#v1	1	500
1947	0	2	23	1	2	3	3	143	457	429	1371	CoherentMotion_C#v1	1	500
1108	1	2	23	0	0	3	3	143	457	429	1371	CoherentMotion_C#v1	1	500
645	1	5	51	1	1	3	3	312	288	936	864	CoherentMotion_C#v1	1	500
731	1	3	33	2	2	3	3	199	401	597	1203	CoherentMotion_C#v1	1	500
657	1	5	51	0	0	3	3	312	288	936	864	CoherentMotion_C#v1	1	500
663	1	2	23	3	3	3	3	143	457	429	1371	CoherentMotion_C#v1	1	500
734	1	5	51	2	2	3	3	312	288	936	864	CoherentMotion_C#v1	1	500
773	0	2	23	2	1	3	3	143	457	429	1371	CoherentMotion_C#v1	1	500
546	1	4	42	1	1	3	3	256	344	768	1032	CoherentMotion_C#v1	1	500
546	1	6	61	0	0	3	3	368	232	1104	696	CoherentMotion_C#v1	1	500
773	0	0	5	0	2	3	3	31	569	93	1707	CoherentMotion_C#v1	1	500
637	1	2	23	1	1	3	3	143	457	429	1371	CoherentMotion_C#v1	1	500
1600	1	4	42	1	1	3	3	256	344	768	1032	CoherentMotion_C#v1	1	500
641	1	4	42	0	0	3	3	256	344	768	1032	CoherentMotion_C#v1	1	500
661	1	3	33	1	1	3	3	199	401	597	1203	CoherentMotion_C#v1	1	500
701	1	5	51	3	3	3	3	312	288	936	864	CoherentMotion_C#v1	1	500
563	1	7	70	1	1	3	3	424	176	1272	528	CoherentMotion_C#v1	1	500
4532	1	6	61	0	0	3	3	368	232	1104	696	CoherentMotion_C#v1	1	500
1887	0	1	14	0	3	3	3	87	513	261	1539	CoherentMotion_C#v1	1	500
931	1	1	14	3	3	3	3	87	513	261	1539	CoherentMotion_C#v1	1	500
658	1	4	42	1	1	3	3	256	344	768	1032	CoherentMotion_C#v1	1	500
545	1	4	42	0	0	3	3	256	344	768	1032	CoherentMotion_C#v1	1	500
617	1	3	33	1	1	3	3	199	401	597	1203	CoherentMotion_C#v1	1	500
1209	1	2	23	2	2	3	3	143	457	429	1371	CoherentMotion_C#v1	1	500
623	1	5	51	3	3	3	3	312	288	936	864	CoherentMotion_C#v1	1	500
547	1	6	61	1	1	3	3	368	232	1104	696	CoherentMotion_C#v1	1	500
615	1	2	23	3	3	3	3	143	457	429	1371	CoherentMotion_C#v1	1	500
546	1	7	70	0	0	3	3	424	176	1272	528	CoherentMotion_C#v1	1	500
591	0	0	5	3	1	3	3	31	569	93	1707	CoherentMotion_C#v1	1	500
612	1	7	70	3	3	3	3	424	176	1272	528	CoherentMotion_C#v1	1	500
552	1	6	61	1	1	3	3	368	232	1104	696	CoherentMotion_C#v1	1	500
555	1	2	23	1	1	3	3	143	457	429	1371	CoherentMotion_C#v1	1	500
1598	1	7	70	0	0	3	3	424	176	1272	528	CoherentMotion_C#v1	1	500
604	1	7	70	1	1	3	3	424	176	1272	528	CoherentMotion_C#v1	1	500
720	0	1	14	1	3	3	3	87	513	261	1539	CoherentMotion_C#v1	1	500
743	1	2	23	3	3	3	3	143	457	429	1371	CoherentMotion_C#v1	1	500
720	1	4	42	3	3	3	3	256	344	768	1032	CoherentMotion_C#v1	1	500
775	0	2	23	3	1	3	3	143	457	429	1371	CoherentMotion_C#v1	1	500
911	0	2	23	2	1	3	3	143	457	429	1371	CoherentMotion_C#v1	1	500
667	1	6	61	1	1	3	3	368	232	1104	696	CoherentMotion_C#v1	1	500
818	1	7	70	2	2	3	3	424	176	1272	528	CoherentMotion_C#v1	1	500
876	1	0	5	3	3	3	3	31	569	93	1707	CoherentMotion_C#v1	1	500
1254	0	3	33	2	3	3	3	199	401	597	1203	CoherentMotion_C#v1	1	500
667	1	4	42	0	0	3	3	256	344	768	1032	CoherentMotion_C#v1	1	500
770	1	7	70	0	0	3	3	424	176	1272	528	CoherentMotion_C#v1	1	500
681	1	3	33	0	0	3	3	199	401	597	1203	CoherentMotion_C#v1	1	500
1325	0	0	5	3	0	3	3	31	569	93	1707	CoherentMotion_C#v1	1	500
825	1	4	42	2	2	3	3	256	344	768	1032	CoherentMotion_C#v1	1	500
659	1	2	23	1	1	3	3	143	457	429	1371	CoherentMotion_C#v1	1	500
1065	0	4	42	2	1	3	3	256	344	768	1032	CoherentMotion_C#v1	1	500
601	1	6	61	1	1	3	3	368	232	1104	696	CoherentMotion_C#v1	1	500
766	0	0	5	0	2	3	3	31	569	93	1707	CoherentMotion_C#v1	1	500
613	1	4	42	1	1	3	3	256	344	768	1032	CoherentMotion_C#v1	1	500
875	1	4	42	2	2	3	3	256	344	768	1032	CoherentMotion_C#v1	1	500
822	1	2	23	3	3	3	3	143	457	429	1371	CoherentMotion_C#v1	1	500
625	1	4	42	1	1	3	3	256	344	768	1032	CoherentMotion_C#v1	1	500
545	1	7	70	0	0	3	3	424	176	1272	528	CoherentMotion_C#v1	1	500
565	1	6	61	3	3	3	3	368	232	1104	696	CoherentMotion_C#v1	1	500
1051	0	2	23	2	3	3	3	143	457	429	1371	CoherentMotion_C#v1	1	500
699	1	7	70	0	0	3	3	424	176	1272	528	CoherentMotion_C#v1	1	500
609	1	6	61	1	1	3	3	368	232	1104	696	CoherentMotion_C#v1	1	500
982	0	3	33	0	2	3	3	199	401	597	1203	CoherentMotion_C#v1	1	500
644	1	1	14	3	3	3	3	87	513	261	1539	CoherentMotion_C#v1	1	500
985	0	3	33	0	1	3	3	199	401	597	1203	CoherentMotion_C#v1	1	500
662	1	6	61	3	3	3	3	368	232	1104	696	CoherentMotion_C#v1	1	500
573	1	3	33	0	0	3	3	199	401	597	1203	CoherentMotion_C#v1	1	500
642	1	2	23	1	1	3	3	143	457	429	1371	CoherentMotion_C#v1	1	500
950	1	1	14	1	1	3	3	87	513	261	1539	CoherentMotion_C#v1	1	500
705	1	1	14	1	1	3	3	87	513	261	1539	CoherentMotion_C#v1	1	500
666	1	5	51	3	3	3	3	312	288	936	864	CoherentMotion_C#v1	1	500
767	1	6	61	2	2	3	3	368	232	1104	696	CoherentMotion_C#v1	1	500
617	1	6	61	2	2	3	3	368	232	1104	696	CoherentMotion_C#v1	1	500
589	1	4	42	3	3	3	3	256	344	768	1032	CoherentMotion_C#v1	1	500
657	1	0	5	1	1	3	3	31	569	93	1707	CoherentMotion_C#v1	1	500
551	1	5	51	0	0	3	3	312	288	936	864	CoherentMotion_C#v1	1	500
667	1	4	42	3	3	3	3	256	344	768	1032	CoherentMotion_C#v1	1	500
656	1	6	61	3	3	3	3	368	232	1104	696	CoherentMotion_C#v1	1	500
647	1	5	51	3	3	3	3	312	288	936	864	CoherentMotion_C#v1	1	500
542	1	0	5	3	3	3	3	31	569	93	1707	CoherentMotion_C#v1	1	500
619	1	6	61	3	3	3	3	368	232	1104	696	CoherentMotion_C#v1	1	500
543	1	2	23	3	3	3	3	143	457	429	1371	CoherentMotion_C#v1	1	500
630	0	1	14	0	3	3	3	87	513	261	1539	CoherentMotion_C#v1	1	500
716	1	6	61	1	1	3	3	368	232	1104	696	CoherentMotion_C#v1	1	500
611	1	7	70	2	2	3	3	424	176	1272	528	CoherentMotion_C#v1	1	500
1063	1	0	5	1	1	3	3	31	569	93	1707	CoherentMotion_C#v1	1	500
646	0	1	14	0	2	3	3	87	513	261	1539	CoherentMotion_C#v1	1	500
638	1	3	33	3	3	3	3	199	401	597	1203	CoherentMotion_C#v1	1	500
818	0	0	5	3	1	3	3	31	569	93	1707	CoherentMotion_C#v1	1	500
1564	0	2	23	2	0	3	3	143	457	429	1371	CoherentMotion_C#v1	1	500
953	1	4	42	2	2	3	3	256	344	768	1032	CoherentMotion_C#v1	1	500
597	1	7	70	3	3	3	3	424	176	1272	528	CoherentMotion_C#v1	1	500
663	1	0	5	1	1	3	3	31	569	93	1707	CoherentMotion_C#v1	1	500
658	1	1	14	1	1	3	3	87	513	261	1539	CoherentMotion_C#v1	1	500
726	1	7	70	2	2	3	3	424	176	1272	528	CoherentMotion_C#v1	1	500
636	1	3	33	1	1	3	3	199	401	597	1203	CoherentMotion_C#v1	1	500
627	1	2	23	3	3	3	3	143	457	429	1371	CoherentMotion_C#v1	1	500
552	1	6	61	1	1	3	3	368	232	1104	696	CoherentMotion_C#v1	1	500
796	0	0	5	2	3	3	3	31	569	93	1707	CoherentMotion_C#v1	1	500
545	1	3	33	2	2	3	3	199	401	597	1203	CoherentMotion_C#v1	1	500
568	1	3	33	2	2	3	3	199	401	597	1203	CoherentMotion_C#v1	1	500
647	1	4	42	0	0	3	3	256	344	768	1032	CoherentMotion_C#v1	1	500
624	1	4	42	3	3	3	3	256	344	768	1032	CoherentMotion_C#v1	1	500
596	1	1	14	3	3	3	3	87	513	261	1539	CoherentMotion_C#v1	1	500
745	0	0	5	3	1	3	3	31	569	93	1707	CoherentMotion_C#v1	1	500
961	0	0	5	3	0	3	3	31	569	93	1707	CoherentMotion_C#v1	1	500
575	1	3	33	2	2	3	3	199	401	597	1203	CoherentMotion_C#v1	1	500
643	1	1	14	2	2	3	3	87	513	261	1539	CoherentMotion_C#v1	1	500
695	1	6	61	0	0	3	3	368	232	1104	696	CoherentMotion_C#v1	1	500
639	1	5	51	0	0	3	3	312	288	936	864	CoherentMotion_C#v1	1	500
560	1	6	61	3	3	3	3	368	232	1104	696	CoherentMotion_C#v1	1	500
775	0	1	14	0	3	3	3	87	513	261	1539	CoherentMotion_C#v1	1	500
608	1	6	61	2	2	3	3	368	232	1104	696	CoherentMotion_C#v1	1	500
596	1	5	51	3	3	3	3	312	288	936	864	CoherentMotion_C#v1	1	500
613	0	0	5	1	2	3	3	31	569	93	1707	CoherentMotion_C#v1	1	500
829	1	5	51	0	0	3	3	312	288	936	864	CoherentMotion_C#v1	1	500
695	1	6	61	0	0	3	3	368	232	1104	696	CoherentMotion_C#v1	1	500
545	1	3	33	1	1	3	3	199	401	597	1203	CoherentMotion_C#v1	1	500
625	1	5	51	3	3	3	3	312	288	936	864	CoherentMotion_C#v1	1	500
598	1	3	33	1	1	3	3	199	401	597	1203	CoherentMotion_C#v1	1	500
554	0	4	42	2	0	3	3	256	344	768	1032	CoherentMotion_C#v1	1	500
701	1	1	14	0	0	3	3	87	513	261	1539	CoherentMotion_C#v1	1	500
676	1	4	42	0	0	3	3	256	344	768	1032	CoherentMotion_C#v1	1	500
