# Supplementary material for: The Leuven Embedded Figures Test (L-EFT): measuring perception, intelligence or executive function?
Source: PeerJ. 2018 Mar 26;6:e4524. doi: 10.7717/peerj.4524 (PMC5875396; doi:10.7717/peerj.4524)
Supplement: Supplemental Information 9 [file peerj-06-4524-s009.zip › Study 1/CoherentMotion/121960CoherentMotion.csv]

ReactionTime	Accuracy	CoherenceLevel	CoherenceValue	StimDirection	RespDirection	G_MeanCoherentSpeed	G_MeanRandomSpeed	TotalCoherent	TotalRandom	TotalCoherentSpeed	TotalRandomSpeed	TestID	MainPrac	MotionDuration
2794	1	7	70	1	1	3	3	424	176	1272	528	CoherentMotion_C#v1	0	1000
1546	0	4	42	1	3	3	3	256	344	768	1032	CoherentMotion_C#v1	0	1000
1671	1	6	61	0	0	3	3	368	232	1104	696	CoherentMotion_C#v1	0	1000
1574	1	4	42	3	3	3	3	256	344	768	1032	CoherentMotion_C#v1	0	1000
2756	0	3	33	3	2	3	3	199	401	597	1203	CoherentMotion_C#v1	0	1000
1503	1	5	51	0	0	3	3	312	288	936	864	CoherentMotion_C#v1	0	1000
1674	0	3	33	1	3	3	3	199	401	597	1203	CoherentMotion_C#v1	0	1000
1238	1	6	61	1	1	3	3	368	232	1104	696	CoherentMotion_C#v1	0	1000
2175	0	2	23	1	3	3	3	143	457	429	1371	CoherentMotion_C#v1	0	1000
1470	1	6	61	3	3	3	3	368	232	1104	696	CoherentMotion_C#v1	0	1000
1704	0	2	23	1	0	3	3	143	457	429	1371	CoherentMotion_C#v1	0	1000
1402	1	6	61	2	2	3	3	368	232	1104	696	CoherentMotion_C#v1	0	1000
1605	0	6	61	1	0	3	3	368	232	1104	696	CoherentMotion_C#v1	0	1000
2577	1	3	33	3	3	3	3	199	401	597	1203	CoherentMotion_C#v1	0	1000
1721	0	0	5	2	1	3	3	31	569	93	1707	CoherentMotion_C#v1	0	1000
1418	1	6	61	0	0	3	3	368	232	1104	696	CoherentMotion_C#v1	0	1000
1731	0	2	23	1	3	3	3	143	457	429	1371	CoherentMotion_C#v1	0	1000
1830	0	3	33	0	1	3	3	199	401	597	1203	CoherentMotion_C#v1	0	1000
1576	1	1	14	0	0	3	3	87	513	261	1539	CoherentMotion_C#v1	0	1000
2982	1	2	23	2	2	3	3	143	457	429	1371	CoherentMotion_C#v1	0	1000
1924	0	3	33	3	2	3	3	199	401	597	1203	CoherentMotion_C#v1	0	1000
1535	1	5	51	3	3	3	3	312	288	936	864	CoherentMotion_C#v1	0	1000
1435	1	2	23	3	3	3	3	143	457	429	1371	CoherentMotion_C#v1	0	1000
1542	0	2	23	3	0	3	3	143	457	429	1371	CoherentMotion_C#v1	0	1000
1489	1	5	51	2	2	3	3	312	288	936	864	CoherentMotion_C#v1	0	1000
1469	0	7	70	2	0	3	3	424	176	1272	528	CoherentMotion_C#v1	0	1000
1241	1	4	42	3	3	3	3	256	344	768	1032	CoherentMotion_C#v1	0	1000
1628	0	1	14	0	3	3	3	87	513	261	1539	CoherentMotion_C#v1	0	1000
1580	1	4	42	2	2	3	3	256	344	768	1032	CoherentMotion_C#v1	0	1000
1513	1	5	51	0	0	3	3	312	288	936	864	CoherentMotion_C#v1	0	1000
1877	1	4	42	2	2	3	3	256	344	768	1032	CoherentMotion_C#v1	0	1000
1385	0	3	33	1	3	3	3	199	401	597	1203	CoherentMotion_C#v1	0	1000
1507	1	6	61	1	1	3	3	368	232	1104	696	CoherentMotion_C#v1	0	1000
1390	0	1	14	2	0	3	3	87	513	261	1539	CoherentMotion_C#v1	0	1000
1398	0	0	5	0	3	3	3	31	569	93	1707	CoherentMotion_C#v1	0	1000
1422	1	4	42	3	3	3	3	256	344	768	1032	CoherentMotion_C#v1	0	1000
1576	1	6	61	3	3	3	3	368	232	1104	696	CoherentMotion_C#v1	0	1000
1636	0	2	23	1	0	3	3	143	457	429	1371	CoherentMotion_C#v1	0	1000
1189	0	6	61	1	3	3	3	368	232	1104	696	CoherentMotion_C#v1	0	1000
1061	0	7	70	1	3	3	3	424	176	1272	528	CoherentMotion_C#v1	0	1000
1095	1	2	23	2	2	3	3	143	457	429	1371	CoherentMotion_C#v1	0	1000
1041	1	5	51	3	3	3	3	312	288	936	864	CoherentMotion_C#v1	0	1000
1769	0	0	5	1	0	3	3	31	569	93	1707	CoherentMotion_C#v1	0	1000
1594	0	0	5	0	1	3	3	31	569	93	1707	CoherentMotion_C#v1	0	1000
1337	1	2	23	0	0	3	3	143	457	429	1371	CoherentMotion_C#v1	0	1000
1377	1	5	51	3	3	3	3	312	288	936	864	CoherentMotion_C#v1	0	1000
1369	1	3	33	0	0	3	3	199	401	597	1203	CoherentMotion_C#v1	0	1000
1824	1	7	70	3	3	3	3	424	176	1272	528	CoherentMotion_C#v1	0	1000
1860	1	6	61	0	0	3	3	368	232	1104	696	CoherentMotion_C#v1	0	1000
1637	0	3	33	0	2	3	3	199	401	597	1203	CoherentMotion_C#v1	0	1000
1379	1	7	70	3	3	3	3	424	176	1272	528	CoherentMotion_C#v1	0	1000
1232	1	7	70	2	2	3	3	424	176	1272	528	CoherentMotion_C#v1	0	1000
1843	1	3	33	2	2	3	3	199	401	597	1203	CoherentMotion_C#v1	0	1000
1368	1	4	42	0	0	3	3	256	344	768	1032	CoherentMotion_C#v1	0	1000
1663	1	6	61	3	3	3	3	368	232	1104	696	CoherentMotion_C#v1	0	1000
1632	0	0	5	2	1	3	3	31	569	93	1707	CoherentMotion_C#v1	0	1000
2175	1	1	14	3	3	3	3	87	513	261	1539	CoherentMotion_C#v1	0	1000
1463	1	4	42	1	1	3	3	256	344	768	1032	CoherentMotion_C#v1	0	1000
1493	0	2	23	2	0	3	3	143	457	429	1371	CoherentMotion_C#v1	0	1000
2081	0	2	23	1	3	3	3	143	457	429	1371	CoherentMotion_C#v1	0	1000
2604	1	3	33	2	2	3	3	199	401	597	1203	CoherentMotion_C#v1	0	1000
2035	1	1	14	3	3	3	3	87	513	261	1539	CoherentMotion_C#v1	0	1000
2253	1	5	51	3	3	3	3	312	288	936	864	CoherentMotion_C#v1	0	1000
1547	1	1	14	3	3	3	3	87	513	261	1539	CoherentMotion_C#v1	0	1000
1367	1	7	70	1	1	3	3	424	176	1272	528	CoherentMotion_C#v1	0	1000
1422	1	3	33	0	0	3	3	199	401	597	1203	CoherentMotion_C#v1	0	1000
1413	1	7	70	1	1	3	3	424	176	1272	528	CoherentMotion_C#v1	0	1000
1378	1	4	42	0	0	3	3	256	344	768	1032	CoherentMotion_C#v1	0	1000
1450	0	2	23	2	3	3	3	143	457	429	1371	CoherentMotion_C#v1	0	1000
1588	1	1	14	3	3	3	3	87	513	261	1539	CoherentMotion_C#v1	0	1000
2610	0	1	14	2	0	3	3	87	513	261	1539	CoherentMotion_C#v1	0	1000
2057	0	0	5	1	2	3	3	31	569	93	1707	CoherentMotion_C#v1	0	1000
1269	1	4	42	2	2	3	3	256	344	768	1032	CoherentMotion_C#v1	0	1000
1290	1	7	70	2	2	3	3	424	176	1272	528	CoherentMotion_C#v1	0	1000
2032	0	0	5	0	1	3	3	31	569	93	1707	CoherentMotion_C#v1	0	1000
1369	1	6	61	1	1	3	3	368	232	1104	696	CoherentMotion_C#v1	0	1000
1266	1	7	70	2	2	3	3	424	176	1272	528	CoherentMotion_C#v1	0	1000
1336	1	5	51	0	0	3	3	312	288	936	864	CoherentMotion_C#v1	0	1000
1325	1	6	61	0	0	3	3	368	232	1104	696	CoherentMotion_C#v1	0	1000
1542	0	1	14	3	2	3	3	87	513	261	1539	CoherentMotion_C#v1	0	1000
1021	1	5	51	1	1	3	3	312	288	936	864	CoherentMotion_C#v1	1	500
827	1	7	70	0	0	3	3	424	176	1272	528	CoherentMotion_C#v1	1	500
869	1	1	14	1	1	3	3	87	513	261	1539	CoherentMotion_C#v1	1	500
1070	0	3	33	2	0	3	3	199	401	597	1203	CoherentMotion_C#v1	1	500
865	1	5	51	0	0	3	3	312	288	936	864	CoherentMotion_C#v1	1	500
829	1	6	61	1	1	3	3	368	232	1104	696	CoherentMotion_C#v1	1	500
855	1	6	61	1	1	3	3	368	232	1104	696	CoherentMotion_C#v1	1	500
818	1	4	42	2	2	3	3	256	344	768	1032	CoherentMotion_C#v1	1	500
922	0	0	5	1	3	3	3	31	569	93	1707	CoherentMotion_C#v1	1	500
934	0	0	5	2	1	3	3	31	569	93	1707	CoherentMotion_C#v1	1	500
773	1	5	51	0	0	3	3	312	288	936	864	CoherentMotion_C#v1	1	500
766	1	6	61	3	3	3	3	368	232	1104	696	CoherentMotion_C#v1	1	500
918	1	4	42	3	3	3	3	256	344	768	1032	CoherentMotion_C#v1	1	500
1331	0	2	23	2	3	3	3	143	457	429	1371	CoherentMotion_C#v1	1	500
746	1	6	61	1	1	3	3	368	232	1104	696	CoherentMotion_C#v1	1	500
1010	1	2	23	0	0	3	3	143	457	429	1371	CoherentMotion_C#v1	1	500
1296	0	1	14	1	0	3	3	87	513	261	1539	CoherentMotion_C#v1	1	500
758	1	5	51	0	0	3	3	312	288	936	864	CoherentMotion_C#v1	1	500
666	1	4	42	3	3	3	3	256	344	768	1032	CoherentMotion_C#v1	1	500
755	1	5	51	3	3	3	3	312	288	936	864	CoherentMotion_C#v1	1	500
844	1	7	70	1	1	3	3	424	176	1272	528	CoherentMotion_C#v1	1	500
999	1	2	23	2	2	3	3	143	457	429	1371	CoherentMotion_C#v1	1	500
917	1	1	14	0	0	3	3	87	513	261	1539	CoherentMotion_C#v1	1	500
1010	0	1	14	1	2	3	3	87	513	261	1539	CoherentMotion_C#v1	1	500
770	1	4	42	2	2	3	3	256	344	768	1032	CoherentMotion_C#v1	1	500
841	0	2	23	3	1	3	3	143	457	429	1371	CoherentMotion_C#v1	1	500
1157	0	0	5	2	3	3	3	31	569	93	1707	CoherentMotion_C#v1	1	500
678	1	7	70	0	0	3	3	424	176	1272	528	CoherentMotion_C#v1	1	500
1101	1	4	42	0	0	3	3	256	344	768	1032	CoherentMotion_C#v1	1	500
687	1	6	61	1	1	3	3	368	232	1104	696	CoherentMotion_C#v1	1	500
644	1	5	51	0	0	3	3	312	288	936	864	CoherentMotion_C#v1	1	500
939	1	5	51	2	2	3	3	312	288	936	864	CoherentMotion_C#v1	1	500
679	1	3	33	3	3	3	3	199	401	597	1203	CoherentMotion_C#v1	1	500
686	1	5	51	3	3	3	3	312	288	936	864	CoherentMotion_C#v1	1	500
838	1	4	42	1	1	3	3	256	344	768	1032	CoherentMotion_C#v1	1	500
656	1	2	23	0	0	3	3	143	457	429	1371	CoherentMotion_C#v1	1	500
773	1	5	51	2	2	3	3	312	288	936	864	CoherentMotion_C#v1	1	500
639	1	6	61	1	1	3	3	368	232	1104	696	CoherentMotion_C#v1	1	500
1012	0	0	5	2	3	3	3	31	569	93	1707	CoherentMotion_C#v1	1	500
930	1	2	23	1	1	3	3	143	457	429	1371	CoherentMotion_C#v1	1	500
800	0	6	61	1	3	3	3	368	232	1104	696	CoherentMotion_C#v1	1	500
821	0	1	14	3	1	3	3	87	513	261	1539	CoherentMotion_C#v1	1	500
1216	0	4	42	1	3	3	3	256	344	768	1032	CoherentMotion_C#v1	1	500
808	1	4	42	3	3	3	3	256	344	768	1032	CoherentMotion_C#v1	1	500
1138	1	1	14	3	3	3	3	87	513	261	1539	CoherentMotion_C#v1	1	500
868	1	0	5	0	0	3	3	31	569	93	1707	CoherentMotion_C#v1	1	500
699	1	3	33	2	2	3	3	199	401	597	1203	CoherentMotion_C#v1	1	500
645	1	5	51	1	1	3	3	312	288	936	864	CoherentMotion_C#v1	1	500
794	1	3	33	0	0	3	3	199	401	597	1203	CoherentMotion_C#v1	1	500
868	1	1	14	3	3	3	3	87	513	261	1539	CoherentMotion_C#v1	1	500
1004	0	2	23	0	2	3	3	143	457	429	1371	CoherentMotion_C#v1	1	500
924	1	2	23	2	2	3	3	143	457	429	1371	CoherentMotion_C#v1	1	500
971	0	0	5	0	3	3	3	31	569	93	1707	CoherentMotion_C#v1	1	500
873	1	3	33	2	2	3	3	199	401	597	1203	CoherentMotion_C#v1	1	500
612	1	4	42	3	3	3	3	256	344	768	1032	CoherentMotion_C#v1	1	500
681	1	7	70	3	3	3	3	424	176	1272	528	CoherentMotion_C#v1	1	500
1836	1	3	33	2	2	3	3	199	401	597	1203	CoherentMotion_C#v1	1	500
676	1	7	70	3	3	3	3	424	176	1272	528	CoherentMotion_C#v1	1	500
1050	1	2	23	0	0	3	3	143	457	429	1371	CoherentMotion_C#v1	1	500
714	1	4	42	3	3	3	3	256	344	768	1032	CoherentMotion_C#v1	1	500
783	1	1	14	1	1	3	3	87	513	261	1539	CoherentMotion_C#v1	1	500
681	1	7	70	2	2	3	3	424	176	1272	528	CoherentMotion_C#v1	1	500
657	1	3	33	3	3	3	3	199	401	597	1203	CoherentMotion_C#v1	1	500
966	0	1	14	2	3	3	3	87	513	261	1539	CoherentMotion_C#v1	1	500
724	1	4	42	0	0	3	3	256	344	768	1032	CoherentMotion_C#v1	1	500
619	1	7	70	1	1	3	3	424	176	1272	528	CoherentMotion_C#v1	1	500
881	0	1	14	2	1	3	3	87	513	261	1539	CoherentMotion_C#v1	1	500
1132	1	1	14	0	0	3	3	87	513	261	1539	CoherentMotion_C#v1	1	500
655	1	7	70	1	1	3	3	424	176	1272	528	CoherentMotion_C#v1	1	500
708	1	5	51	0	0	3	3	312	288	936	864	CoherentMotion_C#v1	1	500
619	1	4	42	3	3	3	3	256	344	768	1032	CoherentMotion_C#v1	1	500
591	1	7	70	1	1	3	3	424	176	1272	528	CoherentMotion_C#v1	1	500
995	0	0	5	0	3	3	3	31	569	93	1707	CoherentMotion_C#v1	1	500
912	0	2	23	1	0	3	3	143	457	429	1371	CoherentMotion_C#v1	1	500
607	1	2	23	3	3	3	3	143	457	429	1371	CoherentMotion_C#v1	1	500
738	0	1	14	3	0	3	3	87	513	261	1539	CoherentMotion_C#v1	1	500
764	0	2	23	2	1	3	3	143	457	429	1371	CoherentMotion_C#v1	1	500
1203	0	3	33	1	0	3	3	199	401	597	1203	CoherentMotion_C#v1	1	500
1063	1	1	14	3	3	3	3	87	513	261	1539	CoherentMotion_C#v1	1	500
888	0	0	5	0	3	3	3	31	569	93	1707	CoherentMotion_C#v1	1	500
723	0	2	23	1	3	3	3	143	457	429	1371	CoherentMotion_C#v1	1	500
1291	1	1	14	0	0	3	3	87	513	261	1539	CoherentMotion_C#v1	1	500
1072	0	0	5	3	2	3	3	31	569	93	1707	CoherentMotion_C#v1	1	500
605	1	7	70	1	1	3	3	424	176	1272	528	CoherentMotion_C#v1	1	500
807	1	3	33	3	3	3	3	199	401	597	1203	CoherentMotion_C#v1	1	500
656	1	3	33	1	1	3	3	199	401	597	1203	CoherentMotion_C#v1	1	500
1014	1	5	51	2	2	3	3	312	288	936	864	CoherentMotion_C#v1	1	500
837	1	3	33	0	0	3	3	199	401	597	1203	CoherentMotion_C#v1	1	500
623	1	5	51	2	2	3	3	312	288	936	864	CoherentMotion_C#v1	1	500
596	1	6	61	3	3	3	3	368	232	1104	696	CoherentMotion_C#v1	1	500
1098	1	7	70	2	2	3	3	424	176	1272	528	CoherentMotion_C#v1	1	500
890	1	2	23	0	0	3	3	143	457	429	1371	CoherentMotion_C#v1	1	500
773	1	3	33	0	0	3	3	199	401	597	1203	CoherentMotion_C#v1	1	500
735	1	2	23	2	2	3	3	143	457	429	1371	CoherentMotion_C#v1	1	500
597	1	3	33	3	3	3	3	199	401	597	1203	CoherentMotion_C#v1	1	500
634	1	6	61	3	3	3	3	368	232	1104	696	CoherentMotion_C#v1	1	500
591	1	4	42	1	1	3	3	256	344	768	1032	CoherentMotion_C#v1	1	500
708	1	5	51	1	1	3	3	312	288	936	864	CoherentMotion_C#v1	1	500
1116	0	3	33	1	0	3	3	199	401	597	1203	CoherentMotion_C#v1	1	500
716	1	5	51	0	0	3	3	312	288	936	864	CoherentMotion_C#v1	1	500
676	1	7	70	0	0	3	3	424	176	1272	528	CoherentMotion_C#v1	1	500
790	1	3	33	3	3	3	3	199	401	597	1203	CoherentMotion_C#v1	1	500
537	0	0	5	2	0	3	3	31	569	93	1707	CoherentMotion_C#v1	1	500
710	1	4	42	0	0	3	3	256	344	768	1032	CoherentMotion_C#v1	1	500
702	0	3	33	3	0	3	3	199	401	597	1203	CoherentMotion_C#v1	1	500
661	1	1	14	0	0	3	3	87	513	261	1539	CoherentMotion_C#v1	1	500
970	1	2	23	1	1	3	3	143	457	429	1371	CoherentMotion_C#v1	1	500
856	1	3	33	2	2	3	3	199	401	597	1203	CoherentMotion_C#v1	1	500
1074	1	2	23	1	1	3	3	143	457	429	1371	CoherentMotion_C#v1	1	500
1235	0	2	23	1	3	3	3	143	457	429	1371	CoherentMotion_C#v1	1	500
760	1	4	42	2	2	3	3	256	344	768	1032	CoherentMotion_C#v1	1	500
816	1	5	51	0	0	3	3	312	288	936	864	CoherentMotion_C#v1	1	500
1388	0	2	23	0	1	3	3	143	457	429	1371	CoherentMotion_C#v1	1	500
900	1	6	61	2	2	3	3	368	232	1104	696	CoherentMotion_C#v1	1	500
1392	0	2	23	1	0	3	3	143	457	429	1371	CoherentMotion_C#v1	1	500
839	1	3	33	2	2	3	3	199	401	597	1203	CoherentMotion_C#v1	1	500
626	1	4	42	2	2	3	3	256	344	768	1032	CoherentMotion_C#v1	1	500
744	1	4	42	1	1	3	3	256	344	768	1032	CoherentMotion_C#v1	1	500
688	1	6	61	2	2	3	3	368	232	1104	696	CoherentMotion_C#v1	1	500
997	1	6	61	3	3	3	3	368	232	1104	696	CoherentMotion_C#v1	1	500
1043	0	2	23	1	2	3	3	143	457	429	1371	CoherentMotion_C#v1	1	500
642	1	4	42	0	0	3	3	256	344	768	1032	CoherentMotion_C#v1	1	500
857	1	2	23	0	0	3	3	143	457	429	1371	CoherentMotion_C#v1	1	500
1316	1	3	33	1	1	3	3	199	401	597	1203	CoherentMotion_C#v1	1	500
811	1	6	61	0	0	3	3	368	232	1104	696	CoherentMotion_C#v1	1	500
980	0	1	14	3	0	3	3	87	513	261	1539	CoherentMotion_C#v1	1	500
755	1	4	42	0	0	3	3	256	344	768	1032	CoherentMotion_C#v1	1	500
1435	1	0	5	3	3	3	3	31	569	93	1707	CoherentMotion_C#v1	1	500
1476	0	0	5	1	3	3	3	31	569	93	1707	CoherentMotion_C#v1	1	500
1517	0	4	42	0	1	3	3	256	344	768	1032	CoherentMotion_C#v1	1	500
1098	1	3	33	2	2	3	3	199	401	597	1203	CoherentMotion_C#v1	1	500
765	1	5	51	0	0	3	3	312	288	936	864	CoherentMotion_C#v1	1	500
949	1	3	33	0	0	3	3	199	401	597	1203	CoherentMotion_C#v1	1	500
690	1	4	42	3	3	3	3	256	344	768	1032	CoherentMotion_C#v1	1	500
616	1	6	61	0	0	3	3	368	232	1104	696	CoherentMotion_C#v1	1	500
652	1	7	70	1	1	3	3	424	176	1272	528	CoherentMotion_C#v1	1	500
691	1	4	42	0	0	3	3	256	344	768	1032	CoherentMotion_C#v1	1	500
1158	0	0	5	2	3	3	3	31	569	93	1707	CoherentMotion_C#v1	1	500
620	1	7	70	2	2	3	3	424	176	1272	528	CoherentMotion_C#v1	1	500
848	1	6	61	0	0	3	3	368	232	1104	696	CoherentMotion_C#v1	1	500
1147	0	1	14	3	1	3	3	87	513	261	1539	CoherentMotion_C#v1	1	500
671	1	6	61	1	1	3	3	368	232	1104	696	CoherentMotion_C#v1	1	500
1509	0	1	14	2	3	3	3	87	513	261	1539	CoherentMotion_C#v1	1	500
928	0	4	42	1	3	3	3	256	344	768	1032	CoherentMotion_C#v1	1	500
942	1	2	23	2	2	3	3	143	457	429	1371	CoherentMotion_C#v1	1	500
666	1	7	70	1	1	3	3	424	176	1272	528	CoherentMotion_C#v1	1	500
637	1	3	33	2	2	3	3	199	401	597	1203	CoherentMotion_C#v1	1	500
598	1	6	61	1	1	3	3	368	232	1104	696	CoherentMotion_C#v1	1	500
555	1	3	33	0	0	3	3	199	401	597	1203	CoherentMotion_C#v1	1	500
957	1	0	5	3	3	3	3	31	569	93	1707	CoherentMotion_C#v1	1	500
635	1	5	51	3	3	3	3	312	288	936	864	CoherentMotion_C#v1	1	500
720	1	6	61	1	1	3	3	368	232	1104	696	CoherentMotion_C#v1	1	500
999	0	1	14	2	0	3	3	87	513	261	1539	CoherentMotion_C#v1	1	500
854	1	3	33	0	0	3	3	199	401	597	1203	CoherentMotion_C#v1	1	500
1313	0	1	14	0	1	3	3	87	513	261	1539	CoherentMotion_C#v1	1	500
711	1	4	42	0	0	3	3	256	344	768	1032	CoherentMotion_C#v1	1	500
862	1	3	33	3	3	3	3	199	401	597	1203	CoherentMotion_C#v1	1	500
1130	0	1	14	2	1	3	3	87	513	261	1539	CoherentMotion_C#v1	1	500
651	1	5	51	1	1	3	3	312	288	936	864	CoherentMotion_C#v1	1	500
1041	0	0	5	2	3	3	3	31	569	93	1707	CoherentMotion_C#v1	1	500
991	0	3	33	2	0	3	3	199	401	597	1203	CoherentMotion_C#v1	1	500
1008	0	0	5	0	2	3	3	31	569	93	1707	CoherentMotion_C#v1	1	500
879	1	1	14	2	2	3	3	87	513	261	1539	CoherentMotion_C#v1	1	500
569	0	2	23	1	0	3	3	143	457	429	1371	CoherentMotion_C#v1	1	500
890	1	1	14	3	3	3	3	87	513	261	1539	CoherentMotion_C#v1	1	500
873	1	7	70	3	3	3	3	424	176	1272	528	CoherentMotion_C#v1	1	500
837	1	3	33	2	2	3	3	199	401	597	1203	CoherentMotion_C#v1	1	500
1199	1	2	23	2	2	3	3	143	457	429	1371	CoherentMotion_C#v1	1	500
787	1	7	70	2	2	3	3	424	176	1272	528	CoherentMotion_C#v1	1	500
700	1	7	70	3	3	3	3	424	176	1272	528	CoherentMotion_C#v1	1	500
1138	1	5	51	0	0	3	3	312	288	936	864	CoherentMotion_C#v1	1	500
708	1	7	70	3	3	3	3	424	176	1272	528	CoherentMotion_C#v1	1	500
729	1	3	33	0	0	3	3	199	401	597	1203	CoherentMotion_C#v1	1	500
1124	0	0	5	2	3	3	3	31	569	93	1707	CoherentMotion_C#v1	1	500
1573	1	1	14	2	2	3	3	87	513	261	1539	CoherentMotion_C#v1	1	500
707	1	7	70	3	3	3	3	424	176	1272	528	CoherentMotion_C#v1	1	500
586	1	7	70	2	2	3	3	424	176	1272	528	CoherentMotion_C#v1	1	500
623	1	5	51	0	0	3	3	312	288	936	864	CoherentMotion_C#v1	1	500
595	1	6	61	3	3	3	3	368	232	1104	696	CoherentMotion_C#v1	1	500
1111	0	0	5	3	0	3	3	31	569	93	1707	CoherentMotion_C#v1	1	500
664	1	5	51	3	3	3	3	312	288	936	864	CoherentMotion_C#v1	1	500
763	1	3	33	1	1	3	3	199	401	597	1203	CoherentMotion_C#v1	1	500
545	1	5	51	2	2	3	3	312	288	936	864	CoherentMotion_C#v1	1	500
1161	0	0	5	2	0	3	3	31	569	93	1707	CoherentMotion_C#v1	1	500
653	1	7	70	1	1	3	3	424	176	1272	528	CoherentMotion_C#v1	1	500
691	1	2	23	3	3	3	3	143	457	429	1371	CoherentMotion_C#v1	1	500
744	1	4	42	1	1	3	3	256	344	768	1032	CoherentMotion_C#v1	1	500
736	1	6	61	1	1	3	3	368	232	1104	696	CoherentMotion_C#v1	1	500
697	1	7	70	1	1	3	3	424	176	1272	528	CoherentMotion_C#v1	1	500
1743	0	0	5	0	2	3	3	31	569	93	1707	CoherentMotion_C#v1	1	500
752	1	5	51	0	0	3	3	312	288	936	864	CoherentMotion_C#v1	1	500
709	1	6	61	0	0	3	3	368	232	1104	696	CoherentMotion_C#v1	1	500
656	1	5	51	0	0	3	3	312	288	936	864	CoherentMotion_C#v1	1	500
662	1	3	33	3	3	3	3	199	401	597	1203	CoherentMotion_C#v1	1	500
636	1	5	51	0	0	3	3	312	288	936	864	CoherentMotion_C#v1	1	500
1073	1	1	14	1	1	3	3	87	513	261	1539	CoherentMotion_C#v1	1	500
770	1	7	70	2	2	3	3	424	176	1272	528	CoherentMotion_C#v1	1	500
603	1	7	70	2	2	3	3	424	176	1272	528	CoherentMotion_C#v1	1	500
1039	1	2	23	3	3	3	3	143	457	429	1371	CoherentMotion_C#v1	1	500
863	0	0	5	2	3	3	3	31	569	93	1707	CoherentMotion_C#v1	1	500
794	1	3	33	0	0	3	3	199	401	597	1203	CoherentMotion_C#v1	1	500
888	1	5	51	1	1	3	3	312	288	936	864	CoherentMotion_C#v1	1	500
818	1	2	23	1	1	3	3	143	457	429	1371	CoherentMotion_C#v1	1	500
731	1	5	51	2	2	3	3	312	288	936	864	CoherentMotion_C#v1	1	500
672	1	6	61	0	0	3	3	368	232	1104	696	CoherentMotion_C#v1	1	500
586	1	6	61	1	1	3	3	368	232	1104	696	CoherentMotion_C#v1	1	500
558	1	0	5	3	3	3	3	31	569	93	1707	CoherentMotion_C#v1	1	500
706	0	0	5	2	0	3	3	31	569	93	1707	CoherentMotion_C#v1	1	500
649	1	4	42	2	2	3	3	256	344	768	1032	CoherentMotion_C#v1	1	500
687	0	0	5	1	3	3	3	31	569	93	1707	CoherentMotion_C#v1	1	500
1189	1	1	14	3	3	3	3	87	513	261	1539	CoherentMotion_C#v1	1	500
632	1	5	51	3	3	3	3	312	288	936	864	CoherentMotion_C#v1	1	500
654	1	4	42	3	3	3	3	256	344	768	1032	CoherentMotion_C#v1	1	500
562	1	2	23	3	3	3	3	143	457	429	1371	CoherentMotion_C#v1	1	500
547	1	7	70	3	3	3	3	424	176	1272	528	CoherentMotion_C#v1	1	500
565	1	4	42	3	3	3	3	256	344	768	1032	CoherentMotion_C#v1	1	500
557	1	1	14	2	2	3	3	87	513	261	1539	CoherentMotion_C#v1	1	500
720	1	6	61	1	1	3	3	368	232	1104	696	CoherentMotion_C#v1	1	500
712	1	2	23	3	3	3	3	143	457	429	1371	CoherentMotion_C#v1	1	500
1199	0	2	23	0	2	3	3	143	457	429	1371	CoherentMotion_C#v1	1	500
818	0	1	14	3	1	3	3	87	513	261	1539	CoherentMotion_C#v1	1	500
635	1	0	5	3	3	3	3	31	569	93	1707	CoherentMotion_C#v1	1	500
658	1	5	51	0	0	3	3	312	288	936	864	CoherentMotion_C#v1	1	500
600	1	6	61	1	1	3	3	368	232	1104	696	CoherentMotion_C#v1	1	500
680	1	7	70	0	0	3	3	424	176	1272	528	CoherentMotion_C#v1	1	500
561	1	3	33	0	0	3	3	199	401	597	1203	CoherentMotion_C#v1	1	500
708	1	4	42	2	2	3	3	256	344	768	1032	CoherentMotion_C#v1	1	500
731	1	7	70	0	0	3	3	424	176	1272	528	CoherentMotion_C#v1	1	500
644	1	3	33	3	3	3	3	199	401	597	1203	CoherentMotion_C#v1	1	500
633	1	7	70	3	3	3	3	424	176	1272	528	CoherentMotion_C#v1	1	500
654	1	5	51	2	2	3	3	312	288	936	864	CoherentMotion_C#v1	1	500
692	1	7	70	3	3	3	3	424	176	1272	528	CoherentMotion_C#v1	1	500
715	1	1	14	0	0	3	3	87	513	261	1539	CoherentMotion_C#v1	1	500
627	1	6	61	3	3	3	3	368	232	1104	696	CoherentMotion_C#v1	1	500
583	1	4	42	0	0	3	3	256	344	768	1032	CoherentMotion_C#v1	1	500
906	0	0	5	1	3	3	3	31	569	93	1707	CoherentMotion_C#v1	1	500
614	1	4	42	0	0	3	3	256	344	768	1032	CoherentMotion_C#v1	1	500
938	0	3	33	0	1	3	3	199	401	597	1203	CoherentMotion_C#v1	1	500
920	0	0	5	3	2	3	3	31	569	93	1707	CoherentMotion_C#v1	1	500
819	1	0	5	3	3	3	3	31	569	93	1707	CoherentMotion_C#v1	1	500
831	1	0	5	3	3	3	3	31	569	93	1707	CoherentMotion_C#v1	1	500
713	1	2	23	3	3	3	3	143	457	429	1371	CoherentMotion_C#v1	1	500
721	1	7	70	0	0	3	3	424	176	1272	528	CoherentMotion_C#v1	1	500
841	0	3	33	2	3	3	3	199	401	597	1203	CoherentMotion_C#v1	1	500
771	1	5	51	2	2	3	3	312	288	936	864	CoherentMotion_C#v1	1	500
541	1	7	70	3	3	3	3	424	176	1272	528	CoherentMotion_C#v1	1	500
830	0	1	14	1	3	3	3	87	513	261	1539	CoherentMotion_C#v1	1	500
1225	0	0	5	2	0	3	3	31	569	93	1707	CoherentMotion_C#v1	1	500
543	1	2	23	3	3	3	3	143	457	429	1371	CoherentMotion_C#v1	1	500
592	1	6	61	3	3	3	3	368	232	1104	696	CoherentMotion_C#v1	1	500
884	0	1	14	2	0	3	3	87	513	261	1539	CoherentMotion_C#v1	1	500
576	1	1	14	3	3	3	3	87	513	261	1539	CoherentMotion_C#v1	1	500
1491	1	3	33	2	2	3	3	199	401	597	1203	CoherentMotion_C#v1	1	500
619	1	1	14	3	3	3	3	87	513	261	1539	CoherentMotion_C#v1	1	500
644	1	4	42	3	3	3	3	256	344	768	1032	CoherentMotion_C#v1	1	500
825	0	0	5	1	3	3	3	31	569	93	1707	CoherentMotion_C#v1	1	500
755	1	1	14	2	2	3	3	87	513	261	1539	CoherentMotion_C#v1	1	500
1033	0	4	42	1	3	3	3	256	344	768	1032	CoherentMotion_C#v1	1	500
680	1	6	61	0	0	3	3	368	232	1104	696	CoherentMotion_C#v1	1	500
627	1	3	33	3	3	3	3	199	401	597	1203	CoherentMotion_C#v1	1	500
617	1	5	51	3	3	3	3	312	288	936	864	CoherentMotion_C#v1	1	500
702	1	6	61	2	2	3	3	368	232	1104	696	CoherentMotion_C#v1	1	500
630	1	7	70	2	2	3	3	424	176	1272	528	CoherentMotion_C#v1	1	500
541	1	0	5	2	2	3	3	31	569	93	1707	CoherentMotion_C#v1	1	500
543	0	1	14	3	2	3	3	87	513	261	1539	CoherentMotion_C#v1	1	500
541	0	1	14	2	3	3	3	87	513	261	1539	CoherentMotion_C#v1	1	500
676	0	3	33	1	3	3	3	199	401	597	1203	CoherentMotion_C#v1	1	500
1147	0	1	14	1	0	3	3	87	513	261	1539	CoherentMotion_C#v1	1	500
654	1	4	42	2	2	3	3	256	344	768	1032	CoherentMotion_C#v1	1	500
691	0	3	33	1	3	3	3	199	401	597	1203	CoherentMotion_C#v1	1	500
682	1	6	61	2	2	3	3	368	232	1104	696	CoherentMotion_C#v1	1	500
927	0	1	14	3	2	3	3	87	513	261	1539	CoherentMotion_C#v1	1	500
654	1	7	70	1	1	3	3	424	176	1272	528	CoherentMotion_C#v1	1	500
868	1	0	5	1	1	3	3	31	569	93	1707	CoherentMotion_C#v1	1	500
783	1	0	5	1	1	3	3	31	569	93	1707	CoherentMotion_C#v1	1	500
628	1	7	70	0	0	3	3	424	176	1272	528	CoherentMotion_C#v1	1	500
588	1	0	5	3	3	3	3	31	569	93	1707	CoherentMotion_C#v1	1	500
1009	1	3	33	1	1	3	3	199	401	597	1203	CoherentMotion_C#v1	1	500
572	1	2	23	3	3	3	3	143	457	429	1371	CoherentMotion_C#v1	1	500
1588	0	0	5	2	3	3	3	31	569	93	1707	CoherentMotion_C#v1	1	500
575	1	7	70	1	1	3	3	424	176	1272	528	CoherentMotion_C#v1	1	500
627	1	3	33	0	0	3	3	199	401	597	1203	CoherentMotion_C#v1	1	500
2488	1	0	5	3	3	3	3	31	569	93	1707	CoherentMotion_C#v1	1	500
829	1	2	23	0	0	3	3	143	457	429	1371	CoherentMotion_C#v1	1	500
665	1	4	42	0	0	3	3	256	344	768	1032	CoherentMotion_C#v1	1	500
574	1	6	61	3	3	3	3	368	232	1104	696	CoherentMotion_C#v1	1	500
562	0	6	61	2	0	3	3	368	232	1104	696	CoherentMotion_C#v1	1	500
1091	1	1	14	2	2	3	3	87	513	261	1539	CoherentMotion_C#v1	1	500
566	1	7	70	3	3	3	3	424	176	1272	528	CoherentMotion_C#v1	1	500
583	1	7	70	1	1	3	3	424	176	1272	528	CoherentMotion_C#v1	1	500
539	1	7	70	0	0	3	3	424	176	1272	528	CoherentMotion_C#v1	1	500
638	1	5	51	1	1	3	3	312	288	936	864	CoherentMotion_C#v1	1	500
610	1	2	23	3	3	3	3	143	457	429	1371	CoherentMotion_C#v1	1	500
1194	0	0	5	1	0	3	3	31	569	93	1707	CoherentMotion_C#v1	1	500
846	1	4	42	0	0	3	3	256	344	768	1032	CoherentMotion_C#v1	1	500
649	1	7	70	0	0	3	3	424	176	1272	528	CoherentMotion_C#v1	1	500
702	1	4	42	2	2	3	3	256	344	768	1032	CoherentMotion_C#v1	1	500
821	1	2	23	0	0	3	3	143	457	429	1371	CoherentMotion_C#v1	1	500
575	1	5	51	3	3	3	3	312	288	936	864	CoherentMotion_C#v1	1	500
575	1	7	70	3	3	3	3	424	176	1272	528	CoherentMotion_C#v1	1	500
695	1	6	61	2	2	3	3	368	232	1104	696	CoherentMotion_C#v1	1	500
797	0	1	14	2	3	3	3	87	513	261	1539	CoherentMotion_C#v1	1	500
566	1	0	5	3	3	3	3	31	569	93	1707	CoherentMotion_C#v1	1	500
569	1	5	51	1	1	3	3	312	288	936	864	CoherentMotion_C#v1	1	500
546	0	1	14	3	0	3	3	87	513	261	1539	CoherentMotion_C#v1	1	500
1489	0	1	14	0	2	3	3	87	513	261	1539	CoherentMotion_C#v1	1	500
760	1	3	33	2	2	3	3	199	401	597	1203	CoherentMotion_C#v1	1	500
580	1	7	70	2	2	3	3	424	176	1272	528	CoherentMotion_C#v1	1	500
1192	0	1	14	2	1	3	3	87	513	261	1539	CoherentMotion_C#v1	1	500
618	1	5	51	0	0	3	3	312	288	936	864	CoherentMotion_C#v1	1	500
893	1	2	23	1	1	3	3	143	457	429	1371	CoherentMotion_C#v1	1	500
537	1	4	42	3	3	3	3	256	344	768	1032	CoherentMotion_C#v1	1	500
1119	0	1	14	3	1	3	3	87	513	261	1539	CoherentMotion_C#v1	1	500
1345	1	2	23	0	0	3	3	143	457	429	1371	CoherentMotion_C#v1	1	500
761	1	6	61	3	3	3	3	368	232	1104	696	CoherentMotion_C#v1	1	500
658	1	5	51	3	3	3	3	312	288	936	864	CoherentMotion_C#v1	1	500
679	1	2	23	2	2	3	3	143	457	429	1371	CoherentMotion_C#v1	1	500
989	0	1	14	3	2	3	3	87	513	261	1539	CoherentMotion_C#v1	1	500
542	1	7	70	3	3	3	3	424	176	1272	528	CoherentMotion_C#v1	1	500
1389	1	7	70	2	2	3	3	424	176	1272	528	CoherentMotion_C#v1	1	500
999	1	6	61	2	2	3	3	368	232	1104	696	CoherentMotion_C#v1	1	500
900	1	2	23	3	3	3	3	143	457	429	1371	CoherentMotion_C#v1	1	500
753	0	2	23	1	3	3	3	143	457	429	1371	CoherentMotion_C#v1	1	500
618	1	4	42	2	2	3	3	256	344	768	1032	CoherentMotion_C#v1	1	500
653	1	6	61	1	1	3	3	368	232	1104	696	CoherentMotion_C#v1	1	500
724	1	5	51	3	3	3	3	312	288	936	864	CoherentMotion_C#v1	1	500
588	1	6	61	3	3	3	3	368	232	1104	696	CoherentMotion_C#v1	1	500
592	1	7	70	0	0	3	3	424	176	1272	528	CoherentMotion_C#v1	1	500
772	1	1	14	3	3	3	3	87	513	261	1539	CoherentMotion_C#v1	1	500
637	1	5	51	0	0	3	3	312	288	936	864	CoherentMotion_C#v1	1	500
626	1	6	61	1	1	3	3	368	232	1104	696	CoherentMotion_C#v1	1	500
790	1	2	23	1	1	3	3	143	457	429	1371	CoherentMotion_C#v1	1	500
608	1	5	51	2	2	3	3	312	288	936	864	CoherentMotion_C#v1	1	500
546	0	6	61	0	2	3	3	368	232	1104	696	CoherentMotion_C#v1	1	500
727	1	4	42	2	2	3	3	256	344	768	1032	CoherentMotion_C#v1	1	500
1499	1	2	23	0	0	3	3	143	457	429	1371	CoherentMotion_C#v1	1	500
1145	0	0	5	2	1	3	3	31	569	93	1707	CoherentMotion_C#v1	1	500
681	1	6	61	0	0	3	3	368	232	1104	696	CoherentMotion_C#v1	1	500
596	1	4	42	3	3	3	3	256	344	768	1032	CoherentMotion_C#v1	1	500
543	1	6	61	2	2	3	3	368	232	1104	696	CoherentMotion_C#v1	1	500
554	1	4	42	1	1	3	3	256	344	768	1032	CoherentMotion_C#v1	1	500
589	0	7	70	3	2	3	3	424	176	1272	528	CoherentMotion_C#v1	1	500
736	1	5	51	0	0	3	3	312	288	936	864	CoherentMotion_C#v1	1	500
569	1	4	42	0	0	3	3	256	344	768	1032	CoherentMotion_C#v1	1	500
764	1	0	5	1	1	3	3	31	569	93	1707	CoherentMotion_C#v1	1	500
582	1	7	70	0	0	3	3	424	176	1272	528	CoherentMotion_C#v1	1	500
1433	0	5	51	2	1	3	3	312	288	936	864	CoherentMotion_C#v1	1	500
540	1	3	33	3	3	3	3	199	401	597	1203	CoherentMotion_C#v1	1	500
544	1	2	23	0	0	3	3	143	457	429	1371	CoherentMotion_C#v1	1	500
539	1	4	42	3	3	3	3	256	344	768	1032	CoherentMotion_C#v1	1	500
635	1	1	14	3	3	3	3	87	513	261	1539	CoherentMotion_C#v1	1	500
783	1	6	61	2	2	3	3	368	232	1104	696	CoherentMotion_C#v1	1	500
552	1	2	23	0	0	3	3	143	457	429	1371	CoherentMotion_C#v1	1	500
986	0	0	5	2	1	3	3	31	569	93	1707	CoherentMotion_C#v1	1	500
810	0	2	23	2	3	3	3	143	457	429	1371	CoherentMotion_C#v1	1	500
612	1	2	23	0	0	3	3	143	457	429	1371	CoherentMotion_C#v1	1	500
599	1	6	61	1	1	3	3	368	232	1104	696	CoherentMotion_C#v1	1	500
589	1	7	70	0	0	3	3	424	176	1272	528	CoherentMotion_C#v1	1	500
658	1	3	33	3	3	3	3	199	401	597	1203	CoherentMotion_C#v1	1	500
615	1	2	23	0	0	3	3	143	457	429	1371	CoherentMotion_C#v1	1	500
542	0	4	42	0	2	3	3	256	344	768	1032	CoherentMotion_C#v1	1	500
1087	0	0	5	3	0	3	3	31	569	93	1707	CoherentMotion_C#v1	1	500
719	1	6	61	2	2	3	3	368	232	1104	696	CoherentMotion_C#v1	1	500
1350	0	1	14	1	2	3	3	87	513	261	1539	CoherentMotion_C#v1	1	500
1102	0	1	14	2	1	3	3	87	513	261	1539	CoherentMotion_C#v1	1	500
1422	0	0	5	2	3	3	3	31	569	93	1707	CoherentMotion_C#v1	1	500
917	1	0	5	1	1	3	3	31	569	93	1707	CoherentMotion_C#v1	1	500
837	0	5	51	0	1	3	3	312	288	936	864	CoherentMotion_C#v1	1	500
719	1	4	42	3	3	3	3	256	344	768	1032	CoherentMotion_C#v1	1	500
695	1	6	61	2	2	3	3	368	232	1104	696	CoherentMotion_C#v1	1	500
606	1	6	61	0	0	3	3	368	232	1104	696	CoherentMotion_C#v1	1	500
690	1	1	14	3	3	3	3	87	513	261	1539	CoherentMotion_C#v1	1	500
568	1	5	51	3	3	3	3	312	288	936	864	CoherentMotion_C#v1	1	500
635	0	6	61	0	2	3	3	368	232	1104	696	CoherentMotion_C#v1	1	500
557	1	4	42	0	0	3	3	256	344	768	1032	CoherentMotion_C#v1	1	500
580	1	4	42	0	0	3	3	256	344	768	1032	CoherentMotion_C#v1	1	500
583	1	3	33	3	3	3	3	199	401	597	1203	CoherentMotion_C#v1	1	500
540	1	5	51	1	1	3	3	312	288	936	864	CoherentMotion_C#v1	1	500
1295	0	0	5	1	0	3	3	31	569	93	1707	CoherentMotion_C#v1	1	500
549	0	0	5	1	3	3	3	31	569	93	1707	CoherentMotion_C#v1	1	500
600	1	7	70	1	1	3	3	424	176	1272	528	CoherentMotion_C#v1	1	500
568	1	5	51	0	0	3	3	312	288	936	864	CoherentMotion_C#v1	1	500
700	1	3	33	2	2	3	3	199	401	597	1203	CoherentMotion_C#v1	1	500
694	1	7	70	3	3	3	3	424	176	1272	528	CoherentMotion_C#v1	1	500
862	0	0	5	2	1	3	3	31	569	93	1707	CoherentMotion_C#v1	1	500
1113	0	2	23	2	0	3	3	143	457	429	1371	CoherentMotion_C#v1	1	500
745	1	6	61	3	3	3	3	368	232	1104	696	CoherentMotion_C#v1	1	500
609	1	5	51	2	2	3	3	312	288	936	864	CoherentMotion_C#v1	1	500
677	1	3	33	3	3	3	3	199	401	597	1203	CoherentMotion_C#v1	1	500
860	0	0	5	3	1	3	3	31	569	93	1707	CoherentMotion_C#v1	1	500
600	1	6	61	3	3	3	3	368	232	1104	696	CoherentMotion_C#v1	1	500
636	1	4	42	3	3	3	3	256	344	768	1032	CoherentMotion_C#v1	1	500
625	1	5	51	2	2	3	3	312	288	936	864	CoherentMotion_C#v1	1	500
646	1	6	61	1	1	3	3	368	232	1104	696	CoherentMotion_C#v1	1	500
876	1	3	33	2	2	3	3	199	401	597	1203	CoherentMotion_C#v1	1	500
647	0	0	5	1	3	3	3	31	569	93	1707	CoherentMotion_C#v1	1	500
814	1	3	33	0	0	3	3	199	401	597	1203	CoherentMotion_C#v1	1	500
999	1	4	42	0	0	3	3	256	344	768	1032	CoherentMotion_C#v1	1	500
592	1	3	33	1	1	3	3	199	401	597	1203	CoherentMotion_C#v1	1	500
600	1	5	51	3	3	3	3	312	288	936	864	CoherentMotion_C#v1	1	500
