# Supplementary material for: The Leuven Embedded Figures Test (L-EFT): measuring perception, intelligence or executive function?
Source: PeerJ. 2018 Mar 26;6:e4524. doi: 10.7717/peerj.4524 (PMC5875396; doi:10.7717/peerj.4524)
Supplement: Supplemental Information 9 [file peerj-06-4524-s009.zip › Study 1/CoherentMotion/122050CoherentMotion.csv]

ReactionTime	Accuracy	CoherenceLevel	CoherenceValue	StimDirection	RespDirection	G_MeanCoherentSpeed	G_MeanRandomSpeed	TotalCoherent	TotalRandom	TotalCoherentSpeed	TotalRandomSpeed	TestID	MainPrac	MotionDuration
1059	1	2	23	3	3	3	3	143	457	429	1371	CoherentMotion_C#v1	0	1000
1272	1	2	23	3	3	3	3	143	457	429	1371	CoherentMotion_C#v1	0	1000
1166	1	1	14	2	2	3	3	87	513	261	1539	CoherentMotion_C#v1	0	1000
1022	0	1	14	0	1	3	3	87	513	261	1539	CoherentMotion_C#v1	0	1000
4337	1	2	23	1	1	3	3	143	457	429	1371	CoherentMotion_C#v1	0	1000
1214	0	0	5	2	3	3	3	31	569	93	1707	CoherentMotion_C#v1	0	1000
1858	1	5	51	0	0	3	3	312	288	936	864	CoherentMotion_C#v1	0	1000
1946	0	6	61	0	1	3	3	368	232	1104	696	CoherentMotion_C#v1	0	1000
1228	1	4	42	1	1	3	3	256	344	768	1032	CoherentMotion_C#v1	0	1000
1297	1	7	70	1	1	3	3	424	176	1272	528	CoherentMotion_C#v1	0	1000
1208	1	6	61	1	1	3	3	368	232	1104	696	CoherentMotion_C#v1	0	1000
1756	1	3	33	3	3	3	3	199	401	597	1203	CoherentMotion_C#v1	0	1000
1326	0	2	23	0	2	3	3	143	457	429	1371	CoherentMotion_C#v1	0	1000
1268	1	7	70	1	1	3	3	424	176	1272	528	CoherentMotion_C#v1	0	1000
1698	1	5	51	1	1	3	3	312	288	936	864	CoherentMotion_C#v1	0	1000
1427	1	5	51	0	0	3	3	312	288	936	864	CoherentMotion_C#v1	0	1000
1730	0	3	33	2	3	3	3	199	401	597	1203	CoherentMotion_C#v1	0	1000
1292	1	4	42	3	3	3	3	256	344	768	1032	CoherentMotion_C#v1	0	1000
1331	0	3	33	0	3	3	3	199	401	597	1203	CoherentMotion_C#v1	0	1000
1036	1	3	33	1	1	3	3	199	401	597	1203	CoherentMotion_C#v1	0	1000
1142	0	3	33	2	0	3	3	199	401	597	1203	CoherentMotion_C#v1	0	1000
1565	1	5	51	3	3	3	3	312	288	936	864	CoherentMotion_C#v1	0	1000
1506	1	3	33	2	2	3	3	199	401	597	1203	CoherentMotion_C#v1	0	1000
1621	0	0	5	3	1	3	3	31	569	93	1707	CoherentMotion_C#v1	0	1000
1692	1	3	33	3	3	3	3	199	401	597	1203	CoherentMotion_C#v1	0	1000
1460	1	7	70	3	3	3	3	424	176	1272	528	CoherentMotion_C#v1	0	1000
1285	1	2	23	1	1	3	3	143	457	429	1371	CoherentMotion_C#v1	0	1000
1302	1	6	61	3	3	3	3	368	232	1104	696	CoherentMotion_C#v1	0	1000
1350	1	4	42	0	0	3	3	256	344	768	1032	CoherentMotion_C#v1	0	1000
1260	1	4	42	1	1	3	3	256	344	768	1032	CoherentMotion_C#v1	0	1000
1305	1	7	70	0	0	3	3	424	176	1272	528	CoherentMotion_C#v1	0	1000
1326	1	7	70	0	0	3	3	424	176	1272	528	CoherentMotion_C#v1	0	1000
1349	1	4	42	1	1	3	3	256	344	768	1032	CoherentMotion_C#v1	0	1000
1175	1	4	42	0	0	3	3	256	344	768	1032	CoherentMotion_C#v1	0	1000
1305	0	1	14	0	1	3	3	87	513	261	1539	CoherentMotion_C#v1	0	1000
1760	0	2	23	3	2	3	3	143	457	429	1371	CoherentMotion_C#v1	0	1000
1282	1	6	61	1	1	3	3	368	232	1104	696	CoherentMotion_C#v1	0	1000
1223	1	0	5	1	1	3	3	31	569	93	1707	CoherentMotion_C#v1	0	1000
1330	0	2	23	2	0	3	3	143	457	429	1371	CoherentMotion_C#v1	0	1000
1521	0	3	33	0	3	3	3	199	401	597	1203	CoherentMotion_C#v1	0	1000
1727	0	2	23	0	1	3	3	143	457	429	1371	CoherentMotion_C#v1	0	1000
1311	1	5	51	0	0	3	3	312	288	936	864	CoherentMotion_C#v1	0	1000
1294	1	3	33	1	1	3	3	199	401	597	1203	CoherentMotion_C#v1	0	1000
1100	1	4	42	0	0	3	3	256	344	768	1032	CoherentMotion_C#v1	0	1000
1300	1	2	23	2	2	3	3	143	457	429	1371	CoherentMotion_C#v1	0	1000
1259	1	6	61	3	3	3	3	368	232	1104	696	CoherentMotion_C#v1	0	1000
1381	1	6	61	3	3	3	3	368	232	1104	696	CoherentMotion_C#v1	0	1000
1208	1	4	42	2	2	3	3	256	344	768	1032	CoherentMotion_C#v1	0	1000
1261	1	5	51	3	3	3	3	312	288	936	864	CoherentMotion_C#v1	0	1000
1291	1	3	33	0	0	3	3	199	401	597	1203	CoherentMotion_C#v1	0	1000
1337	1	6	61	2	2	3	3	368	232	1104	696	CoherentMotion_C#v1	0	1000
1327	1	7	70	2	2	3	3	424	176	1272	528	CoherentMotion_C#v1	0	1000
1207	0	0	5	0	3	3	3	31	569	93	1707	CoherentMotion_C#v1	0	1000
1283	1	1	14	1	1	3	3	87	513	261	1539	CoherentMotion_C#v1	0	1000
1352	1	6	61	1	1	3	3	368	232	1104	696	CoherentMotion_C#v1	0	1000
1300	1	6	61	2	2	3	3	368	232	1104	696	CoherentMotion_C#v1	0	1000
1239	1	1	14	0	0	3	3	87	513	261	1539	CoherentMotion_C#v1	0	1000
1195	1	6	61	1	1	3	3	368	232	1104	696	CoherentMotion_C#v1	0	1000
1174	1	7	70	0	0	3	3	424	176	1272	528	CoherentMotion_C#v1	0	1000
1144	1	7	70	0	0	3	3	424	176	1272	528	CoherentMotion_C#v1	0	1000
1153	1	5	51	0	0	3	3	312	288	936	864	CoherentMotion_C#v1	0	1000
1294	1	5	51	3	3	3	3	312	288	936	864	CoherentMotion_C#v1	0	1000
1299	1	0	5	1	1	3	3	31	569	93	1707	CoherentMotion_C#v1	0	1000
1402	0	0	5	1	3	3	3	31	569	93	1707	CoherentMotion_C#v1	0	1000
1178	0	1	14	2	1	3	3	87	513	261	1539	CoherentMotion_C#v1	0	1000
1117	1	7	70	0	0	3	3	424	176	1272	528	CoherentMotion_C#v1	0	1000
1431	1	4	42	1	1	3	3	256	344	768	1032	CoherentMotion_C#v1	0	1000
1358	1	5	51	0	0	3	3	312	288	936	864	CoherentMotion_C#v1	0	1000
1519	1	7	70	2	2	3	3	424	176	1272	528	CoherentMotion_C#v1	0	1000
1388	1	3	33	0	0	3	3	199	401	597	1203	CoherentMotion_C#v1	0	1000
1165	0	1	14	0	1	3	3	87	513	261	1539	CoherentMotion_C#v1	0	1000
1528	1	7	70	3	3	3	3	424	176	1272	528	CoherentMotion_C#v1	0	1000
1244	1	5	51	1	1	3	3	312	288	936	864	CoherentMotion_C#v1	0	1000
1872	1	4	42	2	2	3	3	256	344	768	1032	CoherentMotion_C#v1	0	1000
1334	1	2	23	2	2	3	3	143	457	429	1371	CoherentMotion_C#v1	0	1000
1198	1	5	51	3	3	3	3	312	288	936	864	CoherentMotion_C#v1	0	1000
1365	0	0	5	3	0	3	3	31	569	93	1707	CoherentMotion_C#v1	0	1000
1023	1	4	42	1	1	3	3	256	344	768	1032	CoherentMotion_C#v1	0	1000
1081	1	7	70	0	0	3	3	424	176	1272	528	CoherentMotion_C#v1	0	1000
1209	1	6	61	2	2	3	3	368	232	1104	696	CoherentMotion_C#v1	0	1000
844	1	4	42	0	0	3	3	256	344	768	1032	CoherentMotion_C#v1	1	500
781	1	3	33	0	0	3	3	199	401	597	1203	CoherentMotion_C#v1	1	500
668	1	6	61	3	3	3	3	368	232	1104	696	CoherentMotion_C#v1	1	500
729	0	0	5	3	1	3	3	31	569	93	1707	CoherentMotion_C#v1	1	500
701	1	4	42	0	0	3	3	256	344	768	1032	CoherentMotion_C#v1	1	500
611	1	3	33	2	2	3	3	199	401	597	1203	CoherentMotion_C#v1	1	500
575	1	6	61	3	3	3	3	368	232	1104	696	CoherentMotion_C#v1	1	500
604	1	2	23	1	1	3	3	143	457	429	1371	CoherentMotion_C#v1	1	500
832	1	1	14	0	0	3	3	87	513	261	1539	CoherentMotion_C#v1	1	500
756	0	4	42	2	1	3	3	256	344	768	1032	CoherentMotion_C#v1	1	500
739	1	1	14	3	3	3	3	87	513	261	1539	CoherentMotion_C#v1	1	500
675	1	7	70	3	3	3	3	424	176	1272	528	CoherentMotion_C#v1	1	500
689	1	2	23	3	3	3	3	143	457	429	1371	CoherentMotion_C#v1	1	500
718	1	2	23	2	2	3	3	143	457	429	1371	CoherentMotion_C#v1	1	500
664	1	7	70	1	1	3	3	424	176	1272	528	CoherentMotion_C#v1	1	500
829	0	0	5	1	2	3	3	31	569	93	1707	CoherentMotion_C#v1	1	500
904	0	2	23	2	3	3	3	143	457	429	1371	CoherentMotion_C#v1	1	500
812	0	1	14	3	1	3	3	87	513	261	1539	CoherentMotion_C#v1	1	500
662	1	6	61	2	2	3	3	368	232	1104	696	CoherentMotion_C#v1	1	500
646	1	6	61	3	3	3	3	368	232	1104	696	CoherentMotion_C#v1	1	500
751	0	0	5	3	0	3	3	31	569	93	1707	CoherentMotion_C#v1	1	500
1524	0	2	23	1	3	3	3	143	457	429	1371	CoherentMotion_C#v1	1	500
687	1	4	42	1	1	3	3	256	344	768	1032	CoherentMotion_C#v1	1	500
733	0	0	5	2	3	3	3	31	569	93	1707	CoherentMotion_C#v1	1	500
684	1	5	51	3	3	3	3	312	288	936	864	CoherentMotion_C#v1	1	500
715	1	5	51	2	2	3	3	312	288	936	864	CoherentMotion_C#v1	1	500
826	0	0	5	1	0	3	3	31	569	93	1707	CoherentMotion_C#v1	1	500
733	1	6	61	0	0	3	3	368	232	1104	696	CoherentMotion_C#v1	1	500
820	0	0	5	2	3	3	3	31	569	93	1707	CoherentMotion_C#v1	1	500
806	1	5	51	1	1	3	3	312	288	936	864	CoherentMotion_C#v1	1	500
1007	0	1	14	3	2	3	3	87	513	261	1539	CoherentMotion_C#v1	1	500
878	0	5	51	2	3	3	3	312	288	936	864	CoherentMotion_C#v1	1	500
673	1	6	61	3	3	3	3	368	232	1104	696	CoherentMotion_C#v1	1	500
593	1	5	51	1	1	3	3	312	288	936	864	CoherentMotion_C#v1	1	500
989	0	5	51	1	2	3	3	312	288	936	864	CoherentMotion_C#v1	1	500
803	1	2	23	3	3	3	3	143	457	429	1371	CoherentMotion_C#v1	1	500
780	1	2	23	1	1	3	3	143	457	429	1371	CoherentMotion_C#v1	1	500
1141	1	2	23	0	0	3	3	143	457	429	1371	CoherentMotion_C#v1	1	500
992	1	6	61	0	0	3	3	368	232	1104	696	CoherentMotion_C#v1	1	500
870	1	6	61	0	0	3	3	368	232	1104	696	CoherentMotion_C#v1	1	500
649	1	4	42	2	2	3	3	256	344	768	1032	CoherentMotion_C#v1	1	500
984	1	2	23	0	0	3	3	143	457	429	1371	CoherentMotion_C#v1	1	500
1294	1	2	23	3	3	3	3	143	457	429	1371	CoherentMotion_C#v1	1	500
1092	0	1	14	0	1	3	3	87	513	261	1539	CoherentMotion_C#v1	1	500
829	1	5	51	0	0	3	3	312	288	936	864	CoherentMotion_C#v1	1	500
720	1	7	70	2	2	3	3	424	176	1272	528	CoherentMotion_C#v1	1	500
1637	0	0	5	2	3	3	3	31	569	93	1707	CoherentMotion_C#v1	1	500
1600	1	1	14	0	0	3	3	87	513	261	1539	CoherentMotion_C#v1	1	500
769	1	6	61	2	2	3	3	368	232	1104	696	CoherentMotion_C#v1	1	500
659	1	6	61	3	3	3	3	368	232	1104	696	CoherentMotion_C#v1	1	500
1202	0	2	23	2	0	3	3	143	457	429	1371	CoherentMotion_C#v1	1	500
781	1	7	70	1	1	3	3	424	176	1272	528	CoherentMotion_C#v1	1	500
901	1	3	33	0	0	3	3	199	401	597	1203	CoherentMotion_C#v1	1	500
1366	0	3	33	0	2	3	3	199	401	597	1203	CoherentMotion_C#v1	1	500
1585	0	1	14	2	3	3	3	87	513	261	1539	CoherentMotion_C#v1	1	500
1320	1	3	33	0	0	3	3	199	401	597	1203	CoherentMotion_C#v1	1	500
734	1	6	61	2	2	3	3	368	232	1104	696	CoherentMotion_C#v1	1	500
885	1	1	14	3	3	3	3	87	513	261	1539	CoherentMotion_C#v1	1	500
648	1	7	70	1	1	3	3	424	176	1272	528	CoherentMotion_C#v1	1	500
636	1	7	70	3	3	3	3	424	176	1272	528	CoherentMotion_C#v1	1	500
868	1	4	42	2	2	3	3	256	344	768	1032	CoherentMotion_C#v1	1	500
735	1	5	51	2	2	3	3	312	288	936	864	CoherentMotion_C#v1	1	500
736	0	0	5	0	1	3	3	31	569	93	1707	CoherentMotion_C#v1	1	500
711	1	6	61	3	3	3	3	368	232	1104	696	CoherentMotion_C#v1	1	500
687	1	1	14	1	1	3	3	87	513	261	1539	CoherentMotion_C#v1	1	500
1691	0	1	14	3	0	3	3	87	513	261	1539	CoherentMotion_C#v1	1	500
835	1	6	61	1	1	3	3	368	232	1104	696	CoherentMotion_C#v1	1	500
936	0	3	33	3	2	3	3	199	401	597	1203	CoherentMotion_C#v1	1	500
691	1	6	61	2	2	3	3	368	232	1104	696	CoherentMotion_C#v1	1	500
923	0	1	14	2	3	3	3	87	513	261	1539	CoherentMotion_C#v1	1	500
1424	0	0	5	2	0	3	3	31	569	93	1707	CoherentMotion_C#v1	1	500
1089	1	5	51	2	2	3	3	312	288	936	864	CoherentMotion_C#v1	1	500
697	1	3	33	3	3	3	3	199	401	597	1203	CoherentMotion_C#v1	1	500
1002	0	1	14	3	1	3	3	87	513	261	1539	CoherentMotion_C#v1	1	500
823	1	4	42	2	2	3	3	256	344	768	1032	CoherentMotion_C#v1	1	500
1073	1	3	33	3	3	3	3	199	401	597	1203	CoherentMotion_C#v1	1	500
1209	1	6	61	3	3	3	3	368	232	1104	696	CoherentMotion_C#v1	1	500
957	1	0	5	2	2	3	3	31	569	93	1707	CoherentMotion_C#v1	1	500
1085	1	3	33	2	2	3	3	199	401	597	1203	CoherentMotion_C#v1	1	500
1108	0	3	33	1	0	3	3	199	401	597	1203	CoherentMotion_C#v1	1	500
1270	0	0	5	1	2	3	3	31	569	93	1707	CoherentMotion_C#v1	1	500
1456	1	0	5	1	1	3	3	31	569	93	1707	CoherentMotion_C#v1	1	500
829	0	0	5	2	1	3	3	31	569	93	1707	CoherentMotion_C#v1	1	500
1105	0	4	42	2	3	3	3	256	344	768	1032	CoherentMotion_C#v1	1	500
777	1	2	23	1	1	3	3	143	457	429	1371	CoherentMotion_C#v1	1	500
833	1	2	23	0	0	3	3	143	457	429	1371	CoherentMotion_C#v1	1	500
680	1	4	42	2	2	3	3	256	344	768	1032	CoherentMotion_C#v1	1	500
755	0	0	5	0	1	3	3	31	569	93	1707	CoherentMotion_C#v1	1	500
820	1	6	61	0	0	3	3	368	232	1104	696	CoherentMotion_C#v1	1	500
878	1	1	14	3	3	3	3	87	513	261	1539	CoherentMotion_C#v1	1	500
1297	0	1	14	0	3	3	3	87	513	261	1539	CoherentMotion_C#v1	1	500
1053	1	1	14	2	2	3	3	87	513	261	1539	CoherentMotion_C#v1	1	500
773	1	1	14	3	3	3	3	87	513	261	1539	CoherentMotion_C#v1	1	500
795	0	1	14	3	1	3	3	87	513	261	1539	CoherentMotion_C#v1	1	500
688	1	7	70	3	3	3	3	424	176	1272	528	CoherentMotion_C#v1	1	500
982	1	4	42	2	2	3	3	256	344	768	1032	CoherentMotion_C#v1	1	500
717	1	6	61	1	1	3	3	368	232	1104	696	CoherentMotion_C#v1	1	500
908	0	1	14	1	3	3	3	87	513	261	1539	CoherentMotion_C#v1	1	500
832	1	5	51	3	3	3	3	312	288	936	864	CoherentMotion_C#v1	1	500
3426	0	1	14	1	0	3	3	87	513	261	1539	CoherentMotion_C#v1	1	500
614	1	7	70	3	3	3	3	424	176	1272	528	CoherentMotion_C#v1	1	500
617	1	2	23	1	1	3	3	143	457	429	1371	CoherentMotion_C#v1	1	500
724	1	3	33	2	2	3	3	199	401	597	1203	CoherentMotion_C#v1	1	500
896	0	2	23	2	1	3	3	143	457	429	1371	CoherentMotion_C#v1	1	500
712	1	0	5	3	3	3	3	31	569	93	1707	CoherentMotion_C#v1	1	500
635	1	7	70	0	0	3	3	424	176	1272	528	CoherentMotion_C#v1	1	500
608	1	3	33	2	2	3	3	199	401	597	1203	CoherentMotion_C#v1	1	500
805	1	1	14	1	1	3	3	87	513	261	1539	CoherentMotion_C#v1	1	500
654	1	4	42	1	1	3	3	256	344	768	1032	CoherentMotion_C#v1	1	500
628	1	3	33	0	0	3	3	199	401	597	1203	CoherentMotion_C#v1	1	500
680	0	0	5	0	2	3	3	31	569	93	1707	CoherentMotion_C#v1	1	500
630	1	3	33	3	3	3	3	199	401	597	1203	CoherentMotion_C#v1	1	500
660	1	4	42	3	3	3	3	256	344	768	1032	CoherentMotion_C#v1	1	500
601	1	3	33	3	3	3	3	199	401	597	1203	CoherentMotion_C#v1	1	500
719	1	7	70	0	0	3	3	424	176	1272	528	CoherentMotion_C#v1	1	500
701	1	3	33	2	2	3	3	199	401	597	1203	CoherentMotion_C#v1	1	500
637	0	0	5	1	3	3	3	31	569	93	1707	CoherentMotion_C#v1	1	500
626	1	2	23	3	3	3	3	143	457	429	1371	CoherentMotion_C#v1	1	500
557	1	5	51	1	1	3	3	312	288	936	864	CoherentMotion_C#v1	1	500
897	1	1	14	3	3	3	3	87	513	261	1539	CoherentMotion_C#v1	1	500
637	0	0	5	2	1	3	3	31	569	93	1707	CoherentMotion_C#v1	1	500
543	1	4	42	2	2	3	3	256	344	768	1032	CoherentMotion_C#v1	1	500
901	0	0	5	1	0	3	3	31	569	93	1707	CoherentMotion_C#v1	1	500
585	1	7	70	2	2	3	3	424	176	1272	528	CoherentMotion_C#v1	1	500
654	1	4	42	2	2	3	3	256	344	768	1032	CoherentMotion_C#v1	1	500
596	1	4	42	1	1	3	3	256	344	768	1032	CoherentMotion_C#v1	1	500
568	1	6	61	2	2	3	3	368	232	1104	696	CoherentMotion_C#v1	1	500
595	1	0	5	1	1	3	3	31	569	93	1707	CoherentMotion_C#v1	1	500
920	0	2	23	2	0	3	3	143	457	429	1371	CoherentMotion_C#v1	1	500
667	1	3	33	2	2	3	3	199	401	597	1203	CoherentMotion_C#v1	1	500
1674	1	1	14	3	3	3	3	87	513	261	1539	CoherentMotion_C#v1	1	500
2714	1	1	14	2	2	3	3	87	513	261	1539	CoherentMotion_C#v1	1	500
1205	1	1	14	0	0	3	3	87	513	261	1539	CoherentMotion_C#v1	1	500
655	1	6	61	1	1	3	3	368	232	1104	696	CoherentMotion_C#v1	1	500
598	1	7	70	0	0	3	3	424	176	1272	528	CoherentMotion_C#v1	1	500
657	1	5	51	3	3	3	3	312	288	936	864	CoherentMotion_C#v1	1	500
744	1	7	70	3	3	3	3	424	176	1272	528	CoherentMotion_C#v1	1	500
695	1	0	5	2	2	3	3	31	569	93	1707	CoherentMotion_C#v1	1	500
622	1	6	61	2	2	3	3	368	232	1104	696	CoherentMotion_C#v1	1	500
1243	0	0	5	0	2	3	3	31	569	93	1707	CoherentMotion_C#v1	1	500
1895	0	4	42	2	3	3	3	256	344	768	1032	CoherentMotion_C#v1	1	500
1085	1	6	61	2	2	3	3	368	232	1104	696	CoherentMotion_C#v1	1	500
607	1	7	70	1	1	3	3	424	176	1272	528	CoherentMotion_C#v1	1	500
635	1	2	23	0	0	3	3	143	457	429	1371	CoherentMotion_C#v1	1	500
2151	0	1	14	0	2	3	3	87	513	261	1539	CoherentMotion_C#v1	1	500
725	1	3	33	0	0	3	3	199	401	597	1203	CoherentMotion_C#v1	1	500
620	1	5	51	3	3	3	3	312	288	936	864	CoherentMotion_C#v1	1	500
592	1	5	51	1	1	3	3	312	288	936	864	CoherentMotion_C#v1	1	500
580	1	5	51	1	1	3	3	312	288	936	864	CoherentMotion_C#v1	1	500
716	1	2	23	3	3	3	3	143	457	429	1371	CoherentMotion_C#v1	1	500
1664	1	2	23	2	2	3	3	143	457	429	1371	CoherentMotion_C#v1	1	500
758	1	6	61	3	3	3	3	368	232	1104	696	CoherentMotion_C#v1	1	500
1872	0	1	14	1	3	3	3	87	513	261	1539	CoherentMotion_C#v1	1	500
653	1	5	51	0	0	3	3	312	288	936	864	CoherentMotion_C#v1	1	500
810	1	2	23	2	2	3	3	143	457	429	1371	CoherentMotion_C#v1	1	500
595	1	3	33	2	2	3	3	199	401	597	1203	CoherentMotion_C#v1	1	500
598	1	7	70	1	1	3	3	424	176	1272	528	CoherentMotion_C#v1	1	500
683	0	0	5	1	3	3	3	31	569	93	1707	CoherentMotion_C#v1	1	500
638	1	7	70	3	3	3	3	424	176	1272	528	CoherentMotion_C#v1	1	500
524	1	3	33	1	1	3	3	199	401	597	1203	CoherentMotion_C#v1	1	500
602	1	6	61	3	3	3	3	368	232	1104	696	CoherentMotion_C#v1	1	500
527	0	1	14	3	1	3	3	87	513	261	1539	CoherentMotion_C#v1	1	500
593	1	6	61	2	2	3	3	368	232	1104	696	CoherentMotion_C#v1	1	500
565	1	6	61	3	3	3	3	368	232	1104	696	CoherentMotion_C#v1	1	500
545	1	7	70	1	1	3	3	424	176	1272	528	CoherentMotion_C#v1	1	500
527	1	5	51	3	3	3	3	312	288	936	864	CoherentMotion_C#v1	1	500
558	0	2	23	0	1	3	3	143	457	429	1371	CoherentMotion_C#v1	1	500
625	1	7	70	1	1	3	3	424	176	1272	528	CoherentMotion_C#v1	1	500
549	1	6	61	1	1	3	3	368	232	1104	696	CoherentMotion_C#v1	1	500
624	1	5	51	3	3	3	3	312	288	936	864	CoherentMotion_C#v1	1	500
569	1	4	42	1	1	3	3	256	344	768	1032	CoherentMotion_C#v1	1	500
969	0	2	23	1	2	3	3	143	457	429	1371	CoherentMotion_C#v1	1	500
798	1	4	42	2	2	3	3	256	344	768	1032	CoherentMotion_C#v1	1	500
575	1	5	51	0	0	3	3	312	288	936	864	CoherentMotion_C#v1	1	500
619	1	6	61	2	2	3	3	368	232	1104	696	CoherentMotion_C#v1	1	500
589	1	7	70	2	2	3	3	424	176	1272	528	CoherentMotion_C#v1	1	500
641	1	6	61	1	1	3	3	368	232	1104	696	CoherentMotion_C#v1	1	500
537	1	0	5	3	3	3	3	31	569	93	1707	CoherentMotion_C#v1	1	500
595	1	5	51	3	3	3	3	312	288	936	864	CoherentMotion_C#v1	1	500
638	1	6	61	0	0	3	3	368	232	1104	696	CoherentMotion_C#v1	1	500
526	1	7	70	2	2	3	3	424	176	1272	528	CoherentMotion_C#v1	1	500
535	1	4	42	1	1	3	3	256	344	768	1032	CoherentMotion_C#v1	1	500
585	1	4	42	2	2	3	3	256	344	768	1032	CoherentMotion_C#v1	1	500
533	1	7	70	1	1	3	3	424	176	1272	528	CoherentMotion_C#v1	1	500
664	1	4	42	1	1	3	3	256	344	768	1032	CoherentMotion_C#v1	1	500
1381	0	0	5	3	2	3	3	31	569	93	1707	CoherentMotion_C#v1	1	500
1365	1	4	42	0	0	3	3	256	344	768	1032	CoherentMotion_C#v1	1	500
863	1	1	14	2	2	3	3	87	513	261	1539	CoherentMotion_C#v1	1	500
1342	0	0	5	3	0	3	3	31	569	93	1707	CoherentMotion_C#v1	1	500
696	1	2	23	1	1	3	3	143	457	429	1371	CoherentMotion_C#v1	1	500
896	0	6	61	2	3	3	3	368	232	1104	696	CoherentMotion_C#v1	1	500
2132	0	0	5	0	3	3	3	31	569	93	1707	CoherentMotion_C#v1	1	500
736	1	5	51	2	2	3	3	312	288	936	864	CoherentMotion_C#v1	1	500
717	1	4	42	2	2	3	3	256	344	768	1032	CoherentMotion_C#v1	1	500
595	1	6	61	0	0	3	3	368	232	1104	696	CoherentMotion_C#v1	1	500
987	1	3	33	3	3	3	3	199	401	597	1203	CoherentMotion_C#v1	1	500
1073	0	0	5	1	2	3	3	31	569	93	1707	CoherentMotion_C#v1	1	500
576	1	5	51	3	3	3	3	312	288	936	864	CoherentMotion_C#v1	1	500
526	0	2	23	0	1	3	3	143	457	429	1371	CoherentMotion_C#v1	1	500
526	1	7	70	3	3	3	3	424	176	1272	528	CoherentMotion_C#v1	1	500
1918	0	5	51	3	0	3	3	312	288	936	864	CoherentMotion_C#v1	1	500
579	1	4	42	3	3	3	3	256	344	768	1032	CoherentMotion_C#v1	1	500
1606	1	1	14	3	3	3	3	87	513	261	1539	CoherentMotion_C#v1	1	500
623	1	4	42	3	3	3	3	256	344	768	1032	CoherentMotion_C#v1	1	500
685	0	1	14	0	2	3	3	87	513	261	1539	CoherentMotion_C#v1	1	500
794	0	0	5	2	3	3	3	31	569	93	1707	CoherentMotion_C#v1	1	500
525	1	5	51	1	1	3	3	312	288	936	864	CoherentMotion_C#v1	1	500
654	1	3	33	0	0	3	3	199	401	597	1203	CoherentMotion_C#v1	1	500
1291	0	1	14	1	0	3	3	87	513	261	1539	CoherentMotion_C#v1	1	500
896	1	1	14	0	0	3	3	87	513	261	1539	CoherentMotion_C#v1	1	500
2630	0	3	33	0	3	3	3	199	401	597	1203	CoherentMotion_C#v1	1	500
726	1	1	14	3	3	3	3	87	513	261	1539	CoherentMotion_C#v1	1	500
590	1	6	61	1	1	3	3	368	232	1104	696	CoherentMotion_C#v1	1	500
578	1	5	51	0	0	3	3	312	288	936	864	CoherentMotion_C#v1	1	500
1061	0	0	5	1	3	3	3	31	569	93	1707	CoherentMotion_C#v1	1	500
701	1	7	70	2	2	3	3	424	176	1272	528	CoherentMotion_C#v1	1	500
731	1	3	33	3	3	3	3	199	401	597	1203	CoherentMotion_C#v1	1	500
664	1	4	42	0	0	3	3	256	344	768	1032	CoherentMotion_C#v1	1	500
786	1	4	42	1	1	3	3	256	344	768	1032	CoherentMotion_C#v1	1	500
536	1	4	42	0	0	3	3	256	344	768	1032	CoherentMotion_C#v1	1	500
638	1	7	70	0	0	3	3	424	176	1272	528	CoherentMotion_C#v1	1	500
603	1	3	33	3	3	3	3	199	401	597	1203	CoherentMotion_C#v1	1	500
576	1	3	33	1	1	3	3	199	401	597	1203	CoherentMotion_C#v1	1	500
692	0	2	23	0	3	3	3	143	457	429	1371	CoherentMotion_C#v1	1	500
665	1	6	61	2	2	3	3	368	232	1104	696	CoherentMotion_C#v1	1	500
1136	1	0	5	3	3	3	3	31	569	93	1707	CoherentMotion_C#v1	1	500
585	1	5	51	0	0	3	3	312	288	936	864	CoherentMotion_C#v1	1	500
661	1	3	33	1	1	3	3	199	401	597	1203	CoherentMotion_C#v1	1	500
611	1	2	23	3	3	3	3	143	457	429	1371	CoherentMotion_C#v1	1	500
668	1	2	23	3	3	3	3	143	457	429	1371	CoherentMotion_C#v1	1	500
550	1	6	61	3	3	3	3	368	232	1104	696	CoherentMotion_C#v1	1	500
618	1	3	33	3	3	3	3	199	401	597	1203	CoherentMotion_C#v1	1	500
2274	0	1	14	3	0	3	3	87	513	261	1539	CoherentMotion_C#v1	1	500
998	1	6	61	2	2	3	3	368	232	1104	696	CoherentMotion_C#v1	1	500
620	1	5	51	0	0	3	3	312	288	936	864	CoherentMotion_C#v1	1	500
567	1	5	51	2	2	3	3	312	288	936	864	CoherentMotion_C#v1	1	500
659	0	1	14	2	1	3	3	87	513	261	1539	CoherentMotion_C#v1	1	500
705	0	5	51	2	0	3	3	312	288	936	864	CoherentMotion_C#v1	1	500
872	1	3	33	1	1	3	3	199	401	597	1203	CoherentMotion_C#v1	1	500
683	1	5	51	0	0	3	3	312	288	936	864	CoherentMotion_C#v1	1	500
618	1	3	33	3	3	3	3	199	401	597	1203	CoherentMotion_C#v1	1	500
551	0	0	5	0	3	3	3	31	569	93	1707	CoherentMotion_C#v1	1	500
705	1	5	51	0	0	3	3	312	288	936	864	CoherentMotion_C#v1	1	500
792	1	2	23	3	3	3	3	143	457	429	1371	CoherentMotion_C#v1	1	500
538	1	3	33	1	1	3	3	199	401	597	1203	CoherentMotion_C#v1	1	500
597	1	2	23	3	3	3	3	143	457	429	1371	CoherentMotion_C#v1	1	500
928	0	3	33	0	1	3	3	199	401	597	1203	CoherentMotion_C#v1	1	500
1115	0	3	33	1	3	3	3	199	401	597	1203	CoherentMotion_C#v1	1	500
826	1	4	42	1	1	3	3	256	344	768	1032	CoherentMotion_C#v1	1	500
720	1	5	51	1	1	3	3	312	288	936	864	CoherentMotion_C#v1	1	500
1143	1	7	70	3	3	3	3	424	176	1272	528	CoherentMotion_C#v1	1	500
635	1	7	70	0	0	3	3	424	176	1272	528	CoherentMotion_C#v1	1	500
641	1	6	61	3	3	3	3	368	232	1104	696	CoherentMotion_C#v1	1	500
694	0	2	23	3	1	3	3	143	457	429	1371	CoherentMotion_C#v1	1	500
676	1	3	33	2	2	3	3	199	401	597	1203	CoherentMotion_C#v1	1	500
620	1	7	70	2	2	3	3	424	176	1272	528	CoherentMotion_C#v1	1	500
1497	0	3	33	2	1	3	3	199	401	597	1203	CoherentMotion_C#v1	1	500
668	1	5	51	1	1	3	3	312	288	936	864	CoherentMotion_C#v1	1	500
995	0	5	51	2	3	3	3	312	288	936	864	CoherentMotion_C#v1	1	500
614	1	7	70	1	1	3	3	424	176	1272	528	CoherentMotion_C#v1	1	500
559	1	3	33	0	0	3	3	199	401	597	1203	CoherentMotion_C#v1	1	500
1586	0	1	14	3	2	3	3	87	513	261	1539	CoherentMotion_C#v1	1	500
681	1	2	23	1	1	3	3	143	457	429	1371	CoherentMotion_C#v1	1	500
583	1	6	61	0	0	3	3	368	232	1104	696	CoherentMotion_C#v1	1	500
540	0	3	33	2	3	3	3	199	401	597	1203	CoherentMotion_C#v1	1	500
1029	0	2	23	0	1	3	3	143	457	429	1371	CoherentMotion_C#v1	1	500
725	1	6	61	2	2	3	3	368	232	1104	696	CoherentMotion_C#v1	1	500
589	1	7	70	0	0	3	3	424	176	1272	528	CoherentMotion_C#v1	1	500
527	1	5	51	1	1	3	3	312	288	936	864	CoherentMotion_C#v1	1	500
653	1	2	23	3	3	3	3	143	457	429	1371	CoherentMotion_C#v1	1	500
525	1	4	42	0	0	3	3	256	344	768	1032	CoherentMotion_C#v1	1	500
527	1	4	42	2	2	3	3	256	344	768	1032	CoherentMotion_C#v1	1	500
648	0	0	5	3	0	3	3	31	569	93	1707	CoherentMotion_C#v1	1	500
846	1	3	33	3	3	3	3	199	401	597	1203	CoherentMotion_C#v1	1	500
561	1	7	70	3	3	3	3	424	176	1272	528	CoherentMotion_C#v1	1	500
675	1	6	61	1	1	3	3	368	232	1104	696	CoherentMotion_C#v1	1	500
618	1	6	61	1	1	3	3	368	232	1104	696	CoherentMotion_C#v1	1	500
598	1	0	5	0	0	3	3	31	569	93	1707	CoherentMotion_C#v1	1	500
595	1	7	70	0	0	3	3	424	176	1272	528	CoherentMotion_C#v1	1	500
582	1	5	51	0	0	3	3	312	288	936	864	CoherentMotion_C#v1	1	500
554	1	5	51	0	0	3	3	312	288	936	864	CoherentMotion_C#v1	1	500
606	1	7	70	3	3	3	3	424	176	1272	528	CoherentMotion_C#v1	1	500
2010	1	0	5	3	3	3	3	31	569	93	1707	CoherentMotion_C#v1	1	500
603	1	3	33	1	1	3	3	199	401	597	1203	CoherentMotion_C#v1	1	500
695	1	1	14	2	2	3	3	87	513	261	1539	CoherentMotion_C#v1	1	500
797	1	0	5	1	1	3	3	31	569	93	1707	CoherentMotion_C#v1	1	500
1014	1	3	33	3	3	3	3	199	401	597	1203	CoherentMotion_C#v1	1	500
862	0	2	23	2	1	3	3	143	457	429	1371	CoherentMotion_C#v1	1	500
657	1	5	51	1	1	3	3	312	288	936	864	CoherentMotion_C#v1	1	500
749	0	0	5	2	0	3	3	31	569	93	1707	CoherentMotion_C#v1	1	500
590	1	5	51	3	3	3	3	312	288	936	864	CoherentMotion_C#v1	1	500
563	1	5	51	3	3	3	3	312	288	936	864	CoherentMotion_C#v1	1	500
557	1	7	70	0	0	3	3	424	176	1272	528	CoherentMotion_C#v1	1	500
1737	1	6	61	3	3	3	3	368	232	1104	696	CoherentMotion_C#v1	1	500
703	0	0	5	3	1	3	3	31	569	93	1707	CoherentMotion_C#v1	1	500
626	1	3	33	1	1	3	3	199	401	597	1203	CoherentMotion_C#v1	1	500
583	0	4	42	0	1	3	3	256	344	768	1032	CoherentMotion_C#v1	1	500
559	1	7	70	3	3	3	3	424	176	1272	528	CoherentMotion_C#v1	1	500
549	1	4	42	0	0	3	3	256	344	768	1032	CoherentMotion_C#v1	1	500
664	1	1	14	2	2	3	3	87	513	261	1539	CoherentMotion_C#v1	1	500
543	1	5	51	0	0	3	3	312	288	936	864	CoherentMotion_C#v1	1	500
576	1	4	42	3	3	3	3	256	344	768	1032	CoherentMotion_C#v1	1	500
772	0	5	51	0	3	3	3	312	288	936	864	CoherentMotion_C#v1	1	500
780	0	2	23	2	0	3	3	143	457	429	1371	CoherentMotion_C#v1	1	500
556	1	6	61	1	1	3	3	368	232	1104	696	CoherentMotion_C#v1	1	500
616	1	0	5	0	0	3	3	31	569	93	1707	CoherentMotion_C#v1	1	500
909	0	1	14	1	0	3	3	87	513	261	1539	CoherentMotion_C#v1	1	500
864	0	0	5	3	2	3	3	31	569	93	1707	CoherentMotion_C#v1	1	500
527	0	0	5	0	3	3	3	31	569	93	1707	CoherentMotion_C#v1	1	500
631	1	4	42	1	1	3	3	256	344	768	1032	CoherentMotion_C#v1	1	500
547	0	3	33	0	3	3	3	199	401	597	1203	CoherentMotion_C#v1	1	500
791	1	0	5	2	2	3	3	31	569	93	1707	CoherentMotion_C#v1	1	500
561	1	5	51	0	0	3	3	312	288	936	864	CoherentMotion_C#v1	1	500
539	1	7	70	3	3	3	3	424	176	1272	528	CoherentMotion_C#v1	1	500
596	1	5	51	2	2	3	3	312	288	936	864	CoherentMotion_C#v1	1	500
586	1	2	23	0	0	3	3	143	457	429	1371	CoherentMotion_C#v1	1	500
531	1	2	23	1	1	3	3	143	457	429	1371	CoherentMotion_C#v1	1	500
567	1	7	70	2	2	3	3	424	176	1272	528	CoherentMotion_C#v1	1	500
571	1	2	23	1	1	3	3	143	457	429	1371	CoherentMotion_C#v1	1	500
614	1	6	61	3	3	3	3	368	232	1104	696	CoherentMotion_C#v1	1	500
1524	0	3	33	3	1	3	3	199	401	597	1203	CoherentMotion_C#v1	1	500
680	0	4	42	1	0	3	3	256	344	768	1032	CoherentMotion_C#v1	1	500
1592	0	2	23	0	2	3	3	143	457	429	1371	CoherentMotion_C#v1	1	500
1459	0	1	14	2	3	3	3	87	513	261	1539	CoherentMotion_C#v1	1	500
910	1	1	14	1	1	3	3	87	513	261	1539	CoherentMotion_C#v1	1	500
631	1	1	14	2	2	3	3	87	513	261	1539	CoherentMotion_C#v1	1	500
1032	0	6	61	1	0	3	3	368	232	1104	696	CoherentMotion_C#v1	1	500
751	1	3	33	1	1	3	3	199	401	597	1203	CoherentMotion_C#v1	1	500
848	1	1	14	3	3	3	3	87	513	261	1539	CoherentMotion_C#v1	1	500
602	1	4	42	2	2	3	3	256	344	768	1032	CoherentMotion_C#v1	1	500
679	1	6	61	2	2	3	3	368	232	1104	696	CoherentMotion_C#v1	1	500
526	1	7	70	3	3	3	3	424	176	1272	528	CoherentMotion_C#v1	1	500
557	1	6	61	2	2	3	3	368	232	1104	696	CoherentMotion_C#v1	1	500
571	1	5	51	1	1	3	3	312	288	936	864	CoherentMotion_C#v1	1	500
606	0	1	14	0	1	3	3	87	513	261	1539	CoherentMotion_C#v1	1	500
650	0	4	42	0	2	3	3	256	344	768	1032	CoherentMotion_C#v1	1	500
612	1	1	14	2	2	3	3	87	513	261	1539	CoherentMotion_C#v1	1	500
549	1	5	51	2	2	3	3	312	288	936	864	CoherentMotion_C#v1	1	500
576	1	4	42	2	2	3	3	256	344	768	1032	CoherentMotion_C#v1	1	500
675	1	4	42	0	0	3	3	256	344	768	1032	CoherentMotion_C#v1	1	500
600	1	7	70	1	1	3	3	424	176	1272	528	CoherentMotion_C#v1	1	500
525	0	0	5	0	3	3	3	31	569	93	1707	CoherentMotion_C#v1	1	500
577	1	3	33	1	1	3	3	199	401	597	1203	CoherentMotion_C#v1	1	500
645	0	0	5	2	0	3	3	31	569	93	1707	CoherentMotion_C#v1	1	500
817	0	3	33	0	2	3	3	199	401	597	1203	CoherentMotion_C#v1	1	500
620	1	7	70	2	2	3	3	424	176	1272	528	CoherentMotion_C#v1	1	500
1125	0	0	5	1	3	3	3	31	569	93	1707	CoherentMotion_C#v1	1	500
555	1	7	70	1	1	3	3	424	176	1272	528	CoherentMotion_C#v1	1	500
685	1	5	51	0	0	3	3	312	288	936	864	CoherentMotion_C#v1	1	500
544	0	2	23	0	1	3	3	143	457	429	1371	CoherentMotion_C#v1	1	500
3363	0	1	14	2	3	3	3	87	513	261	1539	CoherentMotion_C#v1	1	500
642	1	1	14	1	1	3	3	87	513	261	1539	CoherentMotion_C#v1	1	500
627	1	5	51	3	3	3	3	312	288	936	864	CoherentMotion_C#v1	1	500
699	1	5	51	0	0	3	3	312	288	936	864	CoherentMotion_C#v1	1	500
545	1	7	70	3	3	3	3	424	176	1272	528	CoherentMotion_C#v1	1	500
581	1	4	42	0	0	3	3	256	344	768	1032	CoherentMotion_C#v1	1	500
713	0	1	14	3	1	3	3	87	513	261	1539	CoherentMotion_C#v1	1	500
680	1	2	23	1	1	3	3	143	457	429	1371	CoherentMotion_C#v1	1	500
763	0	0	5	2	1	3	3	31	569	93	1707	CoherentMotion_C#v1	1	500
1119	1	7	70	0	0	3	3	424	176	1272	528	CoherentMotion_C#v1	1	500
669	1	6	61	2	2	3	3	368	232	1104	696	CoherentMotion_C#v1	1	500
639	1	1	14	1	1	3	3	87	513	261	1539	CoherentMotion_C#v1	1	500
581	1	7	70	2	2	3	3	424	176	1272	528	CoherentMotion_C#v1	1	500
557	1	4	42	3	3	3	3	256	344	768	1032	CoherentMotion_C#v1	1	500
682	1	4	42	1	1	3	3	256	344	768	1032	CoherentMotion_C#v1	1	500
560	1	2	23	0	0	3	3	143	457	429	1371	CoherentMotion_C#v1	1	500
692	0	0	5	0	1	3	3	31	569	93	1707	CoherentMotion_C#v1	1	500
707	1	3	33	1	1	3	3	199	401	597	1203	CoherentMotion_C#v1	1	500
730	1	7	70	3	3	3	3	424	176	1272	528	CoherentMotion_C#v1	1	500
577	1	4	42	1	1	3	3	256	344	768	1032	CoherentMotion_C#v1	1	500
549	0	4	42	1	3	3	3	256	344	768	1032	CoherentMotion_C#v1	1	500
657	1	7	70	2	2	3	3	424	176	1272	528	CoherentMotion_C#v1	1	500
751	1	2	23	0	0	3	3	143	457	429	1371	CoherentMotion_C#v1	1	500
578	1	4	42	2	2	3	3	256	344	768	1032	CoherentMotion_C#v1	1	500
566	1	0	5	2	2	3	3	31	569	93	1707	CoherentMotion_C#v1	1	500
717	0	0	5	3	1	3	3	31	569	93	1707	CoherentMotion_C#v1	1	500
604	1	3	33	0	0	3	3	199	401	597	1203	CoherentMotion_C#v1	1	500
593	1	3	33	3	3	3	3	199	401	597	1203	CoherentMotion_C#v1	1	500
588	1	0	5	1	1	3	3	31	569	93	1707	CoherentMotion_C#v1	1	500
525	0	1	14	2	0	3	3	87	513	261	1539	CoherentMotion_C#v1	1	500
668	1	4	42	0	0	3	3	256	344	768	1032	CoherentMotion_C#v1	1	500
592	0	2	23	2	0	3	3	143	457	429	1371	CoherentMotion_C#v1	1	500
524	0	7	70	2	3	3	3	424	176	1272	528	CoherentMotion_C#v1	1	500
688	1	6	61	2	2	3	3	368	232	1104	696	CoherentMotion_C#v1	1	500
629	1	6	61	0	0	3	3	368	232	1104	696	CoherentMotion_C#v1	1	500
538	1	4	42	3	3	3	3	256	344	768	1032	CoherentMotion_C#v1	1	500
590	1	7	70	0	0	3	3	424	176	1272	528	CoherentMotion_C#v1	1	500
561	1	7	70	0	0	3	3	424	176	1272	528	CoherentMotion_C#v1	1	500
581	0	2	23	2	0	3	3	143	457	429	1371	CoherentMotion_C#v1	1	500
601	1	7	70	1	1	3	3	424	176	1272	528	CoherentMotion_C#v1	1	500
1693	1	7	70	3	3	3	3	424	176	1272	528	CoherentMotion_C#v1	1	500
918	1	2	23	2	2	3	3	143	457	429	1371	CoherentMotion_C#v1	1	500
786	1	2	23	1	1	3	3	143	457	429	1371	CoherentMotion_C#v1	1	500
652	1	4	42	2	2	3	3	256	344	768	1032	CoherentMotion_C#v1	1	500
1000	0	2	23	0	1	3	3	143	457	429	1371	CoherentMotion_C#v1	1	500
815	1	6	61	0	0	3	3	368	232	1104	696	CoherentMotion_C#v1	1	500
680	1	4	42	3	3	3	3	256	344	768	1032	CoherentMotion_C#v1	1	500
1104	1	3	33	1	1	3	3	199	401	597	1203	CoherentMotion_C#v1	1	500
577	1	2	23	1	1	3	3	143	457	429	1371	CoherentMotion_C#v1	1	500
629	1	5	51	3	3	3	3	312	288	936	864	CoherentMotion_C#v1	1	500
