# Supplementary material for: The Leuven Embedded Figures Test (L-EFT): measuring perception, intelligence or executive function?
Source: PeerJ. 2018 Mar 26;6:e4524. doi: 10.7717/peerj.4524 (PMC5875396; doi:10.7717/peerj.4524)
Supplement: Supplemental Information 9 [file peerj-06-4524-s009.zip › Study 1/CoherentMotion/122080CoherentMotion.csv]

ReactionTime	Accuracy	CoherenceLevel	CoherenceValue	StimDirection	RespDirection	G_MeanCoherentSpeed	G_MeanRandomSpeed	TotalCoherent	TotalRandom	TotalCoherentSpeed	TotalRandomSpeed	TestID	MainPrac	MotionDuration
9602	1	6	61	3	3	3	3	368	232	1104	696	CoherentMotion_C#v1	0	1000
3248	1	5	51	2	2	3	3	312	288	936	864	CoherentMotion_C#v1	0	1000
1519	0	4	42	3	1	3	3	256	344	768	1032	CoherentMotion_C#v1	0	1000
6444	1	1	14	2	2	3	3	87	513	261	1539	CoherentMotion_C#v1	0	1000
1024	1	6	61	0	0	3	3	368	232	1104	696	CoherentMotion_C#v1	0	1000
4549	1	7	70	1	1	3	3	424	176	1272	528	CoherentMotion_C#v1	0	1000
1576	1	6	61	2	2	3	3	368	232	1104	696	CoherentMotion_C#v1	0	1000
2948	0	0	5	2	0	3	3	31	569	93	1707	CoherentMotion_C#v1	0	1000
1878	0	3	33	3	1	3	3	199	401	597	1203	CoherentMotion_C#v1	0	1000
1596	0	5	51	1	0	3	3	312	288	936	864	CoherentMotion_C#v1	0	1000
3858	1	5	51	0	0	3	3	312	288	936	864	CoherentMotion_C#v1	0	1000
1426	0	3	33	3	2	3	3	199	401	597	1203	CoherentMotion_C#v1	0	1000
3492	1	6	61	0	0	3	3	368	232	1104	696	CoherentMotion_C#v1	0	1000
1354	1	7	70	3	3	3	3	424	176	1272	528	CoherentMotion_C#v1	0	1000
2538	0	3	33	0	2	3	3	199	401	597	1203	CoherentMotion_C#v1	0	1000
1528	0	0	5	1	3	3	3	31	569	93	1707	CoherentMotion_C#v1	0	1000
1532	0	0	5	2	1	3	3	31	569	93	1707	CoherentMotion_C#v1	0	1000
2701	1	7	70	2	2	3	3	424	176	1272	528	CoherentMotion_C#v1	0	1000
1467	1	2	23	3	3	3	3	143	457	429	1371	CoherentMotion_C#v1	0	1000
2877	0	6	61	0	3	3	3	368	232	1104	696	CoherentMotion_C#v1	0	1000
1035	1	6	61	0	0	3	3	368	232	1104	696	CoherentMotion_C#v1	0	1000
1024	1	6	61	1	1	3	3	368	232	1104	696	CoherentMotion_C#v1	0	1000
4744	1	3	33	1	1	3	3	199	401	597	1203	CoherentMotion_C#v1	0	1000
1323	1	1	14	1	1	3	3	87	513	261	1539	CoherentMotion_C#v1	0	1000
3623	1	6	61	3	3	3	3	368	232	1104	696	CoherentMotion_C#v1	0	1000
1459	1	3	33	0	0	3	3	199	401	597	1203	CoherentMotion_C#v1	0	1000
1094	0	0	5	3	1	3	3	31	569	93	1707	CoherentMotion_C#v1	0	1000
1430	0	2	23	0	1	3	3	143	457	429	1371	CoherentMotion_C#v1	0	1000
1213	1	2	23	1	1	3	3	143	457	429	1371	CoherentMotion_C#v1	0	1000
1180	1	7	70	0	0	3	3	424	176	1272	528	CoherentMotion_C#v1	0	1000
1123	0	2	23	0	1	3	3	143	457	429	1371	CoherentMotion_C#v1	0	1000
3632	1	6	61	3	3	3	3	368	232	1104	696	CoherentMotion_C#v1	0	1000
1876	0	6	61	1	3	3	3	368	232	1104	696	CoherentMotion_C#v1	0	1000
2513	1	6	61	1	1	3	3	368	232	1104	696	CoherentMotion_C#v1	0	1000
1759	1	0	5	1	1	3	3	31	569	93	1707	CoherentMotion_C#v1	0	1000
1325	0	1	14	3	0	3	3	87	513	261	1539	CoherentMotion_C#v1	0	1000
1454	1	0	5	3	3	3	3	31	569	93	1707	CoherentMotion_C#v1	0	1000
1509	0	5	51	0	2	3	3	312	288	936	864	CoherentMotion_C#v1	0	1000
1733	1	5	51	1	1	3	3	312	288	936	864	CoherentMotion_C#v1	0	1000
1182	0	0	5	2	1	3	3	31	569	93	1707	CoherentMotion_C#v1	0	1000
1178	1	7	70	3	3	3	3	424	176	1272	528	CoherentMotion_C#v1	0	1000
2798	1	5	51	0	0	3	3	312	288	936	864	CoherentMotion_C#v1	0	1000
1536	0	0	5	1	3	3	3	31	569	93	1707	CoherentMotion_C#v1	0	1000
1293	0	0	5	3	0	3	3	31	569	93	1707	CoherentMotion_C#v1	0	1000
1291	1	5	51	1	1	3	3	312	288	936	864	CoherentMotion_C#v1	0	1000
1210	1	7	70	2	2	3	3	424	176	1272	528	CoherentMotion_C#v1	0	1000
1406	0	0	5	2	0	3	3	31	569	93	1707	CoherentMotion_C#v1	0	1000
1359	1	5	51	1	1	3	3	312	288	936	864	CoherentMotion_C#v1	0	1000
1263	1	7	70	2	2	3	3	424	176	1272	528	CoherentMotion_C#v1	0	1000
1226	1	6	61	0	0	3	3	368	232	1104	696	CoherentMotion_C#v1	0	1000
1176	1	7	70	0	0	3	3	424	176	1272	528	CoherentMotion_C#v1	0	1000
1340	1	5	51	0	0	3	3	312	288	936	864	CoherentMotion_C#v1	0	1000
1635	0	5	51	2	0	3	3	312	288	936	864	CoherentMotion_C#v1	0	1000
1337	1	3	33	1	1	3	3	199	401	597	1203	CoherentMotion_C#v1	0	1000
1184	1	4	42	2	2	3	3	256	344	768	1032	CoherentMotion_C#v1	0	1000
1237	1	5	51	1	1	3	3	312	288	936	864	CoherentMotion_C#v1	0	1000
1440	1	3	33	3	3	3	3	199	401	597	1203	CoherentMotion_C#v1	0	1000
1554	1	4	42	2	2	3	3	256	344	768	1032	CoherentMotion_C#v1	0	1000
1310	1	2	23	1	1	3	3	143	457	429	1371	CoherentMotion_C#v1	0	1000
1429	0	3	33	2	1	3	3	199	401	597	1203	CoherentMotion_C#v1	0	1000
1254	1	5	51	1	1	3	3	312	288	936	864	CoherentMotion_C#v1	0	1000
1024	0	0	5	0	3	3	3	31	569	93	1707	CoherentMotion_C#v1	0	1000
1284	1	2	23	0	0	3	3	143	457	429	1371	CoherentMotion_C#v1	0	1000
1272	1	4	42	3	3	3	3	256	344	768	1032	CoherentMotion_C#v1	0	1000
1226	1	0	5	0	0	3	3	31	569	93	1707	CoherentMotion_C#v1	0	1000
1241	1	4	42	2	2	3	3	256	344	768	1032	CoherentMotion_C#v1	0	1000
1134	1	5	51	1	1	3	3	312	288	936	864	CoherentMotion_C#v1	0	1000
1026	0	0	5	0	1	3	3	31	569	93	1707	CoherentMotion_C#v1	0	1000
1360	1	2	23	0	0	3	3	143	457	429	1371	CoherentMotion_C#v1	0	1000
1248	1	6	61	0	0	3	3	368	232	1104	696	CoherentMotion_C#v1	0	1000
1573	0	2	23	1	3	3	3	143	457	429	1371	CoherentMotion_C#v1	0	1000
1422	0	3	33	3	2	3	3	199	401	597	1203	CoherentMotion_C#v1	0	1000
1291	0	2	23	3	1	3	3	143	457	429	1371	CoherentMotion_C#v1	0	1000
1354	0	0	5	0	1	3	3	31	569	93	1707	CoherentMotion_C#v1	0	1000
1186	1	5	51	2	2	3	3	312	288	936	864	CoherentMotion_C#v1	0	1000
1662	0	0	5	1	0	3	3	31	569	93	1707	CoherentMotion_C#v1	0	1000
1302	1	6	61	2	2	3	3	368	232	1104	696	CoherentMotion_C#v1	0	1000
1024	0	2	23	0	1	3	3	143	457	429	1371	CoherentMotion_C#v1	0	1000
1364	0	3	33	0	3	3	3	199	401	597	1203	CoherentMotion_C#v1	0	1000
1226	1	4	42	1	1	3	3	256	344	768	1032	CoherentMotion_C#v1	0	1000
881	1	0	5	1	1	3	3	31	569	93	1707	CoherentMotion_C#v1	1	500
668	1	2	23	1	1	3	3	143	457	429	1371	CoherentMotion_C#v1	1	500
799	1	7	70	3	3	3	3	424	176	1272	528	CoherentMotion_C#v1	1	500
788	0	1	14	0	3	3	3	87	513	261	1539	CoherentMotion_C#v1	1	500
741	1	3	33	1	1	3	3	199	401	597	1203	CoherentMotion_C#v1	1	500
758	1	6	61	3	3	3	3	368	232	1104	696	CoherentMotion_C#v1	1	500
615	1	7	70	3	3	3	3	424	176	1272	528	CoherentMotion_C#v1	1	500
852	0	3	33	2	1	3	3	199	401	597	1203	CoherentMotion_C#v1	1	500
863	1	0	5	3	3	3	3	31	569	93	1707	CoherentMotion_C#v1	1	500
770	1	3	33	0	0	3	3	199	401	597	1203	CoherentMotion_C#v1	1	500
803	0	4	42	0	2	3	3	256	344	768	1032	CoherentMotion_C#v1	1	500
1847	0	6	61	3	1	3	3	368	232	1104	696	CoherentMotion_C#v1	1	500
736	1	6	61	0	0	3	3	368	232	1104	696	CoherentMotion_C#v1	1	500
792	1	4	42	3	3	3	3	256	344	768	1032	CoherentMotion_C#v1	1	500
665	1	0	5	3	3	3	3	31	569	93	1707	CoherentMotion_C#v1	1	500
815	0	0	5	1	0	3	3	31	569	93	1707	CoherentMotion_C#v1	1	500
753	1	5	51	0	0	3	3	312	288	936	864	CoherentMotion_C#v1	1	500
857	0	3	33	1	3	3	3	199	401	597	1203	CoherentMotion_C#v1	1	500
860	1	2	23	2	2	3	3	143	457	429	1371	CoherentMotion_C#v1	1	500
766	1	3	33	2	2	3	3	199	401	597	1203	CoherentMotion_C#v1	1	500
807	1	2	23	3	3	3	3	143	457	429	1371	CoherentMotion_C#v1	1	500
743	1	3	33	3	3	3	3	199	401	597	1203	CoherentMotion_C#v1	1	500
728	1	1	14	3	3	3	3	87	513	261	1539	CoherentMotion_C#v1	1	500
675	1	5	51	0	0	3	3	312	288	936	864	CoherentMotion_C#v1	1	500
702	0	1	14	3	2	3	3	87	513	261	1539	CoherentMotion_C#v1	1	500
660	1	6	61	1	1	3	3	368	232	1104	696	CoherentMotion_C#v1	1	500
650	1	5	51	0	0	3	3	312	288	936	864	CoherentMotion_C#v1	1	500
887	1	1	14	3	3	3	3	87	513	261	1539	CoherentMotion_C#v1	1	500
652	1	2	23	3	3	3	3	143	457	429	1371	CoherentMotion_C#v1	1	500
778	1	0	5	3	3	3	3	31	569	93	1707	CoherentMotion_C#v1	1	500
723	1	7	70	2	2	3	3	424	176	1272	528	CoherentMotion_C#v1	1	500
722	1	4	42	1	1	3	3	256	344	768	1032	CoherentMotion_C#v1	1	500
698	1	4	42	3	3	3	3	256	344	768	1032	CoherentMotion_C#v1	1	500
663	1	6	61	3	3	3	3	368	232	1104	696	CoherentMotion_C#v1	1	500
615	1	4	42	0	0	3	3	256	344	768	1032	CoherentMotion_C#v1	1	500
611	1	7	70	1	1	3	3	424	176	1272	528	CoherentMotion_C#v1	1	500
696	1	1	14	3	3	3	3	87	513	261	1539	CoherentMotion_C#v1	1	500
636	1	4	42	1	1	3	3	256	344	768	1032	CoherentMotion_C#v1	1	500
573	1	5	51	0	0	3	3	312	288	936	864	CoherentMotion_C#v1	1	500
729	1	0	5	3	3	3	3	31	569	93	1707	CoherentMotion_C#v1	1	500
734	1	0	5	3	3	3	3	31	569	93	1707	CoherentMotion_C#v1	1	500
689	1	5	51	0	0	3	3	312	288	936	864	CoherentMotion_C#v1	1	500
630	1	6	61	1	1	3	3	368	232	1104	696	CoherentMotion_C#v1	1	500
659	0	1	14	1	3	3	3	87	513	261	1539	CoherentMotion_C#v1	1	500
648	1	7	70	1	1	3	3	424	176	1272	528	CoherentMotion_C#v1	1	500
646	1	7	70	3	3	3	3	424	176	1272	528	CoherentMotion_C#v1	1	500
731	1	6	61	1	1	3	3	368	232	1104	696	CoherentMotion_C#v1	1	500
632	0	5	51	1	3	3	3	312	288	936	864	CoherentMotion_C#v1	1	500
944	1	4	42	3	3	3	3	256	344	768	1032	CoherentMotion_C#v1	1	500
767	1	2	23	3	3	3	3	143	457	429	1371	CoherentMotion_C#v1	1	500
688	1	5	51	0	0	3	3	312	288	936	864	CoherentMotion_C#v1	1	500
670	1	4	42	0	0	3	3	256	344	768	1032	CoherentMotion_C#v1	1	500
675	1	6	61	1	1	3	3	368	232	1104	696	CoherentMotion_C#v1	1	500
666	0	5	51	1	3	3	3	312	288	936	864	CoherentMotion_C#v1	1	500
823	0	1	14	2	3	3	3	87	513	261	1539	CoherentMotion_C#v1	1	500
746	1	6	61	0	0	3	3	368	232	1104	696	CoherentMotion_C#v1	1	500
690	1	5	51	0	0	3	3	312	288	936	864	CoherentMotion_C#v1	1	500
709	1	5	51	0	0	3	3	312	288	936	864	CoherentMotion_C#v1	1	500
945	1	2	23	1	1	3	3	143	457	429	1371	CoherentMotion_C#v1	1	500
950	0	0	5	0	3	3	3	31	569	93	1707	CoherentMotion_C#v1	1	500
835	1	4	42	3	3	3	3	256	344	768	1032	CoherentMotion_C#v1	1	500
813	0	3	33	1	3	3	3	199	401	597	1203	CoherentMotion_C#v1	1	500
631	0	6	61	3	1	3	3	368	232	1104	696	CoherentMotion_C#v1	1	500
794	1	2	23	0	0	3	3	143	457	429	1371	CoherentMotion_C#v1	1	500
981	0	2	23	1	3	3	3	143	457	429	1371	CoherentMotion_C#v1	1	500
947	0	3	33	3	1	3	3	199	401	597	1203	CoherentMotion_C#v1	1	500
1417	1	4	42	3	3	3	3	256	344	768	1032	CoherentMotion_C#v1	1	500
702	1	4	42	0	0	3	3	256	344	768	1032	CoherentMotion_C#v1	1	500
709	0	2	23	1	3	3	3	143	457	429	1371	CoherentMotion_C#v1	1	500
881	1	1	14	1	1	3	3	87	513	261	1539	CoherentMotion_C#v1	1	500
676	1	7	70	0	0	3	3	424	176	1272	528	CoherentMotion_C#v1	1	500
730	1	4	42	2	2	3	3	256	344	768	1032	CoherentMotion_C#v1	1	500
760	1	5	51	3	3	3	3	312	288	936	864	CoherentMotion_C#v1	1	500
921	0	0	5	1	3	3	3	31	569	93	1707	CoherentMotion_C#v1	1	500
1021	1	3	33	0	0	3	3	199	401	597	1203	CoherentMotion_C#v1	1	500
885	0	4	42	3	1	3	3	256	344	768	1032	CoherentMotion_C#v1	1	500
1137	1	3	33	2	2	3	3	199	401	597	1203	CoherentMotion_C#v1	1	500
754	1	7	70	1	1	3	3	424	176	1272	528	CoherentMotion_C#v1	1	500
740	1	5	51	2	2	3	3	312	288	936	864	CoherentMotion_C#v1	1	500
676	1	6	61	3	3	3	3	368	232	1104	696	CoherentMotion_C#v1	1	500
634	0	3	33	0	2	3	3	199	401	597	1203	CoherentMotion_C#v1	1	500
757	1	5	51	3	3	3	3	312	288	936	864	CoherentMotion_C#v1	1	500
663	1	5	51	3	3	3	3	312	288	936	864	CoherentMotion_C#v1	1	500
1285	0	3	33	1	0	3	3	199	401	597	1203	CoherentMotion_C#v1	1	500
786	1	2	23	0	0	3	3	143	457	429	1371	CoherentMotion_C#v1	1	500
677	1	6	61	1	1	3	3	368	232	1104	696	CoherentMotion_C#v1	1	500
659	0	0	5	2	3	3	3	31	569	93	1707	CoherentMotion_C#v1	1	500
929	1	4	42	0	0	3	3	256	344	768	1032	CoherentMotion_C#v1	1	500
717	1	4	42	3	3	3	3	256	344	768	1032	CoherentMotion_C#v1	1	500
692	1	5	51	2	2	3	3	312	288	936	864	CoherentMotion_C#v1	1	500
819	0	0	5	3	1	3	3	31	569	93	1707	CoherentMotion_C#v1	1	500
813	0	2	23	1	3	3	3	143	457	429	1371	CoherentMotion_C#v1	1	500
719	1	2	23	1	1	3	3	143	457	429	1371	CoherentMotion_C#v1	1	500
718	1	5	51	2	2	3	3	312	288	936	864	CoherentMotion_C#v1	1	500
933	1	5	51	3	3	3	3	312	288	936	864	CoherentMotion_C#v1	1	500
747	1	4	42	2	2	3	3	256	344	768	1032	CoherentMotion_C#v1	1	500
763	0	1	14	3	1	3	3	87	513	261	1539	CoherentMotion_C#v1	1	500
724	0	7	70	2	3	3	3	424	176	1272	528	CoherentMotion_C#v1	1	500
755	1	7	70	2	2	3	3	424	176	1272	528	CoherentMotion_C#v1	1	500
684	1	6	61	2	2	3	3	368	232	1104	696	CoherentMotion_C#v1	1	500
817	0	2	23	0	2	3	3	143	457	429	1371	CoherentMotion_C#v1	1	500
684	1	4	42	2	2	3	3	256	344	768	1032	CoherentMotion_C#v1	1	500
668	1	2	23	0	0	3	3	143	457	429	1371	CoherentMotion_C#v1	1	500
650	1	5	51	2	2	3	3	312	288	936	864	CoherentMotion_C#v1	1	500
879	1	2	23	1	1	3	3	143	457	429	1371	CoherentMotion_C#v1	1	500
793	1	2	23	2	2	3	3	143	457	429	1371	CoherentMotion_C#v1	1	500
740	1	7	70	1	1	3	3	424	176	1272	528	CoherentMotion_C#v1	1	500
615	1	4	42	0	0	3	3	256	344	768	1032	CoherentMotion_C#v1	1	500
736	0	0	5	3	2	3	3	31	569	93	1707	CoherentMotion_C#v1	1	500
736	0	0	5	3	1	3	3	31	569	93	1707	CoherentMotion_C#v1	1	500
772	0	3	33	3	0	3	3	199	401	597	1203	CoherentMotion_C#v1	1	500
665	0	7	70	1	2	3	3	424	176	1272	528	CoherentMotion_C#v1	1	500
583	1	4	42	1	1	3	3	256	344	768	1032	CoherentMotion_C#v1	1	500
659	1	1	14	3	3	3	3	87	513	261	1539	CoherentMotion_C#v1	1	500
630	1	6	61	3	3	3	3	368	232	1104	696	CoherentMotion_C#v1	1	500
823	0	0	5	1	3	3	3	31	569	93	1707	CoherentMotion_C#v1	1	500
680	1	7	70	3	3	3	3	424	176	1272	528	CoherentMotion_C#v1	1	500
670	1	7	70	1	1	3	3	424	176	1272	528	CoherentMotion_C#v1	1	500
941	1	3	33	2	2	3	3	199	401	597	1203	CoherentMotion_C#v1	1	500
702	0	2	23	3	0	3	3	143	457	429	1371	CoherentMotion_C#v1	1	500
733	1	7	70	3	3	3	3	424	176	1272	528	CoherentMotion_C#v1	1	500
622	1	7	70	1	1	3	3	424	176	1272	528	CoherentMotion_C#v1	1	500
658	1	4	42	3	3	3	3	256	344	768	1032	CoherentMotion_C#v1	1	500
820	0	1	14	1	0	3	3	87	513	261	1539	CoherentMotion_C#v1	1	500
983	1	0	5	1	1	3	3	31	569	93	1707	CoherentMotion_C#v1	1	500
788	0	2	23	0	1	3	3	143	457	429	1371	CoherentMotion_C#v1	1	500
748	1	1	14	3	3	3	3	87	513	261	1539	CoherentMotion_C#v1	1	500
1141	0	2	23	1	3	3	3	143	457	429	1371	CoherentMotion_C#v1	1	500
806	0	3	33	3	1	3	3	199	401	597	1203	CoherentMotion_C#v1	1	500
871	0	2	23	1	3	3	3	143	457	429	1371	CoherentMotion_C#v1	1	500
779	1	5	51	1	1	3	3	312	288	936	864	CoherentMotion_C#v1	1	500
589	1	1	14	3	3	3	3	87	513	261	1539	CoherentMotion_C#v1	1	500
640	1	6	61	0	0	3	3	368	232	1104	696	CoherentMotion_C#v1	1	500
709	1	6	61	0	0	3	3	368	232	1104	696	CoherentMotion_C#v1	1	500
1198	1	7	70	2	2	3	3	424	176	1272	528	CoherentMotion_C#v1	1	500
705	1	3	33	0	0	3	3	199	401	597	1203	CoherentMotion_C#v1	1	500
967	0	0	5	0	1	3	3	31	569	93	1707	CoherentMotion_C#v1	1	500
781	0	1	14	2	1	3	3	87	513	261	1539	CoherentMotion_C#v1	1	500
685	1	6	61	1	1	3	3	368	232	1104	696	CoherentMotion_C#v1	1	500
600	1	5	51	3	3	3	3	312	288	936	864	CoherentMotion_C#v1	1	500
896	0	2	23	0	2	3	3	143	457	429	1371	CoherentMotion_C#v1	1	500
724	1	0	5	1	1	3	3	31	569	93	1707	CoherentMotion_C#v1	1	500
648	1	2	23	1	1	3	3	143	457	429	1371	CoherentMotion_C#v1	1	500
664	1	6	61	3	3	3	3	368	232	1104	696	CoherentMotion_C#v1	1	500
687	0	1	14	0	1	3	3	87	513	261	1539	CoherentMotion_C#v1	1	500
927	1	1	14	2	2	3	3	87	513	261	1539	CoherentMotion_C#v1	1	500
618	1	5	51	1	1	3	3	312	288	936	864	CoherentMotion_C#v1	1	500
647	0	1	14	0	2	3	3	87	513	261	1539	CoherentMotion_C#v1	1	500
684	1	3	33	3	3	3	3	199	401	597	1203	CoherentMotion_C#v1	1	500
595	1	6	61	1	1	3	3	368	232	1104	696	CoherentMotion_C#v1	1	500
703	0	3	33	1	3	3	3	199	401	597	1203	CoherentMotion_C#v1	1	500
607	1	6	61	1	1	3	3	368	232	1104	696	CoherentMotion_C#v1	1	500
611	1	7	70	0	0	3	3	424	176	1272	528	CoherentMotion_C#v1	1	500
672	1	7	70	0	0	3	3	424	176	1272	528	CoherentMotion_C#v1	1	500
1077	0	2	23	0	1	3	3	143	457	429	1371	CoherentMotion_C#v1	1	500
757	1	3	33	1	1	3	3	199	401	597	1203	CoherentMotion_C#v1	1	500
1294	1	4	42	2	2	3	3	256	344	768	1032	CoherentMotion_C#v1	1	500
667	1	5	51	3	3	3	3	312	288	936	864	CoherentMotion_C#v1	1	500
811	0	1	14	0	2	3	3	87	513	261	1539	CoherentMotion_C#v1	1	500
806	1	2	23	2	2	3	3	143	457	429	1371	CoherentMotion_C#v1	1	500
630	1	6	61	3	3	3	3	368	232	1104	696	CoherentMotion_C#v1	1	500
668	1	5	51	0	0	3	3	312	288	936	864	CoherentMotion_C#v1	1	500
667	1	4	42	2	2	3	3	256	344	768	1032	CoherentMotion_C#v1	1	500
638	1	3	33	0	0	3	3	199	401	597	1203	CoherentMotion_C#v1	1	500
589	0	0	5	0	2	3	3	31	569	93	1707	CoherentMotion_C#v1	1	500
617	1	2	23	3	3	3	3	143	457	429	1371	CoherentMotion_C#v1	1	500
543	0	1	14	1	3	3	3	87	513	261	1539	CoherentMotion_C#v1	1	500
737	1	7	70	0	0	3	3	424	176	1272	528	CoherentMotion_C#v1	1	500
840	1	5	51	3	3	3	3	312	288	936	864	CoherentMotion_C#v1	1	500
659	1	7	70	2	2	3	3	424	176	1272	528	CoherentMotion_C#v1	1	500
729	1	3	33	2	2	3	3	199	401	597	1203	CoherentMotion_C#v1	1	500
640	1	3	33	2	2	3	3	199	401	597	1203	CoherentMotion_C#v1	1	500
638	1	0	5	2	2	3	3	31	569	93	1707	CoherentMotion_C#v1	1	500
747	0	0	5	3	1	3	3	31	569	93	1707	CoherentMotion_C#v1	1	500
731	1	7	70	1	1	3	3	424	176	1272	528	CoherentMotion_C#v1	1	500
697	0	1	14	0	2	3	3	87	513	261	1539	CoherentMotion_C#v1	1	500
553	0	3	33	2	0	3	3	199	401	597	1203	CoherentMotion_C#v1	1	500
540	1	2	23	2	2	3	3	143	457	429	1371	CoherentMotion_C#v1	1	500
599	1	6	61	2	2	3	3	368	232	1104	696	CoherentMotion_C#v1	1	500
546	1	3	33	2	2	3	3	199	401	597	1203	CoherentMotion_C#v1	1	500
638	0	1	14	1	2	3	3	87	513	261	1539	CoherentMotion_C#v1	1	500
643	1	4	42	2	2	3	3	256	344	768	1032	CoherentMotion_C#v1	1	500
524	1	1	14	2	2	3	3	87	513	261	1539	CoherentMotion_C#v1	1	500
684	1	0	5	2	2	3	3	31	569	93	1707	CoherentMotion_C#v1	1	500
595	1	6	61	2	2	3	3	368	232	1104	696	CoherentMotion_C#v1	1	500
1015	0	1	14	3	0	3	3	87	513	261	1539	CoherentMotion_C#v1	1	500
654	1	7	70	2	2	3	3	424	176	1272	528	CoherentMotion_C#v1	1	500
795	0	1	14	1	2	3	3	87	513	261	1539	CoherentMotion_C#v1	1	500
683	0	1	14	1	2	3	3	87	513	261	1539	CoherentMotion_C#v1	1	500
727	0	5	51	0	2	3	3	312	288	936	864	CoherentMotion_C#v1	1	500
673	1	7	70	1	1	3	3	424	176	1272	528	CoherentMotion_C#v1	1	500
1000	0	0	5	1	0	3	3	31	569	93	1707	CoherentMotion_C#v1	1	500
614	1	5	51	0	0	3	3	312	288	936	864	CoherentMotion_C#v1	1	500
755	1	1	14	2	2	3	3	87	513	261	1539	CoherentMotion_C#v1	1	500
684	0	0	5	0	2	3	3	31	569	93	1707	CoherentMotion_C#v1	1	500
834	1	3	33	1	1	3	3	199	401	597	1203	CoherentMotion_C#v1	1	500
605	1	4	42	3	3	3	3	256	344	768	1032	CoherentMotion_C#v1	1	500
657	1	6	61	3	3	3	3	368	232	1104	696	CoherentMotion_C#v1	1	500
773	0	1	14	2	1	3	3	87	513	261	1539	CoherentMotion_C#v1	1	500
893	0	1	14	0	2	3	3	87	513	261	1539	CoherentMotion_C#v1	1	500
723	1	4	42	3	3	3	3	256	344	768	1032	CoherentMotion_C#v1	1	500
760	1	4	42	0	0	3	3	256	344	768	1032	CoherentMotion_C#v1	1	500
713	1	7	70	3	3	3	3	424	176	1272	528	CoherentMotion_C#v1	1	500
553	0	1	14	0	3	3	3	87	513	261	1539	CoherentMotion_C#v1	1	500
747	1	5	51	2	2	3	3	312	288	936	864	CoherentMotion_C#v1	1	500
708	0	7	70	3	2	3	3	424	176	1272	528	CoherentMotion_C#v1	1	500
1970	0	2	23	1	0	3	3	143	457	429	1371	CoherentMotion_C#v1	1	500
706	1	6	61	0	0	3	3	368	232	1104	696	CoherentMotion_C#v1	1	500
834	1	5	51	0	0	3	3	312	288	936	864	CoherentMotion_C#v1	1	500
756	1	2	23	2	2	3	3	143	457	429	1371	CoherentMotion_C#v1	1	500
568	1	5	51	0	0	3	3	312	288	936	864	CoherentMotion_C#v1	1	500
600	1	7	70	3	3	3	3	424	176	1272	528	CoherentMotion_C#v1	1	500
797	1	1	14	2	2	3	3	87	513	261	1539	CoherentMotion_C#v1	1	500
630	1	7	70	0	0	3	3	424	176	1272	528	CoherentMotion_C#v1	1	500
659	1	3	33	1	1	3	3	199	401	597	1203	CoherentMotion_C#v1	1	500
585	1	5	51	1	1	3	3	312	288	936	864	CoherentMotion_C#v1	1	500
587	1	6	61	3	3	3	3	368	232	1104	696	CoherentMotion_C#v1	1	500
816	1	2	23	1	1	3	3	143	457	429	1371	CoherentMotion_C#v1	1	500
602	1	6	61	2	2	3	3	368	232	1104	696	CoherentMotion_C#v1	1	500
685	1	5	51	0	0	3	3	312	288	936	864	CoherentMotion_C#v1	1	500
812	1	0	5	2	2	3	3	31	569	93	1707	CoherentMotion_C#v1	1	500
622	1	7	70	1	1	3	3	424	176	1272	528	CoherentMotion_C#v1	1	500
660	1	6	61	0	0	3	3	368	232	1104	696	CoherentMotion_C#v1	1	500
697	0	3	33	3	2	3	3	199	401	597	1203	CoherentMotion_C#v1	1	500
672	1	7	70	0	0	3	3	424	176	1272	528	CoherentMotion_C#v1	1	500
638	1	6	61	3	3	3	3	368	232	1104	696	CoherentMotion_C#v1	1	500
610	1	7	70	1	1	3	3	424	176	1272	528	CoherentMotion_C#v1	1	500
823	0	2	23	0	2	3	3	143	457	429	1371	CoherentMotion_C#v1	1	500
637	1	4	42	0	0	3	3	256	344	768	1032	CoherentMotion_C#v1	1	500
690	1	7	70	0	0	3	3	424	176	1272	528	CoherentMotion_C#v1	1	500
628	1	4	42	3	3	3	3	256	344	768	1032	CoherentMotion_C#v1	1	500
727	1	5	51	2	2	3	3	312	288	936	864	CoherentMotion_C#v1	1	500
672	0	3	33	1	2	3	3	199	401	597	1203	CoherentMotion_C#v1	1	500
631	1	6	61	2	2	3	3	368	232	1104	696	CoherentMotion_C#v1	1	500
713	1	1	14	2	2	3	3	87	513	261	1539	CoherentMotion_C#v1	1	500
677	1	4	42	0	0	3	3	256	344	768	1032	CoherentMotion_C#v1	1	500
706	1	3	33	2	2	3	3	199	401	597	1203	CoherentMotion_C#v1	1	500
632	1	6	61	2	2	3	3	368	232	1104	696	CoherentMotion_C#v1	1	500
599	1	3	33	2	2	3	3	199	401	597	1203	CoherentMotion_C#v1	1	500
611	1	7	70	3	3	3	3	424	176	1272	528	CoherentMotion_C#v1	1	500
615	1	6	61	1	1	3	3	368	232	1104	696	CoherentMotion_C#v1	1	500
676	1	2	23	0	0	3	3	143	457	429	1371	CoherentMotion_C#v1	1	500
610	1	1	14	2	2	3	3	87	513	261	1539	CoherentMotion_C#v1	1	500
623	1	6	61	3	3	3	3	368	232	1104	696	CoherentMotion_C#v1	1	500
804	1	1	14	2	2	3	3	87	513	261	1539	CoherentMotion_C#v1	1	500
828	0	0	5	0	2	3	3	31	569	93	1707	CoherentMotion_C#v1	1	500
582	0	0	5	2	0	3	3	31	569	93	1707	CoherentMotion_C#v1	1	500
690	0	2	23	2	3	3	3	143	457	429	1371	CoherentMotion_C#v1	1	500
634	1	1	14	2	2	3	3	87	513	261	1539	CoherentMotion_C#v1	1	500
727	0	1	14	2	1	3	3	87	513	261	1539	CoherentMotion_C#v1	1	500
527	0	3	33	3	2	3	3	199	401	597	1203	CoherentMotion_C#v1	1	500
649	0	1	14	2	0	3	3	87	513	261	1539	CoherentMotion_C#v1	1	500
670	1	0	5	3	3	3	3	31	569	93	1707	CoherentMotion_C#v1	1	500
809	0	1	14	2	3	3	3	87	513	261	1539	CoherentMotion_C#v1	1	500
743	1	4	42	0	0	3	3	256	344	768	1032	CoherentMotion_C#v1	1	500
670	1	1	14	1	1	3	3	87	513	261	1539	CoherentMotion_C#v1	1	500
938	1	1	14	1	1	3	3	87	513	261	1539	CoherentMotion_C#v1	1	500
714	1	6	61	3	3	3	3	368	232	1104	696	CoherentMotion_C#v1	1	500
683	1	6	61	3	3	3	3	368	232	1104	696	CoherentMotion_C#v1	1	500
770	1	4	42	1	1	3	3	256	344	768	1032	CoherentMotion_C#v1	1	500
722	1	6	61	3	3	3	3	368	232	1104	696	CoherentMotion_C#v1	1	500
855	0	0	5	2	1	3	3	31	569	93	1707	CoherentMotion_C#v1	1	500
734	1	4	42	2	2	3	3	256	344	768	1032	CoherentMotion_C#v1	1	500
942	0	4	42	3	1	3	3	256	344	768	1032	CoherentMotion_C#v1	1	500
867	0	0	5	0	2	3	3	31	569	93	1707	CoherentMotion_C#v1	1	500
680	0	0	5	0	3	3	3	31	569	93	1707	CoherentMotion_C#v1	1	500
798	0	2	23	3	2	3	3	143	457	429	1371	CoherentMotion_C#v1	1	500
783	1	5	51	3	3	3	3	312	288	936	864	CoherentMotion_C#v1	1	500
585	1	2	23	1	1	3	3	143	457	429	1371	CoherentMotion_C#v1	1	500
589	1	1	14	3	3	3	3	87	513	261	1539	CoherentMotion_C#v1	1	500
809	1	0	5	3	3	3	3	31	569	93	1707	CoherentMotion_C#v1	1	500
740	1	5	51	1	1	3	3	312	288	936	864	CoherentMotion_C#v1	1	500
979	1	4	42	0	0	3	3	256	344	768	1032	CoherentMotion_C#v1	1	500
754	1	5	51	3	3	3	3	312	288	936	864	CoherentMotion_C#v1	1	500
902	1	0	5	0	0	3	3	31	569	93	1707	CoherentMotion_C#v1	1	500
805	0	3	33	0	3	3	3	199	401	597	1203	CoherentMotion_C#v1	1	500
781	1	4	42	2	2	3	3	256	344	768	1032	CoherentMotion_C#v1	1	500
663	1	4	42	1	1	3	3	256	344	768	1032	CoherentMotion_C#v1	1	500
597	1	7	70	3	3	3	3	424	176	1272	528	CoherentMotion_C#v1	1	500
854	0	0	5	2	0	3	3	31	569	93	1707	CoherentMotion_C#v1	1	500
589	0	2	23	3	0	3	3	143	457	429	1371	CoherentMotion_C#v1	1	500
817	1	6	61	2	2	3	3	368	232	1104	696	CoherentMotion_C#v1	1	500
1099	0	0	5	3	1	3	3	31	569	93	1707	CoherentMotion_C#v1	1	500
701	1	0	5	3	3	3	3	31	569	93	1707	CoherentMotion_C#v1	1	500
890	0	0	5	1	3	3	3	31	569	93	1707	CoherentMotion_C#v1	1	500
758	0	0	5	0	2	3	3	31	569	93	1707	CoherentMotion_C#v1	1	500
782	0	3	33	0	1	3	3	199	401	597	1203	CoherentMotion_C#v1	1	500
839	0	3	33	1	3	3	3	199	401	597	1203	CoherentMotion_C#v1	1	500
978	0	0	5	0	3	3	3	31	569	93	1707	CoherentMotion_C#v1	1	500
704	0	5	51	1	3	3	3	312	288	936	864	CoherentMotion_C#v1	1	500
735	1	5	51	3	3	3	3	312	288	936	864	CoherentMotion_C#v1	1	500
595	1	5	51	1	1	3	3	312	288	936	864	CoherentMotion_C#v1	1	500
739	1	3	33	3	3	3	3	199	401	597	1203	CoherentMotion_C#v1	1	500
603	1	4	42	1	1	3	3	256	344	768	1032	CoherentMotion_C#v1	1	500
861	1	6	61	1	1	3	3	368	232	1104	696	CoherentMotion_C#v1	1	500
699	1	5	51	2	2	3	3	312	288	936	864	CoherentMotion_C#v1	1	500
681	1	4	42	1	1	3	3	256	344	768	1032	CoherentMotion_C#v1	1	500
752	1	0	5	1	1	3	3	31	569	93	1707	CoherentMotion_C#v1	1	500
727	1	4	42	1	1	3	3	256	344	768	1032	CoherentMotion_C#v1	1	500
651	1	4	42	2	2	3	3	256	344	768	1032	CoherentMotion_C#v1	1	500
717	1	0	5	0	0	3	3	31	569	93	1707	CoherentMotion_C#v1	1	500
664	1	3	33	0	0	3	3	199	401	597	1203	CoherentMotion_C#v1	1	500
656	1	5	51	2	2	3	3	312	288	936	864	CoherentMotion_C#v1	1	500
684	1	5	51	2	2	3	3	312	288	936	864	CoherentMotion_C#v1	1	500
618	1	7	70	0	0	3	3	424	176	1272	528	CoherentMotion_C#v1	1	500
632	1	2	23	3	3	3	3	143	457	429	1371	CoherentMotion_C#v1	1	500
661	1	2	23	3	3	3	3	143	457	429	1371	CoherentMotion_C#v1	1	500
635	0	7	70	0	2	3	3	424	176	1272	528	CoherentMotion_C#v1	1	500
641	1	4	42	2	2	3	3	256	344	768	1032	CoherentMotion_C#v1	1	500
622	1	5	51	2	2	3	3	312	288	936	864	CoherentMotion_C#v1	1	500
665	0	0	5	3	0	3	3	31	569	93	1707	CoherentMotion_C#v1	1	500
1048	0	1	14	0	2	3	3	87	513	261	1539	CoherentMotion_C#v1	1	500
665	1	3	33	2	2	3	3	199	401	597	1203	CoherentMotion_C#v1	1	500
679	0	0	5	1	2	3	3	31	569	93	1707	CoherentMotion_C#v1	1	500
693	0	6	61	0	2	3	3	368	232	1104	696	CoherentMotion_C#v1	1	500
883	1	0	5	3	3	3	3	31	569	93	1707	CoherentMotion_C#v1	1	500
652	1	7	70	2	2	3	3	424	176	1272	528	CoherentMotion_C#v1	1	500
580	1	7	70	0	0	3	3	424	176	1272	528	CoherentMotion_C#v1	1	500
743	1	3	33	1	1	3	3	199	401	597	1203	CoherentMotion_C#v1	1	500
592	0	6	61	1	3	3	3	368	232	1104	696	CoherentMotion_C#v1	1	500
634	1	7	70	2	2	3	3	424	176	1272	528	CoherentMotion_C#v1	1	500
577	1	6	61	2	2	3	3	368	232	1104	696	CoherentMotion_C#v1	1	500
721	0	5	51	3	1	3	3	312	288	936	864	CoherentMotion_C#v1	1	500
620	1	6	61	0	0	3	3	368	232	1104	696	CoherentMotion_C#v1	1	500
618	1	4	42	0	0	3	3	256	344	768	1032	CoherentMotion_C#v1	1	500
726	1	2	23	2	2	3	3	143	457	429	1371	CoherentMotion_C#v1	1	500
709	1	7	70	2	2	3	3	424	176	1272	528	CoherentMotion_C#v1	1	500
1013	0	3	33	0	1	3	3	199	401	597	1203	CoherentMotion_C#v1	1	500
763	1	1	14	2	2	3	3	87	513	261	1539	CoherentMotion_C#v1	1	500
661	1	7	70	1	1	3	3	424	176	1272	528	CoherentMotion_C#v1	1	500
730	1	3	33	0	0	3	3	199	401	597	1203	CoherentMotion_C#v1	1	500
657	1	3	33	3	3	3	3	199	401	597	1203	CoherentMotion_C#v1	1	500
656	1	4	42	1	1	3	3	256	344	768	1032	CoherentMotion_C#v1	1	500
693	1	3	33	1	1	3	3	199	401	597	1203	CoherentMotion_C#v1	1	500
779	0	3	33	3	1	3	3	199	401	597	1203	CoherentMotion_C#v1	1	500
613	1	4	42	3	3	3	3	256	344	768	1032	CoherentMotion_C#v1	1	500
665	1	5	51	1	1	3	3	312	288	936	864	CoherentMotion_C#v1	1	500
575	1	7	70	3	3	3	3	424	176	1272	528	CoherentMotion_C#v1	1	500
699	1	6	61	0	0	3	3	368	232	1104	696	CoherentMotion_C#v1	1	500
762	1	0	5	1	1	3	3	31	569	93	1707	CoherentMotion_C#v1	1	500
794	0	0	5	0	3	3	3	31	569	93	1707	CoherentMotion_C#v1	1	500
683	0	2	23	3	0	3	3	143	457	429	1371	CoherentMotion_C#v1	1	500
738	0	3	33	3	1	3	3	199	401	597	1203	CoherentMotion_C#v1	1	500
657	0	1	14	0	3	3	3	87	513	261	1539	CoherentMotion_C#v1	1	500
542	0	5	51	3	2	3	3	312	288	936	864	CoherentMotion_C#v1	1	500
525	0	2	23	0	3	3	3	143	457	429	1371	CoherentMotion_C#v1	1	500
573	1	2	23	0	0	3	3	143	457	429	1371	CoherentMotion_C#v1	1	500
759	1	2	23	2	2	3	3	143	457	429	1371	CoherentMotion_C#v1	1	500
800	1	6	61	3	3	3	3	368	232	1104	696	CoherentMotion_C#v1	1	500
1082	1	0	5	2	2	3	3	31	569	93	1707	CoherentMotion_C#v1	1	500
659	1	7	70	0	0	3	3	424	176	1272	528	CoherentMotion_C#v1	1	500
639	1	3	33	0	0	3	3	199	401	597	1203	CoherentMotion_C#v1	1	500
668	1	7	70	2	2	3	3	424	176	1272	528	CoherentMotion_C#v1	1	500
651	1	7	70	3	3	3	3	424	176	1272	528	CoherentMotion_C#v1	1	500
921	1	1	14	0	0	3	3	87	513	261	1539	CoherentMotion_C#v1	1	500
726	1	7	70	0	0	3	3	424	176	1272	528	CoherentMotion_C#v1	1	500
581	0	0	5	2	0	3	3	31	569	93	1707	CoherentMotion_C#v1	1	500
848	1	2	23	1	1	3	3	143	457	429	1371	CoherentMotion_C#v1	1	500
626	0	3	33	2	3	3	3	199	401	597	1203	CoherentMotion_C#v1	1	500
744	0	2	23	3	1	3	3	143	457	429	1371	CoherentMotion_C#v1	1	500
664	1	4	42	3	3	3	3	256	344	768	1032	CoherentMotion_C#v1	1	500
982	0	4	42	0	3	3	3	256	344	768	1032	CoherentMotion_C#v1	1	500
798	0	2	23	2	0	3	3	143	457	429	1371	CoherentMotion_C#v1	1	500
831	0	3	33	0	2	3	3	199	401	597	1203	CoherentMotion_C#v1	1	500
713	1	6	61	0	0	3	3	368	232	1104	696	CoherentMotion_C#v1	1	500
750	1	4	42	0	0	3	3	256	344	768	1032	CoherentMotion_C#v1	1	500
943	1	4	42	2	2	3	3	256	344	768	1032	CoherentMotion_C#v1	1	500
672	1	6	61	3	3	3	3	368	232	1104	696	CoherentMotion_C#v1	1	500
723	1	5	51	2	2	3	3	312	288	936	864	CoherentMotion_C#v1	1	500
611	1	6	61	0	0	3	3	368	232	1104	696	CoherentMotion_C#v1	1	500
679	0	6	61	0	2	3	3	368	232	1104	696	CoherentMotion_C#v1	1	500
525	1	2	23	0	0	3	3	143	457	429	1371	CoherentMotion_C#v1	1	500
648	0	6	61	2	0	3	3	368	232	1104	696	CoherentMotion_C#v1	1	500
606	1	1	14	2	2	3	3	87	513	261	1539	CoherentMotion_C#v1	1	500
718	1	1	14	3	3	3	3	87	513	261	1539	CoherentMotion_C#v1	1	500
633	1	7	70	1	1	3	3	424	176	1272	528	CoherentMotion_C#v1	1	500
1103	1	2	23	1	1	3	3	143	457	429	1371	CoherentMotion_C#v1	1	500
595	1	5	51	2	2	3	3	312	288	936	864	CoherentMotion_C#v1	1	500
810	0	2	23	0	2	3	3	143	457	429	1371	CoherentMotion_C#v1	1	500
894	0	1	14	2	3	3	3	87	513	261	1539	CoherentMotion_C#v1	1	500
777	0	3	33	0	2	3	3	199	401	597	1203	CoherentMotion_C#v1	1	500
665	1	0	5	1	1	3	3	31	569	93	1707	CoherentMotion_C#v1	1	500
817	0	2	23	0	1	3	3	143	457	429	1371	CoherentMotion_C#v1	1	500
735	0	4	42	1	3	3	3	256	344	768	1032	CoherentMotion_C#v1	1	500
706	1	7	70	2	2	3	3	424	176	1272	528	CoherentMotion_C#v1	1	500
752	1	1	14	2	2	3	3	87	513	261	1539	CoherentMotion_C#v1	1	500
682	1	1	14	3	3	3	3	87	513	261	1539	CoherentMotion_C#v1	1	500
719	1	5	51	3	3	3	3	312	288	936	864	CoherentMotion_C#v1	1	500
693	1	0	5	3	3	3	3	31	569	93	1707	CoherentMotion_C#v1	1	500
638	1	3	33	2	2	3	3	199	401	597	1203	CoherentMotion_C#v1	1	500
587	1	7	70	0	0	3	3	424	176	1272	528	CoherentMotion_C#v1	1	500
591	1	5	51	0	0	3	3	312	288	936	864	CoherentMotion_C#v1	1	500
635	1	4	42	2	2	3	3	256	344	768	1032	CoherentMotion_C#v1	1	500
624	1	2	23	2	2	3	3	143	457	429	1371	CoherentMotion_C#v1	1	500
645	1	6	61	1	1	3	3	368	232	1104	696	CoherentMotion_C#v1	1	500
635	1	7	70	3	3	3	3	424	176	1272	528	CoherentMotion_C#v1	1	500
640	1	5	51	2	2	3	3	312	288	936	864	CoherentMotion_C#v1	1	500
980	1	3	33	0	0	3	3	199	401	597	1203	CoherentMotion_C#v1	1	500
818	0	0	5	2	1	3	3	31	569	93	1707	CoherentMotion_C#v1	1	500
596	0	1	14	0	1	3	3	87	513	261	1539	CoherentMotion_C#v1	1	500
