# Supplementary material for: The Leuven Embedded Figures Test (L-EFT): measuring perception, intelligence or executive function?
Source: PeerJ. 2018 Mar 26;6:e4524. doi: 10.7717/peerj.4524 (PMC5875396; doi:10.7717/peerj.4524)
Supplement: Supplemental Information 9 [file peerj-06-4524-s009.zip › Study 1/CoherentMotion/122170CoherentMotion.csv]

ReactionTime	Accuracy	CoherenceLevel	CoherenceValue	StimDirection	RespDirection	G_MeanCoherentSpeed	G_MeanRandomSpeed	TotalCoherent	TotalRandom	TotalCoherentSpeed	TotalRandomSpeed	TestID	MainPrac	MotionDuration
3942	1	4	42	0	0	3	3	256	344	768	1032	CoherentMotion_C#v1	0	1000
2929	1	0	5	1	1	3	3	31	569	93	1707	CoherentMotion_C#v1	0	1000
1938	1	1	14	3	3	3	3	87	513	261	1539	CoherentMotion_C#v1	0	1000
1785	1	3	33	1	1	3	3	199	401	597	1203	CoherentMotion_C#v1	0	1000
1755	1	1	14	0	0	3	3	87	513	261	1539	CoherentMotion_C#v1	0	1000
2157	0	0	5	0	1	3	3	31	569	93	1707	CoherentMotion_C#v1	0	1000
1985	1	2	23	2	2	3	3	143	457	429	1371	CoherentMotion_C#v1	0	1000
1464	0	1	14	1	0	3	3	87	513	261	1539	CoherentMotion_C#v1	0	1000
2378	0	0	5	2	1	3	3	31	569	93	1707	CoherentMotion_C#v1	0	1000
2181	1	0	5	2	2	3	3	31	569	93	1707	CoherentMotion_C#v1	0	1000
4071	1	1	14	2	2	3	3	87	513	261	1539	CoherentMotion_C#v1	0	1000
2662	0	3	33	3	1	3	3	199	401	597	1203	CoherentMotion_C#v1	0	1000
1601	1	4	42	3	3	3	3	256	344	768	1032	CoherentMotion_C#v1	0	1000
1270	1	2	23	1	1	3	3	143	457	429	1371	CoherentMotion_C#v1	0	1000
2540	1	4	42	1	1	3	3	256	344	768	1032	CoherentMotion_C#v1	0	1000
1462	0	1	14	3	0	3	3	87	513	261	1539	CoherentMotion_C#v1	0	1000
1205	1	5	51	3	3	3	3	312	288	936	864	CoherentMotion_C#v1	0	1000
1351	1	7	70	0	0	3	3	424	176	1272	528	CoherentMotion_C#v1	0	1000
1383	1	6	61	3	3	3	3	368	232	1104	696	CoherentMotion_C#v1	0	1000
1319	1	7	70	0	0	3	3	424	176	1272	528	CoherentMotion_C#v1	0	1000
1343	1	3	33	3	3	3	3	199	401	597	1203	CoherentMotion_C#v1	0	1000
2374	1	0	5	1	1	3	3	31	569	93	1707	CoherentMotion_C#v1	0	1000
1208	1	6	61	1	1	3	3	368	232	1104	696	CoherentMotion_C#v1	0	1000
1699	1	3	33	3	3	3	3	199	401	597	1203	CoherentMotion_C#v1	0	1000
1322	1	6	61	1	1	3	3	368	232	1104	696	CoherentMotion_C#v1	0	1000
1202	1	4	42	1	1	3	3	256	344	768	1032	CoherentMotion_C#v1	0	1000
1559	1	5	51	2	2	3	3	312	288	936	864	CoherentMotion_C#v1	0	1000
2284	1	2	23	3	3	3	3	143	457	429	1371	CoherentMotion_C#v1	0	1000
2555	0	3	33	2	1	3	3	199	401	597	1203	CoherentMotion_C#v1	0	1000
1381	1	3	33	1	1	3	3	199	401	597	1203	CoherentMotion_C#v1	0	1000
1561	1	2	23	0	0	3	3	143	457	429	1371	CoherentMotion_C#v1	0	1000
1470	1	1	14	1	1	3	3	87	513	261	1539	CoherentMotion_C#v1	0	1000
1697	0	3	33	0	1	3	3	199	401	597	1203	CoherentMotion_C#v1	0	1000
1369	1	2	23	3	3	3	3	143	457	429	1371	CoherentMotion_C#v1	0	1000
1314	1	5	51	1	1	3	3	312	288	936	864	CoherentMotion_C#v1	0	1000
1340	1	5	51	2	2	3	3	312	288	936	864	CoherentMotion_C#v1	0	1000
2301	0	1	14	3	2	3	3	87	513	261	1539	CoherentMotion_C#v1	0	1000
1286	1	4	42	3	3	3	3	256	344	768	1032	CoherentMotion_C#v1	0	1000
1284	1	6	61	1	1	3	3	368	232	1104	696	CoherentMotion_C#v1	0	1000
1850	1	3	33	3	3	3	3	199	401	597	1203	CoherentMotion_C#v1	0	1000
1374	1	1	14	0	0	3	3	87	513	261	1539	CoherentMotion_C#v1	0	1000
4703	0	1	14	1	3	3	3	87	513	261	1539	CoherentMotion_C#v1	0	1000
1284	1	7	70	1	1	3	3	424	176	1272	528	CoherentMotion_C#v1	0	1000
1490	0	1	14	3	0	3	3	87	513	261	1539	CoherentMotion_C#v1	0	1000
1916	1	0	5	0	0	3	3	31	569	93	1707	CoherentMotion_C#v1	0	1000
3066	0	3	33	0	3	3	3	199	401	597	1203	CoherentMotion_C#v1	0	1000
1300	1	7	70	3	3	3	3	424	176	1272	528	CoherentMotion_C#v1	0	1000
1604	0	1	14	3	2	3	3	87	513	261	1539	CoherentMotion_C#v1	0	1000
1802	1	4	42	3	3	3	3	256	344	768	1032	CoherentMotion_C#v1	0	1000
1276	1	6	61	3	3	3	3	368	232	1104	696	CoherentMotion_C#v1	0	1000
1043	1	6	61	0	0	3	3	368	232	1104	696	CoherentMotion_C#v1	0	1000
1115	1	5	51	1	1	3	3	312	288	936	864	CoherentMotion_C#v1	0	1000
1228	1	6	61	2	2	3	3	368	232	1104	696	CoherentMotion_C#v1	0	1000
1441	1	3	33	2	2	3	3	199	401	597	1203	CoherentMotion_C#v1	0	1000
1290	1	2	23	1	1	3	3	143	457	429	1371	CoherentMotion_C#v1	0	1000
1248	1	7	70	3	3	3	3	424	176	1272	528	CoherentMotion_C#v1	0	1000
1292	1	4	42	1	1	3	3	256	344	768	1032	CoherentMotion_C#v1	0	1000
1443	0	6	61	1	0	3	3	368	232	1104	696	CoherentMotion_C#v1	0	1000
1329	0	1	14	1	0	3	3	87	513	261	1539	CoherentMotion_C#v1	0	1000
1579	1	5	51	0	0	3	3	312	288	936	864	CoherentMotion_C#v1	0	1000
1186	1	6	61	1	1	3	3	368	232	1104	696	CoherentMotion_C#v1	0	1000
1357	1	1	14	0	0	3	3	87	513	261	1539	CoherentMotion_C#v1	0	1000
3036	1	4	42	1	1	3	3	256	344	768	1032	CoherentMotion_C#v1	0	1000
1326	1	2	23	3	3	3	3	143	457	429	1371	CoherentMotion_C#v1	0	1000
1397	1	0	5	0	0	3	3	31	569	93	1707	CoherentMotion_C#v1	0	1000
3142	0	3	33	0	1	3	3	199	401	597	1203	CoherentMotion_C#v1	0	1000
2115	0	0	5	0	1	3	3	31	569	93	1707	CoherentMotion_C#v1	0	1000
1502	1	5	51	1	1	3	3	312	288	936	864	CoherentMotion_C#v1	0	1000
1266	1	4	42	2	2	3	3	256	344	768	1032	CoherentMotion_C#v1	0	1000
1376	1	3	33	3	3	3	3	199	401	597	1203	CoherentMotion_C#v1	0	1000
2568	0	0	5	1	2	3	3	31	569	93	1707	CoherentMotion_C#v1	0	1000
1119	1	5	51	2	2	3	3	312	288	936	864	CoherentMotion_C#v1	0	1000
1390	1	3	33	2	2	3	3	199	401	597	1203	CoherentMotion_C#v1	0	1000
1195	1	5	51	3	3	3	3	312	288	936	864	CoherentMotion_C#v1	0	1000
1837	1	5	51	0	0	3	3	312	288	936	864	CoherentMotion_C#v1	0	1000
1354	1	5	51	0	0	3	3	312	288	936	864	CoherentMotion_C#v1	0	1000
2641	0	2	23	3	0	3	3	143	457	429	1371	CoherentMotion_C#v1	0	1000
2251	0	1	14	0	2	3	3	87	513	261	1539	CoherentMotion_C#v1	0	1000
1377	1	6	61	3	3	3	3	368	232	1104	696	CoherentMotion_C#v1	0	1000
1729	0	2	23	2	1	3	3	143	457	429	1371	CoherentMotion_C#v1	0	1000
1711	1	7	70	2	2	3	3	424	176	1272	528	CoherentMotion_C#v1	1	500
1005	1	6	61	3	3	3	3	368	232	1104	696	CoherentMotion_C#v1	1	500
873	1	6	61	1	1	3	3	368	232	1104	696	CoherentMotion_C#v1	1	500
1339	1	5	51	1	1	3	3	312	288	936	864	CoherentMotion_C#v1	1	500
859	1	3	33	2	2	3	3	199	401	597	1203	CoherentMotion_C#v1	1	500
871	1	6	61	2	2	3	3	368	232	1104	696	CoherentMotion_C#v1	1	500
802	1	5	51	3	3	3	3	312	288	936	864	CoherentMotion_C#v1	1	500
812	1	6	61	0	0	3	3	368	232	1104	696	CoherentMotion_C#v1	1	500
2133	0	0	5	2	3	3	3	31	569	93	1707	CoherentMotion_C#v1	1	500
937	0	1	14	2	0	3	3	87	513	261	1539	CoherentMotion_C#v1	1	500
751	1	4	42	1	1	3	3	256	344	768	1032	CoherentMotion_C#v1	1	500
821	1	2	23	2	2	3	3	143	457	429	1371	CoherentMotion_C#v1	1	500
959	1	3	33	1	1	3	3	199	401	597	1203	CoherentMotion_C#v1	1	500
710	1	5	51	3	3	3	3	312	288	936	864	CoherentMotion_C#v1	1	500
836	1	5	51	0	0	3	3	312	288	936	864	CoherentMotion_C#v1	1	500
823	1	6	61	1	1	3	3	368	232	1104	696	CoherentMotion_C#v1	1	500
1049	1	3	33	0	0	3	3	199	401	597	1203	CoherentMotion_C#v1	1	500
840	1	4	42	0	0	3	3	256	344	768	1032	CoherentMotion_C#v1	1	500
2499	0	1	14	2	1	3	3	87	513	261	1539	CoherentMotion_C#v1	1	500
776	1	3	33	3	3	3	3	199	401	597	1203	CoherentMotion_C#v1	1	500
1103	1	1	14	2	2	3	3	87	513	261	1539	CoherentMotion_C#v1	1	500
705	1	6	61	1	1	3	3	368	232	1104	696	CoherentMotion_C#v1	1	500
792	1	6	61	2	2	3	3	368	232	1104	696	CoherentMotion_C#v1	1	500
713	1	6	61	2	2	3	3	368	232	1104	696	CoherentMotion_C#v1	1	500
664	1	4	42	3	3	3	3	256	344	768	1032	CoherentMotion_C#v1	1	500
615	1	7	70	2	2	3	3	424	176	1272	528	CoherentMotion_C#v1	1	500
563	1	3	33	3	3	3	3	199	401	597	1203	CoherentMotion_C#v1	1	500
736	1	6	61	3	3	3	3	368	232	1104	696	CoherentMotion_C#v1	1	500
591	1	7	70	3	3	3	3	424	176	1272	528	CoherentMotion_C#v1	1	500
603	1	4	42	1	1	3	3	256	344	768	1032	CoherentMotion_C#v1	1	500
975	1	3	33	2	2	3	3	199	401	597	1203	CoherentMotion_C#v1	1	500
853	1	4	42	0	0	3	3	256	344	768	1032	CoherentMotion_C#v1	1	500
1648	0	2	23	0	2	3	3	143	457	429	1371	CoherentMotion_C#v1	1	500
696	0	0	5	0	1	3	3	31	569	93	1707	CoherentMotion_C#v1	1	500
1527	0	1	14	1	0	3	3	87	513	261	1539	CoherentMotion_C#v1	1	500
850	1	3	33	1	1	3	3	199	401	597	1203	CoherentMotion_C#v1	1	500
1782	0	2	23	3	2	3	3	143	457	429	1371	CoherentMotion_C#v1	1	500
724	1	5	51	3	3	3	3	312	288	936	864	CoherentMotion_C#v1	1	500
646	1	6	61	2	2	3	3	368	232	1104	696	CoherentMotion_C#v1	1	500
981	0	1	14	1	0	3	3	87	513	261	1539	CoherentMotion_C#v1	1	500
746	1	5	51	3	3	3	3	312	288	936	864	CoherentMotion_C#v1	1	500
923	1	4	42	0	0	3	3	256	344	768	1032	CoherentMotion_C#v1	1	500
1399	1	2	23	0	0	3	3	143	457	429	1371	CoherentMotion_C#v1	1	500
945	1	2	23	1	1	3	3	143	457	429	1371	CoherentMotion_C#v1	1	500
941	1	5	51	1	1	3	3	312	288	936	864	CoherentMotion_C#v1	1	500
2491	0	2	23	2	3	3	3	143	457	429	1371	CoherentMotion_C#v1	1	500
1464	0	2	23	1	3	3	3	143	457	429	1371	CoherentMotion_C#v1	1	500
913	1	4	42	2	2	3	3	256	344	768	1032	CoherentMotion_C#v1	1	500
935	1	4	42	1	1	3	3	256	344	768	1032	CoherentMotion_C#v1	1	500
698	1	7	70	1	1	3	3	424	176	1272	528	CoherentMotion_C#v1	1	500
994	0	0	5	3	2	3	3	31	569	93	1707	CoherentMotion_C#v1	1	500
736	1	5	51	3	3	3	3	312	288	936	864	CoherentMotion_C#v1	1	500
910	1	7	70	0	0	3	3	424	176	1272	528	CoherentMotion_C#v1	1	500
749	1	6	61	3	3	3	3	368	232	1104	696	CoherentMotion_C#v1	1	500
668	1	6	61	2	2	3	3	368	232	1104	696	CoherentMotion_C#v1	1	500
683	1	1	14	1	1	3	3	87	513	261	1539	CoherentMotion_C#v1	1	500
1464	0	0	5	0	2	3	3	31	569	93	1707	CoherentMotion_C#v1	1	500
684	1	4	42	1	1	3	3	256	344	768	1032	CoherentMotion_C#v1	1	500
985	1	3	33	0	0	3	3	199	401	597	1203	CoherentMotion_C#v1	1	500
953	1	7	70	1	1	3	3	424	176	1272	528	CoherentMotion_C#v1	1	500
710	1	5	51	2	2	3	3	312	288	936	864	CoherentMotion_C#v1	1	500
873	0	1	14	0	1	3	3	87	513	261	1539	CoherentMotion_C#v1	1	500
992	1	1	14	2	2	3	3	87	513	261	1539	CoherentMotion_C#v1	1	500
746	1	0	5	1	1	3	3	31	569	93	1707	CoherentMotion_C#v1	1	500
703	1	6	61	1	1	3	3	368	232	1104	696	CoherentMotion_C#v1	1	500
740	1	1	14	0	0	3	3	87	513	261	1539	CoherentMotion_C#v1	1	500
914	1	0	5	1	1	3	3	31	569	93	1707	CoherentMotion_C#v1	1	500
634	1	6	61	2	2	3	3	368	232	1104	696	CoherentMotion_C#v1	1	500
533	1	4	42	1	1	3	3	256	344	768	1032	CoherentMotion_C#v1	1	500
762	1	6	61	0	0	3	3	368	232	1104	696	CoherentMotion_C#v1	1	500
1123	0	2	23	1	2	3	3	143	457	429	1371	CoherentMotion_C#v1	1	500
636	1	7	70	2	2	3	3	424	176	1272	528	CoherentMotion_C#v1	1	500
689	1	7	70	0	0	3	3	424	176	1272	528	CoherentMotion_C#v1	1	500
1056	1	0	5	2	2	3	3	31	569	93	1707	CoherentMotion_C#v1	1	500
879	1	1	14	3	3	3	3	87	513	261	1539	CoherentMotion_C#v1	1	500
1388	0	2	23	3	2	3	3	143	457	429	1371	CoherentMotion_C#v1	1	500
956	0	0	5	2	1	3	3	31	569	93	1707	CoherentMotion_C#v1	1	500
905	1	3	33	2	2	3	3	199	401	597	1203	CoherentMotion_C#v1	1	500
973	1	1	14	0	0	3	3	87	513	261	1539	CoherentMotion_C#v1	1	500
552	1	7	70	1	1	3	3	424	176	1272	528	CoherentMotion_C#v1	1	500
1472	1	5	51	0	0	3	3	312	288	936	864	CoherentMotion_C#v1	1	500
712	1	6	61	3	3	3	3	368	232	1104	696	CoherentMotion_C#v1	1	500
823	1	7	70	0	0	3	3	424	176	1272	528	CoherentMotion_C#v1	1	500
545	1	7	70	2	2	3	3	424	176	1272	528	CoherentMotion_C#v1	1	500
645	1	7	70	0	0	3	3	424	176	1272	528	CoherentMotion_C#v1	1	500
563	1	3	33	1	1	3	3	199	401	597	1203	CoherentMotion_C#v1	1	500
838	1	0	5	0	0	3	3	31	569	93	1707	CoherentMotion_C#v1	1	500
552	1	5	51	1	1	3	3	312	288	936	864	CoherentMotion_C#v1	1	500
964	0	4	42	1	0	3	3	256	344	768	1032	CoherentMotion_C#v1	1	500
937	0	4	42	3	2	3	3	256	344	768	1032	CoherentMotion_C#v1	1	500
597	1	6	61	1	1	3	3	368	232	1104	696	CoherentMotion_C#v1	1	500
595	1	7	70	2	2	3	3	424	176	1272	528	CoherentMotion_C#v1	1	500
694	1	7	70	1	1	3	3	424	176	1272	528	CoherentMotion_C#v1	1	500
653	1	3	33	3	3	3	3	199	401	597	1203	CoherentMotion_C#v1	1	500
642	1	6	61	0	0	3	3	368	232	1104	696	CoherentMotion_C#v1	1	500
1214	1	5	51	3	3	3	3	312	288	936	864	CoherentMotion_C#v1	1	500
732	1	0	5	1	1	3	3	31	569	93	1707	CoherentMotion_C#v1	1	500
1739	1	0	5	2	2	3	3	31	569	93	1707	CoherentMotion_C#v1	1	500
1181	0	3	33	3	0	3	3	199	401	597	1203	CoherentMotion_C#v1	1	500
576	1	4	42	1	1	3	3	256	344	768	1032	CoherentMotion_C#v1	1	500
828	1	6	61	3	3	3	3	368	232	1104	696	CoherentMotion_C#v1	1	500
856	1	5	51	3	3	3	3	312	288	936	864	CoherentMotion_C#v1	1	500
659	1	7	70	3	3	3	3	424	176	1272	528	CoherentMotion_C#v1	1	500
689	1	5	51	2	2	3	3	312	288	936	864	CoherentMotion_C#v1	1	500
1864	0	2	23	2	1	3	3	143	457	429	1371	CoherentMotion_C#v1	1	500
580	1	7	70	3	3	3	3	424	176	1272	528	CoherentMotion_C#v1	1	500
847	1	4	42	0	0	3	3	256	344	768	1032	CoherentMotion_C#v1	1	500
1378	0	2	23	3	1	3	3	143	457	429	1371	CoherentMotion_C#v1	1	500
1074	1	3	33	2	2	3	3	199	401	597	1203	CoherentMotion_C#v1	1	500
1028	0	0	5	0	2	3	3	31	569	93	1707	CoherentMotion_C#v1	1	500
1027	1	2	23	2	2	3	3	143	457	429	1371	CoherentMotion_C#v1	1	500
1195	1	2	23	0	0	3	3	143	457	429	1371	CoherentMotion_C#v1	1	500
882	1	2	23	1	1	3	3	143	457	429	1371	CoherentMotion_C#v1	1	500
1073	1	3	33	2	2	3	3	199	401	597	1203	CoherentMotion_C#v1	1	500
745	1	6	61	3	3	3	3	368	232	1104	696	CoherentMotion_C#v1	1	500
833	0	1	14	3	1	3	3	87	513	261	1539	CoherentMotion_C#v1	1	500
1397	1	0	5	2	2	3	3	31	569	93	1707	CoherentMotion_C#v1	1	500
676	1	6	61	0	0	3	3	368	232	1104	696	CoherentMotion_C#v1	1	500
795	1	6	61	0	0	3	3	368	232	1104	696	CoherentMotion_C#v1	1	500
1125	1	1	14	1	1	3	3	87	513	261	1539	CoherentMotion_C#v1	1	500
1150	0	1	14	3	2	3	3	87	513	261	1539	CoherentMotion_C#v1	1	500
1225	1	3	33	3	3	3	3	199	401	597	1203	CoherentMotion_C#v1	1	500
812	1	5	51	3	3	3	3	312	288	936	864	CoherentMotion_C#v1	1	500
943	1	5	51	3	3	3	3	312	288	936	864	CoherentMotion_C#v1	1	500
691	1	7	70	3	3	3	3	424	176	1272	528	CoherentMotion_C#v1	1	500
675	1	6	61	1	1	3	3	368	232	1104	696	CoherentMotion_C#v1	1	500
1184	0	1	14	3	0	3	3	87	513	261	1539	CoherentMotion_C#v1	1	500
684	1	6	61	1	1	3	3	368	232	1104	696	CoherentMotion_C#v1	1	500
1203	1	1	14	2	2	3	3	87	513	261	1539	CoherentMotion_C#v1	1	500
875	1	5	51	3	3	3	3	312	288	936	864	CoherentMotion_C#v1	1	500
633	1	5	51	2	2	3	3	312	288	936	864	CoherentMotion_C#v1	1	500
823	1	3	33	1	1	3	3	199	401	597	1203	CoherentMotion_C#v1	1	500
1063	1	1	14	2	2	3	3	87	513	261	1539	CoherentMotion_C#v1	1	500
720	1	5	51	0	0	3	3	312	288	936	864	CoherentMotion_C#v1	1	500
648	1	7	70	2	2	3	3	424	176	1272	528	CoherentMotion_C#v1	1	500
1029	1	3	33	0	0	3	3	199	401	597	1203	CoherentMotion_C#v1	1	500
627	1	7	70	3	3	3	3	424	176	1272	528	CoherentMotion_C#v1	1	500
873	1	1	14	0	0	3	3	87	513	261	1539	CoherentMotion_C#v1	1	500
1213	0	0	5	3	0	3	3	31	569	93	1707	CoherentMotion_C#v1	1	500
928	0	3	33	0	1	3	3	199	401	597	1203	CoherentMotion_C#v1	1	500
790	1	4	42	1	1	3	3	256	344	768	1032	CoherentMotion_C#v1	1	500
606	0	2	23	3	1	3	3	143	457	429	1371	CoherentMotion_C#v1	1	500
675	1	3	33	1	1	3	3	199	401	597	1203	CoherentMotion_C#v1	1	500
953	0	2	23	3	2	3	3	143	457	429	1371	CoherentMotion_C#v1	1	500
645	1	5	51	1	1	3	3	312	288	936	864	CoherentMotion_C#v1	1	500
1115	0	0	5	3	2	3	3	31	569	93	1707	CoherentMotion_C#v1	1	500
1165	0	2	23	3	1	3	3	143	457	429	1371	CoherentMotion_C#v1	1	500
816	1	5	51	3	3	3	3	312	288	936	864	CoherentMotion_C#v1	1	500
786	1	5	51	0	0	3	3	312	288	936	864	CoherentMotion_C#v1	1	500
771	1	3	33	3	3	3	3	199	401	597	1203	CoherentMotion_C#v1	1	500
723	1	4	42	0	0	3	3	256	344	768	1032	CoherentMotion_C#v1	1	500
1098	0	4	42	0	2	3	3	256	344	768	1032	CoherentMotion_C#v1	1	500
909	0	1	14	0	1	3	3	87	513	261	1539	CoherentMotion_C#v1	1	500
791	1	6	61	1	1	3	3	368	232	1104	696	CoherentMotion_C#v1	1	500
593	1	6	61	1	1	3	3	368	232	1104	696	CoherentMotion_C#v1	1	500
565	1	7	70	3	3	3	3	424	176	1272	528	CoherentMotion_C#v1	1	500
672	1	5	51	3	3	3	3	312	288	936	864	CoherentMotion_C#v1	1	500
1007	0	0	5	0	2	3	3	31	569	93	1707	CoherentMotion_C#v1	1	500
599	0	0	5	3	1	3	3	31	569	93	1707	CoherentMotion_C#v1	1	500
1090	1	7	70	1	1	3	3	424	176	1272	528	CoherentMotion_C#v1	1	500
779	0	2	23	3	0	3	3	143	457	429	1371	CoherentMotion_C#v1	1	500
1555	0	5	51	3	1	3	3	312	288	936	864	CoherentMotion_C#v1	1	500
833	1	4	42	2	2	3	3	256	344	768	1032	CoherentMotion_C#v1	1	500
938	1	0	5	3	3	3	3	31	569	93	1707	CoherentMotion_C#v1	1	500
672	1	3	33	0	0	3	3	199	401	597	1203	CoherentMotion_C#v1	1	500
781	1	0	5	2	2	3	3	31	569	93	1707	CoherentMotion_C#v1	1	500
750	0	2	23	3	0	3	3	143	457	429	1371	CoherentMotion_C#v1	1	500
1342	0	3	33	3	2	3	3	199	401	597	1203	CoherentMotion_C#v1	1	500
1125	1	0	5	3	3	3	3	31	569	93	1707	CoherentMotion_C#v1	1	500
1048	0	4	42	2	3	3	3	256	344	768	1032	CoherentMotion_C#v1	1	500
637	1	6	61	1	1	3	3	368	232	1104	696	CoherentMotion_C#v1	1	500
898	1	2	23	0	0	3	3	143	457	429	1371	CoherentMotion_C#v1	1	500
1264	0	4	42	0	2	3	3	256	344	768	1032	CoherentMotion_C#v1	1	500
1062	1	4	42	3	3	3	3	256	344	768	1032	CoherentMotion_C#v1	1	500
845	1	5	51	3	3	3	3	312	288	936	864	CoherentMotion_C#v1	1	500
832	1	1	14	3	3	3	3	87	513	261	1539	CoherentMotion_C#v1	1	500
633	1	7	70	1	1	3	3	424	176	1272	528	CoherentMotion_C#v1	1	500
968	1	1	14	0	0	3	3	87	513	261	1539	CoherentMotion_C#v1	1	500
795	1	2	23	2	2	3	3	143	457	429	1371	CoherentMotion_C#v1	1	500
724	1	7	70	1	1	3	3	424	176	1272	528	CoherentMotion_C#v1	1	500
877	1	4	42	3	3	3	3	256	344	768	1032	CoherentMotion_C#v1	1	500
833	1	7	70	2	2	3	3	424	176	1272	528	CoherentMotion_C#v1	1	500
858	1	2	23	1	1	3	3	143	457	429	1371	CoherentMotion_C#v1	1	500
1052	1	1	14	3	3	3	3	87	513	261	1539	CoherentMotion_C#v1	1	500
748	1	7	70	1	1	3	3	424	176	1272	528	CoherentMotion_C#v1	1	500
1158	0	1	14	1	2	3	3	87	513	261	1539	CoherentMotion_C#v1	1	500
665	1	3	33	1	1	3	3	199	401	597	1203	CoherentMotion_C#v1	1	500
863	1	4	42	0	0	3	3	256	344	768	1032	CoherentMotion_C#v1	1	500
760	0	0	5	2	1	3	3	31	569	93	1707	CoherentMotion_C#v1	1	500
1016	0	0	5	1	2	3	3	31	569	93	1707	CoherentMotion_C#v1	1	500
799	0	5	51	0	3	3	3	312	288	936	864	CoherentMotion_C#v1	1	500
641	1	4	42	3	3	3	3	256	344	768	1032	CoherentMotion_C#v1	1	500
693	0	5	51	2	1	3	3	312	288	936	864	CoherentMotion_C#v1	1	500
983	0	1	14	0	2	3	3	87	513	261	1539	CoherentMotion_C#v1	1	500
771	1	7	70	2	2	3	3	424	176	1272	528	CoherentMotion_C#v1	1	500
805	0	1	14	3	0	3	3	87	513	261	1539	CoherentMotion_C#v1	1	500
918	0	5	51	0	1	3	3	312	288	936	864	CoherentMotion_C#v1	1	500
897	0	0	5	2	3	3	3	31	569	93	1707	CoherentMotion_C#v1	1	500
918	0	1	14	0	1	3	3	87	513	261	1539	CoherentMotion_C#v1	1	500
746	0	5	51	2	1	3	3	312	288	936	864	CoherentMotion_C#v1	1	500
571	1	5	51	1	1	3	3	312	288	936	864	CoherentMotion_C#v1	1	500
605	1	5	51	3	3	3	3	312	288	936	864	CoherentMotion_C#v1	1	500
675	1	5	51	3	3	3	3	312	288	936	864	CoherentMotion_C#v1	1	500
577	1	5	51	1	1	3	3	312	288	936	864	CoherentMotion_C#v1	1	500
908	1	3	33	3	3	3	3	199	401	597	1203	CoherentMotion_C#v1	1	500
1368	0	0	5	1	0	3	3	31	569	93	1707	CoherentMotion_C#v1	1	500
584	1	7	70	3	3	3	3	424	176	1272	528	CoherentMotion_C#v1	1	500
781	1	5	51	2	2	3	3	312	288	936	864	CoherentMotion_C#v1	1	500
1277	0	2	23	2	0	3	3	143	457	429	1371	CoherentMotion_C#v1	1	500
895	0	1	14	1	0	3	3	87	513	261	1539	CoherentMotion_C#v1	1	500
662	1	7	70	3	3	3	3	424	176	1272	528	CoherentMotion_C#v1	1	500
588	0	5	51	0	1	3	3	312	288	936	864	CoherentMotion_C#v1	1	500
686	1	3	33	3	3	3	3	199	401	597	1203	CoherentMotion_C#v1	1	500
999	1	2	23	2	2	3	3	143	457	429	1371	CoherentMotion_C#v1	1	500
709	0	0	5	0	1	3	3	31	569	93	1707	CoherentMotion_C#v1	1	500
797	0	0	5	2	0	3	3	31	569	93	1707	CoherentMotion_C#v1	1	500
650	1	5	51	1	1	3	3	312	288	936	864	CoherentMotion_C#v1	1	500
666	1	6	61	1	1	3	3	368	232	1104	696	CoherentMotion_C#v1	1	500
568	1	6	61	2	2	3	3	368	232	1104	696	CoherentMotion_C#v1	1	500
637	1	3	33	1	1	3	3	199	401	597	1203	CoherentMotion_C#v1	1	500
959	0	4	42	3	0	3	3	256	344	768	1032	CoherentMotion_C#v1	1	500
553	1	6	61	1	1	3	3	368	232	1104	696	CoherentMotion_C#v1	1	500
523	1	7	70	1	1	3	3	424	176	1272	528	CoherentMotion_C#v1	1	500
1749	1	5	51	1	1	3	3	312	288	936	864	CoherentMotion_C#v1	1	500
846	1	2	23	0	0	3	3	143	457	429	1371	CoherentMotion_C#v1	1	500
866	1	2	23	2	2	3	3	143	457	429	1371	CoherentMotion_C#v1	1	500
1145	0	2	23	2	1	3	3	143	457	429	1371	CoherentMotion_C#v1	1	500
728	1	2	23	1	1	3	3	143	457	429	1371	CoherentMotion_C#v1	1	500
715	0	7	70	0	1	3	3	424	176	1272	528	CoherentMotion_C#v1	1	500
806	0	0	5	1	2	3	3	31	569	93	1707	CoherentMotion_C#v1	1	500
1160	0	2	23	0	1	3	3	143	457	429	1371	CoherentMotion_C#v1	1	500
682	1	3	33	0	0	3	3	199	401	597	1203	CoherentMotion_C#v1	1	500
841	1	2	23	0	0	3	3	143	457	429	1371	CoherentMotion_C#v1	1	500
875	1	3	33	1	1	3	3	199	401	597	1203	CoherentMotion_C#v1	1	500
653	1	3	33	3	3	3	3	199	401	597	1203	CoherentMotion_C#v1	1	500
1083	0	4	42	0	2	3	3	256	344	768	1032	CoherentMotion_C#v1	1	500
757	1	5	51	2	2	3	3	312	288	936	864	CoherentMotion_C#v1	1	500
764	1	1	14	0	0	3	3	87	513	261	1539	CoherentMotion_C#v1	1	500
814	1	3	33	0	0	3	3	199	401	597	1203	CoherentMotion_C#v1	1	500
856	1	5	51	2	2	3	3	312	288	936	864	CoherentMotion_C#v1	1	500
1225	0	1	14	3	0	3	3	87	513	261	1539	CoherentMotion_C#v1	1	500
732	1	4	42	0	0	3	3	256	344	768	1032	CoherentMotion_C#v1	1	500
710	1	7	70	1	1	3	3	424	176	1272	528	CoherentMotion_C#v1	1	500
1460	0	2	23	1	2	3	3	143	457	429	1371	CoherentMotion_C#v1	1	500
719	1	6	61	2	2	3	3	368	232	1104	696	CoherentMotion_C#v1	1	500
699	1	5	51	0	0	3	3	312	288	936	864	CoherentMotion_C#v1	1	500
774	1	7	70	2	2	3	3	424	176	1272	528	CoherentMotion_C#v1	1	500
582	1	3	33	0	0	3	3	199	401	597	1203	CoherentMotion_C#v1	1	500
762	1	3	33	3	3	3	3	199	401	597	1203	CoherentMotion_C#v1	1	500
1251	1	7	70	0	0	3	3	424	176	1272	528	CoherentMotion_C#v1	1	500
862	1	7	70	0	0	3	3	424	176	1272	528	CoherentMotion_C#v1	1	500
907	0	0	5	3	1	3	3	31	569	93	1707	CoherentMotion_C#v1	1	500
1030	1	4	42	0	0	3	3	256	344	768	1032	CoherentMotion_C#v1	1	500
766	1	2	23	3	3	3	3	143	457	429	1371	CoherentMotion_C#v1	1	500
782	1	4	42	3	3	3	3	256	344	768	1032	CoherentMotion_C#v1	1	500
624	1	3	33	1	1	3	3	199	401	597	1203	CoherentMotion_C#v1	1	500
685	1	4	42	1	1	3	3	256	344	768	1032	CoherentMotion_C#v1	1	500
1292	0	0	5	2	0	3	3	31	569	93	1707	CoherentMotion_C#v1	1	500
650	1	6	61	2	2	3	3	368	232	1104	696	CoherentMotion_C#v1	1	500
671	0	2	23	2	1	3	3	143	457	429	1371	CoherentMotion_C#v1	1	500
1014	0	1	14	0	2	3	3	87	513	261	1539	CoherentMotion_C#v1	1	500
995	1	2	23	0	0	3	3	143	457	429	1371	CoherentMotion_C#v1	1	500
899	0	0	5	2	3	3	3	31	569	93	1707	CoherentMotion_C#v1	1	500
737	1	2	23	3	3	3	3	143	457	429	1371	CoherentMotion_C#v1	1	500
703	1	6	61	2	2	3	3	368	232	1104	696	CoherentMotion_C#v1	1	500
926	1	2	23	3	3	3	3	143	457	429	1371	CoherentMotion_C#v1	1	500
627	1	1	14	1	1	3	3	87	513	261	1539	CoherentMotion_C#v1	1	500
880	1	2	23	0	0	3	3	143	457	429	1371	CoherentMotion_C#v1	1	500
587	1	6	61	2	2	3	3	368	232	1104	696	CoherentMotion_C#v1	1	500
583	1	3	33	3	3	3	3	199	401	597	1203	CoherentMotion_C#v1	1	500
867	0	4	42	0	1	3	3	256	344	768	1032	CoherentMotion_C#v1	1	500
679	0	0	5	3	1	3	3	31	569	93	1707	CoherentMotion_C#v1	1	500
957	1	2	23	1	1	3	3	143	457	429	1371	CoherentMotion_C#v1	1	500
587	1	4	42	3	3	3	3	256	344	768	1032	CoherentMotion_C#v1	1	500
579	1	5	51	1	1	3	3	312	288	936	864	CoherentMotion_C#v1	1	500
783	1	3	33	0	0	3	3	199	401	597	1203	CoherentMotion_C#v1	1	500
986	1	2	23	2	2	3	3	143	457	429	1371	CoherentMotion_C#v1	1	500
747	1	3	33	2	2	3	3	199	401	597	1203	CoherentMotion_C#v1	1	500
2073	1	6	61	3	3	3	3	368	232	1104	696	CoherentMotion_C#v1	1	500
587	1	3	33	1	1	3	3	199	401	597	1203	CoherentMotion_C#v1	1	500
807	1	0	5	3	3	3	3	31	569	93	1707	CoherentMotion_C#v1	1	500
762	0	0	5	1	3	3	3	31	569	93	1707	CoherentMotion_C#v1	1	500
809	1	1	14	0	0	3	3	87	513	261	1539	CoherentMotion_C#v1	1	500
728	1	4	42	2	2	3	3	256	344	768	1032	CoherentMotion_C#v1	1	500
796	1	6	61	2	2	3	3	368	232	1104	696	CoherentMotion_C#v1	1	500
859	1	0	5	1	1	3	3	31	569	93	1707	CoherentMotion_C#v1	1	500
560	1	7	70	3	3	3	3	424	176	1272	528	CoherentMotion_C#v1	1	500
667	0	0	5	3	2	3	3	31	569	93	1707	CoherentMotion_C#v1	1	500
680	1	7	70	1	1	3	3	424	176	1272	528	CoherentMotion_C#v1	1	500
727	1	6	61	0	0	3	3	368	232	1104	696	CoherentMotion_C#v1	1	500
629	1	3	33	1	1	3	3	199	401	597	1203	CoherentMotion_C#v1	1	500
996	0	3	33	2	3	3	3	199	401	597	1203	CoherentMotion_C#v1	1	500
713	1	1	14	3	3	3	3	87	513	261	1539	CoherentMotion_C#v1	1	500
633	0	7	70	2	0	3	3	424	176	1272	528	CoherentMotion_C#v1	1	500
574	1	7	70	1	1	3	3	424	176	1272	528	CoherentMotion_C#v1	1	500
1074	0	3	33	0	3	3	3	199	401	597	1203	CoherentMotion_C#v1	1	500
803	0	2	23	3	2	3	3	143	457	429	1371	CoherentMotion_C#v1	1	500
659	1	4	42	1	1	3	3	256	344	768	1032	CoherentMotion_C#v1	1	500
754	0	2	23	3	0	3	3	143	457	429	1371	CoherentMotion_C#v1	1	500
697	1	7	70	2	2	3	3	424	176	1272	528	CoherentMotion_C#v1	1	500
689	1	3	33	2	2	3	3	199	401	597	1203	CoherentMotion_C#v1	1	500
734	1	1	14	3	3	3	3	87	513	261	1539	CoherentMotion_C#v1	1	500
677	1	3	33	2	2	3	3	199	401	597	1203	CoherentMotion_C#v1	1	500
846	1	1	14	0	0	3	3	87	513	261	1539	CoherentMotion_C#v1	1	500
611	1	4	42	2	2	3	3	256	344	768	1032	CoherentMotion_C#v1	1	500
747	1	5	51	0	0	3	3	312	288	936	864	CoherentMotion_C#v1	1	500
571	1	5	51	1	1	3	3	312	288	936	864	CoherentMotion_C#v1	1	500
687	1	3	33	0	0	3	3	199	401	597	1203	CoherentMotion_C#v1	1	500
525	1	7	70	3	3	3	3	424	176	1272	528	CoherentMotion_C#v1	1	500
664	1	3	33	0	0	3	3	199	401	597	1203	CoherentMotion_C#v1	1	500
619	1	4	42	1	1	3	3	256	344	768	1032	CoherentMotion_C#v1	1	500
627	1	5	51	3	3	3	3	312	288	936	864	CoherentMotion_C#v1	1	500
933	1	0	5	1	1	3	3	31	569	93	1707	CoherentMotion_C#v1	1	500
613	1	6	61	3	3	3	3	368	232	1104	696	CoherentMotion_C#v1	1	500
570	0	0	5	2	1	3	3	31	569	93	1707	CoherentMotion_C#v1	1	500
771	0	0	5	2	3	3	3	31	569	93	1707	CoherentMotion_C#v1	1	500
578	1	7	70	0	0	3	3	424	176	1272	528	CoherentMotion_C#v1	1	500
640	1	5	51	2	2	3	3	312	288	936	864	CoherentMotion_C#v1	1	500
534	1	6	61	3	3	3	3	368	232	1104	696	CoherentMotion_C#v1	1	500
825	0	3	33	2	1	3	3	199	401	597	1203	CoherentMotion_C#v1	1	500
667	1	4	42	3	3	3	3	256	344	768	1032	CoherentMotion_C#v1	1	500
841	0	0	5	2	0	3	3	31	569	93	1707	CoherentMotion_C#v1	1	500
796	1	7	70	0	0	3	3	424	176	1272	528	CoherentMotion_C#v1	1	500
716	1	2	23	1	1	3	3	143	457	429	1371	CoherentMotion_C#v1	1	500
578	1	3	33	3	3	3	3	199	401	597	1203	CoherentMotion_C#v1	1	500
624	1	6	61	0	0	3	3	368	232	1104	696	CoherentMotion_C#v1	1	500
762	1	6	61	1	1	3	3	368	232	1104	696	CoherentMotion_C#v1	1	500
901	0	1	14	0	2	3	3	87	513	261	1539	CoherentMotion_C#v1	1	500
760	0	1	14	2	0	3	3	87	513	261	1539	CoherentMotion_C#v1	1	500
945	0	0	5	2	3	3	3	31	569	93	1707	CoherentMotion_C#v1	1	500
1662	0	1	14	0	1	3	3	87	513	261	1539	CoherentMotion_C#v1	1	500
774	0	1	14	2	1	3	3	87	513	261	1539	CoherentMotion_C#v1	1	500
707	1	6	61	0	0	3	3	368	232	1104	696	CoherentMotion_C#v1	1	500
830	0	2	23	0	3	3	3	143	457	429	1371	CoherentMotion_C#v1	1	500
760	1	6	61	2	2	3	3	368	232	1104	696	CoherentMotion_C#v1	1	500
630	1	4	42	3	3	3	3	256	344	768	1032	CoherentMotion_C#v1	1	500
714	0	0	5	0	1	3	3	31	569	93	1707	CoherentMotion_C#v1	1	500
728	1	3	33	0	0	3	3	199	401	597	1203	CoherentMotion_C#v1	1	500
612	1	4	42	2	2	3	3	256	344	768	1032	CoherentMotion_C#v1	1	500
697	1	7	70	2	2	3	3	424	176	1272	528	CoherentMotion_C#v1	1	500
1079	0	1	14	0	2	3	3	87	513	261	1539	CoherentMotion_C#v1	1	500
816	0	1	14	3	1	3	3	87	513	261	1539	CoherentMotion_C#v1	1	500
562	1	7	70	1	1	3	3	424	176	1272	528	CoherentMotion_C#v1	1	500
1029	1	4	42	1	1	3	3	256	344	768	1032	CoherentMotion_C#v1	1	500
851	1	1	14	1	1	3	3	87	513	261	1539	CoherentMotion_C#v1	1	500
613	1	7	70	2	2	3	3	424	176	1272	528	CoherentMotion_C#v1	1	500
623	1	4	42	3	3	3	3	256	344	768	1032	CoherentMotion_C#v1	1	500
896	0	0	5	3	0	3	3	31	569	93	1707	CoherentMotion_C#v1	1	500
581	1	6	61	2	2	3	3	368	232	1104	696	CoherentMotion_C#v1	1	500
807	1	2	23	2	2	3	3	143	457	429	1371	CoherentMotion_C#v1	1	500
985	0	0	5	1	0	3	3	31	569	93	1707	CoherentMotion_C#v1	1	500
792	1	5	51	3	3	3	3	312	288	936	864	CoherentMotion_C#v1	1	500
657	1	6	61	0	0	3	3	368	232	1104	696	CoherentMotion_C#v1	1	500
902	1	1	14	0	0	3	3	87	513	261	1539	CoherentMotion_C#v1	1	500
801	1	0	5	2	2	3	3	31	569	93	1707	CoherentMotion_C#v1	1	500
723	1	7	70	3	3	3	3	424	176	1272	528	CoherentMotion_C#v1	1	500
583	0	1	14	2	1	3	3	87	513	261	1539	CoherentMotion_C#v1	1	500
695	1	4	42	1	1	3	3	256	344	768	1032	CoherentMotion_C#v1	1	500
780	1	4	42	0	0	3	3	256	344	768	1032	CoherentMotion_C#v1	1	500
783	1	6	61	2	2	3	3	368	232	1104	696	CoherentMotion_C#v1	1	500
791	0	2	23	2	1	3	3	143	457	429	1371	CoherentMotion_C#v1	1	500
817	0	1	14	2	1	3	3	87	513	261	1539	CoherentMotion_C#v1	1	500
699	1	6	61	3	3	3	3	368	232	1104	696	CoherentMotion_C#v1	1	500
833	1	0	5	0	0	3	3	31	569	93	1707	CoherentMotion_C#v1	1	500
753	1	5	51	0	0	3	3	312	288	936	864	CoherentMotion_C#v1	1	500
760	0	3	33	3	1	3	3	199	401	597	1203	CoherentMotion_C#v1	1	500
683	1	3	33	0	0	3	3	199	401	597	1203	CoherentMotion_C#v1	1	500
691	1	4	42	3	3	3	3	256	344	768	1032	CoherentMotion_C#v1	1	500
737	1	2	23	0	0	3	3	143	457	429	1371	CoherentMotion_C#v1	1	500
592	1	6	61	3	3	3	3	368	232	1104	696	CoherentMotion_C#v1	1	500
772	1	7	70	2	2	3	3	424	176	1272	528	CoherentMotion_C#v1	1	500
726	1	4	42	1	1	3	3	256	344	768	1032	CoherentMotion_C#v1	1	500
823	0	0	5	2	0	3	3	31	569	93	1707	CoherentMotion_C#v1	1	500
825	1	2	23	1	1	3	3	143	457	429	1371	CoherentMotion_C#v1	1	500
718	1	7	70	2	2	3	3	424	176	1272	528	CoherentMotion_C#v1	1	500
760	1	4	42	0	0	3	3	256	344	768	1032	CoherentMotion_C#v1	1	500
802	1	5	51	2	2	3	3	312	288	936	864	CoherentMotion_C#v1	1	500
548	1	7	70	3	3	3	3	424	176	1272	528	CoherentMotion_C#v1	1	500
798	0	1	14	2	1	3	3	87	513	261	1539	CoherentMotion_C#v1	1	500
648	1	6	61	1	1	3	3	368	232	1104	696	CoherentMotion_C#v1	1	500
631	1	4	42	0	0	3	3	256	344	768	1032	CoherentMotion_C#v1	1	500
575	1	2	23	3	3	3	3	143	457	429	1371	CoherentMotion_C#v1	1	500
927	1	0	5	0	0	3	3	31	569	93	1707	CoherentMotion_C#v1	1	500
644	1	6	61	0	0	3	3	368	232	1104	696	CoherentMotion_C#v1	1	500
711	1	4	42	2	2	3	3	256	344	768	1032	CoherentMotion_C#v1	1	500
1672	1	2	23	1	1	3	3	143	457	429	1371	CoherentMotion_C#v1	1	500
649	1	1	14	3	3	3	3	87	513	261	1539	CoherentMotion_C#v1	1	500
805	1	2	23	3	3	3	3	143	457	429	1371	CoherentMotion_C#v1	1	500
563	1	1	14	1	1	3	3	87	513	261	1539	CoherentMotion_C#v1	1	500
883	0	0	5	1	2	3	3	31	569	93	1707	CoherentMotion_C#v1	1	500
638	1	3	33	0	0	3	3	199	401	597	1203	CoherentMotion_C#v1	1	500
898	1	0	5	3	3	3	3	31	569	93	1707	CoherentMotion_C#v1	1	500
584	1	7	70	1	1	3	3	424	176	1272	528	CoherentMotion_C#v1	1	500
900	1	4	42	2	2	3	3	256	344	768	1032	CoherentMotion_C#v1	1	500
878	0	1	14	3	1	3	3	87	513	261	1539	CoherentMotion_C#v1	1	500
627	0	1	14	1	2	3	3	87	513	261	1539	CoherentMotion_C#v1	1	500
823	0	5	51	2	1	3	3	312	288	936	864	CoherentMotion_C#v1	1	500
998	0	0	5	3	2	3	3	31	569	93	1707	CoherentMotion_C#v1	1	500
532	1	5	51	1	1	3	3	312	288	936	864	CoherentMotion_C#v1	1	500
599	1	4	42	3	3	3	3	256	344	768	1032	CoherentMotion_C#v1	1	500
