# Supplementary material for: The Leuven Embedded Figures Test (L-EFT): measuring perception, intelligence or executive function?
Source: PeerJ. 2018 Mar 26;6:e4524. doi: 10.7717/peerj.4524 (PMC5875396; doi:10.7717/peerj.4524)
Supplement: Supplemental Information 9 [file peerj-06-4524-s009.zip › Study 1/CoherentMotion/122201CoherentMotion.csv]

ReactionTime	Accuracy	CoherenceLevel	CoherenceValue	StimDirection	RespDirection	G_MeanCoherentSpeed	G_MeanRandomSpeed	TotalCoherent	TotalRandom	TotalCoherentSpeed	TotalRandomSpeed	TestID	MainPrac	MotionDuration
1447	0	0	0	0	1	3	3	1	599	3	1797	CoherentMotion_C#v1	0	1000
1522	0	0	0	1	3	3	3	1	599	3	1797	CoherentMotion_C#v1	0	1000
1280	0	0	0	2	0	3	3	1	599	3	1797	CoherentMotion_C#v1	0	1000
6213	1	0	0	3	3	3	3	1	599	3	1797	CoherentMotion_C#v1	0	1000
1385	0	0	0	0	1	3	3	1	599	3	1797	CoherentMotion_C#v1	0	1000
1234	0	0	0	1	0	3	3	1	599	3	1797	CoherentMotion_C#v1	0	1000
1187	0	0	0	1	2	3	3	1	599	3	1797	CoherentMotion_C#v1	0	1000
1483	0	0	0	2	0	3	3	1	599	3	1797	CoherentMotion_C#v1	0	1000
1430	0	0	0	0	1	3	3	1	599	3	1797	CoherentMotion_C#v1	0	1000
1343	0	0	0	0	2	3	3	1	599	3	1797	CoherentMotion_C#v1	0	1000
1236	1	0	0	0	0	3	3	1	599	3	1797	CoherentMotion_C#v1	0	1000
1353	0	0	0	3	2	3	3	1	599	3	1797	CoherentMotion_C#v1	0	1000
1249	0	0	0	1	3	3	3	1	599	3	1797	CoherentMotion_C#v1	0	1000
1448	0	0	0	1	0	3	3	1	599	3	1797	CoherentMotion_C#v1	0	1000
1634	0	0	0	2	1	3	3	1	599	3	1797	CoherentMotion_C#v1	0	1000
1997	0	0	0	1	3	3	3	1	599	3	1797	CoherentMotion_C#v1	0	1000
1497	1	0	0	0	0	3	3	1	599	3	1797	CoherentMotion_C#v1	0	1000
1411	1	0	0	2	2	3	3	1	599	3	1797	CoherentMotion_C#v1	0	1000
1464	0	0	0	1	2	3	3	1	599	3	1797	CoherentMotion_C#v1	0	1000
1558	0	0	0	1	0	3	3	1	599	3	1797	CoherentMotion_C#v1	0	1000
1411	1	0	0	1	1	3	3	1	599	3	1797	CoherentMotion_C#v1	0	1000
1484	0	0	0	3	0	3	3	1	599	3	1797	CoherentMotion_C#v1	0	1000
1431	1	0	0	0	0	3	3	1	599	3	1797	CoherentMotion_C#v1	0	1000
1474	0	0	0	1	2	3	3	1	599	3	1797	CoherentMotion_C#v1	0	1000
1500	1	0	0	0	0	3	3	1	599	3	1797	CoherentMotion_C#v1	0	1000
1719	0	0	0	0	2	3	3	1	599	3	1797	CoherentMotion_C#v1	0	1000
1416	1	0	0	3	3	3	3	1	599	3	1797	CoherentMotion_C#v1	0	1000
1379	0	0	0	3	1	3	3	1	599	3	1797	CoherentMotion_C#v1	0	1000
1514	1	0	0	2	2	3	3	1	599	3	1797	CoherentMotion_C#v1	0	1000
1607	0	0	0	3	0	3	3	1	599	3	1797	CoherentMotion_C#v1	0	1000
1477	0	0	0	3	1	3	3	1	599	3	1797	CoherentMotion_C#v1	0	1000
1438	0	0	0	2	0	3	3	1	599	3	1797	CoherentMotion_C#v1	0	1000
1591	1	0	0	1	1	3	3	1	599	3	1797	CoherentMotion_C#v1	0	1000
1719	0	0	0	3	0	3	3	1	599	3	1797	CoherentMotion_C#v1	0	1000
1545	0	0	0	3	1	3	3	1	599	3	1797	CoherentMotion_C#v1	0	1000
1796	0	0	0	3	2	3	3	1	599	3	1797	CoherentMotion_C#v1	0	1000
1847	1	0	0	3	3	3	3	1	599	3	1797	CoherentMotion_C#v1	0	1000
1869	0	0	0	1	2	3	3	1	599	3	1797	CoherentMotion_C#v1	0	1000
1486	0	0	0	1	2	3	3	1	599	3	1797	CoherentMotion_C#v1	0	1000
1402	0	0	0	3	0	3	3	1	599	3	1797	CoherentMotion_C#v1	0	1000
1349	0	0	0	2	3	3	3	1	599	3	1797	CoherentMotion_C#v1	0	1000
1418	1	0	0	1	1	3	3	1	599	3	1797	CoherentMotion_C#v1	0	1000
1478	0	0	0	2	1	3	3	1	599	3	1797	CoherentMotion_C#v1	0	1000
1474	0	0	0	3	2	3	3	1	599	3	1797	CoherentMotion_C#v1	0	1000
1644	1	0	0	0	0	3	3	1	599	3	1797	CoherentMotion_C#v1	0	1000
1627	0	0	0	2	0	3	3	1	599	3	1797	CoherentMotion_C#v1	0	1000
1739	0	0	0	0	1	3	3	1	599	3	1797	CoherentMotion_C#v1	0	1000
1514	1	0	0	1	1	3	3	1	599	3	1797	CoherentMotion_C#v1	0	1000
1748	0	0	0	1	3	3	3	1	599	3	1797	CoherentMotion_C#v1	0	1000
1945	0	0	0	2	0	3	3	1	599	3	1797	CoherentMotion_C#v1	0	1000
1793	0	0	0	3	2	3	3	1	599	3	1797	CoherentMotion_C#v1	0	1000
1907	0	0	0	1	0	3	3	1	599	3	1797	CoherentMotion_C#v1	0	1000
1657	0	0	0	2	3	3	3	1	599	3	1797	CoherentMotion_C#v1	0	1000
1560	1	0	0	3	3	3	3	1	599	3	1797	CoherentMotion_C#v1	0	1000
1396	0	0	0	0	1	3	3	1	599	3	1797	CoherentMotion_C#v1	0	1000
1677	1	0	0	0	0	3	3	1	599	3	1797	CoherentMotion_C#v1	0	1000
1517	1	0	0	2	2	3	3	1	599	3	1797	CoherentMotion_C#v1	0	1000
1625	0	0	0	2	3	3	3	1	599	3	1797	CoherentMotion_C#v1	0	1000
1494	0	0	0	2	3	3	3	1	599	3	1797	CoherentMotion_C#v1	0	1000
1457	0	0	0	0	3	3	3	1	599	3	1797	CoherentMotion_C#v1	0	1000
1422	0	0	0	3	0	3	3	1	599	3	1797	CoherentMotion_C#v1	0	1000
1781	0	0	0	3	2	3	3	1	599	3	1797	CoherentMotion_C#v1	0	1000
1991	0	0	0	3	1	3	3	1	599	3	1797	CoherentMotion_C#v1	0	1000
1424	0	0	0	0	1	3	3	1	599	3	1797	CoherentMotion_C#v1	0	1000
1641	1	0	0	0	0	3	3	1	599	3	1797	CoherentMotion_C#v1	0	1000
1721	0	0	0	0	3	3	3	1	599	3	1797	CoherentMotion_C#v1	0	1000
1515	0	0	0	0	2	3	3	1	599	3	1797	CoherentMotion_C#v1	0	1000
2038	0	0	0	2	1	3	3	1	599	3	1797	CoherentMotion_C#v1	0	1000
1663	0	0	0	3	1	3	3	1	599	3	1797	CoherentMotion_C#v1	0	1000
1487	0	0	0	0	3	3	3	1	599	3	1797	CoherentMotion_C#v1	0	1000
1862	0	0	0	2	0	3	3	1	599	3	1797	CoherentMotion_C#v1	0	1000
1677	0	0	0	3	2	3	3	1	599	3	1797	CoherentMotion_C#v1	0	1000
1423	0	0	0	2	1	3	3	1	599	3	1797	CoherentMotion_C#v1	0	1000
1476	0	0	0	2	0	3	3	1	599	3	1797	CoherentMotion_C#v1	0	1000
1427	0	0	0	2	3	3	3	1	599	3	1797	CoherentMotion_C#v1	0	1000
1484	0	0	0	2	0	3	3	1	599	3	1797	CoherentMotion_C#v1	0	1000
1703	1	0	0	0	0	3	3	1	599	3	1797	CoherentMotion_C#v1	0	1000
1621	0	0	0	2	3	3	3	1	599	3	1797	CoherentMotion_C#v1	0	1000
1874	0	0	0	2	3	3	3	1	599	3	1797	CoherentMotion_C#v1	0	1000
1946	0	0	0	1	2	3	3	1	599	3	1797	CoherentMotion_C#v1	0	1000
1126	1	2	23	1	1	3	3	143	457	429	1371	CoherentMotion_C#v1	1	500
1144	1	6	61	3	3	3	3	368	232	1104	696	CoherentMotion_C#v1	1	500
1450	1	1	14	0	0	3	3	87	513	261	1539	CoherentMotion_C#v1	1	500
1795	0	0	5	0	2	3	3	31	569	93	1707	CoherentMotion_C#v1	1	500
1111	0	3	33	0	3	3	3	199	401	597	1203	CoherentMotion_C#v1	1	500
1080	1	2	23	2	2	3	3	143	457	429	1371	CoherentMotion_C#v1	1	500
1049	1	7	70	3	3	3	3	424	176	1272	528	CoherentMotion_C#v1	1	500
1048	0	0	5	2	1	3	3	31	569	93	1707	CoherentMotion_C#v1	1	500
1319	1	1	14	3	3	3	3	87	513	261	1539	CoherentMotion_C#v1	1	500
926	1	3	33	1	1	3	3	199	401	597	1203	CoherentMotion_C#v1	1	500
907	1	5	51	3	3	3	3	312	288	936	864	CoherentMotion_C#v1	1	500
790	1	6	61	0	0	3	3	368	232	1104	696	CoherentMotion_C#v1	1	500
961	0	1	14	1	2	3	3	87	513	261	1539	CoherentMotion_C#v1	1	500
861	1	3	33	1	1	3	3	199	401	597	1203	CoherentMotion_C#v1	1	500
841	1	7	70	3	3	3	3	424	176	1272	528	CoherentMotion_C#v1	1	500
1141	1	3	33	0	0	3	3	199	401	597	1203	CoherentMotion_C#v1	1	500
919	1	5	51	0	0	3	3	312	288	936	864	CoherentMotion_C#v1	1	500
768	1	6	61	1	1	3	3	368	232	1104	696	CoherentMotion_C#v1	1	500
842	1	3	33	0	0	3	3	199	401	597	1203	CoherentMotion_C#v1	1	500
839	1	1	14	3	3	3	3	87	513	261	1539	CoherentMotion_C#v1	1	500
925	0	0	5	2	3	3	3	31	569	93	1707	CoherentMotion_C#v1	1	500
1038	1	1	14	0	0	3	3	87	513	261	1539	CoherentMotion_C#v1	1	500
829	1	6	61	3	3	3	3	368	232	1104	696	CoherentMotion_C#v1	1	500
678	1	6	61	1	1	3	3	368	232	1104	696	CoherentMotion_C#v1	1	500
798	1	7	70	2	2	3	3	424	176	1272	528	CoherentMotion_C#v1	1	500
904	0	0	5	3	1	3	3	31	569	93	1707	CoherentMotion_C#v1	1	500
802	1	3	33	0	0	3	3	199	401	597	1203	CoherentMotion_C#v1	1	500
766	1	7	70	1	1	3	3	424	176	1272	528	CoherentMotion_C#v1	1	500
869	0	1	14	2	3	3	3	87	513	261	1539	CoherentMotion_C#v1	1	500
752	1	2	23	1	1	3	3	143	457	429	1371	CoherentMotion_C#v1	1	500
745	1	5	51	1	1	3	3	312	288	936	864	CoherentMotion_C#v1	1	500
833	1	3	33	2	2	3	3	199	401	597	1203	CoherentMotion_C#v1	1	500
746	1	5	51	1	1	3	3	312	288	936	864	CoherentMotion_C#v1	1	500
788	1	3	33	2	2	3	3	199	401	597	1203	CoherentMotion_C#v1	1	500
777	1	2	23	3	3	3	3	143	457	429	1371	CoherentMotion_C#v1	1	500
855	1	4	42	0	0	3	3	256	344	768	1032	CoherentMotion_C#v1	1	500
866	1	4	42	3	3	3	3	256	344	768	1032	CoherentMotion_C#v1	1	500
909	1	6	61	1	1	3	3	368	232	1104	696	CoherentMotion_C#v1	1	500
902	1	5	51	1	1	3	3	312	288	936	864	CoherentMotion_C#v1	1	500
869	1	6	61	1	1	3	3	368	232	1104	696	CoherentMotion_C#v1	1	500
780	1	5	51	2	2	3	3	312	288	936	864	CoherentMotion_C#v1	1	500
873	1	7	70	2	2	3	3	424	176	1272	528	CoherentMotion_C#v1	1	500
868	0	2	23	3	0	3	3	143	457	429	1371	CoherentMotion_C#v1	1	500
768	1	5	51	0	0	3	3	312	288	936	864	CoherentMotion_C#v1	1	500
888	1	2	23	2	2	3	3	143	457	429	1371	CoherentMotion_C#v1	1	500
788	1	6	61	1	1	3	3	368	232	1104	696	CoherentMotion_C#v1	1	500
798	1	4	42	0	0	3	3	256	344	768	1032	CoherentMotion_C#v1	1	500
1447	1	1	14	3	3	3	3	87	513	261	1539	CoherentMotion_C#v1	1	500
880	0	0	5	2	1	3	3	31	569	93	1707	CoherentMotion_C#v1	1	500
860	1	7	70	3	3	3	3	424	176	1272	528	CoherentMotion_C#v1	1	500
807	1	6	61	2	2	3	3	368	232	1104	696	CoherentMotion_C#v1	1	500
1213	1	4	42	3	3	3	3	256	344	768	1032	CoherentMotion_C#v1	1	500
853	1	4	42	3	3	3	3	256	344	768	1032	CoherentMotion_C#v1	1	500
976	0	3	33	2	0	3	3	199	401	597	1203	CoherentMotion_C#v1	1	500
798	1	6	61	1	1	3	3	368	232	1104	696	CoherentMotion_C#v1	1	500
997	1	0	5	0	0	3	3	31	569	93	1707	CoherentMotion_C#v1	1	500
934	0	0	5	3	0	3	3	31	569	93	1707	CoherentMotion_C#v1	1	500
1540	0	1	14	1	0	3	3	87	513	261	1539	CoherentMotion_C#v1	1	500
1105	0	2	23	2	3	3	3	143	457	429	1371	CoherentMotion_C#v1	1	500
865	1	3	33	0	0	3	3	199	401	597	1203	CoherentMotion_C#v1	1	500
828	1	3	33	1	1	3	3	199	401	597	1203	CoherentMotion_C#v1	1	500
1014	1	6	61	1	1	3	3	368	232	1104	696	CoherentMotion_C#v1	1	500
722	1	7	70	1	1	3	3	424	176	1272	528	CoherentMotion_C#v1	1	500
893	1	5	51	3	3	3	3	312	288	936	864	CoherentMotion_C#v1	1	500
1114	0	1	14	2	1	3	3	87	513	261	1539	CoherentMotion_C#v1	1	500
796	1	7	70	3	3	3	3	424	176	1272	528	CoherentMotion_C#v1	1	500
676	1	4	42	0	0	3	3	256	344	768	1032	CoherentMotion_C#v1	1	500
1468	1	4	42	3	3	3	3	256	344	768	1032	CoherentMotion_C#v1	1	500
789	1	6	61	0	0	3	3	368	232	1104	696	CoherentMotion_C#v1	1	500
1215	1	5	51	3	3	3	3	312	288	936	864	CoherentMotion_C#v1	1	500
1059	0	1	14	2	3	3	3	87	513	261	1539	CoherentMotion_C#v1	1	500
1283	1	2	23	3	3	3	3	143	457	429	1371	CoherentMotion_C#v1	1	500
1641	0	1	14	1	2	3	3	87	513	261	1539	CoherentMotion_C#v1	1	500
872	1	5	51	3	3	3	3	312	288	936	864	CoherentMotion_C#v1	1	500
788	1	5	51	2	2	3	3	312	288	936	864	CoherentMotion_C#v1	1	500
941	1	2	23	0	0	3	3	143	457	429	1371	CoherentMotion_C#v1	1	500
1163	1	0	5	1	1	3	3	31	569	93	1707	CoherentMotion_C#v1	1	500
860	1	6	61	2	2	3	3	368	232	1104	696	CoherentMotion_C#v1	1	500
839	1	7	70	3	3	3	3	424	176	1272	528	CoherentMotion_C#v1	1	500
1362	0	0	5	3	0	3	3	31	569	93	1707	CoherentMotion_C#v1	1	500
1338	0	0	5	1	3	3	3	31	569	93	1707	CoherentMotion_C#v1	1	500
1201	0	0	5	0	1	3	3	31	569	93	1707	CoherentMotion_C#v1	1	500
918	1	2	23	1	1	3	3	143	457	429	1371	CoherentMotion_C#v1	1	500
929	1	7	70	0	0	3	3	424	176	1272	528	CoherentMotion_C#v1	1	500
799	1	5	51	3	3	3	3	312	288	936	864	CoherentMotion_C#v1	1	500
1032	1	0	5	2	2	3	3	31	569	93	1707	CoherentMotion_C#v1	1	500
871	1	4	42	1	1	3	3	256	344	768	1032	CoherentMotion_C#v1	1	500
818	1	4	42	1	1	3	3	256	344	768	1032	CoherentMotion_C#v1	1	500
732	1	6	61	1	1	3	3	368	232	1104	696	CoherentMotion_C#v1	1	500
1379	1	1	14	0	0	3	3	87	513	261	1539	CoherentMotion_C#v1	1	500
1004	1	2	23	0	0	3	3	143	457	429	1371	CoherentMotion_C#v1	1	500
1083	1	2	23	2	2	3	3	143	457	429	1371	CoherentMotion_C#v1	1	500
859	1	3	33	0	0	3	3	199	401	597	1203	CoherentMotion_C#v1	1	500
951	1	3	33	2	2	3	3	199	401	597	1203	CoherentMotion_C#v1	1	500
836	1	3	33	0	0	3	3	199	401	597	1203	CoherentMotion_C#v1	1	500
1051	0	2	23	2	3	3	3	143	457	429	1371	CoherentMotion_C#v1	1	500
763	1	6	61	0	0	3	3	368	232	1104	696	CoherentMotion_C#v1	1	500
791	1	4	42	1	1	3	3	256	344	768	1032	CoherentMotion_C#v1	1	500
1199	1	1	14	3	3	3	3	87	513	261	1539	CoherentMotion_C#v1	1	500
866	1	3	33	2	2	3	3	199	401	597	1203	CoherentMotion_C#v1	1	500
990	1	0	5	1	1	3	3	31	569	93	1707	CoherentMotion_C#v1	1	500
862	1	6	61	0	0	3	3	368	232	1104	696	CoherentMotion_C#v1	1	500
809	1	4	42	2	2	3	3	256	344	768	1032	CoherentMotion_C#v1	1	500
1010	0	2	23	2	1	3	3	143	457	429	1371	CoherentMotion_C#v1	1	500
1074	0	4	42	2	1	3	3	256	344	768	1032	CoherentMotion_C#v1	1	500
755	1	2	23	2	2	3	3	143	457	429	1371	CoherentMotion_C#v1	1	500
1004	1	3	33	3	3	3	3	199	401	597	1203	CoherentMotion_C#v1	1	500
891	0	3	33	2	1	3	3	199	401	597	1203	CoherentMotion_C#v1	1	500
902	1	2	23	0	0	3	3	143	457	429	1371	CoherentMotion_C#v1	1	500
850	0	1	14	3	1	3	3	87	513	261	1539	CoherentMotion_C#v1	1	500
942	0	0	5	1	0	3	3	31	569	93	1707	CoherentMotion_C#v1	1	500
1114	0	1	14	2	1	3	3	87	513	261	1539	CoherentMotion_C#v1	1	500
779	1	5	51	2	2	3	3	312	288	936	864	CoherentMotion_C#v1	1	500
660	1	4	42	2	2	3	3	256	344	768	1032	CoherentMotion_C#v1	1	500
697	1	7	70	1	1	3	3	424	176	1272	528	CoherentMotion_C#v1	1	500
721	1	3	33	1	1	3	3	199	401	597	1203	CoherentMotion_C#v1	1	500
697	1	3	33	3	3	3	3	199	401	597	1203	CoherentMotion_C#v1	1	500
764	0	0	5	1	0	3	3	31	569	93	1707	CoherentMotion_C#v1	1	500
1017	1	2	23	3	3	3	3	143	457	429	1371	CoherentMotion_C#v1	1	500
696	1	4	42	0	0	3	3	256	344	768	1032	CoherentMotion_C#v1	1	500
686	1	6	61	1	1	3	3	368	232	1104	696	CoherentMotion_C#v1	1	500
677	1	7	70	3	3	3	3	424	176	1272	528	CoherentMotion_C#v1	1	500
1099	0	2	23	2	3	3	3	143	457	429	1371	CoherentMotion_C#v1	1	500
860	1	2	23	2	2	3	3	143	457	429	1371	CoherentMotion_C#v1	1	500
710	1	5	51	1	1	3	3	312	288	936	864	CoherentMotion_C#v1	1	500
893	1	2	23	1	1	3	3	143	457	429	1371	CoherentMotion_C#v1	1	500
650	1	6	61	0	0	3	3	368	232	1104	696	CoherentMotion_C#v1	1	500
639	1	5	51	0	0	3	3	312	288	936	864	CoherentMotion_C#v1	1	500
628	1	5	51	0	0	3	3	312	288	936	864	CoherentMotion_C#v1	1	500
697	1	6	61	2	2	3	3	368	232	1104	696	CoherentMotion_C#v1	1	500
752	1	2	23	1	1	3	3	143	457	429	1371	CoherentMotion_C#v1	1	500
682	1	4	42	0	0	3	3	256	344	768	1032	CoherentMotion_C#v1	1	500
689	1	5	51	3	3	3	3	312	288	936	864	CoherentMotion_C#v1	1	500
629	1	4	42	1	1	3	3	256	344	768	1032	CoherentMotion_C#v1	1	500
827	1	1	14	2	2	3	3	87	513	261	1539	CoherentMotion_C#v1	1	500
1349	0	0	5	1	2	3	3	31	569	93	1707	CoherentMotion_C#v1	1	500
649	1	6	61	3	3	3	3	368	232	1104	696	CoherentMotion_C#v1	1	500
658	1	4	42	1	1	3	3	256	344	768	1032	CoherentMotion_C#v1	1	500
553	1	5	51	0	0	3	3	312	288	936	864	CoherentMotion_C#v1	1	500
666	1	6	61	0	0	3	3	368	232	1104	696	CoherentMotion_C#v1	1	500
721	1	4	42	2	2	3	3	256	344	768	1032	CoherentMotion_C#v1	1	500
729	1	6	61	0	0	3	3	368	232	1104	696	CoherentMotion_C#v1	1	500
624	1	7	70	1	1	3	3	424	176	1272	528	CoherentMotion_C#v1	1	500
676	1	4	42	1	1	3	3	256	344	768	1032	CoherentMotion_C#v1	1	500
651	1	2	23	1	1	3	3	143	457	429	1371	CoherentMotion_C#v1	1	500
639	1	6	61	3	3	3	3	368	232	1104	696	CoherentMotion_C#v1	1	500
885	0	2	23	3	0	3	3	143	457	429	1371	CoherentMotion_C#v1	1	500
637	1	4	42	3	3	3	3	256	344	768	1032	CoherentMotion_C#v1	1	500
710	0	0	5	0	2	3	3	31	569	93	1707	CoherentMotion_C#v1	1	500
603	1	1	14	2	2	3	3	87	513	261	1539	CoherentMotion_C#v1	1	500
771	1	2	23	1	1	3	3	143	457	429	1371	CoherentMotion_C#v1	1	500
1035	0	2	23	2	3	3	3	143	457	429	1371	CoherentMotion_C#v1	1	500
1163	0	0	5	1	2	3	3	31	569	93	1707	CoherentMotion_C#v1	1	500
734	1	6	61	1	1	3	3	368	232	1104	696	CoherentMotion_C#v1	1	500
790	0	2	23	3	0	3	3	143	457	429	1371	CoherentMotion_C#v1	1	500
686	1	3	33	1	1	3	3	199	401	597	1203	CoherentMotion_C#v1	1	500
708	1	7	70	1	1	3	3	424	176	1272	528	CoherentMotion_C#v1	1	500
779	1	6	61	0	0	3	3	368	232	1104	696	CoherentMotion_C#v1	1	500
1205	1	3	33	0	0	3	3	199	401	597	1203	CoherentMotion_C#v1	1	500
696	1	4	42	3	3	3	3	256	344	768	1032	CoherentMotion_C#v1	1	500
623	1	7	70	1	1	3	3	424	176	1272	528	CoherentMotion_C#v1	1	500
611	1	6	61	1	1	3	3	368	232	1104	696	CoherentMotion_C#v1	1	500
618	1	3	33	0	0	3	3	199	401	597	1203	CoherentMotion_C#v1	1	500
938	1	3	33	3	3	3	3	199	401	597	1203	CoherentMotion_C#v1	1	500
635	1	7	70	0	0	3	3	424	176	1272	528	CoherentMotion_C#v1	1	500
717	1	1	14	0	0	3	3	87	513	261	1539	CoherentMotion_C#v1	1	500
695	1	3	33	0	0	3	3	199	401	597	1203	CoherentMotion_C#v1	1	500
634	1	5	51	0	0	3	3	312	288	936	864	CoherentMotion_C#v1	1	500
642	1	7	70	0	0	3	3	424	176	1272	528	CoherentMotion_C#v1	1	500
789	1	5	51	2	2	3	3	312	288	936	864	CoherentMotion_C#v1	1	500
673	1	6	61	2	2	3	3	368	232	1104	696	CoherentMotion_C#v1	1	500
665	1	3	33	3	3	3	3	199	401	597	1203	CoherentMotion_C#v1	1	500
670	1	6	61	2	2	3	3	368	232	1104	696	CoherentMotion_C#v1	1	500
917	1	2	23	2	2	3	3	143	457	429	1371	CoherentMotion_C#v1	1	500
754	1	3	33	2	2	3	3	199	401	597	1203	CoherentMotion_C#v1	1	500
666	1	5	51	0	0	3	3	312	288	936	864	CoherentMotion_C#v1	1	500
863	1	1	14	3	3	3	3	87	513	261	1539	CoherentMotion_C#v1	1	500
571	1	6	61	2	2	3	3	368	232	1104	696	CoherentMotion_C#v1	1	500
938	1	3	33	2	2	3	3	199	401	597	1203	CoherentMotion_C#v1	1	500
923	0	0	5	0	1	3	3	31	569	93	1707	CoherentMotion_C#v1	1	500
1048	1	1	14	1	1	3	3	87	513	261	1539	CoherentMotion_C#v1	1	500
711	1	1	14	2	2	3	3	87	513	261	1539	CoherentMotion_C#v1	1	500
669	1	3	33	1	1	3	3	199	401	597	1203	CoherentMotion_C#v1	1	500
644	1	5	51	0	0	3	3	312	288	936	864	CoherentMotion_C#v1	1	500
827	0	2	23	0	1	3	3	143	457	429	1371	CoherentMotion_C#v1	1	500
709	1	5	51	3	3	3	3	312	288	936	864	CoherentMotion_C#v1	1	500
1019	1	4	42	3	3	3	3	256	344	768	1032	CoherentMotion_C#v1	1	500
699	1	2	23	1	1	3	3	143	457	429	1371	CoherentMotion_C#v1	1	500
737	0	0	5	1	0	3	3	31	569	93	1707	CoherentMotion_C#v1	1	500
601	1	6	61	1	1	3	3	368	232	1104	696	CoherentMotion_C#v1	1	500
877	1	0	5	1	1	3	3	31	569	93	1707	CoherentMotion_C#v1	1	500
693	1	5	51	1	1	3	3	312	288	936	864	CoherentMotion_C#v1	1	500
672	1	7	70	3	3	3	3	424	176	1272	528	CoherentMotion_C#v1	1	500
710	1	4	42	1	1	3	3	256	344	768	1032	CoherentMotion_C#v1	1	500
1070	1	3	33	2	2	3	3	199	401	597	1203	CoherentMotion_C#v1	1	500
619	1	5	51	1	1	3	3	312	288	936	864	CoherentMotion_C#v1	1	500
835	1	3	33	2	2	3	3	199	401	597	1203	CoherentMotion_C#v1	1	500
843	1	5	51	2	2	3	3	312	288	936	864	CoherentMotion_C#v1	1	500
872	0	0	5	2	1	3	3	31	569	93	1707	CoherentMotion_C#v1	1	500
755	1	6	61	0	0	3	3	368	232	1104	696	CoherentMotion_C#v1	1	500
777	1	4	42	0	0	3	3	256	344	768	1032	CoherentMotion_C#v1	1	500
615	1	5	51	3	3	3	3	312	288	936	864	CoherentMotion_C#v1	1	500
624	1	7	70	1	1	3	3	424	176	1272	528	CoherentMotion_C#v1	1	500
564	1	7	70	1	1	3	3	424	176	1272	528	CoherentMotion_C#v1	1	500
544	1	5	51	1	1	3	3	312	288	936	864	CoherentMotion_C#v1	1	500
699	0	0	5	1	0	3	3	31	569	93	1707	CoherentMotion_C#v1	1	500
866	1	1	14	3	3	3	3	87	513	261	1539	CoherentMotion_C#v1	1	500
604	1	4	42	1	1	3	3	256	344	768	1032	CoherentMotion_C#v1	1	500
625	1	5	51	1	1	3	3	312	288	936	864	CoherentMotion_C#v1	1	500
630	1	2	23	3	3	3	3	143	457	429	1371	CoherentMotion_C#v1	1	500
923	0	0	5	2	1	3	3	31	569	93	1707	CoherentMotion_C#v1	1	500
567	1	6	61	0	0	3	3	368	232	1104	696	CoherentMotion_C#v1	1	500
570	1	5	51	0	0	3	3	312	288	936	864	CoherentMotion_C#v1	1	500
638	1	4	42	1	1	3	3	256	344	768	1032	CoherentMotion_C#v1	1	500
543	1	6	61	1	1	3	3	368	232	1104	696	CoherentMotion_C#v1	1	500
546	1	5	51	1	1	3	3	312	288	936	864	CoherentMotion_C#v1	1	500
681	1	2	23	1	1	3	3	143	457	429	1371	CoherentMotion_C#v1	1	500
1008	1	6	61	0	0	3	3	368	232	1104	696	CoherentMotion_C#v1	1	500
541	1	4	42	0	0	3	3	256	344	768	1032	CoherentMotion_C#v1	1	500
961	1	6	61	2	2	3	3	368	232	1104	696	CoherentMotion_C#v1	1	500
718	1	4	42	3	3	3	3	256	344	768	1032	CoherentMotion_C#v1	1	500
678	1	7	70	3	3	3	3	424	176	1272	528	CoherentMotion_C#v1	1	500
764	0	0	5	1	0	3	3	31	569	93	1707	CoherentMotion_C#v1	1	500
867	1	4	42	2	2	3	3	256	344	768	1032	CoherentMotion_C#v1	1	500
607	1	4	42	1	1	3	3	256	344	768	1032	CoherentMotion_C#v1	1	500
579	1	7	70	0	0	3	3	424	176	1272	528	CoherentMotion_C#v1	1	500
552	1	7	70	3	3	3	3	424	176	1272	528	CoherentMotion_C#v1	1	500
682	1	7	70	2	2	3	3	424	176	1272	528	CoherentMotion_C#v1	1	500
767	1	0	5	2	2	3	3	31	569	93	1707	CoherentMotion_C#v1	1	500
602	1	2	23	3	3	3	3	143	457	429	1371	CoherentMotion_C#v1	1	500
831	1	0	5	1	1	3	3	31	569	93	1707	CoherentMotion_C#v1	1	500
777	1	7	70	2	2	3	3	424	176	1272	528	CoherentMotion_C#v1	1	500
657	1	3	33	3	3	3	3	199	401	597	1203	CoherentMotion_C#v1	1	500
658	1	5	51	2	2	3	3	312	288	936	864	CoherentMotion_C#v1	1	500
843	1	1	14	0	0	3	3	87	513	261	1539	CoherentMotion_C#v1	1	500
758	1	1	14	2	2	3	3	87	513	261	1539	CoherentMotion_C#v1	1	500
622	1	6	61	3	3	3	3	368	232	1104	696	CoherentMotion_C#v1	1	500
978	1	2	23	2	2	3	3	143	457	429	1371	CoherentMotion_C#v1	1	500
946	1	5	51	1	1	3	3	312	288	936	864	CoherentMotion_C#v1	1	500
715	1	7	70	2	2	3	3	424	176	1272	528	CoherentMotion_C#v1	1	500
631	0	1	14	0	3	3	3	87	513	261	1539	CoherentMotion_C#v1	1	500
636	1	2	23	3	3	3	3	143	457	429	1371	CoherentMotion_C#v1	1	500
577	1	7	70	0	0	3	3	424	176	1272	528	CoherentMotion_C#v1	1	500
565	1	5	51	0	0	3	3	312	288	936	864	CoherentMotion_C#v1	1	500
566	1	6	61	3	3	3	3	368	232	1104	696	CoherentMotion_C#v1	1	500
570	1	7	70	1	1	3	3	424	176	1272	528	CoherentMotion_C#v1	1	500
540	1	4	42	0	0	3	3	256	344	768	1032	CoherentMotion_C#v1	1	500
929	0	2	23	2	3	3	3	143	457	429	1371	CoherentMotion_C#v1	1	500
988	1	2	23	2	2	3	3	143	457	429	1371	CoherentMotion_C#v1	1	500
744	1	1	14	0	0	3	3	87	513	261	1539	CoherentMotion_C#v1	1	500
689	1	4	42	1	1	3	3	256	344	768	1032	CoherentMotion_C#v1	1	500
1658	0	0	5	3	0	3	3	31	569	93	1707	CoherentMotion_C#v1	1	500
699	1	7	70	0	0	3	3	424	176	1272	528	CoherentMotion_C#v1	1	500
574	1	6	61	1	1	3	3	368	232	1104	696	CoherentMotion_C#v1	1	500
646	1	1	14	0	0	3	3	87	513	261	1539	CoherentMotion_C#v1	1	500
841	0	1	14	2	0	3	3	87	513	261	1539	CoherentMotion_C#v1	1	500
852	1	4	42	2	2	3	3	256	344	768	1032	CoherentMotion_C#v1	1	500
959	1	6	61	1	1	3	3	368	232	1104	696	CoherentMotion_C#v1	1	500
601	1	3	33	3	3	3	3	199	401	597	1203	CoherentMotion_C#v1	1	500
673	0	0	5	2	0	3	3	31	569	93	1707	CoherentMotion_C#v1	1	500
824	1	2	23	2	2	3	3	143	457	429	1371	CoherentMotion_C#v1	1	500
722	1	6	61	2	2	3	3	368	232	1104	696	CoherentMotion_C#v1	1	500
553	1	0	5	2	2	3	3	31	569	93	1707	CoherentMotion_C#v1	1	500
605	1	4	42	1	1	3	3	256	344	768	1032	CoherentMotion_C#v1	1	500
578	1	3	33	1	1	3	3	199	401	597	1203	CoherentMotion_C#v1	1	500
614	1	4	42	3	3	3	3	256	344	768	1032	CoherentMotion_C#v1	1	500
570	1	7	70	1	1	3	3	424	176	1272	528	CoherentMotion_C#v1	1	500
669	0	0	5	1	0	3	3	31	569	93	1707	CoherentMotion_C#v1	1	500
646	1	4	42	1	1	3	3	256	344	768	1032	CoherentMotion_C#v1	1	500
731	1	4	42	2	2	3	3	256	344	768	1032	CoherentMotion_C#v1	1	500
607	1	3	33	2	2	3	3	199	401	597	1203	CoherentMotion_C#v1	1	500
856	1	5	51	1	1	3	3	312	288	936	864	CoherentMotion_C#v1	1	500
739	1	1	14	2	2	3	3	87	513	261	1539	CoherentMotion_C#v1	1	500
684	1	1	14	3	3	3	3	87	513	261	1539	CoherentMotion_C#v1	1	500
579	1	4	42	1	1	3	3	256	344	768	1032	CoherentMotion_C#v1	1	500
711	1	4	42	2	2	3	3	256	344	768	1032	CoherentMotion_C#v1	1	500
651	1	4	42	1	1	3	3	256	344	768	1032	CoherentMotion_C#v1	1	500
645	1	7	70	0	0	3	3	424	176	1272	528	CoherentMotion_C#v1	1	500
600	1	4	42	0	0	3	3	256	344	768	1032	CoherentMotion_C#v1	1	500
701	1	0	5	3	3	3	3	31	569	93	1707	CoherentMotion_C#v1	1	500
917	1	2	23	0	0	3	3	143	457	429	1371	CoherentMotion_C#v1	1	500
721	1	1	14	3	3	3	3	87	513	261	1539	CoherentMotion_C#v1	1	500
617	0	1	14	3	0	3	3	87	513	261	1539	CoherentMotion_C#v1	1	500
589	1	7	70	1	1	3	3	424	176	1272	528	CoherentMotion_C#v1	1	500
641	1	4	42	2	2	3	3	256	344	768	1032	CoherentMotion_C#v1	1	500
711	1	2	23	2	2	3	3	143	457	429	1371	CoherentMotion_C#v1	1	500
558	1	4	42	1	1	3	3	256	344	768	1032	CoherentMotion_C#v1	1	500
609	1	3	33	0	0	3	3	199	401	597	1203	CoherentMotion_C#v1	1	500
630	1	5	51	0	0	3	3	312	288	936	864	CoherentMotion_C#v1	1	500
875	1	3	33	2	2	3	3	199	401	597	1203	CoherentMotion_C#v1	1	500
694	1	7	70	2	2	3	3	424	176	1272	528	CoherentMotion_C#v1	1	500
571	1	5	51	3	3	3	3	312	288	936	864	CoherentMotion_C#v1	1	500
816	0	1	14	2	3	3	3	87	513	261	1539	CoherentMotion_C#v1	1	500
586	1	1	14	1	1	3	3	87	513	261	1539	CoherentMotion_C#v1	1	500
845	0	2	23	2	0	3	3	143	457	429	1371	CoherentMotion_C#v1	1	500
663	1	1	14	1	1	3	3	87	513	261	1539	CoherentMotion_C#v1	1	500
574	1	7	70	3	3	3	3	424	176	1272	528	CoherentMotion_C#v1	1	500
819	1	3	33	2	2	3	3	199	401	597	1203	CoherentMotion_C#v1	1	500
540	1	5	51	3	3	3	3	312	288	936	864	CoherentMotion_C#v1	1	500
767	0	0	5	3	0	3	3	31	569	93	1707	CoherentMotion_C#v1	1	500
776	1	2	23	3	3	3	3	143	457	429	1371	CoherentMotion_C#v1	1	500
732	1	5	51	2	2	3	3	312	288	936	864	CoherentMotion_C#v1	1	500
691	0	1	14	0	1	3	3	87	513	261	1539	CoherentMotion_C#v1	1	500
698	1	4	42	2	2	3	3	256	344	768	1032	CoherentMotion_C#v1	1	500
721	0	3	33	0	3	3	3	199	401	597	1203	CoherentMotion_C#v1	1	500
841	1	2	23	0	0	3	3	143	457	429	1371	CoherentMotion_C#v1	1	500
626	1	5	51	2	2	3	3	312	288	936	864	CoherentMotion_C#v1	1	500
644	1	4	42	1	1	3	3	256	344	768	1032	CoherentMotion_C#v1	1	500
622	1	6	61	3	3	3	3	368	232	1104	696	CoherentMotion_C#v1	1	500
706	1	1	14	2	2	3	3	87	513	261	1539	CoherentMotion_C#v1	1	500
825	1	1	14	2	2	3	3	87	513	261	1539	CoherentMotion_C#v1	1	500
676	0	0	5	1	2	3	3	31	569	93	1707	CoherentMotion_C#v1	1	500
683	1	6	61	2	2	3	3	368	232	1104	696	CoherentMotion_C#v1	1	500
673	0	3	33	0	1	3	3	199	401	597	1203	CoherentMotion_C#v1	1	500
790	0	1	14	2	3	3	3	87	513	261	1539	CoherentMotion_C#v1	1	500
574	1	7	70	2	2	3	3	424	176	1272	528	CoherentMotion_C#v1	1	500
627	1	7	70	1	1	3	3	424	176	1272	528	CoherentMotion_C#v1	1	500
584	1	7	70	1	1	3	3	424	176	1272	528	CoherentMotion_C#v1	1	500
2172	1	7	70	1	1	3	3	424	176	1272	528	CoherentMotion_C#v1	1	500
714	1	1	14	3	3	3	3	87	513	261	1539	CoherentMotion_C#v1	1	500
1537	1	1	14	3	3	3	3	87	513	261	1539	CoherentMotion_C#v1	1	500
637	1	7	70	0	0	3	3	424	176	1272	528	CoherentMotion_C#v1	1	500
658	0	2	23	0	3	3	3	143	457	429	1371	CoherentMotion_C#v1	1	500
553	1	6	61	3	3	3	3	368	232	1104	696	CoherentMotion_C#v1	1	500
842	1	0	5	0	0	3	3	31	569	93	1707	CoherentMotion_C#v1	1	500
709	1	3	33	1	1	3	3	199	401	597	1203	CoherentMotion_C#v1	1	500
700	1	1	14	3	3	3	3	87	513	261	1539	CoherentMotion_C#v1	1	500
819	1	2	23	2	2	3	3	143	457	429	1371	CoherentMotion_C#v1	1	500
620	1	6	61	0	0	3	3	368	232	1104	696	CoherentMotion_C#v1	1	500
577	1	5	51	1	1	3	3	312	288	936	864	CoherentMotion_C#v1	1	500
821	1	4	42	3	3	3	3	256	344	768	1032	CoherentMotion_C#v1	1	500
720	1	5	51	2	2	3	3	312	288	936	864	CoherentMotion_C#v1	1	500
1351	1	2	23	0	0	3	3	143	457	429	1371	CoherentMotion_C#v1	1	500
655	1	1	14	0	0	3	3	87	513	261	1539	CoherentMotion_C#v1	1	500
801	0	0	5	2	0	3	3	31	569	93	1707	CoherentMotion_C#v1	1	500
557	1	7	70	0	0	3	3	424	176	1272	528	CoherentMotion_C#v1	1	500
543	1	7	70	0	0	3	3	424	176	1272	528	CoherentMotion_C#v1	1	500
643	0	2	23	2	1	3	3	143	457	429	1371	CoherentMotion_C#v1	1	500
681	1	4	42	2	2	3	3	256	344	768	1032	CoherentMotion_C#v1	1	500
815	1	1	14	1	1	3	3	87	513	261	1539	CoherentMotion_C#v1	1	500
666	1	4	42	1	1	3	3	256	344	768	1032	CoherentMotion_C#v1	1	500
735	1	5	51	2	2	3	3	312	288	936	864	CoherentMotion_C#v1	1	500
803	1	5	51	2	2	3	3	312	288	936	864	CoherentMotion_C#v1	1	500
913	0	0	5	1	0	3	3	31	569	93	1707	CoherentMotion_C#v1	1	500
621	1	7	70	2	2	3	3	424	176	1272	528	CoherentMotion_C#v1	1	500
612	1	0	5	1	1	3	3	31	569	93	1707	CoherentMotion_C#v1	1	500
643	1	5	51	0	0	3	3	312	288	936	864	CoherentMotion_C#v1	1	500
732	1	7	70	2	2	3	3	424	176	1272	528	CoherentMotion_C#v1	1	500
787	0	0	5	3	1	3	3	31	569	93	1707	CoherentMotion_C#v1	1	500
620	1	5	51	0	0	3	3	312	288	936	864	CoherentMotion_C#v1	1	500
547	1	2	23	1	1	3	3	143	457	429	1371	CoherentMotion_C#v1	1	500
708	1	5	51	2	2	3	3	312	288	936	864	CoherentMotion_C#v1	1	500
603	0	0	5	0	3	3	3	31	569	93	1707	CoherentMotion_C#v1	1	500
654	1	0	5	1	1	3	3	31	569	93	1707	CoherentMotion_C#v1	1	500
645	1	3	33	2	2	3	3	199	401	597	1203	CoherentMotion_C#v1	1	500
651	1	3	33	0	0	3	3	199	401	597	1203	CoherentMotion_C#v1	1	500
608	1	4	42	1	1	3	3	256	344	768	1032	CoherentMotion_C#v1	1	500
774	1	0	5	3	3	3	3	31	569	93	1707	CoherentMotion_C#v1	1	500
638	1	7	70	0	0	3	3	424	176	1272	528	CoherentMotion_C#v1	1	500
628	1	5	51	0	0	3	3	312	288	936	864	CoherentMotion_C#v1	1	500
647	0	1	14	2	1	3	3	87	513	261	1539	CoherentMotion_C#v1	1	500
621	1	7	70	0	0	3	3	424	176	1272	528	CoherentMotion_C#v1	1	500
802	1	3	33	2	2	3	3	199	401	597	1203	CoherentMotion_C#v1	1	500
603	1	2	23	3	3	3	3	143	457	429	1371	CoherentMotion_C#v1	1	500
609	1	1	14	0	0	3	3	87	513	261	1539	CoherentMotion_C#v1	1	500
709	1	7	70	2	2	3	3	424	176	1272	528	CoherentMotion_C#v1	1	500
731	1	6	61	2	2	3	3	368	232	1104	696	CoherentMotion_C#v1	1	500
595	1	5	51	1	1	3	3	312	288	936	864	CoherentMotion_C#v1	1	500
665	0	0	5	3	1	3	3	31	569	93	1707	CoherentMotion_C#v1	1	500
591	1	3	33	2	2	3	3	199	401	597	1203	CoherentMotion_C#v1	1	500
802	0	0	5	2	3	3	3	31	569	93	1707	CoherentMotion_C#v1	1	500
588	1	3	33	1	1	3	3	199	401	597	1203	CoherentMotion_C#v1	1	500
576	1	3	33	1	1	3	3	199	401	597	1203	CoherentMotion_C#v1	1	500
559	1	4	42	0	0	3	3	256	344	768	1032	CoherentMotion_C#v1	1	500
614	1	1	14	1	1	3	3	87	513	261	1539	CoherentMotion_C#v1	1	500
775	0	3	33	0	1	3	3	199	401	597	1203	CoherentMotion_C#v1	1	500
580	0	1	14	3	1	3	3	87	513	261	1539	CoherentMotion_C#v1	1	500
936	1	0	5	1	1	3	3	31	569	93	1707	CoherentMotion_C#v1	1	500
611	1	7	70	0	0	3	3	424	176	1272	528	CoherentMotion_C#v1	1	500
777	1	0	5	3	3	3	3	31	569	93	1707	CoherentMotion_C#v1	1	500
579	1	6	61	0	0	3	3	368	232	1104	696	CoherentMotion_C#v1	1	500
566	1	6	61	0	0	3	3	368	232	1104	696	CoherentMotion_C#v1	1	500
889	1	1	14	0	0	3	3	87	513	261	1539	CoherentMotion_C#v1	1	500
564	1	5	51	0	0	3	3	312	288	936	864	CoherentMotion_C#v1	1	500
663	1	1	14	1	1	3	3	87	513	261	1539	CoherentMotion_C#v1	1	500
602	1	3	33	1	1	3	3	199	401	597	1203	CoherentMotion_C#v1	1	500
689	1	7	70	2	2	3	3	424	176	1272	528	CoherentMotion_C#v1	1	500
542	1	7	70	3	3	3	3	424	176	1272	528	CoherentMotion_C#v1	1	500
572	1	0	5	1	1	3	3	31	569	93	1707	CoherentMotion_C#v1	1	500
576	1	6	61	3	3	3	3	368	232	1104	696	CoherentMotion_C#v1	1	500
787	1	7	70	1	1	3	3	424	176	1272	528	CoherentMotion_C#v1	1	500
829	1	3	33	2	2	3	3	199	401	597	1203	CoherentMotion_C#v1	1	500
887	1	0	5	1	1	3	3	31	569	93	1707	CoherentMotion_C#v1	1	500
609	1	6	61	1	1	3	3	368	232	1104	696	CoherentMotion_C#v1	1	500
631	1	0	5	3	3	3	3	31	569	93	1707	CoherentMotion_C#v1	1	500
538	1	2	23	3	3	3	3	143	457	429	1371	CoherentMotion_C#v1	1	500
718	1	2	23	2	2	3	3	143	457	429	1371	CoherentMotion_C#v1	1	500
613	1	6	61	1	1	3	3	368	232	1104	696	CoherentMotion_C#v1	1	500
542	0	0	5	1	3	3	3	31	569	93	1707	CoherentMotion_C#v1	1	500
638	1	3	33	1	1	3	3	199	401	597	1203	CoherentMotion_C#v1	1	500
