# Supplementary material for: The Leuven Embedded Figures Test (L-EFT): measuring perception, intelligence or executive function?
Source: PeerJ. 2018 Mar 26;6:e4524. doi: 10.7717/peerj.4524 (PMC5875396; doi:10.7717/peerj.4524)
Supplement: Supplemental Information 9 [file peerj-06-4524-s009.zip › Study 1/CoherentMotion/122260CoherentMotion.csv]

ReactionTime	Accuracy	CoherenceLevel	CoherenceValue	StimDirection	RespDirection	G_MeanCoherentSpeed	G_MeanRandomSpeed	TotalCoherent	TotalRandom	TotalCoherentSpeed	TotalRandomSpeed	TestID	MainPrac	MotionDuration
3180	1	7	70	3	3	3	3	424	176	1272	528	CoherentMotion_C#v1	0	1000
2536	0	4	42	2	0	3	3	256	344	768	1032	CoherentMotion_C#v1	0	1000
1997	0	5	51	3	1	3	3	312	288	936	864	CoherentMotion_C#v1	0	1000
2072	0	2	23	2	3	3	3	143	457	429	1371	CoherentMotion_C#v1	0	1000
4856	1	3	33	0	0	3	3	199	401	597	1203	CoherentMotion_C#v1	0	1000
2284	0	7	70	3	1	3	3	424	176	1272	528	CoherentMotion_C#v1	0	1000
1323	1	2	23	1	1	3	3	143	457	429	1371	CoherentMotion_C#v1	0	1000
1259	0	0	5	3	0	3	3	31	569	93	1707	CoherentMotion_C#v1	0	1000
3711	1	4	42	1	1	3	3	256	344	768	1032	CoherentMotion_C#v1	0	1000
2738	1	4	42	0	0	3	3	256	344	768	1032	CoherentMotion_C#v1	0	1000
1366	1	5	51	1	1	3	3	312	288	936	864	CoherentMotion_C#v1	0	1000
1287	1	7	70	0	0	3	3	424	176	1272	528	CoherentMotion_C#v1	0	1000
1725	0	2	23	0	1	3	3	143	457	429	1371	CoherentMotion_C#v1	0	1000
1213	0	3	33	3	0	3	3	199	401	597	1203	CoherentMotion_C#v1	0	1000
3018	0	2	23	2	0	3	3	143	457	429	1371	CoherentMotion_C#v1	0	1000
1120	0	3	33	2	0	3	3	199	401	597	1203	CoherentMotion_C#v1	0	1000
1406	1	4	42	3	3	3	3	256	344	768	1032	CoherentMotion_C#v1	0	1000
1365	1	3	33	1	1	3	3	199	401	597	1203	CoherentMotion_C#v1	0	1000
1423	1	5	51	3	3	3	3	312	288	936	864	CoherentMotion_C#v1	0	1000
1025	1	0	5	1	1	3	3	31	569	93	1707	CoherentMotion_C#v1	0	1000
1289	1	2	23	3	3	3	3	143	457	429	1371	CoherentMotion_C#v1	0	1000
1638	1	1	14	1	1	3	3	87	513	261	1539	CoherentMotion_C#v1	0	1000
3467	0	3	33	2	0	3	3	199	401	597	1203	CoherentMotion_C#v1	0	1000
2227	1	6	61	1	1	3	3	368	232	1104	696	CoherentMotion_C#v1	0	1000
1033	1	2	23	1	1	3	3	143	457	429	1371	CoherentMotion_C#v1	0	1000
3112	1	2	23	1	1	3	3	143	457	429	1371	CoherentMotion_C#v1	0	1000
1023	0	2	23	0	1	3	3	143	457	429	1371	CoherentMotion_C#v1	0	1000
1236	0	6	61	3	1	3	3	368	232	1104	696	CoherentMotion_C#v1	0	1000
1056	0	5	51	3	1	3	3	312	288	936	864	CoherentMotion_C#v1	0	1000
1672	0	0	5	2	1	3	3	31	569	93	1707	CoherentMotion_C#v1	0	1000
3161	1	3	33	1	1	3	3	199	401	597	1203	CoherentMotion_C#v1	0	1000
1808	0	5	51	3	0	3	3	312	288	936	864	CoherentMotion_C#v1	0	1000
1267	1	5	51	3	3	3	3	312	288	936	864	CoherentMotion_C#v1	0	1000
2311	1	5	51	1	1	3	3	312	288	936	864	CoherentMotion_C#v1	0	1000
2166	0	0	5	3	0	3	3	31	569	93	1707	CoherentMotion_C#v1	0	1000
1580	0	0	5	3	0	3	3	31	569	93	1707	CoherentMotion_C#v1	0	1000
2025	1	4	42	1	1	3	3	256	344	768	1032	CoherentMotion_C#v1	0	1000
1330	1	0	5	0	0	3	3	31	569	93	1707	CoherentMotion_C#v1	0	1000
2859	1	4	42	1	1	3	3	256	344	768	1032	CoherentMotion_C#v1	0	1000
1046	1	6	61	0	0	3	3	368	232	1104	696	CoherentMotion_C#v1	0	1000
1464	1	3	33	0	0	3	3	199	401	597	1203	CoherentMotion_C#v1	0	1000
1315	0	0	5	3	1	3	3	31	569	93	1707	CoherentMotion_C#v1	0	1000
1736	1	1	14	0	0	3	3	87	513	261	1539	CoherentMotion_C#v1	0	1000
1027	0	7	70	3	1	3	3	424	176	1272	528	CoherentMotion_C#v1	0	1000
1088	1	5	51	0	0	3	3	312	288	936	864	CoherentMotion_C#v1	0	1000
1611	1	6	61	1	1	3	3	368	232	1104	696	CoherentMotion_C#v1	0	1000
1030	1	2	23	1	1	3	3	143	457	429	1371	CoherentMotion_C#v1	0	1000
1062	1	4	42	1	1	3	3	256	344	768	1032	CoherentMotion_C#v1	0	1000
1182	1	4	42	0	0	3	3	256	344	768	1032	CoherentMotion_C#v1	0	1000
1023	1	7	70	3	3	3	3	424	176	1272	528	CoherentMotion_C#v1	0	1000
2154	1	3	33	1	1	3	3	199	401	597	1203	CoherentMotion_C#v1	0	1000
1621	1	0	5	1	1	3	3	31	569	93	1707	CoherentMotion_C#v1	0	1000
1668	1	3	33	1	1	3	3	199	401	597	1203	CoherentMotion_C#v1	0	1000
1894	1	7	70	2	2	3	3	424	176	1272	528	CoherentMotion_C#v1	0	1000
1569	0	2	23	3	1	3	3	143	457	429	1371	CoherentMotion_C#v1	0	1000
1373	0	1	14	3	1	3	3	87	513	261	1539	CoherentMotion_C#v1	0	1000
1806	0	1	14	2	3	3	3	87	513	261	1539	CoherentMotion_C#v1	0	1000
1623	1	7	70	0	0	3	3	424	176	1272	528	CoherentMotion_C#v1	0	1000
1021	1	3	33	2	2	3	3	199	401	597	1203	CoherentMotion_C#v1	0	1000
1519	1	6	61	0	0	3	3	368	232	1104	696	CoherentMotion_C#v1	0	1000
1531	0	4	42	0	1	3	3	256	344	768	1032	CoherentMotion_C#v1	0	1000
1439	1	3	33	0	0	3	3	199	401	597	1203	CoherentMotion_C#v1	0	1000
1458	1	7	70	2	2	3	3	424	176	1272	528	CoherentMotion_C#v1	0	1000
1020	0	1	14	2	1	3	3	87	513	261	1539	CoherentMotion_C#v1	0	1000
2258	1	7	70	0	0	3	3	424	176	1272	528	CoherentMotion_C#v1	0	1000
1217	1	6	61	2	2	3	3	368	232	1104	696	CoherentMotion_C#v1	0	1000
1052	0	1	14	2	1	3	3	87	513	261	1539	CoherentMotion_C#v1	0	1000
1260	1	6	61	2	2	3	3	368	232	1104	696	CoherentMotion_C#v1	0	1000
1192	0	1	14	0	1	3	3	87	513	261	1539	CoherentMotion_C#v1	0	1000
1440	0	1	14	2	1	3	3	87	513	261	1539	CoherentMotion_C#v1	0	1000
1434	1	6	61	0	0	3	3	368	232	1104	696	CoherentMotion_C#v1	0	1000
1402	1	4	42	3	3	3	3	256	344	768	1032	CoherentMotion_C#v1	0	1000
1420	1	5	51	0	0	3	3	312	288	936	864	CoherentMotion_C#v1	0	1000
1340	0	2	23	3	1	3	3	143	457	429	1371	CoherentMotion_C#v1	0	1000
1548	1	0	5	0	0	3	3	31	569	93	1707	CoherentMotion_C#v1	0	1000
1521	1	5	51	0	0	3	3	312	288	936	864	CoherentMotion_C#v1	0	1000
1262	1	4	42	2	2	3	3	256	344	768	1032	CoherentMotion_C#v1	0	1000
1331	1	6	61	1	1	3	3	368	232	1104	696	CoherentMotion_C#v1	0	1000
1330	1	1	14	0	0	3	3	87	513	261	1539	CoherentMotion_C#v1	0	1000
1112	1	1	14	1	1	3	3	87	513	261	1539	CoherentMotion_C#v1	0	1000
948	0	5	51	2	1	3	3	312	288	936	864	CoherentMotion_C#v1	1	500
674	1	4	42	0	0	3	3	256	344	768	1032	CoherentMotion_C#v1	1	500
912	1	3	33	0	0	3	3	199	401	597	1203	CoherentMotion_C#v1	1	500
643	1	4	42	2	2	3	3	256	344	768	1032	CoherentMotion_C#v1	1	500
528	1	7	70	0	0	3	3	424	176	1272	528	CoherentMotion_C#v1	1	500
811	0	1	14	2	1	3	3	87	513	261	1539	CoherentMotion_C#v1	1	500
788	1	2	23	1	1	3	3	143	457	429	1371	CoherentMotion_C#v1	1	500
662	1	5	51	0	0	3	3	312	288	936	864	CoherentMotion_C#v1	1	500
569	1	7	70	0	0	3	3	424	176	1272	528	CoherentMotion_C#v1	1	500
593	1	7	70	1	1	3	3	424	176	1272	528	CoherentMotion_C#v1	1	500
980	1	1	14	3	3	3	3	87	513	261	1539	CoherentMotion_C#v1	1	500
762	1	4	42	2	2	3	3	256	344	768	1032	CoherentMotion_C#v1	1	500
836	1	4	42	3	3	3	3	256	344	768	1032	CoherentMotion_C#v1	1	500
900	1	3	33	3	3	3	3	199	401	597	1203	CoherentMotion_C#v1	1	500
825	1	0	5	3	3	3	3	31	569	93	1707	CoherentMotion_C#v1	1	500
802	1	3	33	1	1	3	3	199	401	597	1203	CoherentMotion_C#v1	1	500
724	1	4	42	3	3	3	3	256	344	768	1032	CoherentMotion_C#v1	1	500
525	0	2	23	0	1	3	3	143	457	429	1371	CoherentMotion_C#v1	1	500
1310	1	2	23	1	1	3	3	143	457	429	1371	CoherentMotion_C#v1	1	500
861	0	0	5	3	0	3	3	31	569	93	1707	CoherentMotion_C#v1	1	500
893	1	1	14	0	0	3	3	87	513	261	1539	CoherentMotion_C#v1	1	500
1165	0	2	23	2	0	3	3	143	457	429	1371	CoherentMotion_C#v1	1	500
709	1	7	70	3	3	3	3	424	176	1272	528	CoherentMotion_C#v1	1	500
645	0	1	14	0	1	3	3	87	513	261	1539	CoherentMotion_C#v1	1	500
1252	0	3	33	3	0	3	3	199	401	597	1203	CoherentMotion_C#v1	1	500
744	1	6	61	3	3	3	3	368	232	1104	696	CoherentMotion_C#v1	1	500
617	1	4	42	1	1	3	3	256	344	768	1032	CoherentMotion_C#v1	1	500
806	0	3	33	2	3	3	3	199	401	597	1203	CoherentMotion_C#v1	1	500
791	0	0	5	2	0	3	3	31	569	93	1707	CoherentMotion_C#v1	1	500
705	1	6	61	3	3	3	3	368	232	1104	696	CoherentMotion_C#v1	1	500
536	1	3	33	1	1	3	3	199	401	597	1203	CoherentMotion_C#v1	1	500
578	1	2	23	3	3	3	3	143	457	429	1371	CoherentMotion_C#v1	1	500
838	1	5	51	0	0	3	3	312	288	936	864	CoherentMotion_C#v1	1	500
696	1	5	51	0	0	3	3	312	288	936	864	CoherentMotion_C#v1	1	500
551	1	6	61	0	0	3	3	368	232	1104	696	CoherentMotion_C#v1	1	500
560	1	6	61	0	0	3	3	368	232	1104	696	CoherentMotion_C#v1	1	500
549	1	3	33	0	0	3	3	199	401	597	1203	CoherentMotion_C#v1	1	500
696	1	7	70	1	1	3	3	424	176	1272	528	CoherentMotion_C#v1	1	500
702	1	2	23	0	0	3	3	143	457	429	1371	CoherentMotion_C#v1	1	500
626	1	7	70	1	1	3	3	424	176	1272	528	CoherentMotion_C#v1	1	500
647	0	3	33	3	0	3	3	199	401	597	1203	CoherentMotion_C#v1	1	500
766	0	1	14	1	0	3	3	87	513	261	1539	CoherentMotion_C#v1	1	500
689	1	5	51	3	3	3	3	312	288	936	864	CoherentMotion_C#v1	1	500
535	1	2	23	0	0	3	3	143	457	429	1371	CoherentMotion_C#v1	1	500
2031	1	0	5	1	1	3	3	31	569	93	1707	CoherentMotion_C#v1	1	500
692	1	6	61	3	3	3	3	368	232	1104	696	CoherentMotion_C#v1	1	500
755	1	2	23	1	1	3	3	143	457	429	1371	CoherentMotion_C#v1	1	500
667	0	2	23	1	3	3	3	143	457	429	1371	CoherentMotion_C#v1	1	500
525	0	1	14	0	1	3	3	87	513	261	1539	CoherentMotion_C#v1	1	500
528	1	3	33	3	3	3	3	199	401	597	1203	CoherentMotion_C#v1	1	500
725	1	5	51	3	3	3	3	312	288	936	864	CoherentMotion_C#v1	1	500
780	1	6	61	2	2	3	3	368	232	1104	696	CoherentMotion_C#v1	1	500
676	1	4	42	3	3	3	3	256	344	768	1032	CoherentMotion_C#v1	1	500
571	1	5	51	1	1	3	3	312	288	936	864	CoherentMotion_C#v1	1	500
624	1	7	70	3	3	3	3	424	176	1272	528	CoherentMotion_C#v1	1	500
757	1	3	33	0	0	3	3	199	401	597	1203	CoherentMotion_C#v1	1	500
685	0	1	14	3	1	3	3	87	513	261	1539	CoherentMotion_C#v1	1	500
1131	0	2	23	2	0	3	3	143	457	429	1371	CoherentMotion_C#v1	1	500
741	1	2	23	3	3	3	3	143	457	429	1371	CoherentMotion_C#v1	1	500
838	1	1	14	0	0	3	3	87	513	261	1539	CoherentMotion_C#v1	1	500
631	1	6	61	0	0	3	3	368	232	1104	696	CoherentMotion_C#v1	1	500
1229	0	0	5	3	2	3	3	31	569	93	1707	CoherentMotion_C#v1	1	500
648	1	5	51	0	0	3	3	312	288	936	864	CoherentMotion_C#v1	1	500
743	1	2	23	3	3	3	3	143	457	429	1371	CoherentMotion_C#v1	1	500
847	1	4	42	2	2	3	3	256	344	768	1032	CoherentMotion_C#v1	1	500
814	1	4	42	0	0	3	3	256	344	768	1032	CoherentMotion_C#v1	1	500
764	1	1	14	1	1	3	3	87	513	261	1539	CoherentMotion_C#v1	1	500
757	1	6	61	0	0	3	3	368	232	1104	696	CoherentMotion_C#v1	1	500
653	1	7	70	0	0	3	3	424	176	1272	528	CoherentMotion_C#v1	1	500
675	1	4	42	0	0	3	3	256	344	768	1032	CoherentMotion_C#v1	1	500
525	1	0	5	0	0	3	3	31	569	93	1707	CoherentMotion_C#v1	1	500
779	1	5	51	2	2	3	3	312	288	936	864	CoherentMotion_C#v1	1	500
772	1	4	42	0	0	3	3	256	344	768	1032	CoherentMotion_C#v1	1	500
668	1	1	14	2	2	3	3	87	513	261	1539	CoherentMotion_C#v1	1	500
690	1	3	33	0	0	3	3	199	401	597	1203	CoherentMotion_C#v1	1	500
1018	0	0	5	0	3	3	3	31	569	93	1707	CoherentMotion_C#v1	1	500
1336	1	0	5	0	0	3	3	31	569	93	1707	CoherentMotion_C#v1	1	500
760	0	0	5	1	0	3	3	31	569	93	1707	CoherentMotion_C#v1	1	500
1017	0	1	14	0	2	3	3	87	513	261	1539	CoherentMotion_C#v1	1	500
846	1	2	23	0	0	3	3	143	457	429	1371	CoherentMotion_C#v1	1	500
738	1	6	61	2	2	3	3	368	232	1104	696	CoherentMotion_C#v1	1	500
634	0	1	14	1	0	3	3	87	513	261	1539	CoherentMotion_C#v1	1	500
573	1	7	70	2	2	3	3	424	176	1272	528	CoherentMotion_C#v1	1	500
1114	0	1	14	2	1	3	3	87	513	261	1539	CoherentMotion_C#v1	1	500
795	0	0	5	2	1	3	3	31	569	93	1707	CoherentMotion_C#v1	1	500
844	0	3	33	3	1	3	3	199	401	597	1203	CoherentMotion_C#v1	1	500
694	1	7	70	2	2	3	3	424	176	1272	528	CoherentMotion_C#v1	1	500
987	0	0	5	3	1	3	3	31	569	93	1707	CoherentMotion_C#v1	1	500
765	1	1	14	1	1	3	3	87	513	261	1539	CoherentMotion_C#v1	1	500
1012	0	1	14	1	0	3	3	87	513	261	1539	CoherentMotion_C#v1	1	500
757	0	1	14	0	1	3	3	87	513	261	1539	CoherentMotion_C#v1	1	500
692	0	1	14	2	0	3	3	87	513	261	1539	CoherentMotion_C#v1	1	500
955	1	0	5	0	0	3	3	31	569	93	1707	CoherentMotion_C#v1	1	500
744	1	1	14	2	2	3	3	87	513	261	1539	CoherentMotion_C#v1	1	500
855	0	1	14	0	1	3	3	87	513	261	1539	CoherentMotion_C#v1	1	500
928	1	6	61	1	1	3	3	368	232	1104	696	CoherentMotion_C#v1	1	500
649	1	7	70	0	0	3	3	424	176	1272	528	CoherentMotion_C#v1	1	500
726	1	7	70	3	3	3	3	424	176	1272	528	CoherentMotion_C#v1	1	500
806	0	2	23	3	0	3	3	143	457	429	1371	CoherentMotion_C#v1	1	500
592	1	4	42	1	1	3	3	256	344	768	1032	CoherentMotion_C#v1	1	500
795	1	6	61	2	2	3	3	368	232	1104	696	CoherentMotion_C#v1	1	500
712	1	6	61	1	1	3	3	368	232	1104	696	CoherentMotion_C#v1	1	500
719	1	5	51	3	3	3	3	312	288	936	864	CoherentMotion_C#v1	1	500
527	1	4	42	0	0	3	3	256	344	768	1032	CoherentMotion_C#v1	1	500
718	0	0	5	2	1	3	3	31	569	93	1707	CoherentMotion_C#v1	1	500
688	1	2	23	0	0	3	3	143	457	429	1371	CoherentMotion_C#v1	1	500
592	1	6	61	1	1	3	3	368	232	1104	696	CoherentMotion_C#v1	1	500
619	1	3	33	1	1	3	3	199	401	597	1203	CoherentMotion_C#v1	1	500
661	1	2	23	2	2	3	3	143	457	429	1371	CoherentMotion_C#v1	1	500
647	1	1	14	1	1	3	3	87	513	261	1539	CoherentMotion_C#v1	1	500
572	1	7	70	0	0	3	3	424	176	1272	528	CoherentMotion_C#v1	1	500
1511	0	1	14	2	1	3	3	87	513	261	1539	CoherentMotion_C#v1	1	500
698	0	0	5	2	0	3	3	31	569	93	1707	CoherentMotion_C#v1	1	500
2338	0	7	70	3	1	3	3	424	176	1272	528	CoherentMotion_C#v1	1	500
675	1	5	51	0	0	3	3	312	288	936	864	CoherentMotion_C#v1	1	500
680	1	2	23	2	2	3	3	143	457	429	1371	CoherentMotion_C#v1	1	500
592	1	4	42	1	1	3	3	256	344	768	1032	CoherentMotion_C#v1	1	500
704	1	7	70	3	3	3	3	424	176	1272	528	CoherentMotion_C#v1	1	500
650	1	6	61	2	2	3	3	368	232	1104	696	CoherentMotion_C#v1	1	500
566	0	0	5	0	1	3	3	31	569	93	1707	CoherentMotion_C#v1	1	500
556	0	0	5	1	2	3	3	31	569	93	1707	CoherentMotion_C#v1	1	500
686	1	7	70	3	3	3	3	424	176	1272	528	CoherentMotion_C#v1	1	500
613	1	1	14	1	1	3	3	87	513	261	1539	CoherentMotion_C#v1	1	500
995	0	0	5	1	2	3	3	31	569	93	1707	CoherentMotion_C#v1	1	500
673	1	7	70	3	3	3	3	424	176	1272	528	CoherentMotion_C#v1	1	500
686	0	0	5	2	1	3	3	31	569	93	1707	CoherentMotion_C#v1	1	500
658	1	0	5	0	0	3	3	31	569	93	1707	CoherentMotion_C#v1	1	500
620	1	6	61	1	1	3	3	368	232	1104	696	CoherentMotion_C#v1	1	500
609	1	4	42	3	3	3	3	256	344	768	1032	CoherentMotion_C#v1	1	500
881	1	0	5	0	0	3	3	31	569	93	1707	CoherentMotion_C#v1	1	500
655	1	2	23	1	1	3	3	143	457	429	1371	CoherentMotion_C#v1	1	500
1301	1	4	42	3	3	3	3	256	344	768	1032	CoherentMotion_C#v1	1	500
1296	0	1	14	2	1	3	3	87	513	261	1539	CoherentMotion_C#v1	1	500
722	0	0	5	3	0	3	3	31	569	93	1707	CoherentMotion_C#v1	1	500
1083	1	0	5	0	0	3	3	31	569	93	1707	CoherentMotion_C#v1	1	500
650	1	4	42	0	0	3	3	256	344	768	1032	CoherentMotion_C#v1	1	500
681	1	5	51	3	3	3	3	312	288	936	864	CoherentMotion_C#v1	1	500
672	1	4	42	0	0	3	3	256	344	768	1032	CoherentMotion_C#v1	1	500
629	1	7	70	2	2	3	3	424	176	1272	528	CoherentMotion_C#v1	1	500
650	1	4	42	3	3	3	3	256	344	768	1032	CoherentMotion_C#v1	1	500
584	1	5	51	1	1	3	3	312	288	936	864	CoherentMotion_C#v1	1	500
651	1	7	70	1	1	3	3	424	176	1272	528	CoherentMotion_C#v1	1	500
589	1	7	70	0	0	3	3	424	176	1272	528	CoherentMotion_C#v1	1	500
537	1	3	33	3	3	3	3	199	401	597	1203	CoherentMotion_C#v1	1	500
828	1	4	42	3	3	3	3	256	344	768	1032	CoherentMotion_C#v1	1	500
1225	0	0	5	1	0	3	3	31	569	93	1707	CoherentMotion_C#v1	1	500
530	1	7	70	3	3	3	3	424	176	1272	528	CoherentMotion_C#v1	1	500
553	1	6	61	3	3	3	3	368	232	1104	696	CoherentMotion_C#v1	1	500
1268	1	7	70	1	1	3	3	424	176	1272	528	CoherentMotion_C#v1	1	500
582	1	6	61	1	1	3	3	368	232	1104	696	CoherentMotion_C#v1	1	500
845	0	0	5	2	3	3	3	31	569	93	1707	CoherentMotion_C#v1	1	500
648	1	7	70	2	2	3	3	424	176	1272	528	CoherentMotion_C#v1	1	500
621	1	7	70	3	3	3	3	424	176	1272	528	CoherentMotion_C#v1	1	500
697	1	5	51	2	2	3	3	312	288	936	864	CoherentMotion_C#v1	1	500
521	1	3	33	2	2	3	3	199	401	597	1203	CoherentMotion_C#v1	1	500
764	1	2	23	3	3	3	3	143	457	429	1371	CoherentMotion_C#v1	1	500
643	1	5	51	1	1	3	3	312	288	936	864	CoherentMotion_C#v1	1	500
545	1	5	51	0	0	3	3	312	288	936	864	CoherentMotion_C#v1	1	500
1114	0	4	42	0	2	3	3	256	344	768	1032	CoherentMotion_C#v1	1	500
582	1	1	14	1	1	3	3	87	513	261	1539	CoherentMotion_C#v1	1	500
681	1	5	51	2	2	3	3	312	288	936	864	CoherentMotion_C#v1	1	500
743	1	4	42	0	0	3	3	256	344	768	1032	CoherentMotion_C#v1	1	500
631	1	5	51	1	1	3	3	312	288	936	864	CoherentMotion_C#v1	1	500
976	1	3	33	0	0	3	3	199	401	597	1203	CoherentMotion_C#v1	1	500
730	1	5	51	0	0	3	3	312	288	936	864	CoherentMotion_C#v1	1	500
874	1	7	70	0	0	3	3	424	176	1272	528	CoherentMotion_C#v1	1	500
852	0	0	5	2	0	3	3	31	569	93	1707	CoherentMotion_C#v1	1	500
622	1	7	70	0	0	3	3	424	176	1272	528	CoherentMotion_C#v1	1	500
628	1	5	51	0	0	3	3	312	288	936	864	CoherentMotion_C#v1	1	500
898	0	5	51	0	1	3	3	312	288	936	864	CoherentMotion_C#v1	1	500
581	1	4	42	0	0	3	3	256	344	768	1032	CoherentMotion_C#v1	1	500
832	1	3	33	3	3	3	3	199	401	597	1203	CoherentMotion_C#v1	1	500
691	1	5	51	0	0	3	3	312	288	936	864	CoherentMotion_C#v1	1	500
906	0	0	5	2	1	3	3	31	569	93	1707	CoherentMotion_C#v1	1	500
922	1	2	23	0	0	3	3	143	457	429	1371	CoherentMotion_C#v1	1	500
771	1	5	51	2	2	3	3	312	288	936	864	CoherentMotion_C#v1	1	500
916	0	1	14	1	0	3	3	87	513	261	1539	CoherentMotion_C#v1	1	500
687	1	5	51	1	1	3	3	312	288	936	864	CoherentMotion_C#v1	1	500
742	1	2	23	3	3	3	3	143	457	429	1371	CoherentMotion_C#v1	1	500
521	0	6	61	2	1	3	3	368	232	1104	696	CoherentMotion_C#v1	1	500
721	1	5	51	3	3	3	3	312	288	936	864	CoherentMotion_C#v1	1	500
759	1	6	61	0	0	3	3	368	232	1104	696	CoherentMotion_C#v1	1	500
599	1	7	70	1	1	3	3	424	176	1272	528	CoherentMotion_C#v1	1	500
692	0	1	14	1	3	3	3	87	513	261	1539	CoherentMotion_C#v1	1	500
594	1	5	51	1	1	3	3	312	288	936	864	CoherentMotion_C#v1	1	500
1136	0	0	5	1	0	3	3	31	569	93	1707	CoherentMotion_C#v1	1	500
825	0	1	14	3	0	3	3	87	513	261	1539	CoherentMotion_C#v1	1	500
634	1	7	70	2	2	3	3	424	176	1272	528	CoherentMotion_C#v1	1	500
543	1	6	61	3	3	3	3	368	232	1104	696	CoherentMotion_C#v1	1	500
771	1	3	33	2	2	3	3	199	401	597	1203	CoherentMotion_C#v1	1	500
604	1	4	42	1	1	3	3	256	344	768	1032	CoherentMotion_C#v1	1	500
816	0	6	61	0	3	3	3	368	232	1104	696	CoherentMotion_C#v1	1	500
746	1	6	61	1	1	3	3	368	232	1104	696	CoherentMotion_C#v1	1	500
554	1	4	42	3	3	3	3	256	344	768	1032	CoherentMotion_C#v1	1	500
677	1	5	51	3	3	3	3	312	288	936	864	CoherentMotion_C#v1	1	500
672	1	6	61	0	0	3	3	368	232	1104	696	CoherentMotion_C#v1	1	500
1330	0	1	14	3	0	3	3	87	513	261	1539	CoherentMotion_C#v1	1	500
592	1	2	23	3	3	3	3	143	457	429	1371	CoherentMotion_C#v1	1	500
669	1	5	51	1	1	3	3	312	288	936	864	CoherentMotion_C#v1	1	500
899	1	4	42	0	0	3	3	256	344	768	1032	CoherentMotion_C#v1	1	500
551	1	2	23	3	3	3	3	143	457	429	1371	CoherentMotion_C#v1	1	500
719	1	6	61	3	3	3	3	368	232	1104	696	CoherentMotion_C#v1	1	500
606	1	7	70	0	0	3	3	424	176	1272	528	CoherentMotion_C#v1	1	500
666	1	6	61	2	2	3	3	368	232	1104	696	CoherentMotion_C#v1	1	500
649	1	1	14	1	1	3	3	87	513	261	1539	CoherentMotion_C#v1	1	500
1094	1	2	23	3	3	3	3	143	457	429	1371	CoherentMotion_C#v1	1	500
1230	0	2	23	1	0	3	3	143	457	429	1371	CoherentMotion_C#v1	1	500
583	1	7	70	1	1	3	3	424	176	1272	528	CoherentMotion_C#v1	1	500
635	1	7	70	0	0	3	3	424	176	1272	528	CoherentMotion_C#v1	1	500
965	0	0	5	2	0	3	3	31	569	93	1707	CoherentMotion_C#v1	1	500
681	1	3	33	0	0	3	3	199	401	597	1203	CoherentMotion_C#v1	1	500
1104	1	7	70	3	3	3	3	424	176	1272	528	CoherentMotion_C#v1	1	500
682	0	1	14	2	1	3	3	87	513	261	1539	CoherentMotion_C#v1	1	500
672	1	6	61	0	0	3	3	368	232	1104	696	CoherentMotion_C#v1	1	500
599	1	5	51	0	0	3	3	312	288	936	864	CoherentMotion_C#v1	1	500
766	0	1	14	1	0	3	3	87	513	261	1539	CoherentMotion_C#v1	1	500
635	1	2	23	1	1	3	3	143	457	429	1371	CoherentMotion_C#v1	1	500
672	1	3	33	1	1	3	3	199	401	597	1203	CoherentMotion_C#v1	1	500
582	1	6	61	3	3	3	3	368	232	1104	696	CoherentMotion_C#v1	1	500
537	0	0	5	0	1	3	3	31	569	93	1707	CoherentMotion_C#v1	1	500
629	1	3	33	1	1	3	3	199	401	597	1203	CoherentMotion_C#v1	1	500
627	1	4	42	3	3	3	3	256	344	768	1032	CoherentMotion_C#v1	1	500
807	0	2	23	2	1	3	3	143	457	429	1371	CoherentMotion_C#v1	1	500
1752	1	3	33	3	3	3	3	199	401	597	1203	CoherentMotion_C#v1	1	500
642	1	2	23	0	0	3	3	143	457	429	1371	CoherentMotion_C#v1	1	500
598	1	3	33	2	2	3	3	199	401	597	1203	CoherentMotion_C#v1	1	500
611	1	5	51	3	3	3	3	312	288	936	864	CoherentMotion_C#v1	1	500
973	1	3	33	2	2	3	3	199	401	597	1203	CoherentMotion_C#v1	1	500
590	1	2	23	1	1	3	3	143	457	429	1371	CoherentMotion_C#v1	1	500
683	1	7	70	3	3	3	3	424	176	1272	528	CoherentMotion_C#v1	1	500
730	0	0	5	1	0	3	3	31	569	93	1707	CoherentMotion_C#v1	1	500
674	1	5	51	2	2	3	3	312	288	936	864	CoherentMotion_C#v1	1	500
1296	0	4	42	0	2	3	3	256	344	768	1032	CoherentMotion_C#v1	1	500
754	1	7	70	2	2	3	3	424	176	1272	528	CoherentMotion_C#v1	1	500
670	0	2	23	0	2	3	3	143	457	429	1371	CoherentMotion_C#v1	1	500
666	1	6	61	1	1	3	3	368	232	1104	696	CoherentMotion_C#v1	1	500
777	1	6	61	1	1	3	3	368	232	1104	696	CoherentMotion_C#v1	1	500
954	0	0	5	3	2	3	3	31	569	93	1707	CoherentMotion_C#v1	1	500
678	1	7	70	2	2	3	3	424	176	1272	528	CoherentMotion_C#v1	1	500
766	1	7	70	0	0	3	3	424	176	1272	528	CoherentMotion_C#v1	1	500
846	1	7	70	3	3	3	3	424	176	1272	528	CoherentMotion_C#v1	1	500
769	0	7	70	0	2	3	3	424	176	1272	528	CoherentMotion_C#v1	1	500
1442	0	4	42	2	0	3	3	256	344	768	1032	CoherentMotion_C#v1	1	500
1411	0	3	33	0	2	3	3	199	401	597	1203	CoherentMotion_C#v1	1	500
771	0	0	5	2	0	3	3	31	569	93	1707	CoherentMotion_C#v1	1	500
933	0	5	51	0	2	3	3	312	288	936	864	CoherentMotion_C#v1	1	500
609	0	1	14	2	0	3	3	87	513	261	1539	CoherentMotion_C#v1	1	500
989	1	5	51	0	0	3	3	312	288	936	864	CoherentMotion_C#v1	1	500
699	1	2	23	0	0	3	3	143	457	429	1371	CoherentMotion_C#v1	1	500
874	0	1	14	1	0	3	3	87	513	261	1539	CoherentMotion_C#v1	1	500
902	0	2	23	3	0	3	3	143	457	429	1371	CoherentMotion_C#v1	1	500
1138	1	4	42	0	0	3	3	256	344	768	1032	CoherentMotion_C#v1	1	500
749	1	6	61	2	2	3	3	368	232	1104	696	CoherentMotion_C#v1	1	500
739	0	2	23	3	0	3	3	143	457	429	1371	CoherentMotion_C#v1	1	500
780	1	5	51	3	3	3	3	312	288	936	864	CoherentMotion_C#v1	1	500
926	0	3	33	3	1	3	3	199	401	597	1203	CoherentMotion_C#v1	1	500
721	0	0	5	3	0	3	3	31	569	93	1707	CoherentMotion_C#v1	1	500
682	1	6	61	1	1	3	3	368	232	1104	696	CoherentMotion_C#v1	1	500
656	1	4	42	1	1	3	3	256	344	768	1032	CoherentMotion_C#v1	1	500
686	1	7	70	0	0	3	3	424	176	1272	528	CoherentMotion_C#v1	1	500
589	1	6	61	2	2	3	3	368	232	1104	696	CoherentMotion_C#v1	1	500
761	1	5	51	2	2	3	3	312	288	936	864	CoherentMotion_C#v1	1	500
603	1	5	51	2	2	3	3	312	288	936	864	CoherentMotion_C#v1	1	500
831	1	6	61	0	0	3	3	368	232	1104	696	CoherentMotion_C#v1	1	500
634	0	3	33	0	2	3	3	199	401	597	1203	CoherentMotion_C#v1	1	500
654	1	0	5	0	0	3	3	31	569	93	1707	CoherentMotion_C#v1	1	500
725	1	6	61	1	1	3	3	368	232	1104	696	CoherentMotion_C#v1	1	500
709	1	3	33	3	3	3	3	199	401	597	1203	CoherentMotion_C#v1	1	500
652	1	6	61	1	1	3	3	368	232	1104	696	CoherentMotion_C#v1	1	500
716	1	7	70	2	2	3	3	424	176	1272	528	CoherentMotion_C#v1	1	500
899	0	6	61	2	0	3	3	368	232	1104	696	CoherentMotion_C#v1	1	500
879	1	1	14	3	3	3	3	87	513	261	1539	CoherentMotion_C#v1	1	500
808	1	5	51	2	2	3	3	312	288	936	864	CoherentMotion_C#v1	1	500
676	1	4	42	1	1	3	3	256	344	768	1032	CoherentMotion_C#v1	1	500
731	1	1	14	1	1	3	3	87	513	261	1539	CoherentMotion_C#v1	1	500
618	1	0	5	1	1	3	3	31	569	93	1707	CoherentMotion_C#v1	1	500
655	1	5	51	3	3	3	3	312	288	936	864	CoherentMotion_C#v1	1	500
860	0	2	23	3	0	3	3	143	457	429	1371	CoherentMotion_C#v1	1	500
664	0	0	5	2	1	3	3	31	569	93	1707	CoherentMotion_C#v1	1	500
676	1	6	61	1	1	3	3	368	232	1104	696	CoherentMotion_C#v1	1	500
684	1	4	42	2	2	3	3	256	344	768	1032	CoherentMotion_C#v1	1	500
546	0	1	14	0	2	3	3	87	513	261	1539	CoherentMotion_C#v1	1	500
757	1	0	5	0	0	3	3	31	569	93	1707	CoherentMotion_C#v1	1	500
572	1	7	70	3	3	3	3	424	176	1272	528	CoherentMotion_C#v1	1	500
721	0	0	5	0	1	3	3	31	569	93	1707	CoherentMotion_C#v1	1	500
647	0	2	23	0	1	3	3	143	457	429	1371	CoherentMotion_C#v1	1	500
566	1	5	51	3	3	3	3	312	288	936	864	CoherentMotion_C#v1	1	500
536	1	6	61	3	3	3	3	368	232	1104	696	CoherentMotion_C#v1	1	500
851	1	0	5	0	0	3	3	31	569	93	1707	CoherentMotion_C#v1	1	500
670	1	0	5	3	3	3	3	31	569	93	1707	CoherentMotion_C#v1	1	500
536	0	2	23	0	1	3	3	143	457	429	1371	CoherentMotion_C#v1	1	500
669	1	3	33	2	2	3	3	199	401	597	1203	CoherentMotion_C#v1	1	500
805	0	0	5	1	3	3	3	31	569	93	1707	CoherentMotion_C#v1	1	500
727	1	3	33	3	3	3	3	199	401	597	1203	CoherentMotion_C#v1	1	500
590	1	5	51	1	1	3	3	312	288	936	864	CoherentMotion_C#v1	1	500
610	1	3	33	1	1	3	3	199	401	597	1203	CoherentMotion_C#v1	1	500
774	1	7	70	0	0	3	3	424	176	1272	528	CoherentMotion_C#v1	1	500
910	0	2	23	0	1	3	3	143	457	429	1371	CoherentMotion_C#v1	1	500
2452	0	2	23	3	1	3	3	143	457	429	1371	CoherentMotion_C#v1	1	500
623	1	6	61	0	0	3	3	368	232	1104	696	CoherentMotion_C#v1	1	500
653	1	3	33	1	1	3	3	199	401	597	1203	CoherentMotion_C#v1	1	500
1425	1	2	23	3	3	3	3	143	457	429	1371	CoherentMotion_C#v1	1	500
618	1	7	70	3	3	3	3	424	176	1272	528	CoherentMotion_C#v1	1	500
673	1	3	33	2	2	3	3	199	401	597	1203	CoherentMotion_C#v1	1	500
647	1	4	42	1	1	3	3	256	344	768	1032	CoherentMotion_C#v1	1	500
603	1	3	33	1	1	3	3	199	401	597	1203	CoherentMotion_C#v1	1	500
736	0	0	5	0	1	3	3	31	569	93	1707	CoherentMotion_C#v1	1	500
639	1	5	51	2	2	3	3	312	288	936	864	CoherentMotion_C#v1	1	500
716	0	1	14	3	1	3	3	87	513	261	1539	CoherentMotion_C#v1	1	500
531	1	7	70	0	0	3	3	424	176	1272	528	CoherentMotion_C#v1	1	500
613	0	2	23	0	2	3	3	143	457	429	1371	CoherentMotion_C#v1	1	500
524	0	2	23	2	0	3	3	143	457	429	1371	CoherentMotion_C#v1	1	500
524	1	7	70	1	1	3	3	424	176	1272	528	CoherentMotion_C#v1	1	500
544	1	6	61	3	3	3	3	368	232	1104	696	CoherentMotion_C#v1	1	500
707	0	0	5	2	0	3	3	31	569	93	1707	CoherentMotion_C#v1	1	500
617	1	7	70	3	3	3	3	424	176	1272	528	CoherentMotion_C#v1	1	500
742	0	2	23	0	1	3	3	143	457	429	1371	CoherentMotion_C#v1	1	500
590	0	3	33	1	0	3	3	199	401	597	1203	CoherentMotion_C#v1	1	500
586	1	6	61	1	1	3	3	368	232	1104	696	CoherentMotion_C#v1	1	500
678	1	5	51	2	2	3	3	312	288	936	864	CoherentMotion_C#v1	1	500
1061	1	0	5	0	0	3	3	31	569	93	1707	CoherentMotion_C#v1	1	500
613	1	6	61	2	2	3	3	368	232	1104	696	CoherentMotion_C#v1	1	500
830	0	1	14	0	3	3	3	87	513	261	1539	CoherentMotion_C#v1	1	500
973	0	5	51	2	3	3	3	312	288	936	864	CoherentMotion_C#v1	1	500
699	1	5	51	2	2	3	3	312	288	936	864	CoherentMotion_C#v1	1	500
528	1	6	61	1	1	3	3	368	232	1104	696	CoherentMotion_C#v1	1	500
539	1	3	33	1	1	3	3	199	401	597	1203	CoherentMotion_C#v1	1	500
622	1	6	61	2	2	3	3	368	232	1104	696	CoherentMotion_C#v1	1	500
682	1	7	70	0	0	3	3	424	176	1272	528	CoherentMotion_C#v1	1	500
681	1	3	33	1	1	3	3	199	401	597	1203	CoherentMotion_C#v1	1	500
583	1	5	51	0	0	3	3	312	288	936	864	CoherentMotion_C#v1	1	500
555	1	2	23	1	1	3	3	143	457	429	1371	CoherentMotion_C#v1	1	500
791	1	4	42	1	1	3	3	256	344	768	1032	CoherentMotion_C#v1	1	500
700	0	1	14	3	2	3	3	87	513	261	1539	CoherentMotion_C#v1	1	500
1182	1	4	42	1	1	3	3	256	344	768	1032	CoherentMotion_C#v1	1	500
542	0	0	5	2	0	3	3	31	569	93	1707	CoherentMotion_C#v1	1	500
780	1	4	42	2	2	3	3	256	344	768	1032	CoherentMotion_C#v1	1	500
604	1	6	61	2	2	3	3	368	232	1104	696	CoherentMotion_C#v1	1	500
524	0	2	23	1	2	3	3	143	457	429	1371	CoherentMotion_C#v1	1	500
572	1	5	51	1	1	3	3	312	288	936	864	CoherentMotion_C#v1	1	500
672	1	7	70	3	3	3	3	424	176	1272	528	CoherentMotion_C#v1	1	500
678	0	1	14	1	0	3	3	87	513	261	1539	CoherentMotion_C#v1	1	500
706	0	1	14	3	0	3	3	87	513	261	1539	CoherentMotion_C#v1	1	500
666	1	6	61	3	3	3	3	368	232	1104	696	CoherentMotion_C#v1	1	500
769	0	5	51	0	1	3	3	312	288	936	864	CoherentMotion_C#v1	1	500
650	1	5	51	1	1	3	3	312	288	936	864	CoherentMotion_C#v1	1	500
579	1	3	33	1	1	3	3	199	401	597	1203	CoherentMotion_C#v1	1	500
591	1	2	23	0	0	3	3	143	457	429	1371	CoherentMotion_C#v1	1	500
525	0	0	5	1	0	3	3	31	569	93	1707	CoherentMotion_C#v1	1	500
665	1	4	42	2	2	3	3	256	344	768	1032	CoherentMotion_C#v1	1	500
660	1	4	42	2	2	3	3	256	344	768	1032	CoherentMotion_C#v1	1	500
586	1	3	33	1	1	3	3	199	401	597	1203	CoherentMotion_C#v1	1	500
842	0	0	5	0	3	3	3	31	569	93	1707	CoherentMotion_C#v1	1	500
621	0	6	61	2	0	3	3	368	232	1104	696	CoherentMotion_C#v1	1	500
777	1	4	42	2	2	3	3	256	344	768	1032	CoherentMotion_C#v1	1	500
633	1	2	23	2	2	3	3	143	457	429	1371	CoherentMotion_C#v1	1	500
653	1	4	42	1	1	3	3	256	344	768	1032	CoherentMotion_C#v1	1	500
676	0	3	33	2	1	3	3	199	401	597	1203	CoherentMotion_C#v1	1	500
617	0	0	5	3	1	3	3	31	569	93	1707	CoherentMotion_C#v1	1	500
696	1	7	70	0	0	3	3	424	176	1272	528	CoherentMotion_C#v1	1	500
686	1	7	70	2	2	3	3	424	176	1272	528	CoherentMotion_C#v1	1	500
565	1	5	51	1	1	3	3	312	288	936	864	CoherentMotion_C#v1	1	500
736	1	2	23	3	3	3	3	143	457	429	1371	CoherentMotion_C#v1	1	500
520	1	1	14	1	1	3	3	87	513	261	1539	CoherentMotion_C#v1	1	500
646	1	2	23	1	1	3	3	143	457	429	1371	CoherentMotion_C#v1	1	500
774	1	4	42	3	3	3	3	256	344	768	1032	CoherentMotion_C#v1	1	500
704	0	4	42	0	1	3	3	256	344	768	1032	CoherentMotion_C#v1	1	500
558	1	1	14	1	1	3	3	87	513	261	1539	CoherentMotion_C#v1	1	500
528	1	4	42	1	1	3	3	256	344	768	1032	CoherentMotion_C#v1	1	500
564	0	3	33	3	1	3	3	199	401	597	1203	CoherentMotion_C#v1	1	500
1283	0	3	33	0	1	3	3	199	401	597	1203	CoherentMotion_C#v1	1	500
589	0	3	33	2	1	3	3	199	401	597	1203	CoherentMotion_C#v1	1	500
561	0	4	42	0	1	3	3	256	344	768	1032	CoherentMotion_C#v1	1	500
581	0	1	14	2	1	3	3	87	513	261	1539	CoherentMotion_C#v1	1	500
808	1	4	42	1	1	3	3	256	344	768	1032	CoherentMotion_C#v1	1	500
1066	0	0	5	0	1	3	3	31	569	93	1707	CoherentMotion_C#v1	1	500
546	1	2	23	1	1	3	3	143	457	429	1371	CoherentMotion_C#v1	1	500
525	1	3	33	1	1	3	3	199	401	597	1203	CoherentMotion_C#v1	1	500
1326	1	5	51	0	0	3	3	312	288	936	864	CoherentMotion_C#v1	1	500
748	1	3	33	3	3	3	3	199	401	597	1203	CoherentMotion_C#v1	1	500
661	1	6	61	0	0	3	3	368	232	1104	696	CoherentMotion_C#v1	1	500
1123	1	3	33	1	1	3	3	199	401	597	1203	CoherentMotion_C#v1	1	500
1060	0	1	14	0	1	3	3	87	513	261	1539	CoherentMotion_C#v1	1	500
660	1	6	61	3	3	3	3	368	232	1104	696	CoherentMotion_C#v1	1	500
831	0	2	23	2	0	3	3	143	457	429	1371	CoherentMotion_C#v1	1	500
885	1	1	14	0	0	3	3	87	513	261	1539	CoherentMotion_C#v1	1	500
652	0	1	14	1	0	3	3	87	513	261	1539	CoherentMotion_C#v1	1	500
716	1	4	42	2	2	3	3	256	344	768	1032	CoherentMotion_C#v1	1	500
716	0	0	5	2	1	3	3	31	569	93	1707	CoherentMotion_C#v1	1	500
611	1	4	42	0	0	3	3	256	344	768	1032	CoherentMotion_C#v1	1	500
567	1	3	33	0	0	3	3	199	401	597	1203	CoherentMotion_C#v1	1	500
563	1	4	42	0	0	3	3	256	344	768	1032	CoherentMotion_C#v1	1	500
583	1	3	33	0	0	3	3	199	401	597	1203	CoherentMotion_C#v1	1	500
738	1	4	42	2	2	3	3	256	344	768	1032	CoherentMotion_C#v1	1	500
586	1	6	61	1	1	3	3	368	232	1104	696	CoherentMotion_C#v1	1	500
903	1	3	33	0	0	3	3	199	401	597	1203	CoherentMotion_C#v1	1	500
643	0	3	33	0	2	3	3	199	401	597	1203	CoherentMotion_C#v1	1	500
707	1	1	14	0	0	3	3	87	513	261	1539	CoherentMotion_C#v1	1	500
565	1	1	14	1	1	3	3	87	513	261	1539	CoherentMotion_C#v1	1	500
1080	1	1	14	0	0	3	3	87	513	261	1539	CoherentMotion_C#v1	1	500
