# Supplementary material for: The Leuven Embedded Figures Test (L-EFT): measuring perception, intelligence or executive function?
Source: PeerJ. 2018 Mar 26;6:e4524. doi: 10.7717/peerj.4524 (PMC5875396; doi:10.7717/peerj.4524)
Supplement: Supplemental Information 9 [file peerj-06-4524-s009.zip › Study 1/CoherentMotion/122350CoherentMotion.csv]

ReactionTime	Accuracy	CoherenceLevel	CoherenceValue	StimDirection	RespDirection	G_MeanCoherentSpeed	G_MeanRandomSpeed	TotalCoherent	TotalRandom	TotalCoherentSpeed	TotalRandomSpeed	TestID	MainPrac	MotionDuration
7511	1	7	70	1	1	3	3	424	176	1272	528	CoherentMotion_C#v1	0	1000
2797	1	5	51	1	1	3	3	312	288	936	864	CoherentMotion_C#v1	0	1000
1769	0	5	51	2	0	3	3	312	288	936	864	CoherentMotion_C#v1	0	1000
1624	0	4	42	3	1	3	3	256	344	768	1032	CoherentMotion_C#v1	0	1000
2171	1	5	51	2	2	3	3	312	288	936	864	CoherentMotion_C#v1	0	1000
1704	0	4	42	3	0	3	3	256	344	768	1032	CoherentMotion_C#v1	0	1000
2328	0	3	33	0	3	3	3	199	401	597	1203	CoherentMotion_C#v1	0	1000
1608	1	2	23	3	3	3	3	143	457	429	1371	CoherentMotion_C#v1	0	1000
1542	0	2	23	0	3	3	3	143	457	429	1371	CoherentMotion_C#v1	0	1000
1476	0	1	14	3	2	3	3	87	513	261	1539	CoherentMotion_C#v1	0	1000
1693	0	1	14	2	1	3	3	87	513	261	1539	CoherentMotion_C#v1	0	1000
3231	0	6	61	1	0	3	3	368	232	1104	696	CoherentMotion_C#v1	0	1000
1990	0	0	5	3	2	3	3	31	569	93	1707	CoherentMotion_C#v1	0	1000
1358	1	3	33	1	1	3	3	199	401	597	1203	CoherentMotion_C#v1	0	1000
1812	1	0	5	1	1	3	3	31	569	93	1707	CoherentMotion_C#v1	0	1000
1466	1	5	51	0	0	3	3	312	288	936	864	CoherentMotion_C#v1	0	1000
1444	0	0	5	2	1	3	3	31	569	93	1707	CoherentMotion_C#v1	0	1000
1404	0	0	5	3	2	3	3	31	569	93	1707	CoherentMotion_C#v1	0	1000
1334	0	1	14	2	0	3	3	87	513	261	1539	CoherentMotion_C#v1	0	1000
1469	0	5	51	2	1	3	3	312	288	936	864	CoherentMotion_C#v1	0	1000
1481	0	6	61	1	0	3	3	368	232	1104	696	CoherentMotion_C#v1	0	1000
2031	1	4	42	1	1	3	3	256	344	768	1032	CoherentMotion_C#v1	0	1000
1532	0	1	14	2	1	3	3	87	513	261	1539	CoherentMotion_C#v1	0	1000
1751	0	4	42	1	3	3	3	256	344	768	1032	CoherentMotion_C#v1	0	1000
1335	1	4	42	0	0	3	3	256	344	768	1032	CoherentMotion_C#v1	0	1000
1346	0	1	14	1	0	3	3	87	513	261	1539	CoherentMotion_C#v1	0	1000
1352	1	3	33	1	1	3	3	199	401	597	1203	CoherentMotion_C#v1	0	1000
1647	0	5	51	2	0	3	3	312	288	936	864	CoherentMotion_C#v1	0	1000
1631	0	2	23	0	2	3	3	143	457	429	1371	CoherentMotion_C#v1	0	1000
1869	0	4	42	0	1	3	3	256	344	768	1032	CoherentMotion_C#v1	0	1000
1858	1	6	61	2	2	3	3	368	232	1104	696	CoherentMotion_C#v1	0	1000
1523	1	6	61	0	0	3	3	368	232	1104	696	CoherentMotion_C#v1	0	1000
1551	0	2	23	3	1	3	3	143	457	429	1371	CoherentMotion_C#v1	0	1000
1421	1	3	33	0	0	3	3	199	401	597	1203	CoherentMotion_C#v1	0	1000
1670	0	3	33	3	2	3	3	199	401	597	1203	CoherentMotion_C#v1	0	1000
1431	1	6	61	1	1	3	3	368	232	1104	696	CoherentMotion_C#v1	0	1000
1458	1	5	51	0	0	3	3	312	288	936	864	CoherentMotion_C#v1	0	1000
1549	1	0	5	0	0	3	3	31	569	93	1707	CoherentMotion_C#v1	0	1000
1416	1	2	23	0	0	3	3	143	457	429	1371	CoherentMotion_C#v1	0	1000
1506	0	2	23	3	0	3	3	143	457	429	1371	CoherentMotion_C#v1	0	1000
1629	0	2	23	0	2	3	3	143	457	429	1371	CoherentMotion_C#v1	0	1000
1884	1	5	51	0	0	3	3	312	288	936	864	CoherentMotion_C#v1	0	1000
1442	1	2	23	1	1	3	3	143	457	429	1371	CoherentMotion_C#v1	0	1000
1449	0	3	33	3	1	3	3	199	401	597	1203	CoherentMotion_C#v1	0	1000
2293	0	3	33	3	1	3	3	199	401	597	1203	CoherentMotion_C#v1	0	1000
1461	1	6	61	2	2	3	3	368	232	1104	696	CoherentMotion_C#v1	0	1000
1806	1	3	33	3	3	3	3	199	401	597	1203	CoherentMotion_C#v1	0	1000
1457	1	6	61	0	0	3	3	368	232	1104	696	CoherentMotion_C#v1	0	1000
1560	0	5	51	0	2	3	3	312	288	936	864	CoherentMotion_C#v1	0	1000
1353	0	0	5	0	1	3	3	31	569	93	1707	CoherentMotion_C#v1	0	1000
1456	1	4	42	0	0	3	3	256	344	768	1032	CoherentMotion_C#v1	0	1000
1913	1	5	51	3	3	3	3	312	288	936	864	CoherentMotion_C#v1	0	1000
1392	0	0	5	2	1	3	3	31	569	93	1707	CoherentMotion_C#v1	0	1000
1529	1	6	61	2	2	3	3	368	232	1104	696	CoherentMotion_C#v1	0	1000
1477	1	3	33	2	2	3	3	199	401	597	1203	CoherentMotion_C#v1	0	1000
1439	1	3	33	1	1	3	3	199	401	597	1203	CoherentMotion_C#v1	0	1000
1530	1	1	14	0	0	3	3	87	513	261	1539	CoherentMotion_C#v1	0	1000
1317	0	3	33	0	1	3	3	199	401	597	1203	CoherentMotion_C#v1	0	1000
1387	1	4	42	1	1	3	3	256	344	768	1032	CoherentMotion_C#v1	0	1000
1604	0	2	23	2	1	3	3	143	457	429	1371	CoherentMotion_C#v1	0	1000
1345	1	7	70	1	1	3	3	424	176	1272	528	CoherentMotion_C#v1	0	1000
1560	0	7	70	3	0	3	3	424	176	1272	528	CoherentMotion_C#v1	0	1000
1462	0	0	5	0	1	3	3	31	569	93	1707	CoherentMotion_C#v1	0	1000
1487	1	6	61	2	2	3	3	368	232	1104	696	CoherentMotion_C#v1	0	1000
1419	1	6	61	1	1	3	3	368	232	1104	696	CoherentMotion_C#v1	0	1000
1445	0	1	14	0	1	3	3	87	513	261	1539	CoherentMotion_C#v1	0	1000
1518	1	7	70	1	1	3	3	424	176	1272	528	CoherentMotion_C#v1	0	1000
1354	1	4	42	0	0	3	3	256	344	768	1032	CoherentMotion_C#v1	0	1000
1554	0	6	61	3	1	3	3	368	232	1104	696	CoherentMotion_C#v1	0	1000
1471	0	1	14	3	0	3	3	87	513	261	1539	CoherentMotion_C#v1	0	1000
1354	0	3	33	0	2	3	3	199	401	597	1203	CoherentMotion_C#v1	0	1000
1506	0	7	70	3	1	3	3	424	176	1272	528	CoherentMotion_C#v1	0	1000
1406	0	4	42	2	3	3	3	256	344	768	1032	CoherentMotion_C#v1	0	1000
1991	1	6	61	1	1	3	3	368	232	1104	696	CoherentMotion_C#v1	0	1000
1390	0	2	23	1	2	3	3	143	457	429	1371	CoherentMotion_C#v1	0	1000
1894	1	6	61	3	3	3	3	368	232	1104	696	CoherentMotion_C#v1	0	1000
1500	0	6	61	3	1	3	3	368	232	1104	696	CoherentMotion_C#v1	0	1000
1688	0	5	51	3	1	3	3	312	288	936	864	CoherentMotion_C#v1	0	1000
1802	0	1	14	2	1	3	3	87	513	261	1539	CoherentMotion_C#v1	0	1000
1900	0	6	61	3	1	3	3	368	232	1104	696	CoherentMotion_C#v1	0	1000
1177	1	7	70	0	0	3	3	424	176	1272	528	CoherentMotion_C#v1	1	500
944	0	0	5	0	1	3	3	31	569	93	1707	CoherentMotion_C#v1	1	500
957	0	1	14	0	1	3	3	87	513	261	1539	CoherentMotion_C#v1	1	500
1066	0	1	14	0	2	3	3	87	513	261	1539	CoherentMotion_C#v1	1	500
971	1	1	14	1	1	3	3	87	513	261	1539	CoherentMotion_C#v1	1	500
920	1	4	42	0	0	3	3	256	344	768	1032	CoherentMotion_C#v1	1	500
1237	0	1	14	3	2	3	3	87	513	261	1539	CoherentMotion_C#v1	1	500
921	0	1	14	0	3	3	3	87	513	261	1539	CoherentMotion_C#v1	1	500
946	0	0	5	3	1	3	3	31	569	93	1707	CoherentMotion_C#v1	1	500
1571	0	0	5	1	0	3	3	31	569	93	1707	CoherentMotion_C#v1	1	500
929	0	4	42	0	1	3	3	256	344	768	1032	CoherentMotion_C#v1	1	500
1021	1	7	70	2	2	3	3	424	176	1272	528	CoherentMotion_C#v1	1	500
1036	0	4	42	3	1	3	3	256	344	768	1032	CoherentMotion_C#v1	1	500
920	1	5	51	3	3	3	3	312	288	936	864	CoherentMotion_C#v1	1	500
1128	1	6	61	3	3	3	3	368	232	1104	696	CoherentMotion_C#v1	1	500
1081	1	3	33	2	2	3	3	199	401	597	1203	CoherentMotion_C#v1	1	500
1002	0	3	33	3	1	3	3	199	401	597	1203	CoherentMotion_C#v1	1	500
922	0	7	70	3	0	3	3	424	176	1272	528	CoherentMotion_C#v1	1	500
4499	1	5	51	0	0	3	3	312	288	936	864	CoherentMotion_C#v1	1	500
1711	1	0	5	0	0	3	3	31	569	93	1707	CoherentMotion_C#v1	1	500
975	0	2	23	3	2	3	3	143	457	429	1371	CoherentMotion_C#v1	1	500
1116	1	6	61	2	2	3	3	368	232	1104	696	CoherentMotion_C#v1	1	500
992	1	4	42	1	1	3	3	256	344	768	1032	CoherentMotion_C#v1	1	500
1021	1	2	23	1	1	3	3	143	457	429	1371	CoherentMotion_C#v1	1	500
1325	1	7	70	3	3	3	3	424	176	1272	528	CoherentMotion_C#v1	1	500
1188	0	6	61	3	1	3	3	368	232	1104	696	CoherentMotion_C#v1	1	500
1014	1	6	61	1	1	3	3	368	232	1104	696	CoherentMotion_C#v1	1	500
1015	1	3	33	0	0	3	3	199	401	597	1203	CoherentMotion_C#v1	1	500
1077	0	6	61	3	1	3	3	368	232	1104	696	CoherentMotion_C#v1	1	500
918	0	0	5	2	3	3	3	31	569	93	1707	CoherentMotion_C#v1	1	500
1299	0	1	14	0	3	3	3	87	513	261	1539	CoherentMotion_C#v1	1	500
953	0	2	23	1	3	3	3	143	457	429	1371	CoherentMotion_C#v1	1	500
983	1	1	14	0	0	3	3	87	513	261	1539	CoherentMotion_C#v1	1	500
1013	0	1	14	0	3	3	3	87	513	261	1539	CoherentMotion_C#v1	1	500
1955	0	0	5	2	3	3	3	31	569	93	1707	CoherentMotion_C#v1	1	500
1191	1	5	51	3	3	3	3	312	288	936	864	CoherentMotion_C#v1	1	500
845	1	7	70	0	0	3	3	424	176	1272	528	CoherentMotion_C#v1	1	500
1194	0	4	42	0	1	3	3	256	344	768	1032	CoherentMotion_C#v1	1	500
846	1	7	70	2	2	3	3	424	176	1272	528	CoherentMotion_C#v1	1	500
2888	1	0	5	3	3	3	3	31	569	93	1707	CoherentMotion_C#v1	1	500
967	1	6	61	3	3	3	3	368	232	1104	696	CoherentMotion_C#v1	1	500
982	0	7	70	3	0	3	3	424	176	1272	528	CoherentMotion_C#v1	1	500
1059	0	6	61	3	2	3	3	368	232	1104	696	CoherentMotion_C#v1	1	500
1907	1	3	33	1	1	3	3	199	401	597	1203	CoherentMotion_C#v1	1	500
971	1	5	51	2	2	3	3	312	288	936	864	CoherentMotion_C#v1	1	500
1096	1	6	61	1	1	3	3	368	232	1104	696	CoherentMotion_C#v1	1	500
857	1	7	70	0	0	3	3	424	176	1272	528	CoherentMotion_C#v1	1	500
1028	0	1	14	0	2	3	3	87	513	261	1539	CoherentMotion_C#v1	1	500
1012	0	3	33	3	1	3	3	199	401	597	1203	CoherentMotion_C#v1	1	500
850	1	5	51	0	0	3	3	312	288	936	864	CoherentMotion_C#v1	1	500
909	0	6	61	2	3	3	3	368	232	1104	696	CoherentMotion_C#v1	1	500
1017	1	5	51	1	1	3	3	312	288	936	864	CoherentMotion_C#v1	1	500
821	0	5	51	3	0	3	3	312	288	936	864	CoherentMotion_C#v1	1	500
2404	0	2	23	2	0	3	3	143	457	429	1371	CoherentMotion_C#v1	1	500
966	1	3	33	1	1	3	3	199	401	597	1203	CoherentMotion_C#v1	1	500
882	0	6	61	2	0	3	3	368	232	1104	696	CoherentMotion_C#v1	1	500
975	1	1	14	0	0	3	3	87	513	261	1539	CoherentMotion_C#v1	1	500
1069	0	1	14	0	2	3	3	87	513	261	1539	CoherentMotion_C#v1	1	500
3981	0	2	23	3	2	3	3	143	457	429	1371	CoherentMotion_C#v1	1	500
985	0	6	61	3	1	3	3	368	232	1104	696	CoherentMotion_C#v1	1	500
935	0	4	42	2	0	3	3	256	344	768	1032	CoherentMotion_C#v1	1	500
964	0	5	51	0	2	3	3	312	288	936	864	CoherentMotion_C#v1	1	500
1345	1	4	42	0	0	3	3	256	344	768	1032	CoherentMotion_C#v1	1	500
1161	0	6	61	0	2	3	3	368	232	1104	696	CoherentMotion_C#v1	1	500
1050	0	6	61	3	1	3	3	368	232	1104	696	CoherentMotion_C#v1	1	500
1002	0	7	70	3	1	3	3	424	176	1272	528	CoherentMotion_C#v1	1	500
1018	0	0	5	2	1	3	3	31	569	93	1707	CoherentMotion_C#v1	1	500
858	0	4	42	2	0	3	3	256	344	768	1032	CoherentMotion_C#v1	1	500
1108	0	1	14	3	1	3	3	87	513	261	1539	CoherentMotion_C#v1	1	500
949	1	4	42	2	2	3	3	256	344	768	1032	CoherentMotion_C#v1	1	500
980	0	1	14	2	0	3	3	87	513	261	1539	CoherentMotion_C#v1	1	500
1024	0	3	33	2	0	3	3	199	401	597	1203	CoherentMotion_C#v1	1	500
1440	0	5	51	3	0	3	3	312	288	936	864	CoherentMotion_C#v1	1	500
856	0	5	51	2	1	3	3	312	288	936	864	CoherentMotion_C#v1	1	500
2550	0	0	5	3	0	3	3	31	569	93	1707	CoherentMotion_C#v1	1	500
937	0	6	61	3	1	3	3	368	232	1104	696	CoherentMotion_C#v1	1	500
933	0	6	61	3	0	3	3	368	232	1104	696	CoherentMotion_C#v1	1	500
646	1	5	51	1	1	3	3	312	288	936	864	CoherentMotion_C#v1	1	500
776	0	2	23	1	2	3	3	143	457	429	1371	CoherentMotion_C#v1	1	500
741	0	2	23	2	0	3	3	143	457	429	1371	CoherentMotion_C#v1	1	500
716	0	1	14	1	2	3	3	87	513	261	1539	CoherentMotion_C#v1	1	500
724	0	3	33	3	1	3	3	199	401	597	1203	CoherentMotion_C#v1	1	500
795	0	6	61	2	3	3	3	368	232	1104	696	CoherentMotion_C#v1	1	500
804	0	0	5	3	2	3	3	31	569	93	1707	CoherentMotion_C#v1	1	500
654	1	7	70	0	0	3	3	424	176	1272	528	CoherentMotion_C#v1	1	500
992	1	3	33	1	1	3	3	199	401	597	1203	CoherentMotion_C#v1	1	500
802	1	3	33	2	2	3	3	199	401	597	1203	CoherentMotion_C#v1	1	500
684	1	6	61	3	3	3	3	368	232	1104	696	CoherentMotion_C#v1	1	500
1107	1	7	70	1	1	3	3	424	176	1272	528	CoherentMotion_C#v1	1	500
1060	0	1	14	3	0	3	3	87	513	261	1539	CoherentMotion_C#v1	1	500
677	0	4	42	3	1	3	3	256	344	768	1032	CoherentMotion_C#v1	1	500
970	0	1	14	0	2	3	3	87	513	261	1539	CoherentMotion_C#v1	1	500
904	0	6	61	1	0	3	3	368	232	1104	696	CoherentMotion_C#v1	1	500
1060	0	1	14	3	1	3	3	87	513	261	1539	CoherentMotion_C#v1	1	500
1236	1	7	70	1	1	3	3	424	176	1272	528	CoherentMotion_C#v1	1	500
937	1	0	5	0	0	3	3	31	569	93	1707	CoherentMotion_C#v1	1	500
933	1	7	70	3	3	3	3	424	176	1272	528	CoherentMotion_C#v1	1	500
771	0	1	14	1	2	3	3	87	513	261	1539	CoherentMotion_C#v1	1	500
844	1	7	70	1	1	3	3	424	176	1272	528	CoherentMotion_C#v1	1	500
1283	0	2	23	3	0	3	3	143	457	429	1371	CoherentMotion_C#v1	1	500
1227	0	2	23	3	2	3	3	143	457	429	1371	CoherentMotion_C#v1	1	500
898	1	3	33	1	1	3	3	199	401	597	1203	CoherentMotion_C#v1	1	500
2143	1	2	23	3	3	3	3	143	457	429	1371	CoherentMotion_C#v1	1	500
890	1	2	23	0	0	3	3	143	457	429	1371	CoherentMotion_C#v1	1	500
1158	0	4	42	1	2	3	3	256	344	768	1032	CoherentMotion_C#v1	1	500
1178	1	7	70	0	0	3	3	424	176	1272	528	CoherentMotion_C#v1	1	500
972	1	3	33	1	1	3	3	199	401	597	1203	CoherentMotion_C#v1	1	500
1114	0	0	5	3	1	3	3	31	569	93	1707	CoherentMotion_C#v1	1	500
2200	0	0	5	1	0	3	3	31	569	93	1707	CoherentMotion_C#v1	1	500
1034	0	2	23	1	2	3	3	143	457	429	1371	CoherentMotion_C#v1	1	500
905	1	6	61	0	0	3	3	368	232	1104	696	CoherentMotion_C#v1	1	500
886	1	7	70	0	0	3	3	424	176	1272	528	CoherentMotion_C#v1	1	500
1250	1	3	33	3	3	3	3	199	401	597	1203	CoherentMotion_C#v1	1	500
1062	0	3	33	0	3	3	3	199	401	597	1203	CoherentMotion_C#v1	1	500
1015	1	4	42	0	0	3	3	256	344	768	1032	CoherentMotion_C#v1	1	500
949	1	4	42	3	3	3	3	256	344	768	1032	CoherentMotion_C#v1	1	500
1026	0	3	33	0	2	3	3	199	401	597	1203	CoherentMotion_C#v1	1	500
1714	0	2	23	1	2	3	3	143	457	429	1371	CoherentMotion_C#v1	1	500
1202	0	0	5	3	0	3	3	31	569	93	1707	CoherentMotion_C#v1	1	500
1382	1	1	14	2	2	3	3	87	513	261	1539	CoherentMotion_C#v1	1	500
927	1	2	23	3	3	3	3	143	457	429	1371	CoherentMotion_C#v1	1	500
923	0	1	14	3	2	3	3	87	513	261	1539	CoherentMotion_C#v1	1	500
2041	1	2	23	0	0	3	3	143	457	429	1371	CoherentMotion_C#v1	1	500
977	1	7	70	2	2	3	3	424	176	1272	528	CoherentMotion_C#v1	1	500
909	1	4	42	1	1	3	3	256	344	768	1032	CoherentMotion_C#v1	1	500
939	1	6	61	3	3	3	3	368	232	1104	696	CoherentMotion_C#v1	1	500
1064	0	1	14	3	0	3	3	87	513	261	1539	CoherentMotion_C#v1	1	500
904	1	1	14	2	2	3	3	87	513	261	1539	CoherentMotion_C#v1	1	500
1268	0	4	42	2	0	3	3	256	344	768	1032	CoherentMotion_C#v1	1	500
982	1	5	51	3	3	3	3	312	288	936	864	CoherentMotion_C#v1	1	500
900	1	7	70	0	0	3	3	424	176	1272	528	CoherentMotion_C#v1	1	500
880	1	6	61	1	1	3	3	368	232	1104	696	CoherentMotion_C#v1	1	500
911	1	4	42	2	2	3	3	256	344	768	1032	CoherentMotion_C#v1	1	500
1019	0	0	5	3	0	3	3	31	569	93	1707	CoherentMotion_C#v1	1	500
825	0	1	14	3	1	3	3	87	513	261	1539	CoherentMotion_C#v1	1	500
1012	0	2	23	1	2	3	3	143	457	429	1371	CoherentMotion_C#v1	1	500
815	1	5	51	3	3	3	3	312	288	936	864	CoherentMotion_C#v1	1	500
745	0	4	42	2	1	3	3	256	344	768	1032	CoherentMotion_C#v1	1	500
933	0	0	5	3	0	3	3	31	569	93	1707	CoherentMotion_C#v1	1	500
897	0	1	14	0	3	3	3	87	513	261	1539	CoherentMotion_C#v1	1	500
989	0	3	33	2	0	3	3	199	401	597	1203	CoherentMotion_C#v1	1	500
845	1	3	33	1	1	3	3	199	401	597	1203	CoherentMotion_C#v1	1	500
967	0	0	5	3	0	3	3	31	569	93	1707	CoherentMotion_C#v1	1	500
1252	0	5	51	1	2	3	3	312	288	936	864	CoherentMotion_C#v1	1	500
856	1	4	42	1	1	3	3	256	344	768	1032	CoherentMotion_C#v1	1	500
883	1	4	42	3	3	3	3	256	344	768	1032	CoherentMotion_C#v1	1	500
895	1	3	33	3	3	3	3	199	401	597	1203	CoherentMotion_C#v1	1	500
875	1	1	14	0	0	3	3	87	513	261	1539	CoherentMotion_C#v1	1	500
886	1	1	14	3	3	3	3	87	513	261	1539	CoherentMotion_C#v1	1	500
993	0	4	42	2	1	3	3	256	344	768	1032	CoherentMotion_C#v1	1	500
928	1	3	33	3	3	3	3	199	401	597	1203	CoherentMotion_C#v1	1	500
1193	1	6	61	2	2	3	3	368	232	1104	696	CoherentMotion_C#v1	1	500
912	1	2	23	0	0	3	3	143	457	429	1371	CoherentMotion_C#v1	1	500
1036	1	0	5	3	3	3	3	31	569	93	1707	CoherentMotion_C#v1	1	500
859	1	5	51	0	0	3	3	312	288	936	864	CoherentMotion_C#v1	1	500
887	0	1	14	0	3	3	3	87	513	261	1539	CoherentMotion_C#v1	1	500
899	0	3	33	0	1	3	3	199	401	597	1203	CoherentMotion_C#v1	1	500
892	1	4	42	3	3	3	3	256	344	768	1032	CoherentMotion_C#v1	1	500
1083	1	7	70	0	0	3	3	424	176	1272	528	CoherentMotion_C#v1	1	500
1051	1	2	23	2	2	3	3	143	457	429	1371	CoherentMotion_C#v1	1	500
875	0	3	33	3	1	3	3	199	401	597	1203	CoherentMotion_C#v1	1	500
887	1	6	61	1	1	3	3	368	232	1104	696	CoherentMotion_C#v1	1	500
883	1	5	51	3	3	3	3	312	288	936	864	CoherentMotion_C#v1	1	500
1214	0	2	23	0	3	3	3	143	457	429	1371	CoherentMotion_C#v1	1	500
1506	0	0	5	3	0	3	3	31	569	93	1707	CoherentMotion_C#v1	1	500
749	1	5	51	3	3	3	3	312	288	936	864	CoherentMotion_C#v1	1	500
933	0	5	51	2	0	3	3	312	288	936	864	CoherentMotion_C#v1	1	500
882	0	5	51	1	3	3	3	312	288	936	864	CoherentMotion_C#v1	1	500
2014	0	3	33	3	0	3	3	199	401	597	1203	CoherentMotion_C#v1	1	500
1014	1	3	33	2	2	3	3	199	401	597	1203	CoherentMotion_C#v1	1	500
902	1	6	61	1	1	3	3	368	232	1104	696	CoherentMotion_C#v1	1	500
2001	1	3	33	3	3	3	3	199	401	597	1203	CoherentMotion_C#v1	1	500
1770	0	7	70	1	3	3	3	424	176	1272	528	CoherentMotion_C#v1	1	500
1306	1	5	51	2	2	3	3	312	288	936	864	CoherentMotion_C#v1	1	500
1042	0	3	33	2	3	3	3	199	401	597	1203	CoherentMotion_C#v1	1	500
1026	0	0	5	3	1	3	3	31	569	93	1707	CoherentMotion_C#v1	1	500
993	0	2	23	3	0	3	3	143	457	429	1371	CoherentMotion_C#v1	1	500
895	0	4	42	2	0	3	3	256	344	768	1032	CoherentMotion_C#v1	1	500
860	1	3	33	1	1	3	3	199	401	597	1203	CoherentMotion_C#v1	1	500
902	1	0	5	3	3	3	3	31	569	93	1707	CoherentMotion_C#v1	1	500
931	1	3	33	0	0	3	3	199	401	597	1203	CoherentMotion_C#v1	1	500
894	0	1	14	0	2	3	3	87	513	261	1539	CoherentMotion_C#v1	1	500
1100	0	3	33	2	3	3	3	199	401	597	1203	CoherentMotion_C#v1	1	500
1949	0	4	42	2	1	3	3	256	344	768	1032	CoherentMotion_C#v1	1	500
1236	0	3	33	1	3	3	3	199	401	597	1203	CoherentMotion_C#v1	1	500
920	1	7	70	3	3	3	3	424	176	1272	528	CoherentMotion_C#v1	1	500
1237	0	0	5	3	0	3	3	31	569	93	1707	CoherentMotion_C#v1	1	500
1018	1	4	42	3	3	3	3	256	344	768	1032	CoherentMotion_C#v1	1	500
1161	1	1	14	2	2	3	3	87	513	261	1539	CoherentMotion_C#v1	1	500
890	1	0	5	0	0	3	3	31	569	93	1707	CoherentMotion_C#v1	1	500
999	0	7	70	2	0	3	3	424	176	1272	528	CoherentMotion_C#v1	1	500
981	0	6	61	2	3	3	3	368	232	1104	696	CoherentMotion_C#v1	1	500
1203	1	2	23	1	1	3	3	143	457	429	1371	CoherentMotion_C#v1	1	500
934	0	6	61	3	0	3	3	368	232	1104	696	CoherentMotion_C#v1	1	500
1008	0	2	23	3	0	3	3	143	457	429	1371	CoherentMotion_C#v1	1	500
994	1	1	14	3	3	3	3	87	513	261	1539	CoherentMotion_C#v1	1	500
1041	0	3	33	3	0	3	3	199	401	597	1203	CoherentMotion_C#v1	1	500
911	1	6	61	0	0	3	3	368	232	1104	696	CoherentMotion_C#v1	1	500
942	1	3	33	1	1	3	3	199	401	597	1203	CoherentMotion_C#v1	1	500
922	0	1	14	3	2	3	3	87	513	261	1539	CoherentMotion_C#v1	1	500
1238	0	2	23	2	0	3	3	143	457	429	1371	CoherentMotion_C#v1	1	500
1568	0	4	42	3	1	3	3	256	344	768	1032	CoherentMotion_C#v1	1	500
862	0	1	14	1	3	3	3	87	513	261	1539	CoherentMotion_C#v1	1	500
856	1	2	23	1	1	3	3	143	457	429	1371	CoherentMotion_C#v1	1	500
964	0	6	61	1	3	3	3	368	232	1104	696	CoherentMotion_C#v1	1	500
878	0	1	14	3	0	3	3	87	513	261	1539	CoherentMotion_C#v1	1	500
1869	1	6	61	1	1	3	3	368	232	1104	696	CoherentMotion_C#v1	1	500
882	1	3	33	2	2	3	3	199	401	597	1203	CoherentMotion_C#v1	1	500
842	1	7	70	0	0	3	3	424	176	1272	528	CoherentMotion_C#v1	1	500
1000	1	0	5	1	1	3	3	31	569	93	1707	CoherentMotion_C#v1	1	500
1063	0	1	14	1	3	3	3	87	513	261	1539	CoherentMotion_C#v1	1	500
791	1	5	51	0	0	3	3	312	288	936	864	CoherentMotion_C#v1	1	500
1103	0	6	61	0	2	3	3	368	232	1104	696	CoherentMotion_C#v1	1	500
1089	1	4	42	1	1	3	3	256	344	768	1032	CoherentMotion_C#v1	1	500
674	1	2	23	1	1	3	3	143	457	429	1371	CoherentMotion_C#v1	1	500
1400	1	1	14	1	1	3	3	87	513	261	1539	CoherentMotion_C#v1	1	500
1058	1	3	33	2	2	3	3	199	401	597	1203	CoherentMotion_C#v1	1	500
914	0	3	33	1	0	3	3	199	401	597	1203	CoherentMotion_C#v1	1	500
957	0	1	14	0	3	3	3	87	513	261	1539	CoherentMotion_C#v1	1	500
1259	0	3	33	1	3	3	3	199	401	597	1203	CoherentMotion_C#v1	1	500
1073	1	1	14	1	1	3	3	87	513	261	1539	CoherentMotion_C#v1	1	500
973	1	1	14	1	1	3	3	87	513	261	1539	CoherentMotion_C#v1	1	500
1182	1	4	42	1	1	3	3	256	344	768	1032	CoherentMotion_C#v1	1	500
1074	0	3	33	3	0	3	3	199	401	597	1203	CoherentMotion_C#v1	1	500
851	1	6	61	1	1	3	3	368	232	1104	696	CoherentMotion_C#v1	1	500
1085	1	0	5	1	1	3	3	31	569	93	1707	CoherentMotion_C#v1	1	500
1086	0	2	23	2	1	3	3	143	457	429	1371	CoherentMotion_C#v1	1	500
1902	0	1	14	1	3	3	3	87	513	261	1539	CoherentMotion_C#v1	1	500
1621	0	0	5	3	0	3	3	31	569	93	1707	CoherentMotion_C#v1	1	500
931	1	0	5	1	1	3	3	31	569	93	1707	CoherentMotion_C#v1	1	500
992	0	0	5	3	1	3	3	31	569	93	1707	CoherentMotion_C#v1	1	500
814	0	1	14	2	1	3	3	87	513	261	1539	CoherentMotion_C#v1	1	500
919	0	7	70	2	1	3	3	424	176	1272	528	CoherentMotion_C#v1	1	500
1506	0	3	33	1	0	3	3	199	401	597	1203	CoherentMotion_C#v1	1	500
848	1	7	70	3	3	3	3	424	176	1272	528	CoherentMotion_C#v1	1	500
842	1	6	61	0	0	3	3	368	232	1104	696	CoherentMotion_C#v1	1	500
753	1	5	51	1	1	3	3	312	288	936	864	CoherentMotion_C#v1	1	500
2686	0	5	51	1	3	3	3	312	288	936	864	CoherentMotion_C#v1	1	500
855	0	5	51	1	3	3	3	312	288	936	864	CoherentMotion_C#v1	1	500
1073	0	0	5	0	2	3	3	31	569	93	1707	CoherentMotion_C#v1	1	500
547	0	2	23	2	1	3	3	143	457	429	1371	CoherentMotion_C#v1	1	500
1189	0	0	5	1	0	3	3	31	569	93	1707	CoherentMotion_C#v1	1	500
840	1	0	5	3	3	3	3	31	569	93	1707	CoherentMotion_C#v1	1	500
867	0	4	42	3	1	3	3	256	344	768	1032	CoherentMotion_C#v1	1	500
813	1	7	70	1	1	3	3	424	176	1272	528	CoherentMotion_C#v1	1	500
872	1	4	42	3	3	3	3	256	344	768	1032	CoherentMotion_C#v1	1	500
867	1	7	70	0	0	3	3	424	176	1272	528	CoherentMotion_C#v1	1	500
1023	0	1	14	0	2	3	3	87	513	261	1539	CoherentMotion_C#v1	1	500
750	1	5	51	0	0	3	3	312	288	936	864	CoherentMotion_C#v1	1	500
1157	0	3	33	2	1	3	3	199	401	597	1203	CoherentMotion_C#v1	1	500
856	1	2	23	3	3	3	3	143	457	429	1371	CoherentMotion_C#v1	1	500
931	0	0	5	0	2	3	3	31	569	93	1707	CoherentMotion_C#v1	1	500
975	1	2	23	0	0	3	3	143	457	429	1371	CoherentMotion_C#v1	1	500
879	1	5	51	3	3	3	3	312	288	936	864	CoherentMotion_C#v1	1	500
762	1	7	70	3	3	3	3	424	176	1272	528	CoherentMotion_C#v1	1	500
1251	0	5	51	3	1	3	3	312	288	936	864	CoherentMotion_C#v1	1	500
874	1	3	33	3	3	3	3	199	401	597	1203	CoherentMotion_C#v1	1	500
947	1	1	14	2	2	3	3	87	513	261	1539	CoherentMotion_C#v1	1	500
914	1	0	5	0	0	3	3	31	569	93	1707	CoherentMotion_C#v1	1	500
894	1	3	33	2	2	3	3	199	401	597	1203	CoherentMotion_C#v1	1	500
889	1	3	33	0	0	3	3	199	401	597	1203	CoherentMotion_C#v1	1	500
919	1	6	61	0	0	3	3	368	232	1104	696	CoherentMotion_C#v1	1	500
866	1	7	70	3	3	3	3	424	176	1272	528	CoherentMotion_C#v1	1	500
715	1	2	23	1	1	3	3	143	457	429	1371	CoherentMotion_C#v1	1	500
902	1	0	5	2	2	3	3	31	569	93	1707	CoherentMotion_C#v1	1	500
915	1	1	14	0	0	3	3	87	513	261	1539	CoherentMotion_C#v1	1	500
640	1	2	23	1	1	3	3	143	457	429	1371	CoherentMotion_C#v1	1	500
1637	0	6	61	2	0	3	3	368	232	1104	696	CoherentMotion_C#v1	1	500
902	1	4	42	1	1	3	3	256	344	768	1032	CoherentMotion_C#v1	1	500
865	0	0	5	1	3	3	3	31	569	93	1707	CoherentMotion_C#v1	1	500
925	1	5	51	0	0	3	3	312	288	936	864	CoherentMotion_C#v1	1	500
890	1	4	42	2	2	3	3	256	344	768	1032	CoherentMotion_C#v1	1	500
692	1	5	51	1	1	3	3	312	288	936	864	CoherentMotion_C#v1	1	500
716	0	6	61	1	3	3	3	368	232	1104	696	CoherentMotion_C#v1	1	500
674	1	3	33	0	0	3	3	199	401	597	1203	CoherentMotion_C#v1	1	500
825	1	7	70	0	0	3	3	424	176	1272	528	CoherentMotion_C#v1	1	500
819	0	5	51	1	0	3	3	312	288	936	864	CoherentMotion_C#v1	1	500
1422	1	2	23	2	2	3	3	143	457	429	1371	CoherentMotion_C#v1	1	500
983	1	3	33	0	0	3	3	199	401	597	1203	CoherentMotion_C#v1	1	500
820	1	3	33	1	1	3	3	199	401	597	1203	CoherentMotion_C#v1	1	500
1071	1	4	42	3	3	3	3	256	344	768	1032	CoherentMotion_C#v1	1	500
831	1	7	70	0	0	3	3	424	176	1272	528	CoherentMotion_C#v1	1	500
810	1	4	42	0	0	3	3	256	344	768	1032	CoherentMotion_C#v1	1	500
835	1	2	23	0	0	3	3	143	457	429	1371	CoherentMotion_C#v1	1	500
878	0	0	5	3	2	3	3	31	569	93	1707	CoherentMotion_C#v1	1	500
888	1	4	42	0	0	3	3	256	344	768	1032	CoherentMotion_C#v1	1	500
1076	0	0	5	3	2	3	3	31	569	93	1707	CoherentMotion_C#v1	1	500
1429	0	1	14	2	1	3	3	87	513	261	1539	CoherentMotion_C#v1	1	500
735	1	5	51	1	1	3	3	312	288	936	864	CoherentMotion_C#v1	1	500
1366	0	6	61	2	0	3	3	368	232	1104	696	CoherentMotion_C#v1	1	500
750	1	7	70	2	2	3	3	424	176	1272	528	CoherentMotion_C#v1	1	500
934	0	6	61	2	0	3	3	368	232	1104	696	CoherentMotion_C#v1	1	500
1119	1	2	23	1	1	3	3	143	457	429	1371	CoherentMotion_C#v1	1	500
851	1	5	51	3	3	3	3	312	288	936	864	CoherentMotion_C#v1	1	500
1150	1	1	14	3	3	3	3	87	513	261	1539	CoherentMotion_C#v1	1	500
1010	1	3	33	0	0	3	3	199	401	597	1203	CoherentMotion_C#v1	1	500
945	1	4	42	2	2	3	3	256	344	768	1032	CoherentMotion_C#v1	1	500
1005	0	1	14	3	1	3	3	87	513	261	1539	CoherentMotion_C#v1	1	500
989	1	7	70	3	3	3	3	424	176	1272	528	CoherentMotion_C#v1	1	500
843	1	3	33	1	1	3	3	199	401	597	1203	CoherentMotion_C#v1	1	500
1061	0	1	14	3	2	3	3	87	513	261	1539	CoherentMotion_C#v1	1	500
1020	0	0	5	2	1	3	3	31	569	93	1707	CoherentMotion_C#v1	1	500
906	1	4	42	0	0	3	3	256	344	768	1032	CoherentMotion_C#v1	1	500
888	0	0	5	1	2	3	3	31	569	93	1707	CoherentMotion_C#v1	1	500
1140	0	4	42	0	1	3	3	256	344	768	1032	CoherentMotion_C#v1	1	500
917	0	3	33	2	0	3	3	199	401	597	1203	CoherentMotion_C#v1	1	500
881	1	0	5	2	2	3	3	31	569	93	1707	CoherentMotion_C#v1	1	500
845	1	4	42	2	2	3	3	256	344	768	1032	CoherentMotion_C#v1	1	500
823	0	6	61	1	3	3	3	368	232	1104	696	CoherentMotion_C#v1	1	500
1057	1	6	61	1	1	3	3	368	232	1104	696	CoherentMotion_C#v1	1	500
1409	0	2	23	1	0	3	3	143	457	429	1371	CoherentMotion_C#v1	1	500
1306	1	3	33	1	1	3	3	199	401	597	1203	CoherentMotion_C#v1	1	500
880	1	7	70	3	3	3	3	424	176	1272	528	CoherentMotion_C#v1	1	500
1020	0	7	70	1	3	3	3	424	176	1272	528	CoherentMotion_C#v1	1	500
907	1	7	70	0	0	3	3	424	176	1272	528	CoherentMotion_C#v1	1	500
1316	0	1	14	1	0	3	3	87	513	261	1539	CoherentMotion_C#v1	1	500
1326	1	6	61	0	0	3	3	368	232	1104	696	CoherentMotion_C#v1	1	500
1846	1	2	23	1	1	3	3	143	457	429	1371	CoherentMotion_C#v1	1	500
1385	1	7	70	2	2	3	3	424	176	1272	528	CoherentMotion_C#v1	1	500
978	0	0	5	1	0	3	3	31	569	93	1707	CoherentMotion_C#v1	1	500
1871	1	5	51	1	1	3	3	312	288	936	864	CoherentMotion_C#v1	1	500
1766	0	4	42	1	0	3	3	256	344	768	1032	CoherentMotion_C#v1	1	500
919	1	4	42	1	1	3	3	256	344	768	1032	CoherentMotion_C#v1	1	500
1379	0	6	61	1	3	3	3	368	232	1104	696	CoherentMotion_C#v1	1	500
1052	0	5	51	3	1	3	3	312	288	936	864	CoherentMotion_C#v1	1	500
1000	0	3	33	1	0	3	3	199	401	597	1203	CoherentMotion_C#v1	1	500
1193	0	4	42	1	2	3	3	256	344	768	1032	CoherentMotion_C#v1	1	500
638	1	4	42	1	1	3	3	256	344	768	1032	CoherentMotion_C#v1	1	500
867	0	2	23	2	0	3	3	143	457	429	1371	CoherentMotion_C#v1	1	500
669	1	5	51	1	1	3	3	312	288	936	864	CoherentMotion_C#v1	1	500
773	1	5	51	1	1	3	3	312	288	936	864	CoherentMotion_C#v1	1	500
893	0	2	23	2	0	3	3	143	457	429	1371	CoherentMotion_C#v1	1	500
857	1	2	23	0	0	3	3	143	457	429	1371	CoherentMotion_C#v1	1	500
836	1	7	70	1	1	3	3	424	176	1272	528	CoherentMotion_C#v1	1	500
958	0	4	42	1	0	3	3	256	344	768	1032	CoherentMotion_C#v1	1	500
1611	0	0	5	3	2	3	3	31	569	93	1707	CoherentMotion_C#v1	1	500
874	1	7	70	0	0	3	3	424	176	1272	528	CoherentMotion_C#v1	1	500
1062	1	7	70	3	3	3	3	424	176	1272	528	CoherentMotion_C#v1	1	500
918	1	2	23	2	2	3	3	143	457	429	1371	CoherentMotion_C#v1	1	500
1075	0	5	51	2	0	3	3	312	288	936	864	CoherentMotion_C#v1	1	500
946	1	7	70	2	2	3	3	424	176	1272	528	CoherentMotion_C#v1	1	500
768	1	7	70	1	1	3	3	424	176	1272	528	CoherentMotion_C#v1	1	500
887	1	4	42	1	1	3	3	256	344	768	1032	CoherentMotion_C#v1	1	500
1024	0	1	14	2	0	3	3	87	513	261	1539	CoherentMotion_C#v1	1	500
851	1	5	51	2	2	3	3	312	288	936	864	CoherentMotion_C#v1	1	500
970	0	0	5	3	0	3	3	31	569	93	1707	CoherentMotion_C#v1	1	500
1051	0	6	61	3	1	3	3	368	232	1104	696	CoherentMotion_C#v1	1	500
940	0	5	51	2	0	3	3	312	288	936	864	CoherentMotion_C#v1	1	500
920	0	1	14	3	0	3	3	87	513	261	1539	CoherentMotion_C#v1	1	500
1045	0	5	51	3	1	3	3	312	288	936	864	CoherentMotion_C#v1	1	500
1045	0	0	5	1	0	3	3	31	569	93	1707	CoherentMotion_C#v1	1	500
900	0	2	23	1	0	3	3	143	457	429	1371	CoherentMotion_C#v1	1	500
976	1	0	5	2	2	3	3	31	569	93	1707	CoherentMotion_C#v1	1	500
846	1	5	51	0	0	3	3	312	288	936	864	CoherentMotion_C#v1	1	500
857	0	3	33	1	3	3	3	199	401	597	1203	CoherentMotion_C#v1	1	500
788	1	5	51	1	1	3	3	312	288	936	864	CoherentMotion_C#v1	1	500
861	1	6	61	1	1	3	3	368	232	1104	696	CoherentMotion_C#v1	1	500
968	1	6	61	2	2	3	3	368	232	1104	696	CoherentMotion_C#v1	1	500
838	1	5	51	0	0	3	3	312	288	936	864	CoherentMotion_C#v1	1	500
895	0	0	5	0	3	3	3	31	569	93	1707	CoherentMotion_C#v1	1	500
861	0	2	23	2	3	3	3	143	457	429	1371	CoherentMotion_C#v1	1	500
729	0	2	23	2	0	3	3	143	457	429	1371	CoherentMotion_C#v1	1	500
942	0	5	51	1	0	3	3	312	288	936	864	CoherentMotion_C#v1	1	500
877	1	6	61	1	1	3	3	368	232	1104	696	CoherentMotion_C#v1	1	500
791	1	5	51	3	3	3	3	312	288	936	864	CoherentMotion_C#v1	1	500
785	0	4	42	3	0	3	3	256	344	768	1032	CoherentMotion_C#v1	1	500
827	1	5	51	3	3	3	3	312	288	936	864	CoherentMotion_C#v1	1	500
869	1	7	70	3	3	3	3	424	176	1272	528	CoherentMotion_C#v1	1	500
847	1	6	61	2	2	3	3	368	232	1104	696	CoherentMotion_C#v1	1	500
842	1	2	23	1	1	3	3	143	457	429	1371	CoherentMotion_C#v1	1	500
868	1	7	70	0	0	3	3	424	176	1272	528	CoherentMotion_C#v1	1	500
896	0	0	5	2	1	3	3	31	569	93	1707	CoherentMotion_C#v1	1	500
829	1	4	42	2	2	3	3	256	344	768	1032	CoherentMotion_C#v1	1	500
870	0	5	51	2	0	3	3	312	288	936	864	CoherentMotion_C#v1	1	500
882	1	4	42	2	2	3	3	256	344	768	1032	CoherentMotion_C#v1	1	500
797	1	0	5	1	1	3	3	31	569	93	1707	CoherentMotion_C#v1	1	500
838	1	2	23	0	0	3	3	143	457	429	1371	CoherentMotion_C#v1	1	500
865	1	6	61	2	2	3	3	368	232	1104	696	CoherentMotion_C#v1	1	500
811	1	7	70	0	0	3	3	424	176	1272	528	CoherentMotion_C#v1	1	500
917	1	7	70	2	2	3	3	424	176	1272	528	CoherentMotion_C#v1	1	500
851	1	4	42	3	3	3	3	256	344	768	1032	CoherentMotion_C#v1	1	500
905	0	6	61	2	0	3	3	368	232	1104	696	CoherentMotion_C#v1	1	500
794	1	4	42	1	1	3	3	256	344	768	1032	CoherentMotion_C#v1	1	500
817	1	5	51	0	0	3	3	312	288	936	864	CoherentMotion_C#v1	1	500
844	1	2	23	2	2	3	3	143	457	429	1371	CoherentMotion_C#v1	1	500
662	1	5	51	1	1	3	3	312	288	936	864	CoherentMotion_C#v1	1	500
653	1	4	42	0	0	3	3	256	344	768	1032	CoherentMotion_C#v1	1	500
642	1	5	51	1	1	3	3	312	288	936	864	CoherentMotion_C#v1	1	500
616	0	2	23	3	0	3	3	143	457	429	1371	CoherentMotion_C#v1	1	500
972	1	7	70	2	2	3	3	424	176	1272	528	CoherentMotion_C#v1	1	500
859	0	7	70	3	1	3	3	424	176	1272	528	CoherentMotion_C#v1	1	500
1013	0	6	61	2	3	3	3	368	232	1104	696	CoherentMotion_C#v1	1	500
853	1	7	70	2	2	3	3	424	176	1272	528	CoherentMotion_C#v1	1	500
719	0	2	23	3	1	3	3	143	457	429	1371	CoherentMotion_C#v1	1	500
694	1	7	70	0	0	3	3	424	176	1272	528	CoherentMotion_C#v1	1	500
796	0	6	61	3	1	3	3	368	232	1104	696	CoherentMotion_C#v1	1	500
965	0	0	5	1	3	3	3	31	569	93	1707	CoherentMotion_C#v1	1	500
1044	0	0	5	1	0	3	3	31	569	93	1707	CoherentMotion_C#v1	1	500
1855	1	2	23	3	3	3	3	143	457	429	1371	CoherentMotion_C#v1	1	500
2070	1	2	23	3	3	3	3	143	457	429	1371	CoherentMotion_C#v1	1	500
