# Supplementary material for: The Leuven Embedded Figures Test (L-EFT): measuring perception, intelligence or executive function?
Source: PeerJ. 2018 Mar 26;6:e4524. doi: 10.7717/peerj.4524 (PMC5875396; doi:10.7717/peerj.4524)
Supplement: Supplemental Information 9 [file peerj-06-4524-s009.zip › Study 1/CoherentMotion/122380CoherentMotion.csv]

ReactionTime	Accuracy	CoherenceLevel	CoherenceValue	StimDirection	RespDirection	G_MeanCoherentSpeed	G_MeanRandomSpeed	TotalCoherent	TotalRandom	TotalCoherentSpeed	TotalRandomSpeed	TestID	MainPrac	MotionDuration
1373	1	4	42	3	3	3	3	256	344	768	1032	CoherentMotion_C#v1	0	1000
1333	0	2	23	3	1	3	3	143	457	429	1371	CoherentMotion_C#v1	0	1000
2677	1	7	70	1	1	3	3	424	176	1272	528	CoherentMotion_C#v1	0	1000
1710	0	1	14	2	0	3	3	87	513	261	1539	CoherentMotion_C#v1	0	1000
2304	1	7	70	1	1	3	3	424	176	1272	528	CoherentMotion_C#v1	0	1000
1808	0	2	23	0	3	3	3	143	457	429	1371	CoherentMotion_C#v1	0	1000
1268	1	1	14	1	1	3	3	87	513	261	1539	CoherentMotion_C#v1	0	1000
1344	0	2	23	1	2	3	3	143	457	429	1371	CoherentMotion_C#v1	0	1000
1503	1	5	51	1	1	3	3	312	288	936	864	CoherentMotion_C#v1	0	1000
1460	1	5	51	1	1	3	3	312	288	936	864	CoherentMotion_C#v1	0	1000
1526	0	6	61	0	3	3	3	368	232	1104	696	CoherentMotion_C#v1	0	1000
1537	1	6	61	2	2	3	3	368	232	1104	696	CoherentMotion_C#v1	0	1000
1838	0	1	14	2	3	3	3	87	513	261	1539	CoherentMotion_C#v1	0	1000
1354	0	4	42	1	0	3	3	256	344	768	1032	CoherentMotion_C#v1	0	1000
1585	0	3	33	3	1	3	3	199	401	597	1203	CoherentMotion_C#v1	0	1000
1470	1	3	33	1	1	3	3	199	401	597	1203	CoherentMotion_C#v1	0	1000
1587	0	1	14	1	0	3	3	87	513	261	1539	CoherentMotion_C#v1	0	1000
1528	1	2	23	2	2	3	3	143	457	429	1371	CoherentMotion_C#v1	0	1000
1595	1	5	51	1	1	3	3	312	288	936	864	CoherentMotion_C#v1	0	1000
1426	0	2	23	0	3	3	3	143	457	429	1371	CoherentMotion_C#v1	0	1000
1400	0	3	33	0	3	3	3	199	401	597	1203	CoherentMotion_C#v1	0	1000
1526	1	6	61	0	0	3	3	368	232	1104	696	CoherentMotion_C#v1	0	1000
1537	1	3	33	0	0	3	3	199	401	597	1203	CoherentMotion_C#v1	0	1000
1570	1	3	33	3	3	3	3	199	401	597	1203	CoherentMotion_C#v1	0	1000
1691	0	7	70	2	3	3	3	424	176	1272	528	CoherentMotion_C#v1	0	1000
1563	1	3	33	1	1	3	3	199	401	597	1203	CoherentMotion_C#v1	0	1000
1328	1	0	5	3	3	3	3	31	569	93	1707	CoherentMotion_C#v1	0	1000
1648	1	5	51	0	0	3	3	312	288	936	864	CoherentMotion_C#v1	0	1000
1619	0	0	5	3	1	3	3	31	569	93	1707	CoherentMotion_C#v1	0	1000
1755	0	2	23	2	1	3	3	143	457	429	1371	CoherentMotion_C#v1	0	1000
2303	0	0	5	1	3	3	3	31	569	93	1707	CoherentMotion_C#v1	0	1000
1343	0	3	33	2	3	3	3	199	401	597	1203	CoherentMotion_C#v1	0	1000
1462	1	4	42	0	0	3	3	256	344	768	1032	CoherentMotion_C#v1	0	1000
1549	1	4	42	2	2	3	3	256	344	768	1032	CoherentMotion_C#v1	0	1000
1397	0	5	51	1	3	3	3	312	288	936	864	CoherentMotion_C#v1	0	1000
1434	1	7	70	0	0	3	3	424	176	1272	528	CoherentMotion_C#v1	0	1000
1494	1	1	14	3	3	3	3	87	513	261	1539	CoherentMotion_C#v1	0	1000
1267	1	3	33	1	1	3	3	199	401	597	1203	CoherentMotion_C#v1	0	1000
1457	0	0	5	2	3	3	3	31	569	93	1707	CoherentMotion_C#v1	0	1000
1580	0	1	14	2	1	3	3	87	513	261	1539	CoherentMotion_C#v1	0	1000
1325	0	1	14	2	1	3	3	87	513	261	1539	CoherentMotion_C#v1	0	1000
1479	1	5	51	2	2	3	3	312	288	936	864	CoherentMotion_C#v1	0	1000
1626	1	2	23	3	3	3	3	143	457	429	1371	CoherentMotion_C#v1	0	1000
2112	0	4	42	0	1	3	3	256	344	768	1032	CoherentMotion_C#v1	0	1000
1108	0	4	42	2	1	3	3	256	344	768	1032	CoherentMotion_C#v1	0	1000
1245	1	0	5	2	2	3	3	31	569	93	1707	CoherentMotion_C#v1	0	1000
1418	1	1	14	3	3	3	3	87	513	261	1539	CoherentMotion_C#v1	0	1000
1682	0	2	23	0	1	3	3	143	457	429	1371	CoherentMotion_C#v1	0	1000
1396	1	6	61	0	0	3	3	368	232	1104	696	CoherentMotion_C#v1	0	1000
1274	0	2	23	1	3	3	3	143	457	429	1371	CoherentMotion_C#v1	0	1000
1248	0	0	5	1	3	3	3	31	569	93	1707	CoherentMotion_C#v1	0	1000
1541	1	4	42	1	1	3	3	256	344	768	1032	CoherentMotion_C#v1	0	1000
1441	1	2	23	0	0	3	3	143	457	429	1371	CoherentMotion_C#v1	0	1000
1365	1	6	61	2	2	3	3	368	232	1104	696	CoherentMotion_C#v1	0	1000
1332	1	6	61	2	2	3	3	368	232	1104	696	CoherentMotion_C#v1	0	1000
1179	1	4	42	3	3	3	3	256	344	768	1032	CoherentMotion_C#v1	0	1000
1495	1	6	61	1	1	3	3	368	232	1104	696	CoherentMotion_C#v1	0	1000
1730	1	4	42	0	0	3	3	256	344	768	1032	CoherentMotion_C#v1	0	1000
1347	1	0	5	3	3	3	3	31	569	93	1707	CoherentMotion_C#v1	0	1000
1179	1	1	14	0	0	3	3	87	513	261	1539	CoherentMotion_C#v1	0	1000
1342	1	6	61	3	3	3	3	368	232	1104	696	CoherentMotion_C#v1	0	1000
1382	1	7	70	0	0	3	3	424	176	1272	528	CoherentMotion_C#v1	0	1000
1427	0	1	14	0	3	3	3	87	513	261	1539	CoherentMotion_C#v1	0	1000
1247	0	1	14	3	2	3	3	87	513	261	1539	CoherentMotion_C#v1	0	1000
1363	1	7	70	1	1	3	3	424	176	1272	528	CoherentMotion_C#v1	0	1000
1301	1	6	61	1	1	3	3	368	232	1104	696	CoherentMotion_C#v1	0	1000
1194	1	4	42	0	0	3	3	256	344	768	1032	CoherentMotion_C#v1	0	1000
1510	1	2	23	3	3	3	3	143	457	429	1371	CoherentMotion_C#v1	0	1000
1394	1	7	70	1	1	3	3	424	176	1272	528	CoherentMotion_C#v1	0	1000
1308	1	3	33	2	2	3	3	199	401	597	1203	CoherentMotion_C#v1	0	1000
1377	1	7	70	2	2	3	3	424	176	1272	528	CoherentMotion_C#v1	0	1000
1281	0	0	5	1	3	3	3	31	569	93	1707	CoherentMotion_C#v1	0	1000
1223	0	2	23	3	1	3	3	143	457	429	1371	CoherentMotion_C#v1	0	1000
1228	1	7	70	2	2	3	3	424	176	1272	528	CoherentMotion_C#v1	0	1000
1101	1	4	42	3	3	3	3	256	344	768	1032	CoherentMotion_C#v1	0	1000
1024	1	5	51	3	3	3	3	312	288	936	864	CoherentMotion_C#v1	0	1000
1275	1	4	42	1	1	3	3	256	344	768	1032	CoherentMotion_C#v1	0	1000
1752	1	5	51	1	1	3	3	312	288	936	864	CoherentMotion_C#v1	0	1000
1410	1	3	33	1	1	3	3	199	401	597	1203	CoherentMotion_C#v1	0	1000
1267	1	3	33	0	0	3	3	199	401	597	1203	CoherentMotion_C#v1	0	1000
1006	1	4	42	1	1	3	3	256	344	768	1032	CoherentMotion_C#v1	1	500
826	1	5	51	1	1	3	3	312	288	936	864	CoherentMotion_C#v1	1	500
926	0	3	33	2	0	3	3	199	401	597	1203	CoherentMotion_C#v1	1	500
923	1	3	33	3	3	3	3	199	401	597	1203	CoherentMotion_C#v1	1	500
744	1	6	61	3	3	3	3	368	232	1104	696	CoherentMotion_C#v1	1	500
815	1	6	61	0	0	3	3	368	232	1104	696	CoherentMotion_C#v1	1	500
682	1	4	42	1	1	3	3	256	344	768	1032	CoherentMotion_C#v1	1	500
989	0	1	14	2	0	3	3	87	513	261	1539	CoherentMotion_C#v1	1	500
670	1	7	70	3	3	3	3	424	176	1272	528	CoherentMotion_C#v1	1	500
821	1	3	33	3	3	3	3	199	401	597	1203	CoherentMotion_C#v1	1	500
775	0	2	23	0	1	3	3	143	457	429	1371	CoherentMotion_C#v1	1	500
776	1	1	14	2	2	3	3	87	513	261	1539	CoherentMotion_C#v1	1	500
663	1	3	33	0	0	3	3	199	401	597	1203	CoherentMotion_C#v1	1	500
646	1	5	51	3	3	3	3	312	288	936	864	CoherentMotion_C#v1	1	500
621	1	3	33	1	1	3	3	199	401	597	1203	CoherentMotion_C#v1	1	500
657	1	7	70	2	2	3	3	424	176	1272	528	CoherentMotion_C#v1	1	500
550	1	1	14	1	1	3	3	87	513	261	1539	CoherentMotion_C#v1	1	500
574	1	5	51	0	0	3	3	312	288	936	864	CoherentMotion_C#v1	1	500
1862	1	4	42	0	0	3	3	256	344	768	1032	CoherentMotion_C#v1	1	500
785	1	1	14	3	3	3	3	87	513	261	1539	CoherentMotion_C#v1	1	500
610	1	5	51	1	1	3	3	312	288	936	864	CoherentMotion_C#v1	1	500
735	1	2	23	2	2	3	3	143	457	429	1371	CoherentMotion_C#v1	1	500
838	1	0	5	3	3	3	3	31	569	93	1707	CoherentMotion_C#v1	1	500
593	1	6	61	0	0	3	3	368	232	1104	696	CoherentMotion_C#v1	1	500
525	1	4	42	0	0	3	3	256	344	768	1032	CoherentMotion_C#v1	1	500
1686	1	4	42	1	1	3	3	256	344	768	1032	CoherentMotion_C#v1	1	500
808	1	2	23	3	3	3	3	143	457	429	1371	CoherentMotion_C#v1	1	500
753	0	1	14	1	0	3	3	87	513	261	1539	CoherentMotion_C#v1	1	500
737	1	7	70	0	0	3	3	424	176	1272	528	CoherentMotion_C#v1	1	500
570	0	2	23	3	0	3	3	143	457	429	1371	CoherentMotion_C#v1	1	500
821	1	4	42	1	1	3	3	256	344	768	1032	CoherentMotion_C#v1	1	500
595	0	4	42	2	1	3	3	256	344	768	1032	CoherentMotion_C#v1	1	500
668	1	4	42	0	0	3	3	256	344	768	1032	CoherentMotion_C#v1	1	500
681	1	6	61	3	3	3	3	368	232	1104	696	CoherentMotion_C#v1	1	500
606	1	7	70	1	1	3	3	424	176	1272	528	CoherentMotion_C#v1	1	500
869	0	2	23	2	0	3	3	143	457	429	1371	CoherentMotion_C#v1	1	500
728	1	7	70	0	0	3	3	424	176	1272	528	CoherentMotion_C#v1	1	500
671	1	7	70	1	1	3	3	424	176	1272	528	CoherentMotion_C#v1	1	500
654	1	5	51	0	0	3	3	312	288	936	864	CoherentMotion_C#v1	1	500
611	1	0	5	0	0	3	3	31	569	93	1707	CoherentMotion_C#v1	1	500
688	0	0	5	2	3	3	3	31	569	93	1707	CoherentMotion_C#v1	1	500
605	1	5	51	0	0	3	3	312	288	936	864	CoherentMotion_C#v1	1	500
1274	1	2	23	0	0	3	3	143	457	429	1371	CoherentMotion_C#v1	1	500
877	1	1	14	0	0	3	3	87	513	261	1539	CoherentMotion_C#v1	1	500
779	1	0	5	0	0	3	3	31	569	93	1707	CoherentMotion_C#v1	1	500
660	1	4	42	3	3	3	3	256	344	768	1032	CoherentMotion_C#v1	1	500
619	1	7	70	3	3	3	3	424	176	1272	528	CoherentMotion_C#v1	1	500
679	1	3	33	1	1	3	3	199	401	597	1203	CoherentMotion_C#v1	1	500
598	1	6	61	1	1	3	3	368	232	1104	696	CoherentMotion_C#v1	1	500
779	0	2	23	3	0	3	3	143	457	429	1371	CoherentMotion_C#v1	1	500
1016	0	0	5	1	2	3	3	31	569	93	1707	CoherentMotion_C#v1	1	500
746	1	6	61	0	0	3	3	368	232	1104	696	CoherentMotion_C#v1	1	500
618	1	6	61	3	3	3	3	368	232	1104	696	CoherentMotion_C#v1	1	500
791	1	0	5	1	1	3	3	31	569	93	1707	CoherentMotion_C#v1	1	500
705	1	7	70	3	3	3	3	424	176	1272	528	CoherentMotion_C#v1	1	500
871	0	0	5	1	0	3	3	31	569	93	1707	CoherentMotion_C#v1	1	500
707	0	4	42	2	1	3	3	256	344	768	1032	CoherentMotion_C#v1	1	500
718	1	6	61	0	0	3	3	368	232	1104	696	CoherentMotion_C#v1	1	500
525	1	5	51	0	0	3	3	312	288	936	864	CoherentMotion_C#v1	1	500
765	1	3	33	3	3	3	3	199	401	597	1203	CoherentMotion_C#v1	1	500
588	1	5	51	3	3	3	3	312	288	936	864	CoherentMotion_C#v1	1	500
758	1	5	51	2	2	3	3	312	288	936	864	CoherentMotion_C#v1	1	500
744	1	7	70	3	3	3	3	424	176	1272	528	CoherentMotion_C#v1	1	500
673	1	4	42	1	1	3	3	256	344	768	1032	CoherentMotion_C#v1	1	500
716	1	7	70	2	2	3	3	424	176	1272	528	CoherentMotion_C#v1	1	500
670	1	4	42	3	3	3	3	256	344	768	1032	CoherentMotion_C#v1	1	500
765	0	2	23	3	1	3	3	143	457	429	1371	CoherentMotion_C#v1	1	500
757	0	0	5	2	1	3	3	31	569	93	1707	CoherentMotion_C#v1	1	500
775	1	3	33	3	3	3	3	199	401	597	1203	CoherentMotion_C#v1	1	500
775	1	6	61	3	3	3	3	368	232	1104	696	CoherentMotion_C#v1	1	500
680	0	0	5	0	1	3	3	31	569	93	1707	CoherentMotion_C#v1	1	500
939	0	1	14	1	0	3	3	87	513	261	1539	CoherentMotion_C#v1	1	500
603	1	6	61	0	0	3	3	368	232	1104	696	CoherentMotion_C#v1	1	500
926	1	2	23	0	0	3	3	143	457	429	1371	CoherentMotion_C#v1	1	500
572	0	0	5	3	0	3	3	31	569	93	1707	CoherentMotion_C#v1	1	500
720	1	3	33	2	2	3	3	199	401	597	1203	CoherentMotion_C#v1	1	500
606	1	6	61	1	1	3	3	368	232	1104	696	CoherentMotion_C#v1	1	500
749	1	4	42	2	2	3	3	256	344	768	1032	CoherentMotion_C#v1	1	500
588	1	4	42	3	3	3	3	256	344	768	1032	CoherentMotion_C#v1	1	500
752	1	1	14	0	0	3	3	87	513	261	1539	CoherentMotion_C#v1	1	500
697	0	0	5	0	3	3	3	31	569	93	1707	CoherentMotion_C#v1	1	500
672	1	7	70	2	2	3	3	424	176	1272	528	CoherentMotion_C#v1	1	500
565	1	7	70	1	1	3	3	424	176	1272	528	CoherentMotion_C#v1	1	500
1552	1	3	33	2	2	3	3	199	401	597	1203	CoherentMotion_C#v1	1	500
677	1	6	61	0	0	3	3	368	232	1104	696	CoherentMotion_C#v1	1	500
555	1	7	70	3	3	3	3	424	176	1272	528	CoherentMotion_C#v1	1	500
919	0	0	5	1	2	3	3	31	569	93	1707	CoherentMotion_C#v1	1	500
722	1	5	51	2	2	3	3	312	288	936	864	CoherentMotion_C#v1	1	500
775	1	6	61	2	2	3	3	368	232	1104	696	CoherentMotion_C#v1	1	500
704	0	3	33	3	1	3	3	199	401	597	1203	CoherentMotion_C#v1	1	500
828	1	1	14	0	0	3	3	87	513	261	1539	CoherentMotion_C#v1	1	500
660	1	7	70	1	1	3	3	424	176	1272	528	CoherentMotion_C#v1	1	500
791	1	7	70	2	2	3	3	424	176	1272	528	CoherentMotion_C#v1	1	500
668	1	3	33	3	3	3	3	199	401	597	1203	CoherentMotion_C#v1	1	500
672	1	2	23	1	1	3	3	143	457	429	1371	CoherentMotion_C#v1	1	500
648	0	5	51	0	2	3	3	312	288	936	864	CoherentMotion_C#v1	1	500
1558	0	3	33	1	0	3	3	199	401	597	1203	CoherentMotion_C#v1	1	500
578	1	5	51	1	1	3	3	312	288	936	864	CoherentMotion_C#v1	1	500
646	1	2	23	1	1	3	3	143	457	429	1371	CoherentMotion_C#v1	1	500
1108	1	7	70	2	2	3	3	424	176	1272	528	CoherentMotion_C#v1	1	500
881	1	3	33	1	1	3	3	199	401	597	1203	CoherentMotion_C#v1	1	500
708	1	7	70	1	1	3	3	424	176	1272	528	CoherentMotion_C#v1	1	500
775	0	2	23	1	3	3	3	143	457	429	1371	CoherentMotion_C#v1	1	500
579	1	6	61	0	0	3	3	368	232	1104	696	CoherentMotion_C#v1	1	500
631	1	3	33	1	1	3	3	199	401	597	1203	CoherentMotion_C#v1	1	500
1123	0	0	5	3	1	3	3	31	569	93	1707	CoherentMotion_C#v1	1	500
567	1	6	61	0	0	3	3	368	232	1104	696	CoherentMotion_C#v1	1	500
574	0	0	5	3	0	3	3	31	569	93	1707	CoherentMotion_C#v1	1	500
612	1	6	61	2	2	3	3	368	232	1104	696	CoherentMotion_C#v1	1	500
609	0	0	5	3	2	3	3	31	569	93	1707	CoherentMotion_C#v1	1	500
666	1	7	70	0	0	3	3	424	176	1272	528	CoherentMotion_C#v1	1	500
669	1	7	70	2	2	3	3	424	176	1272	528	CoherentMotion_C#v1	1	500
563	1	4	42	1	1	3	3	256	344	768	1032	CoherentMotion_C#v1	1	500
550	1	5	51	1	1	3	3	312	288	936	864	CoherentMotion_C#v1	1	500
848	1	2	23	2	2	3	3	143	457	429	1371	CoherentMotion_C#v1	1	500
595	1	0	5	1	1	3	3	31	569	93	1707	CoherentMotion_C#v1	1	500
663	1	4	42	1	1	3	3	256	344	768	1032	CoherentMotion_C#v1	1	500
578	1	4	42	1	1	3	3	256	344	768	1032	CoherentMotion_C#v1	1	500
680	1	6	61	3	3	3	3	368	232	1104	696	CoherentMotion_C#v1	1	500
1459	1	3	33	1	1	3	3	199	401	597	1203	CoherentMotion_C#v1	1	500
913	1	1	14	1	1	3	3	87	513	261	1539	CoherentMotion_C#v1	1	500
909	1	3	33	3	3	3	3	199	401	597	1203	CoherentMotion_C#v1	1	500
730	0	0	5	2	0	3	3	31	569	93	1707	CoherentMotion_C#v1	1	500
738	1	5	51	1	1	3	3	312	288	936	864	CoherentMotion_C#v1	1	500
690	1	6	61	2	2	3	3	368	232	1104	696	CoherentMotion_C#v1	1	500
709	0	1	14	0	2	3	3	87	513	261	1539	CoherentMotion_C#v1	1	500
792	1	3	33	3	3	3	3	199	401	597	1203	CoherentMotion_C#v1	1	500
809	1	5	51	1	1	3	3	312	288	936	864	CoherentMotion_C#v1	1	500
905	0	1	14	0	1	3	3	87	513	261	1539	CoherentMotion_C#v1	1	500
998	1	0	5	0	0	3	3	31	569	93	1707	CoherentMotion_C#v1	1	500
1028	1	2	23	0	0	3	3	143	457	429	1371	CoherentMotion_C#v1	1	500
674	1	1	14	0	0	3	3	87	513	261	1539	CoherentMotion_C#v1	1	500
730	0	3	33	1	0	3	3	199	401	597	1203	CoherentMotion_C#v1	1	500
800	0	0	5	2	0	3	3	31	569	93	1707	CoherentMotion_C#v1	1	500
620	1	5	51	0	0	3	3	312	288	936	864	CoherentMotion_C#v1	1	500
784	1	1	14	1	1	3	3	87	513	261	1539	CoherentMotion_C#v1	1	500
722	0	2	23	0	1	3	3	143	457	429	1371	CoherentMotion_C#v1	1	500
690	1	2	23	1	1	3	3	143	457	429	1371	CoherentMotion_C#v1	1	500
727	1	2	23	2	2	3	3	143	457	429	1371	CoherentMotion_C#v1	1	500
611	0	1	14	0	2	3	3	87	513	261	1539	CoherentMotion_C#v1	1	500
532	0	2	23	2	3	3	3	143	457	429	1371	CoherentMotion_C#v1	1	500
766	1	3	33	1	1	3	3	199	401	597	1203	CoherentMotion_C#v1	1	500
605	1	4	42	1	1	3	3	256	344	768	1032	CoherentMotion_C#v1	1	500
578	0	2	23	2	1	3	3	143	457	429	1371	CoherentMotion_C#v1	1	500
782	0	0	5	3	1	3	3	31	569	93	1707	CoherentMotion_C#v1	1	500
560	0	2	23	1	3	3	3	143	457	429	1371	CoherentMotion_C#v1	1	500
634	1	5	51	0	0	3	3	312	288	936	864	CoherentMotion_C#v1	1	500
2607	0	4	42	0	2	3	3	256	344	768	1032	CoherentMotion_C#v1	1	500
629	1	6	61	3	3	3	3	368	232	1104	696	CoherentMotion_C#v1	1	500
868	1	6	61	2	2	3	3	368	232	1104	696	CoherentMotion_C#v1	1	500
897	0	1	14	0	2	3	3	87	513	261	1539	CoherentMotion_C#v1	1	500
796	1	7	70	2	2	3	3	424	176	1272	528	CoherentMotion_C#v1	1	500
796	0	2	23	3	0	3	3	143	457	429	1371	CoherentMotion_C#v1	1	500
853	0	0	5	0	1	3	3	31	569	93	1707	CoherentMotion_C#v1	1	500
897	1	7	70	2	2	3	3	424	176	1272	528	CoherentMotion_C#v1	1	500
718	0	0	5	1	0	3	3	31	569	93	1707	CoherentMotion_C#v1	1	500
645	1	5	51	1	1	3	3	312	288	936	864	CoherentMotion_C#v1	1	500
801	0	0	5	2	3	3	3	31	569	93	1707	CoherentMotion_C#v1	1	500
643	0	1	14	3	0	3	3	87	513	261	1539	CoherentMotion_C#v1	1	500
752	1	7	70	0	0	3	3	424	176	1272	528	CoherentMotion_C#v1	1	500
776	1	7	70	1	1	3	3	424	176	1272	528	CoherentMotion_C#v1	1	500
800	0	2	23	2	3	3	3	143	457	429	1371	CoherentMotion_C#v1	1	500
667	0	0	5	2	0	3	3	31	569	93	1707	CoherentMotion_C#v1	1	500
673	1	2	23	2	2	3	3	143	457	429	1371	CoherentMotion_C#v1	1	500
631	1	5	51	1	1	3	3	312	288	936	864	CoherentMotion_C#v1	1	500
709	1	6	61	2	2	3	3	368	232	1104	696	CoherentMotion_C#v1	1	500
780	1	6	61	3	3	3	3	368	232	1104	696	CoherentMotion_C#v1	1	500
604	1	3	33	0	0	3	3	199	401	597	1203	CoherentMotion_C#v1	1	500
560	1	1	14	1	1	3	3	87	513	261	1539	CoherentMotion_C#v1	1	500
760	0	1	14	0	1	3	3	87	513	261	1539	CoherentMotion_C#v1	1	500
835	1	0	5	3	3	3	3	31	569	93	1707	CoherentMotion_C#v1	1	500
895	0	1	14	2	3	3	3	87	513	261	1539	CoherentMotion_C#v1	1	500
619	1	2	23	2	2	3	3	143	457	429	1371	CoherentMotion_C#v1	1	500
807	1	2	23	2	2	3	3	143	457	429	1371	CoherentMotion_C#v1	1	500
769	1	2	23	1	1	3	3	143	457	429	1371	CoherentMotion_C#v1	1	500
622	1	4	42	1	1	3	3	256	344	768	1032	CoherentMotion_C#v1	1	500
592	1	7	70	0	0	3	3	424	176	1272	528	CoherentMotion_C#v1	1	500
554	0	0	5	1	0	3	3	31	569	93	1707	CoherentMotion_C#v1	1	500
742	1	4	42	3	3	3	3	256	344	768	1032	CoherentMotion_C#v1	1	500
658	1	5	51	3	3	3	3	312	288	936	864	CoherentMotion_C#v1	1	500
540	1	7	70	3	3	3	3	424	176	1272	528	CoherentMotion_C#v1	1	500
784	1	1	14	3	3	3	3	87	513	261	1539	CoherentMotion_C#v1	1	500
656	1	5	51	1	1	3	3	312	288	936	864	CoherentMotion_C#v1	1	500
742	1	6	61	1	1	3	3	368	232	1104	696	CoherentMotion_C#v1	1	500
650	1	7	70	2	2	3	3	424	176	1272	528	CoherentMotion_C#v1	1	500
827	1	0	5	1	1	3	3	31	569	93	1707	CoherentMotion_C#v1	1	500
718	1	4	42	3	3	3	3	256	344	768	1032	CoherentMotion_C#v1	1	500
739	1	0	5	3	3	3	3	31	569	93	1707	CoherentMotion_C#v1	1	500
828	1	3	33	3	3	3	3	199	401	597	1203	CoherentMotion_C#v1	1	500
671	1	5	51	1	1	3	3	312	288	936	864	CoherentMotion_C#v1	1	500
715	1	6	61	3	3	3	3	368	232	1104	696	CoherentMotion_C#v1	1	500
643	1	6	61	1	1	3	3	368	232	1104	696	CoherentMotion_C#v1	1	500
665	1	4	42	0	0	3	3	256	344	768	1032	CoherentMotion_C#v1	1	500
679	0	3	33	0	2	3	3	199	401	597	1203	CoherentMotion_C#v1	1	500
662	1	4	42	3	3	3	3	256	344	768	1032	CoherentMotion_C#v1	1	500
635	0	0	5	2	1	3	3	31	569	93	1707	CoherentMotion_C#v1	1	500
618	0	0	5	1	3	3	3	31	569	93	1707	CoherentMotion_C#v1	1	500
730	0	3	33	3	0	3	3	199	401	597	1203	CoherentMotion_C#v1	1	500
964	1	4	42	3	3	3	3	256	344	768	1032	CoherentMotion_C#v1	1	500
650	1	5	51	1	1	3	3	312	288	936	864	CoherentMotion_C#v1	1	500
704	1	5	51	1	1	3	3	312	288	936	864	CoherentMotion_C#v1	1	500
555	1	3	33	1	1	3	3	199	401	597	1203	CoherentMotion_C#v1	1	500
2998	0	1	14	2	1	3	3	87	513	261	1539	CoherentMotion_C#v1	1	500
696	0	3	33	2	1	3	3	199	401	597	1203	CoherentMotion_C#v1	1	500
1550	0	2	23	1	3	3	3	143	457	429	1371	CoherentMotion_C#v1	1	500
626	1	1	14	1	1	3	3	87	513	261	1539	CoherentMotion_C#v1	1	500
648	1	5	51	1	1	3	3	312	288	936	864	CoherentMotion_C#v1	1	500
541	1	1	14	1	1	3	3	87	513	261	1539	CoherentMotion_C#v1	1	500
560	1	4	42	1	1	3	3	256	344	768	1032	CoherentMotion_C#v1	1	500
642	1	3	33	1	1	3	3	199	401	597	1203	CoherentMotion_C#v1	1	500
529	1	6	61	1	1	3	3	368	232	1104	696	CoherentMotion_C#v1	1	500
658	1	2	23	0	0	3	3	143	457	429	1371	CoherentMotion_C#v1	1	500
721	1	5	51	1	1	3	3	312	288	936	864	CoherentMotion_C#v1	1	500
584	1	4	42	1	1	3	3	256	344	768	1032	CoherentMotion_C#v1	1	500
763	0	1	14	3	1	3	3	87	513	261	1539	CoherentMotion_C#v1	1	500
580	1	6	61	0	0	3	3	368	232	1104	696	CoherentMotion_C#v1	1	500
563	1	6	61	0	0	3	3	368	232	1104	696	CoherentMotion_C#v1	1	500
2059	1	4	42	0	0	3	3	256	344	768	1032	CoherentMotion_C#v1	1	500
700	1	6	61	3	3	3	3	368	232	1104	696	CoherentMotion_C#v1	1	500
740	1	3	33	0	0	3	3	199	401	597	1203	CoherentMotion_C#v1	1	500
691	1	3	33	3	3	3	3	199	401	597	1203	CoherentMotion_C#v1	1	500
537	1	2	23	3	3	3	3	143	457	429	1371	CoherentMotion_C#v1	1	500
636	1	4	42	3	3	3	3	256	344	768	1032	CoherentMotion_C#v1	1	500
650	1	5	51	0	0	3	3	312	288	936	864	CoherentMotion_C#v1	1	500
784	1	6	61	1	1	3	3	368	232	1104	696	CoherentMotion_C#v1	1	500
777	0	2	23	3	2	3	3	143	457	429	1371	CoherentMotion_C#v1	1	500
568	1	6	61	0	0	3	3	368	232	1104	696	CoherentMotion_C#v1	1	500
603	1	7	70	0	0	3	3	424	176	1272	528	CoherentMotion_C#v1	1	500
537	0	2	23	1	0	3	3	143	457	429	1371	CoherentMotion_C#v1	1	500
834	1	1	14	2	2	3	3	87	513	261	1539	CoherentMotion_C#v1	1	500
693	1	5	51	2	2	3	3	312	288	936	864	CoherentMotion_C#v1	1	500
740	0	0	5	2	0	3	3	31	569	93	1707	CoherentMotion_C#v1	1	500
606	1	2	23	2	2	3	3	143	457	429	1371	CoherentMotion_C#v1	1	500
657	1	4	42	1	1	3	3	256	344	768	1032	CoherentMotion_C#v1	1	500
679	1	7	70	3	3	3	3	424	176	1272	528	CoherentMotion_C#v1	1	500
693	1	3	33	0	0	3	3	199	401	597	1203	CoherentMotion_C#v1	1	500
715	1	3	33	3	3	3	3	199	401	597	1203	CoherentMotion_C#v1	1	500
779	1	3	33	2	2	3	3	199	401	597	1203	CoherentMotion_C#v1	1	500
620	0	0	5	2	1	3	3	31	569	93	1707	CoherentMotion_C#v1	1	500
616	0	1	14	2	0	3	3	87	513	261	1539	CoherentMotion_C#v1	1	500
773	0	0	5	0	3	3	3	31	569	93	1707	CoherentMotion_C#v1	1	500
562	0	0	5	2	0	3	3	31	569	93	1707	CoherentMotion_C#v1	1	500
726	0	1	14	3	0	3	3	87	513	261	1539	CoherentMotion_C#v1	1	500
609	1	7	70	1	1	3	3	424	176	1272	528	CoherentMotion_C#v1	1	500
629	1	6	61	0	0	3	3	368	232	1104	696	CoherentMotion_C#v1	1	500
835	1	4	42	2	2	3	3	256	344	768	1032	CoherentMotion_C#v1	1	500
700	0	0	5	0	3	3	3	31	569	93	1707	CoherentMotion_C#v1	1	500
626	1	4	42	1	1	3	3	256	344	768	1032	CoherentMotion_C#v1	1	500
791	1	3	33	1	1	3	3	199	401	597	1203	CoherentMotion_C#v1	1	500
609	1	4	42	0	0	3	3	256	344	768	1032	CoherentMotion_C#v1	1	500
550	0	4	42	1	3	3	3	256	344	768	1032	CoherentMotion_C#v1	1	500
673	1	7	70	0	0	3	3	424	176	1272	528	CoherentMotion_C#v1	1	500
831	0	5	51	3	1	3	3	312	288	936	864	CoherentMotion_C#v1	1	500
774	1	4	42	2	2	3	3	256	344	768	1032	CoherentMotion_C#v1	1	500
660	0	1	14	3	2	3	3	87	513	261	1539	CoherentMotion_C#v1	1	500
706	1	7	70	2	2	3	3	424	176	1272	528	CoherentMotion_C#v1	1	500
928	0	1	14	2	1	3	3	87	513	261	1539	CoherentMotion_C#v1	1	500
726	1	2	23	2	2	3	3	143	457	429	1371	CoherentMotion_C#v1	1	500
700	1	4	42	0	0	3	3	256	344	768	1032	CoherentMotion_C#v1	1	500
713	0	1	14	0	2	3	3	87	513	261	1539	CoherentMotion_C#v1	1	500
633	1	3	33	1	1	3	3	199	401	597	1203	CoherentMotion_C#v1	1	500
715	1	5	51	3	3	3	3	312	288	936	864	CoherentMotion_C#v1	1	500
601	1	4	42	3	3	3	3	256	344	768	1032	CoherentMotion_C#v1	1	500
662	1	5	51	1	1	3	3	312	288	936	864	CoherentMotion_C#v1	1	500
605	1	1	14	1	1	3	3	87	513	261	1539	CoherentMotion_C#v1	1	500
1820	1	5	51	2	2	3	3	312	288	936	864	CoherentMotion_C#v1	1	500
819	0	1	14	1	2	3	3	87	513	261	1539	CoherentMotion_C#v1	1	500
640	1	5	51	0	0	3	3	312	288	936	864	CoherentMotion_C#v1	1	500
646	1	7	70	0	0	3	3	424	176	1272	528	CoherentMotion_C#v1	1	500
640	1	7	70	1	1	3	3	424	176	1272	528	CoherentMotion_C#v1	1	500
545	1	5	51	0	0	3	3	312	288	936	864	CoherentMotion_C#v1	1	500
773	0	3	33	3	0	3	3	199	401	597	1203	CoherentMotion_C#v1	1	500
765	1	4	42	2	2	3	3	256	344	768	1032	CoherentMotion_C#v1	1	500
661	1	2	23	0	0	3	3	143	457	429	1371	CoherentMotion_C#v1	1	500
660	1	5	51	2	2	3	3	312	288	936	864	CoherentMotion_C#v1	1	500
800	1	1	14	1	1	3	3	87	513	261	1539	CoherentMotion_C#v1	1	500
738	1	3	33	0	0	3	3	199	401	597	1203	CoherentMotion_C#v1	1	500
718	1	5	51	2	2	3	3	312	288	936	864	CoherentMotion_C#v1	1	500
650	1	7	70	1	1	3	3	424	176	1272	528	CoherentMotion_C#v1	1	500
942	1	3	33	2	2	3	3	199	401	597	1203	CoherentMotion_C#v1	1	500
549	1	4	42	1	1	3	3	256	344	768	1032	CoherentMotion_C#v1	1	500
608	0	0	5	3	0	3	3	31	569	93	1707	CoherentMotion_C#v1	1	500
527	1	5	51	1	1	3	3	312	288	936	864	CoherentMotion_C#v1	1	500
662	1	4	42	3	3	3	3	256	344	768	1032	CoherentMotion_C#v1	1	500
718	0	0	5	1	2	3	3	31	569	93	1707	CoherentMotion_C#v1	1	500
712	1	6	61	2	2	3	3	368	232	1104	696	CoherentMotion_C#v1	1	500
723	0	3	33	2	0	3	3	199	401	597	1203	CoherentMotion_C#v1	1	500
729	1	2	23	1	1	3	3	143	457	429	1371	CoherentMotion_C#v1	1	500
848	1	4	42	3	3	3	3	256	344	768	1032	CoherentMotion_C#v1	1	500
700	1	2	23	0	0	3	3	143	457	429	1371	CoherentMotion_C#v1	1	500
596	1	6	61	2	2	3	3	368	232	1104	696	CoherentMotion_C#v1	1	500
704	1	6	61	2	2	3	3	368	232	1104	696	CoherentMotion_C#v1	1	500
822	0	1	14	2	0	3	3	87	513	261	1539	CoherentMotion_C#v1	1	500
776	1	0	5	2	2	3	3	31	569	93	1707	CoherentMotion_C#v1	1	500
688	1	6	61	1	1	3	3	368	232	1104	696	CoherentMotion_C#v1	1	500
820	0	0	5	2	1	3	3	31	569	93	1707	CoherentMotion_C#v1	1	500
578	0	2	23	3	0	3	3	143	457	429	1371	CoherentMotion_C#v1	1	500
765	0	1	14	2	1	3	3	87	513	261	1539	CoherentMotion_C#v1	1	500
668	1	0	5	0	0	3	3	31	569	93	1707	CoherentMotion_C#v1	1	500
522	0	2	23	2	0	3	3	143	457	429	1371	CoherentMotion_C#v1	1	500
748	0	1	14	0	2	3	3	87	513	261	1539	CoherentMotion_C#v1	1	500
566	1	4	42	1	1	3	3	256	344	768	1032	CoherentMotion_C#v1	1	500
2872	1	6	61	1	1	3	3	368	232	1104	696	CoherentMotion_C#v1	1	500
659	1	1	14	0	0	3	3	87	513	261	1539	CoherentMotion_C#v1	1	500
685	0	2	23	2	0	3	3	143	457	429	1371	CoherentMotion_C#v1	1	500
548	1	6	61	2	2	3	3	368	232	1104	696	CoherentMotion_C#v1	1	500
606	1	1	14	0	0	3	3	87	513	261	1539	CoherentMotion_C#v1	1	500
683	1	3	33	2	2	3	3	199	401	597	1203	CoherentMotion_C#v1	1	500
682	1	5	51	1	1	3	3	312	288	936	864	CoherentMotion_C#v1	1	500
624	0	0	5	2	1	3	3	31	569	93	1707	CoherentMotion_C#v1	1	500
837	0	2	23	3	1	3	3	143	457	429	1371	CoherentMotion_C#v1	1	500
686	1	3	33	2	2	3	3	199	401	597	1203	CoherentMotion_C#v1	1	500
682	0	1	14	0	2	3	3	87	513	261	1539	CoherentMotion_C#v1	1	500
611	1	6	61	1	1	3	3	368	232	1104	696	CoherentMotion_C#v1	1	500
680	1	4	42	3	3	3	3	256	344	768	1032	CoherentMotion_C#v1	1	500
659	1	3	33	0	0	3	3	199	401	597	1203	CoherentMotion_C#v1	1	500
764	0	0	5	0	1	3	3	31	569	93	1707	CoherentMotion_C#v1	1	500
621	0	1	14	3	1	3	3	87	513	261	1539	CoherentMotion_C#v1	1	500
722	1	6	61	2	2	3	3	368	232	1104	696	CoherentMotion_C#v1	1	500
538	0	1	14	2	0	3	3	87	513	261	1539	CoherentMotion_C#v1	1	500
733	1	5	51	2	2	3	3	312	288	936	864	CoherentMotion_C#v1	1	500
660	1	7	70	3	3	3	3	424	176	1272	528	CoherentMotion_C#v1	1	500
752	1	2	23	2	2	3	3	143	457	429	1371	CoherentMotion_C#v1	1	500
607	0	1	14	0	2	3	3	87	513	261	1539	CoherentMotion_C#v1	1	500
598	0	0	5	3	1	3	3	31	569	93	1707	CoherentMotion_C#v1	1	500
626	1	7	70	0	0	3	3	424	176	1272	528	CoherentMotion_C#v1	1	500
790	1	3	33	0	0	3	3	199	401	597	1203	CoherentMotion_C#v1	1	500
818	1	3	33	3	3	3	3	199	401	597	1203	CoherentMotion_C#v1	1	500
682	1	7	70	0	0	3	3	424	176	1272	528	CoherentMotion_C#v1	1	500
697	1	5	51	0	0	3	3	312	288	936	864	CoherentMotion_C#v1	1	500
681	1	7	70	3	3	3	3	424	176	1272	528	CoherentMotion_C#v1	1	500
695	1	5	51	2	2	3	3	312	288	936	864	CoherentMotion_C#v1	1	500
677	1	4	42	3	3	3	3	256	344	768	1032	CoherentMotion_C#v1	1	500
540	1	7	70	2	2	3	3	424	176	1272	528	CoherentMotion_C#v1	1	500
615	1	7	70	2	2	3	3	424	176	1272	528	CoherentMotion_C#v1	1	500
594	1	5	51	2	2	3	3	312	288	936	864	CoherentMotion_C#v1	1	500
750	0	1	14	3	2	3	3	87	513	261	1539	CoherentMotion_C#v1	1	500
631	1	5	51	2	2	3	3	312	288	936	864	CoherentMotion_C#v1	1	500
668	1	2	23	2	2	3	3	143	457	429	1371	CoherentMotion_C#v1	1	500
721	1	3	33	2	2	3	3	199	401	597	1203	CoherentMotion_C#v1	1	500
598	1	6	61	2	2	3	3	368	232	1104	696	CoherentMotion_C#v1	1	500
732	1	5	51	1	1	3	3	312	288	936	864	CoherentMotion_C#v1	1	500
702	1	7	70	2	2	3	3	424	176	1272	528	CoherentMotion_C#v1	1	500
725	1	6	61	0	0	3	3	368	232	1104	696	CoherentMotion_C#v1	1	500
676	1	5	51	0	0	3	3	312	288	936	864	CoherentMotion_C#v1	1	500
698	1	7	70	0	0	3	3	424	176	1272	528	CoherentMotion_C#v1	1	500
657	1	6	61	2	2	3	3	368	232	1104	696	CoherentMotion_C#v1	1	500
797	0	3	33	3	1	3	3	199	401	597	1203	CoherentMotion_C#v1	1	500
1024	1	4	42	3	3	3	3	256	344	768	1032	CoherentMotion_C#v1	1	500
647	1	2	23	1	1	3	3	143	457	429	1371	CoherentMotion_C#v1	1	500
645	1	7	70	1	1	3	3	424	176	1272	528	CoherentMotion_C#v1	1	500
835	1	1	14	3	3	3	3	87	513	261	1539	CoherentMotion_C#v1	1	500
601	1	7	70	0	0	3	3	424	176	1272	528	CoherentMotion_C#v1	1	500
524	1	6	61	2	2	3	3	368	232	1104	696	CoherentMotion_C#v1	1	500
1471	1	6	61	2	2	3	3	368	232	1104	696	CoherentMotion_C#v1	1	500
669	1	7	70	2	2	3	3	424	176	1272	528	CoherentMotion_C#v1	1	500
756	1	3	33	2	2	3	3	199	401	597	1203	CoherentMotion_C#v1	1	500
661	1	6	61	3	3	3	3	368	232	1104	696	CoherentMotion_C#v1	1	500
791	0	3	33	0	1	3	3	199	401	597	1203	CoherentMotion_C#v1	1	500
731	1	6	61	2	2	3	3	368	232	1104	696	CoherentMotion_C#v1	1	500
658	1	4	42	3	3	3	3	256	344	768	1032	CoherentMotion_C#v1	1	500
778	0	0	5	3	1	3	3	31	569	93	1707	CoherentMotion_C#v1	1	500
617	1	4	42	0	0	3	3	256	344	768	1032	CoherentMotion_C#v1	1	500
704	1	3	33	2	2	3	3	199	401	597	1203	CoherentMotion_C#v1	1	500
775	0	2	23	3	1	3	3	143	457	429	1371	CoherentMotion_C#v1	1	500
706	1	3	33	1	1	3	3	199	401	597	1203	CoherentMotion_C#v1	1	500
669	0	0	5	2	3	3	3	31	569	93	1707	CoherentMotion_C#v1	1	500
708	1	5	51	0	0	3	3	312	288	936	864	CoherentMotion_C#v1	1	500
659	1	5	51	3	3	3	3	312	288	936	864	CoherentMotion_C#v1	1	500
632	1	5	51	2	2	3	3	312	288	936	864	CoherentMotion_C#v1	1	500
658	1	1	14	1	1	3	3	87	513	261	1539	CoherentMotion_C#v1	1	500
696	1	6	61	3	3	3	3	368	232	1104	696	CoherentMotion_C#v1	1	500
671	1	3	33	0	0	3	3	199	401	597	1203	CoherentMotion_C#v1	1	500
618	1	7	70	1	1	3	3	424	176	1272	528	CoherentMotion_C#v1	1	500
578	1	6	61	3	3	3	3	368	232	1104	696	CoherentMotion_C#v1	1	500
523	1	6	61	0	0	3	3	368	232	1104	696	CoherentMotion_C#v1	1	500
836	1	2	23	2	2	3	3	143	457	429	1371	CoherentMotion_C#v1	1	500
682	1	2	23	0	0	3	3	143	457	429	1371	CoherentMotion_C#v1	1	500
611	1	4	42	2	2	3	3	256	344	768	1032	CoherentMotion_C#v1	1	500
586	1	7	70	3	3	3	3	424	176	1272	528	CoherentMotion_C#v1	1	500
679	1	2	23	0	0	3	3	143	457	429	1371	CoherentMotion_C#v1	1	500
692	1	4	42	1	1	3	3	256	344	768	1032	CoherentMotion_C#v1	1	500
559	1	7	70	0	0	3	3	424	176	1272	528	CoherentMotion_C#v1	1	500
678	0	2	23	1	3	3	3	143	457	429	1371	CoherentMotion_C#v1	1	500
836	0	1	14	1	2	3	3	87	513	261	1539	CoherentMotion_C#v1	1	500
639	1	5	51	3	3	3	3	312	288	936	864	CoherentMotion_C#v1	1	500
731	1	0	5	1	1	3	3	31	569	93	1707	CoherentMotion_C#v1	1	500
667	1	4	42	3	3	3	3	256	344	768	1032	CoherentMotion_C#v1	1	500
1494	1	1	14	2	2	3	3	87	513	261	1539	CoherentMotion_C#v1	1	500
989	0	1	14	2	0	3	3	87	513	261	1539	CoherentMotion_C#v1	1	500
786	0	1	14	3	0	3	3	87	513	261	1539	CoherentMotion_C#v1	1	500
629	0	0	5	1	3	3	3	31	569	93	1707	CoherentMotion_C#v1	1	500
826	1	0	5	3	3	3	3	31	569	93	1707	CoherentMotion_C#v1	1	500
819	1	0	5	1	1	3	3	31	569	93	1707	CoherentMotion_C#v1	1	500
797	1	2	23	1	1	3	3	143	457	429	1371	CoherentMotion_C#v1	1	500
802	0	0	5	3	1	3	3	31	569	93	1707	CoherentMotion_C#v1	1	500
776	1	7	70	1	1	3	3	424	176	1272	528	CoherentMotion_C#v1	1	500
728	1	2	23	0	0	3	3	143	457	429	1371	CoherentMotion_C#v1	1	500
792	1	5	51	1	1	3	3	312	288	936	864	CoherentMotion_C#v1	1	500
664	1	7	70	1	1	3	3	424	176	1272	528	CoherentMotion_C#v1	1	500
