# Supplementary material for: The Leuven Embedded Figures Test (L-EFT): measuring perception, intelligence or executive function?
Source: PeerJ. 2018 Mar 26;6:e4524. doi: 10.7717/peerj.4524 (PMC5875396; doi:10.7717/peerj.4524)
Supplement: Supplemental Information 9 [file peerj-06-4524-s009.zip › Study 1/CoherentMotion/122560CoherentMotion.csv]

ReactionTime	Accuracy	CoherenceLevel	CoherenceValue	StimDirection	RespDirection	G_MeanCoherentSpeed	G_MeanRandomSpeed	TotalCoherent	TotalRandom	TotalCoherentSpeed	TotalRandomSpeed	TestID	MainPrac	MotionDuration
2764	0	1	14	0	1	3	3	87	513	261	1539	CoherentMotion_C#v1	0	1000
1834	1	5	51	3	3	3	3	312	288	936	864	CoherentMotion_C#v1	0	1000
1326	1	7	70	2	2	3	3	424	176	1272	528	CoherentMotion_C#v1	0	1000
2050	0	0	5	0	3	3	3	31	569	93	1707	CoherentMotion_C#v1	0	1000
2519	0	0	5	3	0	3	3	31	569	93	1707	CoherentMotion_C#v1	0	1000
1118	1	6	61	3	3	3	3	368	232	1104	696	CoherentMotion_C#v1	0	1000
3102	1	7	70	0	0	3	3	424	176	1272	528	CoherentMotion_C#v1	0	1000
1498	1	6	61	3	3	3	3	368	232	1104	696	CoherentMotion_C#v1	0	1000
1590	0	1	14	2	1	3	3	87	513	261	1539	CoherentMotion_C#v1	0	1000
1134	1	5	51	1	1	3	3	312	288	936	864	CoherentMotion_C#v1	0	1000
1403	1	2	23	3	3	3	3	143	457	429	1371	CoherentMotion_C#v1	0	1000
1664	1	7	70	2	2	3	3	424	176	1272	528	CoherentMotion_C#v1	0	1000
1695	1	5	51	2	2	3	3	312	288	936	864	CoherentMotion_C#v1	0	1000
1524	1	2	23	3	3	3	3	143	457	429	1371	CoherentMotion_C#v1	0	1000
1767	1	6	61	0	0	3	3	368	232	1104	696	CoherentMotion_C#v1	0	1000
1374	0	1	14	2	3	3	3	87	513	261	1539	CoherentMotion_C#v1	0	1000
1654	1	5	51	2	2	3	3	312	288	936	864	CoherentMotion_C#v1	0	1000
1832	1	5	51	2	2	3	3	312	288	936	864	CoherentMotion_C#v1	0	1000
1489	0	3	33	1	3	3	3	199	401	597	1203	CoherentMotion_C#v1	0	1000
1549	0	4	42	2	1	3	3	256	344	768	1032	CoherentMotion_C#v1	0	1000
1513	1	6	61	3	3	3	3	368	232	1104	696	CoherentMotion_C#v1	0	1000
1676	0	2	23	2	0	3	3	143	457	429	1371	CoherentMotion_C#v1	0	1000
1754	1	6	61	1	1	3	3	368	232	1104	696	CoherentMotion_C#v1	0	1000
1456	0	6	61	2	3	3	3	368	232	1104	696	CoherentMotion_C#v1	0	1000
1698	1	4	42	1	1	3	3	256	344	768	1032	CoherentMotion_C#v1	0	1000
1499	1	3	33	0	0	3	3	199	401	597	1203	CoherentMotion_C#v1	0	1000
1606	0	0	5	3	1	3	3	31	569	93	1707	CoherentMotion_C#v1	0	1000
1636	1	6	61	2	2	3	3	368	232	1104	696	CoherentMotion_C#v1	0	1000
1540	1	4	42	3	3	3	3	256	344	768	1032	CoherentMotion_C#v1	0	1000
1383	1	7	70	1	1	3	3	424	176	1272	528	CoherentMotion_C#v1	0	1000
1697	1	4	42	3	3	3	3	256	344	768	1032	CoherentMotion_C#v1	0	1000
2264	1	3	33	0	0	3	3	199	401	597	1203	CoherentMotion_C#v1	0	1000
1711	0	4	42	2	3	3	3	256	344	768	1032	CoherentMotion_C#v1	0	1000
1608	1	6	61	0	0	3	3	368	232	1104	696	CoherentMotion_C#v1	0	1000
1700	1	4	42	3	3	3	3	256	344	768	1032	CoherentMotion_C#v1	0	1000
1647	1	6	61	1	1	3	3	368	232	1104	696	CoherentMotion_C#v1	0	1000
1582	0	0	5	2	0	3	3	31	569	93	1707	CoherentMotion_C#v1	0	1000
1123	1	3	33	1	1	3	3	199	401	597	1203	CoherentMotion_C#v1	0	1000
1238	1	0	5	1	1	3	3	31	569	93	1707	CoherentMotion_C#v1	0	1000
1266	1	2	23	3	3	3	3	143	457	429	1371	CoherentMotion_C#v1	0	1000
1408	1	7	70	3	3	3	3	424	176	1272	528	CoherentMotion_C#v1	0	1000
1447	1	4	42	0	0	3	3	256	344	768	1032	CoherentMotion_C#v1	0	1000
1043	1	7	70	3	3	3	3	424	176	1272	528	CoherentMotion_C#v1	0	1000
1309	1	0	5	1	1	3	3	31	569	93	1707	CoherentMotion_C#v1	0	1000
1176	0	4	42	2	0	3	3	256	344	768	1032	CoherentMotion_C#v1	0	1000
1715	1	5	51	1	1	3	3	312	288	936	864	CoherentMotion_C#v1	0	1000
1988	1	3	33	2	2	3	3	199	401	597	1203	CoherentMotion_C#v1	0	1000
1524	1	4	42	1	1	3	3	256	344	768	1032	CoherentMotion_C#v1	0	1000
1425	1	6	61	2	2	3	3	368	232	1104	696	CoherentMotion_C#v1	0	1000
2290	1	2	23	1	1	3	3	143	457	429	1371	CoherentMotion_C#v1	0	1000
1433	1	0	5	0	0	3	3	31	569	93	1707	CoherentMotion_C#v1	0	1000
1595	1	3	33	1	1	3	3	199	401	597	1203	CoherentMotion_C#v1	0	1000
1465	1	2	23	3	3	3	3	143	457	429	1371	CoherentMotion_C#v1	0	1000
1570	1	2	23	3	3	3	3	143	457	429	1371	CoherentMotion_C#v1	0	1000
1433	1	0	5	3	3	3	3	31	569	93	1707	CoherentMotion_C#v1	0	1000
1659	1	4	42	1	1	3	3	256	344	768	1032	CoherentMotion_C#v1	0	1000
1390	1	6	61	0	0	3	3	368	232	1104	696	CoherentMotion_C#v1	0	1000
1161	0	1	14	0	3	3	3	87	513	261	1539	CoherentMotion_C#v1	0	1000
1556	0	0	5	2	3	3	3	31	569	93	1707	CoherentMotion_C#v1	0	1000
1130	1	1	14	1	1	3	3	87	513	261	1539	CoherentMotion_C#v1	0	1000
1221	1	3	33	0	0	3	3	199	401	597	1203	CoherentMotion_C#v1	0	1000
1624	1	5	51	1	1	3	3	312	288	936	864	CoherentMotion_C#v1	0	1000
1679	0	1	14	0	3	3	3	87	513	261	1539	CoherentMotion_C#v1	0	1000
1171	1	5	51	2	2	3	3	312	288	936	864	CoherentMotion_C#v1	0	1000
1667	1	3	33	2	2	3	3	199	401	597	1203	CoherentMotion_C#v1	0	1000
1353	1	6	61	2	2	3	3	368	232	1104	696	CoherentMotion_C#v1	0	1000
1416	1	7	70	3	3	3	3	424	176	1272	528	CoherentMotion_C#v1	0	1000
1354	1	3	33	2	2	3	3	199	401	597	1203	CoherentMotion_C#v1	0	1000
1602	1	4	42	0	0	3	3	256	344	768	1032	CoherentMotion_C#v1	0	1000
1311	1	7	70	0	0	3	3	424	176	1272	528	CoherentMotion_C#v1	0	1000
2566	1	2	23	0	0	3	3	143	457	429	1371	CoherentMotion_C#v1	0	1000
1317	1	7	70	1	1	3	3	424	176	1272	528	CoherentMotion_C#v1	0	1000
1267	1	6	61	0	0	3	3	368	232	1104	696	CoherentMotion_C#v1	0	1000
1256	1	0	5	3	3	3	3	31	569	93	1707	CoherentMotion_C#v1	0	1000
1271	1	7	70	1	1	3	3	424	176	1272	528	CoherentMotion_C#v1	0	1000
1324	1	5	51	2	2	3	3	312	288	936	864	CoherentMotion_C#v1	0	1000
1676	1	0	5	3	3	3	3	31	569	93	1707	CoherentMotion_C#v1	0	1000
1294	1	7	70	2	2	3	3	424	176	1272	528	CoherentMotion_C#v1	0	1000
1530	0	2	23	2	3	3	3	143	457	429	1371	CoherentMotion_C#v1	0	1000
1646	1	7	70	3	3	3	3	424	176	1272	528	CoherentMotion_C#v1	0	1000
991	1	4	42	1	1	3	3	256	344	768	1032	CoherentMotion_C#v1	1	500
983	0	1	14	1	3	3	3	87	513	261	1539	CoherentMotion_C#v1	1	500
636	1	7	70	1	1	3	3	424	176	1272	528	CoherentMotion_C#v1	1	500
978	0	0	5	2	3	3	3	31	569	93	1707	CoherentMotion_C#v1	1	500
1440	0	1	14	2	0	3	3	87	513	261	1539	CoherentMotion_C#v1	1	500
1359	0	1	14	3	0	3	3	87	513	261	1539	CoherentMotion_C#v1	1	500
1010	0	0	5	2	3	3	3	31	569	93	1707	CoherentMotion_C#v1	1	500
1167	0	4	42	0	2	3	3	256	344	768	1032	CoherentMotion_C#v1	1	500
797	1	3	33	3	3	3	3	199	401	597	1203	CoherentMotion_C#v1	1	500
1175	1	3	33	3	3	3	3	199	401	597	1203	CoherentMotion_C#v1	1	500
1048	1	5	51	1	1	3	3	312	288	936	864	CoherentMotion_C#v1	1	500
1473	0	0	5	1	2	3	3	31	569	93	1707	CoherentMotion_C#v1	1	500
812	1	4	42	1	1	3	3	256	344	768	1032	CoherentMotion_C#v1	1	500
869	0	1	14	2	3	3	3	87	513	261	1539	CoherentMotion_C#v1	1	500
719	0	2	23	0	1	3	3	143	457	429	1371	CoherentMotion_C#v1	1	500
958	1	6	61	3	3	3	3	368	232	1104	696	CoherentMotion_C#v1	1	500
1012	1	4	42	3	3	3	3	256	344	768	1032	CoherentMotion_C#v1	1	500
995	0	2	23	2	3	3	3	143	457	429	1371	CoherentMotion_C#v1	1	500
1052	0	0	5	1	3	3	3	31	569	93	1707	CoherentMotion_C#v1	1	500
739	1	5	51	1	1	3	3	312	288	936	864	CoherentMotion_C#v1	1	500
786	1	7	70	0	0	3	3	424	176	1272	528	CoherentMotion_C#v1	1	500
612	1	2	23	1	1	3	3	143	457	429	1371	CoherentMotion_C#v1	1	500
792	1	6	61	2	2	3	3	368	232	1104	696	CoherentMotion_C#v1	1	500
614	1	4	42	1	1	3	3	256	344	768	1032	CoherentMotion_C#v1	1	500
798	1	6	61	1	1	3	3	368	232	1104	696	CoherentMotion_C#v1	1	500
848	1	5	51	3	3	3	3	312	288	936	864	CoherentMotion_C#v1	1	500
737	1	1	14	3	3	3	3	87	513	261	1539	CoherentMotion_C#v1	1	500
665	1	6	61	3	3	3	3	368	232	1104	696	CoherentMotion_C#v1	1	500
736	1	3	33	2	2	3	3	199	401	597	1203	CoherentMotion_C#v1	1	500
832	1	4	42	2	2	3	3	256	344	768	1032	CoherentMotion_C#v1	1	500
818	1	4	42	0	0	3	3	256	344	768	1032	CoherentMotion_C#v1	1	500
837	0	3	33	0	3	3	3	199	401	597	1203	CoherentMotion_C#v1	1	500
918	0	0	5	3	1	3	3	31	569	93	1707	CoherentMotion_C#v1	1	500
1252	1	2	23	1	1	3	3	143	457	429	1371	CoherentMotion_C#v1	1	500
897	1	6	61	3	3	3	3	368	232	1104	696	CoherentMotion_C#v1	1	500
909	1	4	42	3	3	3	3	256	344	768	1032	CoherentMotion_C#v1	1	500
599	1	7	70	3	3	3	3	424	176	1272	528	CoherentMotion_C#v1	1	500
805	1	5	51	2	2	3	3	312	288	936	864	CoherentMotion_C#v1	1	500
773	1	7	70	2	2	3	3	424	176	1272	528	CoherentMotion_C#v1	1	500
680	1	5	51	2	2	3	3	312	288	936	864	CoherentMotion_C#v1	1	500
638	1	5	51	3	3	3	3	312	288	936	864	CoherentMotion_C#v1	1	500
852	1	4	42	0	0	3	3	256	344	768	1032	CoherentMotion_C#v1	1	500
766	1	0	5	3	3	3	3	31	569	93	1707	CoherentMotion_C#v1	1	500
708	0	3	33	2	1	3	3	199	401	597	1203	CoherentMotion_C#v1	1	500
630	1	6	61	1	1	3	3	368	232	1104	696	CoherentMotion_C#v1	1	500
676	1	6	61	2	2	3	3	368	232	1104	696	CoherentMotion_C#v1	1	500
962	0	0	5	1	3	3	3	31	569	93	1707	CoherentMotion_C#v1	1	500
647	1	5	51	1	1	3	3	312	288	936	864	CoherentMotion_C#v1	1	500
873	1	3	33	0	0	3	3	199	401	597	1203	CoherentMotion_C#v1	1	500
721	1	5	51	2	2	3	3	312	288	936	864	CoherentMotion_C#v1	1	500
600	1	6	61	1	1	3	3	368	232	1104	696	CoherentMotion_C#v1	1	500
620	1	6	61	3	3	3	3	368	232	1104	696	CoherentMotion_C#v1	1	500
842	1	3	33	3	3	3	3	199	401	597	1203	CoherentMotion_C#v1	1	500
548	1	7	70	3	3	3	3	424	176	1272	528	CoherentMotion_C#v1	1	500
760	1	4	42	1	1	3	3	256	344	768	1032	CoherentMotion_C#v1	1	500
751	1	5	51	0	0	3	3	312	288	936	864	CoherentMotion_C#v1	1	500
781	1	2	23	1	1	3	3	143	457	429	1371	CoherentMotion_C#v1	1	500
882	1	0	5	1	1	3	3	31	569	93	1707	CoherentMotion_C#v1	1	500
813	1	3	33	0	0	3	3	199	401	597	1203	CoherentMotion_C#v1	1	500
823	1	4	42	1	1	3	3	256	344	768	1032	CoherentMotion_C#v1	1	500
712	1	3	33	3	3	3	3	199	401	597	1203	CoherentMotion_C#v1	1	500
697	1	7	70	0	0	3	3	424	176	1272	528	CoherentMotion_C#v1	1	500
561	1	6	61	2	2	3	3	368	232	1104	696	CoherentMotion_C#v1	1	500
755	1	4	42	0	0	3	3	256	344	768	1032	CoherentMotion_C#v1	1	500
883	0	1	14	1	3	3	3	87	513	261	1539	CoherentMotion_C#v1	1	500
647	1	6	61	3	3	3	3	368	232	1104	696	CoherentMotion_C#v1	1	500
692	1	3	33	1	1	3	3	199	401	597	1203	CoherentMotion_C#v1	1	500
899	0	5	51	3	0	3	3	312	288	936	864	CoherentMotion_C#v1	1	500
639	1	4	42	1	1	3	3	256	344	768	1032	CoherentMotion_C#v1	1	500
636	1	5	51	3	3	3	3	312	288	936	864	CoherentMotion_C#v1	1	500
1143	1	2	23	2	2	3	3	143	457	429	1371	CoherentMotion_C#v1	1	500
1116	1	3	33	1	1	3	3	199	401	597	1203	CoherentMotion_C#v1	1	500
845	1	7	70	0	0	3	3	424	176	1272	528	CoherentMotion_C#v1	1	500
750	1	3	33	2	2	3	3	199	401	597	1203	CoherentMotion_C#v1	1	500
696	1	4	42	3	3	3	3	256	344	768	1032	CoherentMotion_C#v1	1	500
774	1	7	70	0	0	3	3	424	176	1272	528	CoherentMotion_C#v1	1	500
928	1	5	51	2	2	3	3	312	288	936	864	CoherentMotion_C#v1	1	500
1260	1	1	14	2	2	3	3	87	513	261	1539	CoherentMotion_C#v1	1	500
705	1	7	70	1	1	3	3	424	176	1272	528	CoherentMotion_C#v1	1	500
746	1	6	61	3	3	3	3	368	232	1104	696	CoherentMotion_C#v1	1	500
1041	0	0	5	1	2	3	3	31	569	93	1707	CoherentMotion_C#v1	1	500
1353	0	1	14	2	3	3	3	87	513	261	1539	CoherentMotion_C#v1	1	500
1732	0	0	5	0	1	3	3	31	569	93	1707	CoherentMotion_C#v1	1	500
922	1	3	33	2	2	3	3	199	401	597	1203	CoherentMotion_C#v1	1	500
735	1	7	70	2	2	3	3	424	176	1272	528	CoherentMotion_C#v1	1	500
727	1	7	70	2	2	3	3	424	176	1272	528	CoherentMotion_C#v1	1	500
758	1	5	51	0	0	3	3	312	288	936	864	CoherentMotion_C#v1	1	500
595	1	7	70	3	3	3	3	424	176	1272	528	CoherentMotion_C#v1	1	500
619	1	6	61	1	1	3	3	368	232	1104	696	CoherentMotion_C#v1	1	500
1079	0	3	33	3	0	3	3	199	401	597	1203	CoherentMotion_C#v1	1	500
1881	0	1	14	0	2	3	3	87	513	261	1539	CoherentMotion_C#v1	1	500
1086	1	5	51	0	0	3	3	312	288	936	864	CoherentMotion_C#v1	1	500
1359	0	1	14	2	0	3	3	87	513	261	1539	CoherentMotion_C#v1	1	500
766	1	4	42	1	1	3	3	256	344	768	1032	CoherentMotion_C#v1	1	500
747	1	4	42	0	0	3	3	256	344	768	1032	CoherentMotion_C#v1	1	500
846	0	0	5	1	3	3	3	31	569	93	1707	CoherentMotion_C#v1	1	500
1034	1	1	14	2	2	3	3	87	513	261	1539	CoherentMotion_C#v1	1	500
1129	1	3	33	3	3	3	3	199	401	597	1203	CoherentMotion_C#v1	1	500
867	1	5	51	1	1	3	3	312	288	936	864	CoherentMotion_C#v1	1	500
814	1	2	23	0	0	3	3	143	457	429	1371	CoherentMotion_C#v1	1	500
750	1	6	61	3	3	3	3	368	232	1104	696	CoherentMotion_C#v1	1	500
938	1	7	70	3	3	3	3	424	176	1272	528	CoherentMotion_C#v1	1	500
717	1	7	70	2	2	3	3	424	176	1272	528	CoherentMotion_C#v1	1	500
838	1	4	42	3	3	3	3	256	344	768	1032	CoherentMotion_C#v1	1	500
680	1	5	51	3	3	3	3	312	288	936	864	CoherentMotion_C#v1	1	500
639	1	5	51	1	1	3	3	312	288	936	864	CoherentMotion_C#v1	1	500
1275	0	1	14	0	1	3	3	87	513	261	1539	CoherentMotion_C#v1	1	500
1056	1	0	5	0	0	3	3	31	569	93	1707	CoherentMotion_C#v1	1	500
793	1	2	23	1	1	3	3	143	457	429	1371	CoherentMotion_C#v1	1	500
611	1	6	61	1	1	3	3	368	232	1104	696	CoherentMotion_C#v1	1	500
1343	0	3	33	2	1	3	3	199	401	597	1203	CoherentMotion_C#v1	1	500
1311	1	2	23	0	0	3	3	143	457	429	1371	CoherentMotion_C#v1	1	500
757	1	4	42	0	0	3	3	256	344	768	1032	CoherentMotion_C#v1	1	500
1613	0	2	23	2	1	3	3	143	457	429	1371	CoherentMotion_C#v1	1	500
1176	1	1	14	2	2	3	3	87	513	261	1539	CoherentMotion_C#v1	1	500
1007	1	3	33	2	2	3	3	199	401	597	1203	CoherentMotion_C#v1	1	500
941	1	6	61	2	2	3	3	368	232	1104	696	CoherentMotion_C#v1	1	500
843	1	4	42	0	0	3	3	256	344	768	1032	CoherentMotion_C#v1	1	500
764	1	6	61	3	3	3	3	368	232	1104	696	CoherentMotion_C#v1	1	500
1190	1	1	14	3	3	3	3	87	513	261	1539	CoherentMotion_C#v1	1	500
1169	0	0	5	1	3	3	3	31	569	93	1707	CoherentMotion_C#v1	1	500
1900	0	3	33	1	2	3	3	199	401	597	1203	CoherentMotion_C#v1	1	500
834	1	5	51	0	0	3	3	312	288	936	864	CoherentMotion_C#v1	1	500
764	1	4	42	2	2	3	3	256	344	768	1032	CoherentMotion_C#v1	1	500
901	0	0	5	1	3	3	3	31	569	93	1707	CoherentMotion_C#v1	1	500
832	1	7	70	2	2	3	3	424	176	1272	528	CoherentMotion_C#v1	1	500
995	1	1	14	3	3	3	3	87	513	261	1539	CoherentMotion_C#v1	1	500
1112	0	2	23	2	3	3	3	143	457	429	1371	CoherentMotion_C#v1	1	500
915	1	4	42	0	0	3	3	256	344	768	1032	CoherentMotion_C#v1	1	500
887	1	4	42	3	3	3	3	256	344	768	1032	CoherentMotion_C#v1	1	500
1587	1	0	5	1	1	3	3	31	569	93	1707	CoherentMotion_C#v1	1	500
1417	0	2	23	2	1	3	3	143	457	429	1371	CoherentMotion_C#v1	1	500
1402	0	0	5	3	1	3	3	31	569	93	1707	CoherentMotion_C#v1	1	500
691	1	6	61	3	3	3	3	368	232	1104	696	CoherentMotion_C#v1	1	500
635	1	7	70	1	1	3	3	424	176	1272	528	CoherentMotion_C#v1	1	500
1006	0	2	23	2	0	3	3	143	457	429	1371	CoherentMotion_C#v1	1	500
782	1	6	61	2	2	3	3	368	232	1104	696	CoherentMotion_C#v1	1	500
611	1	5	51	2	2	3	3	312	288	936	864	CoherentMotion_C#v1	1	500
1051	1	2	23	3	3	3	3	143	457	429	1371	CoherentMotion_C#v1	1	500
1218	1	0	5	3	3	3	3	31	569	93	1707	CoherentMotion_C#v1	1	500
695	0	1	14	0	1	3	3	87	513	261	1539	CoherentMotion_C#v1	1	500
1526	0	2	23	1	3	3	3	143	457	429	1371	CoherentMotion_C#v1	1	500
618	1	5	51	3	3	3	3	312	288	936	864	CoherentMotion_C#v1	1	500
823	1	3	33	2	2	3	3	199	401	597	1203	CoherentMotion_C#v1	1	500
672	0	0	5	1	2	3	3	31	569	93	1707	CoherentMotion_C#v1	1	500
591	1	6	61	3	3	3	3	368	232	1104	696	CoherentMotion_C#v1	1	500
761	1	4	42	0	0	3	3	256	344	768	1032	CoherentMotion_C#v1	1	500
1235	1	1	14	2	2	3	3	87	513	261	1539	CoherentMotion_C#v1	1	500
944	1	2	23	0	0	3	3	143	457	429	1371	CoherentMotion_C#v1	1	500
837	1	2	23	1	1	3	3	143	457	429	1371	CoherentMotion_C#v1	1	500
663	1	6	61	3	3	3	3	368	232	1104	696	CoherentMotion_C#v1	1	500
660	1	2	23	3	3	3	3	143	457	429	1371	CoherentMotion_C#v1	1	500
683	1	4	42	2	2	3	3	256	344	768	1032	CoherentMotion_C#v1	1	500
826	0	1	14	1	3	3	3	87	513	261	1539	CoherentMotion_C#v1	1	500
723	1	3	33	3	3	3	3	199	401	597	1203	CoherentMotion_C#v1	1	500
692	1	3	33	1	1	3	3	199	401	597	1203	CoherentMotion_C#v1	1	500
609	1	7	70	1	1	3	3	424	176	1272	528	CoherentMotion_C#v1	1	500
878	1	1	14	0	0	3	3	87	513	261	1539	CoherentMotion_C#v1	1	500
544	1	4	42	2	2	3	3	256	344	768	1032	CoherentMotion_C#v1	1	500
2501	0	2	23	1	0	3	3	143	457	429	1371	CoherentMotion_C#v1	1	500
1977	1	1	14	2	2	3	3	87	513	261	1539	CoherentMotion_C#v1	1	500
1194	1	1	14	2	2	3	3	87	513	261	1539	CoherentMotion_C#v1	1	500
717	1	6	61	1	1	3	3	368	232	1104	696	CoherentMotion_C#v1	1	500
708	1	5	51	1	1	3	3	312	288	936	864	CoherentMotion_C#v1	1	500
722	1	6	61	3	3	3	3	368	232	1104	696	CoherentMotion_C#v1	1	500
1090	1	3	33	1	1	3	3	199	401	597	1203	CoherentMotion_C#v1	1	500
727	1	2	23	0	0	3	3	143	457	429	1371	CoherentMotion_C#v1	1	500
1538	0	3	33	0	2	3	3	199	401	597	1203	CoherentMotion_C#v1	1	500
918	1	6	61	2	2	3	3	368	232	1104	696	CoherentMotion_C#v1	1	500
691	1	7	70	1	1	3	3	424	176	1272	528	CoherentMotion_C#v1	1	500
722	1	5	51	1	1	3	3	312	288	936	864	CoherentMotion_C#v1	1	500
897	0	1	14	2	3	3	3	87	513	261	1539	CoherentMotion_C#v1	1	500
1230	0	0	5	3	1	3	3	31	569	93	1707	CoherentMotion_C#v1	1	500
786	1	6	61	0	0	3	3	368	232	1104	696	CoherentMotion_C#v1	1	500
834	1	3	33	2	2	3	3	199	401	597	1203	CoherentMotion_C#v1	1	500
1912	1	6	61	2	2	3	3	368	232	1104	696	CoherentMotion_C#v1	1	500
1761	1	0	5	0	0	3	3	31	569	93	1707	CoherentMotion_C#v1	1	500
957	1	3	33	0	0	3	3	199	401	597	1203	CoherentMotion_C#v1	1	500
1586	0	0	5	3	0	3	3	31	569	93	1707	CoherentMotion_C#v1	1	500
936	1	5	51	2	2	3	3	312	288	936	864	CoherentMotion_C#v1	1	500
987	1	5	51	0	0	3	3	312	288	936	864	CoherentMotion_C#v1	1	500
1505	0	0	5	3	0	3	3	31	569	93	1707	CoherentMotion_C#v1	1	500
862	0	0	5	3	2	3	3	31	569	93	1707	CoherentMotion_C#v1	1	500
833	1	7	70	2	2	3	3	424	176	1272	528	CoherentMotion_C#v1	1	500
714	1	5	51	1	1	3	3	312	288	936	864	CoherentMotion_C#v1	1	500
1593	0	0	5	0	2	3	3	31	569	93	1707	CoherentMotion_C#v1	1	500
1319	0	1	14	0	2	3	3	87	513	261	1539	CoherentMotion_C#v1	1	500
852	1	7	70	0	0	3	3	424	176	1272	528	CoherentMotion_C#v1	1	500
1141	1	1	14	0	0	3	3	87	513	261	1539	CoherentMotion_C#v1	1	500
1602	1	0	5	0	0	3	3	31	569	93	1707	CoherentMotion_C#v1	1	500
1072	1	7	70	0	0	3	3	424	176	1272	528	CoherentMotion_C#v1	1	500
889	1	3	33	1	1	3	3	199	401	597	1203	CoherentMotion_C#v1	1	500
753	1	7	70	3	3	3	3	424	176	1272	528	CoherentMotion_C#v1	1	500
668	1	6	61	3	3	3	3	368	232	1104	696	CoherentMotion_C#v1	1	500
699	1	5	51	1	1	3	3	312	288	936	864	CoherentMotion_C#v1	1	500
762	1	0	5	0	0	3	3	31	569	93	1707	CoherentMotion_C#v1	1	500
722	1	6	61	0	0	3	3	368	232	1104	696	CoherentMotion_C#v1	1	500
785	1	5	51	3	3	3	3	312	288	936	864	CoherentMotion_C#v1	1	500
714	1	4	42	2	2	3	3	256	344	768	1032	CoherentMotion_C#v1	1	500
874	1	4	42	2	2	3	3	256	344	768	1032	CoherentMotion_C#v1	1	500
964	0	1	14	1	3	3	3	87	513	261	1539	CoherentMotion_C#v1	1	500
1076	1	2	23	0	0	3	3	143	457	429	1371	CoherentMotion_C#v1	1	500
575	1	7	70	1	1	3	3	424	176	1272	528	CoherentMotion_C#v1	1	500
721	1	2	23	0	0	3	3	143	457	429	1371	CoherentMotion_C#v1	1	500
633	1	4	42	0	0	3	3	256	344	768	1032	CoherentMotion_C#v1	1	500
1062	0	0	5	2	1	3	3	31	569	93	1707	CoherentMotion_C#v1	1	500
582	1	7	70	3	3	3	3	424	176	1272	528	CoherentMotion_C#v1	1	500
562	1	6	61	0	0	3	3	368	232	1104	696	CoherentMotion_C#v1	1	500
732	0	1	14	1	2	3	3	87	513	261	1539	CoherentMotion_C#v1	1	500
684	1	6	61	2	2	3	3	368	232	1104	696	CoherentMotion_C#v1	1	500
651	1	1	14	0	0	3	3	87	513	261	1539	CoherentMotion_C#v1	1	500
704	1	4	42	2	2	3	3	256	344	768	1032	CoherentMotion_C#v1	1	500
671	1	5	51	0	0	3	3	312	288	936	864	CoherentMotion_C#v1	1	500
934	1	2	23	1	1	3	3	143	457	429	1371	CoherentMotion_C#v1	1	500
2457	0	2	23	1	2	3	3	143	457	429	1371	CoherentMotion_C#v1	1	500
637	1	5	51	1	1	3	3	312	288	936	864	CoherentMotion_C#v1	1	500
555	1	3	33	3	3	3	3	199	401	597	1203	CoherentMotion_C#v1	1	500
587	1	2	23	1	1	3	3	143	457	429	1371	CoherentMotion_C#v1	1	500
667	0	2	23	2	0	3	3	143	457	429	1371	CoherentMotion_C#v1	1	500
1704	0	1	14	0	2	3	3	87	513	261	1539	CoherentMotion_C#v1	1	500
1369	1	3	33	3	3	3	3	199	401	597	1203	CoherentMotion_C#v1	1	500
943	1	0	5	0	0	3	3	31	569	93	1707	CoherentMotion_C#v1	1	500
645	0	2	23	1	3	3	3	143	457	429	1371	CoherentMotion_C#v1	1	500
755	1	7	70	2	2	3	3	424	176	1272	528	CoherentMotion_C#v1	1	500
778	1	2	23	0	0	3	3	143	457	429	1371	CoherentMotion_C#v1	1	500
579	1	5	51	1	1	3	3	312	288	936	864	CoherentMotion_C#v1	1	500
542	1	0	5	3	3	3	3	31	569	93	1707	CoherentMotion_C#v1	1	500
722	1	3	33	2	2	3	3	199	401	597	1203	CoherentMotion_C#v1	1	500
540	1	7	70	2	2	3	3	424	176	1272	528	CoherentMotion_C#v1	1	500
601	1	4	42	2	2	3	3	256	344	768	1032	CoherentMotion_C#v1	1	500
729	1	4	42	0	0	3	3	256	344	768	1032	CoherentMotion_C#v1	1	500
553	1	2	23	2	2	3	3	143	457	429	1371	CoherentMotion_C#v1	1	500
635	1	7	70	3	3	3	3	424	176	1272	528	CoherentMotion_C#v1	1	500
557	1	3	33	3	3	3	3	199	401	597	1203	CoherentMotion_C#v1	1	500
620	1	1	14	1	1	3	3	87	513	261	1539	CoherentMotion_C#v1	1	500
661	1	4	42	1	1	3	3	256	344	768	1032	CoherentMotion_C#v1	1	500
847	1	5	51	0	0	3	3	312	288	936	864	CoherentMotion_C#v1	1	500
1376	0	2	23	3	1	3	3	143	457	429	1371	CoherentMotion_C#v1	1	500
1458	0	0	5	0	1	3	3	31	569	93	1707	CoherentMotion_C#v1	1	500
636	1	4	42	0	0	3	3	256	344	768	1032	CoherentMotion_C#v1	1	500
657	1	4	42	0	0	3	3	256	344	768	1032	CoherentMotion_C#v1	1	500
719	1	2	23	0	0	3	3	143	457	429	1371	CoherentMotion_C#v1	1	500
758	1	3	33	2	2	3	3	199	401	597	1203	CoherentMotion_C#v1	1	500
715	1	6	61	0	0	3	3	368	232	1104	696	CoherentMotion_C#v1	1	500
613	1	4	42	2	2	3	3	256	344	768	1032	CoherentMotion_C#v1	1	500
667	1	5	51	3	3	3	3	312	288	936	864	CoherentMotion_C#v1	1	500
637	1	5	51	0	0	3	3	312	288	936	864	CoherentMotion_C#v1	1	500
582	1	7	70	0	0	3	3	424	176	1272	528	CoherentMotion_C#v1	1	500
674	1	3	33	3	3	3	3	199	401	597	1203	CoherentMotion_C#v1	1	500
607	1	3	33	1	1	3	3	199	401	597	1203	CoherentMotion_C#v1	1	500
860	1	4	42	1	1	3	3	256	344	768	1032	CoherentMotion_C#v1	1	500
847	1	1	14	0	0	3	3	87	513	261	1539	CoherentMotion_C#v1	1	500
1026	0	0	5	1	2	3	3	31	569	93	1707	CoherentMotion_C#v1	1	500
745	1	1	14	0	0	3	3	87	513	261	1539	CoherentMotion_C#v1	1	500
737	0	1	14	2	0	3	3	87	513	261	1539	CoherentMotion_C#v1	1	500
634	1	6	61	1	1	3	3	368	232	1104	696	CoherentMotion_C#v1	1	500
1078	0	0	5	0	3	3	3	31	569	93	1707	CoherentMotion_C#v1	1	500
832	1	3	33	2	2	3	3	199	401	597	1203	CoherentMotion_C#v1	1	500
1123	1	5	51	2	2	3	3	312	288	936	864	CoherentMotion_C#v1	1	500
628	1	7	70	3	3	3	3	424	176	1272	528	CoherentMotion_C#v1	1	500
779	1	7	70	0	0	3	3	424	176	1272	528	CoherentMotion_C#v1	1	500
652	1	6	61	1	1	3	3	368	232	1104	696	CoherentMotion_C#v1	1	500
905	0	2	23	0	1	3	3	143	457	429	1371	CoherentMotion_C#v1	1	500
782	1	3	33	2	2	3	3	199	401	597	1203	CoherentMotion_C#v1	1	500
726	1	0	5	3	3	3	3	31	569	93	1707	CoherentMotion_C#v1	1	500
603	1	5	51	1	1	3	3	312	288	936	864	CoherentMotion_C#v1	1	500
796	1	2	23	2	2	3	3	143	457	429	1371	CoherentMotion_C#v1	1	500
549	1	3	33	1	1	3	3	199	401	597	1203	CoherentMotion_C#v1	1	500
921	0	3	33	2	1	3	3	199	401	597	1203	CoherentMotion_C#v1	1	500
582	1	7	70	0	0	3	3	424	176	1272	528	CoherentMotion_C#v1	1	500
738	1	3	33	2	2	3	3	199	401	597	1203	CoherentMotion_C#v1	1	500
922	1	5	51	0	0	3	3	312	288	936	864	CoherentMotion_C#v1	1	500
967	0	1	14	1	2	3	3	87	513	261	1539	CoherentMotion_C#v1	1	500
1594	0	3	33	0	2	3	3	199	401	597	1203	CoherentMotion_C#v1	1	500
1698	0	3	33	2	0	3	3	199	401	597	1203	CoherentMotion_C#v1	1	500
1994	0	0	5	0	1	3	3	31	569	93	1707	CoherentMotion_C#v1	1	500
986	0	0	5	2	1	3	3	31	569	93	1707	CoherentMotion_C#v1	1	500
1751	0	3	33	2	3	3	3	199	401	597	1203	CoherentMotion_C#v1	1	500
739	1	7	70	1	1	3	3	424	176	1272	528	CoherentMotion_C#v1	1	500
859	1	3	33	1	1	3	3	199	401	597	1203	CoherentMotion_C#v1	1	500
618	1	3	33	3	3	3	3	199	401	597	1203	CoherentMotion_C#v1	1	500
651	1	5	51	1	1	3	3	312	288	936	864	CoherentMotion_C#v1	1	500
760	0	1	14	2	1	3	3	87	513	261	1539	CoherentMotion_C#v1	1	500
757	1	6	61	0	0	3	3	368	232	1104	696	CoherentMotion_C#v1	1	500
801	1	6	61	0	0	3	3	368	232	1104	696	CoherentMotion_C#v1	1	500
1063	0	0	5	3	1	3	3	31	569	93	1707	CoherentMotion_C#v1	1	500
708	1	4	42	2	2	3	3	256	344	768	1032	CoherentMotion_C#v1	1	500
635	1	7	70	0	0	3	3	424	176	1272	528	CoherentMotion_C#v1	1	500
1301	1	5	51	2	2	3	3	312	288	936	864	CoherentMotion_C#v1	1	500
726	1	5	51	1	1	3	3	312	288	936	864	CoherentMotion_C#v1	1	500
1829	0	1	14	1	2	3	3	87	513	261	1539	CoherentMotion_C#v1	1	500
833	1	2	23	1	1	3	3	143	457	429	1371	CoherentMotion_C#v1	1	500
780	1	4	42	2	2	3	3	256	344	768	1032	CoherentMotion_C#v1	1	500
1508	1	2	23	2	2	3	3	143	457	429	1371	CoherentMotion_C#v1	1	500
1127	1	7	70	0	0	3	3	424	176	1272	528	CoherentMotion_C#v1	1	500
1137	0	1	14	3	1	3	3	87	513	261	1539	CoherentMotion_C#v1	1	500
668	1	7	70	1	1	3	3	424	176	1272	528	CoherentMotion_C#v1	1	500
633	1	2	23	1	1	3	3	143	457	429	1371	CoherentMotion_C#v1	1	500
630	1	5	51	1	1	3	3	312	288	936	864	CoherentMotion_C#v1	1	500
1180	0	0	5	1	3	3	3	31	569	93	1707	CoherentMotion_C#v1	1	500
639	1	7	70	3	3	3	3	424	176	1272	528	CoherentMotion_C#v1	1	500
830	1	0	5	2	2	3	3	31	569	93	1707	CoherentMotion_C#v1	1	500
640	1	7	70	1	1	3	3	424	176	1272	528	CoherentMotion_C#v1	1	500
1054	0	0	5	2	1	3	3	31	569	93	1707	CoherentMotion_C#v1	1	500
706	1	6	61	2	2	3	3	368	232	1104	696	CoherentMotion_C#v1	1	500
1761	0	1	14	3	2	3	3	87	513	261	1539	CoherentMotion_C#v1	1	500
672	1	2	23	0	0	3	3	143	457	429	1371	CoherentMotion_C#v1	1	500
1028	0	1	14	0	3	3	3	87	513	261	1539	CoherentMotion_C#v1	1	500
556	1	7	70	1	1	3	3	424	176	1272	528	CoherentMotion_C#v1	1	500
1246	1	1	14	3	3	3	3	87	513	261	1539	CoherentMotion_C#v1	1	500
691	1	4	42	1	1	3	3	256	344	768	1032	CoherentMotion_C#v1	1	500
882	0	4	42	1	3	3	3	256	344	768	1032	CoherentMotion_C#v1	1	500
1317	1	0	5	1	1	3	3	31	569	93	1707	CoherentMotion_C#v1	1	500
893	1	6	61	0	0	3	3	368	232	1104	696	CoherentMotion_C#v1	1	500
665	1	7	70	3	3	3	3	424	176	1272	528	CoherentMotion_C#v1	1	500
606	1	6	61	3	3	3	3	368	232	1104	696	CoherentMotion_C#v1	1	500
731	0	2	23	2	0	3	3	143	457	429	1371	CoherentMotion_C#v1	1	500
745	0	0	5	3	2	3	3	31	569	93	1707	CoherentMotion_C#v1	1	500
987	0	1	14	2	3	3	3	87	513	261	1539	CoherentMotion_C#v1	1	500
833	1	6	61	0	0	3	3	368	232	1104	696	CoherentMotion_C#v1	1	500
707	0	0	5	2	3	3	3	31	569	93	1707	CoherentMotion_C#v1	1	500
634	1	5	51	0	0	3	3	312	288	936	864	CoherentMotion_C#v1	1	500
1440	1	2	23	2	2	3	3	143	457	429	1371	CoherentMotion_C#v1	1	500
1371	1	2	23	2	2	3	3	143	457	429	1371	CoherentMotion_C#v1	1	500
1194	0	1	14	2	3	3	3	87	513	261	1539	CoherentMotion_C#v1	1	500
782	1	2	23	0	0	3	3	143	457	429	1371	CoherentMotion_C#v1	1	500
926	1	3	33	0	0	3	3	199	401	597	1203	CoherentMotion_C#v1	1	500
795	1	1	14	0	0	3	3	87	513	261	1539	CoherentMotion_C#v1	1	500
1096	1	1	14	0	0	3	3	87	513	261	1539	CoherentMotion_C#v1	1	500
621	1	3	33	2	2	3	3	199	401	597	1203	CoherentMotion_C#v1	1	500
675	1	4	42	3	3	3	3	256	344	768	1032	CoherentMotion_C#v1	1	500
560	1	0	5	3	3	3	3	31	569	93	1707	CoherentMotion_C#v1	1	500
764	1	5	51	0	0	3	3	312	288	936	864	CoherentMotion_C#v1	1	500
749	1	4	42	2	2	3	3	256	344	768	1032	CoherentMotion_C#v1	1	500
596	1	5	51	3	3	3	3	312	288	936	864	CoherentMotion_C#v1	1	500
553	1	1	14	1	1	3	3	87	513	261	1539	CoherentMotion_C#v1	1	500
588	1	1	14	0	0	3	3	87	513	261	1539	CoherentMotion_C#v1	1	500
724	1	6	61	0	0	3	3	368	232	1104	696	CoherentMotion_C#v1	1	500
727	1	6	61	2	2	3	3	368	232	1104	696	CoherentMotion_C#v1	1	500
603	0	2	23	1	2	3	3	143	457	429	1371	CoherentMotion_C#v1	1	500
803	1	3	33	0	0	3	3	199	401	597	1203	CoherentMotion_C#v1	1	500
685	1	5	51	3	3	3	3	312	288	936	864	CoherentMotion_C#v1	1	500
683	1	6	61	0	0	3	3	368	232	1104	696	CoherentMotion_C#v1	1	500
617	1	6	61	1	1	3	3	368	232	1104	696	CoherentMotion_C#v1	1	500
654	1	6	61	2	2	3	3	368	232	1104	696	CoherentMotion_C#v1	1	500
684	1	4	42	1	1	3	3	256	344	768	1032	CoherentMotion_C#v1	1	500
633	1	6	61	0	0	3	3	368	232	1104	696	CoherentMotion_C#v1	1	500
648	1	7	70	2	2	3	3	424	176	1272	528	CoherentMotion_C#v1	1	500
1134	0	0	5	2	3	3	3	31	569	93	1707	CoherentMotion_C#v1	1	500
671	1	4	42	1	1	3	3	256	344	768	1032	CoherentMotion_C#v1	1	500
669	1	7	70	2	2	3	3	424	176	1272	528	CoherentMotion_C#v1	1	500
579	1	4	42	1	1	3	3	256	344	768	1032	CoherentMotion_C#v1	1	500
743	1	4	42	1	1	3	3	256	344	768	1032	CoherentMotion_C#v1	1	500
686	1	3	33	1	1	3	3	199	401	597	1203	CoherentMotion_C#v1	1	500
1413	0	0	5	2	1	3	3	31	569	93	1707	CoherentMotion_C#v1	1	500
655	1	3	33	3	3	3	3	199	401	597	1203	CoherentMotion_C#v1	1	500
691	1	5	51	2	2	3	3	312	288	936	864	CoherentMotion_C#v1	1	500
587	1	2	23	3	3	3	3	143	457	429	1371	CoherentMotion_C#v1	1	500
615	0	3	33	0	3	3	3	199	401	597	1203	CoherentMotion_C#v1	1	500
552	0	1	14	2	0	3	3	87	513	261	1539	CoherentMotion_C#v1	1	500
1702	0	2	23	0	1	3	3	143	457	429	1371	CoherentMotion_C#v1	1	500
537	1	4	42	2	2	3	3	256	344	768	1032	CoherentMotion_C#v1	1	500
743	1	7	70	2	2	3	3	424	176	1272	528	CoherentMotion_C#v1	1	500
594	1	4	42	3	3	3	3	256	344	768	1032	CoherentMotion_C#v1	1	500
991	0	0	5	0	3	3	3	31	569	93	1707	CoherentMotion_C#v1	1	500
739	1	7	70	3	3	3	3	424	176	1272	528	CoherentMotion_C#v1	1	500
597	1	4	42	3	3	3	3	256	344	768	1032	CoherentMotion_C#v1	1	500
993	1	1	14	0	0	3	3	87	513	261	1539	CoherentMotion_C#v1	1	500
4735	0	6	61	2	1	3	3	368	232	1104	696	CoherentMotion_C#v1	1	500
733	1	6	61	0	0	3	3	368	232	1104	696	CoherentMotion_C#v1	1	500
598	1	7	70	2	2	3	3	424	176	1272	528	CoherentMotion_C#v1	1	500
818	1	5	51	0	0	3	3	312	288	936	864	CoherentMotion_C#v1	1	500
596	1	2	23	3	3	3	3	143	457	429	1371	CoherentMotion_C#v1	1	500
768	1	0	5	0	0	3	3	31	569	93	1707	CoherentMotion_C#v1	1	500
696	1	5	51	0	0	3	3	312	288	936	864	CoherentMotion_C#v1	1	500
648	1	6	61	2	2	3	3	368	232	1104	696	CoherentMotion_C#v1	1	500
558	1	5	51	3	3	3	3	312	288	936	864	CoherentMotion_C#v1	1	500
653	1	7	70	1	1	3	3	424	176	1272	528	CoherentMotion_C#v1	1	500
702	1	6	61	0	0	3	3	368	232	1104	696	CoherentMotion_C#v1	1	500
693	1	7	70	2	2	3	3	424	176	1272	528	CoherentMotion_C#v1	1	500
1051	1	3	33	2	2	3	3	199	401	597	1203	CoherentMotion_C#v1	1	500
586	1	2	23	1	1	3	3	143	457	429	1371	CoherentMotion_C#v1	1	500
590	1	5	51	0	0	3	3	312	288	936	864	CoherentMotion_C#v1	1	500
580	1	2	23	1	1	3	3	143	457	429	1371	CoherentMotion_C#v1	1	500
648	1	6	61	2	2	3	3	368	232	1104	696	CoherentMotion_C#v1	1	500
764	1	7	70	3	3	3	3	424	176	1272	528	CoherentMotion_C#v1	1	500
878	0	0	5	1	2	3	3	31	569	93	1707	CoherentMotion_C#v1	1	500
576	1	2	23	3	3	3	3	143	457	429	1371	CoherentMotion_C#v1	1	500
1101	0	0	5	3	1	3	3	31	569	93	1707	CoherentMotion_C#v1	1	500
717	1	7	70	3	3	3	3	424	176	1272	528	CoherentMotion_C#v1	1	500
693	0	1	14	2	3	3	3	87	513	261	1539	CoherentMotion_C#v1	1	500
692	1	7	70	3	3	3	3	424	176	1272	528	CoherentMotion_C#v1	1	500
754	1	4	42	3	3	3	3	256	344	768	1032	CoherentMotion_C#v1	1	500
1179	0	0	5	3	2	3	3	31	569	93	1707	CoherentMotion_C#v1	1	500
669	1	5	51	0	0	3	3	312	288	936	864	CoherentMotion_C#v1	1	500
1092	1	2	23	2	2	3	3	143	457	429	1371	CoherentMotion_C#v1	1	500
1821	0	2	23	1	3	3	3	143	457	429	1371	CoherentMotion_C#v1	1	500
657	1	7	70	0	0	3	3	424	176	1272	528	CoherentMotion_C#v1	1	500
862	0	1	14	1	2	3	3	87	513	261	1539	CoherentMotion_C#v1	1	500
601	1	1	14	0	0	3	3	87	513	261	1539	CoherentMotion_C#v1	1	500
