# Supplementary material for: The Leuven Embedded Figures Test (L-EFT): measuring perception, intelligence or executive function?
Source: PeerJ. 2018 Mar 26;6:e4524. doi: 10.7717/peerj.4524 (PMC5875396; doi:10.7717/peerj.4524)
Supplement: Supplemental Information 9 [file peerj-06-4524-s009.zip › Study 1/CoherentMotion/122620CoherentMotion.csv]

ReactionTime	Accuracy	CoherenceLevel	CoherenceValue	StimDirection	RespDirection	G_MeanCoherentSpeed	G_MeanRandomSpeed	TotalCoherent	TotalRandom	TotalCoherentSpeed	TotalRandomSpeed	TestID	MainPrac	MotionDuration
3283	1	2	23	3	3	3	3	143	457	429	1371	CoherentMotion_C#v1	0	1000
4175	1	3	33	0	0	3	3	199	401	597	1203	CoherentMotion_C#v1	0	1000
1662	1	3	33	1	1	3	3	199	401	597	1203	CoherentMotion_C#v1	0	1000
1705	1	3	33	0	0	3	3	199	401	597	1203	CoherentMotion_C#v1	0	1000
2249	0	1	14	0	2	3	3	87	513	261	1539	CoherentMotion_C#v1	0	1000
1904	0	1	14	1	0	3	3	87	513	261	1539	CoherentMotion_C#v1	0	1000
1574	0	0	5	2	3	3	3	31	569	93	1707	CoherentMotion_C#v1	0	1000
1747	1	1	14	3	3	3	3	87	513	261	1539	CoherentMotion_C#v1	0	1000
1161	1	7	70	1	1	3	3	424	176	1272	528	CoherentMotion_C#v1	0	1000
2224	1	4	42	1	1	3	3	256	344	768	1032	CoherentMotion_C#v1	0	1000
1575	1	7	70	3	3	3	3	424	176	1272	528	CoherentMotion_C#v1	0	1000
1763	1	3	33	1	1	3	3	199	401	597	1203	CoherentMotion_C#v1	0	1000
2037	1	4	42	3	3	3	3	256	344	768	1032	CoherentMotion_C#v1	0	1000
1559	1	7	70	2	2	3	3	424	176	1272	528	CoherentMotion_C#v1	0	1000
2400	1	4	42	1	1	3	3	256	344	768	1032	CoherentMotion_C#v1	0	1000
3374	0	0	5	1	3	3	3	31	569	93	1707	CoherentMotion_C#v1	0	1000
1551	1	4	42	1	1	3	3	256	344	768	1032	CoherentMotion_C#v1	0	1000
1415	1	5	51	1	1	3	3	312	288	936	864	CoherentMotion_C#v1	0	1000
1544	1	6	61	2	2	3	3	368	232	1104	696	CoherentMotion_C#v1	0	1000
1740	0	1	14	2	1	3	3	87	513	261	1539	CoherentMotion_C#v1	0	1000
1533	0	0	5	2	3	3	3	31	569	93	1707	CoherentMotion_C#v1	0	1000
1411	0	2	23	1	3	3	3	143	457	429	1371	CoherentMotion_C#v1	0	1000
1253	1	4	42	1	1	3	3	256	344	768	1032	CoherentMotion_C#v1	0	1000
1027	1	6	61	0	0	3	3	368	232	1104	696	CoherentMotion_C#v1	0	1000
1383	0	0	5	0	3	3	3	31	569	93	1707	CoherentMotion_C#v1	0	1000
2481	0	0	5	3	1	3	3	31	569	93	1707	CoherentMotion_C#v1	0	1000
1365	1	4	42	2	2	3	3	256	344	768	1032	CoherentMotion_C#v1	0	1000
1654	0	0	5	0	3	3	3	31	569	93	1707	CoherentMotion_C#v1	0	1000
1349	1	5	51	3	3	3	3	312	288	936	864	CoherentMotion_C#v1	0	1000
1525	0	1	14	0	1	3	3	87	513	261	1539	CoherentMotion_C#v1	0	1000
1888	0	0	5	2	0	3	3	31	569	93	1707	CoherentMotion_C#v1	0	1000
1278	1	4	42	1	1	3	3	256	344	768	1032	CoherentMotion_C#v1	0	1000
1378	1	3	33	0	0	3	3	199	401	597	1203	CoherentMotion_C#v1	0	1000
1268	1	7	70	3	3	3	3	424	176	1272	528	CoherentMotion_C#v1	0	1000
1162	1	5	51	0	0	3	3	312	288	936	864	CoherentMotion_C#v1	0	1000
1357	1	6	61	2	2	3	3	368	232	1104	696	CoherentMotion_C#v1	0	1000
1388	1	7	70	0	0	3	3	424	176	1272	528	CoherentMotion_C#v1	0	1000
1476	0	2	23	2	0	3	3	143	457	429	1371	CoherentMotion_C#v1	0	1000
1607	0	3	33	2	3	3	3	199	401	597	1203	CoherentMotion_C#v1	0	1000
1309	1	6	61	3	3	3	3	368	232	1104	696	CoherentMotion_C#v1	0	1000
1452	0	1	14	3	1	3	3	87	513	261	1539	CoherentMotion_C#v1	0	1000
1254	1	3	33	3	3	3	3	199	401	597	1203	CoherentMotion_C#v1	0	1000
1372	0	3	33	0	3	3	3	199	401	597	1203	CoherentMotion_C#v1	0	1000
1298	1	7	70	2	2	3	3	424	176	1272	528	CoherentMotion_C#v1	0	1000
1304	1	0	5	3	3	3	3	31	569	93	1707	CoherentMotion_C#v1	0	1000
1335	0	0	5	0	2	3	3	31	569	93	1707	CoherentMotion_C#v1	0	1000
1328	0	1	14	3	1	3	3	87	513	261	1539	CoherentMotion_C#v1	0	1000
2030	0	1	14	3	1	3	3	87	513	261	1539	CoherentMotion_C#v1	0	1000
2936	0	7	70	1	2	3	3	424	176	1272	528	CoherentMotion_C#v1	0	1000
1576	0	3	33	0	3	3	3	199	401	597	1203	CoherentMotion_C#v1	0	1000
1492	1	7	70	1	1	3	3	424	176	1272	528	CoherentMotion_C#v1	0	1000
1696	1	4	42	1	1	3	3	256	344	768	1032	CoherentMotion_C#v1	0	1000
1280	1	6	61	3	3	3	3	368	232	1104	696	CoherentMotion_C#v1	0	1000
1278	1	7	70	1	1	3	3	424	176	1272	528	CoherentMotion_C#v1	0	1000
1092	0	2	23	0	2	3	3	143	457	429	1371	CoherentMotion_C#v1	0	1000
1253	0	0	5	0	3	3	3	31	569	93	1707	CoherentMotion_C#v1	0	1000
1201	1	6	61	2	2	3	3	368	232	1104	696	CoherentMotion_C#v1	0	1000
1044	0	2	23	1	2	3	3	143	457	429	1371	CoherentMotion_C#v1	0	1000
1019	1	6	61	2	2	3	3	368	232	1104	696	CoherentMotion_C#v1	0	1000
1255	0	1	14	2	3	3	3	87	513	261	1539	CoherentMotion_C#v1	0	1000
1024	1	7	70	0	0	3	3	424	176	1272	528	CoherentMotion_C#v1	0	1000
1376	0	2	23	0	1	3	3	143	457	429	1371	CoherentMotion_C#v1	0	1000
1287	1	7	70	2	2	3	3	424	176	1272	528	CoherentMotion_C#v1	0	1000
1316	1	0	5	1	1	3	3	31	569	93	1707	CoherentMotion_C#v1	0	1000
1101	0	2	23	0	1	3	3	143	457	429	1371	CoherentMotion_C#v1	0	1000
1209	1	1	14	1	1	3	3	87	513	261	1539	CoherentMotion_C#v1	0	1000
1026	0	2	23	0	2	3	3	143	457	429	1371	CoherentMotion_C#v1	0	1000
1265	0	3	33	1	2	3	3	199	401	597	1203	CoherentMotion_C#v1	0	1000
1074	1	1	14	2	2	3	3	87	513	261	1539	CoherentMotion_C#v1	0	1000
1966	1	1	14	1	1	3	3	87	513	261	1539	CoherentMotion_C#v1	0	1000
1331	1	6	61	1	1	3	3	368	232	1104	696	CoherentMotion_C#v1	0	1000
1566	1	4	42	3	3	3	3	256	344	768	1032	CoherentMotion_C#v1	0	1000
1283	1	7	70	1	1	3	3	424	176	1272	528	CoherentMotion_C#v1	0	1000
1128	1	6	61	0	0	3	3	368	232	1104	696	CoherentMotion_C#v1	0	1000
1363	0	2	23	2	1	3	3	143	457	429	1371	CoherentMotion_C#v1	0	1000
1289	1	2	23	3	3	3	3	143	457	429	1371	CoherentMotion_C#v1	0	1000
1413	1	0	5	1	1	3	3	31	569	93	1707	CoherentMotion_C#v1	0	1000
1225	1	2	23	0	0	3	3	143	457	429	1371	CoherentMotion_C#v1	0	1000
1239	0	0	5	1	0	3	3	31	569	93	1707	CoherentMotion_C#v1	0	1000
1140	1	2	23	1	1	3	3	143	457	429	1371	CoherentMotion_C#v1	0	1000
930	1	2	23	2	2	3	3	143	457	429	1371	CoherentMotion_C#v1	1	500
857	1	6	61	3	3	3	3	368	232	1104	696	CoherentMotion_C#v1	1	500
819	1	6	61	1	1	3	3	368	232	1104	696	CoherentMotion_C#v1	1	500
846	0	1	14	1	0	3	3	87	513	261	1539	CoherentMotion_C#v1	1	500
849	1	2	23	2	2	3	3	143	457	429	1371	CoherentMotion_C#v1	1	500
859	0	0	5	3	0	3	3	31	569	93	1707	CoherentMotion_C#v1	1	500
837	0	2	23	2	0	3	3	143	457	429	1371	CoherentMotion_C#v1	1	500
849	0	2	23	2	1	3	3	143	457	429	1371	CoherentMotion_C#v1	1	500
984	0	4	42	2	1	3	3	256	344	768	1032	CoherentMotion_C#v1	1	500
785	1	7	70	0	0	3	3	424	176	1272	528	CoherentMotion_C#v1	1	500
859	0	0	5	1	0	3	3	31	569	93	1707	CoherentMotion_C#v1	1	500
1093	0	1	14	0	3	3	3	87	513	261	1539	CoherentMotion_C#v1	1	500
918	0	3	33	3	0	3	3	199	401	597	1203	CoherentMotion_C#v1	1	500
827	1	5	51	1	1	3	3	312	288	936	864	CoherentMotion_C#v1	1	500
741	1	4	42	1	1	3	3	256	344	768	1032	CoherentMotion_C#v1	1	500
860	1	1	14	0	0	3	3	87	513	261	1539	CoherentMotion_C#v1	1	500
1044	0	0	5	3	0	3	3	31	569	93	1707	CoherentMotion_C#v1	1	500
1255	1	7	70	0	0	3	3	424	176	1272	528	CoherentMotion_C#v1	1	500
820	0	1	14	3	0	3	3	87	513	261	1539	CoherentMotion_C#v1	1	500
695	1	7	70	1	1	3	3	424	176	1272	528	CoherentMotion_C#v1	1	500
918	0	0	5	3	1	3	3	31	569	93	1707	CoherentMotion_C#v1	1	500
769	1	3	33	0	0	3	3	199	401	597	1203	CoherentMotion_C#v1	1	500
619	1	7	70	3	3	3	3	424	176	1272	528	CoherentMotion_C#v1	1	500
790	1	1	14	1	1	3	3	87	513	261	1539	CoherentMotion_C#v1	1	500
1298	1	1	14	2	2	3	3	87	513	261	1539	CoherentMotion_C#v1	1	500
751	1	5	51	1	1	3	3	312	288	936	864	CoherentMotion_C#v1	1	500
760	1	6	61	1	1	3	3	368	232	1104	696	CoherentMotion_C#v1	1	500
832	1	7	70	2	2	3	3	424	176	1272	528	CoherentMotion_C#v1	1	500
955	1	5	51	2	2	3	3	312	288	936	864	CoherentMotion_C#v1	1	500
801	1	3	33	1	1	3	3	199	401	597	1203	CoherentMotion_C#v1	1	500
914	1	1	14	0	0	3	3	87	513	261	1539	CoherentMotion_C#v1	1	500
758	1	6	61	1	1	3	3	368	232	1104	696	CoherentMotion_C#v1	1	500
831	1	1	14	0	0	3	3	87	513	261	1539	CoherentMotion_C#v1	1	500
721	1	7	70	1	1	3	3	424	176	1272	528	CoherentMotion_C#v1	1	500
777	1	4	42	2	2	3	3	256	344	768	1032	CoherentMotion_C#v1	1	500
739	1	2	23	3	3	3	3	143	457	429	1371	CoherentMotion_C#v1	1	500
1000	0	0	5	3	0	3	3	31	569	93	1707	CoherentMotion_C#v1	1	500
697	1	7	70	0	0	3	3	424	176	1272	528	CoherentMotion_C#v1	1	500
696	1	3	33	3	3	3	3	199	401	597	1203	CoherentMotion_C#v1	1	500
798	1	5	51	1	1	3	3	312	288	936	864	CoherentMotion_C#v1	1	500
1064	0	1	14	2	0	3	3	87	513	261	1539	CoherentMotion_C#v1	1	500
680	1	2	23	3	3	3	3	143	457	429	1371	CoherentMotion_C#v1	1	500
647	1	7	70	0	0	3	3	424	176	1272	528	CoherentMotion_C#v1	1	500
659	1	7	70	2	2	3	3	424	176	1272	528	CoherentMotion_C#v1	1	500
617	1	5	51	0	0	3	3	312	288	936	864	CoherentMotion_C#v1	1	500
672	1	3	33	0	0	3	3	199	401	597	1203	CoherentMotion_C#v1	1	500
675	1	2	23	2	2	3	3	143	457	429	1371	CoherentMotion_C#v1	1	500
939	0	1	14	3	1	3	3	87	513	261	1539	CoherentMotion_C#v1	1	500
640	1	7	70	3	3	3	3	424	176	1272	528	CoherentMotion_C#v1	1	500
662	1	2	23	1	1	3	3	143	457	429	1371	CoherentMotion_C#v1	1	500
633	1	6	61	3	3	3	3	368	232	1104	696	CoherentMotion_C#v1	1	500
744	1	0	5	3	3	3	3	31	569	93	1707	CoherentMotion_C#v1	1	500
681	1	6	61	3	3	3	3	368	232	1104	696	CoherentMotion_C#v1	1	500
998	0	0	5	1	0	3	3	31	569	93	1707	CoherentMotion_C#v1	1	500
711	1	6	61	0	0	3	3	368	232	1104	696	CoherentMotion_C#v1	1	500
693	1	5	51	2	2	3	3	312	288	936	864	CoherentMotion_C#v1	1	500
837	1	1	14	1	1	3	3	87	513	261	1539	CoherentMotion_C#v1	1	500
830	0	0	5	0	1	3	3	31	569	93	1707	CoherentMotion_C#v1	1	500
921	1	3	33	1	1	3	3	199	401	597	1203	CoherentMotion_C#v1	1	500
790	1	1	14	1	1	3	3	87	513	261	1539	CoherentMotion_C#v1	1	500
814	1	2	23	0	0	3	3	143	457	429	1371	CoherentMotion_C#v1	1	500
952	0	0	5	0	3	3	3	31	569	93	1707	CoherentMotion_C#v1	1	500
1238	0	3	33	0	2	3	3	199	401	597	1203	CoherentMotion_C#v1	1	500
987	0	0	5	0	1	3	3	31	569	93	1707	CoherentMotion_C#v1	1	500
646	1	7	70	1	1	3	3	424	176	1272	528	CoherentMotion_C#v1	1	500
1271	1	6	61	2	2	3	3	368	232	1104	696	CoherentMotion_C#v1	1	500
653	1	7	70	2	2	3	3	424	176	1272	528	CoherentMotion_C#v1	1	500
707	1	4	42	3	3	3	3	256	344	768	1032	CoherentMotion_C#v1	1	500
937	1	1	14	3	3	3	3	87	513	261	1539	CoherentMotion_C#v1	1	500
711	1	4	42	1	1	3	3	256	344	768	1032	CoherentMotion_C#v1	1	500
868	0	0	5	1	2	3	3	31	569	93	1707	CoherentMotion_C#v1	1	500
576	1	3	33	1	1	3	3	199	401	597	1203	CoherentMotion_C#v1	1	500
1100	0	4	42	2	1	3	3	256	344	768	1032	CoherentMotion_C#v1	1	500
1077	1	5	51	3	3	3	3	312	288	936	864	CoherentMotion_C#v1	1	500
922	0	0	5	0	3	3	3	31	569	93	1707	CoherentMotion_C#v1	1	500
769	1	6	61	0	0	3	3	368	232	1104	696	CoherentMotion_C#v1	1	500
660	1	6	61	0	0	3	3	368	232	1104	696	CoherentMotion_C#v1	1	500
745	1	5	51	3	3	3	3	312	288	936	864	CoherentMotion_C#v1	1	500
745	1	4	42	1	1	3	3	256	344	768	1032	CoherentMotion_C#v1	1	500
881	0	0	5	2	0	3	3	31	569	93	1707	CoherentMotion_C#v1	1	500
585	1	5	51	3	3	3	3	312	288	936	864	CoherentMotion_C#v1	1	500
629	1	5	51	2	2	3	3	312	288	936	864	CoherentMotion_C#v1	1	500
629	1	3	33	3	3	3	3	199	401	597	1203	CoherentMotion_C#v1	1	500
683	1	1	14	1	1	3	3	87	513	261	1539	CoherentMotion_C#v1	1	500
705	1	5	51	1	1	3	3	312	288	936	864	CoherentMotion_C#v1	1	500
703	1	4	42	1	1	3	3	256	344	768	1032	CoherentMotion_C#v1	1	500
613	1	7	70	3	3	3	3	424	176	1272	528	CoherentMotion_C#v1	1	500
756	1	1	14	3	3	3	3	87	513	261	1539	CoherentMotion_C#v1	1	500
604	1	5	51	0	0	3	3	312	288	936	864	CoherentMotion_C#v1	1	500
546	1	4	42	1	1	3	3	256	344	768	1032	CoherentMotion_C#v1	1	500
747	1	0	5	2	2	3	3	31	569	93	1707	CoherentMotion_C#v1	1	500
660	1	1	14	0	0	3	3	87	513	261	1539	CoherentMotion_C#v1	1	500
524	1	6	61	1	1	3	3	368	232	1104	696	CoherentMotion_C#v1	1	500
632	1	3	33	2	2	3	3	199	401	597	1203	CoherentMotion_C#v1	1	500
624	1	4	42	0	0	3	3	256	344	768	1032	CoherentMotion_C#v1	1	500
614	1	6	61	3	3	3	3	368	232	1104	696	CoherentMotion_C#v1	1	500
587	1	6	61	2	2	3	3	368	232	1104	696	CoherentMotion_C#v1	1	500
599	1	6	61	3	3	3	3	368	232	1104	696	CoherentMotion_C#v1	1	500
643	1	3	33	1	1	3	3	199	401	597	1203	CoherentMotion_C#v1	1	500
629	0	3	33	1	0	3	3	199	401	597	1203	CoherentMotion_C#v1	1	500
1646	0	1	14	0	2	3	3	87	513	261	1539	CoherentMotion_C#v1	1	500
632	1	0	5	2	2	3	3	31	569	93	1707	CoherentMotion_C#v1	1	500
609	0	1	14	0	3	3	3	87	513	261	1539	CoherentMotion_C#v1	1	500
581	1	5	51	1	1	3	3	312	288	936	864	CoherentMotion_C#v1	1	500
641	1	2	23	2	2	3	3	143	457	429	1371	CoherentMotion_C#v1	1	500
694	1	4	42	2	2	3	3	256	344	768	1032	CoherentMotion_C#v1	1	500
629	1	3	33	2	2	3	3	199	401	597	1203	CoherentMotion_C#v1	1	500
602	1	7	70	3	3	3	3	424	176	1272	528	CoherentMotion_C#v1	1	500
526	1	5	51	3	3	3	3	312	288	936	864	CoherentMotion_C#v1	1	500
648	1	5	51	0	0	3	3	312	288	936	864	CoherentMotion_C#v1	1	500
655	0	0	5	1	3	3	3	31	569	93	1707	CoherentMotion_C#v1	1	500
612	1	4	42	2	2	3	3	256	344	768	1032	CoherentMotion_C#v1	1	500
615	1	1	14	3	3	3	3	87	513	261	1539	CoherentMotion_C#v1	1	500
644	1	3	33	1	1	3	3	199	401	597	1203	CoherentMotion_C#v1	1	500
586	1	7	70	2	2	3	3	424	176	1272	528	CoherentMotion_C#v1	1	500
749	1	2	23	3	3	3	3	143	457	429	1371	CoherentMotion_C#v1	1	500
966	1	4	42	3	3	3	3	256	344	768	1032	CoherentMotion_C#v1	1	500
620	1	3	33	0	0	3	3	199	401	597	1203	CoherentMotion_C#v1	1	500
553	1	7	70	3	3	3	3	424	176	1272	528	CoherentMotion_C#v1	1	500
557	1	2	23	3	3	3	3	143	457	429	1371	CoherentMotion_C#v1	1	500
919	1	7	70	3	3	3	3	424	176	1272	528	CoherentMotion_C#v1	1	500
704	1	1	14	2	2	3	3	87	513	261	1539	CoherentMotion_C#v1	1	500
683	1	3	33	1	1	3	3	199	401	597	1203	CoherentMotion_C#v1	1	500
657	1	7	70	2	2	3	3	424	176	1272	528	CoherentMotion_C#v1	1	500
781	1	5	51	2	2	3	3	312	288	936	864	CoherentMotion_C#v1	1	500
704	1	5	51	0	0	3	3	312	288	936	864	CoherentMotion_C#v1	1	500
1042	1	1	14	3	3	3	3	87	513	261	1539	CoherentMotion_C#v1	1	500
741	1	3	33	2	2	3	3	199	401	597	1203	CoherentMotion_C#v1	1	500
557	1	5	51	3	3	3	3	312	288	936	864	CoherentMotion_C#v1	1	500
898	0	0	5	3	0	3	3	31	569	93	1707	CoherentMotion_C#v1	1	500
998	0	1	14	3	2	3	3	87	513	261	1539	CoherentMotion_C#v1	1	500
636	1	6	61	0	0	3	3	368	232	1104	696	CoherentMotion_C#v1	1	500
641	0	1	14	1	3	3	3	87	513	261	1539	CoherentMotion_C#v1	1	500
556	1	3	33	1	1	3	3	199	401	597	1203	CoherentMotion_C#v1	1	500
545	1	6	61	0	0	3	3	368	232	1104	696	CoherentMotion_C#v1	1	500
955	1	2	23	1	1	3	3	143	457	429	1371	CoherentMotion_C#v1	1	500
705	1	2	23	0	0	3	3	143	457	429	1371	CoherentMotion_C#v1	1	500
1119	0	3	33	1	2	3	3	199	401	597	1203	CoherentMotion_C#v1	1	500
586	1	4	42	0	0	3	3	256	344	768	1032	CoherentMotion_C#v1	1	500
662	0	0	5	2	3	3	3	31	569	93	1707	CoherentMotion_C#v1	1	500
1444	0	3	33	2	1	3	3	199	401	597	1203	CoherentMotion_C#v1	1	500
973	1	2	23	3	3	3	3	143	457	429	1371	CoherentMotion_C#v1	1	500
827	0	2	23	2	0	3	3	143	457	429	1371	CoherentMotion_C#v1	1	500
693	1	5	51	2	2	3	3	312	288	936	864	CoherentMotion_C#v1	1	500
571	1	5	51	1	1	3	3	312	288	936	864	CoherentMotion_C#v1	1	500
749	1	2	23	0	0	3	3	143	457	429	1371	CoherentMotion_C#v1	1	500
608	1	6	61	1	1	3	3	368	232	1104	696	CoherentMotion_C#v1	1	500
637	1	6	61	0	0	3	3	368	232	1104	696	CoherentMotion_C#v1	1	500
961	0	0	5	0	1	3	3	31	569	93	1707	CoherentMotion_C#v1	1	500
1072	0	1	14	2	3	3	3	87	513	261	1539	CoherentMotion_C#v1	1	500
663	1	5	51	3	3	3	3	312	288	936	864	CoherentMotion_C#v1	1	500
796	1	7	70	2	2	3	3	424	176	1272	528	CoherentMotion_C#v1	1	500
607	1	4	42	1	1	3	3	256	344	768	1032	CoherentMotion_C#v1	1	500
603	1	3	33	0	0	3	3	199	401	597	1203	CoherentMotion_C#v1	1	500
526	1	7	70	3	3	3	3	424	176	1272	528	CoherentMotion_C#v1	1	500
634	0	0	5	3	2	3	3	31	569	93	1707	CoherentMotion_C#v1	1	500
566	1	5	51	0	0	3	3	312	288	936	864	CoherentMotion_C#v1	1	500
698	1	1	14	3	3	3	3	87	513	261	1539	CoherentMotion_C#v1	1	500
1017	0	3	33	0	1	3	3	199	401	597	1203	CoherentMotion_C#v1	1	500
593	1	7	70	2	2	3	3	424	176	1272	528	CoherentMotion_C#v1	1	500
644	1	3	33	3	3	3	3	199	401	597	1203	CoherentMotion_C#v1	1	500
578	1	5	51	3	3	3	3	312	288	936	864	CoherentMotion_C#v1	1	500
716	1	6	61	2	2	3	3	368	232	1104	696	CoherentMotion_C#v1	1	500
996	0	0	5	3	1	3	3	31	569	93	1707	CoherentMotion_C#v1	1	500
818	0	0	5	1	0	3	3	31	569	93	1707	CoherentMotion_C#v1	1	500
564	1	2	23	3	3	3	3	143	457	429	1371	CoherentMotion_C#v1	1	500
678	0	1	14	0	3	3	3	87	513	261	1539	CoherentMotion_C#v1	1	500
542	1	7	70	2	2	3	3	424	176	1272	528	CoherentMotion_C#v1	1	500
656	1	6	61	0	0	3	3	368	232	1104	696	CoherentMotion_C#v1	1	500
678	1	2	23	2	2	3	3	143	457	429	1371	CoherentMotion_C#v1	1	500
667	1	1	14	3	3	3	3	87	513	261	1539	CoherentMotion_C#v1	1	500
738	0	2	23	2	1	3	3	143	457	429	1371	CoherentMotion_C#v1	1	500
595	1	7	70	3	3	3	3	424	176	1272	528	CoherentMotion_C#v1	1	500
619	1	6	61	2	2	3	3	368	232	1104	696	CoherentMotion_C#v1	1	500
650	1	0	5	0	0	3	3	31	569	93	1707	CoherentMotion_C#v1	1	500
589	1	6	61	3	3	3	3	368	232	1104	696	CoherentMotion_C#v1	1	500
605	1	7	70	0	0	3	3	424	176	1272	528	CoherentMotion_C#v1	1	500
569	1	4	42	0	0	3	3	256	344	768	1032	CoherentMotion_C#v1	1	500
653	1	2	23	2	2	3	3	143	457	429	1371	CoherentMotion_C#v1	1	500
683	1	4	42	1	1	3	3	256	344	768	1032	CoherentMotion_C#v1	1	500
569	1	0	5	3	3	3	3	31	569	93	1707	CoherentMotion_C#v1	1	500
595	1	4	42	1	1	3	3	256	344	768	1032	CoherentMotion_C#v1	1	500
593	1	0	5	3	3	3	3	31	569	93	1707	CoherentMotion_C#v1	1	500
645	1	4	42	2	2	3	3	256	344	768	1032	CoherentMotion_C#v1	1	500
539	0	1	14	2	0	3	3	87	513	261	1539	CoherentMotion_C#v1	1	500
581	1	7	70	1	1	3	3	424	176	1272	528	CoherentMotion_C#v1	1	500
584	1	3	33	2	2	3	3	199	401	597	1203	CoherentMotion_C#v1	1	500
1148	0	0	5	3	2	3	3	31	569	93	1707	CoherentMotion_C#v1	1	500
670	1	3	33	3	3	3	3	199	401	597	1203	CoherentMotion_C#v1	1	500
533	1	7	70	1	1	3	3	424	176	1272	528	CoherentMotion_C#v1	1	500
551	1	3	33	3	3	3	3	199	401	597	1203	CoherentMotion_C#v1	1	500
610	1	3	33	3	3	3	3	199	401	597	1203	CoherentMotion_C#v1	1	500
558	1	7	70	3	3	3	3	424	176	1272	528	CoherentMotion_C#v1	1	500
554	0	2	23	3	2	3	3	143	457	429	1371	CoherentMotion_C#v1	1	500
940	0	0	5	3	0	3	3	31	569	93	1707	CoherentMotion_C#v1	1	500
554	1	4	42	2	2	3	3	256	344	768	1032	CoherentMotion_C#v1	1	500
1029	1	0	5	2	2	3	3	31	569	93	1707	CoherentMotion_C#v1	1	500
605	1	7	70	1	1	3	3	424	176	1272	528	CoherentMotion_C#v1	1	500
617	1	5	51	3	3	3	3	312	288	936	864	CoherentMotion_C#v1	1	500
566	1	6	61	1	1	3	3	368	232	1104	696	CoherentMotion_C#v1	1	500
601	1	6	61	2	2	3	3	368	232	1104	696	CoherentMotion_C#v1	1	500
642	0	0	5	0	1	3	3	31	569	93	1707	CoherentMotion_C#v1	1	500
568	1	1	14	2	2	3	3	87	513	261	1539	CoherentMotion_C#v1	1	500
579	0	2	23	3	2	3	3	143	457	429	1371	CoherentMotion_C#v1	1	500
651	1	7	70	0	0	3	3	424	176	1272	528	CoherentMotion_C#v1	1	500
603	1	4	42	2	2	3	3	256	344	768	1032	CoherentMotion_C#v1	1	500
560	1	7	70	2	2	3	3	424	176	1272	528	CoherentMotion_C#v1	1	500
3491	1	4	42	1	1	3	3	256	344	768	1032	CoherentMotion_C#v1	1	500
618	1	6	61	3	3	3	3	368	232	1104	696	CoherentMotion_C#v1	1	500
622	1	5	51	0	0	3	3	312	288	936	864	CoherentMotion_C#v1	1	500
635	1	0	5	2	2	3	3	31	569	93	1707	CoherentMotion_C#v1	1	500
608	1	4	42	0	0	3	3	256	344	768	1032	CoherentMotion_C#v1	1	500
589	1	5	51	1	1	3	3	312	288	936	864	CoherentMotion_C#v1	1	500
658	1	3	33	0	0	3	3	199	401	597	1203	CoherentMotion_C#v1	1	500
534	1	6	61	2	2	3	3	368	232	1104	696	CoherentMotion_C#v1	1	500
570	1	7	70	3	3	3	3	424	176	1272	528	CoherentMotion_C#v1	1	500
667	1	6	61	0	0	3	3	368	232	1104	696	CoherentMotion_C#v1	1	500
699	0	2	23	3	1	3	3	143	457	429	1371	CoherentMotion_C#v1	1	500
630	1	1	14	0	0	3	3	87	513	261	1539	CoherentMotion_C#v1	1	500
1398	0	1	14	0	2	3	3	87	513	261	1539	CoherentMotion_C#v1	1	500
671	1	4	42	0	0	3	3	256	344	768	1032	CoherentMotion_C#v1	1	500
555	1	5	51	3	3	3	3	312	288	936	864	CoherentMotion_C#v1	1	500
569	1	7	70	0	0	3	3	424	176	1272	528	CoherentMotion_C#v1	1	500
636	1	5	51	1	1	3	3	312	288	936	864	CoherentMotion_C#v1	1	500
694	1	4	42	1	1	3	3	256	344	768	1032	CoherentMotion_C#v1	1	500
568	1	5	51	3	3	3	3	312	288	936	864	CoherentMotion_C#v1	1	500
1043	0	1	14	2	1	3	3	87	513	261	1539	CoherentMotion_C#v1	1	500
764	1	1	14	3	3	3	3	87	513	261	1539	CoherentMotion_C#v1	1	500
596	1	4	42	2	2	3	3	256	344	768	1032	CoherentMotion_C#v1	1	500
528	1	7	70	0	0	3	3	424	176	1272	528	CoherentMotion_C#v1	1	500
558	1	7	70	2	2	3	3	424	176	1272	528	CoherentMotion_C#v1	1	500
917	1	2	23	2	2	3	3	143	457	429	1371	CoherentMotion_C#v1	1	500
690	1	4	42	0	0	3	3	256	344	768	1032	CoherentMotion_C#v1	1	500
775	1	2	23	2	2	3	3	143	457	429	1371	CoherentMotion_C#v1	1	500
641	1	6	61	2	2	3	3	368	232	1104	696	CoherentMotion_C#v1	1	500
789	0	0	5	2	3	3	3	31	569	93	1707	CoherentMotion_C#v1	1	500
576	1	3	33	2	2	3	3	199	401	597	1203	CoherentMotion_C#v1	1	500
651	1	0	5	3	3	3	3	31	569	93	1707	CoherentMotion_C#v1	1	500
581	1	6	61	1	1	3	3	368	232	1104	696	CoherentMotion_C#v1	1	500
577	1	7	70	1	1	3	3	424	176	1272	528	CoherentMotion_C#v1	1	500
672	1	5	51	0	0	3	3	312	288	936	864	CoherentMotion_C#v1	1	500
526	1	4	42	3	3	3	3	256	344	768	1032	CoherentMotion_C#v1	1	500
644	1	2	23	3	3	3	3	143	457	429	1371	CoherentMotion_C#v1	1	500
605	1	2	23	3	3	3	3	143	457	429	1371	CoherentMotion_C#v1	1	500
2258	1	5	51	3	3	3	3	312	288	936	864	CoherentMotion_C#v1	1	500
581	1	6	61	2	2	3	3	368	232	1104	696	CoherentMotion_C#v1	1	500
812	0	1	14	0	1	3	3	87	513	261	1539	CoherentMotion_C#v1	1	500
525	1	7	70	3	3	3	3	424	176	1272	528	CoherentMotion_C#v1	1	500
527	1	7	70	2	2	3	3	424	176	1272	528	CoherentMotion_C#v1	1	500
587	1	3	33	2	2	3	3	199	401	597	1203	CoherentMotion_C#v1	1	500
534	1	0	5	3	3	3	3	31	569	93	1707	CoherentMotion_C#v1	1	500
1657	1	4	42	1	1	3	3	256	344	768	1032	CoherentMotion_C#v1	1	500
601	1	1	14	1	1	3	3	87	513	261	1539	CoherentMotion_C#v1	1	500
573	1	1	14	3	3	3	3	87	513	261	1539	CoherentMotion_C#v1	1	500
569	1	4	42	3	3	3	3	256	344	768	1032	CoherentMotion_C#v1	1	500
717	0	2	23	2	1	3	3	143	457	429	1371	CoherentMotion_C#v1	1	500
717	0	2	23	0	3	3	3	143	457	429	1371	CoherentMotion_C#v1	1	500
532	1	6	61	3	3	3	3	368	232	1104	696	CoherentMotion_C#v1	1	500
624	1	3	33	2	2	3	3	199	401	597	1203	CoherentMotion_C#v1	1	500
605	0	6	61	2	0	3	3	368	232	1104	696	CoherentMotion_C#v1	1	500
777	1	1	14	3	3	3	3	87	513	261	1539	CoherentMotion_C#v1	1	500
617	1	4	42	1	1	3	3	256	344	768	1032	CoherentMotion_C#v1	1	500
583	1	6	61	2	2	3	3	368	232	1104	696	CoherentMotion_C#v1	1	500
602	1	5	51	0	0	3	3	312	288	936	864	CoherentMotion_C#v1	1	500
601	1	2	23	2	2	3	3	143	457	429	1371	CoherentMotion_C#v1	1	500
685	1	6	61	0	0	3	3	368	232	1104	696	CoherentMotion_C#v1	1	500
644	1	0	5	2	2	3	3	31	569	93	1707	CoherentMotion_C#v1	1	500
587	1	4	42	3	3	3	3	256	344	768	1032	CoherentMotion_C#v1	1	500
662	1	7	70	0	0	3	3	424	176	1272	528	CoherentMotion_C#v1	1	500
581	0	1	14	1	3	3	3	87	513	261	1539	CoherentMotion_C#v1	1	500
712	0	0	5	3	1	3	3	31	569	93	1707	CoherentMotion_C#v1	1	500
584	1	6	61	2	2	3	3	368	232	1104	696	CoherentMotion_C#v1	1	500
572	1	6	61	3	3	3	3	368	232	1104	696	CoherentMotion_C#v1	1	500
694	1	1	14	0	0	3	3	87	513	261	1539	CoherentMotion_C#v1	1	500
775	1	1	14	0	0	3	3	87	513	261	1539	CoherentMotion_C#v1	1	500
615	0	3	33	2	0	3	3	199	401	597	1203	CoherentMotion_C#v1	1	500
660	0	2	23	0	2	3	3	143	457	429	1371	CoherentMotion_C#v1	1	500
601	0	5	51	3	1	3	3	312	288	936	864	CoherentMotion_C#v1	1	500
886	0	6	61	2	0	3	3	368	232	1104	696	CoherentMotion_C#v1	1	500
946	0	5	51	0	2	3	3	312	288	936	864	CoherentMotion_C#v1	1	500
1470	0	1	14	3	1	3	3	87	513	261	1539	CoherentMotion_C#v1	1	500
834	1	3	33	3	3	3	3	199	401	597	1203	CoherentMotion_C#v1	1	500
644	1	4	42	0	0	3	3	256	344	768	1032	CoherentMotion_C#v1	1	500
1102	0	0	5	3	1	3	3	31	569	93	1707	CoherentMotion_C#v1	1	500
1107	0	2	23	1	0	3	3	143	457	429	1371	CoherentMotion_C#v1	1	500
1260	0	3	33	2	0	3	3	199	401	597	1203	CoherentMotion_C#v1	1	500
720	1	0	5	1	1	3	3	31	569	93	1707	CoherentMotion_C#v1	1	500
713	1	3	33	0	0	3	3	199	401	597	1203	CoherentMotion_C#v1	1	500
999	0	0	5	3	0	3	3	31	569	93	1707	CoherentMotion_C#v1	1	500
797	1	1	14	3	3	3	3	87	513	261	1539	CoherentMotion_C#v1	1	500
919	0	4	42	2	1	3	3	256	344	768	1032	CoherentMotion_C#v1	1	500
715	0	2	23	0	3	3	3	143	457	429	1371	CoherentMotion_C#v1	1	500
603	0	1	14	2	1	3	3	87	513	261	1539	CoherentMotion_C#v1	1	500
703	0	2	23	0	3	3	3	143	457	429	1371	CoherentMotion_C#v1	1	500
1021	1	2	23	1	1	3	3	143	457	429	1371	CoherentMotion_C#v1	1	500
790	1	4	42	1	1	3	3	256	344	768	1032	CoherentMotion_C#v1	1	500
727	1	7	70	1	1	3	3	424	176	1272	528	CoherentMotion_C#v1	1	500
750	1	5	51	1	1	3	3	312	288	936	864	CoherentMotion_C#v1	1	500
732	1	7	70	2	2	3	3	424	176	1272	528	CoherentMotion_C#v1	1	500
701	1	6	61	0	0	3	3	368	232	1104	696	CoherentMotion_C#v1	1	500
972	0	3	33	0	2	3	3	199	401	597	1203	CoherentMotion_C#v1	1	500
524	1	6	61	1	1	3	3	368	232	1104	696	CoherentMotion_C#v1	1	500
527	1	6	61	1	1	3	3	368	232	1104	696	CoherentMotion_C#v1	1	500
557	1	5	51	3	3	3	3	312	288	936	864	CoherentMotion_C#v1	1	500
572	1	7	70	2	2	3	3	424	176	1272	528	CoherentMotion_C#v1	1	500
687	0	0	5	0	1	3	3	31	569	93	1707	CoherentMotion_C#v1	1	500
766	1	4	42	1	1	3	3	256	344	768	1032	CoherentMotion_C#v1	1	500
590	1	3	33	1	1	3	3	199	401	597	1203	CoherentMotion_C#v1	1	500
553	1	3	33	1	1	3	3	199	401	597	1203	CoherentMotion_C#v1	1	500
571	1	7	70	3	3	3	3	424	176	1272	528	CoherentMotion_C#v1	1	500
704	1	4	42	0	0	3	3	256	344	768	1032	CoherentMotion_C#v1	1	500
580	1	6	61	2	2	3	3	368	232	1104	696	CoherentMotion_C#v1	1	500
628	1	2	23	2	2	3	3	143	457	429	1371	CoherentMotion_C#v1	1	500
540	1	7	70	0	0	3	3	424	176	1272	528	CoherentMotion_C#v1	1	500
627	1	2	23	0	0	3	3	143	457	429	1371	CoherentMotion_C#v1	1	500
600	1	5	51	3	3	3	3	312	288	936	864	CoherentMotion_C#v1	1	500
621	1	4	42	0	0	3	3	256	344	768	1032	CoherentMotion_C#v1	1	500
1137	0	1	14	2	3	3	3	87	513	261	1539	CoherentMotion_C#v1	1	500
547	1	5	51	1	1	3	3	312	288	936	864	CoherentMotion_C#v1	1	500
541	1	6	61	0	0	3	3	368	232	1104	696	CoherentMotion_C#v1	1	500
553	1	5	51	0	0	3	3	312	288	936	864	CoherentMotion_C#v1	1	500
715	0	1	14	3	1	3	3	87	513	261	1539	CoherentMotion_C#v1	1	500
650	0	3	33	3	1	3	3	199	401	597	1203	CoherentMotion_C#v1	1	500
568	1	7	70	1	1	3	3	424	176	1272	528	CoherentMotion_C#v1	1	500
778	0	1	14	1	3	3	3	87	513	261	1539	CoherentMotion_C#v1	1	500
676	1	3	33	0	0	3	3	199	401	597	1203	CoherentMotion_C#v1	1	500
548	1	5	51	1	1	3	3	312	288	936	864	CoherentMotion_C#v1	1	500
594	1	2	23	0	0	3	3	143	457	429	1371	CoherentMotion_C#v1	1	500
851	1	3	33	2	2	3	3	199	401	597	1203	CoherentMotion_C#v1	1	500
574	1	2	23	1	1	3	3	143	457	429	1371	CoherentMotion_C#v1	1	500
608	1	7	70	0	0	3	3	424	176	1272	528	CoherentMotion_C#v1	1	500
645	1	3	33	3	3	3	3	199	401	597	1203	CoherentMotion_C#v1	1	500
2834	0	4	42	2	1	3	3	256	344	768	1032	CoherentMotion_C#v1	1	500
655	1	4	42	2	2	3	3	256	344	768	1032	CoherentMotion_C#v1	1	500
638	1	2	23	0	0	3	3	143	457	429	1371	CoherentMotion_C#v1	1	500
1027	1	2	23	3	3	3	3	143	457	429	1371	CoherentMotion_C#v1	1	500
659	1	0	5	0	0	3	3	31	569	93	1707	CoherentMotion_C#v1	1	500
600	1	6	61	1	1	3	3	368	232	1104	696	CoherentMotion_C#v1	1	500
573	1	7	70	1	1	3	3	424	176	1272	528	CoherentMotion_C#v1	1	500
679	1	2	23	2	2	3	3	143	457	429	1371	CoherentMotion_C#v1	1	500
758	0	1	14	1	2	3	3	87	513	261	1539	CoherentMotion_C#v1	1	500
687	0	3	33	2	1	3	3	199	401	597	1203	CoherentMotion_C#v1	1	500
636	0	5	51	3	1	3	3	312	288	936	864	CoherentMotion_C#v1	1	500
630	1	6	61	0	0	3	3	368	232	1104	696	CoherentMotion_C#v1	1	500
566	1	5	51	1	1	3	3	312	288	936	864	CoherentMotion_C#v1	1	500
635	1	2	23	2	2	3	3	143	457	429	1371	CoherentMotion_C#v1	1	500
596	1	6	61	3	3	3	3	368	232	1104	696	CoherentMotion_C#v1	1	500
533	1	4	42	2	2	3	3	256	344	768	1032	CoherentMotion_C#v1	1	500
600	1	3	33	0	0	3	3	199	401	597	1203	CoherentMotion_C#v1	1	500
612	1	4	42	1	1	3	3	256	344	768	1032	CoherentMotion_C#v1	1	500
543	1	3	33	1	1	3	3	199	401	597	1203	CoherentMotion_C#v1	1	500
602	1	4	42	3	3	3	3	256	344	768	1032	CoherentMotion_C#v1	1	500
614	1	0	5	1	1	3	3	31	569	93	1707	CoherentMotion_C#v1	1	500
706	1	2	23	3	3	3	3	143	457	429	1371	CoherentMotion_C#v1	1	500
731	0	0	5	3	1	3	3	31	569	93	1707	CoherentMotion_C#v1	1	500
634	1	0	5	3	3	3	3	31	569	93	1707	CoherentMotion_C#v1	1	500
662	1	0	5	3	3	3	3	31	569	93	1707	CoherentMotion_C#v1	1	500
604	1	5	51	1	1	3	3	312	288	936	864	CoherentMotion_C#v1	1	500
638	0	0	5	0	3	3	3	31	569	93	1707	CoherentMotion_C#v1	1	500
552	1	1	14	1	1	3	3	87	513	261	1539	CoherentMotion_C#v1	1	500
545	1	7	70	0	0	3	3	424	176	1272	528	CoherentMotion_C#v1	1	500
589	1	2	23	3	3	3	3	143	457	429	1371	CoherentMotion_C#v1	1	500
561	1	7	70	3	3	3	3	424	176	1272	528	CoherentMotion_C#v1	1	500
603	1	5	51	1	1	3	3	312	288	936	864	CoherentMotion_C#v1	1	500
525	1	2	23	3	3	3	3	143	457	429	1371	CoherentMotion_C#v1	1	500
679	0	0	5	3	1	3	3	31	569	93	1707	CoherentMotion_C#v1	1	500
624	1	1	14	0	0	3	3	87	513	261	1539	CoherentMotion_C#v1	1	500
814	1	0	5	3	3	3	3	31	569	93	1707	CoherentMotion_C#v1	1	500
551	1	1	14	3	3	3	3	87	513	261	1539	CoherentMotion_C#v1	1	500
586	1	3	33	3	3	3	3	199	401	597	1203	CoherentMotion_C#v1	1	500
614	1	2	23	3	3	3	3	143	457	429	1371	CoherentMotion_C#v1	1	500
946	0	4	42	0	1	3	3	256	344	768	1032	CoherentMotion_C#v1	1	500
525	0	3	33	2	3	3	3	199	401	597	1203	CoherentMotion_C#v1	1	500
811	0	5	51	2	0	3	3	312	288	936	864	CoherentMotion_C#v1	1	500
724	1	5	51	2	2	3	3	312	288	936	864	CoherentMotion_C#v1	1	500
684	1	4	42	1	1	3	3	256	344	768	1032	CoherentMotion_C#v1	1	500
625	1	6	61	2	2	3	3	368	232	1104	696	CoherentMotion_C#v1	1	500
839	0	0	5	0	2	3	3	31	569	93	1707	CoherentMotion_C#v1	1	500
673	0	7	70	1	3	3	3	424	176	1272	528	CoherentMotion_C#v1	1	500
688	1	5	51	2	2	3	3	312	288	936	864	CoherentMotion_C#v1	1	500
766	0	2	23	3	1	3	3	143	457	429	1371	CoherentMotion_C#v1	1	500
590	1	4	42	2	2	3	3	256	344	768	1032	CoherentMotion_C#v1	1	500
569	1	6	61	2	2	3	3	368	232	1104	696	CoherentMotion_C#v1	1	500
782	0	0	5	3	1	3	3	31	569	93	1707	CoherentMotion_C#v1	1	500
794	1	4	42	0	0	3	3	256	344	768	1032	CoherentMotion_C#v1	1	500
589	1	7	70	0	0	3	3	424	176	1272	528	CoherentMotion_C#v1	1	500
832	1	5	51	0	0	3	3	312	288	936	864	CoherentMotion_C#v1	1	500
638	1	3	33	0	0	3	3	199	401	597	1203	CoherentMotion_C#v1	1	500
596	1	4	42	0	0	3	3	256	344	768	1032	CoherentMotion_C#v1	1	500
680	1	4	42	3	3	3	3	256	344	768	1032	CoherentMotion_C#v1	1	500
613	1	6	61	1	1	3	3	368	232	1104	696	CoherentMotion_C#v1	1	500
641	1	3	33	1	1	3	3	199	401	597	1203	CoherentMotion_C#v1	1	500
597	1	4	42	2	2	3	3	256	344	768	1032	CoherentMotion_C#v1	1	500
595	1	3	33	1	1	3	3	199	401	597	1203	CoherentMotion_C#v1	1	500
525	1	6	61	0	0	3	3	368	232	1104	696	CoherentMotion_C#v1	1	500
585	1	5	51	3	3	3	3	312	288	936	864	CoherentMotion_C#v1	1	500
652	0	0	5	1	0	3	3	31	569	93	1707	CoherentMotion_C#v1	1	500
635	1	6	61	2	2	3	3	368	232	1104	696	CoherentMotion_C#v1	1	500
617	1	5	51	3	3	3	3	312	288	936	864	CoherentMotion_C#v1	1	500
605	1	2	23	1	1	3	3	143	457	429	1371	CoherentMotion_C#v1	1	500
