# Supplementary material for: The Leuven Embedded Figures Test (L-EFT): measuring perception, intelligence or executive function?
Source: PeerJ. 2018 Mar 26;6:e4524. doi: 10.7717/peerj.4524 (PMC5875396; doi:10.7717/peerj.4524)
Supplement: Supplemental Information 9 [file peerj-06-4524-s009.zip › Study 1/CoherentMotion/122740CoherentMotion.csv]

ReactionTime	Accuracy	CoherenceLevel	CoherenceValue	StimDirection	RespDirection	G_MeanCoherentSpeed	G_MeanRandomSpeed	TotalCoherent	TotalRandom	TotalCoherentSpeed	TotalRandomSpeed	TestID	MainPrac	MotionDuration
2039	1	4	42	0	0	3	3	256	344	768	1032	CoherentMotion_C#v1	0	1000
1431	1	7	70	2	2	3	3	424	176	1272	528	CoherentMotion_C#v1	0	1000
2055	1	4	42	0	0	3	3	256	344	768	1032	CoherentMotion_C#v1	0	1000
1849	0	0	5	2	3	3	3	31	569	93	1707	CoherentMotion_C#v1	0	1000
1685	1	6	61	3	3	3	3	368	232	1104	696	CoherentMotion_C#v1	0	1000
1702	1	5	51	0	0	3	3	312	288	936	864	CoherentMotion_C#v1	0	1000
1566	1	3	33	1	1	3	3	199	401	597	1203	CoherentMotion_C#v1	0	1000
2138	1	7	70	0	0	3	3	424	176	1272	528	CoherentMotion_C#v1	0	1000
1820	1	5	51	3	3	3	3	312	288	936	864	CoherentMotion_C#v1	0	1000
1506	1	7	70	3	3	3	3	424	176	1272	528	CoherentMotion_C#v1	0	1000
2381	1	6	61	3	3	3	3	368	232	1104	696	CoherentMotion_C#v1	0	1000
2136	0	2	23	1	0	3	3	143	457	429	1371	CoherentMotion_C#v1	0	1000
3092	0	3	33	1	2	3	3	199	401	597	1203	CoherentMotion_C#v1	0	1000
2366	1	7	70	1	1	3	3	424	176	1272	528	CoherentMotion_C#v1	0	1000
2560	0	2	23	1	0	3	3	143	457	429	1371	CoherentMotion_C#v1	0	1000
1952	0	1	14	1	3	3	3	87	513	261	1539	CoherentMotion_C#v1	0	1000
1898	1	0	5	2	2	3	3	31	569	93	1707	CoherentMotion_C#v1	0	1000
1443	0	4	42	1	0	3	3	256	344	768	1032	CoherentMotion_C#v1	0	1000
1637	1	6	61	2	2	3	3	368	232	1104	696	CoherentMotion_C#v1	0	1000
1837	1	6	61	2	2	3	3	368	232	1104	696	CoherentMotion_C#v1	0	1000
1536	1	7	70	3	3	3	3	424	176	1272	528	CoherentMotion_C#v1	0	1000
3059	0	0	5	3	0	3	3	31	569	93	1707	CoherentMotion_C#v1	0	1000
1792	1	7	70	3	3	3	3	424	176	1272	528	CoherentMotion_C#v1	0	1000
3068	0	4	42	2	3	3	3	256	344	768	1032	CoherentMotion_C#v1	0	1000
1702	1	3	33	2	2	3	3	199	401	597	1203	CoherentMotion_C#v1	0	1000
2254	0	1	14	3	2	3	3	87	513	261	1539	CoherentMotion_C#v1	0	1000
1532	1	6	61	3	3	3	3	368	232	1104	696	CoherentMotion_C#v1	0	1000
1706	1	5	51	2	2	3	3	312	288	936	864	CoherentMotion_C#v1	0	1000
1723	0	2	23	1	3	3	3	143	457	429	1371	CoherentMotion_C#v1	0	1000
1835	1	7	70	0	0	3	3	424	176	1272	528	CoherentMotion_C#v1	0	1000
1590	1	3	33	1	1	3	3	199	401	597	1203	CoherentMotion_C#v1	0	1000
2427	1	7	70	2	2	3	3	424	176	1272	528	CoherentMotion_C#v1	0	1000
2022	1	4	42	0	0	3	3	256	344	768	1032	CoherentMotion_C#v1	0	1000
1946	0	6	61	1	3	3	3	368	232	1104	696	CoherentMotion_C#v1	0	1000
2196	1	4	42	2	2	3	3	256	344	768	1032	CoherentMotion_C#v1	0	1000
2197	1	3	33	0	0	3	3	199	401	597	1203	CoherentMotion_C#v1	0	1000
1553	1	0	5	3	3	3	3	31	569	93	1707	CoherentMotion_C#v1	0	1000
1614	0	1	14	0	1	3	3	87	513	261	1539	CoherentMotion_C#v1	0	1000
3978	1	0	5	2	2	3	3	31	569	93	1707	CoherentMotion_C#v1	0	1000
2152	1	4	42	3	3	3	3	256	344	768	1032	CoherentMotion_C#v1	0	1000
2204	0	2	23	1	3	3	3	143	457	429	1371	CoherentMotion_C#v1	0	1000
1896	0	3	33	1	3	3	3	199	401	597	1203	CoherentMotion_C#v1	0	1000
1647	1	7	70	2	2	3	3	424	176	1272	528	CoherentMotion_C#v1	0	1000
1406	1	7	70	3	3	3	3	424	176	1272	528	CoherentMotion_C#v1	0	1000
1495	1	4	42	3	3	3	3	256	344	768	1032	CoherentMotion_C#v1	0	1000
2002	1	1	14	0	0	3	3	87	513	261	1539	CoherentMotion_C#v1	0	1000
1570	0	1	14	0	3	3	3	87	513	261	1539	CoherentMotion_C#v1	0	1000
1808	1	6	61	2	2	3	3	368	232	1104	696	CoherentMotion_C#v1	0	1000
1326	1	6	61	1	1	3	3	368	232	1104	696	CoherentMotion_C#v1	0	1000
1720	1	7	70	2	2	3	3	424	176	1272	528	CoherentMotion_C#v1	0	1000
1674	0	5	51	2	3	3	3	312	288	936	864	CoherentMotion_C#v1	0	1000
1706	0	0	5	2	0	3	3	31	569	93	1707	CoherentMotion_C#v1	0	1000
1992	0	1	14	0	2	3	3	87	513	261	1539	CoherentMotion_C#v1	0	1000
1417	1	4	42	0	0	3	3	256	344	768	1032	CoherentMotion_C#v1	0	1000
1459	1	6	61	2	2	3	3	368	232	1104	696	CoherentMotion_C#v1	0	1000
1950	0	2	23	0	3	3	3	143	457	429	1371	CoherentMotion_C#v1	0	1000
1387	1	6	61	3	3	3	3	368	232	1104	696	CoherentMotion_C#v1	0	1000
1932	0	1	14	1	0	3	3	87	513	261	1539	CoherentMotion_C#v1	0	1000
1348	1	7	70	1	1	3	3	424	176	1272	528	CoherentMotion_C#v1	0	1000
2058	0	0	5	2	1	3	3	31	569	93	1707	CoherentMotion_C#v1	0	1000
1331	1	6	61	2	2	3	3	368	232	1104	696	CoherentMotion_C#v1	0	1000
1595	1	5	51	0	0	3	3	312	288	936	864	CoherentMotion_C#v1	0	1000
1751	0	2	23	2	0	3	3	143	457	429	1371	CoherentMotion_C#v1	0	1000
1434	1	3	33	2	2	3	3	199	401	597	1203	CoherentMotion_C#v1	0	1000
1344	1	7	70	3	3	3	3	424	176	1272	528	CoherentMotion_C#v1	0	1000
1443	1	3	33	0	0	3	3	199	401	597	1203	CoherentMotion_C#v1	0	1000
1497	1	5	51	2	2	3	3	312	288	936	864	CoherentMotion_C#v1	0	1000
1509	1	4	42	0	0	3	3	256	344	768	1032	CoherentMotion_C#v1	0	1000
1461	1	3	33	2	2	3	3	199	401	597	1203	CoherentMotion_C#v1	0	1000
1350	1	5	51	1	1	3	3	312	288	936	864	CoherentMotion_C#v1	0	1000
1391	1	6	61	0	0	3	3	368	232	1104	696	CoherentMotion_C#v1	0	1000
1455	0	0	5	3	2	3	3	31	569	93	1707	CoherentMotion_C#v1	0	1000
1521	1	4	42	2	2	3	3	256	344	768	1032	CoherentMotion_C#v1	0	1000
1741	1	0	5	3	3	3	3	31	569	93	1707	CoherentMotion_C#v1	0	1000
1534	1	5	51	0	0	3	3	312	288	936	864	CoherentMotion_C#v1	0	1000
2340	0	5	51	1	0	3	3	312	288	936	864	CoherentMotion_C#v1	0	1000
1390	1	4	42	1	1	3	3	256	344	768	1032	CoherentMotion_C#v1	0	1000
1414	1	4	42	1	1	3	3	256	344	768	1032	CoherentMotion_C#v1	0	1000
1415	1	2	23	1	1	3	3	143	457	429	1371	CoherentMotion_C#v1	0	1000
1352	1	6	61	0	0	3	3	368	232	1104	696	CoherentMotion_C#v1	0	1000
1260	1	3	33	0	0	3	3	199	401	597	1203	CoherentMotion_C#v1	1	500
937	1	3	33	0	0	3	3	199	401	597	1203	CoherentMotion_C#v1	1	500
1045	1	2	23	0	0	3	3	143	457	429	1371	CoherentMotion_C#v1	1	500
1021	0	1	14	2	0	3	3	87	513	261	1539	CoherentMotion_C#v1	1	500
1141	1	0	5	3	3	3	3	31	569	93	1707	CoherentMotion_C#v1	1	500
831	1	5	51	3	3	3	3	312	288	936	864	CoherentMotion_C#v1	1	500
689	1	7	70	3	3	3	3	424	176	1272	528	CoherentMotion_C#v1	1	500
1560	0	0	5	3	1	3	3	31	569	93	1707	CoherentMotion_C#v1	1	500
1277	1	1	14	0	0	3	3	87	513	261	1539	CoherentMotion_C#v1	1	500
833	1	5	51	1	1	3	3	312	288	936	864	CoherentMotion_C#v1	1	500
813	1	7	70	2	2	3	3	424	176	1272	528	CoherentMotion_C#v1	1	500
893	1	5	51	0	0	3	3	312	288	936	864	CoherentMotion_C#v1	1	500
928	0	0	5	1	0	3	3	31	569	93	1707	CoherentMotion_C#v1	1	500
1054	1	2	23	0	0	3	3	143	457	429	1371	CoherentMotion_C#v1	1	500
830	1	7	70	3	3	3	3	424	176	1272	528	CoherentMotion_C#v1	1	500
888	1	7	70	1	1	3	3	424	176	1272	528	CoherentMotion_C#v1	1	500
812	1	7	70	3	3	3	3	424	176	1272	528	CoherentMotion_C#v1	1	500
1766	1	4	42	3	3	3	3	256	344	768	1032	CoherentMotion_C#v1	1	500
880	1	3	33	0	0	3	3	199	401	597	1203	CoherentMotion_C#v1	1	500
736	0	0	5	1	2	3	3	31	569	93	1707	CoherentMotion_C#v1	1	500
1220	1	0	5	0	0	3	3	31	569	93	1707	CoherentMotion_C#v1	1	500
871	1	4	42	0	0	3	3	256	344	768	1032	CoherentMotion_C#v1	1	500
890	1	7	70	3	3	3	3	424	176	1272	528	CoherentMotion_C#v1	1	500
1166	1	3	33	0	0	3	3	199	401	597	1203	CoherentMotion_C#v1	1	500
1434	0	0	5	0	2	3	3	31	569	93	1707	CoherentMotion_C#v1	1	500
739	1	4	42	3	3	3	3	256	344	768	1032	CoherentMotion_C#v1	1	500
771	1	5	51	0	0	3	3	312	288	936	864	CoherentMotion_C#v1	1	500
875	1	4	42	1	1	3	3	256	344	768	1032	CoherentMotion_C#v1	1	500
778	1	5	51	2	2	3	3	312	288	936	864	CoherentMotion_C#v1	1	500
881	1	2	23	1	1	3	3	143	457	429	1371	CoherentMotion_C#v1	1	500
800	1	6	61	2	2	3	3	368	232	1104	696	CoherentMotion_C#v1	1	500
957	0	1	14	0	1	3	3	87	513	261	1539	CoherentMotion_C#v1	1	500
866	1	3	33	2	2	3	3	199	401	597	1203	CoherentMotion_C#v1	1	500
871	1	5	51	1	1	3	3	312	288	936	864	CoherentMotion_C#v1	1	500
955	1	0	5	2	2	3	3	31	569	93	1707	CoherentMotion_C#v1	1	500
791	1	3	33	3	3	3	3	199	401	597	1203	CoherentMotion_C#v1	1	500
845	1	7	70	3	3	3	3	424	176	1272	528	CoherentMotion_C#v1	1	500
907	1	4	42	3	3	3	3	256	344	768	1032	CoherentMotion_C#v1	1	500
896	1	3	33	1	1	3	3	199	401	597	1203	CoherentMotion_C#v1	1	500
810	1	5	51	1	1	3	3	312	288	936	864	CoherentMotion_C#v1	1	500
894	1	6	61	0	0	3	3	368	232	1104	696	CoherentMotion_C#v1	1	500
761	1	7	70	1	1	3	3	424	176	1272	528	CoherentMotion_C#v1	1	500
809	1	7	70	1	1	3	3	424	176	1272	528	CoherentMotion_C#v1	1	500
791	1	4	42	2	2	3	3	256	344	768	1032	CoherentMotion_C#v1	1	500
921	1	4	42	1	1	3	3	256	344	768	1032	CoherentMotion_C#v1	1	500
674	1	5	51	1	1	3	3	312	288	936	864	CoherentMotion_C#v1	1	500
904	0	1	14	2	1	3	3	87	513	261	1539	CoherentMotion_C#v1	1	500
827	1	4	42	1	1	3	3	256	344	768	1032	CoherentMotion_C#v1	1	500
1461	1	2	23	1	1	3	3	143	457	429	1371	CoherentMotion_C#v1	1	500
943	1	1	14	0	0	3	3	87	513	261	1539	CoherentMotion_C#v1	1	500
733	1	4	42	1	1	3	3	256	344	768	1032	CoherentMotion_C#v1	1	500
940	1	2	23	2	2	3	3	143	457	429	1371	CoherentMotion_C#v1	1	500
633	1	3	33	1	1	3	3	199	401	597	1203	CoherentMotion_C#v1	1	500
894	0	2	23	2	1	3	3	143	457	429	1371	CoherentMotion_C#v1	1	500
763	1	5	51	2	2	3	3	312	288	936	864	CoherentMotion_C#v1	1	500
651	1	6	61	2	2	3	3	368	232	1104	696	CoherentMotion_C#v1	1	500
873	1	3	33	0	0	3	3	199	401	597	1203	CoherentMotion_C#v1	1	500
821	1	5	51	2	2	3	3	312	288	936	864	CoherentMotion_C#v1	1	500
622	1	7	70	3	3	3	3	424	176	1272	528	CoherentMotion_C#v1	1	500
779	0	1	14	3	1	3	3	87	513	261	1539	CoherentMotion_C#v1	1	500
1035	1	7	70	1	1	3	3	424	176	1272	528	CoherentMotion_C#v1	1	500
655	1	5	51	3	3	3	3	312	288	936	864	CoherentMotion_C#v1	1	500
693	1	6	61	2	2	3	3	368	232	1104	696	CoherentMotion_C#v1	1	500
808	1	1	14	2	2	3	3	87	513	261	1539	CoherentMotion_C#v1	1	500
1298	1	2	23	2	2	3	3	143	457	429	1371	CoherentMotion_C#v1	1	500
700	1	7	70	3	3	3	3	424	176	1272	528	CoherentMotion_C#v1	1	500
880	1	7	70	0	0	3	3	424	176	1272	528	CoherentMotion_C#v1	1	500
1321	0	5	51	1	2	3	3	312	288	936	864	CoherentMotion_C#v1	1	500
960	0	1	14	3	0	3	3	87	513	261	1539	CoherentMotion_C#v1	1	500
803	1	2	23	1	1	3	3	143	457	429	1371	CoherentMotion_C#v1	1	500
741	1	4	42	3	3	3	3	256	344	768	1032	CoherentMotion_C#v1	1	500
1377	1	3	33	1	1	3	3	199	401	597	1203	CoherentMotion_C#v1	1	500
745	1	7	70	2	2	3	3	424	176	1272	528	CoherentMotion_C#v1	1	500
769	0	5	51	2	1	3	3	312	288	936	864	CoherentMotion_C#v1	1	500
634	1	3	33	3	3	3	3	199	401	597	1203	CoherentMotion_C#v1	1	500
1368	1	7	70	3	3	3	3	424	176	1272	528	CoherentMotion_C#v1	1	500
703	1	6	61	0	0	3	3	368	232	1104	696	CoherentMotion_C#v1	1	500
589	1	5	51	2	2	3	3	312	288	936	864	CoherentMotion_C#v1	1	500
714	1	5	51	1	1	3	3	312	288	936	864	CoherentMotion_C#v1	1	500
1170	0	3	33	0	3	3	3	199	401	597	1203	CoherentMotion_C#v1	1	500
675	1	3	33	1	1	3	3	199	401	597	1203	CoherentMotion_C#v1	1	500
635	1	4	42	2	2	3	3	256	344	768	1032	CoherentMotion_C#v1	1	500
756	1	6	61	1	1	3	3	368	232	1104	696	CoherentMotion_C#v1	1	500
1049	0	0	5	2	0	3	3	31	569	93	1707	CoherentMotion_C#v1	1	500
608	1	6	61	1	1	3	3	368	232	1104	696	CoherentMotion_C#v1	1	500
1019	1	3	33	0	0	3	3	199	401	597	1203	CoherentMotion_C#v1	1	500
827	0	2	23	2	1	3	3	143	457	429	1371	CoherentMotion_C#v1	1	500
878	1	0	5	1	1	3	3	31	569	93	1707	CoherentMotion_C#v1	1	500
617	1	7	70	3	3	3	3	424	176	1272	528	CoherentMotion_C#v1	1	500
1102	1	3	33	0	0	3	3	199	401	597	1203	CoherentMotion_C#v1	1	500
991	1	4	42	2	2	3	3	256	344	768	1032	CoherentMotion_C#v1	1	500
814	1	6	61	2	2	3	3	368	232	1104	696	CoherentMotion_C#v1	1	500
736	0	1	14	2	1	3	3	87	513	261	1539	CoherentMotion_C#v1	1	500
526	1	7	70	3	3	3	3	424	176	1272	528	CoherentMotion_C#v1	1	500
883	1	7	70	0	0	3	3	424	176	1272	528	CoherentMotion_C#v1	1	500
876	0	0	5	0	3	3	3	31	569	93	1707	CoherentMotion_C#v1	1	500
1856	0	3	33	2	0	3	3	199	401	597	1203	CoherentMotion_C#v1	1	500
628	1	6	61	1	1	3	3	368	232	1104	696	CoherentMotion_C#v1	1	500
593	1	7	70	3	3	3	3	424	176	1272	528	CoherentMotion_C#v1	1	500
669	1	5	51	0	0	3	3	312	288	936	864	CoherentMotion_C#v1	1	500
682	1	6	61	0	0	3	3	368	232	1104	696	CoherentMotion_C#v1	1	500
1199	1	7	70	2	2	3	3	424	176	1272	528	CoherentMotion_C#v1	1	500
899	1	5	51	2	2	3	3	312	288	936	864	CoherentMotion_C#v1	1	500
758	1	4	42	0	0	3	3	256	344	768	1032	CoherentMotion_C#v1	1	500
710	1	3	33	0	0	3	3	199	401	597	1203	CoherentMotion_C#v1	1	500
750	1	1	14	0	0	3	3	87	513	261	1539	CoherentMotion_C#v1	1	500
655	0	1	14	2	0	3	3	87	513	261	1539	CoherentMotion_C#v1	1	500
676	1	4	42	3	3	3	3	256	344	768	1032	CoherentMotion_C#v1	1	500
610	1	7	70	1	1	3	3	424	176	1272	528	CoherentMotion_C#v1	1	500
814	1	1	14	0	0	3	3	87	513	261	1539	CoherentMotion_C#v1	1	500
784	0	0	5	3	2	3	3	31	569	93	1707	CoherentMotion_C#v1	1	500
525	1	0	5	3	3	3	3	31	569	93	1707	CoherentMotion_C#v1	1	500
1216	0	0	5	3	0	3	3	31	569	93	1707	CoherentMotion_C#v1	1	500
1228	0	1	14	0	3	3	3	87	513	261	1539	CoherentMotion_C#v1	1	500
1997	0	1	14	1	0	3	3	87	513	261	1539	CoherentMotion_C#v1	1	500
981	0	0	5	2	3	3	3	31	569	93	1707	CoherentMotion_C#v1	1	500
882	1	4	42	3	3	3	3	256	344	768	1032	CoherentMotion_C#v1	1	500
814	0	0	5	3	1	3	3	31	569	93	1707	CoherentMotion_C#v1	1	500
1839	0	0	5	2	3	3	3	31	569	93	1707	CoherentMotion_C#v1	1	500
739	0	0	5	2	0	3	3	31	569	93	1707	CoherentMotion_C#v1	1	500
1211	0	3	33	2	3	3	3	199	401	597	1203	CoherentMotion_C#v1	1	500
1791	0	1	14	1	0	3	3	87	513	261	1539	CoherentMotion_C#v1	1	500
1594	1	6	61	3	3	3	3	368	232	1104	696	CoherentMotion_C#v1	1	500
912	1	5	51	1	1	3	3	312	288	936	864	CoherentMotion_C#v1	1	500
1062	1	3	33	3	3	3	3	199	401	597	1203	CoherentMotion_C#v1	1	500
916	1	6	61	0	0	3	3	368	232	1104	696	CoherentMotion_C#v1	1	500
1369	1	0	5	0	0	3	3	31	569	93	1707	CoherentMotion_C#v1	1	500
1104	0	0	5	3	0	3	3	31	569	93	1707	CoherentMotion_C#v1	1	500
936	1	6	61	2	2	3	3	368	232	1104	696	CoherentMotion_C#v1	1	500
1879	0	3	33	0	2	3	3	199	401	597	1203	CoherentMotion_C#v1	1	500
684	1	7	70	3	3	3	3	424	176	1272	528	CoherentMotion_C#v1	1	500
759	1	5	51	0	0	3	3	312	288	936	864	CoherentMotion_C#v1	1	500
1779	1	0	5	0	0	3	3	31	569	93	1707	CoherentMotion_C#v1	1	500
1085	1	5	51	1	1	3	3	312	288	936	864	CoherentMotion_C#v1	1	500
973	1	4	42	0	0	3	3	256	344	768	1032	CoherentMotion_C#v1	1	500
1755	0	5	51	0	2	3	3	312	288	936	864	CoherentMotion_C#v1	1	500
956	0	4	42	2	0	3	3	256	344	768	1032	CoherentMotion_C#v1	1	500
715	1	6	61	3	3	3	3	368	232	1104	696	CoherentMotion_C#v1	1	500
1177	0	0	5	2	0	3	3	31	569	93	1707	CoherentMotion_C#v1	1	500
703	0	2	23	3	1	3	3	143	457	429	1371	CoherentMotion_C#v1	1	500
884	1	7	70	2	2	3	3	424	176	1272	528	CoherentMotion_C#v1	1	500
600	0	5	51	2	0	3	3	312	288	936	864	CoherentMotion_C#v1	1	500
1380	1	7	70	0	0	3	3	424	176	1272	528	CoherentMotion_C#v1	1	500
1293	0	1	14	1	2	3	3	87	513	261	1539	CoherentMotion_C#v1	1	500
1419	0	2	23	2	0	3	3	143	457	429	1371	CoherentMotion_C#v1	1	500
1683	0	2	23	1	3	3	3	143	457	429	1371	CoherentMotion_C#v1	1	500
1251	1	1	14	1	1	3	3	87	513	261	1539	CoherentMotion_C#v1	1	500
1033	1	6	61	1	1	3	3	368	232	1104	696	CoherentMotion_C#v1	1	500
1076	1	6	61	1	1	3	3	368	232	1104	696	CoherentMotion_C#v1	1	500
1144	0	0	5	2	1	3	3	31	569	93	1707	CoherentMotion_C#v1	1	500
1450	0	1	14	3	0	3	3	87	513	261	1539	CoherentMotion_C#v1	1	500
1860	0	0	5	3	2	3	3	31	569	93	1707	CoherentMotion_C#v1	1	500
1088	0	1	14	1	2	3	3	87	513	261	1539	CoherentMotion_C#v1	1	500
842	1	4	42	2	2	3	3	256	344	768	1032	CoherentMotion_C#v1	1	500
772	1	7	70	0	0	3	3	424	176	1272	528	CoherentMotion_C#v1	1	500
956	1	7	70	2	2	3	3	424	176	1272	528	CoherentMotion_C#v1	1	500
803	1	4	42	0	0	3	3	256	344	768	1032	CoherentMotion_C#v1	1	500
989	1	6	61	3	3	3	3	368	232	1104	696	CoherentMotion_C#v1	1	500
954	1	5	51	2	2	3	3	312	288	936	864	CoherentMotion_C#v1	1	500
664	1	7	70	3	3	3	3	424	176	1272	528	CoherentMotion_C#v1	1	500
638	1	3	33	0	0	3	3	199	401	597	1203	CoherentMotion_C#v1	1	500
690	1	4	42	1	1	3	3	256	344	768	1032	CoherentMotion_C#v1	1	500
614	1	5	51	0	0	3	3	312	288	936	864	CoherentMotion_C#v1	1	500
822	1	3	33	0	0	3	3	199	401	597	1203	CoherentMotion_C#v1	1	500
697	1	5	51	2	2	3	3	312	288	936	864	CoherentMotion_C#v1	1	500
1335	0	0	5	3	0	3	3	31	569	93	1707	CoherentMotion_C#v1	1	500
611	1	6	61	2	2	3	3	368	232	1104	696	CoherentMotion_C#v1	1	500
628	1	4	42	3	3	3	3	256	344	768	1032	CoherentMotion_C#v1	1	500
1000	1	3	33	3	3	3	3	199	401	597	1203	CoherentMotion_C#v1	1	500
966	0	3	33	1	2	3	3	199	401	597	1203	CoherentMotion_C#v1	1	500
1356	1	4	42	3	3	3	3	256	344	768	1032	CoherentMotion_C#v1	1	500
1076	1	6	61	2	2	3	3	368	232	1104	696	CoherentMotion_C#v1	1	500
717	1	2	23	1	1	3	3	143	457	429	1371	CoherentMotion_C#v1	1	500
1082	0	3	33	2	1	3	3	199	401	597	1203	CoherentMotion_C#v1	1	500
819	1	4	42	1	1	3	3	256	344	768	1032	CoherentMotion_C#v1	1	500
1023	1	1	14	1	1	3	3	87	513	261	1539	CoherentMotion_C#v1	1	500
1219	1	7	70	2	2	3	3	424	176	1272	528	CoherentMotion_C#v1	1	500
857	1	7	70	3	3	3	3	424	176	1272	528	CoherentMotion_C#v1	1	500
1444	1	5	51	3	3	3	3	312	288	936	864	CoherentMotion_C#v1	1	500
838	1	4	42	3	3	3	3	256	344	768	1032	CoherentMotion_C#v1	1	500
569	1	5	51	0	0	3	3	312	288	936	864	CoherentMotion_C#v1	1	500
588	1	6	61	1	1	3	3	368	232	1104	696	CoherentMotion_C#v1	1	500
3553	0	5	51	1	2	3	3	312	288	936	864	CoherentMotion_C#v1	1	500
760	1	6	61	2	2	3	3	368	232	1104	696	CoherentMotion_C#v1	1	500
844	0	3	33	0	2	3	3	199	401	597	1203	CoherentMotion_C#v1	1	500
987	0	0	5	0	1	3	3	31	569	93	1707	CoherentMotion_C#v1	1	500
761	1	5	51	0	0	3	3	312	288	936	864	CoherentMotion_C#v1	1	500
3162	0	1	14	0	2	3	3	87	513	261	1539	CoherentMotion_C#v1	1	500
776	1	4	42	2	2	3	3	256	344	768	1032	CoherentMotion_C#v1	1	500
1304	0	1	14	2	0	3	3	87	513	261	1539	CoherentMotion_C#v1	1	500
959	1	2	23	3	3	3	3	143	457	429	1371	CoherentMotion_C#v1	1	500
644	1	7	70	2	2	3	3	424	176	1272	528	CoherentMotion_C#v1	1	500
666	1	3	33	3	3	3	3	199	401	597	1203	CoherentMotion_C#v1	1	500
759	1	2	23	1	1	3	3	143	457	429	1371	CoherentMotion_C#v1	1	500
840	1	2	23	2	2	3	3	143	457	429	1371	CoherentMotion_C#v1	1	500
1033	0	2	23	3	0	3	3	143	457	429	1371	CoherentMotion_C#v1	1	500
881	0	0	5	0	1	3	3	31	569	93	1707	CoherentMotion_C#v1	1	500
637	1	5	51	2	2	3	3	312	288	936	864	CoherentMotion_C#v1	1	500
644	1	6	61	0	0	3	3	368	232	1104	696	CoherentMotion_C#v1	1	500
688	1	2	23	1	1	3	3	143	457	429	1371	CoherentMotion_C#v1	1	500
1534	0	6	61	2	1	3	3	368	232	1104	696	CoherentMotion_C#v1	1	500
1086	1	1	14	0	0	3	3	87	513	261	1539	CoherentMotion_C#v1	1	500
1834	0	2	23	0	2	3	3	143	457	429	1371	CoherentMotion_C#v1	1	500
1126	1	0	5	0	0	3	3	31	569	93	1707	CoherentMotion_C#v1	1	500
848	1	4	42	0	0	3	3	256	344	768	1032	CoherentMotion_C#v1	1	500
850	1	5	51	3	3	3	3	312	288	936	864	CoherentMotion_C#v1	1	500
1780	0	7	70	0	3	3	3	424	176	1272	528	CoherentMotion_C#v1	1	500
774	1	3	33	1	1	3	3	199	401	597	1203	CoherentMotion_C#v1	1	500
1609	0	1	14	0	2	3	3	87	513	261	1539	CoherentMotion_C#v1	1	500
751	1	5	51	2	2	3	3	312	288	936	864	CoherentMotion_C#v1	1	500
895	1	4	42	0	0	3	3	256	344	768	1032	CoherentMotion_C#v1	1	500
883	0	2	23	2	1	3	3	143	457	429	1371	CoherentMotion_C#v1	1	500
1365	0	3	33	2	0	3	3	199	401	597	1203	CoherentMotion_C#v1	1	500
1149	0	0	5	3	0	3	3	31	569	93	1707	CoherentMotion_C#v1	1	500
833	1	3	33	1	1	3	3	199	401	597	1203	CoherentMotion_C#v1	1	500
1052	0	0	5	2	0	3	3	31	569	93	1707	CoherentMotion_C#v1	1	500
778	1	6	61	3	3	3	3	368	232	1104	696	CoherentMotion_C#v1	1	500
1804	0	0	5	2	1	3	3	31	569	93	1707	CoherentMotion_C#v1	1	500
2136	0	1	14	1	2	3	3	87	513	261	1539	CoherentMotion_C#v1	1	500
787	1	6	61	0	0	3	3	368	232	1104	696	CoherentMotion_C#v1	1	500
700	1	7	70	2	2	3	3	424	176	1272	528	CoherentMotion_C#v1	1	500
625	1	4	42	1	1	3	3	256	344	768	1032	CoherentMotion_C#v1	1	500
935	0	5	51	0	3	3	3	312	288	936	864	CoherentMotion_C#v1	1	500
1036	0	0	5	2	3	3	3	31	569	93	1707	CoherentMotion_C#v1	1	500
1932	0	2	23	1	3	3	3	143	457	429	1371	CoherentMotion_C#v1	1	500
962	0	2	23	2	1	3	3	143	457	429	1371	CoherentMotion_C#v1	1	500
1052	0	0	5	0	3	3	3	31	569	93	1707	CoherentMotion_C#v1	1	500
749	1	0	5	0	0	3	3	31	569	93	1707	CoherentMotion_C#v1	1	500
1342	1	5	51	0	0	3	3	312	288	936	864	CoherentMotion_C#v1	1	500
607	1	3	33	2	2	3	3	199	401	597	1203	CoherentMotion_C#v1	1	500
1011	1	2	23	3	3	3	3	143	457	429	1371	CoherentMotion_C#v1	1	500
1674	0	0	5	2	0	3	3	31	569	93	1707	CoherentMotion_C#v1	1	500
1034	1	2	23	1	1	3	3	143	457	429	1371	CoherentMotion_C#v1	1	500
913	0	5	51	0	2	3	3	312	288	936	864	CoherentMotion_C#v1	1	500
975	0	1	14	3	2	3	3	87	513	261	1539	CoherentMotion_C#v1	1	500
769	1	4	42	3	3	3	3	256	344	768	1032	CoherentMotion_C#v1	1	500
1093	1	6	61	3	3	3	3	368	232	1104	696	CoherentMotion_C#v1	1	500
878	1	6	61	2	2	3	3	368	232	1104	696	CoherentMotion_C#v1	1	500
1386	0	1	14	2	0	3	3	87	513	261	1539	CoherentMotion_C#v1	1	500
1674	1	4	42	3	3	3	3	256	344	768	1032	CoherentMotion_C#v1	1	500
706	1	6	61	1	1	3	3	368	232	1104	696	CoherentMotion_C#v1	1	500
1418	0	4	42	3	1	3	3	256	344	768	1032	CoherentMotion_C#v1	1	500
867	1	4	42	2	2	3	3	256	344	768	1032	CoherentMotion_C#v1	1	500
1382	1	1	14	3	3	3	3	87	513	261	1539	CoherentMotion_C#v1	1	500
830	1	5	51	3	3	3	3	312	288	936	864	CoherentMotion_C#v1	1	500
808	1	2	23	1	1	3	3	143	457	429	1371	CoherentMotion_C#v1	1	500
873	1	7	70	3	3	3	3	424	176	1272	528	CoherentMotion_C#v1	1	500
1971	0	4	42	3	1	3	3	256	344	768	1032	CoherentMotion_C#v1	1	500
852	1	4	42	1	1	3	3	256	344	768	1032	CoherentMotion_C#v1	1	500
903	1	4	42	3	3	3	3	256	344	768	1032	CoherentMotion_C#v1	1	500
1057	0	1	14	2	3	3	3	87	513	261	1539	CoherentMotion_C#v1	1	500
867	1	5	51	2	2	3	3	312	288	936	864	CoherentMotion_C#v1	1	500
926	1	6	61	0	0	3	3	368	232	1104	696	CoherentMotion_C#v1	1	500
858	0	0	5	3	1	3	3	31	569	93	1707	CoherentMotion_C#v1	1	500
909	1	4	42	2	2	3	3	256	344	768	1032	CoherentMotion_C#v1	1	500
1074	1	3	33	2	2	3	3	199	401	597	1203	CoherentMotion_C#v1	1	500
1066	0	0	5	1	2	3	3	31	569	93	1707	CoherentMotion_C#v1	1	500
2005	0	1	14	0	3	3	3	87	513	261	1539	CoherentMotion_C#v1	1	500
908	1	2	23	3	3	3	3	143	457	429	1371	CoherentMotion_C#v1	1	500
997	0	0	5	3	1	3	3	31	569	93	1707	CoherentMotion_C#v1	1	500
959	1	7	70	3	3	3	3	424	176	1272	528	CoherentMotion_C#v1	1	500
915	1	6	61	1	1	3	3	368	232	1104	696	CoherentMotion_C#v1	1	500
970	1	4	42	0	0	3	3	256	344	768	1032	CoherentMotion_C#v1	1	500
1686	1	2	23	3	3	3	3	143	457	429	1371	CoherentMotion_C#v1	1	500
871	1	2	23	1	1	3	3	143	457	429	1371	CoherentMotion_C#v1	1	500
1884	0	6	61	0	2	3	3	368	232	1104	696	CoherentMotion_C#v1	1	500
794	1	6	61	3	3	3	3	368	232	1104	696	CoherentMotion_C#v1	1	500
715	1	7	70	0	0	3	3	424	176	1272	528	CoherentMotion_C#v1	1	500
889	1	5	51	0	0	3	3	312	288	936	864	CoherentMotion_C#v1	1	500
623	1	6	61	1	1	3	3	368	232	1104	696	CoherentMotion_C#v1	1	500
881	1	2	23	1	1	3	3	143	457	429	1371	CoherentMotion_C#v1	1	500
1269	1	3	33	1	1	3	3	199	401	597	1203	CoherentMotion_C#v1	1	500
843	1	1	14	0	0	3	3	87	513	261	1539	CoherentMotion_C#v1	1	500
1126	1	2	23	0	0	3	3	143	457	429	1371	CoherentMotion_C#v1	1	500
856	1	6	61	0	0	3	3	368	232	1104	696	CoherentMotion_C#v1	1	500
899	0	2	23	2	3	3	3	143	457	429	1371	CoherentMotion_C#v1	1	500
685	1	5	51	1	1	3	3	312	288	936	864	CoherentMotion_C#v1	1	500
661	1	5	51	0	0	3	3	312	288	936	864	CoherentMotion_C#v1	1	500
1290	0	1	14	3	1	3	3	87	513	261	1539	CoherentMotion_C#v1	1	500
888	1	3	33	0	0	3	3	199	401	597	1203	CoherentMotion_C#v1	1	500
1228	1	3	33	2	2	3	3	199	401	597	1203	CoherentMotion_C#v1	1	500
1495	1	2	23	2	2	3	3	143	457	429	1371	CoherentMotion_C#v1	1	500
1220	1	2	23	0	0	3	3	143	457	429	1371	CoherentMotion_C#v1	1	500
943	0	6	61	0	1	3	3	368	232	1104	696	CoherentMotion_C#v1	1	500
1373	1	3	33	2	2	3	3	199	401	597	1203	CoherentMotion_C#v1	1	500
878	1	2	23	2	2	3	3	143	457	429	1371	CoherentMotion_C#v1	1	500
2020	0	1	14	3	0	3	3	87	513	261	1539	CoherentMotion_C#v1	1	500
1024	0	0	5	2	1	3	3	31	569	93	1707	CoherentMotion_C#v1	1	500
804	1	6	61	2	2	3	3	368	232	1104	696	CoherentMotion_C#v1	1	500
610	1	7	70	2	2	3	3	424	176	1272	528	CoherentMotion_C#v1	1	500
962	0	0	5	1	3	3	3	31	569	93	1707	CoherentMotion_C#v1	1	500
756	1	3	33	0	0	3	3	199	401	597	1203	CoherentMotion_C#v1	1	500
987	0	0	5	2	0	3	3	31	569	93	1707	CoherentMotion_C#v1	1	500
659	1	4	42	1	1	3	3	256	344	768	1032	CoherentMotion_C#v1	1	500
672	0	2	23	0	1	3	3	143	457	429	1371	CoherentMotion_C#v1	1	500
1499	0	7	70	0	2	3	3	424	176	1272	528	CoherentMotion_C#v1	1	500
1505	0	2	23	1	0	3	3	143	457	429	1371	CoherentMotion_C#v1	1	500
821	0	1	14	1	3	3	3	87	513	261	1539	CoherentMotion_C#v1	1	500
902	1	3	33	1	1	3	3	199	401	597	1203	CoherentMotion_C#v1	1	500
1234	0	4	42	0	1	3	3	256	344	768	1032	CoherentMotion_C#v1	1	500
816	1	2	23	2	2	3	3	143	457	429	1371	CoherentMotion_C#v1	1	500
890	1	5	51	0	0	3	3	312	288	936	864	CoherentMotion_C#v1	1	500
732	1	1	14	1	1	3	3	87	513	261	1539	CoherentMotion_C#v1	1	500
877	1	2	23	3	3	3	3	143	457	429	1371	CoherentMotion_C#v1	1	500
991	1	0	5	1	1	3	3	31	569	93	1707	CoherentMotion_C#v1	1	500
654	1	5	51	0	0	3	3	312	288	936	864	CoherentMotion_C#v1	1	500
731	1	6	61	3	3	3	3	368	232	1104	696	CoherentMotion_C#v1	1	500
605	1	6	61	1	1	3	3	368	232	1104	696	CoherentMotion_C#v1	1	500
1019	1	2	23	3	3	3	3	143	457	429	1371	CoherentMotion_C#v1	1	500
823	1	3	33	1	1	3	3	199	401	597	1203	CoherentMotion_C#v1	1	500
1167	0	1	14	2	0	3	3	87	513	261	1539	CoherentMotion_C#v1	1	500
747	1	1	14	1	1	3	3	87	513	261	1539	CoherentMotion_C#v1	1	500
811	1	5	51	3	3	3	3	312	288	936	864	CoherentMotion_C#v1	1	500
694	1	6	61	3	3	3	3	368	232	1104	696	CoherentMotion_C#v1	1	500
579	1	2	23	1	1	3	3	143	457	429	1371	CoherentMotion_C#v1	1	500
752	1	6	61	0	0	3	3	368	232	1104	696	CoherentMotion_C#v1	1	500
815	0	2	23	1	0	3	3	143	457	429	1371	CoherentMotion_C#v1	1	500
1089	1	0	5	3	3	3	3	31	569	93	1707	CoherentMotion_C#v1	1	500
1090	1	2	23	3	3	3	3	143	457	429	1371	CoherentMotion_C#v1	1	500
1713	0	1	14	3	2	3	3	87	513	261	1539	CoherentMotion_C#v1	1	500
876	0	3	33	0	1	3	3	199	401	597	1203	CoherentMotion_C#v1	1	500
693	1	4	42	1	1	3	3	256	344	768	1032	CoherentMotion_C#v1	1	500
654	0	2	23	2	0	3	3	143	457	429	1371	CoherentMotion_C#v1	1	500
698	1	2	23	1	1	3	3	143	457	429	1371	CoherentMotion_C#v1	1	500
690	1	7	70	3	3	3	3	424	176	1272	528	CoherentMotion_C#v1	1	500
634	1	7	70	3	3	3	3	424	176	1272	528	CoherentMotion_C#v1	1	500
871	1	5	51	2	2	3	3	312	288	936	864	CoherentMotion_C#v1	1	500
1601	1	3	33	3	3	3	3	199	401	597	1203	CoherentMotion_C#v1	1	500
783	1	0	5	1	1	3	3	31	569	93	1707	CoherentMotion_C#v1	1	500
2183	0	4	42	0	2	3	3	256	344	768	1032	CoherentMotion_C#v1	1	500
742	1	7	70	3	3	3	3	424	176	1272	528	CoherentMotion_C#v1	1	500
733	1	7	70	2	2	3	3	424	176	1272	528	CoherentMotion_C#v1	1	500
757	1	6	61	0	0	3	3	368	232	1104	696	CoherentMotion_C#v1	1	500
1062	1	3	33	2	2	3	3	199	401	597	1203	CoherentMotion_C#v1	1	500
709	1	5	51	3	3	3	3	312	288	936	864	CoherentMotion_C#v1	1	500
739	1	4	42	2	2	3	3	256	344	768	1032	CoherentMotion_C#v1	1	500
604	1	7	70	1	1	3	3	424	176	1272	528	CoherentMotion_C#v1	1	500
692	1	6	61	0	0	3	3	368	232	1104	696	CoherentMotion_C#v1	1	500
596	1	3	33	1	1	3	3	199	401	597	1203	CoherentMotion_C#v1	1	500
636	1	6	61	1	1	3	3	368	232	1104	696	CoherentMotion_C#v1	1	500
649	1	2	23	2	2	3	3	143	457	429	1371	CoherentMotion_C#v1	1	500
2679	0	1	14	1	2	3	3	87	513	261	1539	CoherentMotion_C#v1	1	500
945	0	1	14	0	3	3	3	87	513	261	1539	CoherentMotion_C#v1	1	500
701	1	6	61	3	3	3	3	368	232	1104	696	CoherentMotion_C#v1	1	500
780	1	3	33	2	2	3	3	199	401	597	1203	CoherentMotion_C#v1	1	500
900	0	2	23	0	1	3	3	143	457	429	1371	CoherentMotion_C#v1	1	500
832	1	2	23	3	3	3	3	143	457	429	1371	CoherentMotion_C#v1	1	500
859	0	4	42	2	3	3	3	256	344	768	1032	CoherentMotion_C#v1	1	500
692	1	7	70	2	2	3	3	424	176	1272	528	CoherentMotion_C#v1	1	500
653	1	4	42	2	2	3	3	256	344	768	1032	CoherentMotion_C#v1	1	500
1171	0	0	5	1	3	3	3	31	569	93	1707	CoherentMotion_C#v1	1	500
773	1	6	61	2	2	3	3	368	232	1104	696	CoherentMotion_C#v1	1	500
710	1	7	70	0	0	3	3	424	176	1272	528	CoherentMotion_C#v1	1	500
757	1	4	42	0	0	3	3	256	344	768	1032	CoherentMotion_C#v1	1	500
3509	0	0	5	3	2	3	3	31	569	93	1707	CoherentMotion_C#v1	1	500
868	1	0	5	0	0	3	3	31	569	93	1707	CoherentMotion_C#v1	1	500
891	1	4	42	0	0	3	3	256	344	768	1032	CoherentMotion_C#v1	1	500
916	1	6	61	1	1	3	3	368	232	1104	696	CoherentMotion_C#v1	1	500
808	0	1	14	1	3	3	3	87	513	261	1539	CoherentMotion_C#v1	1	500
769	1	4	42	3	3	3	3	256	344	768	1032	CoherentMotion_C#v1	1	500
851	1	1	14	3	3	3	3	87	513	261	1539	CoherentMotion_C#v1	1	500
859	0	0	5	0	1	3	3	31	569	93	1707	CoherentMotion_C#v1	1	500
639	1	6	61	2	2	3	3	368	232	1104	696	CoherentMotion_C#v1	1	500
929	0	2	23	3	0	3	3	143	457	429	1371	CoherentMotion_C#v1	1	500
1322	0	1	14	3	1	3	3	87	513	261	1539	CoherentMotion_C#v1	1	500
1056	1	6	61	2	2	3	3	368	232	1104	696	CoherentMotion_C#v1	1	500
1128	1	3	33	3	3	3	3	199	401	597	1203	CoherentMotion_C#v1	1	500
1275	0	3	33	1	3	3	3	199	401	597	1203	CoherentMotion_C#v1	1	500
613	1	7	70	3	3	3	3	424	176	1272	528	CoherentMotion_C#v1	1	500
1206	1	1	14	2	2	3	3	87	513	261	1539	CoherentMotion_C#v1	1	500
815	1	1	14	3	3	3	3	87	513	261	1539	CoherentMotion_C#v1	1	500
770	1	5	51	1	1	3	3	312	288	936	864	CoherentMotion_C#v1	1	500
762	1	5	51	3	3	3	3	312	288	936	864	CoherentMotion_C#v1	1	500
728	1	5	51	2	2	3	3	312	288	936	864	CoherentMotion_C#v1	1	500
603	1	5	51	0	0	3	3	312	288	936	864	CoherentMotion_C#v1	1	500
712	1	4	42	3	3	3	3	256	344	768	1032	CoherentMotion_C#v1	1	500
524	1	6	61	1	1	3	3	368	232	1104	696	CoherentMotion_C#v1	1	500
1042	0	1	14	3	2	3	3	87	513	261	1539	CoherentMotion_C#v1	1	500
881	0	3	33	2	0	3	3	199	401	597	1203	CoherentMotion_C#v1	1	500
1181	0	1	14	2	3	3	3	87	513	261	1539	CoherentMotion_C#v1	1	500
800	0	7	70	3	1	3	3	424	176	1272	528	CoherentMotion_C#v1	1	500
617	1	7	70	1	1	3	3	424	176	1272	528	CoherentMotion_C#v1	1	500
781	1	4	42	3	3	3	3	256	344	768	1032	CoherentMotion_C#v1	1	500
670	1	4	42	1	1	3	3	256	344	768	1032	CoherentMotion_C#v1	1	500
765	0	0	5	1	3	3	3	31	569	93	1707	CoherentMotion_C#v1	1	500
845	1	1	14	0	0	3	3	87	513	261	1539	CoherentMotion_C#v1	1	500
1158	0	3	33	1	2	3	3	199	401	597	1203	CoherentMotion_C#v1	1	500
723	1	7	70	1	1	3	3	424	176	1272	528	CoherentMotion_C#v1	1	500
827	1	3	33	3	3	3	3	199	401	597	1203	CoherentMotion_C#v1	1	500
747	0	0	5	3	1	3	3	31	569	93	1707	CoherentMotion_C#v1	1	500
660	1	1	14	3	3	3	3	87	513	261	1539	CoherentMotion_C#v1	1	500
722	1	7	70	0	0	3	3	424	176	1272	528	CoherentMotion_C#v1	1	500
3274	1	5	51	2	2	3	3	312	288	936	864	CoherentMotion_C#v1	1	500
1522	0	0	5	1	0	3	3	31	569	93	1707	CoherentMotion_C#v1	1	500
606	1	6	61	2	2	3	3	368	232	1104	696	CoherentMotion_C#v1	1	500
539	1	2	23	1	1	3	3	143	457	429	1371	CoherentMotion_C#v1	1	500
580	0	1	14	1	3	3	3	87	513	261	1539	CoherentMotion_C#v1	1	500
785	1	2	23	0	0	3	3	143	457	429	1371	CoherentMotion_C#v1	1	500
640	1	3	33	0	0	3	3	199	401	597	1203	CoherentMotion_C#v1	1	500
651	1	7	70	2	2	3	3	424	176	1272	528	CoherentMotion_C#v1	1	500
