# Supplementary material for: The Leuven Embedded Figures Test (L-EFT): measuring perception, intelligence or executive function?
Source: PeerJ. 2018 Mar 26;6:e4524. doi: 10.7717/peerj.4524 (PMC5875396; doi:10.7717/peerj.4524)
Supplement: Supplemental Information 9 [file peerj-06-4524-s009.zip › Study 1/CoherentMotion/122830CoherentMotion.csv]

ReactionTime	Accuracy	CoherenceLevel	CoherenceValue	StimDirection	RespDirection	G_MeanCoherentSpeed	G_MeanRandomSpeed	TotalCoherent	TotalRandom	TotalCoherentSpeed	TotalRandomSpeed	TestID	MainPrac	MotionDuration
8482	0	2	23	2	1	3	3	143	457	429	1371	CoherentMotion_C#v1	0	1000
3794	1	2	23	2	2	3	3	143	457	429	1371	CoherentMotion_C#v1	0	1000
2355	0	0	5	0	2	3	3	31	569	93	1707	CoherentMotion_C#v1	0	1000
6467	0	6	61	1	3	3	3	368	232	1104	696	CoherentMotion_C#v1	0	1000
1888	0	0	5	0	2	3	3	31	569	93	1707	CoherentMotion_C#v1	0	1000
4530	1	2	23	1	1	3	3	143	457	429	1371	CoherentMotion_C#v1	0	1000
2309	0	6	61	3	1	3	3	368	232	1104	696	CoherentMotion_C#v1	0	1000
9133	1	1	14	2	2	3	3	87	513	261	1539	CoherentMotion_C#v1	0	1000
2784	0	3	33	3	1	3	3	199	401	597	1203	CoherentMotion_C#v1	0	1000
1559	1	4	42	1	1	3	3	256	344	768	1032	CoherentMotion_C#v1	0	1000
1470	1	7	70	1	1	3	3	424	176	1272	528	CoherentMotion_C#v1	0	1000
1569	1	6	61	0	0	3	3	368	232	1104	696	CoherentMotion_C#v1	0	1000
1629	1	5	51	1	1	3	3	312	288	936	864	CoherentMotion_C#v1	0	1000
1653	1	7	70	0	0	3	3	424	176	1272	528	CoherentMotion_C#v1	0	1000
1572	1	6	61	3	3	3	3	368	232	1104	696	CoherentMotion_C#v1	0	1000
2562	0	1	14	0	2	3	3	87	513	261	1539	CoherentMotion_C#v1	0	1000
1632	1	6	61	2	2	3	3	368	232	1104	696	CoherentMotion_C#v1	0	1000
1677	1	3	33	1	1	3	3	199	401	597	1203	CoherentMotion_C#v1	0	1000
1430	1	7	70	1	1	3	3	424	176	1272	528	CoherentMotion_C#v1	0	1000
2136	1	1	14	2	2	3	3	87	513	261	1539	CoherentMotion_C#v1	0	1000
2187	1	2	23	1	1	3	3	143	457	429	1371	CoherentMotion_C#v1	0	1000
1792	1	7	70	2	2	3	3	424	176	1272	528	CoherentMotion_C#v1	0	1000
1770	1	3	33	2	2	3	3	199	401	597	1203	CoherentMotion_C#v1	0	1000
1597	1	7	70	0	0	3	3	424	176	1272	528	CoherentMotion_C#v1	0	1000
1779	1	6	61	3	3	3	3	368	232	1104	696	CoherentMotion_C#v1	0	1000
1631	1	6	61	1	1	3	3	368	232	1104	696	CoherentMotion_C#v1	0	1000
1572	1	3	33	0	0	3	3	199	401	597	1203	CoherentMotion_C#v1	0	1000
1691	1	7	70	3	3	3	3	424	176	1272	528	CoherentMotion_C#v1	0	1000
1780	0	1	14	1	2	3	3	87	513	261	1539	CoherentMotion_C#v1	0	1000
1701	1	7	70	2	2	3	3	424	176	1272	528	CoherentMotion_C#v1	0	1000
1526	0	1	14	3	0	3	3	87	513	261	1539	CoherentMotion_C#v1	0	1000
1490	0	4	42	2	1	3	3	256	344	768	1032	CoherentMotion_C#v1	0	1000
1749	0	2	23	2	3	3	3	143	457	429	1371	CoherentMotion_C#v1	0	1000
1558	1	6	61	3	3	3	3	368	232	1104	696	CoherentMotion_C#v1	0	1000
1596	1	4	42	3	3	3	3	256	344	768	1032	CoherentMotion_C#v1	0	1000
1745	0	1	14	0	3	3	3	87	513	261	1539	CoherentMotion_C#v1	0	1000
1595	0	2	23	3	1	3	3	143	457	429	1371	CoherentMotion_C#v1	0	1000
1824	1	0	5	2	2	3	3	31	569	93	1707	CoherentMotion_C#v1	0	1000
1572	1	7	70	1	1	3	3	424	176	1272	528	CoherentMotion_C#v1	0	1000
1545	1	5	51	2	2	3	3	312	288	936	864	CoherentMotion_C#v1	0	1000
1550	1	3	33	1	1	3	3	199	401	597	1203	CoherentMotion_C#v1	0	1000
1506	1	3	33	0	0	3	3	199	401	597	1203	CoherentMotion_C#v1	0	1000
1549	1	7	70	2	2	3	3	424	176	1272	528	CoherentMotion_C#v1	0	1000
1547	1	5	51	3	3	3	3	312	288	936	864	CoherentMotion_C#v1	0	1000
1637	1	5	51	3	3	3	3	312	288	936	864	CoherentMotion_C#v1	0	1000
1789	1	5	51	3	3	3	3	312	288	936	864	CoherentMotion_C#v1	0	1000
1574	0	0	5	0	1	3	3	31	569	93	1707	CoherentMotion_C#v1	0	1000
1511	1	3	33	2	2	3	3	199	401	597	1203	CoherentMotion_C#v1	0	1000
1617	1	7	70	3	3	3	3	424	176	1272	528	CoherentMotion_C#v1	0	1000
1615	1	7	70	2	2	3	3	424	176	1272	528	CoherentMotion_C#v1	0	1000
1510	1	6	61	0	0	3	3	368	232	1104	696	CoherentMotion_C#v1	0	1000
1458	0	1	14	0	1	3	3	87	513	261	1539	CoherentMotion_C#v1	0	1000
1604	1	6	61	3	3	3	3	368	232	1104	696	CoherentMotion_C#v1	0	1000
1586	1	4	42	2	2	3	3	256	344	768	1032	CoherentMotion_C#v1	0	1000
1519	0	0	5	0	1	3	3	31	569	93	1707	CoherentMotion_C#v1	0	1000
1748	1	1	14	2	2	3	3	87	513	261	1539	CoherentMotion_C#v1	0	1000
1652	1	7	70	3	3	3	3	424	176	1272	528	CoherentMotion_C#v1	0	1000
1836	1	4	42	3	3	3	3	256	344	768	1032	CoherentMotion_C#v1	0	1000
1520	1	3	33	2	2	3	3	199	401	597	1203	CoherentMotion_C#v1	0	1000
1540	0	1	14	2	3	3	3	87	513	261	1539	CoherentMotion_C#v1	0	1000
1545	0	1	14	3	1	3	3	87	513	261	1539	CoherentMotion_C#v1	0	1000
1757	0	0	5	3	1	3	3	31	569	93	1707	CoherentMotion_C#v1	0	1000
1406	1	6	61	2	2	3	3	368	232	1104	696	CoherentMotion_C#v1	0	1000
1788	0	2	23	0	3	3	3	143	457	429	1371	CoherentMotion_C#v1	0	1000
1595	1	3	33	2	2	3	3	199	401	597	1203	CoherentMotion_C#v1	0	1000
1584	1	2	23	2	2	3	3	143	457	429	1371	CoherentMotion_C#v1	0	1000
1599	0	2	23	3	2	3	3	143	457	429	1371	CoherentMotion_C#v1	0	1000
1484	1	3	33	3	3	3	3	199	401	597	1203	CoherentMotion_C#v1	0	1000
1382	0	1	14	3	1	3	3	87	513	261	1539	CoherentMotion_C#v1	0	1000
1319	1	6	61	2	2	3	3	368	232	1104	696	CoherentMotion_C#v1	0	1000
1382	0	0	5	3	0	3	3	31	569	93	1707	CoherentMotion_C#v1	0	1000
1326	1	4	42	2	2	3	3	256	344	768	1032	CoherentMotion_C#v1	0	1000
1367	0	1	14	2	1	3	3	87	513	261	1539	CoherentMotion_C#v1	0	1000
1870	0	2	23	2	3	3	3	143	457	429	1371	CoherentMotion_C#v1	0	1000
1475	1	6	61	0	0	3	3	368	232	1104	696	CoherentMotion_C#v1	0	1000
1525	1	7	70	1	1	3	3	424	176	1272	528	CoherentMotion_C#v1	0	1000
1649	0	0	5	3	2	3	3	31	569	93	1707	CoherentMotion_C#v1	0	1000
1385	1	7	70	3	3	3	3	424	176	1272	528	CoherentMotion_C#v1	0	1000
1392	0	0	5	2	1	3	3	31	569	93	1707	CoherentMotion_C#v1	0	1000
1713	0	0	5	2	0	3	3	31	569	93	1707	CoherentMotion_C#v1	0	1000
1116	1	7	70	3	3	3	3	424	176	1272	528	CoherentMotion_C#v1	1	500
1278	1	6	61	2	2	3	3	368	232	1104	696	CoherentMotion_C#v1	1	500
1284	1	4	42	2	2	3	3	256	344	768	1032	CoherentMotion_C#v1	1	500
1249	1	7	70	2	2	3	3	424	176	1272	528	CoherentMotion_C#v1	1	500
1270	0	2	23	3	1	3	3	143	457	429	1371	CoherentMotion_C#v1	1	500
1108	1	7	70	1	1	3	3	424	176	1272	528	CoherentMotion_C#v1	1	500
1253	0	2	23	1	2	3	3	143	457	429	1371	CoherentMotion_C#v1	1	500
1143	0	0	5	0	1	3	3	31	569	93	1707	CoherentMotion_C#v1	1	500
1034	1	1	14	0	0	3	3	87	513	261	1539	CoherentMotion_C#v1	1	500
1116	0	0	5	1	0	3	3	31	569	93	1707	CoherentMotion_C#v1	1	500
1142	1	5	51	3	3	3	3	312	288	936	864	CoherentMotion_C#v1	1	500
1159	1	1	14	1	1	3	3	87	513	261	1539	CoherentMotion_C#v1	1	500
1089	0	1	14	0	3	3	3	87	513	261	1539	CoherentMotion_C#v1	1	500
1234	1	0	5	1	1	3	3	31	569	93	1707	CoherentMotion_C#v1	1	500
1141	1	4	42	1	1	3	3	256	344	768	1032	CoherentMotion_C#v1	1	500
1145	1	6	61	2	2	3	3	368	232	1104	696	CoherentMotion_C#v1	1	500
1219	0	2	23	2	0	3	3	143	457	429	1371	CoherentMotion_C#v1	1	500
1127	1	5	51	1	1	3	3	312	288	936	864	CoherentMotion_C#v1	1	500
1168	0	4	42	2	1	3	3	256	344	768	1032	CoherentMotion_C#v1	1	500
1169	1	1	14	2	2	3	3	87	513	261	1539	CoherentMotion_C#v1	1	500
1154	1	5	51	0	0	3	3	312	288	936	864	CoherentMotion_C#v1	1	500
1583	0	1	14	3	0	3	3	87	513	261	1539	CoherentMotion_C#v1	1	500
1021	1	6	61	0	0	3	3	368	232	1104	696	CoherentMotion_C#v1	1	500
1060	1	0	5	1	1	3	3	31	569	93	1707	CoherentMotion_C#v1	1	500
1132	1	7	70	0	0	3	3	424	176	1272	528	CoherentMotion_C#v1	1	500
984	1	6	61	1	1	3	3	368	232	1104	696	CoherentMotion_C#v1	1	500
1078	0	5	51	2	3	3	3	312	288	936	864	CoherentMotion_C#v1	1	500
1036	1	7	70	2	2	3	3	424	176	1272	528	CoherentMotion_C#v1	1	500
1715	0	0	5	3	0	3	3	31	569	93	1707	CoherentMotion_C#v1	1	500
1166	0	1	14	0	3	3	3	87	513	261	1539	CoherentMotion_C#v1	1	500
1754	0	0	5	0	2	3	3	31	569	93	1707	CoherentMotion_C#v1	1	500
1251	1	1	14	0	0	3	3	87	513	261	1539	CoherentMotion_C#v1	1	500
1407	1	3	33	3	3	3	3	199	401	597	1203	CoherentMotion_C#v1	1	500
1138	1	6	61	1	1	3	3	368	232	1104	696	CoherentMotion_C#v1	1	500
1176	1	4	42	3	3	3	3	256	344	768	1032	CoherentMotion_C#v1	1	500
1270	1	4	42	3	3	3	3	256	344	768	1032	CoherentMotion_C#v1	1	500
1076	1	7	70	0	0	3	3	424	176	1272	528	CoherentMotion_C#v1	1	500
996	0	0	5	3	0	3	3	31	569	93	1707	CoherentMotion_C#v1	1	500
891	1	4	42	2	2	3	3	256	344	768	1032	CoherentMotion_C#v1	1	500
911	1	7	70	0	0	3	3	424	176	1272	528	CoherentMotion_C#v1	1	500
923	1	5	51	1	1	3	3	312	288	936	864	CoherentMotion_C#v1	1	500
896	0	2	23	3	0	3	3	143	457	429	1371	CoherentMotion_C#v1	1	500
704	1	6	61	2	2	3	3	368	232	1104	696	CoherentMotion_C#v1	1	500
994	0	5	51	1	2	3	3	312	288	936	864	CoherentMotion_C#v1	1	500
1104	0	1	14	2	3	3	3	87	513	261	1539	CoherentMotion_C#v1	1	500
705	1	4	42	0	0	3	3	256	344	768	1032	CoherentMotion_C#v1	1	500
794	1	5	51	3	3	3	3	312	288	936	864	CoherentMotion_C#v1	1	500
1115	0	3	33	3	1	3	3	199	401	597	1203	CoherentMotion_C#v1	1	500
885	1	4	42	1	1	3	3	256	344	768	1032	CoherentMotion_C#v1	1	500
1417	1	4	42	1	1	3	3	256	344	768	1032	CoherentMotion_C#v1	1	500
1066	1	3	33	3	3	3	3	199	401	597	1203	CoherentMotion_C#v1	1	500
946	1	7	70	1	1	3	3	424	176	1272	528	CoherentMotion_C#v1	1	500
999	1	6	61	1	1	3	3	368	232	1104	696	CoherentMotion_C#v1	1	500
1037	1	7	70	0	0	3	3	424	176	1272	528	CoherentMotion_C#v1	1	500
957	1	7	70	1	1	3	3	424	176	1272	528	CoherentMotion_C#v1	1	500
1026	1	2	23	0	0	3	3	143	457	429	1371	CoherentMotion_C#v1	1	500
953	1	7	70	2	2	3	3	424	176	1272	528	CoherentMotion_C#v1	1	500
863	1	6	61	1	1	3	3	368	232	1104	696	CoherentMotion_C#v1	1	500
963	1	6	61	2	2	3	3	368	232	1104	696	CoherentMotion_C#v1	1	500
945	1	4	42	0	0	3	3	256	344	768	1032	CoherentMotion_C#v1	1	500
996	0	0	5	0	2	3	3	31	569	93	1707	CoherentMotion_C#v1	1	500
876	1	7	70	0	0	3	3	424	176	1272	528	CoherentMotion_C#v1	1	500
1054	1	2	23	2	2	3	3	143	457	429	1371	CoherentMotion_C#v1	1	500
1110	1	1	14	1	1	3	3	87	513	261	1539	CoherentMotion_C#v1	1	500
977	0	0	5	0	1	3	3	31	569	93	1707	CoherentMotion_C#v1	1	500
1070	1	5	51	1	1	3	3	312	288	936	864	CoherentMotion_C#v1	1	500
1007	1	3	33	2	2	3	3	199	401	597	1203	CoherentMotion_C#v1	1	500
909	1	7	70	2	2	3	3	424	176	1272	528	CoherentMotion_C#v1	1	500
1021	1	2	23	0	0	3	3	143	457	429	1371	CoherentMotion_C#v1	1	500
978	1	4	42	2	2	3	3	256	344	768	1032	CoherentMotion_C#v1	1	500
848	1	6	61	3	3	3	3	368	232	1104	696	CoherentMotion_C#v1	1	500
786	1	5	51	2	2	3	3	312	288	936	864	CoherentMotion_C#v1	1	500
916	1	2	23	3	3	3	3	143	457	429	1371	CoherentMotion_C#v1	1	500
832	1	6	61	0	0	3	3	368	232	1104	696	CoherentMotion_C#v1	1	500
648	1	7	70	2	2	3	3	424	176	1272	528	CoherentMotion_C#v1	1	500
1089	0	2	23	2	1	3	3	143	457	429	1371	CoherentMotion_C#v1	1	500
849	1	2	23	0	0	3	3	143	457	429	1371	CoherentMotion_C#v1	1	500
973	1	2	23	0	0	3	3	143	457	429	1371	CoherentMotion_C#v1	1	500
664	1	3	33	3	3	3	3	199	401	597	1203	CoherentMotion_C#v1	1	500
1016	1	2	23	0	0	3	3	143	457	429	1371	CoherentMotion_C#v1	1	500
775	1	5	51	3	3	3	3	312	288	936	864	CoherentMotion_C#v1	1	500
823	0	1	14	2	0	3	3	87	513	261	1539	CoherentMotion_C#v1	1	500
633	1	5	51	3	3	3	3	312	288	936	864	CoherentMotion_C#v1	1	500
1551	0	0	5	0	2	3	3	31	569	93	1707	CoherentMotion_C#v1	1	500
2652	0	1	14	2	3	3	3	87	513	261	1539	CoherentMotion_C#v1	1	500
700	1	6	61	3	3	3	3	368	232	1104	696	CoherentMotion_C#v1	1	500
810	1	7	70	1	1	3	3	424	176	1272	528	CoherentMotion_C#v1	1	500
1059	0	0	5	1	2	3	3	31	569	93	1707	CoherentMotion_C#v1	1	500
805	1	5	51	0	0	3	3	312	288	936	864	CoherentMotion_C#v1	1	500
887	1	0	5	1	1	3	3	31	569	93	1707	CoherentMotion_C#v1	1	500
849	1	5	51	1	1	3	3	312	288	936	864	CoherentMotion_C#v1	1	500
949	1	2	23	0	0	3	3	143	457	429	1371	CoherentMotion_C#v1	1	500
874	1	3	33	1	1	3	3	199	401	597	1203	CoherentMotion_C#v1	1	500
941	1	1	14	1	1	3	3	87	513	261	1539	CoherentMotion_C#v1	1	500
882	1	7	70	0	0	3	3	424	176	1272	528	CoherentMotion_C#v1	1	500
870	1	5	51	1	1	3	3	312	288	936	864	CoherentMotion_C#v1	1	500
985	1	3	33	1	1	3	3	199	401	597	1203	CoherentMotion_C#v1	1	500
999	1	3	33	1	1	3	3	199	401	597	1203	CoherentMotion_C#v1	1	500
965	1	5	51	0	0	3	3	312	288	936	864	CoherentMotion_C#v1	1	500
963	1	3	33	0	0	3	3	199	401	597	1203	CoherentMotion_C#v1	1	500
1058	0	2	23	3	1	3	3	143	457	429	1371	CoherentMotion_C#v1	1	500
771	1	3	33	0	0	3	3	199	401	597	1203	CoherentMotion_C#v1	1	500
781	1	5	51	1	1	3	3	312	288	936	864	CoherentMotion_C#v1	1	500
893	1	6	61	0	0	3	3	368	232	1104	696	CoherentMotion_C#v1	1	500
873	1	5	51	3	3	3	3	312	288	936	864	CoherentMotion_C#v1	1	500
924	0	5	51	3	1	3	3	312	288	936	864	CoherentMotion_C#v1	1	500
917	1	1	14	1	1	3	3	87	513	261	1539	CoherentMotion_C#v1	1	500
1052	1	3	33	1	1	3	3	199	401	597	1203	CoherentMotion_C#v1	1	500
972	0	0	5	1	0	3	3	31	569	93	1707	CoherentMotion_C#v1	1	500
875	1	2	23	1	1	3	3	143	457	429	1371	CoherentMotion_C#v1	1	500
813	1	5	51	0	0	3	3	312	288	936	864	CoherentMotion_C#v1	1	500
936	1	3	33	2	2	3	3	199	401	597	1203	CoherentMotion_C#v1	1	500
987	1	2	23	3	3	3	3	143	457	429	1371	CoherentMotion_C#v1	1	500
1291	1	1	14	1	1	3	3	87	513	261	1539	CoherentMotion_C#v1	1	500
1017	1	5	51	2	2	3	3	312	288	936	864	CoherentMotion_C#v1	1	500
836	1	0	5	0	0	3	3	31	569	93	1707	CoherentMotion_C#v1	1	500
1058	0	1	14	2	1	3	3	87	513	261	1539	CoherentMotion_C#v1	1	500
1017	1	4	42	3	3	3	3	256	344	768	1032	CoherentMotion_C#v1	1	500
1000	0	1	14	0	3	3	3	87	513	261	1539	CoherentMotion_C#v1	1	500
1238	0	0	5	3	1	3	3	31	569	93	1707	CoherentMotion_C#v1	1	500
1019	1	3	33	0	0	3	3	199	401	597	1203	CoherentMotion_C#v1	1	500
985	1	7	70	3	3	3	3	424	176	1272	528	CoherentMotion_C#v1	1	500
881	1	6	61	1	1	3	3	368	232	1104	696	CoherentMotion_C#v1	1	500
981	0	1	14	1	2	3	3	87	513	261	1539	CoherentMotion_C#v1	1	500
1015	0	0	5	1	0	3	3	31	569	93	1707	CoherentMotion_C#v1	1	500
857	1	5	51	1	1	3	3	312	288	936	864	CoherentMotion_C#v1	1	500
1562	0	3	33	2	3	3	3	199	401	597	1203	CoherentMotion_C#v1	1	500
928	1	5	51	3	3	3	3	312	288	936	864	CoherentMotion_C#v1	1	500
1036	1	6	61	3	3	3	3	368	232	1104	696	CoherentMotion_C#v1	1	500
1196	1	3	33	3	3	3	3	199	401	597	1203	CoherentMotion_C#v1	1	500
1177	0	2	23	1	3	3	3	143	457	429	1371	CoherentMotion_C#v1	1	500
994	1	6	61	0	0	3	3	368	232	1104	696	CoherentMotion_C#v1	1	500
1515	0	1	14	3	2	3	3	87	513	261	1539	CoherentMotion_C#v1	1	500
1021	1	7	70	2	2	3	3	424	176	1272	528	CoherentMotion_C#v1	1	500
932	1	5	51	3	3	3	3	312	288	936	864	CoherentMotion_C#v1	1	500
1153	0	2	23	3	1	3	3	143	457	429	1371	CoherentMotion_C#v1	1	500
1139	1	7	70	2	2	3	3	424	176	1272	528	CoherentMotion_C#v1	1	500
1074	0	1	14	2	0	3	3	87	513	261	1539	CoherentMotion_C#v1	1	500
1038	1	0	5	2	2	3	3	31	569	93	1707	CoherentMotion_C#v1	1	500
866	1	7	70	0	0	3	3	424	176	1272	528	CoherentMotion_C#v1	1	500
1025	0	2	23	0	3	3	3	143	457	429	1371	CoherentMotion_C#v1	1	500
1072	1	1	14	2	2	3	3	87	513	261	1539	CoherentMotion_C#v1	1	500
721	1	7	70	3	3	3	3	424	176	1272	528	CoherentMotion_C#v1	1	500
1127	1	4	42	3	3	3	3	256	344	768	1032	CoherentMotion_C#v1	1	500
1034	1	7	70	0	0	3	3	424	176	1272	528	CoherentMotion_C#v1	1	500
937	1	4	42	3	3	3	3	256	344	768	1032	CoherentMotion_C#v1	1	500
982	1	0	5	3	3	3	3	31	569	93	1707	CoherentMotion_C#v1	1	500
924	0	0	5	1	3	3	3	31	569	93	1707	CoherentMotion_C#v1	1	500
743	1	5	51	2	2	3	3	312	288	936	864	CoherentMotion_C#v1	1	500
626	1	1	14	0	0	3	3	87	513	261	1539	CoherentMotion_C#v1	1	500
645	0	3	33	0	1	3	3	199	401	597	1203	CoherentMotion_C#v1	1	500
778	1	0	5	0	0	3	3	31	569	93	1707	CoherentMotion_C#v1	1	500
972	1	6	61	0	0	3	3	368	232	1104	696	CoherentMotion_C#v1	1	500
1203	1	6	61	1	1	3	3	368	232	1104	696	CoherentMotion_C#v1	1	500
1254	1	3	33	1	1	3	3	199	401	597	1203	CoherentMotion_C#v1	1	500
1042	1	2	23	1	1	3	3	143	457	429	1371	CoherentMotion_C#v1	1	500
1034	1	4	42	2	2	3	3	256	344	768	1032	CoherentMotion_C#v1	1	500
1306	0	2	23	1	2	3	3	143	457	429	1371	CoherentMotion_C#v1	1	500
1058	1	3	33	1	1	3	3	199	401	597	1203	CoherentMotion_C#v1	1	500
1144	1	4	42	1	1	3	3	256	344	768	1032	CoherentMotion_C#v1	1	500
1098	1	0	5	1	1	3	3	31	569	93	1707	CoherentMotion_C#v1	1	500
1016	1	3	33	1	1	3	3	199	401	597	1203	CoherentMotion_C#v1	1	500
1115	0	2	23	3	1	3	3	143	457	429	1371	CoherentMotion_C#v1	1	500
958	1	3	33	0	0	3	3	199	401	597	1203	CoherentMotion_C#v1	1	500
1081	0	2	23	3	2	3	3	143	457	429	1371	CoherentMotion_C#v1	1	500
939	0	0	5	0	1	3	3	31	569	93	1707	CoherentMotion_C#v1	1	500
932	1	5	51	2	2	3	3	312	288	936	864	CoherentMotion_C#v1	1	500
1061	1	3	33	0	0	3	3	199	401	597	1203	CoherentMotion_C#v1	1	500
1080	1	6	61	2	2	3	3	368	232	1104	696	CoherentMotion_C#v1	1	500
981	1	6	61	0	0	3	3	368	232	1104	696	CoherentMotion_C#v1	1	500
1003	0	3	33	0	2	3	3	199	401	597	1203	CoherentMotion_C#v1	1	500
985	0	3	33	0	1	3	3	199	401	597	1203	CoherentMotion_C#v1	1	500
888	0	7	70	0	2	3	3	424	176	1272	528	CoherentMotion_C#v1	1	500
984	1	1	14	2	2	3	3	87	513	261	1539	CoherentMotion_C#v1	1	500
906	1	3	33	0	0	3	3	199	401	597	1203	CoherentMotion_C#v1	1	500
974	1	5	51	3	3	3	3	312	288	936	864	CoherentMotion_C#v1	1	500
875	1	4	42	1	1	3	3	256	344	768	1032	CoherentMotion_C#v1	1	500
1063	0	1	14	0	1	3	3	87	513	261	1539	CoherentMotion_C#v1	1	500
1247	1	1	14	3	3	3	3	87	513	261	1539	CoherentMotion_C#v1	1	500
1116	1	6	61	3	3	3	3	368	232	1104	696	CoherentMotion_C#v1	1	500
1069	1	6	61	2	2	3	3	368	232	1104	696	CoherentMotion_C#v1	1	500
1158	1	7	70	0	0	3	3	424	176	1272	528	CoherentMotion_C#v1	1	500
1126	1	5	51	3	3	3	3	312	288	936	864	CoherentMotion_C#v1	1	500
1098	0	5	51	3	1	3	3	312	288	936	864	CoherentMotion_C#v1	1	500
1020	0	0	5	0	1	3	3	31	569	93	1707	CoherentMotion_C#v1	1	500
967	0	1	14	3	2	3	3	87	513	261	1539	CoherentMotion_C#v1	1	500
927	1	7	70	3	3	3	3	424	176	1272	528	CoherentMotion_C#v1	1	500
1005	1	3	33	1	1	3	3	199	401	597	1203	CoherentMotion_C#v1	1	500
1084	1	1	14	1	1	3	3	87	513	261	1539	CoherentMotion_C#v1	1	500
1124	1	6	61	2	2	3	3	368	232	1104	696	CoherentMotion_C#v1	1	500
926	1	7	70	1	1	3	3	424	176	1272	528	CoherentMotion_C#v1	1	500
1187	1	2	23	3	3	3	3	143	457	429	1371	CoherentMotion_C#v1	1	500
1670	0	4	42	2	1	3	3	256	344	768	1032	CoherentMotion_C#v1	1	500
1444	0	0	5	3	2	3	3	31	569	93	1707	CoherentMotion_C#v1	1	500
1307	0	6	61	1	3	3	3	368	232	1104	696	CoherentMotion_C#v1	1	500
1135	1	7	70	0	0	3	3	424	176	1272	528	CoherentMotion_C#v1	1	500
1112	0	0	5	0	3	3	3	31	569	93	1707	CoherentMotion_C#v1	1	500
1114	1	1	14	1	1	3	3	87	513	261	1539	CoherentMotion_C#v1	1	500
1003	1	3	33	0	0	3	3	199	401	597	1203	CoherentMotion_C#v1	1	500
1230	0	0	5	0	1	3	3	31	569	93	1707	CoherentMotion_C#v1	1	500
1398	0	3	33	1	3	3	3	199	401	597	1203	CoherentMotion_C#v1	1	500
959	1	5	51	1	1	3	3	312	288	936	864	CoherentMotion_C#v1	1	500
1003	1	3	33	2	2	3	3	199	401	597	1203	CoherentMotion_C#v1	1	500
1259	1	5	51	0	0	3	3	312	288	936	864	CoherentMotion_C#v1	1	500
1201	0	3	33	2	1	3	3	199	401	597	1203	CoherentMotion_C#v1	1	500
1004	1	1	14	1	1	3	3	87	513	261	1539	CoherentMotion_C#v1	1	500
1002	1	7	70	3	3	3	3	424	176	1272	528	CoherentMotion_C#v1	1	500
1050	1	2	23	2	2	3	3	143	457	429	1371	CoherentMotion_C#v1	1	500
1051	1	5	51	2	2	3	3	312	288	936	864	CoherentMotion_C#v1	1	500
1042	1	5	51	1	1	3	3	312	288	936	864	CoherentMotion_C#v1	1	500
1057	1	7	70	2	2	3	3	424	176	1272	528	CoherentMotion_C#v1	1	500
1129	0	1	14	3	2	3	3	87	513	261	1539	CoherentMotion_C#v1	1	500
1178	1	7	70	2	2	3	3	424	176	1272	528	CoherentMotion_C#v1	1	500
1111	1	3	33	1	1	3	3	199	401	597	1203	CoherentMotion_C#v1	1	500
1063	1	5	51	2	2	3	3	312	288	936	864	CoherentMotion_C#v1	1	500
944	0	0	5	0	3	3	3	31	569	93	1707	CoherentMotion_C#v1	1	500
1293	1	2	23	1	1	3	3	143	457	429	1371	CoherentMotion_C#v1	1	500
1250	0	2	23	2	1	3	3	143	457	429	1371	CoherentMotion_C#v1	1	500
1215	0	2	23	1	2	3	3	143	457	429	1371	CoherentMotion_C#v1	1	500
1172	1	4	42	1	1	3	3	256	344	768	1032	CoherentMotion_C#v1	1	500
1093	1	7	70	1	1	3	3	424	176	1272	528	CoherentMotion_C#v1	1	500
1112	1	0	5	1	1	3	3	31	569	93	1707	CoherentMotion_C#v1	1	500
1128	1	4	42	2	2	3	3	256	344	768	1032	CoherentMotion_C#v1	1	500
1204	1	2	23	0	0	3	3	143	457	429	1371	CoherentMotion_C#v1	1	500
1173	0	1	14	0	3	3	3	87	513	261	1539	CoherentMotion_C#v1	1	500
1241	1	4	42	1	1	3	3	256	344	768	1032	CoherentMotion_C#v1	1	500
1229	1	2	23	1	1	3	3	143	457	429	1371	CoherentMotion_C#v1	1	500
1098	1	6	61	2	2	3	3	368	232	1104	696	CoherentMotion_C#v1	1	500
1005	0	3	33	2	1	3	3	199	401	597	1203	CoherentMotion_C#v1	1	500
1234	1	0	5	3	3	3	3	31	569	93	1707	CoherentMotion_C#v1	1	500
1311	0	0	5	1	3	3	3	31	569	93	1707	CoherentMotion_C#v1	1	500
1036	1	7	70	3	3	3	3	424	176	1272	528	CoherentMotion_C#v1	1	500
1068	0	4	42	3	1	3	3	256	344	768	1032	CoherentMotion_C#v1	1	500
1020	1	7	70	2	2	3	3	424	176	1272	528	CoherentMotion_C#v1	1	500
1051	1	4	42	3	3	3	3	256	344	768	1032	CoherentMotion_C#v1	1	500
1675	0	2	23	0	2	3	3	143	457	429	1371	CoherentMotion_C#v1	1	500
957	1	7	70	2	2	3	3	424	176	1272	528	CoherentMotion_C#v1	1	500
970	1	1	14	3	3	3	3	87	513	261	1539	CoherentMotion_C#v1	1	500
1079	1	5	51	2	2	3	3	312	288	936	864	CoherentMotion_C#v1	1	500
1152	1	7	70	0	0	3	3	424	176	1272	528	CoherentMotion_C#v1	1	500
1034	1	4	42	0	0	3	3	256	344	768	1032	CoherentMotion_C#v1	1	500
1217	1	3	33	0	0	3	3	199	401	597	1203	CoherentMotion_C#v1	1	500
954	1	4	42	0	0	3	3	256	344	768	1032	CoherentMotion_C#v1	1	500
1019	1	7	70	0	0	3	3	424	176	1272	528	CoherentMotion_C#v1	1	500
792	1	6	61	3	3	3	3	368	232	1104	696	CoherentMotion_C#v1	1	500
867	0	7	70	0	2	3	3	424	176	1272	528	CoherentMotion_C#v1	1	500
998	0	0	5	1	0	3	3	31	569	93	1707	CoherentMotion_C#v1	1	500
564	1	6	61	3	3	3	3	368	232	1104	696	CoherentMotion_C#v1	1	500
1304	0	2	23	0	3	3	3	143	457	429	1371	CoherentMotion_C#v1	1	500
2046	1	3	33	0	0	3	3	199	401	597	1203	CoherentMotion_C#v1	1	500
712	1	5	51	3	3	3	3	312	288	936	864	CoherentMotion_C#v1	1	500
848	1	7	70	2	2	3	3	424	176	1272	528	CoherentMotion_C#v1	1	500
1019	1	5	51	1	1	3	3	312	288	936	864	CoherentMotion_C#v1	1	500
906	1	6	61	3	3	3	3	368	232	1104	696	CoherentMotion_C#v1	1	500
925	1	6	61	3	3	3	3	368	232	1104	696	CoherentMotion_C#v1	1	500
1051	0	0	5	1	0	3	3	31	569	93	1707	CoherentMotion_C#v1	1	500
955	1	4	42	2	2	3	3	256	344	768	1032	CoherentMotion_C#v1	1	500
926	1	4	42	3	3	3	3	256	344	768	1032	CoherentMotion_C#v1	1	500
997	0	4	42	3	1	3	3	256	344	768	1032	CoherentMotion_C#v1	1	500
1068	0	1	14	1	2	3	3	87	513	261	1539	CoherentMotion_C#v1	1	500
1173	1	4	42	1	1	3	3	256	344	768	1032	CoherentMotion_C#v1	1	500
1183	1	6	61	0	0	3	3	368	232	1104	696	CoherentMotion_C#v1	1	500
1099	1	5	51	2	2	3	3	312	288	936	864	CoherentMotion_C#v1	1	500
1004	1	3	33	2	2	3	3	199	401	597	1203	CoherentMotion_C#v1	1	500
1004	1	4	42	0	0	3	3	256	344	768	1032	CoherentMotion_C#v1	1	500
923	1	6	61	3	3	3	3	368	232	1104	696	CoherentMotion_C#v1	1	500
1078	0	0	5	2	3	3	3	31	569	93	1707	CoherentMotion_C#v1	1	500
982	1	6	61	2	2	3	3	368	232	1104	696	CoherentMotion_C#v1	1	500
1085	1	4	42	2	2	3	3	256	344	768	1032	CoherentMotion_C#v1	1	500
975	1	5	51	3	3	3	3	312	288	936	864	CoherentMotion_C#v1	1	500
1073	1	4	42	0	0	3	3	256	344	768	1032	CoherentMotion_C#v1	1	500
1052	1	2	23	3	3	3	3	143	457	429	1371	CoherentMotion_C#v1	1	500
1348	1	0	5	2	2	3	3	31	569	93	1707	CoherentMotion_C#v1	1	500
1020	1	6	61	1	1	3	3	368	232	1104	696	CoherentMotion_C#v1	1	500
1049	1	3	33	2	2	3	3	199	401	597	1203	CoherentMotion_C#v1	1	500
1156	1	7	70	2	2	3	3	424	176	1272	528	CoherentMotion_C#v1	1	500
1134	1	6	61	2	2	3	3	368	232	1104	696	CoherentMotion_C#v1	1	500
1015	1	6	61	0	0	3	3	368	232	1104	696	CoherentMotion_C#v1	1	500
1007	1	2	23	2	2	3	3	143	457	429	1371	CoherentMotion_C#v1	1	500
977	1	4	42	3	3	3	3	256	344	768	1032	CoherentMotion_C#v1	1	500
1127	0	2	23	2	1	3	3	143	457	429	1371	CoherentMotion_C#v1	1	500
1145	1	2	23	0	0	3	3	143	457	429	1371	CoherentMotion_C#v1	1	500
879	1	3	33	2	2	3	3	199	401	597	1203	CoherentMotion_C#v1	1	500
1191	1	5	51	1	1	3	3	312	288	936	864	CoherentMotion_C#v1	1	500
1221	0	3	33	3	1	3	3	199	401	597	1203	CoherentMotion_C#v1	1	500
980	1	6	61	1	1	3	3	368	232	1104	696	CoherentMotion_C#v1	1	500
1161	0	1	14	2	0	3	3	87	513	261	1539	CoherentMotion_C#v1	1	500
1244	0	0	5	3	2	3	3	31	569	93	1707	CoherentMotion_C#v1	1	500
1063	0	0	5	0	3	3	3	31	569	93	1707	CoherentMotion_C#v1	1	500
1232	0	1	14	1	2	3	3	87	513	261	1539	CoherentMotion_C#v1	1	500
957	0	1	14	2	1	3	3	87	513	261	1539	CoherentMotion_C#v1	1	500
994	1	0	5	0	0	3	3	31	569	93	1707	CoherentMotion_C#v1	1	500
1006	1	5	51	2	2	3	3	312	288	936	864	CoherentMotion_C#v1	1	500
1056	1	5	51	1	1	3	3	312	288	936	864	CoherentMotion_C#v1	1	500
1136	1	4	42	0	0	3	3	256	344	768	1032	CoherentMotion_C#v1	1	500
1130	0	3	33	0	3	3	3	199	401	597	1203	CoherentMotion_C#v1	1	500
1009	1	7	70	3	3	3	3	424	176	1272	528	CoherentMotion_C#v1	1	500
1195	1	7	70	0	0	3	3	424	176	1272	528	CoherentMotion_C#v1	1	500
1058	1	2	23	2	2	3	3	143	457	429	1371	CoherentMotion_C#v1	1	500
1202	0	1	14	3	0	3	3	87	513	261	1539	CoherentMotion_C#v1	1	500
1034	1	4	42	2	2	3	3	256	344	768	1032	CoherentMotion_C#v1	1	500
1039	1	2	23	3	3	3	3	143	457	429	1371	CoherentMotion_C#v1	1	500
999	1	4	42	2	2	3	3	256	344	768	1032	CoherentMotion_C#v1	1	500
934	0	1	14	0	1	3	3	87	513	261	1539	CoherentMotion_C#v1	1	500
947	1	4	42	3	3	3	3	256	344	768	1032	CoherentMotion_C#v1	1	500
919	1	4	42	0	0	3	3	256	344	768	1032	CoherentMotion_C#v1	1	500
1020	1	5	51	2	2	3	3	312	288	936	864	CoherentMotion_C#v1	1	500
972	1	4	42	3	3	3	3	256	344	768	1032	CoherentMotion_C#v1	1	500
952	1	1	14	1	1	3	3	87	513	261	1539	CoherentMotion_C#v1	1	500
1039	1	3	33	0	0	3	3	199	401	597	1203	CoherentMotion_C#v1	1	500
982	1	6	61	3	3	3	3	368	232	1104	696	CoherentMotion_C#v1	1	500
988	1	3	33	3	3	3	3	199	401	597	1203	CoherentMotion_C#v1	1	500
952	1	1	14	3	3	3	3	87	513	261	1539	CoherentMotion_C#v1	1	500
983	1	7	70	1	1	3	3	424	176	1272	528	CoherentMotion_C#v1	1	500
886	1	1	14	2	2	3	3	87	513	261	1539	CoherentMotion_C#v1	1	500
945	1	2	23	3	3	3	3	143	457	429	1371	CoherentMotion_C#v1	1	500
876	1	2	23	1	1	3	3	143	457	429	1371	CoherentMotion_C#v1	1	500
963	0	1	14	2	3	3	3	87	513	261	1539	CoherentMotion_C#v1	1	500
976	1	4	42	1	1	3	3	256	344	768	1032	CoherentMotion_C#v1	1	500
814	1	5	51	3	3	3	3	312	288	936	864	CoherentMotion_C#v1	1	500
959	1	3	33	1	1	3	3	199	401	597	1203	CoherentMotion_C#v1	1	500
1067	0	0	5	3	0	3	3	31	569	93	1707	CoherentMotion_C#v1	1	500
893	1	5	51	3	3	3	3	312	288	936	864	CoherentMotion_C#v1	1	500
970	1	6	61	1	1	3	3	368	232	1104	696	CoherentMotion_C#v1	1	500
870	1	5	51	1	1	3	3	312	288	936	864	CoherentMotion_C#v1	1	500
1007	1	6	61	3	3	3	3	368	232	1104	696	CoherentMotion_C#v1	1	500
904	1	6	61	2	2	3	3	368	232	1104	696	CoherentMotion_C#v1	1	500
987	1	6	61	0	0	3	3	368	232	1104	696	CoherentMotion_C#v1	1	500
945	0	3	33	2	1	3	3	199	401	597	1203	CoherentMotion_C#v1	1	500
860	1	3	33	2	2	3	3	199	401	597	1203	CoherentMotion_C#v1	1	500
922	1	1	14	0	0	3	3	87	513	261	1539	CoherentMotion_C#v1	1	500
894	1	3	33	3	3	3	3	199	401	597	1203	CoherentMotion_C#v1	1	500
1082	1	1	14	3	3	3	3	87	513	261	1539	CoherentMotion_C#v1	1	500
948	1	7	70	2	2	3	3	424	176	1272	528	CoherentMotion_C#v1	1	500
953	1	6	61	3	3	3	3	368	232	1104	696	CoherentMotion_C#v1	1	500
958	1	2	23	2	2	3	3	143	457	429	1371	CoherentMotion_C#v1	1	500
1051	1	4	42	0	0	3	3	256	344	768	1032	CoherentMotion_C#v1	1	500
979	0	0	5	1	3	3	3	31	569	93	1707	CoherentMotion_C#v1	1	500
1021	0	0	5	0	2	3	3	31	569	93	1707	CoherentMotion_C#v1	1	500
980	1	3	33	2	2	3	3	199	401	597	1203	CoherentMotion_C#v1	1	500
792	1	7	70	0	0	3	3	424	176	1272	528	CoherentMotion_C#v1	1	500
918	1	3	33	3	3	3	3	199	401	597	1203	CoherentMotion_C#v1	1	500
1004	0	2	23	3	1	3	3	143	457	429	1371	CoherentMotion_C#v1	1	500
882	1	0	5	2	2	3	3	31	569	93	1707	CoherentMotion_C#v1	1	500
1091	1	0	5	0	0	3	3	31	569	93	1707	CoherentMotion_C#v1	1	500
1000	1	4	42	0	0	3	3	256	344	768	1032	CoherentMotion_C#v1	1	500
941	0	1	14	1	3	3	3	87	513	261	1539	CoherentMotion_C#v1	1	500
890	0	0	5	2	1	3	3	31	569	93	1707	CoherentMotion_C#v1	1	500
933	1	1	14	2	2	3	3	87	513	261	1539	CoherentMotion_C#v1	1	500
1155	1	7	70	2	2	3	3	424	176	1272	528	CoherentMotion_C#v1	1	500
1085	1	4	42	2	2	3	3	256	344	768	1032	CoherentMotion_C#v1	1	500
896	1	4	42	1	1	3	3	256	344	768	1032	CoherentMotion_C#v1	1	500
855	0	2	23	0	2	3	3	143	457	429	1371	CoherentMotion_C#v1	1	500
861	1	4	42	3	3	3	3	256	344	768	1032	CoherentMotion_C#v1	1	500
831	1	6	61	2	2	3	3	368	232	1104	696	CoherentMotion_C#v1	1	500
1130	1	0	5	1	1	3	3	31	569	93	1707	CoherentMotion_C#v1	1	500
796	0	2	23	0	2	3	3	143	457	429	1371	CoherentMotion_C#v1	1	500
878	1	6	61	2	2	3	3	368	232	1104	696	CoherentMotion_C#v1	1	500
729	1	6	61	2	2	3	3	368	232	1104	696	CoherentMotion_C#v1	1	500
785	1	3	33	3	3	3	3	199	401	597	1203	CoherentMotion_C#v1	1	500
718	1	5	51	2	2	3	3	312	288	936	864	CoherentMotion_C#v1	1	500
682	1	5	51	1	1	3	3	312	288	936	864	CoherentMotion_C#v1	1	500
760	1	6	61	0	0	3	3	368	232	1104	696	CoherentMotion_C#v1	1	500
874	1	2	23	1	1	3	3	143	457	429	1371	CoherentMotion_C#v1	1	500
834	1	6	61	3	3	3	3	368	232	1104	696	CoherentMotion_C#v1	1	500
878	1	7	70	0	0	3	3	424	176	1272	528	CoherentMotion_C#v1	1	500
817	1	7	70	1	1	3	3	424	176	1272	528	CoherentMotion_C#v1	1	500
667	1	5	51	1	1	3	3	312	288	936	864	CoherentMotion_C#v1	1	500
696	1	5	51	3	3	3	3	312	288	936	864	CoherentMotion_C#v1	1	500
767	0	0	5	1	2	3	3	31	569	93	1707	CoherentMotion_C#v1	1	500
800	1	4	42	2	2	3	3	256	344	768	1032	CoherentMotion_C#v1	1	500
746	1	3	33	0	0	3	3	199	401	597	1203	CoherentMotion_C#v1	1	500
666	1	7	70	3	3	3	3	424	176	1272	528	CoherentMotion_C#v1	1	500
1089	1	2	23	2	2	3	3	143	457	429	1371	CoherentMotion_C#v1	1	500
857	1	3	33	1	1	3	3	199	401	597	1203	CoherentMotion_C#v1	1	500
971	1	1	14	2	2	3	3	87	513	261	1539	CoherentMotion_C#v1	1	500
937	1	6	61	3	3	3	3	368	232	1104	696	CoherentMotion_C#v1	1	500
934	1	6	61	1	1	3	3	368	232	1104	696	CoherentMotion_C#v1	1	500
674	1	5	51	2	2	3	3	312	288	936	864	CoherentMotion_C#v1	1	500
768	1	1	14	0	0	3	3	87	513	261	1539	CoherentMotion_C#v1	1	500
706	1	7	70	1	1	3	3	424	176	1272	528	CoherentMotion_C#v1	1	500
914	1	2	23	3	3	3	3	143	457	429	1371	CoherentMotion_C#v1	1	500
910	1	4	42	0	0	3	3	256	344	768	1032	CoherentMotion_C#v1	1	500
970	0	1	14	0	1	3	3	87	513	261	1539	CoherentMotion_C#v1	1	500
928	0	0	5	2	1	3	3	31	569	93	1707	CoherentMotion_C#v1	1	500
893	1	2	23	2	2	3	3	143	457	429	1371	CoherentMotion_C#v1	1	500
984	1	0	5	0	0	3	3	31	569	93	1707	CoherentMotion_C#v1	1	500
926	0	2	23	3	2	3	3	143	457	429	1371	CoherentMotion_C#v1	1	500
1306	1	3	33	1	1	3	3	199	401	597	1203	CoherentMotion_C#v1	1	500
832	0	2	23	0	3	3	3	143	457	429	1371	CoherentMotion_C#v1	1	500
899	1	1	14	2	2	3	3	87	513	261	1539	CoherentMotion_C#v1	1	500
972	1	4	42	0	0	3	3	256	344	768	1032	CoherentMotion_C#v1	1	500
716	1	4	42	1	1	3	3	256	344	768	1032	CoherentMotion_C#v1	1	500
758	1	6	61	3	3	3	3	368	232	1104	696	CoherentMotion_C#v1	1	500
796	0	0	5	2	1	3	3	31	569	93	1707	CoherentMotion_C#v1	1	500
718	1	7	70	2	2	3	3	424	176	1272	528	CoherentMotion_C#v1	1	500
814	0	0	5	2	3	3	3	31	569	93	1707	CoherentMotion_C#v1	1	500
919	1	0	5	1	1	3	3	31	569	93	1707	CoherentMotion_C#v1	1	500
956	0	1	14	0	2	3	3	87	513	261	1539	CoherentMotion_C#v1	1	500
906	1	4	42	0	0	3	3	256	344	768	1032	CoherentMotion_C#v1	1	500
