# Supplementary material for: The Leuven Embedded Figures Test (L-EFT): measuring perception, intelligence or executive function?
Source: PeerJ. 2018 Mar 26;6:e4524. doi: 10.7717/peerj.4524 (PMC5875396; doi:10.7717/peerj.4524)
Supplement: Supplemental Information 9 [file peerj-06-4524-s009.zip › Study 1/CoherentMotion/122980CoherentMotion.csv]

ReactionTime	Accuracy	CoherenceLevel	CoherenceValue	StimDirection	RespDirection	G_MeanCoherentSpeed	G_MeanRandomSpeed	TotalCoherent	TotalRandom	TotalCoherentSpeed	TotalRandomSpeed	TestID	MainPrac	MotionDuration
2799	0	3	33	2	3	3	3	199	401	597	1203	CoherentMotion_C#v1	0	1000
1107	0	1	14	3	0	3	3	87	513	261	1539	CoherentMotion_C#v1	0	1000
3004	0	3	33	1	2	3	3	199	401	597	1203	CoherentMotion_C#v1	0	1000
1477	1	2	23	1	1	3	3	143	457	429	1371	CoherentMotion_C#v1	0	1000
1089	1	7	70	0	0	3	3	424	176	1272	528	CoherentMotion_C#v1	0	1000
2265	1	6	61	0	0	3	3	368	232	1104	696	CoherentMotion_C#v1	0	1000
3343	1	5	51	1	1	3	3	312	288	936	864	CoherentMotion_C#v1	0	1000
2667	0	1	14	2	3	3	3	87	513	261	1539	CoherentMotion_C#v1	0	1000
1804	1	2	23	3	3	3	3	143	457	429	1371	CoherentMotion_C#v1	0	1000
1051	1	4	42	0	0	3	3	256	344	768	1032	CoherentMotion_C#v1	0	1000
1779	1	3	33	0	0	3	3	199	401	597	1203	CoherentMotion_C#v1	0	1000
1553	1	4	42	2	2	3	3	256	344	768	1032	CoherentMotion_C#v1	0	1000
1261	0	3	33	3	1	3	3	199	401	597	1203	CoherentMotion_C#v1	0	1000
1428	1	5	51	0	0	3	3	312	288	936	864	CoherentMotion_C#v1	0	1000
1278	1	4	42	1	1	3	3	256	344	768	1032	CoherentMotion_C#v1	0	1000
1467	0	2	23	1	0	3	3	143	457	429	1371	CoherentMotion_C#v1	0	1000
1092	1	2	23	3	3	3	3	143	457	429	1371	CoherentMotion_C#v1	0	1000
1463	1	7	70	1	1	3	3	424	176	1272	528	CoherentMotion_C#v1	0	1000
1648	0	1	14	0	1	3	3	87	513	261	1539	CoherentMotion_C#v1	0	1000
1463	1	4	42	3	3	3	3	256	344	768	1032	CoherentMotion_C#v1	0	1000
1836	1	5	51	3	3	3	3	312	288	936	864	CoherentMotion_C#v1	0	1000
1394	1	7	70	2	2	3	3	424	176	1272	528	CoherentMotion_C#v1	0	1000
1673	1	4	42	3	3	3	3	256	344	768	1032	CoherentMotion_C#v1	0	1000
1400	1	7	70	2	2	3	3	424	176	1272	528	CoherentMotion_C#v1	0	1000
1510	1	5	51	1	1	3	3	312	288	936	864	CoherentMotion_C#v1	0	1000
1565	0	1	14	2	3	3	3	87	513	261	1539	CoherentMotion_C#v1	0	1000
1027	1	4	42	0	0	3	3	256	344	768	1032	CoherentMotion_C#v1	0	1000
2258	1	4	42	0	0	3	3	256	344	768	1032	CoherentMotion_C#v1	0	1000
1458	1	6	61	1	1	3	3	368	232	1104	696	CoherentMotion_C#v1	0	1000
1371	0	1	14	2	0	3	3	87	513	261	1539	CoherentMotion_C#v1	0	1000
1411	1	7	70	0	0	3	3	424	176	1272	528	CoherentMotion_C#v1	0	1000
1024	1	5	51	0	0	3	3	312	288	936	864	CoherentMotion_C#v1	0	1000
1275	1	0	5	3	3	3	3	31	569	93	1707	CoherentMotion_C#v1	0	1000
1297	0	5	51	0	2	3	3	312	288	936	864	CoherentMotion_C#v1	0	1000
1367	1	5	51	0	0	3	3	312	288	936	864	CoherentMotion_C#v1	0	1000
1231	0	1	14	3	0	3	3	87	513	261	1539	CoherentMotion_C#v1	0	1000
1482	1	7	70	0	0	3	3	424	176	1272	528	CoherentMotion_C#v1	0	1000
1358	1	7	70	1	1	3	3	424	176	1272	528	CoherentMotion_C#v1	0	1000
1358	1	7	70	3	3	3	3	424	176	1272	528	CoherentMotion_C#v1	0	1000
1518	0	2	23	3	0	3	3	143	457	429	1371	CoherentMotion_C#v1	0	1000
1466	0	0	5	0	2	3	3	31	569	93	1707	CoherentMotion_C#v1	0	1000
1315	1	6	61	2	2	3	3	368	232	1104	696	CoherentMotion_C#v1	0	1000
1306	1	6	61	0	0	3	3	368	232	1104	696	CoherentMotion_C#v1	0	1000
1471	1	0	5	2	2	3	3	31	569	93	1707	CoherentMotion_C#v1	0	1000
1116	1	3	33	0	0	3	3	199	401	597	1203	CoherentMotion_C#v1	0	1000
1077	1	7	70	0	0	3	3	424	176	1272	528	CoherentMotion_C#v1	0	1000
1302	1	6	61	3	3	3	3	368	232	1104	696	CoherentMotion_C#v1	0	1000
1283	1	7	70	3	3	3	3	424	176	1272	528	CoherentMotion_C#v1	0	1000
1457	0	1	14	3	1	3	3	87	513	261	1539	CoherentMotion_C#v1	0	1000
1324	1	5	51	3	3	3	3	312	288	936	864	CoherentMotion_C#v1	0	1000
1306	0	0	5	1	3	3	3	31	569	93	1707	CoherentMotion_C#v1	0	1000
1223	0	0	5	1	3	3	3	31	569	93	1707	CoherentMotion_C#v1	0	1000
1310	1	4	42	1	1	3	3	256	344	768	1032	CoherentMotion_C#v1	0	1000
1325	1	3	33	0	0	3	3	199	401	597	1203	CoherentMotion_C#v1	0	1000
1147	1	6	61	3	3	3	3	368	232	1104	696	CoherentMotion_C#v1	0	1000
1094	1	2	23	1	1	3	3	143	457	429	1371	CoherentMotion_C#v1	0	1000
1895	1	4	42	1	1	3	3	256	344	768	1032	CoherentMotion_C#v1	0	1000
1372	0	2	23	1	0	3	3	143	457	429	1371	CoherentMotion_C#v1	0	1000
1507	1	2	23	3	3	3	3	143	457	429	1371	CoherentMotion_C#v1	0	1000
1127	1	4	42	0	0	3	3	256	344	768	1032	CoherentMotion_C#v1	0	1000
1213	1	2	23	3	3	3	3	143	457	429	1371	CoherentMotion_C#v1	0	1000
1390	1	7	70	2	2	3	3	424	176	1272	528	CoherentMotion_C#v1	0	1000
1219	1	2	23	1	1	3	3	143	457	429	1371	CoherentMotion_C#v1	0	1000
1259	1	6	61	2	2	3	3	368	232	1104	696	CoherentMotion_C#v1	0	1000
1232	0	1	14	2	0	3	3	87	513	261	1539	CoherentMotion_C#v1	0	1000
1139	1	3	33	2	2	3	3	199	401	597	1203	CoherentMotion_C#v1	0	1000
1166	1	5	51	3	3	3	3	312	288	936	864	CoherentMotion_C#v1	0	1000
1352	1	3	33	0	0	3	3	199	401	597	1203	CoherentMotion_C#v1	0	1000
1097	0	0	5	2	0	3	3	31	569	93	1707	CoherentMotion_C#v1	0	1000
2307	1	5	51	2	2	3	3	312	288	936	864	CoherentMotion_C#v1	0	1000
1059	1	4	42	0	0	3	3	256	344	768	1032	CoherentMotion_C#v1	0	1000
1419	1	7	70	3	3	3	3	424	176	1272	528	CoherentMotion_C#v1	0	1000
5019	1	6	61	0	0	3	3	368	232	1104	696	CoherentMotion_C#v1	0	1000
1442	1	6	61	2	2	3	3	368	232	1104	696	CoherentMotion_C#v1	0	1000
1555	1	4	42	1	1	3	3	256	344	768	1032	CoherentMotion_C#v1	0	1000
1330	1	3	33	1	1	3	3	199	401	597	1203	CoherentMotion_C#v1	0	1000
1145	1	6	61	3	3	3	3	368	232	1104	696	CoherentMotion_C#v1	0	1000
1026	1	1	14	0	0	3	3	87	513	261	1539	CoherentMotion_C#v1	0	1000
1170	1	5	51	2	2	3	3	312	288	936	864	CoherentMotion_C#v1	0	1000
1148	1	3	33	0	0	3	3	199	401	597	1203	CoherentMotion_C#v1	0	1000
1045	0	0	5	2	0	3	3	31	569	93	1707	CoherentMotion_C#v1	1	500
1101	1	5	51	2	2	3	3	312	288	936	864	CoherentMotion_C#v1	1	500
957	1	4	42	1	1	3	3	256	344	768	1032	CoherentMotion_C#v1	1	500
837	1	6	61	2	2	3	3	368	232	1104	696	CoherentMotion_C#v1	1	500
742	1	6	61	1	1	3	3	368	232	1104	696	CoherentMotion_C#v1	1	500
814	1	4	42	0	0	3	3	256	344	768	1032	CoherentMotion_C#v1	1	500
701	1	3	33	1	1	3	3	199	401	597	1203	CoherentMotion_C#v1	1	500
716	1	5	51	2	2	3	3	312	288	936	864	CoherentMotion_C#v1	1	500
701	1	7	70	1	1	3	3	424	176	1272	528	CoherentMotion_C#v1	1	500
1153	0	2	23	3	0	3	3	143	457	429	1371	CoherentMotion_C#v1	1	500
607	1	4	42	1	1	3	3	256	344	768	1032	CoherentMotion_C#v1	1	500
956	0	1	14	0	2	3	3	87	513	261	1539	CoherentMotion_C#v1	1	500
741	0	0	5	1	0	3	3	31	569	93	1707	CoherentMotion_C#v1	1	500
810	1	6	61	2	2	3	3	368	232	1104	696	CoherentMotion_C#v1	1	500
780	1	7	70	0	0	3	3	424	176	1272	528	CoherentMotion_C#v1	1	500
721	1	4	42	0	0	3	3	256	344	768	1032	CoherentMotion_C#v1	1	500
612	1	5	51	1	1	3	3	312	288	936	864	CoherentMotion_C#v1	1	500
665	0	2	23	0	3	3	3	143	457	429	1371	CoherentMotion_C#v1	1	500
813	0	1	14	3	0	3	3	87	513	261	1539	CoherentMotion_C#v1	1	500
814	0	3	33	3	2	3	3	199	401	597	1203	CoherentMotion_C#v1	1	500
984	1	2	23	0	0	3	3	143	457	429	1371	CoherentMotion_C#v1	1	500
775	1	7	70	3	3	3	3	424	176	1272	528	CoherentMotion_C#v1	1	500
673	1	6	61	0	0	3	3	368	232	1104	696	CoherentMotion_C#v1	1	500
1037	0	2	23	0	1	3	3	143	457	429	1371	CoherentMotion_C#v1	1	500
1029	0	1	14	3	0	3	3	87	513	261	1539	CoherentMotion_C#v1	1	500
821	1	4	42	1	1	3	3	256	344	768	1032	CoherentMotion_C#v1	1	500
848	1	4	42	0	0	3	3	256	344	768	1032	CoherentMotion_C#v1	1	500
619	1	3	33	0	0	3	3	199	401	597	1203	CoherentMotion_C#v1	1	500
703	1	4	42	3	3	3	3	256	344	768	1032	CoherentMotion_C#v1	1	500
909	0	2	23	3	1	3	3	143	457	429	1371	CoherentMotion_C#v1	1	500
822	0	1	14	1	0	3	3	87	513	261	1539	CoherentMotion_C#v1	1	500
1852	0	2	23	1	3	3	3	143	457	429	1371	CoherentMotion_C#v1	1	500
752	1	0	5	0	0	3	3	31	569	93	1707	CoherentMotion_C#v1	1	500
696	0	0	5	2	0	3	3	31	569	93	1707	CoherentMotion_C#v1	1	500
984	0	1	14	0	2	3	3	87	513	261	1539	CoherentMotion_C#v1	1	500
735	1	4	42	0	0	3	3	256	344	768	1032	CoherentMotion_C#v1	1	500
838	0	3	33	2	0	3	3	199	401	597	1203	CoherentMotion_C#v1	1	500
728	1	2	23	1	1	3	3	143	457	429	1371	CoherentMotion_C#v1	1	500
727	1	6	61	0	0	3	3	368	232	1104	696	CoherentMotion_C#v1	1	500
799	0	1	14	3	0	3	3	87	513	261	1539	CoherentMotion_C#v1	1	500
896	1	1	14	3	3	3	3	87	513	261	1539	CoherentMotion_C#v1	1	500
933	0	0	5	3	1	3	3	31	569	93	1707	CoherentMotion_C#v1	1	500
802	1	2	23	1	1	3	3	143	457	429	1371	CoherentMotion_C#v1	1	500
1056	1	3	33	2	2	3	3	199	401	597	1203	CoherentMotion_C#v1	1	500
764	1	5	51	0	0	3	3	312	288	936	864	CoherentMotion_C#v1	1	500
957	1	4	42	1	1	3	3	256	344	768	1032	CoherentMotion_C#v1	1	500
737	1	7	70	0	0	3	3	424	176	1272	528	CoherentMotion_C#v1	1	500
706	0	4	42	2	0	3	3	256	344	768	1032	CoherentMotion_C#v1	1	500
1289	1	4	42	2	2	3	3	256	344	768	1032	CoherentMotion_C#v1	1	500
831	1	5	51	0	0	3	3	312	288	936	864	CoherentMotion_C#v1	1	500
713	1	3	33	1	1	3	3	199	401	597	1203	CoherentMotion_C#v1	1	500
741	1	2	23	3	3	3	3	143	457	429	1371	CoherentMotion_C#v1	1	500
1029	0	1	14	2	0	3	3	87	513	261	1539	CoherentMotion_C#v1	1	500
760	1	3	33	0	0	3	3	199	401	597	1203	CoherentMotion_C#v1	1	500
761	1	7	70	2	2	3	3	424	176	1272	528	CoherentMotion_C#v1	1	500
1296	0	3	33	2	0	3	3	199	401	597	1203	CoherentMotion_C#v1	1	500
670	1	6	61	3	3	3	3	368	232	1104	696	CoherentMotion_C#v1	1	500
626	1	7	70	0	0	3	3	424	176	1272	528	CoherentMotion_C#v1	1	500
995	0	0	5	2	0	3	3	31	569	93	1707	CoherentMotion_C#v1	1	500
712	0	2	23	2	3	3	3	143	457	429	1371	CoherentMotion_C#v1	1	500
657	1	2	23	2	2	3	3	143	457	429	1371	CoherentMotion_C#v1	1	500
846	1	1	14	2	2	3	3	87	513	261	1539	CoherentMotion_C#v1	1	500
745	1	4	42	2	2	3	3	256	344	768	1032	CoherentMotion_C#v1	1	500
745	1	3	33	3	3	3	3	199	401	597	1203	CoherentMotion_C#v1	1	500
673	0	0	5	0	2	3	3	31	569	93	1707	CoherentMotion_C#v1	1	500
677	1	1	14	3	3	3	3	87	513	261	1539	CoherentMotion_C#v1	1	500
637	1	7	70	1	1	3	3	424	176	1272	528	CoherentMotion_C#v1	1	500
842	1	2	23	0	0	3	3	143	457	429	1371	CoherentMotion_C#v1	1	500
1621	0	1	14	1	0	3	3	87	513	261	1539	CoherentMotion_C#v1	1	500
787	1	6	61	2	2	3	3	368	232	1104	696	CoherentMotion_C#v1	1	500
965	1	5	51	2	2	3	3	312	288	936	864	CoherentMotion_C#v1	1	500
1297	0	0	5	0	1	3	3	31	569	93	1707	CoherentMotion_C#v1	1	500
1122	1	7	70	0	0	3	3	424	176	1272	528	CoherentMotion_C#v1	1	500
867	1	4	42	0	0	3	3	256	344	768	1032	CoherentMotion_C#v1	1	500
1253	0	0	5	0	3	3	3	31	569	93	1707	CoherentMotion_C#v1	1	500
674	1	1	14	0	0	3	3	87	513	261	1539	CoherentMotion_C#v1	1	500
856	1	4	42	2	2	3	3	256	344	768	1032	CoherentMotion_C#v1	1	500
620	1	5	51	1	1	3	3	312	288	936	864	CoherentMotion_C#v1	1	500
806	1	0	5	0	0	3	3	31	569	93	1707	CoherentMotion_C#v1	1	500
697	1	3	33	3	3	3	3	199	401	597	1203	CoherentMotion_C#v1	1	500
745	1	2	23	1	1	3	3	143	457	429	1371	CoherentMotion_C#v1	1	500
729	0	1	14	1	2	3	3	87	513	261	1539	CoherentMotion_C#v1	1	500
649	1	4	42	0	0	3	3	256	344	768	1032	CoherentMotion_C#v1	1	500
1052	1	3	33	3	3	3	3	199	401	597	1203	CoherentMotion_C#v1	1	500
1397	1	1	14	3	3	3	3	87	513	261	1539	CoherentMotion_C#v1	1	500
706	1	7	70	3	3	3	3	424	176	1272	528	CoherentMotion_C#v1	1	500
764	1	7	70	2	2	3	3	424	176	1272	528	CoherentMotion_C#v1	1	500
727	1	7	70	0	0	3	3	424	176	1272	528	CoherentMotion_C#v1	1	500
775	0	4	42	0	3	3	3	256	344	768	1032	CoherentMotion_C#v1	1	500
656	1	5	51	3	3	3	3	312	288	936	864	CoherentMotion_C#v1	1	500
596	1	7	70	3	3	3	3	424	176	1272	528	CoherentMotion_C#v1	1	500
632	1	7	70	1	1	3	3	424	176	1272	528	CoherentMotion_C#v1	1	500
615	1	5	51	2	2	3	3	312	288	936	864	CoherentMotion_C#v1	1	500
698	1	7	70	0	0	3	3	424	176	1272	528	CoherentMotion_C#v1	1	500
1113	0	1	14	2	0	3	3	87	513	261	1539	CoherentMotion_C#v1	1	500
651	1	4	42	0	0	3	3	256	344	768	1032	CoherentMotion_C#v1	1	500
768	1	3	33	1	1	3	3	199	401	597	1203	CoherentMotion_C#v1	1	500
830	0	0	5	2	1	3	3	31	569	93	1707	CoherentMotion_C#v1	1	500
779	1	3	33	0	0	3	3	199	401	597	1203	CoherentMotion_C#v1	1	500
676	1	7	70	0	0	3	3	424	176	1272	528	CoherentMotion_C#v1	1	500
635	1	6	61	3	3	3	3	368	232	1104	696	CoherentMotion_C#v1	1	500
1042	1	4	42	2	2	3	3	256	344	768	1032	CoherentMotion_C#v1	1	500
553	1	6	61	1	1	3	3	368	232	1104	696	CoherentMotion_C#v1	1	500
2332	1	2	23	2	2	3	3	143	457	429	1371	CoherentMotion_C#v1	1	500
677	1	7	70	0	0	3	3	424	176	1272	528	CoherentMotion_C#v1	1	500
571	1	6	61	1	1	3	3	368	232	1104	696	CoherentMotion_C#v1	1	500
1062	1	0	5	0	0	3	3	31	569	93	1707	CoherentMotion_C#v1	1	500
598	1	6	61	1	1	3	3	368	232	1104	696	CoherentMotion_C#v1	1	500
707	0	4	42	2	0	3	3	256	344	768	1032	CoherentMotion_C#v1	1	500
553	1	7	70	2	2	3	3	424	176	1272	528	CoherentMotion_C#v1	1	500
613	1	4	42	3	3	3	3	256	344	768	1032	CoherentMotion_C#v1	1	500
586	1	5	51	1	1	3	3	312	288	936	864	CoherentMotion_C#v1	1	500
597	1	2	23	2	2	3	3	143	457	429	1371	CoherentMotion_C#v1	1	500
812	0	2	23	2	0	3	3	143	457	429	1371	CoherentMotion_C#v1	1	500
709	1	6	61	0	0	3	3	368	232	1104	696	CoherentMotion_C#v1	1	500
795	1	1	14	3	3	3	3	87	513	261	1539	CoherentMotion_C#v1	1	500
621	1	2	23	0	0	3	3	143	457	429	1371	CoherentMotion_C#v1	1	500
833	0	0	5	2	0	3	3	31	569	93	1707	CoherentMotion_C#v1	1	500
836	0	2	23	3	1	3	3	143	457	429	1371	CoherentMotion_C#v1	1	500
743	1	2	23	1	1	3	3	143	457	429	1371	CoherentMotion_C#v1	1	500
669	1	7	70	2	2	3	3	424	176	1272	528	CoherentMotion_C#v1	1	500
781	1	2	23	3	3	3	3	143	457	429	1371	CoherentMotion_C#v1	1	500
630	1	6	61	1	1	3	3	368	232	1104	696	CoherentMotion_C#v1	1	500
946	1	4	42	1	1	3	3	256	344	768	1032	CoherentMotion_C#v1	1	500
737	1	7	70	0	0	3	3	424	176	1272	528	CoherentMotion_C#v1	1	500
536	1	7	70	1	1	3	3	424	176	1272	528	CoherentMotion_C#v1	1	500
658	1	5	51	0	0	3	3	312	288	936	864	CoherentMotion_C#v1	1	500
2376	0	2	23	3	0	3	3	143	457	429	1371	CoherentMotion_C#v1	1	500
713	0	0	5	3	0	3	3	31	569	93	1707	CoherentMotion_C#v1	1	500
776	1	4	42	0	0	3	3	256	344	768	1032	CoherentMotion_C#v1	1	500
745	1	1	14	0	0	3	3	87	513	261	1539	CoherentMotion_C#v1	1	500
562	1	5	51	1	1	3	3	312	288	936	864	CoherentMotion_C#v1	1	500
597	1	5	51	1	1	3	3	312	288	936	864	CoherentMotion_C#v1	1	500
777	1	6	61	0	0	3	3	368	232	1104	696	CoherentMotion_C#v1	1	500
857	1	2	23	2	2	3	3	143	457	429	1371	CoherentMotion_C#v1	1	500
777	1	6	61	2	2	3	3	368	232	1104	696	CoherentMotion_C#v1	1	500
722	0	2	23	0	1	3	3	143	457	429	1371	CoherentMotion_C#v1	1	500
652	1	2	23	0	0	3	3	143	457	429	1371	CoherentMotion_C#v1	1	500
990	1	3	33	3	3	3	3	199	401	597	1203	CoherentMotion_C#v1	1	500
799	1	7	70	2	2	3	3	424	176	1272	528	CoherentMotion_C#v1	1	500
570	1	5	51	1	1	3	3	312	288	936	864	CoherentMotion_C#v1	1	500
612	1	3	33	2	2	3	3	199	401	597	1203	CoherentMotion_C#v1	1	500
539	0	5	51	0	2	3	3	312	288	936	864	CoherentMotion_C#v1	1	500
605	1	5	51	0	0	3	3	312	288	936	864	CoherentMotion_C#v1	1	500
586	1	6	61	1	1	3	3	368	232	1104	696	CoherentMotion_C#v1	1	500
885	0	1	14	3	0	3	3	87	513	261	1539	CoherentMotion_C#v1	1	500
889	1	3	33	2	2	3	3	199	401	597	1203	CoherentMotion_C#v1	1	500
782	1	0	5	0	0	3	3	31	569	93	1707	CoherentMotion_C#v1	1	500
812	1	3	33	2	2	3	3	199	401	597	1203	CoherentMotion_C#v1	1	500
1126	1	1	14	0	0	3	3	87	513	261	1539	CoherentMotion_C#v1	1	500
662	1	2	23	1	1	3	3	143	457	429	1371	CoherentMotion_C#v1	1	500
1072	0	3	33	2	3	3	3	199	401	597	1203	CoherentMotion_C#v1	1	500
815	1	2	23	1	1	3	3	143	457	429	1371	CoherentMotion_C#v1	1	500
675	0	1	14	3	0	3	3	87	513	261	1539	CoherentMotion_C#v1	1	500
1183	0	4	42	2	0	3	3	256	344	768	1032	CoherentMotion_C#v1	1	500
740	1	7	70	0	0	3	3	424	176	1272	528	CoherentMotion_C#v1	1	500
1003	1	1	14	1	1	3	3	87	513	261	1539	CoherentMotion_C#v1	1	500
761	1	6	61	3	3	3	3	368	232	1104	696	CoherentMotion_C#v1	1	500
674	1	3	33	1	1	3	3	199	401	597	1203	CoherentMotion_C#v1	1	500
608	1	5	51	3	3	3	3	312	288	936	864	CoherentMotion_C#v1	1	500
1372	0	0	5	2	1	3	3	31	569	93	1707	CoherentMotion_C#v1	1	500
795	1	4	42	2	2	3	3	256	344	768	1032	CoherentMotion_C#v1	1	500
646	1	7	70	0	0	3	3	424	176	1272	528	CoherentMotion_C#v1	1	500
612	1	5	51	3	3	3	3	312	288	936	864	CoherentMotion_C#v1	1	500
1599	0	3	33	3	1	3	3	199	401	597	1203	CoherentMotion_C#v1	1	500
1077	0	0	5	2	0	3	3	31	569	93	1707	CoherentMotion_C#v1	1	500
630	1	7	70	3	3	3	3	424	176	1272	528	CoherentMotion_C#v1	1	500
1210	0	1	14	0	1	3	3	87	513	261	1539	CoherentMotion_C#v1	1	500
686	1	6	61	3	3	3	3	368	232	1104	696	CoherentMotion_C#v1	1	500
781	1	6	61	0	0	3	3	368	232	1104	696	CoherentMotion_C#v1	1	500
885	1	5	51	1	1	3	3	312	288	936	864	CoherentMotion_C#v1	1	500
1505	0	1	14	3	2	3	3	87	513	261	1539	CoherentMotion_C#v1	1	500
1142	0	2	23	2	0	3	3	143	457	429	1371	CoherentMotion_C#v1	1	500
1166	0	1	14	3	1	3	3	87	513	261	1539	CoherentMotion_C#v1	1	500
1115	1	6	61	3	3	3	3	368	232	1104	696	CoherentMotion_C#v1	1	500
651	1	7	70	1	1	3	3	424	176	1272	528	CoherentMotion_C#v1	1	500
642	1	2	23	0	0	3	3	143	457	429	1371	CoherentMotion_C#v1	1	500
654	0	1	14	2	0	3	3	87	513	261	1539	CoherentMotion_C#v1	1	500
707	0	0	5	2	1	3	3	31	569	93	1707	CoherentMotion_C#v1	1	500
868	1	2	23	1	1	3	3	143	457	429	1371	CoherentMotion_C#v1	1	500
806	1	6	61	2	2	3	3	368	232	1104	696	CoherentMotion_C#v1	1	500
641	1	2	23	1	1	3	3	143	457	429	1371	CoherentMotion_C#v1	1	500
663	1	1	14	1	1	3	3	87	513	261	1539	CoherentMotion_C#v1	1	500
684	0	0	5	3	2	3	3	31	569	93	1707	CoherentMotion_C#v1	1	500
953	1	5	51	2	2	3	3	312	288	936	864	CoherentMotion_C#v1	1	500
990	1	2	23	0	0	3	3	143	457	429	1371	CoherentMotion_C#v1	1	500
1005	0	1	14	3	1	3	3	87	513	261	1539	CoherentMotion_C#v1	1	500
789	1	5	51	2	2	3	3	312	288	936	864	CoherentMotion_C#v1	1	500
731	1	1	14	2	2	3	3	87	513	261	1539	CoherentMotion_C#v1	1	500
732	1	5	51	0	0	3	3	312	288	936	864	CoherentMotion_C#v1	1	500
641	1	6	61	3	3	3	3	368	232	1104	696	CoherentMotion_C#v1	1	500
577	1	7	70	1	1	3	3	424	176	1272	528	CoherentMotion_C#v1	1	500
821	0	1	14	1	0	3	3	87	513	261	1539	CoherentMotion_C#v1	1	500
615	1	7	70	2	2	3	3	424	176	1272	528	CoherentMotion_C#v1	1	500
605	1	6	61	1	1	3	3	368	232	1104	696	CoherentMotion_C#v1	1	500
562	1	6	61	1	1	3	3	368	232	1104	696	CoherentMotion_C#v1	1	500
668	0	7	70	2	0	3	3	424	176	1272	528	CoherentMotion_C#v1	1	500
857	1	2	23	1	1	3	3	143	457	429	1371	CoherentMotion_C#v1	1	500
677	1	6	61	0	0	3	3	368	232	1104	696	CoherentMotion_C#v1	1	500
812	1	4	42	3	3	3	3	256	344	768	1032	CoherentMotion_C#v1	1	500
565	1	5	51	1	1	3	3	312	288	936	864	CoherentMotion_C#v1	1	500
983	0	0	5	2	0	3	3	31	569	93	1707	CoherentMotion_C#v1	1	500
586	1	7	70	3	3	3	3	424	176	1272	528	CoherentMotion_C#v1	1	500
854	1	4	42	2	2	3	3	256	344	768	1032	CoherentMotion_C#v1	1	500
615	1	6	61	3	3	3	3	368	232	1104	696	CoherentMotion_C#v1	1	500
622	0	4	42	3	1	3	3	256	344	768	1032	CoherentMotion_C#v1	1	500
579	1	5	51	1	1	3	3	312	288	936	864	CoherentMotion_C#v1	1	500
743	0	2	23	1	3	3	3	143	457	429	1371	CoherentMotion_C#v1	1	500
686	1	5	51	2	2	3	3	312	288	936	864	CoherentMotion_C#v1	1	500
548	1	6	61	2	2	3	3	368	232	1104	696	CoherentMotion_C#v1	1	500
552	0	0	5	2	1	3	3	31	569	93	1707	CoherentMotion_C#v1	1	500
529	0	1	14	3	2	3	3	87	513	261	1539	CoherentMotion_C#v1	1	500
842	1	6	61	2	2	3	3	368	232	1104	696	CoherentMotion_C#v1	1	500
758	0	0	5	1	2	3	3	31	569	93	1707	CoherentMotion_C#v1	1	500
943	1	2	23	0	0	3	3	143	457	429	1371	CoherentMotion_C#v1	1	500
652	0	0	5	2	0	3	3	31	569	93	1707	CoherentMotion_C#v1	1	500
570	1	7	70	2	2	3	3	424	176	1272	528	CoherentMotion_C#v1	1	500
558	0	0	5	0	2	3	3	31	569	93	1707	CoherentMotion_C#v1	1	500
535	0	0	5	0	1	3	3	31	569	93	1707	CoherentMotion_C#v1	1	500
723	1	3	33	3	3	3	3	199	401	597	1203	CoherentMotion_C#v1	1	500
591	0	6	61	2	0	3	3	368	232	1104	696	CoherentMotion_C#v1	1	500
771	1	3	33	1	1	3	3	199	401	597	1203	CoherentMotion_C#v1	1	500
827	1	4	42	3	3	3	3	256	344	768	1032	CoherentMotion_C#v1	1	500
721	1	1	14	1	1	3	3	87	513	261	1539	CoherentMotion_C#v1	1	500
703	0	0	5	0	2	3	3	31	569	93	1707	CoherentMotion_C#v1	1	500
2087	0	3	33	0	1	3	3	199	401	597	1203	CoherentMotion_C#v1	1	500
705	1	2	23	3	3	3	3	143	457	429	1371	CoherentMotion_C#v1	1	500
786	0	3	33	2	1	3	3	199	401	597	1203	CoherentMotion_C#v1	1	500
691	1	4	42	3	3	3	3	256	344	768	1032	CoherentMotion_C#v1	1	500
809	1	7	70	3	3	3	3	424	176	1272	528	CoherentMotion_C#v1	1	500
1411	0	2	23	3	0	3	3	143	457	429	1371	CoherentMotion_C#v1	1	500
714	1	4	42	1	1	3	3	256	344	768	1032	CoherentMotion_C#v1	1	500
770	1	5	51	0	0	3	3	312	288	936	864	CoherentMotion_C#v1	1	500
711	1	1	14	0	0	3	3	87	513	261	1539	CoherentMotion_C#v1	1	500
723	1	4	42	0	0	3	3	256	344	768	1032	CoherentMotion_C#v1	1	500
706	1	6	61	0	0	3	3	368	232	1104	696	CoherentMotion_C#v1	1	500
873	1	2	23	1	1	3	3	143	457	429	1371	CoherentMotion_C#v1	1	500
725	1	2	23	1	1	3	3	143	457	429	1371	CoherentMotion_C#v1	1	500
725	1	3	33	3	3	3	3	199	401	597	1203	CoherentMotion_C#v1	1	500
972	1	0	5	0	0	3	3	31	569	93	1707	CoherentMotion_C#v1	1	500
561	1	6	61	1	1	3	3	368	232	1104	696	CoherentMotion_C#v1	1	500
548	1	6	61	3	3	3	3	368	232	1104	696	CoherentMotion_C#v1	1	500
1007	1	2	23	0	0	3	3	143	457	429	1371	CoherentMotion_C#v1	1	500
847	1	3	33	0	0	3	3	199	401	597	1203	CoherentMotion_C#v1	1	500
625	0	1	14	1	0	3	3	87	513	261	1539	CoherentMotion_C#v1	1	500
783	1	0	5	3	3	3	3	31	569	93	1707	CoherentMotion_C#v1	1	500
843	0	1	14	0	1	3	3	87	513	261	1539	CoherentMotion_C#v1	1	500
525	1	6	61	3	3	3	3	368	232	1104	696	CoherentMotion_C#v1	1	500
940	0	2	23	1	0	3	3	143	457	429	1371	CoherentMotion_C#v1	1	500
1154	1	4	42	3	3	3	3	256	344	768	1032	CoherentMotion_C#v1	1	500
628	0	2	23	2	3	3	3	143	457	429	1371	CoherentMotion_C#v1	1	500
642	1	0	5	3	3	3	3	31	569	93	1707	CoherentMotion_C#v1	1	500
854	1	5	51	3	3	3	3	312	288	936	864	CoherentMotion_C#v1	1	500
800	0	1	14	2	3	3	3	87	513	261	1539	CoherentMotion_C#v1	1	500
794	0	0	5	1	0	3	3	31	569	93	1707	CoherentMotion_C#v1	1	500
716	1	5	51	0	0	3	3	312	288	936	864	CoherentMotion_C#v1	1	500
754	1	3	33	1	1	3	3	199	401	597	1203	CoherentMotion_C#v1	1	500
771	0	3	33	2	0	3	3	199	401	597	1203	CoherentMotion_C#v1	1	500
1341	0	1	14	2	0	3	3	87	513	261	1539	CoherentMotion_C#v1	1	500
588	1	3	33	1	1	3	3	199	401	597	1203	CoherentMotion_C#v1	1	500
647	1	6	61	0	0	3	3	368	232	1104	696	CoherentMotion_C#v1	1	500
554	1	4	42	0	0	3	3	256	344	768	1032	CoherentMotion_C#v1	1	500
737	1	1	14	1	1	3	3	87	513	261	1539	CoherentMotion_C#v1	1	500
769	1	3	33	0	0	3	3	199	401	597	1203	CoherentMotion_C#v1	1	500
3234	0	0	5	2	1	3	3	31	569	93	1707	CoherentMotion_C#v1	1	500
799	0	1	14	3	0	3	3	87	513	261	1539	CoherentMotion_C#v1	1	500
627	0	3	33	3	1	3	3	199	401	597	1203	CoherentMotion_C#v1	1	500
649	0	4	42	2	0	3	3	256	344	768	1032	CoherentMotion_C#v1	1	500
552	1	6	61	2	2	3	3	368	232	1104	696	CoherentMotion_C#v1	1	500
684	1	0	5	2	2	3	3	31	569	93	1707	CoherentMotion_C#v1	1	500
754	1	0	5	1	1	3	3	31	569	93	1707	CoherentMotion_C#v1	1	500
843	1	7	70	0	0	3	3	424	176	1272	528	CoherentMotion_C#v1	1	500
785	0	5	51	1	2	3	3	312	288	936	864	CoherentMotion_C#v1	1	500
590	1	4	42	0	0	3	3	256	344	768	1032	CoherentMotion_C#v1	1	500
738	1	4	42	3	3	3	3	256	344	768	1032	CoherentMotion_C#v1	1	500
732	0	0	5	2	3	3	3	31	569	93	1707	CoherentMotion_C#v1	1	500
526	0	0	5	1	0	3	3	31	569	93	1707	CoherentMotion_C#v1	1	500
1644	0	1	14	0	2	3	3	87	513	261	1539	CoherentMotion_C#v1	1	500
683	1	7	70	3	3	3	3	424	176	1272	528	CoherentMotion_C#v1	1	500
693	1	5	51	1	1	3	3	312	288	936	864	CoherentMotion_C#v1	1	500
936	1	7	70	1	1	3	3	424	176	1272	528	CoherentMotion_C#v1	1	500
934	1	4	42	3	3	3	3	256	344	768	1032	CoherentMotion_C#v1	1	500
530	1	5	51	1	1	3	3	312	288	936	864	CoherentMotion_C#v1	1	500
805	1	5	51	0	0	3	3	312	288	936	864	CoherentMotion_C#v1	1	500
582	1	4	42	2	2	3	3	256	344	768	1032	CoherentMotion_C#v1	1	500
850	1	2	23	1	1	3	3	143	457	429	1371	CoherentMotion_C#v1	1	500
553	0	1	14	3	0	3	3	87	513	261	1539	CoherentMotion_C#v1	1	500
601	1	7	70	3	3	3	3	424	176	1272	528	CoherentMotion_C#v1	1	500
605	0	3	33	1	2	3	3	199	401	597	1203	CoherentMotion_C#v1	1	500
852	0	2	23	2	3	3	3	143	457	429	1371	CoherentMotion_C#v1	1	500
795	1	6	61	0	0	3	3	368	232	1104	696	CoherentMotion_C#v1	1	500
533	0	0	5	3	1	3	3	31	569	93	1707	CoherentMotion_C#v1	1	500
838	1	7	70	3	3	3	3	424	176	1272	528	CoherentMotion_C#v1	1	500
601	1	7	70	1	1	3	3	424	176	1272	528	CoherentMotion_C#v1	1	500
550	1	5	51	1	1	3	3	312	288	936	864	CoherentMotion_C#v1	1	500
553	1	5	51	0	0	3	3	312	288	936	864	CoherentMotion_C#v1	1	500
1138	0	1	14	3	0	3	3	87	513	261	1539	CoherentMotion_C#v1	1	500
1053	0	1	14	0	1	3	3	87	513	261	1539	CoherentMotion_C#v1	1	500
670	1	4	42	3	3	3	3	256	344	768	1032	CoherentMotion_C#v1	1	500
667	1	7	70	0	0	3	3	424	176	1272	528	CoherentMotion_C#v1	1	500
841	1	5	51	2	2	3	3	312	288	936	864	CoherentMotion_C#v1	1	500
698	1	3	33	3	3	3	3	199	401	597	1203	CoherentMotion_C#v1	1	500
642	0	1	14	0	1	3	3	87	513	261	1539	CoherentMotion_C#v1	1	500
910	0	0	5	3	2	3	3	31	569	93	1707	CoherentMotion_C#v1	1	500
681	1	5	51	0	0	3	3	312	288	936	864	CoherentMotion_C#v1	1	500
681	1	7	70	2	2	3	3	424	176	1272	528	CoherentMotion_C#v1	1	500
607	1	4	42	0	0	3	3	256	344	768	1032	CoherentMotion_C#v1	1	500
650	1	5	51	3	3	3	3	312	288	936	864	CoherentMotion_C#v1	1	500
593	1	3	33	3	3	3	3	199	401	597	1203	CoherentMotion_C#v1	1	500
577	1	4	42	0	0	3	3	256	344	768	1032	CoherentMotion_C#v1	1	500
657	1	3	33	0	0	3	3	199	401	597	1203	CoherentMotion_C#v1	1	500
739	1	2	23	0	0	3	3	143	457	429	1371	CoherentMotion_C#v1	1	500
525	0	3	33	2	0	3	3	199	401	597	1203	CoherentMotion_C#v1	1	500
647	1	6	61	1	1	3	3	368	232	1104	696	CoherentMotion_C#v1	1	500
678	1	6	61	0	0	3	3	368	232	1104	696	CoherentMotion_C#v1	1	500
756	0	0	5	1	2	3	3	31	569	93	1707	CoherentMotion_C#v1	1	500
588	1	6	61	3	3	3	3	368	232	1104	696	CoherentMotion_C#v1	1	500
1007	1	6	61	3	3	3	3	368	232	1104	696	CoherentMotion_C#v1	1	500
646	1	0	5	0	0	3	3	31	569	93	1707	CoherentMotion_C#v1	1	500
590	1	5	51	0	0	3	3	312	288	936	864	CoherentMotion_C#v1	1	500
713	1	2	23	3	3	3	3	143	457	429	1371	CoherentMotion_C#v1	1	500
576	0	2	23	1	0	3	3	143	457	429	1371	CoherentMotion_C#v1	1	500
668	1	4	42	3	3	3	3	256	344	768	1032	CoherentMotion_C#v1	1	500
547	1	1	14	1	1	3	3	87	513	261	1539	CoherentMotion_C#v1	1	500
557	1	2	23	3	3	3	3	143	457	429	1371	CoherentMotion_C#v1	1	500
1255	1	4	42	1	1	3	3	256	344	768	1032	CoherentMotion_C#v1	1	500
625	1	7	70	2	2	3	3	424	176	1272	528	CoherentMotion_C#v1	1	500
546	1	5	51	3	3	3	3	312	288	936	864	CoherentMotion_C#v1	1	500
697	1	6	61	0	0	3	3	368	232	1104	696	CoherentMotion_C#v1	1	500
820	0	0	5	3	1	3	3	31	569	93	1707	CoherentMotion_C#v1	1	500
694	1	6	61	0	0	3	3	368	232	1104	696	CoherentMotion_C#v1	1	500
620	1	3	33	0	0	3	3	199	401	597	1203	CoherentMotion_C#v1	1	500
586	0	6	61	1	3	3	3	368	232	1104	696	CoherentMotion_C#v1	1	500
958	1	4	42	2	2	3	3	256	344	768	1032	CoherentMotion_C#v1	1	500
698	1	0	5	1	1	3	3	31	569	93	1707	CoherentMotion_C#v1	1	500
673	1	0	5	0	0	3	3	31	569	93	1707	CoherentMotion_C#v1	1	500
544	1	6	61	1	1	3	3	368	232	1104	696	CoherentMotion_C#v1	1	500
619	1	7	70	0	0	3	3	424	176	1272	528	CoherentMotion_C#v1	1	500
606	1	5	51	0	0	3	3	312	288	936	864	CoherentMotion_C#v1	1	500
828	0	1	14	3	1	3	3	87	513	261	1539	CoherentMotion_C#v1	1	500
814	0	1	14	1	0	3	3	87	513	261	1539	CoherentMotion_C#v1	1	500
525	0	3	33	2	3	3	3	199	401	597	1203	CoherentMotion_C#v1	1	500
1459	0	1	14	2	0	3	3	87	513	261	1539	CoherentMotion_C#v1	1	500
749	1	4	42	1	1	3	3	256	344	768	1032	CoherentMotion_C#v1	1	500
1236	0	2	23	0	1	3	3	143	457	429	1371	CoherentMotion_C#v1	1	500
705	1	6	61	3	3	3	3	368	232	1104	696	CoherentMotion_C#v1	1	500
870	0	1	14	2	0	3	3	87	513	261	1539	CoherentMotion_C#v1	1	500
1475	1	0	5	1	1	3	3	31	569	93	1707	CoherentMotion_C#v1	1	500
829	1	5	51	0	0	3	3	312	288	936	864	CoherentMotion_C#v1	1	500
926	1	3	33	3	3	3	3	199	401	597	1203	CoherentMotion_C#v1	1	500
716	0	7	70	2	0	3	3	424	176	1272	528	CoherentMotion_C#v1	1	500
578	1	5	51	2	2	3	3	312	288	936	864	CoherentMotion_C#v1	1	500
1055	1	3	33	0	0	3	3	199	401	597	1203	CoherentMotion_C#v1	1	500
831	0	0	5	3	1	3	3	31	569	93	1707	CoherentMotion_C#v1	1	500
657	1	6	61	3	3	3	3	368	232	1104	696	CoherentMotion_C#v1	1	500
733	1	1	14	1	1	3	3	87	513	261	1539	CoherentMotion_C#v1	1	500
661	0	0	5	3	2	3	3	31	569	93	1707	CoherentMotion_C#v1	1	500
884	1	3	33	3	3	3	3	199	401	597	1203	CoherentMotion_C#v1	1	500
740	1	5	51	3	3	3	3	312	288	936	864	CoherentMotion_C#v1	1	500
1296	1	2	23	2	2	3	3	143	457	429	1371	CoherentMotion_C#v1	1	500
1365	0	0	5	1	3	3	3	31	569	93	1707	CoherentMotion_C#v1	1	500
790	1	5	51	0	0	3	3	312	288	936	864	CoherentMotion_C#v1	1	500
726	1	7	70	2	2	3	3	424	176	1272	528	CoherentMotion_C#v1	1	500
622	1	7	70	0	0	3	3	424	176	1272	528	CoherentMotion_C#v1	1	500
731	1	5	51	0	0	3	3	312	288	936	864	CoherentMotion_C#v1	1	500
525	1	4	42	0	0	3	3	256	344	768	1032	CoherentMotion_C#v1	1	500
620	0	5	51	3	1	3	3	312	288	936	864	CoherentMotion_C#v1	1	500
722	1	3	33	2	2	3	3	199	401	597	1203	CoherentMotion_C#v1	1	500
673	1	7	70	0	0	3	3	424	176	1272	528	CoherentMotion_C#v1	1	500
559	1	7	70	3	3	3	3	424	176	1272	528	CoherentMotion_C#v1	1	500
682	1	6	61	2	2	3	3	368	232	1104	696	CoherentMotion_C#v1	1	500
665	1	3	33	3	3	3	3	199	401	597	1203	CoherentMotion_C#v1	1	500
591	1	5	51	2	2	3	3	312	288	936	864	CoherentMotion_C#v1	1	500
698	1	7	70	2	2	3	3	424	176	1272	528	CoherentMotion_C#v1	1	500
882	1	2	23	2	2	3	3	143	457	429	1371	CoherentMotion_C#v1	1	500
717	1	6	61	0	0	3	3	368	232	1104	696	CoherentMotion_C#v1	1	500
685	1	5	51	2	2	3	3	312	288	936	864	CoherentMotion_C#v1	1	500
539	1	5	51	2	2	3	3	312	288	936	864	CoherentMotion_C#v1	1	500
525	1	7	70	2	2	3	3	424	176	1272	528	CoherentMotion_C#v1	1	500
836	0	0	5	0	3	3	3	31	569	93	1707	CoherentMotion_C#v1	1	500
746	1	3	33	3	3	3	3	199	401	597	1203	CoherentMotion_C#v1	1	500
714	1	4	42	1	1	3	3	256	344	768	1032	CoherentMotion_C#v1	1	500
704	1	7	70	0	0	3	3	424	176	1272	528	CoherentMotion_C#v1	1	500
616	1	4	42	0	0	3	3	256	344	768	1032	CoherentMotion_C#v1	1	500
650	1	6	61	1	1	3	3	368	232	1104	696	CoherentMotion_C#v1	1	500
770	0	3	33	2	1	3	3	199	401	597	1203	CoherentMotion_C#v1	1	500
859	0	0	5	3	0	3	3	31	569	93	1707	CoherentMotion_C#v1	1	500
582	1	7	70	3	3	3	3	424	176	1272	528	CoherentMotion_C#v1	1	500
650	1	3	33	1	1	3	3	199	401	597	1203	CoherentMotion_C#v1	1	500
648	1	6	61	0	0	3	3	368	232	1104	696	CoherentMotion_C#v1	1	500
685	1	4	42	2	2	3	3	256	344	768	1032	CoherentMotion_C#v1	1	500
776	1	3	33	3	3	3	3	199	401	597	1203	CoherentMotion_C#v1	1	500
524	1	5	51	1	1	3	3	312	288	936	864	CoherentMotion_C#v1	1	500
653	1	1	14	3	3	3	3	87	513	261	1539	CoherentMotion_C#v1	1	500
668	1	3	33	0	0	3	3	199	401	597	1203	CoherentMotion_C#v1	1	500
690	1	3	33	3	3	3	3	199	401	597	1203	CoherentMotion_C#v1	1	500
577	1	4	42	1	1	3	3	256	344	768	1032	CoherentMotion_C#v1	1	500
834	0	3	33	2	1	3	3	199	401	597	1203	CoherentMotion_C#v1	1	500
758	1	0	5	3	3	3	3	31	569	93	1707	CoherentMotion_C#v1	1	500
718	1	0	5	3	3	3	3	31	569	93	1707	CoherentMotion_C#v1	1	500
