# Supplementary material for: The Leuven Embedded Figures Test (L-EFT): measuring perception, intelligence or executive function?
Source: PeerJ. 2018 Mar 26;6:e4524. doi: 10.7717/peerj.4524 (PMC5875396; doi:10.7717/peerj.4524)
Supplement: Supplemental Information 9 [file peerj-06-4524-s009.zip › Study 1/CoherentMotion/123010CoherentMotion.csv]

ReactionTime	Accuracy	CoherenceLevel	CoherenceValue	StimDirection	RespDirection	G_MeanCoherentSpeed	G_MeanRandomSpeed	TotalCoherent	TotalRandom	TotalCoherentSpeed	TotalRandomSpeed	TestID	MainPrac	MotionDuration
1634	1	4	42	3	3	3	3	256	344	768	1032	CoherentMotion_C#v1	0	1000
6949	1	5	51	1	1	3	3	312	288	936	864	CoherentMotion_C#v1	0	1000
2614	1	7	70	2	2	3	3	424	176	1272	528	CoherentMotion_C#v1	0	1000
1725	1	4	42	0	0	3	3	256	344	768	1032	CoherentMotion_C#v1	0	1000
1024	1	6	61	0	0	3	3	368	232	1104	696	CoherentMotion_C#v1	0	1000
1239	1	7	70	3	3	3	3	424	176	1272	528	CoherentMotion_C#v1	0	1000
1315	0	3	33	3	1	3	3	199	401	597	1203	CoherentMotion_C#v1	0	1000
1319	1	4	42	2	2	3	3	256	344	768	1032	CoherentMotion_C#v1	0	1000
2977	1	5	51	2	2	3	3	312	288	936	864	CoherentMotion_C#v1	0	1000
1906	1	3	33	3	3	3	3	199	401	597	1203	CoherentMotion_C#v1	0	1000
2497	1	6	61	2	2	3	3	368	232	1104	696	CoherentMotion_C#v1	0	1000
1998	1	7	70	0	0	3	3	424	176	1272	528	CoherentMotion_C#v1	0	1000
1798	0	3	33	1	3	3	3	199	401	597	1203	CoherentMotion_C#v1	0	1000
2281	0	4	42	1	2	3	3	256	344	768	1032	CoherentMotion_C#v1	0	1000
1097	1	7	70	0	0	3	3	424	176	1272	528	CoherentMotion_C#v1	0	1000
2635	1	5	51	0	0	3	3	312	288	936	864	CoherentMotion_C#v1	0	1000
1810	0	1	14	0	1	3	3	87	513	261	1539	CoherentMotion_C#v1	0	1000
1461	0	1	14	2	3	3	3	87	513	261	1539	CoherentMotion_C#v1	0	1000
2577	0	3	33	0	3	3	3	199	401	597	1203	CoherentMotion_C#v1	0	1000
1740	1	3	33	3	3	3	3	199	401	597	1203	CoherentMotion_C#v1	0	1000
1165	1	1	14	3	3	3	3	87	513	261	1539	CoherentMotion_C#v1	0	1000
1028	1	7	70	0	0	3	3	424	176	1272	528	CoherentMotion_C#v1	0	1000
1364	1	3	33	0	0	3	3	199	401	597	1203	CoherentMotion_C#v1	0	1000
1404	0	0	5	1	3	3	3	31	569	93	1707	CoherentMotion_C#v1	0	1000
1161	1	5	51	2	2	3	3	312	288	936	864	CoherentMotion_C#v1	0	1000
2141	1	4	42	2	2	3	3	256	344	768	1032	CoherentMotion_C#v1	0	1000
1122	1	7	70	0	0	3	3	424	176	1272	528	CoherentMotion_C#v1	0	1000
1219	1	4	42	3	3	3	3	256	344	768	1032	CoherentMotion_C#v1	0	1000
2217	0	6	61	0	3	3	3	368	232	1104	696	CoherentMotion_C#v1	0	1000
3551	1	5	51	3	3	3	3	312	288	936	864	CoherentMotion_C#v1	0	1000
1958	0	2	23	1	3	3	3	143	457	429	1371	CoherentMotion_C#v1	0	1000
1071	0	1	14	0	3	3	3	87	513	261	1539	CoherentMotion_C#v1	0	1000
2124	0	1	14	2	3	3	3	87	513	261	1539	CoherentMotion_C#v1	0	1000
1048	0	1	14	1	3	3	3	87	513	261	1539	CoherentMotion_C#v1	0	1000
1281	1	2	23	1	1	3	3	143	457	429	1371	CoherentMotion_C#v1	0	1000
1632	1	6	61	2	2	3	3	368	232	1104	696	CoherentMotion_C#v1	0	1000
1590	0	0	5	0	1	3	3	31	569	93	1707	CoherentMotion_C#v1	0	1000
1516	0	3	33	2	3	3	3	199	401	597	1203	CoherentMotion_C#v1	0	1000
1862	0	3	33	2	3	3	3	199	401	597	1203	CoherentMotion_C#v1	0	1000
1547	0	3	33	3	1	3	3	199	401	597	1203	CoherentMotion_C#v1	0	1000
1815	1	3	33	0	0	3	3	199	401	597	1203	CoherentMotion_C#v1	0	1000
1275	1	1	14	3	3	3	3	87	513	261	1539	CoherentMotion_C#v1	0	1000
1687	0	2	23	1	3	3	3	143	457	429	1371	CoherentMotion_C#v1	0	1000
1387	0	0	5	2	3	3	3	31	569	93	1707	CoherentMotion_C#v1	0	1000
1035	0	6	61	2	0	3	3	368	232	1104	696	CoherentMotion_C#v1	0	1000
1098	1	5	51	1	1	3	3	312	288	936	864	CoherentMotion_C#v1	0	1000
1410	1	4	42	3	3	3	3	256	344	768	1032	CoherentMotion_C#v1	0	1000
1043	0	1	14	1	3	3	3	87	513	261	1539	CoherentMotion_C#v1	0	1000
1747	0	7	70	3	0	3	3	424	176	1272	528	CoherentMotion_C#v1	0	1000
1261	0	1	14	0	3	3	3	87	513	261	1539	CoherentMotion_C#v1	0	1000
1290	1	3	33	3	3	3	3	199	401	597	1203	CoherentMotion_C#v1	0	1000
1085	0	7	70	1	3	3	3	424	176	1272	528	CoherentMotion_C#v1	0	1000
1920	1	0	5	3	3	3	3	31	569	93	1707	CoherentMotion_C#v1	0	1000
1200	0	0	5	2	3	3	3	31	569	93	1707	CoherentMotion_C#v1	0	1000
1619	0	3	33	0	3	3	3	199	401	597	1203	CoherentMotion_C#v1	0	1000
1145	0	6	61	1	0	3	3	368	232	1104	696	CoherentMotion_C#v1	0	1000
1024	0	5	51	1	3	3	3	312	288	936	864	CoherentMotion_C#v1	0	1000
2115	1	5	51	3	3	3	3	312	288	936	864	CoherentMotion_C#v1	0	1000
1526	1	3	33	3	3	3	3	199	401	597	1203	CoherentMotion_C#v1	0	1000
1346	0	1	14	1	3	3	3	87	513	261	1539	CoherentMotion_C#v1	0	1000
1026	0	4	42	2	0	3	3	256	344	768	1032	CoherentMotion_C#v1	0	1000
2127	0	7	70	0	3	3	3	424	176	1272	528	CoherentMotion_C#v1	0	1000
1333	1	3	33	3	3	3	3	199	401	597	1203	CoherentMotion_C#v1	0	1000
1143	1	7	70	3	3	3	3	424	176	1272	528	CoherentMotion_C#v1	0	1000
1174	0	2	23	2	3	3	3	143	457	429	1371	CoherentMotion_C#v1	0	1000
1144	0	6	61	0	3	3	3	368	232	1104	696	CoherentMotion_C#v1	0	1000
1060	0	5	51	2	3	3	3	312	288	936	864	CoherentMotion_C#v1	0	1000
1076	1	2	23	0	0	3	3	143	457	429	1371	CoherentMotion_C#v1	0	1000
1739	0	5	51	1	0	3	3	312	288	936	864	CoherentMotion_C#v1	0	1000
1772	0	4	42	2	0	3	3	256	344	768	1032	CoherentMotion_C#v1	0	1000
2319	0	3	33	0	3	3	3	199	401	597	1203	CoherentMotion_C#v1	0	1000
1225	1	1	14	0	0	3	3	87	513	261	1539	CoherentMotion_C#v1	0	1000
1233	0	5	51	1	0	3	3	312	288	936	864	CoherentMotion_C#v1	0	1000
1920	0	0	5	2	3	3	3	31	569	93	1707	CoherentMotion_C#v1	0	1000
1286	1	4	42	3	3	3	3	256	344	768	1032	CoherentMotion_C#v1	0	1000
1054	1	7	70	3	3	3	3	424	176	1272	528	CoherentMotion_C#v1	0	1000
1025	1	5	51	3	3	3	3	312	288	936	864	CoherentMotion_C#v1	0	1000
1210	0	4	42	2	0	3	3	256	344	768	1032	CoherentMotion_C#v1	0	1000
1550	0	1	14	0	2	3	3	87	513	261	1539	CoherentMotion_C#v1	0	1000
1159	0	7	70	1	3	3	3	424	176	1272	528	CoherentMotion_C#v1	0	1000
1583	0	4	42	0	2	3	3	256	344	768	1032	CoherentMotion_C#v1	1	500
958	1	4	42	3	3	3	3	256	344	768	1032	CoherentMotion_C#v1	1	500
1179	0	2	23	2	1	3	3	143	457	429	1371	CoherentMotion_C#v1	1	500
1018	1	5	51	0	0	3	3	312	288	936	864	CoherentMotion_C#v1	1	500
1116	1	5	51	2	2	3	3	312	288	936	864	CoherentMotion_C#v1	1	500
958	1	7	70	2	2	3	3	424	176	1272	528	CoherentMotion_C#v1	1	500
1395	0	1	14	1	3	3	3	87	513	261	1539	CoherentMotion_C#v1	1	500
1053	1	5	51	1	1	3	3	312	288	936	864	CoherentMotion_C#v1	1	500
891	1	6	61	2	2	3	3	368	232	1104	696	CoherentMotion_C#v1	1	500
825	1	6	61	2	2	3	3	368	232	1104	696	CoherentMotion_C#v1	1	500
963	1	4	42	3	3	3	3	256	344	768	1032	CoherentMotion_C#v1	1	500
807	0	2	23	2	1	3	3	143	457	429	1371	CoherentMotion_C#v1	1	500
874	0	2	23	3	0	3	3	143	457	429	1371	CoherentMotion_C#v1	1	500
792	1	7	70	2	2	3	3	424	176	1272	528	CoherentMotion_C#v1	1	500
1029	1	6	61	3	3	3	3	368	232	1104	696	CoherentMotion_C#v1	1	500
884	0	1	14	0	2	3	3	87	513	261	1539	CoherentMotion_C#v1	1	500
1073	1	7	70	2	2	3	3	424	176	1272	528	CoherentMotion_C#v1	1	500
665	1	5	51	3	3	3	3	312	288	936	864	CoherentMotion_C#v1	1	500
863	1	7	70	0	0	3	3	424	176	1272	528	CoherentMotion_C#v1	1	500
842	1	5	51	2	2	3	3	312	288	936	864	CoherentMotion_C#v1	1	500
933	1	5	51	2	2	3	3	312	288	936	864	CoherentMotion_C#v1	1	500
1002	1	4	42	1	1	3	3	256	344	768	1032	CoherentMotion_C#v1	1	500
831	1	3	33	3	3	3	3	199	401	597	1203	CoherentMotion_C#v1	1	500
1161	0	2	23	1	3	3	3	143	457	429	1371	CoherentMotion_C#v1	1	500
936	1	1	14	3	3	3	3	87	513	261	1539	CoherentMotion_C#v1	1	500
927	1	0	5	1	1	3	3	31	569	93	1707	CoherentMotion_C#v1	1	500
1014	0	0	5	3	1	3	3	31	569	93	1707	CoherentMotion_C#v1	1	500
925	1	6	61	1	1	3	3	368	232	1104	696	CoherentMotion_C#v1	1	500
818	1	7	70	0	0	3	3	424	176	1272	528	CoherentMotion_C#v1	1	500
1573	0	2	23	1	3	3	3	143	457	429	1371	CoherentMotion_C#v1	1	500
817	1	6	61	2	2	3	3	368	232	1104	696	CoherentMotion_C#v1	1	500
977	0	0	5	1	3	3	3	31	569	93	1707	CoherentMotion_C#v1	1	500
832	0	0	5	2	3	3	3	31	569	93	1707	CoherentMotion_C#v1	1	500
1003	1	0	5	1	1	3	3	31	569	93	1707	CoherentMotion_C#v1	1	500
921	0	1	14	2	1	3	3	87	513	261	1539	CoherentMotion_C#v1	1	500
935	1	1	14	3	3	3	3	87	513	261	1539	CoherentMotion_C#v1	1	500
914	1	5	51	2	2	3	3	312	288	936	864	CoherentMotion_C#v1	1	500
896	0	2	23	0	3	3	3	143	457	429	1371	CoherentMotion_C#v1	1	500
708	0	2	23	1	3	3	3	143	457	429	1371	CoherentMotion_C#v1	1	500
731	0	0	5	0	1	3	3	31	569	93	1707	CoherentMotion_C#v1	1	500
818	0	0	5	1	3	3	3	31	569	93	1707	CoherentMotion_C#v1	1	500
645	1	7	70	2	2	3	3	424	176	1272	528	CoherentMotion_C#v1	1	500
715	1	5	51	3	3	3	3	312	288	936	864	CoherentMotion_C#v1	1	500
523	1	5	51	3	3	3	3	312	288	936	864	CoherentMotion_C#v1	1	500
840	0	2	23	0	3	3	3	143	457	429	1371	CoherentMotion_C#v1	1	500
598	1	2	23	3	3	3	3	143	457	429	1371	CoherentMotion_C#v1	1	500
619	1	2	23	3	3	3	3	143	457	429	1371	CoherentMotion_C#v1	1	500
3488	0	4	42	2	3	3	3	256	344	768	1032	CoherentMotion_C#v1	1	500
734	1	6	61	2	2	3	3	368	232	1104	696	CoherentMotion_C#v1	1	500
869	1	3	33	2	2	3	3	199	401	597	1203	CoherentMotion_C#v1	1	500
1080	1	4	42	0	0	3	3	256	344	768	1032	CoherentMotion_C#v1	1	500
889	1	4	42	0	0	3	3	256	344	768	1032	CoherentMotion_C#v1	1	500
709	1	4	42	3	3	3	3	256	344	768	1032	CoherentMotion_C#v1	1	500
867	0	0	5	0	1	3	3	31	569	93	1707	CoherentMotion_C#v1	1	500
583	1	2	23	3	3	3	3	143	457	429	1371	CoherentMotion_C#v1	1	500
899	1	3	33	1	1	3	3	199	401	597	1203	CoherentMotion_C#v1	1	500
1176	0	0	5	0	3	3	3	31	569	93	1707	CoherentMotion_C#v1	1	500
776	1	1	14	2	2	3	3	87	513	261	1539	CoherentMotion_C#v1	1	500
874	1	3	33	3	3	3	3	199	401	597	1203	CoherentMotion_C#v1	1	500
783	0	4	42	1	3	3	3	256	344	768	1032	CoherentMotion_C#v1	1	500
815	0	2	23	1	3	3	3	143	457	429	1371	CoherentMotion_C#v1	1	500
690	0	4	42	3	1	3	3	256	344	768	1032	CoherentMotion_C#v1	1	500
865	1	6	61	0	0	3	3	368	232	1104	696	CoherentMotion_C#v1	1	500
1388	1	3	33	2	2	3	3	199	401	597	1203	CoherentMotion_C#v1	1	500
822	1	7	70	0	0	3	3	424	176	1272	528	CoherentMotion_C#v1	1	500
863	1	4	42	2	2	3	3	256	344	768	1032	CoherentMotion_C#v1	1	500
739	1	6	61	0	0	3	3	368	232	1104	696	CoherentMotion_C#v1	1	500
904	0	1	14	0	3	3	3	87	513	261	1539	CoherentMotion_C#v1	1	500
654	0	0	5	3	1	3	3	31	569	93	1707	CoherentMotion_C#v1	1	500
1083	0	0	5	3	0	3	3	31	569	93	1707	CoherentMotion_C#v1	1	500
629	0	1	14	0	2	3	3	87	513	261	1539	CoherentMotion_C#v1	1	500
762	1	6	61	1	1	3	3	368	232	1104	696	CoherentMotion_C#v1	1	500
746	0	1	14	0	3	3	3	87	513	261	1539	CoherentMotion_C#v1	1	500
834	1	7	70	1	1	3	3	424	176	1272	528	CoherentMotion_C#v1	1	500
692	1	4	42	3	3	3	3	256	344	768	1032	CoherentMotion_C#v1	1	500
867	1	1	14	2	2	3	3	87	513	261	1539	CoherentMotion_C#v1	1	500
1334	1	7	70	0	0	3	3	424	176	1272	528	CoherentMotion_C#v1	1	500
1149	0	1	14	2	3	3	3	87	513	261	1539	CoherentMotion_C#v1	1	500
840	1	7	70	1	1	3	3	424	176	1272	528	CoherentMotion_C#v1	1	500
866	0	1	14	2	3	3	3	87	513	261	1539	CoherentMotion_C#v1	1	500
666	1	7	70	0	0	3	3	424	176	1272	528	CoherentMotion_C#v1	1	500
835	1	4	42	3	3	3	3	256	344	768	1032	CoherentMotion_C#v1	1	500
750	1	5	51	2	2	3	3	312	288	936	864	CoherentMotion_C#v1	1	500
862	1	5	51	3	3	3	3	312	288	936	864	CoherentMotion_C#v1	1	500
937	1	5	51	2	2	3	3	312	288	936	864	CoherentMotion_C#v1	1	500
778	0	5	51	1	3	3	3	312	288	936	864	CoherentMotion_C#v1	1	500
751	1	6	61	0	0	3	3	368	232	1104	696	CoherentMotion_C#v1	1	500
888	1	2	23	3	3	3	3	143	457	429	1371	CoherentMotion_C#v1	1	500
1819	0	0	5	0	3	3	3	31	569	93	1707	CoherentMotion_C#v1	1	500
807	1	5	51	0	0	3	3	312	288	936	864	CoherentMotion_C#v1	1	500
777	1	7	70	0	0	3	3	424	176	1272	528	CoherentMotion_C#v1	1	500
818	0	2	23	2	1	3	3	143	457	429	1371	CoherentMotion_C#v1	1	500
810	1	6	61	1	1	3	3	368	232	1104	696	CoherentMotion_C#v1	1	500
781	1	0	5	3	3	3	3	31	569	93	1707	CoherentMotion_C#v1	1	500
877	1	2	23	0	0	3	3	143	457	429	1371	CoherentMotion_C#v1	1	500
801	0	1	14	3	1	3	3	87	513	261	1539	CoherentMotion_C#v1	1	500
525	1	1	14	3	3	3	3	87	513	261	1539	CoherentMotion_C#v1	1	500
796	0	1	14	1	3	3	3	87	513	261	1539	CoherentMotion_C#v1	1	500
2478	1	4	42	3	3	3	3	256	344	768	1032	CoherentMotion_C#v1	1	500
955	0	4	42	1	3	3	3	256	344	768	1032	CoherentMotion_C#v1	1	500
784	1	7	70	0	0	3	3	424	176	1272	528	CoherentMotion_C#v1	1	500
757	1	2	23	3	3	3	3	143	457	429	1371	CoherentMotion_C#v1	1	500
948	0	1	14	2	0	3	3	87	513	261	1539	CoherentMotion_C#v1	1	500
723	1	7	70	0	0	3	3	424	176	1272	528	CoherentMotion_C#v1	1	500
740	1	7	70	2	2	3	3	424	176	1272	528	CoherentMotion_C#v1	1	500
644	1	4	42	2	2	3	3	256	344	768	1032	CoherentMotion_C#v1	1	500
728	1	3	33	2	2	3	3	199	401	597	1203	CoherentMotion_C#v1	1	500
641	1	2	23	3	3	3	3	143	457	429	1371	CoherentMotion_C#v1	1	500
524	1	1	14	1	1	3	3	87	513	261	1539	CoherentMotion_C#v1	1	500
855	1	5	51	1	1	3	3	312	288	936	864	CoherentMotion_C#v1	1	500
675	0	3	33	2	1	3	3	199	401	597	1203	CoherentMotion_C#v1	1	500
896	0	1	14	1	3	3	3	87	513	261	1539	CoherentMotion_C#v1	1	500
1103	0	1	14	3	0	3	3	87	513	261	1539	CoherentMotion_C#v1	1	500
1015	1	7	70	1	1	3	3	424	176	1272	528	CoherentMotion_C#v1	1	500
782	0	1	14	0	3	3	3	87	513	261	1539	CoherentMotion_C#v1	1	500
663	1	6	61	3	3	3	3	368	232	1104	696	CoherentMotion_C#v1	1	500
589	1	2	23	3	3	3	3	143	457	429	1371	CoherentMotion_C#v1	1	500
864	1	2	23	0	0	3	3	143	457	429	1371	CoherentMotion_C#v1	1	500
748	1	2	23	0	0	3	3	143	457	429	1371	CoherentMotion_C#v1	1	500
700	1	4	42	1	1	3	3	256	344	768	1032	CoherentMotion_C#v1	1	500
810	0	3	33	1	0	3	3	199	401	597	1203	CoherentMotion_C#v1	1	500
1099	0	0	5	1	0	3	3	31	569	93	1707	CoherentMotion_C#v1	1	500
757	0	3	33	2	1	3	3	199	401	597	1203	CoherentMotion_C#v1	1	500
717	1	7	70	3	3	3	3	424	176	1272	528	CoherentMotion_C#v1	1	500
773	1	0	5	1	1	3	3	31	569	93	1707	CoherentMotion_C#v1	1	500
750	1	6	61	3	3	3	3	368	232	1104	696	CoherentMotion_C#v1	1	500
886	1	2	23	1	1	3	3	143	457	429	1371	CoherentMotion_C#v1	1	500
1161	1	1	14	3	3	3	3	87	513	261	1539	CoherentMotion_C#v1	1	500
1107	0	1	14	1	0	3	3	87	513	261	1539	CoherentMotion_C#v1	1	500
737	0	4	42	2	3	3	3	256	344	768	1032	CoherentMotion_C#v1	1	500
806	1	3	33	0	0	3	3	199	401	597	1203	CoherentMotion_C#v1	1	500
765	1	5	51	1	1	3	3	312	288	936	864	CoherentMotion_C#v1	1	500
935	0	7	70	2	1	3	3	424	176	1272	528	CoherentMotion_C#v1	1	500
787	1	6	61	0	0	3	3	368	232	1104	696	CoherentMotion_C#v1	1	500
737	1	6	61	3	3	3	3	368	232	1104	696	CoherentMotion_C#v1	1	500
916	1	3	33	0	0	3	3	199	401	597	1203	CoherentMotion_C#v1	1	500
674	1	4	42	1	1	3	3	256	344	768	1032	CoherentMotion_C#v1	1	500
757	1	5	51	3	3	3	3	312	288	936	864	CoherentMotion_C#v1	1	500
958	1	0	5	0	0	3	3	31	569	93	1707	CoherentMotion_C#v1	1	500
781	1	5	51	3	3	3	3	312	288	936	864	CoherentMotion_C#v1	1	500
730	1	3	33	1	1	3	3	199	401	597	1203	CoherentMotion_C#v1	1	500
613	1	5	51	2	2	3	3	312	288	936	864	CoherentMotion_C#v1	1	500
1115	1	1	14	3	3	3	3	87	513	261	1539	CoherentMotion_C#v1	1	500
816	1	6	61	0	0	3	3	368	232	1104	696	CoherentMotion_C#v1	1	500
818	1	7	70	2	2	3	3	424	176	1272	528	CoherentMotion_C#v1	1	500
716	1	7	70	3	3	3	3	424	176	1272	528	CoherentMotion_C#v1	1	500
606	1	6	61	0	0	3	3	368	232	1104	696	CoherentMotion_C#v1	1	500
723	0	2	23	2	3	3	3	143	457	429	1371	CoherentMotion_C#v1	1	500
1307	0	2	23	0	1	3	3	143	457	429	1371	CoherentMotion_C#v1	1	500
633	1	6	61	2	2	3	3	368	232	1104	696	CoherentMotion_C#v1	1	500
1005	0	0	5	0	3	3	3	31	569	93	1707	CoherentMotion_C#v1	1	500
669	1	4	42	0	0	3	3	256	344	768	1032	CoherentMotion_C#v1	1	500
650	1	3	33	3	3	3	3	199	401	597	1203	CoherentMotion_C#v1	1	500
765	0	3	33	3	1	3	3	199	401	597	1203	CoherentMotion_C#v1	1	500
824	0	0	5	2	0	3	3	31	569	93	1707	CoherentMotion_C#v1	1	500
667	1	5	51	2	2	3	3	312	288	936	864	CoherentMotion_C#v1	1	500
1305	0	0	5	3	0	3	3	31	569	93	1707	CoherentMotion_C#v1	1	500
763	1	1	14	3	3	3	3	87	513	261	1539	CoherentMotion_C#v1	1	500
1184	1	6	61	1	1	3	3	368	232	1104	696	CoherentMotion_C#v1	1	500
835	1	3	33	0	0	3	3	199	401	597	1203	CoherentMotion_C#v1	1	500
941	0	1	14	2	3	3	3	87	513	261	1539	CoherentMotion_C#v1	1	500
727	1	5	51	3	3	3	3	312	288	936	864	CoherentMotion_C#v1	1	500
665	1	6	61	0	0	3	3	368	232	1104	696	CoherentMotion_C#v1	1	500
896	0	0	5	3	0	3	3	31	569	93	1707	CoherentMotion_C#v1	1	500
621	1	0	5	3	3	3	3	31	569	93	1707	CoherentMotion_C#v1	1	500
680	1	4	42	3	3	3	3	256	344	768	1032	CoherentMotion_C#v1	1	500
536	1	5	51	3	3	3	3	312	288	936	864	CoherentMotion_C#v1	1	500
641	0	0	5	2	1	3	3	31	569	93	1707	CoherentMotion_C#v1	1	500
879	1	1	14	0	0	3	3	87	513	261	1539	CoherentMotion_C#v1	1	500
771	1	6	61	1	1	3	3	368	232	1104	696	CoherentMotion_C#v1	1	500
755	1	2	23	2	2	3	3	143	457	429	1371	CoherentMotion_C#v1	1	500
812	1	2	23	0	0	3	3	143	457	429	1371	CoherentMotion_C#v1	1	500
758	1	6	61	0	0	3	3	368	232	1104	696	CoherentMotion_C#v1	1	500
703	1	7	70	0	0	3	3	424	176	1272	528	CoherentMotion_C#v1	1	500
710	1	7	70	2	2	3	3	424	176	1272	528	CoherentMotion_C#v1	1	500
996	0	0	5	1	2	3	3	31	569	93	1707	CoherentMotion_C#v1	1	500
794	1	4	42	2	2	3	3	256	344	768	1032	CoherentMotion_C#v1	1	500
1243	1	0	5	2	2	3	3	31	569	93	1707	CoherentMotion_C#v1	1	500
1287	0	0	5	1	0	3	3	31	569	93	1707	CoherentMotion_C#v1	1	500
592	1	6	61	3	3	3	3	368	232	1104	696	CoherentMotion_C#v1	1	500
787	1	7	70	0	0	3	3	424	176	1272	528	CoherentMotion_C#v1	1	500
1085	0	0	5	1	0	3	3	31	569	93	1707	CoherentMotion_C#v1	1	500
748	0	6	61	0	3	3	3	368	232	1104	696	CoherentMotion_C#v1	1	500
805	1	0	5	0	0	3	3	31	569	93	1707	CoherentMotion_C#v1	1	500
854	0	2	23	2	0	3	3	143	457	429	1371	CoherentMotion_C#v1	1	500
806	1	5	51	3	3	3	3	312	288	936	864	CoherentMotion_C#v1	1	500
739	1	5	51	1	1	3	3	312	288	936	864	CoherentMotion_C#v1	1	500
698	1	6	61	2	2	3	3	368	232	1104	696	CoherentMotion_C#v1	1	500
833	0	2	23	3	0	3	3	143	457	429	1371	CoherentMotion_C#v1	1	500
527	0	0	5	2	3	3	3	31	569	93	1707	CoherentMotion_C#v1	1	500
751	1	6	61	2	2	3	3	368	232	1104	696	CoherentMotion_C#v1	1	500
655	1	7	70	1	1	3	3	424	176	1272	528	CoherentMotion_C#v1	1	500
700	1	7	70	2	2	3	3	424	176	1272	528	CoherentMotion_C#v1	1	500
715	1	4	42	0	0	3	3	256	344	768	1032	CoherentMotion_C#v1	1	500
553	1	2	23	1	1	3	3	143	457	429	1371	CoherentMotion_C#v1	1	500
1257	1	4	42	2	2	3	3	256	344	768	1032	CoherentMotion_C#v1	1	500
682	1	6	61	1	1	3	3	368	232	1104	696	CoherentMotion_C#v1	1	500
808	1	0	5	0	0	3	3	31	569	93	1707	CoherentMotion_C#v1	1	500
899	1	7	70	1	1	3	3	424	176	1272	528	CoherentMotion_C#v1	1	500
879	0	5	51	2	0	3	3	312	288	936	864	CoherentMotion_C#v1	1	500
697	0	0	5	3	1	3	3	31	569	93	1707	CoherentMotion_C#v1	1	500
813	1	3	33	2	2	3	3	199	401	597	1203	CoherentMotion_C#v1	1	500
871	0	0	5	3	2	3	3	31	569	93	1707	CoherentMotion_C#v1	1	500
817	1	6	61	0	0	3	3	368	232	1104	696	CoherentMotion_C#v1	1	500
732	0	0	5	1	0	3	3	31	569	93	1707	CoherentMotion_C#v1	1	500
608	0	0	5	0	3	3	3	31	569	93	1707	CoherentMotion_C#v1	1	500
2385	1	3	33	1	1	3	3	199	401	597	1203	CoherentMotion_C#v1	1	500
691	1	3	33	3	3	3	3	199	401	597	1203	CoherentMotion_C#v1	1	500
833	0	1	14	0	3	3	3	87	513	261	1539	CoherentMotion_C#v1	1	500
663	1	4	42	0	0	3	3	256	344	768	1032	CoherentMotion_C#v1	1	500
656	0	1	14	2	0	3	3	87	513	261	1539	CoherentMotion_C#v1	1	500
781	1	6	61	3	3	3	3	368	232	1104	696	CoherentMotion_C#v1	1	500
694	1	3	33	1	1	3	3	199	401	597	1203	CoherentMotion_C#v1	1	500
766	1	4	42	0	0	3	3	256	344	768	1032	CoherentMotion_C#v1	1	500
630	1	5	51	3	3	3	3	312	288	936	864	CoherentMotion_C#v1	1	500
1243	0	1	14	3	0	3	3	87	513	261	1539	CoherentMotion_C#v1	1	500
705	1	0	5	3	3	3	3	31	569	93	1707	CoherentMotion_C#v1	1	500
888	1	4	42	0	0	3	3	256	344	768	1032	CoherentMotion_C#v1	1	500
683	1	1	14	2	2	3	3	87	513	261	1539	CoherentMotion_C#v1	1	500
680	1	3	33	1	1	3	3	199	401	597	1203	CoherentMotion_C#v1	1	500
784	1	5	51	0	0	3	3	312	288	936	864	CoherentMotion_C#v1	1	500
752	0	1	14	2	3	3	3	87	513	261	1539	CoherentMotion_C#v1	1	500
1135	0	1	14	0	1	3	3	87	513	261	1539	CoherentMotion_C#v1	1	500
914	1	4	42	3	3	3	3	256	344	768	1032	CoherentMotion_C#v1	1	500
1536	0	3	33	1	0	3	3	199	401	597	1203	CoherentMotion_C#v1	1	500
1091	0	0	5	1	2	3	3	31	569	93	1707	CoherentMotion_C#v1	1	500
964	1	3	33	2	2	3	3	199	401	597	1203	CoherentMotion_C#v1	1	500
809	1	3	33	0	0	3	3	199	401	597	1203	CoherentMotion_C#v1	1	500
1731	1	7	70	0	0	3	3	424	176	1272	528	CoherentMotion_C#v1	1	500
1020	0	3	33	1	0	3	3	199	401	597	1203	CoherentMotion_C#v1	1	500
1147	0	3	33	0	2	3	3	199	401	597	1203	CoherentMotion_C#v1	1	500
858	1	6	61	0	0	3	3	368	232	1104	696	CoherentMotion_C#v1	1	500
808	1	4	42	2	2	3	3	256	344	768	1032	CoherentMotion_C#v1	1	500
738	1	7	70	3	3	3	3	424	176	1272	528	CoherentMotion_C#v1	1	500
1739	0	7	70	3	2	3	3	424	176	1272	528	CoherentMotion_C#v1	1	500
1019	0	1	14	0	2	3	3	87	513	261	1539	CoherentMotion_C#v1	1	500
770	1	6	61	0	0	3	3	368	232	1104	696	CoherentMotion_C#v1	1	500
811	1	7	70	2	2	3	3	424	176	1272	528	CoherentMotion_C#v1	1	500
1509	0	5	51	2	3	3	3	312	288	936	864	CoherentMotion_C#v1	1	500
741	1	7	70	3	3	3	3	424	176	1272	528	CoherentMotion_C#v1	1	500
669	1	5	51	1	1	3	3	312	288	936	864	CoherentMotion_C#v1	1	500
851	0	1	14	3	0	3	3	87	513	261	1539	CoherentMotion_C#v1	1	500
642	0	6	61	1	0	3	3	368	232	1104	696	CoherentMotion_C#v1	1	500
678	1	2	23	2	2	3	3	143	457	429	1371	CoherentMotion_C#v1	1	500
622	1	0	5	2	2	3	3	31	569	93	1707	CoherentMotion_C#v1	1	500
601	0	5	51	0	2	3	3	312	288	936	864	CoherentMotion_C#v1	1	500
1959	0	5	51	0	2	3	3	312	288	936	864	CoherentMotion_C#v1	1	500
729	0	5	51	1	3	3	3	312	288	936	864	CoherentMotion_C#v1	1	500
1157	0	2	23	2	1	3	3	143	457	429	1371	CoherentMotion_C#v1	1	500
1007	1	1	14	2	2	3	3	87	513	261	1539	CoherentMotion_C#v1	1	500
862	0	0	5	1	0	3	3	31	569	93	1707	CoherentMotion_C#v1	1	500
658	1	7	70	3	3	3	3	424	176	1272	528	CoherentMotion_C#v1	1	500
768	1	2	23	2	2	3	3	143	457	429	1371	CoherentMotion_C#v1	1	500
728	1	6	61	2	2	3	3	368	232	1104	696	CoherentMotion_C#v1	1	500
711	1	6	61	1	1	3	3	368	232	1104	696	CoherentMotion_C#v1	1	500
750	0	0	5	2	1	3	3	31	569	93	1707	CoherentMotion_C#v1	1	500
523	0	4	42	1	3	3	3	256	344	768	1032	CoherentMotion_C#v1	1	500
554	1	5	51	2	2	3	3	312	288	936	864	CoherentMotion_C#v1	1	500
725	0	6	61	1	0	3	3	368	232	1104	696	CoherentMotion_C#v1	1	500
910	1	2	23	1	1	3	3	143	457	429	1371	CoherentMotion_C#v1	1	500
691	1	4	42	2	2	3	3	256	344	768	1032	CoherentMotion_C#v1	1	500
734	1	5	51	1	1	3	3	312	288	936	864	CoherentMotion_C#v1	1	500
754	1	4	42	0	0	3	3	256	344	768	1032	CoherentMotion_C#v1	1	500
570	0	1	14	0	2	3	3	87	513	261	1539	CoherentMotion_C#v1	1	500
628	0	3	33	0	3	3	3	199	401	597	1203	CoherentMotion_C#v1	1	500
683	1	3	33	3	3	3	3	199	401	597	1203	CoherentMotion_C#v1	1	500
746	1	0	5	3	3	3	3	31	569	93	1707	CoherentMotion_C#v1	1	500
647	1	7	70	3	3	3	3	424	176	1272	528	CoherentMotion_C#v1	1	500
666	1	5	51	2	2	3	3	312	288	936	864	CoherentMotion_C#v1	1	500
688	1	5	51	1	1	3	3	312	288	936	864	CoherentMotion_C#v1	1	500
781	1	1	14	1	1	3	3	87	513	261	1539	CoherentMotion_C#v1	1	500
728	1	3	33	2	2	3	3	199	401	597	1203	CoherentMotion_C#v1	1	500
761	0	0	5	1	2	3	3	31	569	93	1707	CoherentMotion_C#v1	1	500
528	0	3	33	1	3	3	3	199	401	597	1203	CoherentMotion_C#v1	1	500
833	1	6	61	1	1	3	3	368	232	1104	696	CoherentMotion_C#v1	1	500
780	0	3	33	1	3	3	3	199	401	597	1203	CoherentMotion_C#v1	1	500
785	1	6	61	1	1	3	3	368	232	1104	696	CoherentMotion_C#v1	1	500
853	0	4	42	0	2	3	3	256	344	768	1032	CoherentMotion_C#v1	1	500
1026	0	2	23	3	1	3	3	143	457	429	1371	CoherentMotion_C#v1	1	500
1088	1	6	61	1	1	3	3	368	232	1104	696	CoherentMotion_C#v1	1	500
809	0	3	33	3	2	3	3	199	401	597	1203	CoherentMotion_C#v1	1	500
795	0	6	61	1	3	3	3	368	232	1104	696	CoherentMotion_C#v1	1	500
956	1	3	33	2	2	3	3	199	401	597	1203	CoherentMotion_C#v1	1	500
784	0	7	70	3	0	3	3	424	176	1272	528	CoherentMotion_C#v1	1	500
551	0	5	51	3	2	3	3	312	288	936	864	CoherentMotion_C#v1	1	500
861	1	3	33	2	2	3	3	199	401	597	1203	CoherentMotion_C#v1	1	500
676	1	5	51	1	1	3	3	312	288	936	864	CoherentMotion_C#v1	1	500
613	0	3	33	1	3	3	3	199	401	597	1203	CoherentMotion_C#v1	1	500
907	1	7	70	1	1	3	3	424	176	1272	528	CoherentMotion_C#v1	1	500
1183	0	4	42	1	3	3	3	256	344	768	1032	CoherentMotion_C#v1	1	500
1100	1	7	70	1	1	3	3	424	176	1272	528	CoherentMotion_C#v1	1	500
996	1	3	33	0	0	3	3	199	401	597	1203	CoherentMotion_C#v1	1	500
970	0	1	14	3	2	3	3	87	513	261	1539	CoherentMotion_C#v1	1	500
911	0	2	23	3	0	3	3	143	457	429	1371	CoherentMotion_C#v1	1	500
756	1	2	23	3	3	3	3	143	457	429	1371	CoherentMotion_C#v1	1	500
740	0	2	23	2	3	3	3	143	457	429	1371	CoherentMotion_C#v1	1	500
787	0	3	33	3	1	3	3	199	401	597	1203	CoherentMotion_C#v1	1	500
702	0	7	70	1	3	3	3	424	176	1272	528	CoherentMotion_C#v1	1	500
1529	1	4	42	3	3	3	3	256	344	768	1032	CoherentMotion_C#v1	1	500
746	1	1	14	1	1	3	3	87	513	261	1539	CoherentMotion_C#v1	1	500
730	1	6	61	3	3	3	3	368	232	1104	696	CoherentMotion_C#v1	1	500
918	1	5	51	0	0	3	3	312	288	936	864	CoherentMotion_C#v1	1	500
987	0	0	5	3	1	3	3	31	569	93	1707	CoherentMotion_C#v1	1	500
705	1	4	42	3	3	3	3	256	344	768	1032	CoherentMotion_C#v1	1	500
625	1	6	61	2	2	3	3	368	232	1104	696	CoherentMotion_C#v1	1	500
1021	0	4	42	1	0	3	3	256	344	768	1032	CoherentMotion_C#v1	1	500
645	1	7	70	1	1	3	3	424	176	1272	528	CoherentMotion_C#v1	1	500
969	0	2	23	1	3	3	3	143	457	429	1371	CoherentMotion_C#v1	1	500
779	1	1	14	2	2	3	3	87	513	261	1539	CoherentMotion_C#v1	1	500
752	1	5	51	3	3	3	3	312	288	936	864	CoherentMotion_C#v1	1	500
664	0	1	14	0	3	3	3	87	513	261	1539	CoherentMotion_C#v1	1	500
741	1	2	23	1	1	3	3	143	457	429	1371	CoherentMotion_C#v1	1	500
590	0	0	5	0	2	3	3	31	569	93	1707	CoherentMotion_C#v1	1	500
586	0	0	5	1	2	3	3	31	569	93	1707	CoherentMotion_C#v1	1	500
662	1	6	61	3	3	3	3	368	232	1104	696	CoherentMotion_C#v1	1	500
892	1	5	51	0	0	3	3	312	288	936	864	CoherentMotion_C#v1	1	500
692	0	2	23	2	0	3	3	143	457	429	1371	CoherentMotion_C#v1	1	500
751	1	2	23	2	2	3	3	143	457	429	1371	CoherentMotion_C#v1	1	500
582	1	4	42	3	3	3	3	256	344	768	1032	CoherentMotion_C#v1	1	500
810	1	3	33	0	0	3	3	199	401	597	1203	CoherentMotion_C#v1	1	500
820	0	2	23	0	3	3	3	143	457	429	1371	CoherentMotion_C#v1	1	500
621	1	0	5	3	3	3	3	31	569	93	1707	CoherentMotion_C#v1	1	500
521	1	6	61	1	1	3	3	368	232	1104	696	CoherentMotion_C#v1	1	500
781	1	7	70	3	3	3	3	424	176	1272	528	CoherentMotion_C#v1	1	500
630	0	2	23	1	0	3	3	143	457	429	1371	CoherentMotion_C#v1	1	500
535	0	3	33	3	2	3	3	199	401	597	1203	CoherentMotion_C#v1	1	500
691	0	7	70	3	0	3	3	424	176	1272	528	CoherentMotion_C#v1	1	500
595	1	7	70	1	1	3	3	424	176	1272	528	CoherentMotion_C#v1	1	500
671	0	0	5	2	0	3	3	31	569	93	1707	CoherentMotion_C#v1	1	500
733	0	1	14	0	2	3	3	87	513	261	1539	CoherentMotion_C#v1	1	500
885	0	1	14	1	0	3	3	87	513	261	1539	CoherentMotion_C#v1	1	500
729	1	3	33	1	1	3	3	199	401	597	1203	CoherentMotion_C#v1	1	500
800	1	4	42	2	2	3	3	256	344	768	1032	CoherentMotion_C#v1	1	500
785	1	7	70	2	2	3	3	424	176	1272	528	CoherentMotion_C#v1	1	500
980	0	7	70	0	2	3	3	424	176	1272	528	CoherentMotion_C#v1	1	500
1138	0	3	33	0	3	3	3	199	401	597	1203	CoherentMotion_C#v1	1	500
843	1	5	51	1	1	3	3	312	288	936	864	CoherentMotion_C#v1	1	500
717	1	4	42	2	2	3	3	256	344	768	1032	CoherentMotion_C#v1	1	500
661	1	7	70	0	0	3	3	424	176	1272	528	CoherentMotion_C#v1	1	500
914	0	3	33	1	0	3	3	199	401	597	1203	CoherentMotion_C#v1	1	500
2636	0	0	5	2	0	3	3	31	569	93	1707	CoherentMotion_C#v1	1	500
759	1	7	70	0	0	3	3	424	176	1272	528	CoherentMotion_C#v1	1	500
1536	1	4	42	2	2	3	3	256	344	768	1032	CoherentMotion_C#v1	1	500
613	1	4	42	1	1	3	3	256	344	768	1032	CoherentMotion_C#v1	1	500
625	0	6	61	0	2	3	3	368	232	1104	696	CoherentMotion_C#v1	1	500
694	1	7	70	1	1	3	3	424	176	1272	528	CoherentMotion_C#v1	1	500
557	0	2	23	2	1	3	3	143	457	429	1371	CoherentMotion_C#v1	1	500
2184	0	3	33	0	2	3	3	199	401	597	1203	CoherentMotion_C#v1	1	500
611	1	6	61	1	1	3	3	368	232	1104	696	CoherentMotion_C#v1	1	500
754	0	0	5	1	0	3	3	31	569	93	1707	CoherentMotion_C#v1	1	500
626	0	0	5	3	2	3	3	31	569	93	1707	CoherentMotion_C#v1	1	500
647	1	3	33	1	1	3	3	199	401	597	1203	CoherentMotion_C#v1	1	500
532	1	3	33	1	1	3	3	199	401	597	1203	CoherentMotion_C#v1	1	500
543	0	3	33	0	1	3	3	199	401	597	1203	CoherentMotion_C#v1	1	500
590	1	7	70	2	2	3	3	424	176	1272	528	CoherentMotion_C#v1	1	500
738	1	5	51	0	0	3	3	312	288	936	864	CoherentMotion_C#v1	1	500
537	1	6	61	1	1	3	3	368	232	1104	696	CoherentMotion_C#v1	1	500
680	0	1	14	3	1	3	3	87	513	261	1539	CoherentMotion_C#v1	1	500
726	1	5	51	3	3	3	3	312	288	936	864	CoherentMotion_C#v1	1	500
646	1	5	51	3	3	3	3	312	288	936	864	CoherentMotion_C#v1	1	500
572	1	1	14	0	0	3	3	87	513	261	1539	CoherentMotion_C#v1	1	500
752	0	1	14	1	0	3	3	87	513	261	1539	CoherentMotion_C#v1	1	500
671	0	2	23	3	0	3	3	143	457	429	1371	CoherentMotion_C#v1	1	500
534	0	3	33	1	3	3	3	199	401	597	1203	CoherentMotion_C#v1	1	500
521	0	4	42	0	3	3	3	256	344	768	1032	CoherentMotion_C#v1	1	500
778	0	5	51	3	0	3	3	312	288	936	864	CoherentMotion_C#v1	1	500
634	1	6	61	2	2	3	3	368	232	1104	696	CoherentMotion_C#v1	1	500
904	0	2	23	3	2	3	3	143	457	429	1371	CoherentMotion_C#v1	1	500
836	0	2	23	0	2	3	3	143	457	429	1371	CoherentMotion_C#v1	1	500
654	1	5	51	3	3	3	3	312	288	936	864	CoherentMotion_C#v1	1	500
628	1	7	70	1	1	3	3	424	176	1272	528	CoherentMotion_C#v1	1	500
708	1	6	61	3	3	3	3	368	232	1104	696	CoherentMotion_C#v1	1	500
607	0	1	14	0	2	3	3	87	513	261	1539	CoherentMotion_C#v1	1	500
627	1	6	61	0	0	3	3	368	232	1104	696	CoherentMotion_C#v1	1	500
778	0	1	14	1	2	3	3	87	513	261	1539	CoherentMotion_C#v1	1	500
657	1	5	51	2	2	3	3	312	288	936	864	CoherentMotion_C#v1	1	500
711	1	4	42	2	2	3	3	256	344	768	1032	CoherentMotion_C#v1	1	500
830	1	3	33	3	3	3	3	199	401	597	1203	CoherentMotion_C#v1	1	500
672	1	3	33	1	1	3	3	199	401	597	1203	CoherentMotion_C#v1	1	500
1156	0	7	70	1	2	3	3	424	176	1272	528	CoherentMotion_C#v1	1	500
857	1	5	51	1	1	3	3	312	288	936	864	CoherentMotion_C#v1	1	500
771	0	0	5	0	2	3	3	31	569	93	1707	CoherentMotion_C#v1	1	500
691	1	4	42	3	3	3	3	256	344	768	1032	CoherentMotion_C#v1	1	500
650	1	1	14	3	3	3	3	87	513	261	1539	CoherentMotion_C#v1	1	500
1078	1	4	42	1	1	3	3	256	344	768	1032	CoherentMotion_C#v1	1	500
637	0	2	23	0	2	3	3	143	457	429	1371	CoherentMotion_C#v1	1	500
760	0	7	70	1	2	3	3	424	176	1272	528	CoherentMotion_C#v1	1	500
709	1	4	42	0	0	3	3	256	344	768	1032	CoherentMotion_C#v1	1	500
624	0	2	23	1	0	3	3	143	457	429	1371	CoherentMotion_C#v1	1	500
1457	1	5	51	0	0	3	3	312	288	936	864	CoherentMotion_C#v1	1	500
850	0	2	23	2	3	3	3	143	457	429	1371	CoherentMotion_C#v1	1	500
684	1	0	5	0	0	3	3	31	569	93	1707	CoherentMotion_C#v1	1	500
660	1	4	42	0	0	3	3	256	344	768	1032	CoherentMotion_C#v1	1	500
629	1	3	33	0	0	3	3	199	401	597	1203	CoherentMotion_C#v1	1	500
685	1	3	33	3	3	3	3	199	401	597	1203	CoherentMotion_C#v1	1	500
604	0	1	14	1	0	3	3	87	513	261	1539	CoherentMotion_C#v1	1	500
536	1	4	42	3	3	3	3	256	344	768	1032	CoherentMotion_C#v1	1	500
651	1	4	42	2	2	3	3	256	344	768	1032	CoherentMotion_C#v1	1	500
753	1	2	23	3	3	3	3	143	457	429	1371	CoherentMotion_C#v1	1	500
616	1	6	61	0	0	3	3	368	232	1104	696	CoherentMotion_C#v1	1	500
