# Supplementary material for: The Leuven Embedded Figures Test (L-EFT): measuring perception, intelligence or executive function?
Source: PeerJ. 2018 Mar 26;6:e4524. doi: 10.7717/peerj.4524 (PMC5875396; doi:10.7717/peerj.4524)
Supplement: Supplemental Information 9 [file peerj-06-4524-s009.zip › Study 1/CoherentMotion/123160CoherentMotion.csv]

ReactionTime	Accuracy	CoherenceLevel	CoherenceValue	StimDirection	RespDirection	G_MeanCoherentSpeed	G_MeanRandomSpeed	TotalCoherent	TotalRandom	TotalCoherentSpeed	TotalRandomSpeed	TestID	MainPrac	MotionDuration
23794	0	7	70	3	1	3	3	424	176	1272	528	CoherentMotion_C#v1	0	1000
1493	1	6	61	3	3	3	3	368	232	1104	696	CoherentMotion_C#v1	0	1000
1632	1	5	51	1	1	3	3	312	288	936	864	CoherentMotion_C#v1	0	1000
1102	1	6	61	1	1	3	3	368	232	1104	696	CoherentMotion_C#v1	0	1000
1520	0	6	61	1	3	3	3	368	232	1104	696	CoherentMotion_C#v1	0	1000
1565	0	7	70	3	0	3	3	424	176	1272	528	CoherentMotion_C#v1	0	1000
1545	0	2	23	1	2	3	3	143	457	429	1371	CoherentMotion_C#v1	0	1000
2166	0	1	14	1	3	3	3	87	513	261	1539	CoherentMotion_C#v1	0	1000
1554	0	4	42	3	1	3	3	256	344	768	1032	CoherentMotion_C#v1	0	1000
1215	1	7	70	2	2	3	3	424	176	1272	528	CoherentMotion_C#v1	0	1000
1424	1	0	5	3	3	3	3	31	569	93	1707	CoherentMotion_C#v1	0	1000
2365	1	6	61	1	1	3	3	368	232	1104	696	CoherentMotion_C#v1	0	1000
1455	0	6	61	3	2	3	3	368	232	1104	696	CoherentMotion_C#v1	0	1000
2297	1	7	70	2	2	3	3	424	176	1272	528	CoherentMotion_C#v1	0	1000
1306	1	6	61	1	1	3	3	368	232	1104	696	CoherentMotion_C#v1	0	1000
1264	1	0	5	3	3	3	3	31	569	93	1707	CoherentMotion_C#v1	0	1000
1444	1	6	61	2	2	3	3	368	232	1104	696	CoherentMotion_C#v1	0	1000
1677	1	3	33	1	1	3	3	199	401	597	1203	CoherentMotion_C#v1	0	1000
1405	0	5	51	1	3	3	3	312	288	936	864	CoherentMotion_C#v1	0	1000
1192	0	3	33	1	3	3	3	199	401	597	1203	CoherentMotion_C#v1	0	1000
1130	1	1	14	2	2	3	3	87	513	261	1539	CoherentMotion_C#v1	0	1000
1470	1	5	51	0	0	3	3	312	288	936	864	CoherentMotion_C#v1	0	1000
1512	0	3	33	1	2	3	3	199	401	597	1203	CoherentMotion_C#v1	0	1000
1060	0	0	5	1	3	3	3	31	569	93	1707	CoherentMotion_C#v1	0	1000
1732	1	6	61	1	1	3	3	368	232	1104	696	CoherentMotion_C#v1	0	1000
1396	0	5	51	0	2	3	3	312	288	936	864	CoherentMotion_C#v1	0	1000
1374	1	6	61	3	3	3	3	368	232	1104	696	CoherentMotion_C#v1	0	1000
1509	0	5	51	0	2	3	3	312	288	936	864	CoherentMotion_C#v1	0	1000
1267	0	0	5	2	1	3	3	31	569	93	1707	CoherentMotion_C#v1	0	1000
1495	1	1	14	3	3	3	3	87	513	261	1539	CoherentMotion_C#v1	0	1000
1604	1	6	61	3	3	3	3	368	232	1104	696	CoherentMotion_C#v1	0	1000
1119	0	2	23	1	3	3	3	143	457	429	1371	CoherentMotion_C#v1	0	1000
1602	1	6	61	0	0	3	3	368	232	1104	696	CoherentMotion_C#v1	0	1000
1184	0	4	42	0	2	3	3	256	344	768	1032	CoherentMotion_C#v1	0	1000
1395	0	0	5	3	2	3	3	31	569	93	1707	CoherentMotion_C#v1	0	1000
1581	1	5	51	3	3	3	3	312	288	936	864	CoherentMotion_C#v1	0	1000
1609	1	7	70	3	3	3	3	424	176	1272	528	CoherentMotion_C#v1	0	1000
1145	1	7	70	1	1	3	3	424	176	1272	528	CoherentMotion_C#v1	0	1000
1529	1	5	51	2	2	3	3	312	288	936	864	CoherentMotion_C#v1	0	1000
1303	1	2	23	2	2	3	3	143	457	429	1371	CoherentMotion_C#v1	0	1000
1067	1	5	51	2	2	3	3	312	288	936	864	CoherentMotion_C#v1	0	1000
1755	1	6	61	0	0	3	3	368	232	1104	696	CoherentMotion_C#v1	0	1000
1998	0	1	14	3	2	3	3	87	513	261	1539	CoherentMotion_C#v1	0	1000
1206	1	3	33	3	3	3	3	199	401	597	1203	CoherentMotion_C#v1	0	1000
2890	0	3	33	1	3	3	3	199	401	597	1203	CoherentMotion_C#v1	0	1000
1307	0	1	14	1	3	3	3	87	513	261	1539	CoherentMotion_C#v1	0	1000
1486	0	0	5	1	3	3	3	31	569	93	1707	CoherentMotion_C#v1	0	1000
1723	0	3	33	3	1	3	3	199	401	597	1203	CoherentMotion_C#v1	0	1000
1115	0	0	5	1	3	3	3	31	569	93	1707	CoherentMotion_C#v1	0	1000
1437	0	1	14	1	3	3	3	87	513	261	1539	CoherentMotion_C#v1	0	1000
1191	1	1	14	2	2	3	3	87	513	261	1539	CoherentMotion_C#v1	0	1000
1050	0	0	5	1	2	3	3	31	569	93	1707	CoherentMotion_C#v1	0	1000
1163	1	7	70	2	2	3	3	424	176	1272	528	CoherentMotion_C#v1	0	1000
1044	1	6	61	1	1	3	3	368	232	1104	696	CoherentMotion_C#v1	0	1000
1901	0	3	33	0	2	3	3	199	401	597	1203	CoherentMotion_C#v1	0	1000
1202	0	1	14	3	2	3	3	87	513	261	1539	CoherentMotion_C#v1	0	1000
1048	0	1	14	1	2	3	3	87	513	261	1539	CoherentMotion_C#v1	0	1000
1302	0	1	14	3	0	3	3	87	513	261	1539	CoherentMotion_C#v1	0	1000
1418	0	7	70	3	1	3	3	424	176	1272	528	CoherentMotion_C#v1	0	1000
1094	0	0	5	3	0	3	3	31	569	93	1707	CoherentMotion_C#v1	0	1000
1173	1	4	42	2	2	3	3	256	344	768	1032	CoherentMotion_C#v1	0	1000
1041	1	5	51	2	2	3	3	312	288	936	864	CoherentMotion_C#v1	0	1000
1626	1	4	42	3	3	3	3	256	344	768	1032	CoherentMotion_C#v1	0	1000
1399	0	1	14	1	3	3	3	87	513	261	1539	CoherentMotion_C#v1	0	1000
1584	0	1	14	0	2	3	3	87	513	261	1539	CoherentMotion_C#v1	0	1000
1357	0	4	42	1	0	3	3	256	344	768	1032	CoherentMotion_C#v1	0	1000
1334	0	1	14	3	0	3	3	87	513	261	1539	CoherentMotion_C#v1	0	1000
1042	0	4	42	1	0	3	3	256	344	768	1032	CoherentMotion_C#v1	0	1000
2010	1	4	42	3	3	3	3	256	344	768	1032	CoherentMotion_C#v1	0	1000
1060	0	0	5	1	2	3	3	31	569	93	1707	CoherentMotion_C#v1	0	1000
1861	1	1	14	2	2	3	3	87	513	261	1539	CoherentMotion_C#v1	0	1000
1288	0	0	5	0	2	3	3	31	569	93	1707	CoherentMotion_C#v1	0	1000
1469	0	4	42	0	3	3	3	256	344	768	1032	CoherentMotion_C#v1	0	1000
1209	0	2	23	1	3	3	3	143	457	429	1371	CoherentMotion_C#v1	0	1000
1165	0	3	33	2	3	3	3	199	401	597	1203	CoherentMotion_C#v1	0	1000
1200	1	4	42	1	1	3	3	256	344	768	1032	CoherentMotion_C#v1	0	1000
1172	1	1	14	0	0	3	3	87	513	261	1539	CoherentMotion_C#v1	0	1000
1140	1	7	70	2	2	3	3	424	176	1272	528	CoherentMotion_C#v1	0	1000
1131	1	4	42	2	2	3	3	256	344	768	1032	CoherentMotion_C#v1	0	1000
1100	0	2	23	0	2	3	3	143	457	429	1371	CoherentMotion_C#v1	0	1000
1980	0	6	61	1	3	3	3	368	232	1104	696	CoherentMotion_C#v1	1	500
678	1	1	14	2	2	3	3	87	513	261	1539	CoherentMotion_C#v1	1	500
765	1	7	70	1	1	3	3	424	176	1272	528	CoherentMotion_C#v1	1	500
787	1	6	61	0	0	3	3	368	232	1104	696	CoherentMotion_C#v1	1	500
797	1	6	61	0	0	3	3	368	232	1104	696	CoherentMotion_C#v1	1	500
904	0	3	33	0	2	3	3	199	401	597	1203	CoherentMotion_C#v1	1	500
719	1	0	5	0	0	3	3	31	569	93	1707	CoherentMotion_C#v1	1	500
634	1	4	42	0	0	3	3	256	344	768	1032	CoherentMotion_C#v1	1	500
704	1	5	51	0	0	3	3	312	288	936	864	CoherentMotion_C#v1	1	500
582	1	3	33	0	0	3	3	199	401	597	1203	CoherentMotion_C#v1	1	500
794	1	6	61	2	2	3	3	368	232	1104	696	CoherentMotion_C#v1	1	500
756	1	7	70	0	0	3	3	424	176	1272	528	CoherentMotion_C#v1	1	500
892	0	1	14	2	3	3	3	87	513	261	1539	CoherentMotion_C#v1	1	500
663	1	6	61	2	2	3	3	368	232	1104	696	CoherentMotion_C#v1	1	500
797	1	3	33	0	0	3	3	199	401	597	1203	CoherentMotion_C#v1	1	500
696	1	7	70	3	3	3	3	424	176	1272	528	CoherentMotion_C#v1	1	500
732	0	0	5	0	2	3	3	31	569	93	1707	CoherentMotion_C#v1	1	500
837	1	6	61	3	3	3	3	368	232	1104	696	CoherentMotion_C#v1	1	500
592	1	3	33	1	1	3	3	199	401	597	1203	CoherentMotion_C#v1	1	500
740	1	6	61	0	0	3	3	368	232	1104	696	CoherentMotion_C#v1	1	500
827	1	0	5	3	3	3	3	31	569	93	1707	CoherentMotion_C#v1	1	500
931	1	3	33	0	0	3	3	199	401	597	1203	CoherentMotion_C#v1	1	500
723	0	6	61	0	2	3	3	368	232	1104	696	CoherentMotion_C#v1	1	500
683	1	7	70	2	2	3	3	424	176	1272	528	CoherentMotion_C#v1	1	500
624	1	4	42	2	2	3	3	256	344	768	1032	CoherentMotion_C#v1	1	500
757	1	1	14	3	3	3	3	87	513	261	1539	CoherentMotion_C#v1	1	500
894	1	0	5	2	2	3	3	31	569	93	1707	CoherentMotion_C#v1	1	500
730	1	7	70	0	0	3	3	424	176	1272	528	CoherentMotion_C#v1	1	500
737	1	5	51	0	0	3	3	312	288	936	864	CoherentMotion_C#v1	1	500
680	1	7	70	1	1	3	3	424	176	1272	528	CoherentMotion_C#v1	1	500
768	1	1	14	1	1	3	3	87	513	261	1539	CoherentMotion_C#v1	1	500
712	1	4	42	0	0	3	3	256	344	768	1032	CoherentMotion_C#v1	1	500
687	0	2	23	3	1	3	3	143	457	429	1371	CoherentMotion_C#v1	1	500
662	1	6	61	1	1	3	3	368	232	1104	696	CoherentMotion_C#v1	1	500
781	1	2	23	1	1	3	3	143	457	429	1371	CoherentMotion_C#v1	1	500
658	1	3	33	1	1	3	3	199	401	597	1203	CoherentMotion_C#v1	1	500
716	1	0	5	1	1	3	3	31	569	93	1707	CoherentMotion_C#v1	1	500
755	0	6	61	1	3	3	3	368	232	1104	696	CoherentMotion_C#v1	1	500
650	0	1	14	2	1	3	3	87	513	261	1539	CoherentMotion_C#v1	1	500
749	1	4	42	3	3	3	3	256	344	768	1032	CoherentMotion_C#v1	1	500
543	0	2	23	1	3	3	3	143	457	429	1371	CoherentMotion_C#v1	1	500
873	0	2	23	0	1	3	3	143	457	429	1371	CoherentMotion_C#v1	1	500
776	1	3	33	0	0	3	3	199	401	597	1203	CoherentMotion_C#v1	1	500
896	1	3	33	3	3	3	3	199	401	597	1203	CoherentMotion_C#v1	1	500
637	1	4	42	0	0	3	3	256	344	768	1032	CoherentMotion_C#v1	1	500
818	0	1	14	1	0	3	3	87	513	261	1539	CoherentMotion_C#v1	1	500
700	1	3	33	2	2	3	3	199	401	597	1203	CoherentMotion_C#v1	1	500
1010	1	3	33	1	1	3	3	199	401	597	1203	CoherentMotion_C#v1	1	500
753	1	4	42	2	2	3	3	256	344	768	1032	CoherentMotion_C#v1	1	500
649	1	4	42	1	1	3	3	256	344	768	1032	CoherentMotion_C#v1	1	500
734	1	6	61	0	0	3	3	368	232	1104	696	CoherentMotion_C#v1	1	500
647	1	7	70	1	1	3	3	424	176	1272	528	CoherentMotion_C#v1	1	500
637	1	7	70	3	3	3	3	424	176	1272	528	CoherentMotion_C#v1	1	500
706	1	3	33	1	1	3	3	199	401	597	1203	CoherentMotion_C#v1	1	500
713	0	1	14	3	2	3	3	87	513	261	1539	CoherentMotion_C#v1	1	500
673	1	4	42	2	2	3	3	256	344	768	1032	CoherentMotion_C#v1	1	500
632	0	3	33	0	2	3	3	199	401	597	1203	CoherentMotion_C#v1	1	500
797	1	6	61	3	3	3	3	368	232	1104	696	CoherentMotion_C#v1	1	500
741	1	4	42	1	1	3	3	256	344	768	1032	CoherentMotion_C#v1	1	500
1021	0	2	23	3	2	3	3	143	457	429	1371	CoherentMotion_C#v1	1	500
618	1	4	42	1	1	3	3	256	344	768	1032	CoherentMotion_C#v1	1	500
737	1	6	61	0	0	3	3	368	232	1104	696	CoherentMotion_C#v1	1	500
550	1	2	23	2	2	3	3	143	457	429	1371	CoherentMotion_C#v1	1	500
636	1	7	70	1	1	3	3	424	176	1272	528	CoherentMotion_C#v1	1	500
914	0	2	23	2	3	3	3	143	457	429	1371	CoherentMotion_C#v1	1	500
589	1	1	14	2	2	3	3	87	513	261	1539	CoherentMotion_C#v1	1	500
626	1	7	70	3	3	3	3	424	176	1272	528	CoherentMotion_C#v1	1	500
725	1	4	42	1	1	3	3	256	344	768	1032	CoherentMotion_C#v1	1	500
944	0	1	14	3	1	3	3	87	513	261	1539	CoherentMotion_C#v1	1	500
701	0	0	5	3	2	3	3	31	569	93	1707	CoherentMotion_C#v1	1	500
787	1	4	42	2	2	3	3	256	344	768	1032	CoherentMotion_C#v1	1	500
636	1	0	5	2	2	3	3	31	569	93	1707	CoherentMotion_C#v1	1	500
833	0	1	14	1	2	3	3	87	513	261	1539	CoherentMotion_C#v1	1	500
1629	0	5	51	1	3	3	3	312	288	936	864	CoherentMotion_C#v1	1	500
875	1	5	51	1	1	3	3	312	288	936	864	CoherentMotion_C#v1	1	500
743	1	7	70	1	1	3	3	424	176	1272	528	CoherentMotion_C#v1	1	500
782	1	3	33	3	3	3	3	199	401	597	1203	CoherentMotion_C#v1	1	500
790	1	7	70	0	0	3	3	424	176	1272	528	CoherentMotion_C#v1	1	500
768	1	2	23	3	3	3	3	143	457	429	1371	CoherentMotion_C#v1	1	500
728	1	5	51	0	0	3	3	312	288	936	864	CoherentMotion_C#v1	1	500
1008	0	2	23	2	3	3	3	143	457	429	1371	CoherentMotion_C#v1	1	500
605	0	3	33	0	2	3	3	199	401	597	1203	CoherentMotion_C#v1	1	500
819	1	4	42	0	0	3	3	256	344	768	1032	CoherentMotion_C#v1	1	500
830	1	7	70	2	2	3	3	424	176	1272	528	CoherentMotion_C#v1	1	500
663	1	5	51	3	3	3	3	312	288	936	864	CoherentMotion_C#v1	1	500
699	1	4	42	2	2	3	3	256	344	768	1032	CoherentMotion_C#v1	1	500
676	1	5	51	3	3	3	3	312	288	936	864	CoherentMotion_C#v1	1	500
620	1	7	70	2	2	3	3	424	176	1272	528	CoherentMotion_C#v1	1	500
736	1	1	14	1	1	3	3	87	513	261	1539	CoherentMotion_C#v1	1	500
792	1	3	33	0	0	3	3	199	401	597	1203	CoherentMotion_C#v1	1	500
561	0	0	5	0	2	3	3	31	569	93	1707	CoherentMotion_C#v1	1	500
835	1	2	23	0	0	3	3	143	457	429	1371	CoherentMotion_C#v1	1	500
638	1	6	61	1	1	3	3	368	232	1104	696	CoherentMotion_C#v1	1	500
739	0	4	42	0	2	3	3	256	344	768	1032	CoherentMotion_C#v1	1	500
1304	1	5	51	3	3	3	3	312	288	936	864	CoherentMotion_C#v1	1	500
802	1	4	42	0	0	3	3	256	344	768	1032	CoherentMotion_C#v1	1	500
920	1	0	5	3	3	3	3	31	569	93	1707	CoherentMotion_C#v1	1	500
695	0	5	51	0	2	3	3	312	288	936	864	CoherentMotion_C#v1	1	500
927	1	4	42	0	0	3	3	256	344	768	1032	CoherentMotion_C#v1	1	500
859	1	7	70	0	0	3	3	424	176	1272	528	CoherentMotion_C#v1	1	500
581	1	4	42	0	0	3	3	256	344	768	1032	CoherentMotion_C#v1	1	500
756	1	4	42	0	0	3	3	256	344	768	1032	CoherentMotion_C#v1	1	500
608	1	6	61	2	2	3	3	368	232	1104	696	CoherentMotion_C#v1	1	500
595	1	7	70	1	1	3	3	424	176	1272	528	CoherentMotion_C#v1	1	500
695	1	3	33	2	2	3	3	199	401	597	1203	CoherentMotion_C#v1	1	500
590	1	5	51	3	3	3	3	312	288	936	864	CoherentMotion_C#v1	1	500
658	0	2	23	2	3	3	3	143	457	429	1371	CoherentMotion_C#v1	1	500
727	0	5	51	0	2	3	3	312	288	936	864	CoherentMotion_C#v1	1	500
1265	0	2	23	2	0	3	3	143	457	429	1371	CoherentMotion_C#v1	1	500
628	1	7	70	3	3	3	3	424	176	1272	528	CoherentMotion_C#v1	1	500
633	1	0	5	2	2	3	3	31	569	93	1707	CoherentMotion_C#v1	1	500
655	0	3	33	1	2	3	3	199	401	597	1203	CoherentMotion_C#v1	1	500
645	1	5	51	3	3	3	3	312	288	936	864	CoherentMotion_C#v1	1	500
1242	0	0	5	2	3	3	3	31	569	93	1707	CoherentMotion_C#v1	1	500
640	1	1	14	2	2	3	3	87	513	261	1539	CoherentMotion_C#v1	1	500
614	1	3	33	2	2	3	3	199	401	597	1203	CoherentMotion_C#v1	1	500
601	1	6	61	3	3	3	3	368	232	1104	696	CoherentMotion_C#v1	1	500
973	0	1	14	1	2	3	3	87	513	261	1539	CoherentMotion_C#v1	1	500
652	1	7	70	2	2	3	3	424	176	1272	528	CoherentMotion_C#v1	1	500
737	1	1	14	3	3	3	3	87	513	261	1539	CoherentMotion_C#v1	1	500
569	1	6	61	2	2	3	3	368	232	1104	696	CoherentMotion_C#v1	1	500
763	0	0	5	1	3	3	3	31	569	93	1707	CoherentMotion_C#v1	1	500
851	0	1	14	1	3	3	3	87	513	261	1539	CoherentMotion_C#v1	1	500
1439	1	1	14	2	2	3	3	87	513	261	1539	CoherentMotion_C#v1	1	500
713	0	2	23	1	2	3	3	143	457	429	1371	CoherentMotion_C#v1	1	500
721	1	5	51	2	2	3	3	312	288	936	864	CoherentMotion_C#v1	1	500
855	0	0	5	2	3	3	3	31	569	93	1707	CoherentMotion_C#v1	1	500
882	0	2	23	0	3	3	3	143	457	429	1371	CoherentMotion_C#v1	1	500
621	0	2	23	0	2	3	3	143	457	429	1371	CoherentMotion_C#v1	1	500
738	1	6	61	3	3	3	3	368	232	1104	696	CoherentMotion_C#v1	1	500
905	0	3	33	3	1	3	3	199	401	597	1203	CoherentMotion_C#v1	1	500
790	1	6	61	2	2	3	3	368	232	1104	696	CoherentMotion_C#v1	1	500
752	1	6	61	1	1	3	3	368	232	1104	696	CoherentMotion_C#v1	1	500
552	1	6	61	0	0	3	3	368	232	1104	696	CoherentMotion_C#v1	1	500
635	1	7	70	1	1	3	3	424	176	1272	528	CoherentMotion_C#v1	1	500
655	1	4	42	1	1	3	3	256	344	768	1032	CoherentMotion_C#v1	1	500
646	1	2	23	0	0	3	3	143	457	429	1371	CoherentMotion_C#v1	1	500
698	1	2	23	1	1	3	3	143	457	429	1371	CoherentMotion_C#v1	1	500
578	1	3	33	2	2	3	3	199	401	597	1203	CoherentMotion_C#v1	1	500
916	1	1	14	2	2	3	3	87	513	261	1539	CoherentMotion_C#v1	1	500
802	0	1	14	2	3	3	3	87	513	261	1539	CoherentMotion_C#v1	1	500
602	1	7	70	0	0	3	3	424	176	1272	528	CoherentMotion_C#v1	1	500
572	1	4	42	1	1	3	3	256	344	768	1032	CoherentMotion_C#v1	1	500
722	1	6	61	3	3	3	3	368	232	1104	696	CoherentMotion_C#v1	1	500
887	0	3	33	1	2	3	3	199	401	597	1203	CoherentMotion_C#v1	1	500
693	1	6	61	3	3	3	3	368	232	1104	696	CoherentMotion_C#v1	1	500
669	0	5	51	3	0	3	3	312	288	936	864	CoherentMotion_C#v1	1	500
691	1	3	33	2	2	3	3	199	401	597	1203	CoherentMotion_C#v1	1	500
618	0	5	51	1	3	3	3	312	288	936	864	CoherentMotion_C#v1	1	500
652	0	0	5	0	2	3	3	31	569	93	1707	CoherentMotion_C#v1	1	500
1284	1	4	42	2	2	3	3	256	344	768	1032	CoherentMotion_C#v1	1	500
938	0	1	14	1	2	3	3	87	513	261	1539	CoherentMotion_C#v1	1	500
1352	1	4	42	2	2	3	3	256	344	768	1032	CoherentMotion_C#v1	1	500
639	1	7	70	1	1	3	3	424	176	1272	528	CoherentMotion_C#v1	1	500
884	0	0	5	1	2	3	3	31	569	93	1707	CoherentMotion_C#v1	1	500
592	1	4	42	3	3	3	3	256	344	768	1032	CoherentMotion_C#v1	1	500
820	1	4	42	3	3	3	3	256	344	768	1032	CoherentMotion_C#v1	1	500
783	0	5	51	1	3	3	3	312	288	936	864	CoherentMotion_C#v1	1	500
595	0	1	14	0	2	3	3	87	513	261	1539	CoherentMotion_C#v1	1	500
635	0	5	51	2	0	3	3	312	288	936	864	CoherentMotion_C#v1	1	500
767	1	6	61	1	1	3	3	368	232	1104	696	CoherentMotion_C#v1	1	500
905	0	1	14	0	2	3	3	87	513	261	1539	CoherentMotion_C#v1	1	500
612	1	3	33	2	2	3	3	199	401	597	1203	CoherentMotion_C#v1	1	500
633	1	6	61	2	2	3	3	368	232	1104	696	CoherentMotion_C#v1	1	500
3695	1	5	51	3	3	3	3	312	288	936	864	CoherentMotion_C#v1	1	500
1023	1	5	51	1	1	3	3	312	288	936	864	CoherentMotion_C#v1	1	500
830	0	1	14	0	3	3	3	87	513	261	1539	CoherentMotion_C#v1	1	500
637	0	2	23	3	2	3	3	143	457	429	1371	CoherentMotion_C#v1	1	500
546	0	5	51	0	3	3	3	312	288	936	864	CoherentMotion_C#v1	1	500
789	1	3	33	3	3	3	3	199	401	597	1203	CoherentMotion_C#v1	1	500
2428	0	2	23	1	0	3	3	143	457	429	1371	CoherentMotion_C#v1	1	500
959	1	5	51	2	2	3	3	312	288	936	864	CoherentMotion_C#v1	1	500
1086	0	0	5	1	2	3	3	31	569	93	1707	CoherentMotion_C#v1	1	500
603	1	5	51	3	3	3	3	312	288	936	864	CoherentMotion_C#v1	1	500
963	0	3	33	3	1	3	3	199	401	597	1203	CoherentMotion_C#v1	1	500
669	1	6	61	3	3	3	3	368	232	1104	696	CoherentMotion_C#v1	1	500
867	1	5	51	1	1	3	3	312	288	936	864	CoherentMotion_C#v1	1	500
705	1	3	33	3	3	3	3	199	401	597	1203	CoherentMotion_C#v1	1	500
586	0	2	23	0	2	3	3	143	457	429	1371	CoherentMotion_C#v1	1	500
749	1	0	5	0	0	3	3	31	569	93	1707	CoherentMotion_C#v1	1	500
549	1	4	42	0	0	3	3	256	344	768	1032	CoherentMotion_C#v1	1	500
793	1	7	70	3	3	3	3	424	176	1272	528	CoherentMotion_C#v1	1	500
945	1	2	23	1	1	3	3	143	457	429	1371	CoherentMotion_C#v1	1	500
1039	0	3	33	3	1	3	3	199	401	597	1203	CoherentMotion_C#v1	1	500
909	1	3	33	3	3	3	3	199	401	597	1203	CoherentMotion_C#v1	1	500
807	1	4	42	3	3	3	3	256	344	768	1032	CoherentMotion_C#v1	1	500
773	1	7	70	2	2	3	3	424	176	1272	528	CoherentMotion_C#v1	1	500
766	1	5	51	0	0	3	3	312	288	936	864	CoherentMotion_C#v1	1	500
868	0	1	14	1	2	3	3	87	513	261	1539	CoherentMotion_C#v1	1	500
914	0	4	42	0	2	3	3	256	344	768	1032	CoherentMotion_C#v1	1	500
1309	1	0	5	0	0	3	3	31	569	93	1707	CoherentMotion_C#v1	1	500
820	1	2	23	0	0	3	3	143	457	429	1371	CoherentMotion_C#v1	1	500
750	1	1	14	2	2	3	3	87	513	261	1539	CoherentMotion_C#v1	1	500
886	0	1	14	3	2	3	3	87	513	261	1539	CoherentMotion_C#v1	1	500
593	1	7	70	3	3	3	3	424	176	1272	528	CoherentMotion_C#v1	1	500
725	0	3	33	0	2	3	3	199	401	597	1203	CoherentMotion_C#v1	1	500
637	1	2	23	3	3	3	3	143	457	429	1371	CoherentMotion_C#v1	1	500
834	0	1	14	2	3	3	3	87	513	261	1539	CoherentMotion_C#v1	1	500
781	1	3	33	3	3	3	3	199	401	597	1203	CoherentMotion_C#v1	1	500
677	1	6	61	2	2	3	3	368	232	1104	696	CoherentMotion_C#v1	1	500
668	1	6	61	3	3	3	3	368	232	1104	696	CoherentMotion_C#v1	1	500
933	1	1	14	2	2	3	3	87	513	261	1539	CoherentMotion_C#v1	1	500
753	0	0	5	1	3	3	3	31	569	93	1707	CoherentMotion_C#v1	1	500
665	0	0	5	1	2	3	3	31	569	93	1707	CoherentMotion_C#v1	1	500
1248	1	2	23	0	0	3	3	143	457	429	1371	CoherentMotion_C#v1	1	500
691	1	5	51	3	3	3	3	312	288	936	864	CoherentMotion_C#v1	1	500
860	1	0	5	3	3	3	3	31	569	93	1707	CoherentMotion_C#v1	1	500
541	1	6	61	2	2	3	3	368	232	1104	696	CoherentMotion_C#v1	1	500
618	0	0	5	3	2	3	3	31	569	93	1707	CoherentMotion_C#v1	1	500
782	1	7	70	3	3	3	3	424	176	1272	528	CoherentMotion_C#v1	1	500
870	1	0	5	2	2	3	3	31	569	93	1707	CoherentMotion_C#v1	1	500
562	1	7	70	3	3	3	3	424	176	1272	528	CoherentMotion_C#v1	1	500
629	1	6	61	0	0	3	3	368	232	1104	696	CoherentMotion_C#v1	1	500
1784	1	4	42	3	3	3	3	256	344	768	1032	CoherentMotion_C#v1	1	500
713	1	7	70	1	1	3	3	424	176	1272	528	CoherentMotion_C#v1	1	500
900	0	1	14	1	2	3	3	87	513	261	1539	CoherentMotion_C#v1	1	500
672	1	3	33	2	2	3	3	199	401	597	1203	CoherentMotion_C#v1	1	500
661	1	7	70	0	0	3	3	424	176	1272	528	CoherentMotion_C#v1	1	500
589	0	0	5	0	3	3	3	31	569	93	1707	CoherentMotion_C#v1	1	500
720	1	7	70	2	2	3	3	424	176	1272	528	CoherentMotion_C#v1	1	500
791	0	0	5	0	2	3	3	31	569	93	1707	CoherentMotion_C#v1	1	500
1312	0	2	23	1	3	3	3	143	457	429	1371	CoherentMotion_C#v1	1	500
545	1	4	42	2	2	3	3	256	344	768	1032	CoherentMotion_C#v1	1	500
681	0	4	42	2	0	3	3	256	344	768	1032	CoherentMotion_C#v1	1	500
748	1	7	70	2	2	3	3	424	176	1272	528	CoherentMotion_C#v1	1	500
713	1	6	61	1	1	3	3	368	232	1104	696	CoherentMotion_C#v1	1	500
718	1	6	61	1	1	3	3	368	232	1104	696	CoherentMotion_C#v1	1	500
803	1	6	61	2	2	3	3	368	232	1104	696	CoherentMotion_C#v1	1	500
800	1	1	14	3	3	3	3	87	513	261	1539	CoherentMotion_C#v1	1	500
809	0	0	5	1	2	3	3	31	569	93	1707	CoherentMotion_C#v1	1	500
851	1	6	61	0	0	3	3	368	232	1104	696	CoherentMotion_C#v1	1	500
782	0	0	5	1	3	3	3	31	569	93	1707	CoherentMotion_C#v1	1	500
791	1	5	51	1	1	3	3	312	288	936	864	CoherentMotion_C#v1	1	500
655	1	7	70	1	1	3	3	424	176	1272	528	CoherentMotion_C#v1	1	500
1202	1	3	33	1	1	3	3	199	401	597	1203	CoherentMotion_C#v1	1	500
681	0	0	5	1	3	3	3	31	569	93	1707	CoherentMotion_C#v1	1	500
609	1	5	51	2	2	3	3	312	288	936	864	CoherentMotion_C#v1	1	500
661	1	1	14	2	2	3	3	87	513	261	1539	CoherentMotion_C#v1	1	500
651	1	6	61	3	3	3	3	368	232	1104	696	CoherentMotion_C#v1	1	500
577	1	1	14	2	2	3	3	87	513	261	1539	CoherentMotion_C#v1	1	500
678	0	0	5	3	2	3	3	31	569	93	1707	CoherentMotion_C#v1	1	500
1274	0	4	42	0	3	3	3	256	344	768	1032	CoherentMotion_C#v1	1	500
799	0	4	42	0	2	3	3	256	344	768	1032	CoherentMotion_C#v1	1	500
650	1	7	70	2	2	3	3	424	176	1272	528	CoherentMotion_C#v1	1	500
1520	0	2	23	1	2	3	3	143	457	429	1371	CoherentMotion_C#v1	1	500
1115	1	5	51	3	3	3	3	312	288	936	864	CoherentMotion_C#v1	1	500
873	1	6	61	3	3	3	3	368	232	1104	696	CoherentMotion_C#v1	1	500
839	1	3	33	3	3	3	3	199	401	597	1203	CoherentMotion_C#v1	1	500
628	1	7	70	3	3	3	3	424	176	1272	528	CoherentMotion_C#v1	1	500
745	1	5	51	1	1	3	3	312	288	936	864	CoherentMotion_C#v1	1	500
751	0	2	23	0	2	3	3	143	457	429	1371	CoherentMotion_C#v1	1	500
839	0	0	5	2	3	3	3	31	569	93	1707	CoherentMotion_C#v1	1	500
626	1	4	42	1	1	3	3	256	344	768	1032	CoherentMotion_C#v1	1	500
678	1	2	23	0	0	3	3	143	457	429	1371	CoherentMotion_C#v1	1	500
782	0	0	5	2	0	3	3	31	569	93	1707	CoherentMotion_C#v1	1	500
550	1	7	70	3	3	3	3	424	176	1272	528	CoherentMotion_C#v1	1	500
633	1	7	70	1	1	3	3	424	176	1272	528	CoherentMotion_C#v1	1	500
703	1	3	33	2	2	3	3	199	401	597	1203	CoherentMotion_C#v1	1	500
538	0	0	5	2	3	3	3	31	569	93	1707	CoherentMotion_C#v1	1	500
651	1	7	70	1	1	3	3	424	176	1272	528	CoherentMotion_C#v1	1	500
593	0	7	70	0	2	3	3	424	176	1272	528	CoherentMotion_C#v1	1	500
597	1	6	61	2	2	3	3	368	232	1104	696	CoherentMotion_C#v1	1	500
1178	0	1	14	0	3	3	3	87	513	261	1539	CoherentMotion_C#v1	1	500
602	1	1	14	1	1	3	3	87	513	261	1539	CoherentMotion_C#v1	1	500
641	0	2	23	3	1	3	3	143	457	429	1371	CoherentMotion_C#v1	1	500
563	0	6	61	0	2	3	3	368	232	1104	696	CoherentMotion_C#v1	1	500
617	1	5	51	1	1	3	3	312	288	936	864	CoherentMotion_C#v1	1	500
766	1	5	51	1	1	3	3	312	288	936	864	CoherentMotion_C#v1	1	500
854	0	0	5	3	2	3	3	31	569	93	1707	CoherentMotion_C#v1	1	500
706	1	2	23	2	2	3	3	143	457	429	1371	CoherentMotion_C#v1	1	500
678	1	3	33	2	2	3	3	199	401	597	1203	CoherentMotion_C#v1	1	500
897	0	2	23	3	2	3	3	143	457	429	1371	CoherentMotion_C#v1	1	500
812	0	1	14	2	3	3	3	87	513	261	1539	CoherentMotion_C#v1	1	500
902	1	5	51	0	0	3	3	312	288	936	864	CoherentMotion_C#v1	1	500
929	1	5	51	0	0	3	3	312	288	936	864	CoherentMotion_C#v1	1	500
607	0	0	5	1	0	3	3	31	569	93	1707	CoherentMotion_C#v1	1	500
691	0	5	51	0	2	3	3	312	288	936	864	CoherentMotion_C#v1	1	500
857	0	4	42	0	2	3	3	256	344	768	1032	CoherentMotion_C#v1	1	500
740	0	1	14	1	0	3	3	87	513	261	1539	CoherentMotion_C#v1	1	500
876	0	0	5	0	2	3	3	31	569	93	1707	CoherentMotion_C#v1	1	500
1192	0	1	14	2	0	3	3	87	513	261	1539	CoherentMotion_C#v1	1	500
715	1	6	61	2	2	3	3	368	232	1104	696	CoherentMotion_C#v1	1	500
1124	0	2	23	1	2	3	3	143	457	429	1371	CoherentMotion_C#v1	1	500
550	1	4	42	3	3	3	3	256	344	768	1032	CoherentMotion_C#v1	1	500
777	1	3	33	3	3	3	3	199	401	597	1203	CoherentMotion_C#v1	1	500
1328	0	2	23	1	3	3	3	143	457	429	1371	CoherentMotion_C#v1	1	500
999	1	5	51	0	0	3	3	312	288	936	864	CoherentMotion_C#v1	1	500
853	0	0	5	1	3	3	3	31	569	93	1707	CoherentMotion_C#v1	1	500
608	0	0	5	3	0	3	3	31	569	93	1707	CoherentMotion_C#v1	1	500
1174	0	7	70	0	2	3	3	424	176	1272	528	CoherentMotion_C#v1	1	500
1256	1	7	70	3	3	3	3	424	176	1272	528	CoherentMotion_C#v1	1	500
653	1	5	51	3	3	3	3	312	288	936	864	CoherentMotion_C#v1	1	500
802	1	2	23	2	2	3	3	143	457	429	1371	CoherentMotion_C#v1	1	500
571	1	6	61	3	3	3	3	368	232	1104	696	CoherentMotion_C#v1	1	500
719	1	5	51	3	3	3	3	312	288	936	864	CoherentMotion_C#v1	1	500
840	0	1	14	3	2	3	3	87	513	261	1539	CoherentMotion_C#v1	1	500
768	0	1	14	2	3	3	3	87	513	261	1539	CoherentMotion_C#v1	1	500
759	0	3	33	0	2	3	3	199	401	597	1203	CoherentMotion_C#v1	1	500
579	1	5	51	2	2	3	3	312	288	936	864	CoherentMotion_C#v1	1	500
695	0	1	14	0	2	3	3	87	513	261	1539	CoherentMotion_C#v1	1	500
717	0	2	23	0	3	3	3	143	457	429	1371	CoherentMotion_C#v1	1	500
1166	1	6	61	0	0	3	3	368	232	1104	696	CoherentMotion_C#v1	1	500
784	1	7	70	0	0	3	3	424	176	1272	528	CoherentMotion_C#v1	1	500
761	1	2	23	0	0	3	3	143	457	429	1371	CoherentMotion_C#v1	1	500
737	0	1	14	3	0	3	3	87	513	261	1539	CoherentMotion_C#v1	1	500
890	1	1	14	3	3	3	3	87	513	261	1539	CoherentMotion_C#v1	1	500
692	0	2	23	2	0	3	3	143	457	429	1371	CoherentMotion_C#v1	1	500
604	1	0	5	2	2	3	3	31	569	93	1707	CoherentMotion_C#v1	1	500
1233	0	1	14	3	2	3	3	87	513	261	1539	CoherentMotion_C#v1	1	500
708	0	4	42	0	2	3	3	256	344	768	1032	CoherentMotion_C#v1	1	500
713	0	3	33	2	0	3	3	199	401	597	1203	CoherentMotion_C#v1	1	500
580	1	6	61	2	2	3	3	368	232	1104	696	CoherentMotion_C#v1	1	500
567	1	7	70	3	3	3	3	424	176	1272	528	CoherentMotion_C#v1	1	500
698	0	1	14	1	2	3	3	87	513	261	1539	CoherentMotion_C#v1	1	500
720	0	5	51	0	2	3	3	312	288	936	864	CoherentMotion_C#v1	1	500
1303	1	7	70	1	1	3	3	424	176	1272	528	CoherentMotion_C#v1	1	500
1343	0	2	23	1	3	3	3	143	457	429	1371	CoherentMotion_C#v1	1	500
788	1	5	51	0	0	3	3	312	288	936	864	CoherentMotion_C#v1	1	500
638	1	3	33	2	2	3	3	199	401	597	1203	CoherentMotion_C#v1	1	500
1091	0	4	42	1	2	3	3	256	344	768	1032	CoherentMotion_C#v1	1	500
741	0	3	33	2	1	3	3	199	401	597	1203	CoherentMotion_C#v1	1	500
540	0	1	14	0	2	3	3	87	513	261	1539	CoherentMotion_C#v1	1	500
864	0	2	23	0	2	3	3	143	457	429	1371	CoherentMotion_C#v1	1	500
841	1	5	51	0	0	3	3	312	288	936	864	CoherentMotion_C#v1	1	500
2725	1	2	23	0	0	3	3	143	457	429	1371	CoherentMotion_C#v1	1	500
767	1	3	33	3	3	3	3	199	401	597	1203	CoherentMotion_C#v1	1	500
855	1	1	14	3	3	3	3	87	513	261	1539	CoherentMotion_C#v1	1	500
803	1	3	33	3	3	3	3	199	401	597	1203	CoherentMotion_C#v1	1	500
716	0	0	5	0	3	3	3	31	569	93	1707	CoherentMotion_C#v1	1	500
723	1	0	5	0	0	3	3	31	569	93	1707	CoherentMotion_C#v1	1	500
544	0	2	23	1	0	3	3	143	457	429	1371	CoherentMotion_C#v1	1	500
1134	0	5	51	0	2	3	3	312	288	936	864	CoherentMotion_C#v1	1	500
785	0	0	5	0	1	3	3	31	569	93	1707	CoherentMotion_C#v1	1	500
1050	1	5	51	0	0	3	3	312	288	936	864	CoherentMotion_C#v1	1	500
681	1	4	42	0	0	3	3	256	344	768	1032	CoherentMotion_C#v1	1	500
1280	0	6	61	2	3	3	3	368	232	1104	696	CoherentMotion_C#v1	1	500
2133	0	5	51	2	0	3	3	312	288	936	864	CoherentMotion_C#v1	1	500
1121	1	6	61	0	0	3	3	368	232	1104	696	CoherentMotion_C#v1	1	500
626	0	4	42	1	2	3	3	256	344	768	1032	CoherentMotion_C#v1	1	500
537	1	5	51	3	3	3	3	312	288	936	864	CoherentMotion_C#v1	1	500
715	1	1	14	3	3	3	3	87	513	261	1539	CoherentMotion_C#v1	1	500
739	1	4	42	2	2	3	3	256	344	768	1032	CoherentMotion_C#v1	1	500
603	1	0	5	3	3	3	3	31	569	93	1707	CoherentMotion_C#v1	1	500
637	0	3	33	2	3	3	3	199	401	597	1203	CoherentMotion_C#v1	1	500
1459	1	0	5	0	0	3	3	31	569	93	1707	CoherentMotion_C#v1	1	500
2270	0	3	33	2	0	3	3	199	401	597	1203	CoherentMotion_C#v1	1	500
1101	1	6	61	3	3	3	3	368	232	1104	696	CoherentMotion_C#v1	1	500
734	0	2	23	1	2	3	3	143	457	429	1371	CoherentMotion_C#v1	1	500
757	1	6	61	2	2	3	3	368	232	1104	696	CoherentMotion_C#v1	1	500
797	0	3	33	3	2	3	3	199	401	597	1203	CoherentMotion_C#v1	1	500
680	1	4	42	3	3	3	3	256	344	768	1032	CoherentMotion_C#v1	1	500
766	1	5	51	0	0	3	3	312	288	936	864	CoherentMotion_C#v1	1	500
1606	0	2	23	1	0	3	3	143	457	429	1371	CoherentMotion_C#v1	1	500
820	0	1	14	3	2	3	3	87	513	261	1539	CoherentMotion_C#v1	1	500
686	0	2	23	2	3	3	3	143	457	429	1371	CoherentMotion_C#v1	1	500
661	1	0	5	3	3	3	3	31	569	93	1707	CoherentMotion_C#v1	1	500
841	0	5	51	0	2	3	3	312	288	936	864	CoherentMotion_C#v1	1	500
545	0	4	42	0	3	3	3	256	344	768	1032	CoherentMotion_C#v1	1	500
1048	1	3	33	2	2	3	3	199	401	597	1203	CoherentMotion_C#v1	1	500
695	1	7	70	1	1	3	3	424	176	1272	528	CoherentMotion_C#v1	1	500
1038	0	0	5	1	0	3	3	31	569	93	1707	CoherentMotion_C#v1	1	500
686	1	7	70	1	1	3	3	424	176	1272	528	CoherentMotion_C#v1	1	500
837	0	2	23	0	2	3	3	143	457	429	1371	CoherentMotion_C#v1	1	500
830	0	0	5	2	0	3	3	31	569	93	1707	CoherentMotion_C#v1	1	500
825	1	7	70	0	0	3	3	424	176	1272	528	CoherentMotion_C#v1	1	500
591	1	4	42	0	0	3	3	256	344	768	1032	CoherentMotion_C#v1	1	500
544	1	1	14	2	2	3	3	87	513	261	1539	CoherentMotion_C#v1	1	500
601	1	6	61	1	1	3	3	368	232	1104	696	CoherentMotion_C#v1	1	500
634	1	7	70	2	2	3	3	424	176	1272	528	CoherentMotion_C#v1	1	500
611	1	5	51	2	2	3	3	312	288	936	864	CoherentMotion_C#v1	1	500
708	1	5	51	0	0	3	3	312	288	936	864	CoherentMotion_C#v1	1	500
576	1	7	70	0	0	3	3	424	176	1272	528	CoherentMotion_C#v1	1	500
879	0	1	14	1	2	3	3	87	513	261	1539	CoherentMotion_C#v1	1	500
655	1	4	42	1	1	3	3	256	344	768	1032	CoherentMotion_C#v1	1	500
885	1	7	70	2	2	3	3	424	176	1272	528	CoherentMotion_C#v1	1	500
624	1	4	42	2	2	3	3	256	344	768	1032	CoherentMotion_C#v1	1	500
612	1	7	70	3	3	3	3	424	176	1272	528	CoherentMotion_C#v1	1	500
569	1	4	42	2	2	3	3	256	344	768	1032	CoherentMotion_C#v1	1	500
732	1	2	23	2	2	3	3	143	457	429	1371	CoherentMotion_C#v1	1	500
628	0	0	5	0	2	3	3	31	569	93	1707	CoherentMotion_C#v1	1	500
760	1	6	61	3	3	3	3	368	232	1104	696	CoherentMotion_C#v1	1	500
750	1	3	33	1	1	3	3	199	401	597	1203	CoherentMotion_C#v1	1	500
543	1	1	14	2	2	3	3	87	513	261	1539	CoherentMotion_C#v1	1	500
686	1	4	42	2	2	3	3	256	344	768	1032	CoherentMotion_C#v1	1	500
917	1	2	23	3	3	3	3	143	457	429	1371	CoherentMotion_C#v1	1	500
736	0	0	5	0	2	3	3	31	569	93	1707	CoherentMotion_C#v1	1	500
727	1	3	33	2	2	3	3	199	401	597	1203	CoherentMotion_C#v1	1	500
1455	1	5	51	1	1	3	3	312	288	936	864	CoherentMotion_C#v1	1	500
649	0	0	5	1	2	3	3	31	569	93	1707	CoherentMotion_C#v1	1	500
556	1	6	61	3	3	3	3	368	232	1104	696	CoherentMotion_C#v1	1	500
786	0	0	5	1	2	3	3	31	569	93	1707	CoherentMotion_C#v1	1	500
571	1	6	61	1	1	3	3	368	232	1104	696	CoherentMotion_C#v1	1	500
591	1	2	23	1	1	3	3	143	457	429	1371	CoherentMotion_C#v1	1	500
643	0	7	70	3	2	3	3	424	176	1272	528	CoherentMotion_C#v1	1	500
649	0	4	42	0	2	3	3	256	344	768	1032	CoherentMotion_C#v1	1	500
1055	0	3	33	1	0	3	3	199	401	597	1203	CoherentMotion_C#v1	1	500
1616	0	3	33	3	2	3	3	199	401	597	1203	CoherentMotion_C#v1	1	500
957	0	2	23	1	3	3	3	143	457	429	1371	CoherentMotion_C#v1	1	500
955	0	2	23	1	2	3	3	143	457	429	1371	CoherentMotion_C#v1	1	500
631	1	4	42	3	3	3	3	256	344	768	1032	CoherentMotion_C#v1	1	500
