# Supplementary material for: The Leuven Embedded Figures Test (L-EFT): measuring perception, intelligence or executive function?
Source: PeerJ. 2018 Mar 26;6:e4524. doi: 10.7717/peerj.4524 (PMC5875396; doi:10.7717/peerj.4524)
Supplement: Supplemental Information 10 [file peerj-06-4524-s010.zip]

Archive with 7 entries (6 files):
- Study 2/
- Study 2/Corsi.Rdata
- Study 2/Flanker.Rdata
- Study 2/LEFT.Rdata
- Study 2/Participants.Rdata
- Study 2/Raven.Rdata
- Study 2/Switch.Rdata
