# Supplementary material for: The Leuven Embedded Figures Test (L-EFT): measuring perception, intelligence or executive function?
Source: PeerJ. 2018 Mar 26;6:e4524. doi: 10.7717/peerj.4524 (PMC5875396; doi:10.7717/peerj.4524)
Supplement: Supplemental Information 11 [file peerj-06-4524-s011.zip]

Archive with 2,473 entries (2,464 files):
- Study 3/
- Study 3/CORSI/
- Study 3/CorsiResponses/
- Study 3/CorsiResponses/18019_2016_mrt_16_1306_responses.txt
- Study 3/CorsiResponses/20191_2016_mrt_16_1037_responses.txt
- Study 3/CorsiResponses/20194_2016_mrt_14_1319_responses.txt
- Study 3/CorsiResponses/20221_2016_mrt_14_1103_responses.txt
- Study 3/CorsiResponses/20245_2016_mrt_16_1658_responses.txt
- Study 3/CorsiResponses/20248_2016_mrt_15_1445_responses.txt
- Study 3/CorsiResponses/20281_2016_mrt_18_1220_responses.txt
- Study 3/CorsiResponses/20287_2016_mrt_16_1037_responses.txt
- Study 3/CorsiResponses/20299_2016_mrt_16_1152_responses.txt
- Study 3/CorsiResponses/20305_2016_mrt_14_1314_responses.txt
- Study 3/CorsiResponses/20311_2016_mrt_16_1418_responses.txt
- Study 3/CorsiResponses/20314_2016_mrt_14_1220_responses.txt
- Study 3/CorsiResponses/20326_2016_mrt_16_1037_responses.txt
- Study 3/CorsiResponses/20335_2016_mrt_14_1219_responses.txt
- Study 3/CorsiResponses/20338_2016_mrt_14_1720_responses.txt
- Study 3/CorsiResponses/20350_2016_mrt_14_1720_responses.txt
- Study 3/CorsiResponses/20359_2016_mrt_16_1152_responses.txt
- Study 3/CorsiResponses/20374_2016_mrt_16_1543_responses.txt
- Study 3/CorsiResponses/20377_2016_mrt_16_1419_responses.txt
- Study 3/CorsiResponses/20389_2016_mrt_15_1053_responses.txt
- Study 3/CorsiResponses/20395_2016_mrt_14_1720_responses.txt
- Study 3/CorsiResponses/20398_2016_mrt_14_1720_responses.txt
- Study 3/CorsiResponses/20407_2016_mrt_14_1540_responses.txt
- Study 3/CorsiResponses/20413_2016_mrt_15_1338_responses.txt
- Study 3/CorsiResponses/20422_2016_mrt_14_1321_responses.txt
- Study 3/CorsiResponses/20428_2016_mrt_14_1103_responses.txt
- Study 3/CorsiResponses/20431_2016_mrt_14_1314_responses.txt
- Study 3/CorsiResponses/20434_2016_mrt_14_1219_responses.txt
- Study 3/CorsiResponses/20437_2016_mrt_15_1554_responses.txt
- Study 3/CorsiResponses/20440_2016_mrt_15_1445_responses.txt
- Study 3/CorsiResponses/20443_2016_mrt_16_1418_responses.txt
- Study 3/CorsiResponses/20458_2016_mrt_14_1721_responses.txt
- Study 3/CorsiResponses/20467_2016_mrt_18_1056_responses.txt
- Study 3/CorsiResponses/20470_2016_mrt_14_1720_responses.txt
- Study 3/CorsiResponses/20482_2016_mrt_14_1220_responses.txt
- Study 3/CorsiResponses/20491_2016_mrt_16_1306_responses.txt
- Study 3/CorsiResponses/20497_2016_mrt_16_1036_responses.txt
- Study 3/CorsiResponses/20503_2016_mrt_14_1219_responses.txt
- Study 3/CorsiResponses/20524_2016_mrt_14_1314_responses.txt
- Study 3/CorsiResponses/20530_2016_mrt_14_1315_responses.txt
- Study 3/CorsiResponses/20536_2016_mrt_14_1314_responses.txt
- Study 3/CorsiResponses/20542_2016_mrt_15_1445_responses.txt
- Study 3/CorsiResponses/20548_2016_mrt_15_1445_responses.txt
- Study 3/CorsiResponses/20566_2016_mrt_18_1056_responses.txt
- Study 3/CorsiResponses/20599_2016_mrt_14_1720_responses.txt
- Study 3/CorsiResponses/20602_2016_mrt_15_1445_responses.txt
- Study 3/CorsiResponses/20608_2016_mrt_16_1152_responses.txt
- Study 3/CorsiResponses/20623_2016_mrt_14_1314_responses.txt
- Study 3/CorsiResponses/20629_2016_mrt_15_1445_responses.txt
- Study 3/CorsiResponses/20641_2016_mrt_14_1720_responses.txt
- Study 3/CorsiResponses/20644_2016_mrt_16_1419_responses.txt
- Study 3/CorsiResponses/20647_2016_mrt_14_1102_responses.txt
- Study 3/CorsiResponses/20656_2016_mrt_16_1543_responses.txt
- Study 3/CorsiResponses/20674_2016_mrt_18_1220_responses.txt
- Study 3/CorsiResponses/20680_2016_mrt_14_1317_responses.txt
- Study 3/CorsiResponses/20698_2016_mrt_16_1307_responses.txt
- Study 3/CorsiResponses/20710_2016_mrt_14_1321_responses.txt
- Study 3/CorsiResponses/20719_2016_mrt_14_1540_responses.txt
- Study 3/CorsiResponses/20728_2016_mrt_16_1418_responses.txt
- Study 3/CorsiResponses/20740_2016_mrt_14_1102_responses.txt
- Study 3/CorsiResponses/20743_2016_mrt_14_1220_responses.txt
- Study 3/CorsiResponses/20752_2016_mrt_14_1540_responses.txt
- Study 3/CorsiResponses/20761_2016_mrt_15_1554_responses.txt
- Study 3/CorsiResponses/20767_2016_mrt_15_1554_responses.txt
- Study 3/CorsiResponses/20770_2016_mrt_14_1540_responses.txt
- Study 3/CorsiResponses/20782_2016_mrt_15_1053_responses.txt
- Study 3/CorsiResponses/20788_2016_mrt_16_0949_responses.txt
- Study 3/CorsiResponses/20791_2016_mrt_14_1220_responses.txt
- Study 3/CorsiResponses/20794_2016_mrt_15_1445_responses.txt
- Study 3/CorsiResponses/20803_2016_mrt_15_1445_responses.txt
- Study 3/CorsiResponses/20809_2016_mrt_16_0949_responses.txt
- Study 3/CorsiResponses/20812_2016_mrt_15_1338_responses.txt
- Study 3/CorsiResponses/20815_2016_mrt_15_1445_responses.txt
- Study 3/CorsiResponses/20818_2016_mrt_16_1307_responses.txt
- Study 3/CorsiResponses/20821_2016_mrt_16_1307_responses.txt
- Study 3/CorsiResponses/20827_2016_mrt_18_1220_responses.txt
- Study 3/CorsiResponses/20830_2016_mrt_16_1658_responses.txt
- Study 3/CorsiResponses/20851_2016_mrt_15_0946_responses.txt
- Study 3/CorsiResponses/20854_2016_mrt_16_1037_responses.txt
- Study 3/CorsiResponses/20863_2016_mrt_16_1418_responses.txt
- Study 3/CorsiResponses/20869_2016_mrt_14_1720_responses.txt
- Study 3/CorsiResponses/20872_2016_mrt_16_1152_responses.txt
- Study 3/CorsiResponses/20875_2016_mrt_15_1445_responses.txt
- Study 3/CorsiResponses/20878_2016_mrt_18_1056_responses.txt
- Study 3/CorsiResponses/20887_2016_mrt_18_1056_responses.txt
- Study 3/CorsiResponses/20890_2016_mrt_14_1102_responses.txt
- Study 3/CorsiResponses/20902_2016_mrt_14_1720_responses.txt
- Study 3/CorsiResponses/20905_2016_mrt_16_1037_responses.txt
- Study 3/CorsiResponses/20917_2016_mrt_16_1307_responses.txt
- Study 3/CorsiResponses/20923_2016_mrt_16_1152_responses.txt
- Study 3/CorsiResponses/20932_2016_mrt_15_1158_responses.txt
- Study 3/CorsiResponses/20935_2016_mrt_14_1720_responses.txt
- Study 3/CorsiResponses/20941_2016_mrt_14_1220_responses.txt
- Study 3/CorsiResponses/20944_2016_mrt_16_1152_responses.txt
- Study 3/CorsiResponses/20947_2016_mrt_15_1445_responses.txt
- Study 3/CorsiResponses/20950_2016_mrt_16_1418_responses.txt
- Study 3/CorsiResponses/20953_2016_mrt_18_1220_responses.txt
- Study 3/CorsiResponses/20956_2016_mrt_16_1418_responses.txt
- Study 3/CorsiResponses/20959_2016_mrt_14_1220_responses.txt
- Study 3/CorsiResponses/20962_2016_mrt_14_1317_responses.txt
- Study 3/CorsiResponses/20968_2016_mrt_14_1720_responses.txt
- Study 3/CorsiResponses/20974_2016_mrt_14_1219_responses.txt
- Study 3/CorsiResponses/20977_2016_mrt_16_1037_responses.txt
- Study 3/CorsiResponses/20980_2016_mrt_16_1418_responses.txt
- Study 3/CorsiResponses/20992_2016_mrt_16_1418_responses.txt
- Study 3/CorsiResponses/21001_2016_mrt_16_1658_responses.txt
- Study 3/CorsiResponses/21004_2016_mrt_16_1037_responses.txt
- Study 3/CorsiResponses/21007_2016_mrt_18_1056_responses.txt
- Study 3/CorsiResponses/21013_2016_mrt_16_0949_responses.txt
- Study 3/CorsiResponses/21016_2016_mrt_14_1540_responses.txt
- Study 3/CorsiResponses/21019_2016_mrt_14_1720_responses.txt
- Study 3/CorsiResponses/21022_2016_mrt_14_1220_responses.txt
- Study 3/CorsiResponses/21028_2016_mrt_16_1153_responses.txt
- Study 3/CorsiResponses/21034_2016_mrt_14_1102_responses.txt
- Study 3/CorsiResponses/21043_2016_mrt_15_1338_responses.txt
- Study 3/CorsiResponses/21046_2016_mrt_16_1152_responses.txt
- Study 3/CorsiResponses/21049_2016_mrt_16_1543_responses.txt
- Study 3/CorsiResponses/21061_2016_mrt_16_1037_responses.txt
- Study 3/CorsiResponses/21070_2016_mrt_14_1317_responses.txt
- Study 3/CorsiResponses/21073_2016_mrt_16_1307_responses.txt
- Study 3/CorsiResponses/21076_2016_mrt_16_1418_responses.txt
- Study 3/CorsiResponses/21079_2016_mrt_15_1053_responses.txt
- Study 3/CorsiResponses/21082_2016_mrt_16_1307_responses.txt
- Study 3/CorsiResponses/21088_2016_mrt_14_1720_responses.txt
- Study 3/CorsiResponses/21100_2016_mrt_15_1445_responses.txt
- Study 3/CorsiResponses/21106_2016_mrt_15_1554_responses.txt
- Study 3/CorsiResponses/21112_2016_mrt_16_1036_responses.txt
- Study 3/CorsiResponses/21130_2016_mrt_16_0949_responses.txt
- Study 3/CorsiResponses/21133_2016_mrt_16_1152_responses.txt
- Study 3/CorsiResponses/21136_2016_mrt_16_1307_responses.txt
- Study 3/CorsiResponses/21142_2016_mrt_16_1418_responses.txt
- Study 3/CorsiResponses/21154_2016_mrt_14_1102_responses.txt
- Study 3/CorsiResponses/21169_2016_mrt_14_1720_responses.txt
- Study 3/CorsiResponses/21172_2016_mrt_15_1707_responses.txt
- Study 3/CorsiResponses/21250_2016_mrt_15_1445_responses.txt
- Study 3/CorsiResponses/21262_2016_mrt_15_1707_responses.txt
- Study 3/CorsiResponses/21286_2016_mrt_14_1542_responses.txt
- Study 3/CorsiResponses/21292_2016_mrt_16_1036_responses.txt
- Study 3/CorsiResponses/21322_2016_mrt_14_1220_responses.txt
- Study 3/CorsiResponses/21328_2016_mrt_16_1152_responses.txt
- Study 3/CorsiResponses/21334_2016_mrt_16_1418_responses.txt
- Study 3/CorsiResponses/21349_2016_mrt_18_1221_responses.txt
- Study 3/CorsiResponses/21367_2016_mrt_15_1554_responses.txt
- Study 3/CorsiResponses/21370_2016_mrt_15_1445_responses.txt
- Study 3/CorsiResponses/21373_2016_mrt_14_1219_responses.txt
- Study 3/CorsiResponses/21379_2016_mrt_16_1307_responses.txt
- Study 3/CorsiResponses/21382_2016_mrt_16_1037_responses.txt
- Study 3/CorsiResponses/21394_2016_mrt_14_1102_responses.txt
- Study 3/CorsiResponses/21403_2016_mrt_16_1152_responses.txt
- Study 3/CorsiResponses/21406_2016_mrt_15_1445_responses.txt
- Study 3/CorsiResponses/21418_2016_mrt_16_1418_responses.txt
- Study 3/CorsiResponses/21436_2016_mrt_16_1307_responses.txt
- Study 3/CorsiResponses/21439_2016_mrt_18_1220_responses.txt
- Study 3/CorsiResponses/21454_2016_mrt_14_1317_responses.txt
- Study 3/CorsiResponses/21463_2016_mrt_16_1418_responses.txt
- Study 3/CorsiResponses/21490_2016_mrt_16_1152_responses.txt
- Study 3/CorsiResponses/21511_2016_mrt_16_1152_responses.txt
- Study 3/CorsiResponses/21526_2016_mrt_14_1720_responses.txt
- Study 3/CorsiResponses/21547_2016_mrt_15_1707_responses.txt
- Study 3/CorsiResponses/21586_2016_mrt_16_1152_responses.txt
- Study 3/CorsiResponses/21616_2016_mrt_15_1053_responses.txt
- Study 3/CorsiResponses/21619_2016_mrt_14_1219_responses.txt
- Study 3/CorsiResponses/21646_2016_mrt_14_1317_responses.txt
- Study 3/CorsiResponses/21658_2016_mrt_18_1220_responses.txt
- Study 3/CorsiResponses/21661_2016_mrt_16_1038_responses.txt
- Study 3/CorsiResponses/21688_2016_mrt_16_1037_responses.txt
- Study 3/CorsiResponses/21700_2016_mrt_16_1153_responses.txt
- Study 3/CORSI/18019_2016_mrt_16_1306_sequences.txt
- Study 3/CORSI/18019_2016_mrt_16_1306_settings.txt
- Study 3/CORSI/18019_2016_mrt_16_1306_summary.txt
- Study 3/CORSI/18019_2016_mrt_16_1306_trials.txt
- Study 3/CORSI/20191_2016_mrt_16_1037_sequences.txt
- Study 3/CORSI/20191_2016_mrt_16_1037_settings.txt
- Study 3/CORSI/20191_2016_mrt_16_1037_summary.txt
- Study 3/CORSI/20191_2016_mrt_16_1037_trials.txt
- Study 3/CORSI/20194_2016_mrt_14_1314_settings.txt
- Study 3/CORSI/20194_2016_mrt_14_1319_sequences.txt
- Study 3/CORSI/20194_2016_mrt_14_1319_settings.txt
- Study 3/CORSI/20194_2016_mrt_14_1319_summary.txt
- Study 3/CORSI/20194_2016_mrt_14_1319_trials.txt
- Study 3/CORSI/20221_2016_mrt_14_1103_sequences.txt
- Study 3/CORSI/20221_2016_mrt_14_1103_settings.txt
- Study 3/CORSI/20221_2016_mrt_14_1103_summary.txt
- Study 3/CORSI/20221_2016_mrt_14_1103_trials.txt
- Study 3/CORSI/20245_2016_mrt_16_1658_sequences.txt
- Study 3/CORSI/20245_2016_mrt_16_1658_settings.txt
- Study 3/CORSI/20245_2016_mrt_16_1658_summary.txt
- Study 3/CORSI/20245_2016_mrt_16_1658_trials.txt
- Study 3/CORSI/20248_2016_mrt_15_1445_sequences.txt
- Study 3/CORSI/20248_2016_mrt_15_1445_settings.txt
- Study 3/CORSI/20248_2016_mrt_15_1445_summary.txt
- Study 3/CORSI/20248_2016_mrt_15_1445_trials.txt
- Study 3/CORSI/20281_2016_mrt_18_1220_sequences.txt
- Study 3/CORSI/20281_2016_mrt_18_1220_settings.txt
- Study 3/CORSI/20281_2016_mrt_18_1220_summary.txt
- Study 3/CORSI/20281_2016_mrt_18_1220_trials.txt
- Study 3/CORSI/20287_2016_mrt_16_1037_sequences.txt
- Study 3/CORSI/20287_2016_mrt_16_1037_settings.txt
- Study 3/CORSI/20287_2016_mrt_16_1037_summary.txt
- Study 3/CORSI/20287_2016_mrt_16_1037_trials.txt
- Study 3/CORSI/20299_2016_mrt_16_1152_sequences.txt
- Study 3/CORSI/20299_2016_mrt_16_1152_settings.txt
- Study 3/CORSI/20299_2016_mrt_16_1152_summary.txt
- Study 3/CORSI/20299_2016_mrt_16_1152_trials.txt
- Study 3/CORSI/20305_2016_mrt_14_1314_sequences.txt
- Study 3/CORSI/20305_2016_mrt_14_1314_settings.txt
- Study 3/CORSI/20305_2016_mrt_14_1314_summary.txt
- Study 3/CORSI/20305_2016_mrt_14_1314_trials.txt
- Study 3/CORSI/20311_2016_mrt_16_1418_sequences.txt
- Study 3/CORSI/20311_2016_mrt_16_1418_settings.txt
- Study 3/CORSI/20311_2016_mrt_16_1418_summary.txt
- Study 3/CORSI/20311_2016_mrt_16_1418_trials.txt
- Study 3/CORSI/20314_2016_mrt_14_1220_sequences.txt
- Study 3/CORSI/20314_2016_mrt_14_1220_settings.txt
- Study 3/CORSI/20314_2016_mrt_14_1220_summary.txt
- Study 3/CORSI/20314_2016_mrt_14_1220_trials.txt
- Study 3/CORSI/20326_2016_mrt_16_1037_sequences.txt
- Study 3/CORSI/20326_2016_mrt_16_1037_settings.txt
- Study 3/CORSI/20326_2016_mrt_16_1037_summary.txt
- Study 3/CORSI/20326_2016_mrt_16_1037_trials.txt
- Study 3/CORSI/20335_2016_mrt_14_1219_sequences.txt
- Study 3/CORSI/20335_2016_mrt_14_1219_settings.txt
- Study 3/CORSI/20335_2016_mrt_14_1219_summary.txt
- Study 3/CORSI/20335_2016_mrt_14_1219_trials.txt
- Study 3/CORSI/20338_2016_mrt_14_1720_sequences.txt
- Study 3/CORSI/20338_2016_mrt_14_1720_settings.txt
- Study 3/CORSI/20338_2016_mrt_14_1720_summary.txt
- Study 3/CORSI/20338_2016_mrt_14_1720_trials.txt
- Study 3/CORSI/20350_2016_mrt_14_1720_sequences.txt
- Study 3/CORSI/20350_2016_mrt_14_1720_settings.txt
- Study 3/CORSI/20350_2016_mrt_14_1720_summary.txt
- Study 3/CORSI/20350_2016_mrt_14_1720_trials.txt
- Study 3/CORSI/20359_2016_mrt_16_1152_sequences.txt
- Study 3/CORSI/20359_2016_mrt_16_1152_settings.txt
- Study 3/CORSI/20359_2016_mrt_16_1152_summary.txt
- Study 3/CORSI/20359_2016_mrt_16_1152_trials.txt
- Study 3/CORSI/20374_2016_mrt_16_1543_sequences.txt
- Study 3/CORSI/20374_2016_mrt_16_1543_settings.txt
- Study 3/CORSI/20374_2016_mrt_16_1543_summary.txt
- Study 3/CORSI/20374_2016_mrt_16_1543_trials.txt
- Study 3/CORSI/20377_2016_mrt_16_1419_sequences.txt
- Study 3/CORSI/20377_2016_mrt_16_1419_settings.txt
- Study 3/CORSI/20377_2016_mrt_16_1419_summary.txt
- Study 3/CORSI/20377_2016_mrt_16_1419_trials.txt
- Study 3/CORSI/20389_2016_mrt_15_1053_sequences.txt
- Study 3/CORSI/20389_2016_mrt_15_1053_settings.txt
- Study 3/CORSI/20389_2016_mrt_15_1053_summary.txt
- Study 3/CORSI/20389_2016_mrt_15_1053_trials.txt
- Study 3/CORSI/20395_2016_mrt_14_1720_sequences.txt
- Study 3/CORSI/20395_2016_mrt_14_1720_settings.txt
- Study 3/CORSI/20395_2016_mrt_14_1720_summary.txt
- Study 3/CORSI/20395_2016_mrt_14_1720_trials.txt
- Study 3/CORSI/20398_2016_mrt_14_1720_sequences.txt
- Study 3/CORSI/20398_2016_mrt_14_1720_settings.txt
- Study 3/CORSI/20398_2016_mrt_14_1720_summary.txt
- Study 3/CORSI/20398_2016_mrt_14_1720_trials.txt
- Study 3/CORSI/20407_2016_mrt_14_1540_sequences.txt
- Study 3/CORSI/20407_2016_mrt_14_1540_settings.txt
- Study 3/CORSI/20407_2016_mrt_14_1540_summary.txt
- Study 3/CORSI/20407_2016_mrt_14_1540_trials.txt
- Study 3/CORSI/20413_2016_mrt_15_1338_sequences.txt
- Study 3/CORSI/20413_2016_mrt_15_1338_settings.txt
- Study 3/CORSI/20413_2016_mrt_15_1338_summary.txt
- Study 3/CORSI/20413_2016_mrt_15_1338_trials.txt
- Study 3/CORSI/20422_2016_mrt_14_1314_settings.txt
- Study 3/CORSI/20422_2016_mrt_14_1317_settings.txt
- Study 3/CORSI/20422_2016_mrt_14_1321_sequences.txt
- Study 3/CORSI/20422_2016_mrt_14_1321_settings.txt
- Study 3/CORSI/20422_2016_mrt_14_1321_summary.txt
- Study 3/CORSI/20422_2016_mrt_14_1321_trials.txt
- Study 3/CORSI/20428_2016_mrt_14_1103_sequences.txt
- Study 3/CORSI/20428_2016_mrt_14_1103_settings.txt
- Study 3/CORSI/20428_2016_mrt_14_1103_summary.txt
- Study 3/CORSI/20428_2016_mrt_14_1103_trials.txt
- Study 3/CORSI/20431_2016_mrt_14_1314_sequences.txt
- Study 3/CORSI/20431_2016_mrt_14_1314_settings.txt
- Study 3/CORSI/20431_2016_mrt_14_1314_summary.txt
- Study 3/CORSI/20431_2016_mrt_14_1314_trials.txt
- Study 3/CORSI/20434_2016_mrt_14_1219_sequences.txt
- Study 3/CORSI/20434_2016_mrt_14_1219_settings.txt
- Study 3/CORSI/20434_2016_mrt_14_1219_summary.txt
- Study 3/CORSI/20434_2016_mrt_14_1219_trials.txt
- Study 3/CORSI/20437_2016_mrt_15_1554_sequences.txt
- Study 3/CORSI/20437_2016_mrt_15_1554_settings.txt
- Study 3/CORSI/20437_2016_mrt_15_1554_summary.txt
- Study 3/CORSI/20437_2016_mrt_15_1554_trials.txt
- Study 3/CORSI/20440_2016_mrt_15_1445_sequences.txt
- Study 3/CORSI/20440_2016_mrt_15_1445_settings.txt
- Study 3/CORSI/20440_2016_mrt_15_1445_summary.txt
- Study 3/CORSI/20440_2016_mrt_15_1445_trials.txt
- Study 3/CORSI/20443_2016_mrt_16_1418_sequences.txt
- Study 3/CORSI/20443_2016_mrt_16_1418_settings.txt
- Study 3/CORSI/20443_2016_mrt_16_1418_summary.txt
- Study 3/CORSI/20443_2016_mrt_16_1418_trials.txt
- Study 3/CORSI/20458_2016_mrt_14_1721_sequences.txt
- Study 3/CORSI/20458_2016_mrt_14_1721_settings.txt
- Study 3/CORSI/20458_2016_mrt_14_1721_summary.txt
[truncated: 2,173 more entries]
