# Supplementary material for: The Leuven Embedded Figures Test (L-EFT): measuring perception, intelligence or executive function?
Source: PeerJ. 2018 Mar 26;6:e4524. doi: 10.7717/peerj.4524 (PMC5875396; doi:10.7717/peerj.4524)
Supplement: Supplemental Information 11 [file peerj-06-4524-s011.zip › Study 3/CorsiResponses/18019_2016_mrt_16_1306_responses.txt]

participant	trial	seq_len	expected_resp	given_resp
18019	1	4	5	5
18019	1	4	7	7
18019	1	4	0	0
18019	1	4	2	2
18019	2	4	7	7
18019	2	4	2	2
18019	2	4	10	10
18019	2	4	14	14
18019	3	5	2	2
18019	3	5	5	5
18019	3	5	14	14
18019	3	5	6	6
18019	3	5	9	9
18019	4	5	6	6
18019	4	5	12	12
18019	4	5	0	0
18019	4	5	7	7
18019	4	5	1	1
18019	5	6	1	1
18019	5	6	14	14
18019	5	6	12	12
18019	5	6	3	3
18019	5	6	7	6
18019	5	6	6	7
18019	6	5	4	4
18019	6	5	8	8
18019	6	5	0	0
18019	6	5	15	15
18019	6	5	1	1
18019	7	5	13	13
18019	7	5	12	12
18019	7	5	11	11
18019	7	5	7	7
18019	7	5	2	2
18019	8	6	14	14
18019	8	6	11	11
18019	8	6	1	1
18019	8	6	8	8
18019	8	6	13	13
18019	8	6	4	4
18019	9	6	6	6
18019	9	6	14	14
18019	9	6	7	7
18019	9	6	2	2
18019	9	6	3	3
18019	9	6	13	13
18019	10	7	9	9
18019	10	7	12	12
18019	10	7	0	0
18019	10	7	5	5
18019	10	7	15	15
18019	10	7	13	13
18019	10	7	1	1
18019	11	7	4	4
18019	11	7	9	9
18019	11	7	10	10
18019	11	7	15	15
18019	11	7	12	12
18019	11	7	14	6
18019	11	7	5	13
18019	12	7	0	0
18019	12	7	14	9
18019	12	7	9	14
18019	12	7	11	5
18019	12	7	5	11
18019	12	7	8	13
18019	12	7	15	8
18019	13	6	8	8
18019	13	6	7	7
18019	13	6	1	1
18019	13	6	11	11
18019	13	6	5	5
18019	13	6	2	2
18019	14	6	11	11
18019	14	6	9	9
18019	14	6	2	2
18019	14	6	15	15
18019	14	6	13	13
18019	14	6	10	6
18019	15	6	13	13
18019	15	6	2	2
18019	15	6	3	3
18019	15	6	9	14
18019	15	6	14	9
18019	15	6	4	4
18019	16	5	1	1
18019	16	5	13	13
18019	16	5	4	4
18019	16	5	8	8
18019	16	5	0	0
18019	17	5	4	4
18019	17	5	10	10
18019	17	5	9	9
18019	17	5	15	15
18019	17	5	0	0
18019	18	6	15	15
18019	18	6	8	8
18019	18	6	13	13
18019	18	6	6	6
18019	18	6	9	9
18019	18	6	2	2
18019	19	6	9	9
18019	19	6	1	1
18019	19	6	10	10
18019	19	6	0	0
18019	19	6	2	2
18019	19	6	7	7
18019	20	7	8	15
18019	20	7	15	8
18019	20	7	9	9
18019	20	7	7	7
18019	20	7	12	12
18019	20	7	11	11
18019	20	7	2	2
