# Supplementary material for: The Leuven Embedded Figures Test (L-EFT): measuring perception, intelligence or executive function?
Source: PeerJ. 2018 Mar 26;6:e4524. doi: 10.7717/peerj.4524 (PMC5875396; doi:10.7717/peerj.4524)
Supplement: Supplemental Information 11 [file peerj-06-4524-s011.zip › Study 3/CorsiResponses/20191_2016_mrt_16_1037_responses.txt]

participant	trial	seq_len	expected_resp	given_resp
20191	1	3	0	0
20191	1	3	13	13
20191	1	3	12	12
20191	2	3	1	1
20191	2	3	10	10
20191	2	3	7	7
20191	3	4	7	7
20191	3	4	3	3
20191	3	4	6	6
20191	3	4	5	5
20191	4	4	3	3
20191	4	4	10	10
20191	4	4	7	7
20191	4	4	1	1
20191	5	5	3	3
20191	5	5	1	1
20191	5	5	9	9
20191	5	5	2	7
20191	5	5	4	4
20191	6	4	15	15
20191	6	4	3	3
20191	6	4	0	0
20191	6	4	11	11
20191	7	4	5	5
20191	7	4	14	14
20191	7	4	2	2
20191	7	4	3	3
20191	8	5	11	11
20191	8	5	1	1
20191	8	5	13	13
20191	8	5	9	9
20191	8	5	7	7
20191	9	5	15	15
20191	9	5	8	8
20191	9	5	7	7
20191	9	5	9	9
20191	9	5	11	11
20191	10	6	11	11
20191	10	6	9	9
20191	10	6	1	1
20191	10	6	12	12
20191	10	6	7	7
20191	10	6	13	13
20191	11	6	10	11
20191	11	6	13	9
20191	11	6	11	0
20191	11	6	0	13
20191	11	6	7	6
20191	11	6	6	10
20191	12	6	2	2
20191	12	6	12	12
20191	12	6	15	7
20191	12	6	7	1
20191	12	6	5	11
20191	12	6	8	9
20191	13	5	15	15
20191	13	5	0	0
20191	13	5	14	14
20191	13	5	2	11
20191	13	5	6	6
20191	14	4	12	12
20191	14	4	1	1
20191	14	4	13	13
20191	14	4	14	14
20191	15	4	15	15
20191	15	4	3	3
20191	15	4	11	11
20191	15	4	9	9
20191	16	5	15	15
20191	16	5	9	8
20191	16	5	8	9
20191	16	5	5	5
20191	16	5	6	6
20191	17	4	14	14
20191	17	4	15	15
20191	17	4	2	2
20191	17	4	11	11
20191	18	4	1	1
20191	18	4	4	4
20191	18	4	15	15
20191	18	4	14	14
20191	19	5	2	2
20191	19	5	1	1
20191	19	5	14	14
20191	19	5	13	13
20191	19	5	9	9
20191	20	5	1	1
20191	20	5	8	8
20191	20	5	5	5
20191	20	5	10	10
20191	20	5	11	11
