# Supplementary material for: The Leuven Embedded Figures Test (L-EFT): measuring perception, intelligence or executive function?
Source: PeerJ. 2018 Mar 26;6:e4524. doi: 10.7717/peerj.4524 (PMC5875396; doi:10.7717/peerj.4524)
Supplement: Supplemental Information 11 [file peerj-06-4524-s011.zip › Study 3/CorsiResponses/20194_2016_mrt_14_1319_responses.txt]

participant	trial	seq_len	expected_resp	given_resp
20194	1	3	1	1
20194	1	3	3	3
20194	1	3	8	8
20194	2	3	3	3
20194	2	3	9	9
20194	2	3	8	8
20194	3	4	10	10
20194	3	4	0	0
20194	3	4	7	7
20194	3	4	3	3
20194	4	4	10	10
20194	4	4	15	15
20194	4	4	3	3
20194	4	4	7	7
20194	5	5	8	8
20194	5	5	1	1
20194	5	5	14	14
20194	5	5	7	7
20194	5	5	11	11
20194	6	5	11	11
20194	6	5	14	14
20194	6	5	2	2
20194	6	5	9	9
20194	6	5	1	5
20194	7	5	4	4
20194	7	5	12	12
20194	7	5	5	5
20194	7	5	0	0
20194	7	5	1	1
20194	8	5	8	8
20194	8	5	4	4
20194	8	5	1	1
20194	8	5	11	11
20194	8	5	6	6
20194	9	6	11	11
20194	9	6	6	6
20194	9	6	1	1
20194	9	6	8	8
20194	9	6	3	3
20194	9	6	4	4
20194	10	6	10	10
20194	10	6	6	6
20194	10	6	12	8
20194	10	6	0	0
20194	10	6	4	12
20194	10	6	14	14
20194	11	6	14	14
20194	11	6	4	4
20194	11	6	15	15
20194	11	6	0	0
20194	11	6	7	7
20194	11	6	9	9
20194	12	6	8	8
20194	12	6	11	11
20194	12	6	6	6
20194	12	6	13	12
20194	12	6	12	14
20194	12	6	15	15
20194	13	6	9	9
20194	13	6	6	6
20194	13	6	2	2
20194	13	6	1	1
20194	13	6	10	10
20194	13	6	11	11
20194	14	6	11	11
20194	14	6	9	9
20194	14	6	12	12
20194	14	6	7	7
20194	14	6	0	0
20194	14	6	10	10
20194	15	7	13	13
20194	15	7	6	6
20194	15	7	11	11
20194	15	7	15	15
20194	15	7	2	2
20194	15	7	1	1
20194	15	7	7	7
20194	16	7	15	15
20194	16	7	6	6
20194	16	7	9	9
20194	16	7	10	10
20194	16	7	8	8
20194	16	7	12	12
20194	16	7	11	11
20194	17	8	4	4
20194	17	8	15	9
20194	17	8	9	15
20194	17	8	0	13
20194	17	8	13	4
20194	17	8	11	1
20194	17	8	8	11
20194	17	8	1	7
20194	18	7	10	10
20194	18	7	9	9
20194	18	7	3	3
20194	18	7	7	7
20194	18	7	13	0
20194	18	7	0	13
20194	18	7	14	14
20194	19	6	11	11
20194	19	6	3	3
20194	19	6	9	9
20194	19	6	13	13
20194	19	6	7	7
20194	19	6	12	12
20194	20	6	7	7
20194	20	6	4	4
20194	20	6	15	15
20194	20	6	11	11
20194	20	6	6	6
20194	20	6	8	8
