# Supplementary material for: The Leuven Embedded Figures Test (L-EFT): measuring perception, intelligence or executive function?
Source: PeerJ. 2018 Mar 26;6:e4524. doi: 10.7717/peerj.4524 (PMC5875396; doi:10.7717/peerj.4524)
Supplement: Supplemental Information 11 [file peerj-06-4524-s011.zip › Study 3/CorsiResponses/20245_2016_mrt_16_1658_responses.txt]

participant	trial	seq_len	expected_resp	given_resp
20245	1	3	5	5
20245	1	3	10	10
20245	1	3	1	1
20245	2	3	5	5
20245	2	3	13	13
20245	2	3	14	14
20245	3	4	1	1
20245	3	4	2	2
20245	3	4	4	4
20245	3	4	3	3
20245	4	4	4	4
20245	4	4	12	12
20245	4	4	11	11
20245	4	4	3	3
20245	5	5	13	13
20245	5	5	8	8
20245	5	5	6	6
20245	5	5	12	12
20245	5	5	10	10
20245	6	5	11	11
20245	6	5	0	0
20245	6	5	3	3
20245	6	5	7	7
20245	6	5	5	5
20245	7	6	11	11
20245	7	6	5	5
20245	7	6	2	2
20245	7	6	8	8
20245	7	6	9	9
20245	7	6	4	4
20245	8	6	10	10
20245	8	6	12	12
20245	8	6	15	15
20245	8	6	2	2
20245	8	6	9	9
20245	8	6	1	1
20245	9	7	7	7
20245	9	7	5	5
20245	9	7	1	1
20245	9	7	15	15
20245	9	7	8	8
20245	9	7	13	14
20245	9	7	11	10
20245	10	6	8	8
20245	10	6	3	3
20245	10	6	0	0
20245	10	6	1	1
20245	10	6	4	4
20245	10	6	6	6
20245	11	6	4	4
20245	11	6	15	15
20245	11	6	11	11
20245	11	6	1	1
20245	11	6	3	3
20245	11	6	6	6
20245	12	7	4	4
20245	12	7	14	14
20245	12	7	0	0
20245	12	7	8	8
20245	12	7	12	7
20245	12	7	11	2
20245	12	7	2	6
20245	13	6	9	9
20245	13	6	14	14
20245	13	6	6	6
20245	13	6	7	7
20245	13	6	1	1
20245	13	6	5	5
20245	14	6	11	11
20245	14	6	3	3
20245	14	6	2	1
20245	14	6	4	4
20245	14	6	13	13
20245	14	6	15	15
20245	15	6	5	5
20245	15	6	8	8
20245	15	6	3	3
20245	15	6	14	14
20245	15	6	7	7
20245	15	6	1	1
20245	16	6	6	6
20245	16	6	4	4
20245	16	6	14	14
20245	16	6	7	7
20245	16	6	9	9
20245	16	6	2	2
20245	17	7	11	11
20245	17	7	5	5
20245	17	7	1	1
20245	17	7	7	7
20245	17	7	14	14
20245	17	7	4	4
20245	17	7	2	2
20245	18	7	9	9
20245	18	7	5	5
20245	18	7	0	0
20245	18	7	4	4
20245	18	7	6	7
20245	18	7	15	6
20245	18	7	1	15
20245	19	7	13	13
20245	19	7	3	3
20245	19	7	7	7
20245	19	7	10	6
20245	19	7	11	11
20245	19	7	6	8
20245	19	7	8	10
20245	20	6	13	13
20245	20	6	0	0
20245	20	6	7	7
20245	20	6	4	4
20245	20	6	2	2
20245	20	6	6	6
