# Supplementary material for: The Leuven Embedded Figures Test (L-EFT): measuring perception, intelligence or executive function?
Source: PeerJ. 2018 Mar 26;6:e4524. doi: 10.7717/peerj.4524 (PMC5875396; doi:10.7717/peerj.4524)
Supplement: Supplemental Information 11 [file peerj-06-4524-s011.zip › Study 3/CorsiResponses/20248_2016_mrt_15_1445_responses.txt]

participant	trial	seq_len	expected_resp	given_resp
20248	1	4	15	15
20248	1	4	11	11
20248	1	4	13	13
20248	1	4	10	10
20248	2	4	1	1
20248	2	4	11	11
20248	2	4	15	15
20248	2	4	8	8
20248	3	5	10	10
20248	3	5	14	14
20248	3	5	7	7
20248	3	5	2	2
20248	3	5	9	9
20248	4	5	9	9
20248	4	5	12	12
20248	4	5	6	6
20248	4	5	2	1
20248	4	5	15	15
20248	5	5	13	13
20248	5	5	12	12
20248	5	5	7	7
20248	5	5	11	11
20248	5	5	9	9
20248	6	5	2	2
20248	6	5	6	6
20248	6	5	4	4
20248	6	5	8	8
20248	6	5	11	11
20248	7	6	7	7
20248	7	6	10	10
20248	7	6	3	3
20248	7	6	8	8
20248	7	6	0	0
20248	7	6	13	14
20248	8	5	13	13
20248	8	5	3	3
20248	8	5	6	6
20248	8	5	11	11
20248	8	5	9	9
20248	9	5	1	1
20248	9	5	3	3
20248	9	5	11	11
20248	9	5	4	4
20248	9	5	15	15
20248	10	6	9	9
20248	10	6	15	15
20248	10	6	8	8
20248	10	6	6	6
20248	10	6	14	14
20248	10	6	4	4
20248	11	6	10	10
20248	11	6	9	9
20248	11	6	11	11
20248	11	6	15	15
20248	11	6	0	0
20248	11	6	13	13
20248	12	7	9	9
20248	12	7	13	13
20248	12	7	6	6
20248	12	7	15	15
20248	12	7	1	1
20248	12	7	7	7
20248	12	7	14	14
20248	13	7	10	10
20248	13	7	13	13
20248	13	7	4	4
20248	13	7	7	7
20248	13	7	6	10
20248	13	7	11	3
20248	13	7	3	9
20248	14	7	9	9
20248	14	7	0	0
20248	14	7	13	13
20248	14	7	7	7
20248	14	7	12	12
20248	14	7	3	3
20248	14	7	8	8
20248	15	7	15	10
20248	15	7	5	5
20248	15	7	10	15
20248	15	7	4	8
20248	15	7	0	0
20248	15	7	14	9
20248	15	7	9	14
20248	16	7	3	3
20248	16	7	11	11
20248	16	7	5	5
20248	16	7	4	4
20248	16	7	7	7
20248	16	7	9	9
20248	16	7	6	6
20248	17	7	0	0
20248	17	7	7	7
20248	17	7	10	10
20248	17	7	15	15
20248	17	7	12	12
20248	17	7	14	2
20248	17	7	1	14
20248	18	7	14	14
20248	18	7	1	1
20248	18	7	7	11
20248	18	7	13	13
20248	18	7	15	15
20248	18	7	6	6
20248	18	7	9	9
20248	19	6	4	4
20248	19	6	14	9
20248	19	6	8	8
20248	19	6	9	14
20248	19	6	15	15
20248	19	6	1	13
20248	20	5	0	0
20248	20	5	14	14
20248	20	5	9	9
20248	20	5	5	5
20248	20	5	6	6
