# Supplementary material for: The Leuven Embedded Figures Test (L-EFT): measuring perception, intelligence or executive function?
Source: PeerJ. 2018 Mar 26;6:e4524. doi: 10.7717/peerj.4524 (PMC5875396; doi:10.7717/peerj.4524)
Supplement: Supplemental Information 11 [file peerj-06-4524-s011.zip › Study 3/CorsiResponses/20281_2016_mrt_18_1220_responses.txt]

participant	trial	seq_len	expected_resp	given_resp
20281	1	4	15	15
20281	1	4	7	7
20281	1	4	13	13
20281	1	4	12	12
20281	2	4	11	11
20281	2	4	3	3
20281	2	4	7	7
20281	2	4	6	6
20281	3	5	1	1
20281	3	5	6	6
20281	3	5	13	13
20281	3	5	12	12
20281	3	5	2	2
20281	4	5	0	0
20281	4	5	5	5
20281	4	5	15	15
20281	4	5	4	4
20281	4	5	12	12
20281	5	6	15	15
20281	5	6	3	15
20281	5	6	14	3
20281	5	6	6	14
20281	5	6	9	5
20281	5	6	12	12
20281	6	5	13	13
20281	6	5	2	2
20281	6	5	7	7
20281	6	5	8	8
20281	6	5	4	4
20281	7	5	0	0
20281	7	5	5	5
20281	7	5	9	9
20281	7	5	4	4
20281	7	5	15	15
20281	8	6	9	9
20281	8	6	7	2
20281	8	6	2	7
20281	8	6	0	9
20281	8	6	3	2
20281	8	6	14	7
20281	9	5	11	11
20281	9	5	9	9
20281	9	5	12	12
20281	9	5	10	10
20281	9	5	4	4
20281	10	5	3	3
20281	10	5	7	7
20281	10	5	13	13
20281	10	5	6	6
20281	10	5	8	8
20281	11	6	12	12
20281	11	6	13	13
20281	11	6	7	7
20281	11	6	14	14
20281	11	6	10	5
20281	11	6	5	10
20281	12	5	8	8
20281	12	5	2	2
20281	12	5	13	13
20281	12	5	10	10
20281	12	5	14	14
20281	13	5	7	7
20281	13	5	6	6
20281	13	5	3	3
20281	13	5	5	5
20281	13	5	14	14
20281	14	6	1	1
20281	14	6	10	10
20281	14	6	3	3
20281	14	6	14	14
20281	14	6	7	7
20281	14	6	12	12
20281	15	6	14	14
20281	15	6	7	7
20281	15	6	8	8
20281	15	6	10	10
20281	15	6	15	15
20281	15	6	5	5
20281	16	7	6	6
20281	16	7	7	7
20281	16	7	14	14
20281	16	7	5	5
20281	16	7	15	15
20281	16	7	8	8
20281	16	7	10	10
20281	17	7	2	2
20281	17	7	9	9
20281	17	7	11	11
20281	17	7	7	6
20281	17	7	6	2
20281	17	7	12	9
20281	17	7	3	11
20281	18	7	13	0
20281	18	7	0	13
20281	18	7	3	2
20281	18	7	11	11
20281	18	7	2	6
20281	18	7	14	15
20281	18	7	7	15
20281	19	6	5	5
20281	19	6	2	2
20281	19	6	3	3
20281	19	6	13	13
20281	19	6	14	14
20281	19	6	6	6
20281	20	6	9	9
20281	20	6	6	6
20281	20	6	14	14
20281	20	6	7	7
20281	20	6	1	1
20281	20	6	2	1
