# Supplementary material for: The Leuven Embedded Figures Test (L-EFT): measuring perception, intelligence or executive function?
Source: PeerJ. 2018 Mar 26;6:e4524. doi: 10.7717/peerj.4524 (PMC5875396; doi:10.7717/peerj.4524)
Supplement: Supplemental Information 11 [file peerj-06-4524-s011.zip › Study 3/CorsiResponses/20299_2016_mrt_16_1152_responses.txt]

participant	trial	seq_len	expected_resp	given_resp
20299	1	3	0	0
20299	1	3	3	3
20299	1	3	7	7
20299	2	3	9	9
20299	2	3	12	12
20299	2	3	8	8
20299	3	4	10	10
20299	3	4	2	2
20299	3	4	3	3
20299	3	4	7	7
20299	4	4	9	9
20299	4	4	12	12
20299	4	4	5	5
20299	4	4	14	14
20299	5	5	13	13
20299	5	5	5	5
20299	5	5	0	0
20299	5	5	10	10
20299	5	5	3	3
20299	6	5	6	6
20299	6	5	3	3
20299	6	5	15	15
20299	6	5	11	7
20299	6	5	1	1
20299	7	5	2	2
20299	7	5	6	6
20299	7	5	7	7
20299	7	5	14	14
20299	7	5	0	0
20299	8	5	6	2
20299	8	5	11	11
20299	8	5	15	15
20299	8	5	8	12
20299	8	5	10	10
20299	9	5	0	0
20299	9	5	5	5
20299	9	5	2	2
20299	9	5	13	13
20299	9	5	4	4
20299	10	5	6	6
20299	10	5	5	5
20299	10	5	0	0
20299	10	5	15	15
20299	10	5	12	12
20299	11	6	15	15
20299	11	6	3	3
20299	11	6	7	13
20299	11	6	13	10
20299	11	6	10	1
20299	11	6	0	5
20299	12	5	2	2
20299	12	5	7	7
20299	12	5	4	4
20299	12	5	3	3
20299	12	5	5	5
20299	13	5	4	4
20299	13	5	13	13
20299	13	5	12	12
20299	13	5	11	11
20299	13	5	10	10
20299	14	6	4	4
20299	14	6	10	10
20299	14	6	5	12
20299	14	6	12	5
20299	14	6	3	3
20299	14	6	2	2
20299	15	5	3	3
20299	15	5	2	2
20299	15	5	7	7
20299	15	5	13	13
20299	15	5	1	1
20299	16	5	12	12
20299	16	5	1	1
20299	16	5	9	5
20299	16	5	13	13
20299	16	5	4	4
20299	17	5	1	1
20299	17	5	7	7
20299	17	5	2	2
20299	17	5	11	14
20299	17	5	12	13
20299	18	4	4	4
20299	18	4	3	3
20299	18	4	11	11
20299	18	4	12	12
20299	19	4	14	14
20299	19	4	12	12
20299	19	4	7	7
20299	19	4	6	6
20299	20	5	10	10
20299	20	5	8	8
20299	20	5	2	1
20299	20	5	13	13
20299	20	5	3	3
