# Supplementary material for: The Leuven Embedded Figures Test (L-EFT): measuring perception, intelligence or executive function?
Source: PeerJ. 2018 Mar 26;6:e4524. doi: 10.7717/peerj.4524 (PMC5875396; doi:10.7717/peerj.4524)
Supplement: Supplemental Information 11 [file peerj-06-4524-s011.zip › Study 3/CorsiResponses/20305_2016_mrt_14_1314_responses.txt]

participant	trial	seq_len	expected_resp	given_resp
20305	1	4	3	3
20305	1	4	1	1
20305	1	4	12	12
20305	1	4	9	9
20305	2	4	14	14
20305	2	4	4	4
20305	2	4	8	8
20305	2	4	3	3
20305	3	5	4	4
20305	3	5	5	5
20305	3	5	1	1
20305	3	5	14	14
20305	3	5	13	13
20305	4	5	14	14
20305	4	5	3	3
20305	4	5	5	5
20305	4	5	6	6
20305	4	5	1	1
20305	5	6	11	11
20305	5	6	6	6
20305	5	6	15	15
20305	5	6	5	5
20305	5	6	3	3
20305	5	6	1	1
20305	6	6	12	12
20305	6	6	2	2
20305	6	6	5	5
20305	6	6	3	14
20305	6	6	0	3
20305	6	6	10	1
20305	7	6	3	3
20305	7	6	4	4
20305	7	6	5	5
20305	7	6	14	14
20305	7	6	1	1
20305	7	6	8	3
20305	8	5	15	15
20305	8	5	6	6
20305	8	5	2	2
20305	8	5	14	13
20305	8	5	13	13
20305	9	4	8	8
20305	9	4	0	0
20305	9	4	14	14
20305	9	4	12	12
20305	10	4	12	12
20305	10	4	2	2
20305	10	4	8	8
20305	10	4	3	7
20305	11	4	13	13
20305	11	4	5	5
20305	11	4	7	7
20305	11	4	8	8
20305	12	4	1	1
20305	12	4	8	8
20305	12	4	9	9
20305	12	4	4	4
20305	13	5	9	9
20305	13	5	6	6
20305	13	5	2	2
20305	13	5	0	13
20305	13	5	13	4
20305	14	4	6	6
20305	14	4	0	0
20305	14	4	5	5
20305	14	4	8	8
20305	15	4	15	15
20305	15	4	3	3
20305	15	4	1	1
20305	15	4	8	4
20305	16	4	15	15
20305	16	4	12	12
20305	16	4	1	1
20305	16	4	6	6
20305	17	4	5	5
20305	17	4	13	13
20305	17	4	12	12
20305	17	4	1	1
20305	18	5	0	0
20305	18	5	2	2
20305	18	5	14	14
20305	18	5	8	8
20305	18	5	6	6
20305	19	5	6	6
20305	19	5	10	10
20305	19	5	7	7
20305	19	5	12	12
20305	19	5	13	13
20305	20	6	11	11
20305	20	6	6	6
20305	20	6	9	9
20305	20	6	4	4
20305	20	6	0	0
20305	20	6	1	1
