# Supplementary material for: The Leuven Embedded Figures Test (L-EFT): measuring perception, intelligence or executive function?
Source: PeerJ. 2018 Mar 26;6:e4524. doi: 10.7717/peerj.4524 (PMC5875396; doi:10.7717/peerj.4524)
Supplement: Supplemental Information 11 [file peerj-06-4524-s011.zip › Study 3/CorsiResponses/20311_2016_mrt_16_1418_responses.txt]

participant	trial	seq_len	expected_resp	given_resp
20311	1	4	3	3
20311	1	4	7	7
20311	1	4	11	11
20311	1	4	9	9
20311	2	4	11	11
20311	2	4	15	15
20311	2	4	7	7
20311	2	4	9	9
20311	3	5	4	4
20311	3	5	12	12
20311	3	5	6	6
20311	3	5	5	5
20311	3	5	7	7
20311	4	5	1	1
20311	4	5	2	2
20311	4	5	14	14
20311	4	5	12	12
20311	4	5	0	0
20311	5	6	7	7
20311	5	6	9	9
20311	5	6	5	5
20311	5	6	15	6
20311	5	6	6	15
20311	5	6	12	12
20311	6	5	14	14
20311	6	5	6	9
20311	6	5	9	6
20311	6	5	0	0
20311	6	5	8	8
20311	7	4	0	0
20311	7	4	13	13
20311	7	4	11	11
20311	7	4	7	7
20311	8	4	7	7
20311	8	4	11	11
20311	8	4	10	10
20311	8	4	0	0
20311	9	5	7	7
20311	9	5	14	14
20311	9	5	5	5
20311	9	5	11	11
20311	9	5	6	6
20311	10	5	3	3
20311	10	5	7	7
20311	10	5	6	6
20311	10	5	5	5
20311	10	5	12	12
20311	11	6	3	3
20311	11	6	12	12
20311	11	6	1	1
20311	11	6	14	14
20311	11	6	10	10
20311	11	6	7	7
20311	12	6	7	12
20311	12	6	12	7
20311	12	6	3	3
20311	12	6	5	8
20311	12	6	8	5
20311	12	6	9	10
20311	13	6	0	0
20311	13	6	4	4
20311	13	6	12	12
20311	13	6	8	8
20311	13	6	2	2
20311	13	6	10	6
20311	14	5	14	14
20311	14	5	8	8
20311	14	5	11	11
20311	14	5	3	3
20311	14	5	1	2
20311	15	4	5	5
20311	15	4	11	11
20311	15	4	13	13
20311	15	4	14	14
20311	16	4	14	14
20311	16	4	0	0
20311	16	4	4	4
20311	16	4	3	3
20311	17	5	13	13
20311	17	5	8	8
20311	17	5	4	4
20311	17	5	15	15
20311	17	5	10	10
20311	18	5	3	3
20311	18	5	9	9
20311	18	5	5	5
20311	18	5	12	12
20311	18	5	8	8
20311	19	6	5	5
20311	19	6	3	3
20311	19	6	15	15
20311	19	6	13	13
20311	19	6	2	2
20311	19	6	4	4
20311	20	6	1	1
20311	20	6	14	14
20311	20	6	7	7
20311	20	6	6	6
20311	20	6	8	8
20311	20	6	13	14
