# Supplementary material for: The Leuven Embedded Figures Test (L-EFT): measuring perception, intelligence or executive function?
Source: PeerJ. 2018 Mar 26;6:e4524. doi: 10.7717/peerj.4524 (PMC5875396; doi:10.7717/peerj.4524)
Supplement: Supplemental Information 11 [file peerj-06-4524-s011.zip › Study 3/CorsiResponses/20314_2016_mrt_14_1220_responses.txt]

participant	trial	seq_len	expected_resp	given_resp
20314	1	4	7	7
20314	1	4	14	14
20314	1	4	15	15
20314	1	4	3	3
20314	2	4	10	10
20314	2	4	7	11
20314	2	4	3	3
20314	2	4	14	14
20314	3	4	9	9
20314	3	4	5	5
20314	3	4	6	6
20314	3	4	7	7
20314	4	4	7	7
20314	4	4	5	5
20314	4	4	14	14
20314	4	4	9	9
20314	5	5	14	14
20314	5	5	6	6
20314	5	5	11	11
20314	5	5	3	3
20314	5	5	8	8
20314	6	5	15	15
20314	6	5	1	1
20314	6	5	13	13
20314	6	5	8	8
20314	6	5	11	11
20314	7	6	10	10
20314	7	6	14	14
20314	7	6	8	8
20314	7	6	11	11
20314	7	6	2	2
20314	7	6	12	12
20314	8	6	2	2
20314	8	6	8	8
20314	8	6	12	12
20314	8	6	1	1
20314	8	6	14	10
20314	8	6	4	14
20314	9	6	7	7
20314	9	6	0	0
20314	9	6	3	3
20314	9	6	6	12
20314	9	6	12	6
20314	9	6	5	5
20314	10	5	0	0
20314	10	5	8	8
20314	10	5	14	14
20314	10	5	11	11
20314	10	5	2	2
20314	11	5	13	13
20314	11	5	2	2
20314	11	5	15	15
20314	11	5	3	3
20314	11	5	5	5
20314	12	6	9	9
20314	12	6	5	5
20314	12	6	8	8
20314	12	6	14	14
20314	12	6	11	11
20314	12	6	2	2
20314	13	6	1	1
20314	13	6	9	9
20314	13	6	2	2
20314	13	6	10	10
20314	13	6	5	5
20314	13	6	7	7
20314	14	7	12	12
20314	14	7	5	5
20314	14	7	6	6
20314	14	7	8	8
20314	14	7	13	13
20314	14	7	14	14
20314	14	7	1	1
20314	15	7	14	14
20314	15	7	11	11
20314	15	7	10	10
20314	15	7	1	1
20314	15	7	6	6
20314	15	7	9	9
20314	15	7	8	8
20314	16	8	6	6
20314	16	8	11	11
20314	16	8	3	3
20314	16	8	1	1
20314	16	8	4	4
20314	16	8	2	0
20314	16	8	5	5
20314	16	8	0	2
20314	17	7	4	4
20314	17	7	9	9
20314	17	7	5	5
20314	17	7	8	8
20314	17	7	0	0
20314	17	7	6	10
20314	17	7	10	6
20314	18	6	13	4
20314	18	6	4	13
20314	18	6	6	6
20314	18	6	0	0
20314	18	6	3	7
20314	18	6	1	1
20314	19	5	5	5
20314	19	5	7	7
20314	19	5	12	13
20314	19	5	8	12
20314	19	5	4	8
20314	20	4	12	12
20314	20	4	8	8
20314	20	4	13	13
20314	20	4	3	3
