# Supplementary material for: The Leuven Embedded Figures Test (L-EFT): measuring perception, intelligence or executive function?
Source: PeerJ. 2018 Mar 26;6:e4524. doi: 10.7717/peerj.4524 (PMC5875396; doi:10.7717/peerj.4524)
Supplement: Supplemental Information 11 [file peerj-06-4524-s011.zip › Study 3/CorsiResponses/20326_2016_mrt_16_1037_responses.txt]

participant	trial	seq_len	expected_resp	given_resp
20326	1	4	14	14
20326	1	4	12	12
20326	1	4	5	5
20326	1	4	9	9
20326	2	4	10	10
20326	2	4	6	6
20326	2	4	9	9
20326	2	4	0	0
20326	3	5	10	10
20326	3	5	5	5
20326	3	5	1	1
20326	3	5	6	6
20326	3	5	14	14
20326	4	5	8	8
20326	4	5	10	10
20326	4	5	12	12
20326	4	5	2	2
20326	4	5	7	7
20326	5	6	10	10
20326	5	6	1	1
20326	5	6	15	15
20326	5	6	7	10
20326	5	6	9	7
20326	5	6	8	8
20326	6	5	5	5
20326	6	5	4	4
20326	6	5	3	3
20326	6	5	9	9
20326	6	5	1	1
20326	7	5	3	3
20326	7	5	2	2
20326	7	5	15	15
20326	7	5	4	4
20326	7	5	11	11
20326	8	6	1	1
20326	8	6	15	15
20326	8	6	8	8
20326	8	6	14	13
20326	8	6	12	9
20326	8	6	9	5
20326	9	5	5	5
20326	9	5	1	1
20326	9	5	13	13
20326	9	5	6	10
20326	9	5	14	14
20326	10	4	0	0
20326	10	4	10	10
20326	10	4	4	4
20326	10	4	1	1
20326	11	4	8	8
20326	11	4	0	0
20326	11	4	9	9
20326	11	4	11	11
20326	12	5	5	3
20326	12	5	3	6
20326	12	5	6	4
20326	12	5	4	0
20326	12	5	0	0
20326	13	4	4	4
20326	13	4	8	8
20326	13	4	3	3
20326	13	4	9	9
20326	14	4	12	12
20326	14	4	2	2
20326	14	4	8	8
20326	14	4	0	0
20326	15	5	10	10
20326	15	5	13	13
20326	15	5	6	6
20326	15	5	0	9
20326	15	5	3	0
20326	16	4	15	15
20326	16	4	14	14
20326	16	4	3	3
20326	16	4	0	0
20326	17	4	10	10
20326	17	4	2	2
20326	17	4	14	14
20326	17	4	11	11
20326	18	5	8	8
20326	18	5	0	0
20326	18	5	2	10
20326	18	5	3	2
20326	18	5	11	11
20326	19	4	12	12
20326	19	4	0	0
20326	19	4	6	6
20326	19	4	13	13
20326	20	4	5	5
20326	20	4	8	8
20326	20	4	14	14
20326	20	4	0	0
