# Supplementary material for: The Leuven Embedded Figures Test (L-EFT): measuring perception, intelligence or executive function?
Source: PeerJ. 2018 Mar 26;6:e4524. doi: 10.7717/peerj.4524 (PMC5875396; doi:10.7717/peerj.4524)
Supplement: Supplemental Information 11 [file peerj-06-4524-s011.zip › Study 3/CorsiResponses/20335_2016_mrt_14_1219_responses.txt]

participant	trial	seq_len	expected_resp	given_resp
20335	1	4	5	5
20335	1	4	14	14
20335	1	4	10	10
20335	1	4	7	7
20335	2	4	7	7
20335	2	4	0	0
20335	2	4	13	13
20335	2	4	15	15
20335	3	5	10	10
20335	3	5	9	9
20335	3	5	12	12
20335	3	5	1	1
20335	3	5	11	11
20335	4	5	6	6
20335	4	5	5	5
20335	4	5	2	2
20335	4	5	0	0
20335	4	5	1	1
20335	5	6	11	11
20335	5	6	3	3
20335	5	6	6	6
20335	5	6	2	10
20335	5	6	8	12
20335	5	6	13	14
20335	6	5	8	8
20335	6	5	14	14
20335	6	5	0	0
20335	6	5	10	10
20335	6	5	11	11
20335	7	5	14	14
20335	7	5	9	9
20335	7	5	10	10
20335	7	5	2	2
20335	7	5	0	0
20335	8	6	0	0
20335	8	6	4	4
20335	8	6	9	9
20335	8	6	7	7
20335	8	6	2	2
20335	8	6	5	5
20335	9	6	1	1
20335	9	6	3	3
20335	9	6	6	6
20335	9	6	5	5
20335	9	6	2	2
20335	9	6	11	11
20335	10	7	4	4
20335	10	7	5	5
20335	10	7	13	13
20335	10	7	15	15
20335	10	7	10	6
20335	10	7	2	14
20335	10	7	14	2
20335	11	6	5	4
20335	11	6	10	5
20335	11	6	14	10
20335	11	6	6	14
20335	11	6	3	3
20335	11	6	4	4
20335	12	5	9	9
20335	12	5	11	11
20335	12	5	3	3
20335	12	5	7	7
20335	12	5	5	5
20335	13	5	1	1
20335	13	5	6	6
20335	13	5	9	9
20335	13	5	2	2
20335	13	5	8	8
20335	14	6	14	14
20335	14	6	1	1
20335	14	6	9	9
20335	14	6	15	15
20335	14	6	2	2
20335	14	6	5	5
20335	15	6	14	14
20335	15	6	5	5
20335	15	6	4	4
20335	15	6	7	7
20335	15	6	9	9
20335	15	6	11	11
20335	16	7	7	7
20335	16	7	4	4
20335	16	7	14	14
20335	16	7	1	1
20335	16	7	9	9
20335	16	7	3	6
20335	16	7	6	3
20335	17	6	9	9
20335	17	6	2	2
20335	17	6	14	14
20335	17	6	10	10
20335	17	6	1	1
20335	17	6	13	13
20335	18	6	14	14
20335	18	6	12	12
20335	18	6	13	13
20335	18	6	8	8
20335	18	6	5	5
20335	18	6	4	4
20335	19	7	7	7
20335	19	7	13	14
20335	19	7	8	13
20335	19	7	10	10
20335	19	7	12	8
20335	19	7	15	12
20335	19	7	11	15
20335	20	6	14	14
20335	20	6	9	9
20335	20	6	7	7
20335	20	6	3	3
20335	20	6	13	13
20335	20	6	12	12
