# Supplementary material for: The Leuven Embedded Figures Test (L-EFT): measuring perception, intelligence or executive function?
Source: PeerJ. 2018 Mar 26;6:e4524. doi: 10.7717/peerj.4524 (PMC5875396; doi:10.7717/peerj.4524)
Supplement: Supplemental Information 11 [file peerj-06-4524-s011.zip › Study 3/CorsiResponses/20338_2016_mrt_14_1720_responses.txt]

participant	trial	seq_len	expected_resp	given_resp
20338	1	4	6	6
20338	1	4	9	9
20338	1	4	5	5
20338	1	4	13	13
20338	2	4	15	15
20338	2	4	10	10
20338	2	4	8	8
20338	2	4	13	13
20338	3	5	13	13
20338	3	5	9	9
20338	3	5	1	1
20338	3	5	0	0
20338	3	5	8	8
20338	4	5	6	6
20338	4	5	12	12
20338	4	5	13	13
20338	4	5	15	15
20338	4	5	3	3
20338	5	6	10	10
20338	5	6	7	7
20338	5	6	1	1
20338	5	6	3	3
20338	5	6	13	13
20338	5	6	9	5
20338	6	5	10	10
20338	6	5	12	12
20338	6	5	14	14
20338	6	5	9	9
20338	6	5	5	5
20338	7	5	2	2
20338	7	5	14	14
20338	7	5	10	10
20338	7	5	8	8
20338	7	5	6	6
20338	8	6	1	1
20338	8	6	4	4
20338	8	6	12	12
20338	8	6	0	0
20338	8	6	9	9
20338	8	6	7	3
20338	9	5	6	6
20338	9	5	1	1
20338	9	5	10	4
20338	9	5	4	15
20338	9	5	15	15
20338	10	4	10	10
20338	10	4	13	13
20338	10	4	14	14
20338	10	4	2	2
20338	11	4	8	8
20338	11	4	4	4
20338	11	4	0	0
20338	11	4	6	6
20338	12	5	13	13
20338	12	5	9	9
20338	12	5	4	4
20338	12	5	1	1
20338	12	5	6	6
20338	13	5	14	11
20338	13	5	11	14
20338	13	5	5	5
20338	13	5	2	2
20338	13	5	13	13
20338	14	5	11	11
20338	14	5	7	7
20338	14	5	1	1
20338	14	5	4	4
20338	14	5	12	12
20338	15	5	9	9
20338	15	5	6	6
20338	15	5	4	4
20338	15	5	11	11
20338	15	5	8	8
20338	16	6	15	15
20338	16	6	5	5
20338	16	6	12	12
20338	16	6	4	4
20338	16	6	2	2
20338	16	6	11	10
20338	17	5	9	9
20338	17	5	11	11
20338	17	5	12	12
20338	17	5	6	6
20338	17	5	3	3
20338	18	5	3	3
20338	18	5	9	9
20338	18	5	11	11
20338	18	5	4	4
20338	18	5	8	8
20338	19	6	12	12
20338	19	6	15	15
20338	19	6	11	11
20338	19	6	8	8
20338	19	6	3	0
20338	19	6	7	3
20338	20	5	12	12
20338	20	5	5	5
20338	20	5	15	14
20338	20	5	6	6
20338	20	5	4	4
