# Supplementary material for: The Leuven Embedded Figures Test (L-EFT): measuring perception, intelligence or executive function?
Source: PeerJ. 2018 Mar 26;6:e4524. doi: 10.7717/peerj.4524 (PMC5875396; doi:10.7717/peerj.4524)
Supplement: Supplemental Information 11 [file peerj-06-4524-s011.zip › Study 3/CorsiResponses/20350_2016_mrt_14_1720_responses.txt]

participant	trial	seq_len	expected_resp	given_resp
20350	1	4	14	14
20350	1	4	3	3
20350	1	4	13	13
20350	1	4	6	6
20350	2	4	6	6
20350	2	4	2	2
20350	2	4	7	7
20350	2	4	12	12
20350	3	5	11	11
20350	3	5	3	3
20350	3	5	9	9
20350	3	5	2	2
20350	3	5	14	14
20350	4	5	3	3
20350	4	5	9	9
20350	4	5	8	8
20350	4	5	7	7
20350	4	5	2	2
20350	5	6	12	12
20350	5	6	3	3
20350	5	6	14	14
20350	5	6	0	0
20350	5	6	10	10
20350	5	6	6	6
20350	6	6	12	12
20350	6	6	5	5
20350	6	6	2	2
20350	6	6	14	14
20350	6	6	7	7
20350	6	6	3	2
20350	7	6	3	3
20350	7	6	5	5
20350	7	6	4	4
20350	7	6	7	7
20350	7	6	0	0
20350	7	6	11	11
20350	8	6	5	5
20350	8	6	3	3
20350	8	6	11	11
20350	8	6	1	1
20350	8	6	6	6
20350	8	6	9	9
20350	9	7	0	0
20350	9	7	1	1
20350	9	7	11	11
20350	9	7	15	15
20350	9	7	8	8
20350	9	7	10	10
20350	9	7	3	3
20350	10	7	7	7
20350	10	7	14	14
20350	10	7	4	4
20350	10	7	9	9
20350	10	7	6	5
20350	10	7	3	3
20350	10	7	10	10
20350	11	7	5	5
20350	11	7	3	3
20350	11	7	12	12
20350	11	7	14	14
20350	11	7	2	2
20350	11	7	7	7
20350	11	7	4	4
20350	12	7	15	15
20350	12	7	7	7
20350	12	7	10	10
20350	12	7	4	4
20350	12	7	0	0
20350	12	7	13	14
20350	12	7	3	3
20350	13	7	2	2
20350	13	7	10	10
20350	13	7	3	3
20350	13	7	12	12
20350	13	7	1	1
20350	13	7	9	0
20350	13	7	0	9
20350	14	6	5	5
20350	14	6	7	7
20350	14	6	3	3
20350	14	6	4	4
20350	14	6	15	15
20350	14	6	12	12
20350	15	6	12	12
20350	15	6	2	2
20350	15	6	13	13
20350	15	6	4	4
20350	15	6	1	1
20350	15	6	8	8
20350	16	7	10	10
20350	16	7	6	6
20350	16	7	15	15
20350	16	7	3	3
20350	16	7	7	11
20350	16	7	8	8
20350	16	7	4	4
20350	17	6	3	3
20350	17	6	2	2
20350	17	6	1	1
20350	17	6	12	12
20350	17	6	6	6
20350	17	6	0	0
20350	18	6	0	0
20350	18	6	14	14
20350	18	6	7	7
20350	18	6	1	1
20350	18	6	5	1
20350	18	6	10	5
20350	19	6	1	1
20350	19	6	2	2
20350	19	6	13	13
20350	19	6	9	9
20350	19	6	7	7
20350	19	6	14	10
20350	20	5	3	3
20350	20	5	14	14
20350	20	5	13	13
20350	20	5	1	1
20350	20	5	10	10
