# Supplementary material for: The Leuven Embedded Figures Test (L-EFT): measuring perception, intelligence or executive function?
Source: PeerJ. 2018 Mar 26;6:e4524. doi: 10.7717/peerj.4524 (PMC5875396; doi:10.7717/peerj.4524)
Supplement: Supplemental Information 11 [file peerj-06-4524-s011.zip › Study 3/CorsiResponses/20359_2016_mrt_16_1152_responses.txt]

participant	trial	seq_len	expected_resp	given_resp
20359	1	3	6	6
20359	1	3	11	11
20359	1	3	1	1
20359	2	3	11	11
20359	2	3	1	1
20359	2	3	8	8
20359	3	4	2	2
20359	3	4	7	7
20359	3	4	1	1
20359	3	4	4	4
20359	4	4	13	13
20359	4	4	5	5
20359	4	4	9	9
20359	4	4	11	11
20359	5	5	5	5
20359	5	5	14	14
20359	5	5	13	13
20359	5	5	4	4
20359	5	5	9	9
20359	6	5	3	3
20359	6	5	7	7
20359	6	5	0	0
20359	6	5	4	4
20359	6	5	6	6
20359	7	6	2	2
20359	7	6	12	12
20359	7	6	0	0
20359	7	6	8	4
20359	7	6	14	9
20359	7	6	9	14
20359	8	5	6	6
20359	8	5	8	8
20359	8	5	1	1
20359	8	5	4	4
20359	8	5	11	11
20359	9	5	13	13
20359	9	5	1	1
20359	9	5	10	10
20359	9	5	7	7
20359	9	5	12	12
20359	10	6	9	9
20359	10	6	0	0
20359	10	6	8	8
20359	10	6	14	14
20359	10	6	4	4
20359	10	6	10	10
20359	11	6	4	4
20359	11	6	12	12
20359	11	6	0	0
20359	11	6	10	10
20359	11	6	9	9
20359	11	6	2	2
20359	12	7	1	1
20359	12	7	7	7
20359	12	7	3	3
20359	12	7	9	4
20359	12	7	4	9
20359	12	7	15	11
20359	12	7	8	8
20359	13	6	3	3
20359	13	6	11	11
20359	13	6	2	2
20359	13	6	13	13
20359	13	6	1	1
20359	13	6	6	6
20359	14	6	15	15
20359	14	6	0	0
20359	14	6	6	6
20359	14	6	2	2
20359	14	6	7	7
20359	14	6	4	4
20359	15	7	7	7
20359	15	7	11	11
20359	15	7	12	12
20359	15	7	5	5
20359	15	7	15	15
20359	15	7	3	3
20359	15	7	4	4
20359	16	7	1	1
20359	16	7	3	3
20359	16	7	5	5
20359	16	7	6	6
20359	16	7	8	8
20359	16	7	14	14
20359	16	7	15	15
20359	17	8	9	9
20359	17	8	8	8
20359	17	8	11	11
20359	17	8	4	4
20359	17	8	5	5
20359	17	8	12	12
20359	17	8	13	13
20359	17	8	10	10
20359	18	8	8	8
20359	18	8	9	9
20359	18	8	12	1
20359	18	8	1	12
20359	18	8	14	14
20359	18	8	7	3
20359	18	8	3	13
20359	18	8	13	9
20359	19	8	2	2
20359	19	8	9	9
20359	19	8	1	1
20359	19	8	5	5
20359	19	8	0	3
20359	19	8	3	0
20359	19	8	14	15
20359	19	8	15	14
20359	20	7	8	8
20359	20	7	5	5
20359	20	7	9	9
20359	20	7	4	4
20359	20	7	14	14
20359	20	7	12	12
20359	20	7	6	6
