# Supplementary material for: The Leuven Embedded Figures Test (L-EFT): measuring perception, intelligence or executive function?
Source: PeerJ. 2018 Mar 26;6:e4524. doi: 10.7717/peerj.4524 (PMC5875396; doi:10.7717/peerj.4524)
Supplement: Supplemental Information 11 [file peerj-06-4524-s011.zip › Study 3/CorsiResponses/20374_2016_mrt_16_1543_responses.txt]

participant	trial	seq_len	expected_resp	given_resp
20374	1	4	2	2
20374	1	4	7	7
20374	1	4	14	14
20374	1	4	10	10
20374	2	4	8	8
20374	2	4	9	9
20374	2	4	7	7
20374	2	4	14	14
20374	3	5	10	6
20374	3	5	6	10
20374	3	5	9	9
20374	3	5	7	7
20374	3	5	12	12
20374	4	4	3	12
20374	4	4	12	3
20374	4	4	15	15
20374	4	4	8	8
20374	5	3	0	0
20374	5	3	8	8
20374	5	3	1	1
20374	6	3	13	13
20374	6	3	2	2
20374	6	3	14	14
20374	7	4	11	11
20374	7	4	0	0
20374	7	4	15	15
20374	7	4	7	7
20374	8	4	0	0
20374	8	4	15	15
20374	8	4	12	12
20374	8	4	2	7
20374	9	4	8	8
20374	9	4	7	7
20374	9	4	6	6
20374	9	4	0	0
20374	10	4	14	14
20374	10	4	9	9
20374	10	4	3	3
20374	10	4	0	0
20374	11	5	10	10
20374	11	5	5	5
20374	11	5	2	2
20374	11	5	14	14
20374	11	5	11	11
20374	12	5	4	4
20374	12	5	14	14
20374	12	5	8	8
20374	12	5	13	13
20374	12	5	9	9
20374	13	6	0	0
20374	13	6	3	3
20374	13	6	7	7
20374	13	6	14	14
20374	13	6	9	9
20374	13	6	4	4
20374	14	6	14	14
20374	14	6	2	2
20374	14	6	4	4
20374	14	6	1	1
20374	14	6	5	5
20374	14	6	13	13
20374	15	7	7	7
20374	15	7	3	2
20374	15	7	2	3
20374	15	7	8	8
20374	15	7	15	15
20374	15	7	13	5
20374	15	7	10	13
20374	16	6	13	13
20374	16	6	7	7
20374	16	6	15	15
20374	16	6	0	0
20374	16	6	8	12
20374	16	6	12	8
20374	17	5	10	10
20374	17	5	8	8
20374	17	5	6	6
20374	17	5	7	7
20374	17	5	3	3
20374	18	5	12	12
20374	18	5	2	6
20374	18	5	0	0
20374	18	5	7	2
20374	18	5	3	7
20374	19	5	6	6
20374	19	5	2	2
20374	19	5	1	1
20374	19	5	7	7
20374	19	5	13	13
20374	20	5	3	3
20374	20	5	6	6
20374	20	5	12	12
20374	20	5	4	4
20374	20	5	1	1
