# Supplementary material for: The Leuven Embedded Figures Test (L-EFT): measuring perception, intelligence or executive function?
Source: PeerJ. 2018 Mar 26;6:e4524. doi: 10.7717/peerj.4524 (PMC5875396; doi:10.7717/peerj.4524)
Supplement: Supplemental Information 11 [file peerj-06-4524-s011.zip › Study 3/CorsiResponses/20377_2016_mrt_16_1419_responses.txt]

participant	trial	seq_len	expected_resp	given_resp
20377	1	4	12	12
20377	1	4	10	10
20377	1	4	4	4
20377	1	4	7	7
20377	2	4	14	14
20377	2	4	7	7
20377	2	4	10	10
20377	2	4	1	1
20377	3	5	12	12
20377	3	5	10	10
20377	3	5	11	11
20377	3	5	6	6
20377	3	5	8	8
20377	4	5	11	11
20377	4	5	10	10
20377	4	5	7	7
20377	4	5	9	9
20377	4	5	0	0
20377	5	6	12	12
20377	5	6	13	13
20377	5	6	10	10
20377	5	6	5	5
20377	5	6	4	4
20377	5	6	1	1
20377	6	6	8	8
20377	6	6	7	7
20377	6	6	10	10
20377	6	6	9	9
20377	6	6	2	2
20377	6	6	6	6
20377	7	7	5	5
20377	7	7	4	4
20377	7	7	10	10
20377	7	7	6	6
20377	7	7	9	9
20377	7	7	3	3
20377	7	7	15	15
20377	8	7	3	3
20377	8	7	1	1
20377	8	7	9	9
20377	8	7	5	5
20377	8	7	10	6
20377	8	7	14	2
20377	8	7	2	14
20377	9	7	10	10
20377	9	7	6	6
20377	9	7	9	9
20377	9	7	7	7
20377	9	7	4	4
20377	9	7	14	14
20377	9	7	11	11
20377	10	7	4	4
20377	10	7	8	8
20377	10	7	10	10
20377	10	7	13	14
20377	10	7	14	11
20377	10	7	7	7
20377	10	7	6	6
20377	11	7	5	5
20377	11	7	4	4
20377	11	7	8	8
20377	11	7	10	10
20377	11	7	2	2
20377	11	7	3	7
20377	11	7	12	12
20377	12	6	15	15
20377	12	6	8	8
20377	12	6	0	0
20377	12	6	1	1
20377	12	6	10	10
20377	12	6	4	4
20377	13	6	12	12
20377	13	6	2	2
20377	13	6	13	13
20377	13	6	3	3
20377	13	6	5	5
20377	13	6	15	15
20377	14	7	1	1
20377	14	7	11	11
20377	14	7	5	5
20377	14	7	14	14
20377	14	7	2	2
20377	14	7	3	3
20377	14	7	7	7
20377	15	7	1	1
20377	15	7	7	7
20377	15	7	11	11
20377	15	7	5	5
20377	15	7	9	9
20377	15	7	3	3
20377	15	7	12	12
20377	16	8	13	13
20377	16	8	3	3
20377	16	8	5	1
20377	16	8	6	2
20377	16	8	15	15
20377	16	8	1	12
20377	16	8	14	3
20377	16	8	12	12
20377	17	7	3	3
20377	17	7	7	7
20377	17	7	12	12
20377	17	7	10	10
20377	17	7	2	2
20377	17	7	14	6
20377	17	7	9	9
20377	18	6	2	2
20377	18	6	13	13
20377	18	6	3	3
20377	18	6	10	14
20377	18	6	1	0
20377	18	6	0	4
20377	19	5	5	5
20377	19	5	3	3
20377	19	5	11	11
20377	19	5	12	12
20377	19	5	0	0
20377	20	5	5	5
20377	20	5	12	3
20377	20	5	3	12
20377	20	5	8	8
20377	20	5	9	9
