# Supplementary material for: The Leuven Embedded Figures Test (L-EFT): measuring perception, intelligence or executive function?
Source: PeerJ. 2018 Mar 26;6:e4524. doi: 10.7717/peerj.4524 (PMC5875396; doi:10.7717/peerj.4524)
Supplement: Supplemental Information 11 [file peerj-06-4524-s011.zip › Study 3/CorsiResponses/20389_2016_mrt_15_1053_responses.txt]

participant	trial	seq_len	expected_resp	given_resp
20389	1	4	5	5
20389	1	4	9	9
20389	1	4	14	14
20389	1	4	4	4
20389	2	4	2	2
20389	2	4	0	0
20389	2	4	3	3
20389	2	4	10	6
20389	3	4	4	4
20389	3	4	0	0
20389	3	4	8	8
20389	3	4	12	12
20389	4	4	6	6
20389	4	4	10	10
20389	4	4	5	5
20389	4	4	12	12
20389	5	5	0	0
20389	5	5	14	14
20389	5	5	8	8
20389	5	5	2	2
20389	5	5	12	12
20389	6	5	7	7
20389	6	5	13	13
20389	6	5	4	4
20389	6	5	5	5
20389	6	5	8	8
20389	7	6	3	3
20389	7	6	12	12
20389	7	6	9	9
20389	7	6	13	13
20389	7	6	10	10
20389	7	6	11	11
20389	8	6	5	5
20389	8	6	8	8
20389	8	6	9	9
20389	8	6	12	12
20389	8	6	1	1
20389	8	6	0	0
20389	9	7	8	8
20389	9	7	2	2
20389	9	7	14	14
20389	9	7	0	0
20389	9	7	6	6
20389	9	7	15	11
20389	9	7	1	1
20389	10	6	14	14
20389	10	6	8	8
20389	10	6	7	7
20389	10	6	11	11
20389	10	6	13	13
20389	10	6	2	6
20389	11	5	2	2
20389	11	5	12	12
20389	11	5	10	10
20389	11	5	3	3
20389	11	5	5	9
20389	12	4	3	3
20389	12	4	13	13
20389	12	4	14	14
20389	12	4	15	15
20389	13	4	5	5
20389	13	4	15	15
20389	13	4	12	12
20389	13	4	11	11
20389	14	5	1	1
20389	14	5	6	6
20389	14	5	4	4
20389	14	5	15	15
20389	14	5	8	8
20389	15	5	2	2
20389	15	5	10	10
20389	15	5	5	5
20389	15	5	12	12
20389	15	5	15	15
20389	16	6	1	1
20389	16	6	2	2
20389	16	6	4	4
20389	16	6	9	9
20389	16	6	10	10
20389	16	6	15	15
20389	17	6	8	8
20389	17	6	13	13
20389	17	6	2	2
20389	17	6	10	10
20389	17	6	12	12
20389	17	6	11	11
20389	18	7	4	4
20389	18	7	11	11
20389	18	7	10	8
20389	18	7	8	10
20389	18	7	12	12
20389	18	7	2	2
20389	18	7	7	7
20389	19	6	11	11
20389	19	6	12	12
20389	19	6	6	6
20389	19	6	1	1
20389	19	6	13	13
20389	19	6	2	2
20389	20	6	8	8
20389	20	6	4	4
20389	20	6	0	0
20389	20	6	14	14
20389	20	6	3	3
20389	20	6	11	11
