# Supplementary material for: The Leuven Embedded Figures Test (L-EFT): measuring perception, intelligence or executive function?
Source: PeerJ. 2018 Mar 26;6:e4524. doi: 10.7717/peerj.4524 (PMC5875396; doi:10.7717/peerj.4524)
Supplement: Supplemental Information 11 [file peerj-06-4524-s011.zip › Study 3/CorsiResponses/20395_2016_mrt_14_1720_responses.txt]

participant	trial	seq_len	expected_resp	given_resp
20395	1	4	8	8
20395	1	4	0	0
20395	1	4	9	9
20395	1	4	10	10
20395	2	4	11	11
20395	2	4	2	2
20395	2	4	4	4
20395	2	4	14	14
20395	3	5	5	5
20395	3	5	11	11
20395	3	5	0	0
20395	3	5	2	2
20395	3	5	8	8
20395	4	5	15	10
20395	4	5	13	11
20395	4	5	11	13
20395	4	5	7	15
20395	4	5	8	7
20395	5	5	15	15
20395	5	5	4	4
20395	5	5	1	1
20395	5	5	10	10
20395	5	5	0	0
20395	6	5	8	8
20395	6	5	5	5
20395	6	5	13	13
20395	6	5	15	15
20395	6	5	0	0
20395	7	6	1	1
20395	7	6	8	8
20395	7	6	3	3
20395	7	6	11	11
20395	7	6	2	2
20395	7	6	7	7
20395	8	6	1	1
20395	8	6	7	7
20395	8	6	5	4
20395	8	6	8	5
20395	8	6	10	8
20395	8	6	12	11
20395	9	6	10	10
20395	9	6	3	3
20395	9	6	15	15
20395	9	6	4	4
20395	9	6	9	9
20395	9	6	13	13
20395	10	6	3	3
20395	10	6	7	7
20395	10	6	13	13
20395	10	6	10	10
20395	10	6	14	14
20395	10	6	11	7
20395	11	6	3	3
20395	11	6	8	8
20395	11	6	6	6
20395	11	6	5	5
20395	11	6	14	14
20395	11	6	7	11
20395	12	5	12	12
20395	12	5	1	1
20395	12	5	7	7
20395	12	5	5	5
20395	12	5	8	8
20395	13	5	12	12
20395	13	5	6	6
20395	13	5	4	4
20395	13	5	9	9
20395	13	5	0	0
20395	14	6	3	3
20395	14	6	4	4
20395	14	6	5	5
20395	14	6	0	0
20395	14	6	11	7
20395	14	6	8	8
20395	15	5	7	7
20395	15	5	3	3
20395	15	5	11	11
20395	15	5	0	0
20395	15	5	5	5
20395	16	5	3	3
20395	16	5	13	13
20395	16	5	2	2
20395	16	5	15	15
20395	16	5	5	5
20395	17	6	8	8
20395	17	6	13	13
20395	17	6	1	1
20395	17	6	12	12
20395	17	6	3	3
20395	17	6	5	5
20395	18	6	12	12
20395	18	6	1	1
20395	18	6	9	9
20395	18	6	10	10
20395	18	6	13	13
20395	18	6	2	2
20395	19	7	7	7
20395	19	7	0	0
20395	19	7	1	1
20395	19	7	14	14
20395	19	7	4	4
20395	19	7	10	5
20395	19	7	3	3
20395	20	6	5	5
20395	20	6	6	6
20395	20	6	2	2
20395	20	6	1	1
20395	20	6	13	13
20395	20	6	4	4
