# Supplementary material for: The Leuven Embedded Figures Test (L-EFT): measuring perception, intelligence or executive function?
Source: PeerJ. 2018 Mar 26;6:e4524. doi: 10.7717/peerj.4524 (PMC5875396; doi:10.7717/peerj.4524)
Supplement: Supplemental Information 11 [file peerj-06-4524-s011.zip › Study 3/CorsiResponses/20398_2016_mrt_14_1720_responses.txt]

participant	trial	seq_len	expected_resp	given_resp
20398	1	3	14	14
20398	1	3	12	12
20398	1	3	11	11
20398	2	3	9	9
20398	2	3	4	4
20398	2	3	1	1
20398	3	4	3	3
20398	3	4	11	11
20398	3	4	0	0
20398	3	4	13	13
20398	4	4	4	4
20398	4	4	6	6
20398	4	4	11	11
20398	4	4	5	5
20398	5	5	13	13
20398	5	5	1	1
20398	5	5	5	9
20398	5	5	0	0
20398	5	5	2	2
20398	6	4	10	10
20398	6	4	3	3
20398	6	4	9	9
20398	6	4	11	11
20398	7	4	1	1
20398	7	4	0	0
20398	7	4	5	5
20398	7	4	10	11
20398	8	4	0	0
20398	8	4	10	10
20398	8	4	13	13
20398	8	4	7	7
20398	9	4	9	13
20398	9	4	8	8
20398	9	4	10	10
20398	9	4	13	13
20398	10	4	2	6
20398	10	4	6	4
20398	10	4	4	13
20398	10	4	13	6
20398	11	3	12	12
20398	11	3	11	11
20398	11	3	3	3
20398	12	3	2	2
20398	12	3	14	14
20398	12	3	12	12
20398	13	4	10	10
20398	13	4	8	8
20398	13	4	4	4
20398	13	4	15	15
20398	14	4	6	6
20398	14	4	0	0
20398	14	4	2	2
20398	14	4	4	4
20398	15	5	8	13
20398	15	5	13	8
20398	15	5	4	4
20398	15	5	1	1
20398	15	5	14	14
20398	16	4	3	3
20398	16	4	2	2
20398	16	4	6	6
20398	16	4	12	12
20398	17	4	15	15
20398	17	4	0	0
20398	17	4	11	11
20398	17	4	12	12
20398	18	5	11	11
20398	18	5	12	12
20398	18	5	6	6
20398	18	5	15	15
20398	18	5	4	4
20398	19	5	13	13
20398	19	5	2	2
20398	19	5	11	7
20398	19	5	6	6
20398	19	5	14	14
20398	20	5	12	12
20398	20	5	9	9
20398	20	5	6	6
20398	20	5	11	11
20398	20	5	0	0
