# Supplementary material for: The Leuven Embedded Figures Test (L-EFT): measuring perception, intelligence or executive function?
Source: PeerJ. 2018 Mar 26;6:e4524. doi: 10.7717/peerj.4524 (PMC5875396; doi:10.7717/peerj.4524)
Supplement: Supplemental Information 11 [file peerj-06-4524-s011.zip › Study 3/CorsiResponses/20407_2016_mrt_14_1540_responses.txt]

participant	trial	seq_len	expected_resp	given_resp
20407	1	4	5	5
20407	1	4	15	15
20407	1	4	4	4
20407	1	4	3	3
20407	2	4	6	6
20407	2	4	15	15
20407	2	4	5	5
20407	2	4	14	14
20407	3	5	6	6
20407	3	5	12	12
20407	3	5	10	10
20407	3	5	8	8
20407	3	5	7	7
20407	4	5	1	1
20407	4	5	7	7
20407	4	5	9	9
20407	4	5	8	8
20407	4	5	5	5
20407	5	6	14	14
20407	5	6	12	12
20407	5	6	15	15
20407	5	6	4	8
20407	5	6	2	6
20407	5	6	11	11
20407	6	5	14	14
20407	6	5	5	5
20407	6	5	12	8
20407	6	5	8	5
20407	6	5	2	2
20407	7	4	15	15
20407	7	4	13	13
20407	7	4	3	3
20407	7	4	11	10
20407	8	3	10	10
20407	8	3	7	7
20407	8	3	0	0
20407	9	3	0	0
20407	9	3	14	14
20407	9	3	5	5
20407	10	4	14	0
20407	10	4	0	14
20407	10	4	9	9
20407	10	4	3	3
20407	11	3	0	0
20407	11	3	3	3
20407	11	3	7	7
20407	12	3	15	15
20407	12	3	5	5
20407	12	3	12	12
20407	13	4	3	3
20407	13	4	12	12
20407	13	4	9	9
20407	13	4	13	13
20407	14	4	15	15
20407	14	4	11	11
20407	14	4	13	13
20407	14	4	12	12
20407	15	5	11	11
20407	15	5	8	8
20407	15	5	9	9
20407	15	5	7	7
20407	15	5	10	10
20407	16	5	8	8
20407	16	5	15	15
20407	16	5	3	3
20407	16	5	7	7
20407	16	5	5	5
20407	17	6	1	1
20407	17	6	2	2
20407	17	6	4	4
20407	17	6	3	3
20407	17	6	0	0
20407	17	6	9	9
20407	18	6	12	12
20407	18	6	2	2
20407	18	6	6	6
20407	18	6	1	0
20407	18	6	10	1
20407	18	6	8	10
20407	19	6	0	0
20407	19	6	15	15
20407	19	6	10	10
20407	19	6	9	9
20407	19	6	4	12
20407	19	6	1	5
20407	20	5	8	8
20407	20	5	5	5
20407	20	5	13	13
20407	20	5	4	4
20407	20	5	3	3
