# Supplementary material for: The Leuven Embedded Figures Test (L-EFT): measuring perception, intelligence or executive function?
Source: PeerJ. 2018 Mar 26;6:e4524. doi: 10.7717/peerj.4524 (PMC5875396; doi:10.7717/peerj.4524)
Supplement: Supplemental Information 11 [file peerj-06-4524-s011.zip › Study 3/CorsiResponses/20413_2016_mrt_15_1338_responses.txt]

participant	trial	seq_len	expected_resp	given_resp
20413	1	4	12	12
20413	1	4	6	6
20413	1	4	11	11
20413	1	4	5	5
20413	2	4	1	1
20413	2	4	4	4
20413	2	4	6	6
20413	2	4	15	15
20413	3	5	11	11
20413	3	5	9	9
20413	3	5	14	14
20413	3	5	1	1
20413	3	5	15	15
20413	4	5	5	5
20413	4	5	1	1
20413	4	5	11	11
20413	4	5	10	10
20413	4	5	14	14
20413	5	6	10	10
20413	5	6	13	13
20413	5	6	12	12
20413	5	6	2	2
20413	5	6	1	1
20413	5	6	4	4
20413	6	6	1	1
20413	6	6	15	15
20413	6	6	12	12
20413	6	6	4	8
20413	6	6	0	0
20413	6	6	10	10
20413	7	6	5	5
20413	7	6	12	12
20413	7	6	14	14
20413	7	6	1	1
20413	7	6	0	0
20413	7	6	4	4
20413	8	6	9	9
20413	8	6	15	5
20413	8	6	5	15
20413	8	6	2	2
20413	8	6	11	11
20413	8	6	12	12
20413	9	6	8	8
20413	9	6	4	4
20413	9	6	3	3
20413	9	6	13	13
20413	9	6	14	14
20413	9	6	2	2
20413	10	6	13	13
20413	10	6	11	9
20413	10	6	7	11
20413	10	6	8	7
20413	10	6	12	8
20413	10	6	2	12
20413	11	6	9	9
20413	11	6	11	11
20413	11	6	14	14
20413	11	6	1	1
20413	11	6	13	13
20413	11	6	3	3
20413	12	6	0	0
20413	12	6	1	1
20413	12	6	10	10
20413	12	6	3	3
20413	12	6	7	7
20413	12	6	2	2
20413	13	7	8	8
20413	13	7	0	0
20413	13	7	3	3
20413	13	7	2	2
20413	13	7	6	11
20413	13	7	14	10
20413	13	7	11	14
20413	14	6	3	3
20413	14	6	0	0
20413	14	6	10	10
20413	14	6	5	6
20413	14	6	7	7
20413	14	6	9	9
20413	15	5	13	13
20413	15	5	8	8
20413	15	5	9	11
20413	15	5	11	9
20413	15	5	1	1
20413	16	4	9	9
20413	16	4	10	10
20413	16	4	2	2
20413	16	4	13	13
20413	17	4	8	8
20413	17	4	7	7
20413	17	4	1	1
20413	17	4	10	10
20413	18	5	8	8
20413	18	5	7	7
20413	18	5	4	4
20413	18	5	0	0
20413	18	5	6	6
20413	19	5	3	3
20413	19	5	10	10
20413	19	5	1	1
20413	19	5	11	11
20413	19	5	13	13
20413	20	6	1	9
20413	20	6	3	1
20413	20	6	0	3
20413	20	6	9	0
20413	20	6	15	15
20413	20	6	6	6
