# Supplementary material for: The Leuven Embedded Figures Test (L-EFT): measuring perception, intelligence or executive function?
Source: PeerJ. 2018 Mar 26;6:e4524. doi: 10.7717/peerj.4524 (PMC5875396; doi:10.7717/peerj.4524)
Supplement: Supplemental Information 11 [file peerj-06-4524-s011.zip › Study 3/CorsiResponses/20422_2016_mrt_14_1321_responses.txt]

participant	trial	seq_len	expected_resp	given_resp
20422	1	3	12	12
20422	1	3	2	2
20422	1	3	14	14
20422	2	3	10	10
20422	2	3	1	1
20422	2	3	13	13
20422	3	4	5	5
20422	3	4	0	0
20422	3	4	13	13
20422	3	4	7	7
20422	4	4	0	0
20422	4	4	14	14
20422	4	4	10	10
20422	4	4	7	7
20422	5	5	14	14
20422	5	5	0	0
20422	5	5	2	2
20422	5	5	4	4
20422	5	5	10	10
20422	6	5	15	15
20422	6	5	9	9
20422	6	5	7	7
20422	6	5	5	5
20422	6	5	6	6
20422	7	6	13	13
20422	7	6	12	12
20422	7	6	11	11
20422	7	6	7	7
20422	7	6	9	9
20422	7	6	6	6
20422	8	6	9	9
20422	8	6	1	1
20422	8	6	0	0
20422	8	6	3	3
20422	8	6	2	2
20422	8	6	10	10
20422	9	7	12	12
20422	9	7	6	6
20422	9	7	0	0
20422	9	7	7	10
20422	9	7	10	7
20422	9	7	11	11
20422	9	7	3	3
20422	10	6	1	1
20422	10	6	13	13
20422	10	6	15	15
20422	10	6	9	9
20422	10	6	6	5
20422	10	6	7	7
20422	11	5	1	1
20422	11	5	8	8
20422	11	5	5	5
20422	11	5	3	9
20422	11	5	9	3
20422	12	4	0	0
20422	12	4	8	8
20422	12	4	5	5
20422	12	4	12	12
20422	13	4	13	13
20422	13	4	10	10
20422	13	4	12	12
20422	13	4	9	9
20422	14	5	5	5
20422	14	5	15	15
20422	14	5	7	7
20422	14	5	8	8
20422	14	5	14	14
20422	15	5	7	7
20422	15	5	11	11
20422	15	5	15	15
20422	15	5	10	6
20422	15	5	6	10
20422	16	5	9	9
20422	16	5	4	4
20422	16	5	12	12
20422	16	5	7	7
20422	16	5	3	3
20422	17	5	9	9
20422	17	5	6	6
20422	17	5	15	15
20422	17	5	1	1
20422	17	5	0	0
20422	18	6	10	5
20422	18	6	13	13
20422	18	6	5	10
20422	18	6	4	4
20422	18	6	15	15
20422	18	6	12	12
20422	19	5	12	12
20422	19	5	13	13
20422	19	5	5	5
20422	19	5	2	2
20422	19	5	6	6
20422	20	5	3	5
20422	20	5	5	3
20422	20	5	2	2
20422	20	5	12	12
20422	20	5	10	14
