# Supplementary material for: The Leuven Embedded Figures Test (L-EFT): measuring perception, intelligence or executive function?
Source: PeerJ. 2018 Mar 26;6:e4524. doi: 10.7717/peerj.4524 (PMC5875396; doi:10.7717/peerj.4524)
Supplement: Supplemental Information 11 [file peerj-06-4524-s011.zip › Study 3/CorsiResponses/20428_2016_mrt_14_1103_responses.txt]

participant	trial	seq_len	expected_resp	given_resp
20428	1	4	7	7
20428	1	4	13	13
20428	1	4	10	10
20428	1	4	4	4
20428	2	4	7	7
20428	2	4	9	9
20428	2	4	3	3
20428	2	4	4	4
20428	3	5	10	10
20428	3	5	1	1
20428	3	5	6	6
20428	3	5	9	9
20428	3	5	11	11
20428	4	5	15	15
20428	4	5	10	10
20428	4	5	13	13
20428	4	5	5	5
20428	4	5	9	9
20428	5	6	13	13
20428	5	6	8	8
20428	5	6	12	12
20428	5	6	3	3
20428	5	6	14	14
20428	5	6	11	11
20428	6	6	8	8
20428	6	6	13	13
20428	6	6	12	12
20428	6	6	9	9
20428	6	6	6	6
20428	6	6	4	4
20428	7	7	5	5
20428	7	7	10	10
20428	7	7	7	7
20428	7	7	13	13
20428	7	7	6	6
20428	7	7	14	14
20428	7	7	1	1
20428	8	7	5	5
20428	8	7	13	13
20428	8	7	6	6
20428	8	7	12	12
20428	8	7	11	11
20428	8	7	9	1
20428	8	7	1	9
20428	9	7	2	2
20428	9	7	0	0
20428	9	7	14	14
20428	9	7	1	1
20428	9	7	9	9
20428	9	7	4	4
20428	9	7	3	3
20428	10	7	13	13
20428	10	7	10	15
20428	10	7	15	7
20428	10	7	7	14
20428	10	7	14	3
20428	10	7	3	9
20428	10	7	9	6
20428	11	7	5	5
20428	11	7	2	2
20428	11	7	10	10
20428	11	7	12	12
20428	11	7	4	4
20428	11	7	9	9
20428	11	7	6	6
20428	12	7	7	7
20428	12	7	8	8
20428	12	7	10	10
20428	12	7	0	0
20428	12	7	13	13
20428	12	7	1	6
20428	12	7	6	1
20428	13	7	8	8
20428	13	7	15	15
20428	13	7	7	7
20428	13	7	4	4
20428	13	7	9	9
20428	13	7	12	12
20428	13	7	3	3
20428	14	7	0	0
20428	14	7	7	7
20428	14	7	1	1
20428	14	7	11	11
20428	14	7	9	12
20428	14	7	12	6
20428	14	7	6	9
20428	15	7	10	10
20428	15	7	2	2
20428	15	7	0	0
20428	15	7	8	8
20428	15	7	9	9
20428	15	7	14	14
20428	15	7	6	6
20428	16	7	15	15
20428	16	7	7	7
20428	16	7	2	2
20428	16	7	8	8
20428	16	7	9	9
20428	16	7	1	1
20428	16	7	3	3
20428	17	8	7	7
20428	17	8	2	2
20428	17	8	0	0
20428	17	8	10	10
20428	17	8	9	9
20428	17	8	1	1
20428	17	8	3	3
20428	17	8	6	6
20428	18	8	2	2
20428	18	8	0	0
20428	18	8	7	7
20428	18	8	1	12
20428	18	8	12	3
20428	18	8	3	1
20428	18	8	4	4
20428	18	8	11	11
20428	19	8	5	5
20428	19	8	10	10
20428	19	8	9	6
20428	19	8	6	4
20428	19	8	4	9
20428	19	8	14	14
20428	19	8	3	3
20428	19	8	1	1
20428	20	7	2	2
20428	20	7	0	0
20428	20	7	5	5
20428	20	7	13	13
20428	20	7	1	1
20428	20	7	4	4
20428	20	7	12	12
