# Supplementary material for: The Leuven Embedded Figures Test (L-EFT): measuring perception, intelligence or executive function?
Source: PeerJ. 2018 Mar 26;6:e4524. doi: 10.7717/peerj.4524 (PMC5875396; doi:10.7717/peerj.4524)
Supplement: Supplemental Information 11 [file peerj-06-4524-s011.zip › Study 3/CorsiResponses/20431_2016_mrt_14_1314_responses.txt]

participant	trial	seq_len	expected_resp	given_resp
20431	1	4	6	6
20431	1	4	14	14
20431	1	4	1	1
20431	1	4	11	11
20431	2	4	2	2
20431	2	4	13	13
20431	2	4	11	11
20431	2	4	8	8
20431	3	5	11	11
20431	3	5	12	12
20431	3	5	13	13
20431	3	5	3	3
20431	3	5	1	1
20431	4	5	14	14
20431	4	5	5	5
20431	4	5	6	6
20431	4	5	3	3
20431	4	5	10	10
20431	5	6	8	8
20431	5	6	0	0
20431	5	6	14	14
20431	5	6	11	11
20431	5	6	3	3
20431	5	6	7	7
20431	6	6	7	7
20431	6	6	9	9
20431	6	6	8	8
20431	6	6	4	4
20431	6	6	3	3
20431	6	6	11	11
20431	7	7	1	1
20431	7	7	4	4
20431	7	7	2	2
20431	7	7	15	15
20431	7	7	6	6
20431	7	7	11	5
20431	7	7	5	3
20431	8	6	5	0
20431	8	6	0	5
20431	8	6	3	3
20431	8	6	6	6
20431	8	6	15	15
20431	8	6	9	9
20431	9	5	9	9
20431	9	5	11	11
20431	9	5	13	13
20431	9	5	1	1
20431	9	5	5	5
20431	10	5	8	8
20431	10	5	10	10
20431	10	5	13	13
20431	10	5	1	1
20431	10	5	7	7
20431	11	6	3	3
20431	11	6	9	9
20431	11	6	8	8
20431	11	6	2	2
20431	11	6	0	0
20431	11	6	10	10
20431	12	6	13	13
20431	12	6	10	10
20431	12	6	2	2
20431	12	6	5	5
20431	12	6	12	12
20431	12	6	1	1
20431	13	7	15	15
20431	13	7	7	7
20431	13	7	4	4
20431	13	7	3	3
20431	13	7	5	5
20431	13	7	11	10
20431	13	7	14	14
20431	14	6	5	5
20431	14	6	10	10
20431	14	6	14	14
20431	14	6	7	7
20431	14	6	0	0
20431	14	6	2	2
20431	15	6	11	11
20431	15	6	0	0
20431	15	6	8	8
20431	15	6	14	14
20431	15	6	3	3
20431	15	6	9	9
20431	16	7	8	8
20431	16	7	5	5
20431	16	7	11	11
20431	16	7	9	9
20431	16	7	4	4
20431	16	7	14	14
20431	16	7	0	0
20431	17	7	5	0
20431	17	7	0	8
20431	17	7	8	7
20431	17	7	7	4
20431	17	7	4	9
20431	17	7	13	14
20431	17	7	15	15
20431	18	7	10	13
20431	18	7	12	10
20431	18	7	6	2
20431	18	7	2	5
20431	18	7	8	8
20431	18	7	11	11
20431	18	7	7	15
20431	19	6	10	10
20431	19	6	5	5
20431	19	6	8	8
20431	19	6	2	2
20431	19	6	6	6
20431	19	6	0	0
20431	20	6	13	13
20431	20	6	2	2
20431	20	6	11	11
20431	20	6	15	15
20431	20	6	9	9
20431	20	6	1	5
