# Supplementary material for: The Leuven Embedded Figures Test (L-EFT): measuring perception, intelligence or executive function?
Source: PeerJ. 2018 Mar 26;6:e4524. doi: 10.7717/peerj.4524 (PMC5875396; doi:10.7717/peerj.4524)
Supplement: Supplemental Information 11 [file peerj-06-4524-s011.zip › Study 3/CorsiResponses/20434_2016_mrt_14_1219_responses.txt]

participant	trial	seq_len	expected_resp	given_resp
20434	1	4	10	10
20434	1	4	2	2
20434	1	4	14	14
20434	1	4	11	11
20434	2	4	0	0
20434	2	4	4	4
20434	2	4	1	1
20434	2	4	3	3
20434	3	5	5	5
20434	3	5	3	3
20434	3	5	11	11
20434	3	5	14	14
20434	3	5	15	15
20434	4	5	13	13
20434	4	5	7	7
20434	4	5	14	14
20434	4	5	1	1
20434	4	5	6	6
20434	5	6	9	9
20434	5	6	6	6
20434	5	6	4	4
20434	5	6	3	3
20434	5	6	12	12
20434	5	6	5	5
20434	6	6	6	5
20434	6	6	10	6
20434	6	6	1	10
20434	6	6	2	1
20434	6	6	5	2
20434	6	6	11	11
20434	7	6	13	13
20434	7	6	7	7
20434	7	6	2	2
20434	7	6	8	8
20434	7	6	12	11
20434	7	6	11	12
20434	8	5	0	0
20434	8	5	9	9
20434	8	5	8	8
20434	8	5	3	3
20434	8	5	10	10
20434	9	5	1	1
20434	9	5	0	0
20434	9	5	8	8
20434	9	5	11	11
20434	9	5	3	3
20434	10	6	9	9
20434	10	6	6	6
20434	10	6	14	14
20434	10	6	13	13
20434	10	6	0	0
20434	10	6	15	11
20434	11	5	10	10
20434	11	5	11	11
20434	11	5	4	4
20434	11	5	9	9
20434	11	5	5	5
20434	12	5	3	3
20434	12	5	15	15
20434	12	5	11	11
20434	12	5	14	14
20434	12	5	9	9
20434	13	6	12	12
20434	13	6	3	3
20434	13	6	14	14
20434	13	6	5	5
20434	13	6	15	15
20434	13	6	7	7
20434	14	6	4	4
20434	14	6	2	2
20434	14	6	5	5
20434	14	6	14	14
20434	14	6	3	8
20434	14	6	8	3
20434	15	6	7	7
20434	15	6	15	15
20434	15	6	1	1
20434	15	6	6	6
20434	15	6	12	12
20434	15	6	14	14
20434	16	6	11	11
20434	16	6	9	9
20434	16	6	6	6
20434	16	6	3	3
20434	16	6	15	15
20434	16	6	13	13
20434	17	7	7	7
20434	17	7	8	8
20434	17	7	4	4
20434	17	7	11	11
20434	17	7	9	9
20434	17	7	14	13
20434	17	7	6	6
20434	18	6	5	5
20434	18	6	2	2
20434	18	6	3	3
20434	18	6	9	9
20434	18	6	15	15
20434	18	6	6	6
20434	19	6	11	11
20434	19	6	6	6
20434	19	6	7	7
20434	19	6	15	15
20434	19	6	5	5
20434	19	6	8	8
20434	20	7	7	7
20434	20	7	9	9
20434	20	7	13	13
20434	20	7	11	11
20434	20	7	6	6
20434	20	7	10	13
20434	20	7	8	8
