# Supplementary material for: The Leuven Embedded Figures Test (L-EFT): measuring perception, intelligence or executive function?
Source: PeerJ. 2018 Mar 26;6:e4524. doi: 10.7717/peerj.4524 (PMC5875396; doi:10.7717/peerj.4524)
Supplement: Supplemental Information 11 [file peerj-06-4524-s011.zip › Study 3/CorsiResponses/20437_2016_mrt_15_1554_responses.txt]

participant	trial	seq_len	expected_resp	given_resp
20437	1	4	14	14
20437	1	4	3	3
20437	1	4	13	13
20437	1	4	2	2
20437	2	4	1	1
20437	2	4	5	5
20437	2	4	14	14
20437	2	4	3	3
20437	3	5	13	13
20437	3	5	10	10
20437	3	5	0	0
20437	3	5	4	4
20437	3	5	7	7
20437	4	5	3	3
20437	4	5	14	14
20437	4	5	13	13
20437	4	5	11	11
20437	4	5	12	12
20437	5	6	6	6
20437	5	6	1	5
20437	5	6	5	0
20437	5	6	0	13
20437	5	6	13	4
20437	5	6	4	1
20437	6	5	15	15
20437	6	5	1	1
20437	6	5	12	12
20437	6	5	14	14
20437	6	5	10	13
20437	7	4	5	5
20437	7	4	6	6
20437	7	4	13	13
20437	7	4	12	12
20437	8	4	8	4
20437	8	4	7	7
20437	8	4	12	12
20437	8	4	15	15
20437	9	4	12	12
20437	9	4	15	15
20437	9	4	6	6
20437	9	4	5	5
20437	10	4	2	2
20437	10	4	13	13
20437	10	4	12	12
20437	10	4	11	7
20437	11	4	13	13
20437	11	4	1	1
20437	11	4	5	5
20437	11	4	12	12
20437	12	4	9	9
20437	12	4	11	11
20437	12	4	1	1
20437	12	4	0	0
20437	13	5	14	14
20437	13	5	8	8
20437	13	5	11	11
20437	13	5	9	9
20437	13	5	10	10
20437	14	5	0	0
20437	14	5	3	3
20437	14	5	4	4
20437	14	5	12	12
20437	14	5	5	5
20437	15	6	13	13
20437	15	6	2	6
20437	15	6	0	1
20437	15	6	1	0
20437	15	6	14	14
20437	15	6	10	10
20437	16	5	8	8
20437	16	5	2	2
20437	16	5	15	15
20437	16	5	14	14
20437	16	5	6	10
20437	17	4	8	8
20437	17	4	11	11
20437	17	4	5	5
20437	17	4	6	6
20437	18	4	5	5
20437	18	4	3	3
20437	18	4	7	7
20437	18	4	12	12
20437	19	5	1	1
20437	19	5	12	12
20437	19	5	9	8
20437	19	5	10	9
20437	19	5	11	10
20437	20	4	2	2
20437	20	4	7	7
20437	20	4	8	8
20437	20	4	15	14
