# Supplementary material for: The Leuven Embedded Figures Test (L-EFT): measuring perception, intelligence or executive function?
Source: PeerJ. 2018 Mar 26;6:e4524. doi: 10.7717/peerj.4524 (PMC5875396; doi:10.7717/peerj.4524)
Supplement: Supplemental Information 11 [file peerj-06-4524-s011.zip › Study 3/CorsiResponses/20440_2016_mrt_15_1445_responses.txt]

participant	trial	seq_len	expected_resp	given_resp
20440	1	4	7	7
20440	1	4	4	4
20440	1	4	1	1
20440	1	4	13	13
20440	2	4	7	7
20440	2	4	9	9
20440	2	4	0	0
20440	2	4	2	6
20440	3	4	10	10
20440	3	4	12	12
20440	3	4	1	1
20440	3	4	6	6
20440	4	4	14	14
20440	4	4	0	0
20440	4	4	7	7
20440	4	4	1	1
20440	5	5	12	12
20440	5	5	5	5
20440	5	5	11	11
20440	5	5	14	13
20440	5	5	15	15
20440	6	4	14	14
20440	6	4	5	5
20440	6	4	3	3
20440	6	4	12	12
20440	7	4	5	5
20440	7	4	3	3
20440	7	4	2	2
20440	7	4	9	9
20440	8	5	6	9
20440	8	5	13	13
20440	8	5	15	15
20440	8	5	0	2
20440	8	5	14	0
20440	9	4	1	1
20440	9	4	13	13
20440	9	4	14	14
20440	9	4	2	2
20440	10	4	8	8
20440	10	4	9	9
20440	10	4	11	11
20440	10	4	3	3
20440	11	5	7	11
20440	11	5	9	9
20440	11	5	5	5
20440	11	5	3	3
20440	11	5	4	4
20440	12	4	8	8
20440	12	4	5	5
20440	12	4	1	1
20440	12	4	12	12
20440	13	4	9	9
20440	13	4	1	1
20440	13	4	14	14
20440	13	4	13	13
20440	14	5	6	6
20440	14	5	5	5
20440	14	5	15	15
20440	14	5	11	11
20440	14	5	8	8
20440	15	5	8	8
20440	15	5	2	2
20440	15	5	7	7
20440	15	5	5	5
20440	15	5	15	15
20440	16	6	2	2
20440	16	6	6	6
20440	16	6	14	14
20440	16	6	7	7
20440	16	6	10	10
20440	16	6	15	15
20440	17	6	8	8
20440	17	6	14	14
20440	17	6	1	1
20440	17	6	13	13
20440	17	6	6	6
20440	17	6	3	3
20440	18	7	2	2
20440	18	7	3	3
20440	18	7	7	7
20440	18	7	1	1
20440	18	7	0	11
20440	18	7	15	0
20440	18	7	13	13
20440	19	6	9	9
20440	19	6	5	5
20440	19	6	12	12
20440	19	6	10	10
20440	19	6	14	14
20440	19	6	13	13
20440	20	6	14	10
20440	20	6	3	14
20440	20	6	4	3
20440	20	6	0	8
20440	20	6	1	4
20440	20	6	2	1
