# Supplementary material for: The Leuven Embedded Figures Test (L-EFT): measuring perception, intelligence or executive function?
Source: PeerJ. 2018 Mar 26;6:e4524. doi: 10.7717/peerj.4524 (PMC5875396; doi:10.7717/peerj.4524)
Supplement: Supplemental Information 11 [file peerj-06-4524-s011.zip › Study 3/CorsiResponses/20443_2016_mrt_16_1418_responses.txt]

participant	trial	seq_len	expected_resp	given_resp
20443	1	4	15	15
20443	1	4	6	6
20443	1	4	3	3
20443	1	4	4	4
20443	2	4	8	8
20443	2	4	10	10
20443	2	4	2	2
20443	2	4	9	9
20443	3	5	11	11
20443	3	5	12	12
20443	3	5	3	3
20443	3	5	1	1
20443	3	5	7	7
20443	4	5	15	15
20443	4	5	9	8
20443	4	5	11	11
20443	4	5	14	14
20443	4	5	13	13
20443	5	5	2	14
20443	5	5	14	2
20443	5	5	0	0
20443	5	5	1	5
20443	5	5	8	8
20443	6	4	4	4
20443	6	4	9	9
20443	6	4	5	5
20443	6	4	1	1
20443	7	4	13	13
20443	7	4	9	9
20443	7	4	7	7
20443	7	4	3	3
20443	8	5	2	2
20443	8	5	1	1
20443	8	5	8	8
20443	8	5	13	13
20443	8	5	5	5
20443	9	5	10	10
20443	9	5	0	5
20443	9	5	5	0
20443	9	5	13	13
20443	9	5	9	9
20443	10	5	8	8
20443	10	5	14	14
20443	10	5	13	13
20443	10	5	11	11
20443	10	5	3	3
20443	11	5	14	14
20443	11	5	3	3
20443	11	5	12	12
20443	11	5	4	4
20443	11	5	7	7
20443	12	6	12	12
20443	12	6	3	3
20443	12	6	4	2
20443	12	6	2	4
20443	12	6	7	6
20443	12	6	6	7
20443	13	5	12	12
20443	13	5	1	1
20443	13	5	3	3
20443	13	5	7	7
20443	13	5	15	15
20443	14	5	5	5
20443	14	5	4	4
20443	14	5	6	6
20443	14	5	14	14
20443	14	5	15	15
20443	15	6	1	1
20443	15	6	0	0
20443	15	6	3	3
20443	15	6	12	12
20443	15	6	4	4
20443	15	6	11	7
20443	16	5	11	11
20443	16	5	6	6
20443	16	5	10	15
20443	16	5	15	10
20443	16	5	12	12
20443	17	4	8	8
20443	17	4	11	11
20443	17	4	15	15
20443	17	4	13	13
20443	18	4	15	15
20443	18	4	10	10
20443	18	4	7	7
20443	18	4	6	6
20443	19	5	10	10
20443	19	5	15	15
20443	19	5	13	13
20443	19	5	6	6
20443	19	5	2	2
20443	20	5	5	5
20443	20	5	1	1
20443	20	5	8	8
20443	20	5	6	6
20443	20	5	15	15
