# Supplementary material for: The Leuven Embedded Figures Test (L-EFT): measuring perception, intelligence or executive function?
Source: PeerJ. 2018 Mar 26;6:e4524. doi: 10.7717/peerj.4524 (PMC5875396; doi:10.7717/peerj.4524)
Supplement: Supplemental Information 11 [file peerj-06-4524-s011.zip › Study 3/CorsiResponses/20458_2016_mrt_14_1721_responses.txt]

participant	trial	seq_len	expected_resp	given_resp
20458	1	3	11	11
20458	1	3	15	15
20458	1	3	8	8
20458	2	3	9	9
20458	2	3	8	8
20458	2	3	14	14
20458	3	4	13	13
20458	3	4	3	3
20458	3	4	7	7
20458	3	4	2	2
20458	4	4	10	10
20458	4	4	0	0
20458	4	4	11	7
20458	4	4	7	11
20458	5	4	15	15
20458	5	4	2	2
20458	5	4	3	3
20458	5	4	7	7
20458	6	4	4	4
20458	6	4	2	2
20458	6	4	12	12
20458	6	4	6	6
20458	7	5	13	13
20458	7	5	2	2
20458	7	5	15	15
20458	7	5	11	11
20458	7	5	7	7
20458	8	5	2	2
20458	8	5	0	0
20458	8	5	10	10
20458	8	5	3	3
20458	8	5	11	11
20458	9	6	12	8
20458	9	6	2	8
20458	9	6	13	12
20458	9	6	3	2
20458	9	6	1	6
20458	9	6	7	1
20458	10	5	4	4
20458	10	5	6	6
20458	10	5	1	1
20458	10	5	10	10
20458	10	5	14	14
20458	11	5	7	7
20458	11	5	10	10
20458	11	5	0	0
20458	11	5	9	9
20458	11	5	6	6
20458	12	6	14	14
20458	12	6	6	6
20458	12	6	3	3
20458	12	6	5	5
20458	12	6	12	12
20458	12	6	15	15
20458	13	6	5	5
20458	13	6	15	10
20458	13	6	10	15
20458	13	6	8	8
20458	13	6	14	13
20458	13	6	9	9
20458	14	6	2	2
20458	14	6	9	9
20458	14	6	5	5
20458	14	6	6	6
20458	14	6	0	0
20458	14	6	12	12
20458	15	6	4	4
20458	15	6	1	1
20458	15	6	13	13
20458	15	6	9	9
20458	15	6	0	0
20458	15	6	11	11
20458	16	7	2	2
20458	16	7	14	14
20458	16	7	8	4
20458	16	7	15	0
20458	16	7	6	15
20458	16	7	10	6
20458	16	7	0	10
20458	17	6	10	6
20458	17	6	4	10
20458	17	6	2	4
20458	17	6	14	3
20458	17	6	8	14
20458	17	6	3	8
20458	18	5	2	6
20458	18	5	5	1
20458	18	5	0	4
20458	18	5	7	7
20458	18	5	13	13
20458	19	4	2	2
20458	19	4	15	15
20458	19	4	12	13
20458	19	4	11	11
20458	20	3	11	11
20458	20	3	7	7
20458	20	3	2	2
