# Supplementary material for: The Leuven Embedded Figures Test (L-EFT): measuring perception, intelligence or executive function?
Source: PeerJ. 2018 Mar 26;6:e4524. doi: 10.7717/peerj.4524 (PMC5875396; doi:10.7717/peerj.4524)
Supplement: Supplemental Information 11 [file peerj-06-4524-s011.zip › Study 3/CorsiResponses/20467_2016_mrt_18_1056_responses.txt]

participant	trial	seq_len	expected_resp	given_resp
20467	1	4	10	10
20467	1	4	6	6
20467	1	4	12	12
20467	1	4	11	11
20467	2	4	3	3
20467	2	4	0	0
20467	2	4	6	6
20467	2	4	1	1
20467	3	5	7	7
20467	3	5	4	4
20467	3	5	6	6
20467	3	5	2	2
20467	3	5	9	9
20467	4	5	9	9
20467	4	5	7	7
20467	4	5	13	5
20467	4	5	5	10
20467	4	5	12	12
20467	5	5	1	1
20467	5	5	12	12
20467	5	5	6	6
20467	5	5	11	7
20467	5	5	5	5
20467	6	4	12	12
20467	6	4	9	9
20467	6	4	6	6
20467	6	4	4	4
20467	7	4	2	2
20467	7	4	12	12
20467	7	4	5	5
20467	7	4	6	6
20467	8	5	15	15
20467	8	5	6	6
20467	8	5	2	2
20467	8	5	9	9
20467	8	5	13	13
20467	9	5	3	3
20467	9	5	11	11
20467	9	5	15	15
20467	9	5	5	6
20467	9	5	4	5
20467	10	5	13	13
20467	10	5	3	3
20467	10	5	4	4
20467	10	5	10	10
20467	10	5	11	15
20467	11	4	5	5
20467	11	4	0	15
20467	11	4	15	13
20467	11	4	13	0
20467	12	3	6	6
20467	12	3	5	5
20467	12	3	1	1
20467	13	3	6	6
20467	13	3	2	2
20467	13	3	9	9
20467	14	4	7	7
20467	14	4	14	14
20467	14	4	1	1
20467	14	4	2	2
20467	15	4	2	2
20467	15	4	4	4
20467	15	4	0	0
20467	15	4	13	13
20467	16	5	7	7
20467	16	5	8	8
20467	16	5	14	14
20467	16	5	9	10
20467	16	5	10	10
20467	17	4	2	2
20467	17	4	6	6
20467	17	4	11	11
20467	17	4	9	9
20467	18	4	2	2
20467	18	4	15	6
20467	18	4	6	15
20467	18	4	14	14
20467	19	4	12	12
20467	19	4	6	6
20467	19	4	8	8
20467	19	4	7	7
20467	20	4	12	12
20467	20	4	6	6
20467	20	4	3	3
20467	20	4	14	14
