# Supplementary material for: The Leuven Embedded Figures Test (L-EFT): measuring perception, intelligence or executive function?
Source: PeerJ. 2018 Mar 26;6:e4524. doi: 10.7717/peerj.4524 (PMC5875396; doi:10.7717/peerj.4524)
Supplement: Supplemental Information 11 [file peerj-06-4524-s011.zip › Study 3/CorsiResponses/20470_2016_mrt_14_1720_responses.txt]

participant	trial	seq_len	expected_resp	given_resp
20470	1	4	10	10
20470	1	4	8	8
20470	1	4	12	12
20470	1	4	2	2
20470	2	4	0	0
20470	2	4	8	8
20470	2	4	11	11
20470	2	4	14	14
20470	3	5	3	3
20470	3	5	10	10
20470	3	5	11	11
20470	3	5	4	4
20470	3	5	0	0
20470	4	5	6	6
20470	4	5	14	14
20470	4	5	8	8
20470	4	5	2	2
20470	4	5	0	0
20470	5	6	10	10
20470	5	6	11	11
20470	5	6	0	0
20470	5	6	15	15
20470	5	6	5	5
20470	5	6	14	14
20470	6	6	7	7
20470	6	6	5	5
20470	6	6	1	1
20470	6	6	12	12
20470	6	6	2	2
20470	6	6	6	6
20470	7	7	11	11
20470	7	7	15	15
20470	7	7	13	13
20470	7	7	8	8
20470	7	7	0	0
20470	7	7	10	10
20470	7	7	3	3
20470	8	7	0	0
20470	8	7	9	9
20470	8	7	4	4
20470	8	7	2	2
20470	8	7	6	14
20470	8	7	14	3
20470	8	7	3	10
20470	9	7	14	14
20470	9	7	2	2
20470	9	7	11	11
20470	9	7	3	3
20470	9	7	1	9
20470	9	7	13	1
20470	9	7	4	4
20470	10	6	9	9
20470	10	6	6	6
20470	10	6	2	2
20470	10	6	3	3
20470	10	6	5	5
20470	10	6	1	1
20470	11	6	3	3
20470	11	6	4	4
20470	11	6	1	1
20470	11	6	15	15
20470	11	6	0	0
20470	11	6	10	10
20470	12	7	0	0
20470	12	7	1	1
20470	12	7	12	12
20470	12	7	14	14
20470	12	7	8	8
20470	12	7	9	9
20470	12	7	13	13
20470	13	7	10	10
20470	13	7	3	3
20470	13	7	13	13
20470	13	7	9	9
20470	13	7	12	12
20470	13	7	11	7
20470	13	7	7	11
20470	14	7	11	11
20470	14	7	15	15
20470	14	7	13	13
20470	14	7	7	7
20470	14	7	9	9
20470	14	7	2	2
20470	14	7	5	5
20470	15	7	2	2
20470	15	7	5	5
20470	15	7	9	9
20470	15	7	7	7
20470	15	7	8	8
20470	15	7	4	4
20470	15	7	0	0
20470	16	8	0	0
20470	16	8	9	9
20470	16	8	14	14
20470	16	8	4	4
20470	16	8	10	2
20470	16	8	2	6
20470	16	8	15	15
20470	16	8	8	8
20470	17	7	7	7
20470	17	7	14	14
20470	17	7	1	1
20470	17	7	3	3
20470	17	7	5	5
20470	17	7	6	6
20470	17	7	4	4
20470	18	7	14	10
20470	18	7	10	14
20470	18	7	6	6
20470	18	7	11	15
20470	18	7	15	11
20470	18	7	0	0
20470	18	7	7	7
20470	19	7	12	12
20470	19	7	8	8
20470	19	7	0	0
20470	19	7	4	4
20470	19	7	9	13
20470	19	7	13	9
20470	19	7	2	2
20470	20	6	12	12
20470	20	6	6	6
20470	20	6	8	8
20470	20	6	7	7
20470	20	6	4	4
20470	20	6	0	0
