# Supplementary material for: The Leuven Embedded Figures Test (L-EFT): measuring perception, intelligence or executive function?
Source: PeerJ. 2018 Mar 26;6:e4524. doi: 10.7717/peerj.4524 (PMC5875396; doi:10.7717/peerj.4524)
Supplement: Supplemental Information 11 [file peerj-06-4524-s011.zip › Study 3/CorsiResponses/20482_2016_mrt_14_1220_responses.txt]

participant	trial	seq_len	expected_resp	given_resp
20482	1	4	7	7
20482	1	4	4	4
20482	1	4	14	14
20482	1	4	8	8
20482	2	4	3	3
20482	2	4	5	5
20482	2	4	10	10
20482	2	4	7	7
20482	3	5	3	3
20482	3	5	15	15
20482	3	5	7	11
20482	3	5	6	6
20482	3	5	12	12
20482	4	4	11	11
20482	4	4	12	12
20482	4	4	14	14
20482	4	4	4	4
20482	5	4	12	12
20482	5	4	11	11
20482	5	4	14	14
20482	5	4	0	0
20482	6	5	7	7
20482	6	5	15	15
20482	6	5	2	2
20482	6	5	14	14
20482	6	5	1	1
20482	7	5	0	0
20482	7	5	5	5
20482	7	5	12	12
20482	7	5	7	7
20482	7	5	14	14
20482	8	6	14	14
20482	8	6	12	12
20482	8	6	15	15
20482	8	6	13	13
20482	8	6	0	0
20482	8	6	1	1
20482	9	6	7	7
20482	9	6	4	4
20482	9	6	12	12
20482	9	6	10	14
20482	9	6	14	10
20482	9	6	9	9
20482	10	6	7	7
20482	10	6	0	0
20482	10	6	10	10
20482	10	6	8	8
20482	10	6	6	6
20482	10	6	5	5
20482	11	6	13	13
20482	11	6	10	10
20482	11	6	11	11
20482	11	6	12	12
20482	11	6	15	15
20482	11	6	14	14
20482	12	7	14	14
20482	12	7	10	10
20482	12	7	12	12
20482	12	7	2	2
20482	12	7	8	3
20482	12	7	3	8
20482	12	7	9	8
20482	13	6	6	6
20482	13	6	14	14
20482	13	6	12	12
20482	13	6	9	9
20482	13	6	0	0
20482	13	6	15	15
20482	14	6	7	7
20482	14	6	11	11
20482	14	6	14	14
20482	14	6	3	3
20482	14	6	13	10
20482	14	6	8	8
20482	15	6	10	10
20482	15	6	7	7
20482	15	6	4	4
20482	15	6	12	12
20482	15	6	2	2
20482	15	6	5	6
20482	16	5	1	1
20482	16	5	2	2
20482	16	5	7	7
20482	16	5	12	12
20482	16	5	13	13
20482	17	5	0	0
20482	17	5	7	7
20482	17	5	10	10
20482	17	5	4	4
20482	17	5	8	8
20482	18	6	14	14
20482	18	6	2	2
20482	18	6	11	11
20482	18	6	10	10
20482	18	6	0	0
20482	18	6	12	12
20482	19	6	0	0
20482	19	6	1	1
20482	19	6	2	2
20482	19	6	3	3
20482	19	6	10	10
20482	19	6	14	14
20482	20	7	1	1
20482	20	7	7	7
20482	20	7	12	9
20482	20	7	10	12
20482	20	7	2	5
20482	20	7	0	10
20482	20	7	9	0
