# Supplementary material for: The Leuven Embedded Figures Test (L-EFT): measuring perception, intelligence or executive function?
Source: PeerJ. 2018 Mar 26;6:e4524. doi: 10.7717/peerj.4524 (PMC5875396; doi:10.7717/peerj.4524)
Supplement: Supplemental Information 11 [file peerj-06-4524-s011.zip › Study 3/CorsiResponses/20491_2016_mrt_16_1306_responses.txt]

participant	trial	seq_len	expected_resp	given_resp
20491	1	3	13	13
20491	1	3	15	15
20491	1	3	8	8
20491	2	3	3	3
20491	2	3	14	14
20491	2	3	6	6
20491	3	4	10	10
20491	3	4	4	4
20491	3	4	0	0
20491	3	4	13	13
20491	4	4	11	11
20491	4	4	8	8
20491	4	4	6	6
20491	4	4	14	14
20491	5	5	0	0
20491	5	5	3	3
20491	5	5	11	11
20491	5	5	8	8
20491	5	5	13	13
20491	6	5	5	5
20491	6	5	1	1
20491	6	5	0	0
20491	6	5	3	3
20491	6	5	8	8
20491	7	6	13	13
20491	7	6	6	6
20491	7	6	14	14
20491	7	6	9	9
20491	7	6	7	7
20491	7	6	8	8
20491	8	6	6	6
20491	8	6	8	8
20491	8	6	15	15
20491	8	6	9	14
20491	8	6	14	10
20491	8	6	10	9
20491	9	6	1	0
20491	9	6	11	1
20491	9	6	14	11
20491	9	6	10	13
20491	9	6	7	6
20491	9	6	15	10
20491	10	5	0	0
20491	10	5	12	12
20491	10	5	10	11
20491	10	5	11	10
20491	10	5	13	13
20491	11	4	3	3
20491	11	4	1	1
20491	11	4	12	12
20491	11	4	2	2
20491	12	4	11	11
20491	12	4	12	12
20491	12	4	3	3
20491	12	4	0	0
20491	13	5	0	0
20491	13	5	8	12
20491	13	5	1	8
20491	13	5	11	1
20491	13	5	15	11
20491	14	4	8	8
20491	14	4	14	13
20491	14	4	7	7
20491	14	4	1	1
20491	15	3	0	0
20491	15	3	8	8
20491	15	3	2	2
20491	16	3	8	8
20491	16	3	15	15
20491	16	3	7	7
20491	17	4	8	8
20491	17	4	1	1
20491	17	4	5	5
20491	17	4	2	2
20491	18	4	12	12
20491	18	4	13	13
20491	18	4	5	5
20491	18	4	14	14
20491	19	5	0	0
20491	19	5	5	5
20491	19	5	2	2
20491	19	5	10	10
20491	19	5	11	11
20491	20	5	2	2
20491	20	5	15	15
20491	20	5	10	10
20491	20	5	3	3
20491	20	5	12	12
