# Supplementary material for: The Leuven Embedded Figures Test (L-EFT): measuring perception, intelligence or executive function?
Source: PeerJ. 2018 Mar 26;6:e4524. doi: 10.7717/peerj.4524 (PMC5875396; doi:10.7717/peerj.4524)
Supplement: Supplemental Information 11 [file peerj-06-4524-s011.zip › Study 3/CorsiResponses/20497_2016_mrt_16_1036_responses.txt]

participant	trial	seq_len	expected_resp	given_resp
20497	1	4	0	0
20497	1	4	14	14
20497	1	4	10	10
20497	1	4	3	3
20497	2	4	12	12
20497	2	4	14	14
20497	2	4	7	7
20497	2	4	13	13
20497	3	5	3	14
20497	3	5	14	1
20497	3	5	1	8
20497	3	5	8	6
20497	3	5	6	6
20497	4	4	4	4
20497	4	4	1	1
20497	4	4	11	11
20497	4	4	5	5
20497	5	4	13	13
20497	5	4	3	3
20497	5	4	12	12
20497	5	4	15	15
20497	6	5	14	14
20497	6	5	9	9
20497	6	5	12	12
20497	6	5	10	10
20497	6	5	15	15
20497	7	5	8	8
20497	7	5	4	4
20497	7	5	0	0
20497	7	5	15	15
20497	7	5	2	2
20497	8	6	15	15
20497	8	6	14	14
20497	8	6	1	1
20497	8	6	13	13
20497	8	6	0	4
20497	8	6	8	8
20497	9	5	12	12
20497	9	5	7	7
20497	9	5	0	0
20497	9	5	10	10
20497	9	5	11	11
20497	10	5	3	3
20497	10	5	11	11
20497	10	5	14	14
20497	10	5	15	15
20497	10	5	0	0
20497	11	6	1	1
20497	11	6	5	5
20497	11	6	7	7
20497	11	6	6	0
20497	11	6	0	6
20497	11	6	3	3
20497	12	5	15	15
20497	12	5	11	11
20497	12	5	5	5
20497	12	5	6	6
20497	12	5	10	10
20497	13	5	13	13
20497	13	5	8	8
20497	13	5	4	4
20497	13	5	12	12
20497	13	5	1	1
20497	14	6	11	11
20497	14	6	3	3
20497	14	6	0	0
20497	14	6	1	1
20497	14	6	7	7
20497	14	6	8	8
20497	15	6	8	8
20497	15	6	3	3
20497	15	6	12	12
20497	15	6	7	7
20497	15	6	13	13
20497	15	6	6	6
20497	16	7	0	0
20497	16	7	8	8
20497	16	7	10	10
20497	16	7	15	15
20497	16	7	6	6
20497	16	7	14	14
20497	16	7	11	11
20497	17	7	9	9
20497	17	7	6	6
20497	17	7	14	14
20497	17	7	1	1
20497	17	7	12	12
20497	17	7	2	2
20497	17	7	3	3
20497	18	8	2	2
20497	18	8	6	6
20497	18	8	7	7
20497	18	8	15	15
20497	18	8	9	9
20497	18	8	8	8
20497	18	8	4	4
20497	18	8	0	0
20497	19	8	9	9
20497	19	8	6	6
20497	19	8	2	2
20497	19	8	5	5
20497	19	8	11	11
20497	19	8	3	3
20497	19	8	12	12
20497	19	8	14	14
20497	20	9	1	1
20497	20	9	6	6
20497	20	9	0	0
20497	20	9	4	4
20497	20	9	7	7
20497	20	9	10	8
20497	20	9	5	9
20497	20	9	9	10
20497	20	9	8	10
