# Supplementary material for: The Leuven Embedded Figures Test (L-EFT): measuring perception, intelligence or executive function?
Source: PeerJ. 2018 Mar 26;6:e4524. doi: 10.7717/peerj.4524 (PMC5875396; doi:10.7717/peerj.4524)
Supplement: Supplemental Information 11 [file peerj-06-4524-s011.zip › Study 3/CorsiResponses/20503_2016_mrt_14_1219_responses.txt]

participant	trial	seq_len	expected_resp	given_resp
20503	1	4	0	0
20503	1	4	13	13
20503	1	4	10	10
20503	1	4	14	14
20503	2	4	6	10
20503	2	4	10	6
20503	2	4	1	1
20503	2	4	12	12
20503	3	4	7	7
20503	3	4	8	8
20503	3	4	10	10
20503	3	4	11	11
20503	4	4	13	13
20503	4	4	15	15
20503	4	4	11	11
20503	4	4	3	3
20503	5	5	3	3
20503	5	5	13	13
20503	5	5	10	10
20503	5	5	1	1
20503	5	5	8	8
20503	6	5	10	10
20503	6	5	3	3
20503	6	5	7	7
20503	6	5	2	2
20503	6	5	9	9
20503	7	6	0	0
20503	7	6	12	12
20503	7	6	15	15
20503	7	6	5	8
20503	7	6	8	5
20503	7	6	9	9
20503	8	5	5	5
20503	8	5	12	12
20503	8	5	8	6
20503	8	5	6	8
20503	8	5	1	1
20503	9	4	4	4
20503	9	4	1	1
20503	9	4	5	5
20503	9	4	14	15
20503	10	3	0	0
20503	10	3	1	1
20503	10	3	5	5
20503	11	3	3	3
20503	11	3	10	10
20503	11	3	9	9
20503	12	4	6	6
20503	12	4	5	5
20503	12	4	10	10
20503	12	4	14	14
20503	13	4	13	13
20503	13	4	10	10
20503	13	4	3	3
20503	13	4	4	8
20503	14	4	8	8
20503	14	4	4	4
20503	14	4	5	5
20503	14	4	0	0
20503	15	4	13	13
20503	15	4	5	5
20503	15	4	9	9
20503	15	4	1	1
20503	16	5	12	12
20503	16	5	13	13
20503	16	5	2	2
20503	16	5	15	15
20503	16	5	8	8
20503	17	5	2	2
20503	17	5	4	4
20503	17	5	8	8
20503	17	5	15	14
20503	17	5	3	3
20503	18	5	1	1
20503	18	5	6	6
20503	18	5	7	7
20503	18	5	10	10
20503	18	5	8	8
20503	19	5	10	10
20503	19	5	6	6
20503	19	5	15	15
20503	19	5	2	2
20503	19	5	8	8
20503	20	6	12	12
20503	20	6	15	15
20503	20	6	10	10
20503	20	6	8	8
20503	20	6	11	11
20503	20	6	3	3
