# Supplementary material for: The Leuven Embedded Figures Test (L-EFT): measuring perception, intelligence or executive function?
Source: PeerJ. 2018 Mar 26;6:e4524. doi: 10.7717/peerj.4524 (PMC5875396; doi:10.7717/peerj.4524)
Supplement: Supplemental Information 11 [file peerj-06-4524-s011.zip › Study 3/CorsiResponses/20524_2016_mrt_14_1314_responses.txt]

participant	trial	seq_len	expected_resp	given_resp
20524	1	4	8	8
20524	1	4	9	9
20524	1	4	4	4
20524	1	4	15	15
20524	2	4	10	10
20524	2	4	12	12
20524	2	4	7	7
20524	2	4	11	11
20524	3	5	2	2
20524	3	5	12	12
20524	3	5	1	8
20524	3	5	8	1
20524	3	5	10	10
20524	4	4	11	11
20524	4	4	6	6
20524	4	4	14	14
20524	4	4	8	8
20524	5	4	1	1
20524	5	4	2	2
20524	5	4	12	12
20524	5	4	8	8
20524	6	5	12	12
20524	6	5	6	6
20524	6	5	10	10
20524	6	5	15	15
20524	6	5	1	1
20524	7	5	7	7
20524	7	5	11	11
20524	7	5	5	5
20524	7	5	10	10
20524	7	5	2	2
20524	8	6	10	10
20524	8	6	11	11
20524	8	6	7	7
20524	8	6	1	1
20524	8	6	5	5
20524	8	6	4	4
20524	9	6	7	7
20524	9	6	15	15
20524	9	6	2	2
20524	9	6	4	4
20524	9	6	5	5
20524	9	6	0	0
20524	10	7	3	3
20524	10	7	2	2
20524	10	7	6	6
20524	10	7	7	7
20524	10	7	14	14
20524	10	7	15	15
20524	10	7	5	5
20524	11	7	9	9
20524	11	7	12	12
20524	11	7	8	8
20524	11	7	14	14
20524	11	7	2	2
20524	11	7	0	0
20524	11	7	3	3
20524	12	8	9	9
20524	12	8	10	10
20524	12	8	6	6
20524	12	8	5	5
20524	12	8	0	0
20524	12	8	14	11
20524	12	8	11	14
20524	12	8	8	8
20524	13	7	14	14
20524	13	7	4	4
20524	13	7	5	5
20524	13	7	8	8
20524	13	7	15	15
20524	13	7	11	11
20524	13	7	12	12
20524	14	7	12	12
20524	14	7	4	4
20524	14	7	11	11
20524	14	7	9	9
20524	14	7	5	5
20524	14	7	3	3
20524	14	7	8	8
20524	15	8	13	13
20524	15	8	0	0
20524	15	8	4	4
20524	15	8	12	12
20524	15	8	14	14
20524	15	8	9	5
20524	15	8	6	10
20524	15	8	7	7
20524	16	7	5	5
20524	16	7	4	4
20524	16	7	7	7
20524	16	7	11	11
20524	16	7	14	14
20524	16	7	6	6
20524	16	7	3	3
20524	17	7	8	8
20524	17	7	12	12
20524	17	7	6	6
20524	17	7	0	0
20524	17	7	14	14
20524	17	7	1	1
20524	17	7	15	15
20524	18	8	5	5
20524	18	8	9	9
20524	18	8	7	7
20524	18	8	1	1
20524	18	8	14	2
20524	18	8	2	14
20524	18	8	13	13
20524	18	8	15	15
20524	19	7	4	4
20524	19	7	13	13
20524	19	7	14	14
20524	19	7	2	2
20524	19	7	11	4
20524	19	7	7	13
20524	19	7	5	14
20524	20	6	14	14
20524	20	6	0	0
20524	20	6	9	9
20524	20	6	4	4
20524	20	6	6	6
20524	20	6	5	5
