# Supplementary material for: The Leuven Embedded Figures Test (L-EFT): measuring perception, intelligence or executive function?
Source: PeerJ. 2018 Mar 26;6:e4524. doi: 10.7717/peerj.4524 (PMC5875396; doi:10.7717/peerj.4524)
Supplement: Supplemental Information 11 [file peerj-06-4524-s011.zip › Study 3/CorsiResponses/20530_2016_mrt_14_1315_responses.txt]

participant	trial	seq_len	expected_resp	given_resp
20530	1	4	12	12
20530	1	4	6	6
20530	1	4	14	14
20530	1	4	2	2
20530	2	4	10	10
20530	2	4	11	11
20530	2	4	15	15
20530	2	4	5	5
20530	3	5	13	13
20530	3	5	8	8
20530	3	5	6	5
20530	3	5	4	4
20530	3	5	7	7
20530	4	4	11	11
20530	4	4	1	1
20530	4	4	6	6
20530	4	4	7	7
20530	5	4	6	6
20530	5	4	11	11
20530	5	4	10	10
20530	5	4	0	0
20530	6	5	9	9
20530	6	5	10	10
20530	6	5	1	1
20530	6	5	13	13
20530	6	5	2	2
20530	7	5	1	1
20530	7	5	12	12
20530	7	5	4	4
20530	7	5	2	2
20530	7	5	15	11
20530	8	5	8	8
20530	8	5	4	4
20530	8	5	11	11
20530	8	5	14	14
20530	8	5	3	3
20530	9	5	7	7
20530	9	5	11	11
20530	9	5	15	15
20530	9	5	0	0
20530	9	5	10	10
20530	10	6	14	14
20530	10	6	11	11
20530	10	6	6	6
20530	10	6	8	8
20530	10	6	4	4
20530	10	6	10	10
20530	11	6	0	0
20530	11	6	13	13
20530	11	6	3	3
20530	11	6	4	4
20530	11	6	6	6
20530	11	6	11	11
20530	12	7	12	12
20530	12	7	13	13
20530	12	7	11	11
20530	12	7	5	5
20530	12	7	7	7
20530	12	7	6	6
20530	12	7	15	15
20530	13	7	0	0
20530	13	7	9	13
20530	13	7	3	8
20530	13	7	13	3
20530	13	7	8	14
20530	13	7	14	9
20530	13	7	5	5
20530	14	7	9	9
20530	14	7	11	11
20530	14	7	12	12
20530	14	7	2	1
20530	14	7	1	4
20530	14	7	7	7
20530	14	7	13	13
20530	15	6	12	12
20530	15	6	5	5
20530	15	6	6	6
20530	15	6	10	10
20530	15	6	1	1
20530	15	6	7	7
20530	16	6	11	8
20530	16	6	2	7
20530	16	6	8	1
20530	16	6	7	4
20530	16	6	4	13
20530	16	6	14	11
20530	17	6	10	10
20530	17	6	13	13
20530	17	6	9	9
20530	17	6	5	5
20530	17	6	14	14
20530	17	6	8	8
20530	18	6	5	5
20530	18	6	12	12
20530	18	6	14	14
20530	18	6	11	11
20530	18	6	1	1
20530	18	6	6	6
20530	19	7	7	7
20530	19	7	10	10
20530	19	7	9	9
20530	19	7	3	14
20530	19	7	14	3
20530	19	7	2	1
20530	19	7	1	0
20530	20	6	5	5
20530	20	6	9	9
20530	20	6	8	8
20530	20	6	3	3
20530	20	6	12	12
20530	20	6	11	11
