# Supplementary material for: The Leuven Embedded Figures Test (L-EFT): measuring perception, intelligence or executive function?
Source: PeerJ. 2018 Mar 26;6:e4524. doi: 10.7717/peerj.4524 (PMC5875396; doi:10.7717/peerj.4524)
Supplement: Supplemental Information 11 [file peerj-06-4524-s011.zip › Study 3/CorsiResponses/20536_2016_mrt_14_1314_responses.txt]

participant	trial	seq_len	expected_resp	given_resp
20536	1	4	10	10
20536	1	4	6	6
20536	1	4	3	3
20536	1	4	11	11
20536	2	4	11	11
20536	2	4	6	6
20536	2	4	0	0
20536	2	4	13	13
20536	3	5	2	2
20536	3	5	8	8
20536	3	5	15	15
20536	3	5	10	10
20536	3	5	1	1
20536	4	5	1	1
20536	4	5	5	5
20536	4	5	13	13
20536	4	5	2	2
20536	4	5	9	9
20536	5	6	8	0
20536	5	6	0	8
20536	5	6	14	14
20536	5	6	11	7
20536	5	6	12	12
20536	5	6	1	1
20536	6	5	1	1
20536	6	5	11	11
20536	6	5	13	13
20536	6	5	15	15
20536	6	5	4	4
20536	7	5	0	0
20536	7	5	4	4
20536	7	5	2	2
20536	7	5	13	13
20536	7	5	8	8
20536	8	6	6	6
20536	8	6	7	7
20536	8	6	5	5
20536	8	6	0	0
20536	8	6	9	9
20536	8	6	11	11
20536	9	6	4	4
20536	9	6	7	7
20536	9	6	10	10
20536	9	6	13	13
20536	9	6	1	1
20536	9	6	12	12
20536	10	7	13	13
20536	10	7	10	10
20536	10	7	8	8
20536	10	7	4	4
20536	10	7	2	2
20536	10	7	15	14
20536	10	7	14	14
20536	11	6	14	14
20536	11	6	7	7
20536	11	6	4	4
20536	11	6	9	9
20536	11	6	15	15
20536	11	6	5	5
20536	12	6	13	13
20536	12	6	4	4
20536	12	6	1	1
20536	12	6	14	14
20536	12	6	6	6
20536	12	6	15	15
20536	13	7	9	9
20536	13	7	2	2
20536	13	7	5	5
20536	13	7	1	1
20536	13	7	13	13
20536	13	7	4	4
20536	13	7	7	7
20536	14	7	2	4
20536	14	7	12	13
20536	14	7	13	12
20536	14	7	4	2
20536	14	7	10	8
20536	14	7	8	10
20536	14	7	11	11
20536	15	7	12	12
20536	15	7	2	2
20536	15	7	9	9
20536	15	7	6	0
20536	15	7	0	1
20536	15	7	1	6
20536	15	7	7	7
20536	16	6	3	3
20536	16	6	4	4
20536	16	6	14	14
20536	16	6	15	13
20536	16	6	13	15
20536	16	6	7	7
20536	17	5	3	3
20536	17	5	4	4
20536	17	5	11	11
20536	17	5	1	1
20536	17	5	14	14
20536	18	5	0	0
20536	18	5	11	11
20536	18	5	2	2
20536	18	5	5	5
20536	18	5	12	12
20536	19	6	15	3
20536	19	6	4	12
20536	19	6	3	15
20536	19	6	12	4
20536	19	6	5	3
20536	19	6	9	5
20536	20	5	12	12
20536	20	5	9	9
20536	20	5	3	3
20536	20	5	7	7
20536	20	5	11	11
