# Supplementary material for: The Leuven Embedded Figures Test (L-EFT): measuring perception, intelligence or executive function?
Source: PeerJ. 2018 Mar 26;6:e4524. doi: 10.7717/peerj.4524 (PMC5875396; doi:10.7717/peerj.4524)
Supplement: Supplemental Information 11 [file peerj-06-4524-s011.zip › Study 3/CorsiResponses/20542_2016_mrt_15_1445_responses.txt]

participant	trial	seq_len	expected_resp	given_resp
20542	1	4	10	10
20542	1	4	15	15
20542	1	4	0	0
20542	1	4	5	5
20542	2	4	4	4
20542	2	4	1	1
20542	2	4	6	6
20542	2	4	5	5
20542	3	5	5	5
20542	3	5	6	6
20542	3	5	9	9
20542	3	5	7	7
20542	3	5	14	14
20542	4	5	0	0
20542	4	5	3	3
20542	4	5	5	5
20542	4	5	7	7
20542	4	5	9	9
20542	5	6	12	12
20542	5	6	14	14
20542	5	6	0	0
20542	5	6	8	8
20542	5	6	4	7
20542	5	6	7	4
20542	6	5	6	6
20542	6	5	13	13
20542	6	5	8	4
20542	6	5	15	8
20542	6	5	4	15
20542	7	4	15	15
20542	7	4	13	13
20542	7	4	0	0
20542	7	4	8	8
20542	8	4	1	1
20542	8	4	4	4
20542	8	4	13	13
20542	8	4	3	3
20542	9	5	14	14
20542	9	5	8	8
20542	9	5	11	11
20542	9	5	1	2
20542	9	5	3	3
20542	10	4	3	3
20542	10	4	4	4
20542	10	4	13	13
20542	10	4	2	2
20542	11	4	5	5
20542	11	4	12	12
20542	11	4	14	14
20542	11	4	8	8
20542	12	5	1	1
20542	12	5	9	9
20542	12	5	8	8
20542	12	5	6	6
20542	12	5	0	0
20542	13	5	11	11
20542	13	5	8	8
20542	13	5	10	10
20542	13	5	7	7
20542	13	5	14	14
20542	14	6	13	9
20542	14	6	15	13
20542	14	6	9	15
20542	14	6	14	14
20542	14	6	7	7
20542	14	6	10	10
20542	15	5	5	5
20542	15	5	10	10
20542	15	5	14	14
20542	15	5	13	13
20542	15	5	8	8
20542	16	5	2	2
20542	16	5	14	14
20542	16	5	3	3
20542	16	5	8	8
20542	16	5	15	15
20542	17	6	4	4
20542	17	6	10	10
20542	17	6	3	3
20542	17	6	14	14
20542	17	6	1	6
20542	17	6	6	1
20542	18	5	13	13
20542	18	5	15	15
20542	18	5	5	5
20542	18	5	3	3
20542	18	5	10	10
20542	19	5	5	5
20542	19	5	8	8
20542	19	5	0	0
20542	19	5	11	11
20542	19	5	14	14
20542	20	6	13	13
20542	20	6	12	12
20542	20	6	15	15
20542	20	6	14	14
20542	20	6	9	9
20542	20	6	6	6
