# Supplementary material for: The Leuven Embedded Figures Test (L-EFT): measuring perception, intelligence or executive function?
Source: PeerJ. 2018 Mar 26;6:e4524. doi: 10.7717/peerj.4524 (PMC5875396; doi:10.7717/peerj.4524)
Supplement: Supplemental Information 11 [file peerj-06-4524-s011.zip › Study 3/CorsiResponses/20548_2016_mrt_15_1445_responses.txt]

participant	trial	seq_len	expected_resp	given_resp
20548	1	4	6	6
20548	1	4	3	3
20548	1	4	12	12
20548	1	4	14	14
20548	2	4	11	11
20548	2	4	5	5
20548	2	4	8	8
20548	2	4	6	6
20548	3	5	11	11
20548	3	5	1	1
20548	3	5	12	9
20548	3	5	2	2
20548	3	5	8	8
20548	4	4	5	5
20548	4	4	8	8
20548	4	4	3	3
20548	4	4	4	4
20548	5	4	3	3
20548	5	4	2	2
20548	5	4	14	14
20548	5	4	11	11
20548	6	5	10	10
20548	6	5	14	14
20548	6	5	4	4
20548	6	5	8	8
20548	6	5	9	9
20548	7	5	8	8
20548	7	5	11	11
20548	7	5	10	10
20548	7	5	7	7
20548	7	5	0	0
20548	8	6	13	13
20548	8	6	2	2
20548	8	6	10	10
20548	8	6	8	8
20548	8	6	15	15
20548	8	6	1	1
20548	9	6	0	0
20548	9	6	13	13
20548	9	6	5	5
20548	9	6	8	8
20548	9	6	1	1
20548	9	6	10	10
20548	10	7	10	10
20548	10	7	11	11
20548	10	7	5	5
20548	10	7	9	9
20548	10	7	6	6
20548	10	7	8	8
20548	10	7	2	2
20548	11	7	9	9
20548	11	7	1	1
20548	11	7	15	15
20548	11	7	5	4
20548	11	7	4	6
20548	11	7	10	14
20548	11	7	14	8
20548	12	7	6	6
20548	12	7	14	14
20548	12	7	0	0
20548	12	7	12	12
20548	12	7	15	15
20548	12	7	4	8
20548	12	7	11	7
20548	13	6	9	3
20548	13	6	3	9
20548	13	6	6	6
20548	13	6	10	10
20548	13	6	15	15
20548	13	6	14	14
20548	14	5	9	9
20548	14	5	10	10
20548	14	5	2	2
20548	14	5	14	14
20548	14	5	5	5
20548	15	5	3	3
20548	15	5	7	7
20548	15	5	10	10
20548	15	5	2	2
20548	15	5	1	1
20548	16	6	5	5
20548	16	6	15	15
20548	16	6	1	1
20548	16	6	4	4
20548	16	6	3	3
20548	16	6	12	12
20548	17	6	2	2
20548	17	6	10	9
20548	17	6	9	11
20548	17	6	11	6
20548	17	6	0	0
20548	17	6	7	7
20548	18	6	11	11
20548	18	6	13	13
20548	18	6	10	10
20548	18	6	5	5
20548	18	6	8	8
20548	18	6	12	12
20548	19	6	2	2
20548	19	6	4	4
20548	19	6	13	13
20548	19	6	5	5
20548	19	6	14	14
20548	19	6	7	7
20548	20	7	0	4
20548	20	7	13	13
20548	20	7	2	2
20548	20	7	7	5
20548	20	7	9	11
20548	20	7	11	9
20548	20	7	5	5
