# Supplementary material for: The Leuven Embedded Figures Test (L-EFT): measuring perception, intelligence or executive function?
Source: PeerJ. 2018 Mar 26;6:e4524. doi: 10.7717/peerj.4524 (PMC5875396; doi:10.7717/peerj.4524)
Supplement: Supplemental Information 11 [file peerj-06-4524-s011.zip › Study 3/CorsiResponses/20566_2016_mrt_18_1056_responses.txt]

participant	trial	seq_len	expected_resp	given_resp
20566	1	4	9	9
20566	1	4	3	3
20566	1	4	8	8
20566	1	4	11	11
20566	2	4	11	11
20566	2	4	4	4
20566	2	4	0	0
20566	2	4	15	15
20566	3	5	10	10
20566	3	5	4	4
20566	3	5	2	2
20566	3	5	9	9
20566	3	5	0	0
20566	4	5	15	15
20566	4	5	12	8
20566	4	5	8	12
20566	4	5	6	6
20566	4	5	5	5
20566	5	5	5	5
20566	5	5	11	11
20566	5	5	12	12
20566	5	5	13	13
20566	5	5	7	7
20566	6	5	10	10
20566	6	5	13	13
20566	6	5	14	14
20566	6	5	3	3
20566	6	5	15	15
20566	7	6	8	8
20566	7	6	15	15
20566	7	6	11	11
20566	7	6	2	1
20566	7	6	12	12
20566	7	6	6	6
20566	8	5	0	0
20566	8	5	9	9
20566	8	5	13	13
20566	8	5	7	7
20566	8	5	1	1
20566	9	5	5	5
20566	9	5	14	14
20566	9	5	3	3
20566	9	5	1	1
20566	9	5	10	10
20566	10	6	15	15
20566	10	6	2	2
20566	10	6	4	4
20566	10	6	12	12
20566	10	6	9	9
20566	10	6	14	14
20566	11	6	14	10
20566	11	6	10	14
20566	11	6	3	3
20566	11	6	13	13
20566	11	6	11	11
20566	11	6	12	12
20566	12	6	13	13
20566	12	6	3	3
20566	12	6	14	14
20566	12	6	15	15
20566	12	6	4	8
20566	12	6	6	10
20566	13	5	6	6
20566	13	5	12	12
20566	13	5	5	5
20566	13	5	13	13
20566	13	5	1	1
20566	14	5	5	5
20566	14	5	15	15
20566	14	5	0	0
20566	14	5	8	8
20566	14	5	10	10
20566	15	6	10	10
20566	15	6	2	2
20566	15	6	15	15
20566	15	6	13	13
20566	15	6	14	14
20566	15	6	0	0
20566	16	6	9	9
20566	16	6	8	8
20566	16	6	7	7
20566	16	6	13	13
20566	16	6	14	14
20566	16	6	2	1
20566	17	6	15	15
20566	17	6	0	0
20566	17	6	2	2
20566	17	6	7	7
20566	17	6	14	14
20566	17	6	3	3
20566	18	6	5	5
20566	18	6	3	3
20566	18	6	11	11
20566	18	6	15	15
20566	18	6	7	7
20566	18	6	10	10
20566	19	7	9	9
20566	19	7	8	8
20566	19	7	6	6
20566	19	7	4	4
20566	19	7	11	11
20566	19	7	0	0
20566	19	7	1	1
20566	20	7	8	8
20566	20	7	0	0
20566	20	7	5	5
20566	20	7	4	4
20566	20	7	1	1
20566	20	7	6	6
20566	20	7	7	7
