# Supplementary material for: The Leuven Embedded Figures Test (L-EFT): measuring perception, intelligence or executive function?
Source: PeerJ. 2018 Mar 26;6:e4524. doi: 10.7717/peerj.4524 (PMC5875396; doi:10.7717/peerj.4524)
Supplement: Supplemental Information 11 [file peerj-06-4524-s011.zip › Study 3/CorsiResponses/20599_2016_mrt_14_1720_responses.txt]

participant	trial	seq_len	expected_resp	given_resp
20599	1	4	12	12
20599	1	4	6	6
20599	1	4	15	15
20599	1	4	0	0
20599	2	4	0	0
20599	2	4	3	3
20599	2	4	14	14
20599	2	4	5	5
20599	3	5	4	4
20599	3	5	0	0
20599	3	5	11	11
20599	3	5	12	12
20599	3	5	9	9
20599	4	5	10	8
20599	4	5	8	10
20599	4	5	1	1
20599	4	5	4	4
20599	4	5	7	7
20599	5	5	8	8
20599	5	5	10	10
20599	5	5	5	5
20599	5	5	7	7
20599	5	5	14	14
20599	6	5	13	13
20599	6	5	7	7
20599	6	5	4	4
20599	6	5	15	15
20599	6	5	6	6
20599	7	6	8	8
20599	7	6	7	7
20599	7	6	9	9
20599	7	6	15	2
20599	7	6	2	15
20599	7	6	14	13
20599	8	5	4	4
20599	8	5	0	0
20599	8	5	10	10
20599	8	5	9	9
20599	8	5	1	1
20599	9	5	7	4
20599	9	5	4	7
20599	9	5	1	1
20599	9	5	10	10
20599	9	5	12	12
20599	10	5	1	1
20599	10	5	10	9
20599	10	5	9	10
20599	10	5	3	3
20599	10	5	5	5
20599	11	4	5	5
20599	11	4	15	15
20599	11	4	0	0
20599	11	4	3	3
20599	12	4	8	8
20599	12	4	15	15
20599	12	4	1	2
20599	12	4	2	1
20599	13	4	0	0
20599	13	4	8	8
20599	13	4	6	6
20599	13	4	12	12
20599	14	4	15	15
20599	14	4	12	12
20599	14	4	13	13
20599	14	4	7	7
20599	15	5	12	12
20599	15	5	0	0
20599	15	5	4	4
20599	15	5	8	8
20599	15	5	15	15
20599	16	5	12	12
20599	16	5	1	1
20599	16	5	13	13
20599	16	5	10	10
20599	16	5	9	9
20599	17	6	13	13
20599	17	6	15	15
20599	17	6	8	8
20599	17	6	5	5
20599	17	6	7	7
20599	17	6	0	0
20599	18	6	8	8
20599	18	6	9	9
20599	18	6	10	10
20599	18	6	3	3
20599	18	6	12	12
20599	18	6	7	7
20599	19	7	8	8
20599	19	7	4	4
20599	19	7	7	7
20599	19	7	13	13
20599	19	7	9	9
20599	19	7	2	1
20599	19	7	5	10
20599	20	6	7	12
20599	20	6	12	7
20599	20	6	2	2
20599	20	6	6	6
20599	20	6	10	10
20599	20	6	5	5
