# Supplementary material for: The Leuven Embedded Figures Test (L-EFT): measuring perception, intelligence or executive function?
Source: PeerJ. 2018 Mar 26;6:e4524. doi: 10.7717/peerj.4524 (PMC5875396; doi:10.7717/peerj.4524)
Supplement: Supplemental Information 11 [file peerj-06-4524-s011.zip › Study 3/CorsiResponses/20602_2016_mrt_15_1445_responses.txt]

participant	trial	seq_len	expected_resp	given_resp
20602	1	4	7	7
20602	1	4	10	10
20602	1	4	13	13
20602	1	4	9	9
20602	2	4	12	12
20602	2	4	11	11
20602	2	4	6	6
20602	2	4	7	7
20602	3	5	10	10
20602	3	5	1	1
20602	3	5	4	4
20602	3	5	11	11
20602	3	5	9	9
20602	4	5	4	4
20602	4	5	5	5
20602	4	5	3	3
20602	4	5	12	8
20602	4	5	15	15
20602	5	5	4	4
20602	5	5	3	3
20602	5	5	13	9
20602	5	5	9	13
20602	5	5	12	12
20602	6	4	4	4
20602	6	4	11	11
20602	6	4	2	2
20602	6	4	15	15
20602	7	4	13	13
20602	7	4	7	7
20602	7	4	0	0
20602	7	4	4	4
20602	8	5	9	9
20602	8	5	5	5
20602	8	5	6	6
20602	8	5	15	15
20602	8	5	2	2
20602	9	5	15	15
20602	9	5	13	13
20602	9	5	12	12
20602	9	5	7	3
20602	9	5	3	7
20602	10	5	12	12
20602	10	5	5	5
20602	10	5	11	3
20602	10	5	1	11
20602	10	5	10	1
20602	11	4	10	10
20602	11	4	3	3
20602	11	4	5	5
20602	11	4	0	0
20602	12	4	11	11
20602	12	4	6	6
20602	12	4	8	8
20602	12	4	5	5
20602	13	5	10	10
20602	13	5	9	9
20602	13	5	6	6
20602	13	5	4	4
20602	13	5	11	11
20602	14	5	12	12
20602	14	5	8	8
20602	14	5	10	10
20602	14	5	3	3
20602	14	5	1	1
20602	15	6	5	5
20602	15	6	1	1
20602	15	6	3	14
20602	15	6	14	3
20602	15	6	11	11
20602	15	6	8	4
20602	16	5	8	8
20602	16	5	15	15
20602	16	5	11	11
20602	16	5	7	7
20602	16	5	12	12
20602	17	5	1	1
20602	17	5	10	10
20602	17	5	4	4
20602	17	5	15	15
20602	17	5	5	5
20602	18	6	15	15
20602	18	6	6	6
20602	18	6	1	2
20602	18	6	11	11
20602	18	6	12	12
20602	18	6	3	3
20602	19	5	5	5
20602	19	5	14	14
20602	19	5	2	2
20602	19	5	6	6
20602	19	5	0	0
20602	20	5	12	0
20602	20	5	0	3
20602	20	5	3	9
20602	20	5	9	7
20602	20	5	7	11
