# Supplementary material for: The Leuven Embedded Figures Test (L-EFT): measuring perception, intelligence or executive function?
Source: PeerJ. 2018 Mar 26;6:e4524. doi: 10.7717/peerj.4524 (PMC5875396; doi:10.7717/peerj.4524)
Supplement: Supplemental Information 11 [file peerj-06-4524-s011.zip › Study 3/CorsiResponses/20608_2016_mrt_16_1152_responses.txt]

participant	trial	seq_len	expected_resp	given_resp
20608	1	4	10	10
20608	1	4	0	0
20608	1	4	4	4
20608	1	4	5	5
20608	2	4	2	2
20608	2	4	11	11
20608	2	4	15	15
20608	2	4	1	1
20608	3	5	3	3
20608	3	5	15	15
20608	3	5	9	8
20608	3	5	8	9
20608	3	5	1	1
20608	4	4	0	0
20608	4	4	7	7
20608	4	4	14	14
20608	4	4	3	3
20608	5	4	12	12
20608	5	4	9	9
20608	5	4	14	14
20608	5	4	15	15
20608	6	5	7	7
20608	6	5	15	15
20608	6	5	8	8
20608	6	5	1	1
20608	6	5	3	3
20608	7	5	5	5
20608	7	5	2	2
20608	7	5	0	0
20608	7	5	15	15
20608	7	5	14	10
20608	8	5	2	2
20608	8	5	13	13
20608	8	5	8	8
20608	8	5	3	3
20608	8	5	12	12
20608	9	5	5	5
20608	9	5	11	11
20608	9	5	13	13
20608	9	5	9	9
20608	9	5	4	4
20608	10	6	11	11
20608	10	6	7	7
20608	10	6	1	9
20608	10	6	9	1
20608	10	6	10	10
20608	10	6	15	15
20608	11	5	12	12
20608	11	5	8	8
20608	11	5	1	2
20608	11	5	2	1
20608	11	5	10	10
20608	12	4	6	6
20608	12	4	3	3
20608	12	4	13	13
20608	12	4	0	0
20608	13	4	6	6
20608	13	4	0	0
20608	13	4	5	5
20608	13	4	1	1
20608	14	5	1	1
20608	14	5	8	8
20608	14	5	2	2
20608	14	5	9	9
20608	14	5	5	5
20608	15	5	5	5
20608	15	5	6	6
20608	15	5	3	3
20608	15	5	14	14
20608	15	5	13	13
20608	16	6	6	6
20608	16	6	12	12
20608	16	6	15	15
20608	16	6	8	8
20608	16	6	10	10
20608	16	6	9	9
20608	17	6	6	6
20608	17	6	11	11
20608	17	6	13	13
20608	17	6	0	0
20608	17	6	14	14
20608	17	6	5	5
20608	18	7	9	9
20608	18	7	8	8
20608	18	7	2	2
20608	18	7	5	4
20608	18	7	4	14
20608	18	7	15	5
20608	18	7	14	4
20608	19	6	0	0
20608	19	6	6	6
20608	19	6	4	8
20608	19	6	8	4
20608	19	6	15	15
20608	19	6	5	5
20608	20	5	11	11
20608	20	5	0	0
20608	20	5	12	12
20608	20	5	10	10
20608	20	5	7	7
