# Supplementary material for: The Leuven Embedded Figures Test (L-EFT): measuring perception, intelligence or executive function?
Source: PeerJ. 2018 Mar 26;6:e4524. doi: 10.7717/peerj.4524 (PMC5875396; doi:10.7717/peerj.4524)
Supplement: Supplemental Information 11 [file peerj-06-4524-s011.zip › Study 3/CorsiResponses/20623_2016_mrt_14_1314_responses.txt]

participant	trial	seq_len	expected_resp	given_resp
20623	1	3	2	2
20623	1	3	11	11
20623	1	3	10	10
20623	2	3	10	10
20623	2	3	1	1
20623	2	3	2	2
20623	3	4	6	6
20623	3	4	5	5
20623	3	4	8	8
20623	3	4	1	1
20623	4	4	15	15
20623	4	4	9	9
20623	4	4	0	0
20623	4	4	2	2
20623	5	5	9	9
20623	5	5	12	12
20623	5	5	11	7
20623	5	5	1	1
20623	5	5	14	14
20623	6	4	11	11
20623	6	4	3	3
20623	6	4	0	0
20623	6	4	7	7
20623	7	4	3	3
20623	7	4	4	4
20623	7	4	12	12
20623	7	4	7	7
20623	8	5	7	7
20623	8	5	13	13
20623	8	5	1	1
20623	8	5	2	2
20623	8	5	8	8
20623	9	5	15	15
20623	9	5	14	14
20623	9	5	2	2
20623	9	5	8	9
20623	9	5	12	8
20623	10	5	15	15
20623	10	5	0	0
20623	10	5	11	11
20623	10	5	10	10
20623	10	5	1	6
20623	11	4	10	10
20623	11	4	11	11
20623	11	4	4	4
20623	11	4	15	15
20623	12	4	15	15
20623	12	4	10	10
20623	12	4	8	8
20623	12	4	9	9
20623	13	5	6	6
20623	13	5	10	10
20623	13	5	13	13
20623	13	5	4	4
20623	13	5	2	2
20623	14	5	3	3
20623	14	5	6	6
20623	14	5	4	4
20623	14	5	15	15
20623	14	5	7	7
20623	15	6	7	7
20623	15	6	0	0
20623	15	6	1	1
20623	15	6	5	5
20623	15	6	9	9
20623	15	6	13	13
20623	16	6	0	0
20623	16	6	8	8
20623	16	6	13	13
20623	16	6	14	14
20623	16	6	10	10
20623	16	6	3	7
20623	17	6	2	9
20623	17	6	9	2
20623	17	6	11	6
20623	17	6	6	11
20623	17	6	14	14
20623	17	6	10	10
20623	18	5	12	12
20623	18	5	9	9
20623	18	5	11	11
20623	18	5	8	8
20623	18	5	13	13
20623	19	5	12	12
20623	19	5	2	2
20623	19	5	10	10
20623	19	5	15	15
20623	19	5	8	8
20623	20	6	1	1
20623	20	6	11	11
20623	20	6	0	8
20623	20	6	8	0
20623	20	6	10	10
20623	20	6	7	7
