# Supplementary material for: The Leuven Embedded Figures Test (L-EFT): measuring perception, intelligence or executive function?
Source: PeerJ. 2018 Mar 26;6:e4524. doi: 10.7717/peerj.4524 (PMC5875396; doi:10.7717/peerj.4524)
Supplement: Supplemental Information 11 [file peerj-06-4524-s011.zip › Study 3/CorsiResponses/20629_2016_mrt_15_1445_responses.txt]

participant	trial	seq_len	expected_resp	given_resp
20629	1	4	15	15
20629	1	4	6	6
20629	1	4	14	14
20629	1	4	7	7
20629	2	4	14	14
20629	2	4	10	6
20629	2	4	6	10
20629	2	4	13	6
20629	3	4	0	0
20629	3	4	8	8
20629	3	4	3	3
20629	3	4	13	13
20629	4	4	6	6
20629	4	4	11	11
20629	4	4	3	3
20629	4	4	8	8
20629	5	5	10	10
20629	5	5	15	15
20629	5	5	12	12
20629	5	5	11	11
20629	5	5	14	14
20629	6	5	5	5
20629	6	5	8	8
20629	6	5	13	13
20629	6	5	11	11
20629	6	5	15	15
20629	7	6	9	9
20629	7	6	15	15
20629	7	6	13	13
20629	7	6	10	10
20629	7	6	5	5
20629	7	6	14	14
20629	8	6	14	6
20629	8	6	6	14
20629	8	6	12	12
20629	8	6	3	3
20629	8	6	9	9
20629	8	6	11	11
20629	9	6	4	0
20629	9	6	0	4
20629	9	6	15	15
20629	9	6	13	13
20629	9	6	9	9
20629	9	6	3	3
20629	10	5	9	9
20629	10	5	11	11
20629	10	5	1	1
20629	10	5	10	10
20629	10	5	0	0
20629	11	5	12	12
20629	11	5	5	9
20629	11	5	3	3
20629	11	5	6	0
20629	11	5	15	15
20629	12	5	5	5
20629	12	5	7	3
20629	12	5	15	15
20629	12	5	0	0
20629	12	5	8	8
20629	13	4	15	15
20629	13	4	3	3
20629	13	4	10	10
20629	13	4	9	9
20629	14	4	9	9
20629	14	4	0	0
20629	14	4	10	10
20629	14	4	6	6
20629	15	5	15	15
20629	15	5	3	3
20629	15	5	2	2
20629	15	5	6	6
20629	15	5	1	1
20629	16	5	15	15
20629	16	5	11	11
20629	16	5	12	12
20629	16	5	2	2
20629	16	5	4	4
20629	17	6	15	15
20629	17	6	11	11
20629	17	6	2	2
20629	17	6	1	1
20629	17	6	13	13
20629	17	6	10	10
20629	18	6	14	14
20629	18	6	2	2
20629	18	6	8	8
20629	18	6	6	11
20629	18	6	11	4
20629	18	6	4	10
20629	19	6	4	4
20629	19	6	2	2
20629	19	6	0	0
20629	19	6	3	3
20629	19	6	7	7
20629	19	6	12	12
20629	20	6	5	8
20629	20	6	6	5
20629	20	6	14	6
20629	20	6	8	13
20629	20	6	1	0
20629	20	6	0	1
