# Supplementary material for: The Leuven Embedded Figures Test (L-EFT): measuring perception, intelligence or executive function?
Source: PeerJ. 2018 Mar 26;6:e4524. doi: 10.7717/peerj.4524 (PMC5875396; doi:10.7717/peerj.4524)
Supplement: Supplemental Information 11 [file peerj-06-4524-s011.zip › Study 3/CorsiResponses/20641_2016_mrt_14_1720_responses.txt]

participant	trial	seq_len	expected_resp	given_resp
20641	1	4	9	9
20641	1	4	7	7
20641	1	4	3	3
20641	1	4	13	13
20641	2	4	5	5
20641	2	4	13	13
20641	2	4	4	4
20641	2	4	2	2
20641	3	5	4	4
20641	3	5	9	9
20641	3	5	0	0
20641	3	5	15	15
20641	3	5	14	14
20641	4	5	1	1
20641	4	5	12	12
20641	4	5	10	10
20641	4	5	15	15
20641	4	5	13	13
20641	5	6	1	1
20641	5	6	13	13
20641	5	6	14	14
20641	5	6	5	5
20641	5	6	2	2
20641	5	6	12	12
20641	6	6	15	15
20641	6	6	11	11
20641	6	6	13	13
20641	6	6	5	5
20641	6	6	8	8
20641	6	6	4	4
20641	7	7	7	13
20641	7	7	13	2
20641	7	7	2	3
20641	7	7	3	10
20641	7	7	10	8
20641	7	7	8	15
20641	7	7	15	11
20641	8	6	1	1
20641	8	6	13	13
20641	8	6	14	14
20641	8	6	2	2
20641	8	6	5	5
20641	8	6	7	7
20641	9	6	8	8
20641	9	6	13	13
20641	9	6	9	9
20641	9	6	10	10
20641	9	6	14	14
20641	9	6	6	6
20641	10	7	14	14
20641	10	7	13	13
20641	10	7	6	6
20641	10	7	0	0
20641	10	7	11	11
20641	10	7	8	8
20641	10	7	15	15
20641	11	7	15	15
20641	11	7	11	11
20641	11	7	10	10
20641	11	7	2	2
20641	11	7	3	3
20641	11	7	13	13
20641	11	7	1	1
20641	12	8	7	7
20641	12	8	14	6
20641	12	8	6	14
20641	12	8	15	2
20641	12	8	2	15
20641	12	8	8	4
20641	12	8	12	12
20641	12	8	9	9
20641	13	7	4	4
20641	13	7	3	3
20641	13	7	7	7
20641	13	7	0	0
20641	13	7	9	9
20641	13	7	11	6
20641	13	7	2	11
20641	14	6	2	2
20641	14	6	6	6
20641	14	6	7	7
20641	14	6	12	12
20641	14	6	5	5
20641	14	6	0	0
20641	15	6	15	15
20641	15	6	14	14
20641	15	6	10	10
20641	15	6	0	0
20641	15	6	5	5
20641	15	6	11	11
20641	16	7	3	3
20641	16	7	9	9
20641	16	7	12	12
20641	16	7	10	10
20641	16	7	13	13
20641	16	7	5	5
20641	16	7	8	8
20641	17	7	5	5
20641	17	7	15	15
20641	17	7	11	11
20641	17	7	14	14
20641	17	7	8	8
20641	17	7	1	1
20641	17	7	0	4
20641	18	7	0	0
20641	18	7	6	6
20641	18	7	9	9
20641	18	7	13	4
20641	18	7	4	12
20641	18	7	11	7
20641	18	7	7	2
20641	19	6	4	4
20641	19	6	0	0
20641	19	6	6	6
20641	19	6	3	3
20641	19	6	2	2
20641	19	6	9	9
20641	20	6	2	2
20641	20	6	12	12
20641	20	6	0	0
20641	20	6	9	9
20641	20	6	5	5
20641	20	6	7	7
