# Supplementary material for: The Leuven Embedded Figures Test (L-EFT): measuring perception, intelligence or executive function?
Source: PeerJ. 2018 Mar 26;6:e4524. doi: 10.7717/peerj.4524 (PMC5875396; doi:10.7717/peerj.4524)
Supplement: Supplemental Information 11 [file peerj-06-4524-s011.zip › Study 3/CorsiResponses/20644_2016_mrt_16_1419_responses.txt]

participant	trial	seq_len	expected_resp	given_resp
20644	1	4	11	11
20644	1	4	2	2
20644	1	4	9	9
20644	1	4	12	12
20644	2	4	2	2
20644	2	4	1	1
20644	2	4	8	8
20644	2	4	10	10
20644	3	5	15	15
20644	3	5	6	6
20644	3	5	10	10
20644	3	5	14	14
20644	3	5	2	2
20644	4	5	15	15
20644	4	5	1	1
20644	4	5	3	3
20644	4	5	7	7
20644	4	5	5	5
20644	5	6	9	9
20644	5	6	15	15
20644	5	6	7	7
20644	5	6	0	0
20644	5	6	5	5
20644	5	6	1	1
20644	6	6	11	7
20644	6	6	1	1
20644	6	6	7	11
20644	6	6	15	15
20644	6	6	2	2
20644	6	6	12	12
20644	7	6	13	13
20644	7	6	14	14
20644	7	6	15	15
20644	7	6	5	5
20644	7	6	1	1
20644	7	6	4	4
20644	8	6	6	6
20644	8	6	15	15
20644	8	6	12	12
20644	8	6	2	8
20644	8	6	0	2
20644	8	6	4	4
20644	9	6	5	5
20644	9	6	12	12
20644	9	6	11	11
20644	9	6	8	8
20644	9	6	1	1
20644	9	6	0	0
20644	10	6	15	15
20644	10	6	5	5
20644	10	6	3	3
20644	10	6	1	1
20644	10	6	4	4
20644	10	6	11	11
20644	11	7	12	12
20644	11	7	3	3
20644	11	7	7	6
20644	11	7	13	10
20644	11	7	6	11
20644	11	7	11	6
20644	11	7	4	4
20644	12	6	7	7
20644	12	6	4	4
20644	12	6	8	8
20644	12	6	5	5
20644	12	6	11	11
20644	12	6	10	6
20644	13	5	5	5
20644	13	5	1	1
20644	13	5	11	11
20644	13	5	3	3
20644	13	5	15	15
20644	14	5	9	9
20644	14	5	15	15
20644	14	5	12	12
20644	14	5	3	3
20644	14	5	14	14
20644	15	6	8	8
20644	15	6	15	15
20644	15	6	14	14
20644	15	6	7	11
20644	15	6	0	0
20644	15	6	2	3
20644	16	5	7	7
20644	16	5	8	8
20644	16	5	11	11
20644	16	5	2	2
20644	16	5	14	13
20644	17	4	1	1
20644	17	4	5	9
20644	17	4	9	5
20644	17	4	2	2
20644	18	3	13	13
20644	18	3	14	14
20644	18	3	10	10
20644	19	3	2	2
20644	19	3	3	3
20644	19	3	14	14
20644	20	4	2	2
20644	20	4	6	6
20644	20	4	9	9
20644	20	4	1	1
