# Supplementary material for: The Leuven Embedded Figures Test (L-EFT): measuring perception, intelligence or executive function?
Source: PeerJ. 2018 Mar 26;6:e4524. doi: 10.7717/peerj.4524 (PMC5875396; doi:10.7717/peerj.4524)
Supplement: Supplemental Information 11 [file peerj-06-4524-s011.zip › Study 3/CorsiResponses/20647_2016_mrt_14_1102_responses.txt]

participant	trial	seq_len	expected_resp	given_resp
20647	1	4	5	5
20647	1	4	11	11
20647	1	4	1	1
20647	1	4	10	10
20647	2	4	6	6
20647	2	4	7	7
20647	2	4	15	15
20647	2	4	0	0
20647	3	5	15	15
20647	3	5	3	3
20647	3	5	10	10
20647	3	5	9	8
20647	3	5	0	0
20647	4	4	15	15
20647	4	4	8	8
20647	4	4	13	13
20647	4	4	7	7
20647	5	4	3	3
20647	5	4	15	15
20647	5	4	6	6
20647	5	4	10	10
20647	6	5	1	1
20647	6	5	0	0
20647	6	5	3	3
20647	6	5	6	6
20647	6	5	11	11
20647	7	5	10	10
20647	7	5	4	4
20647	7	5	14	1
20647	7	5	1	14
20647	7	5	7	7
20647	8	5	0	0
20647	8	5	5	5
20647	8	5	8	8
20647	8	5	14	14
20647	8	5	3	7
20647	9	4	14	14
20647	9	4	15	15
20647	9	4	5	5
20647	9	4	13	13
20647	10	4	1	1
20647	10	4	5	5
20647	10	4	6	6
20647	10	4	9	9
20647	11	5	14	14
20647	11	5	5	5
20647	11	5	13	13
20647	11	5	6	6
20647	11	5	1	1
20647	12	5	14	14
20647	12	5	0	0
20647	12	5	1	1
20647	12	5	5	5
20647	12	5	7	7
20647	13	6	10	10
20647	13	6	14	14
20647	13	6	12	12
20647	13	6	3	3
20647	13	6	6	6
20647	13	6	11	11
20647	14	6	1	1
20647	14	6	7	6
20647	14	6	15	7
20647	14	6	10	15
20647	14	6	13	13
20647	14	6	8	8
20647	15	6	5	5
20647	15	6	13	13
20647	15	6	6	6
20647	15	6	15	15
20647	15	6	4	4
20647	15	6	3	3
20647	16	6	7	7
20647	16	6	0	0
20647	16	6	6	6
20647	16	6	8	8
20647	16	6	12	14
20647	16	6	4	4
20647	17	6	1	1
20647	17	6	7	7
20647	17	6	4	4
20647	17	6	6	6
20647	17	6	2	2
20647	17	6	9	9
20647	18	6	13	1
20647	18	6	1	13
20647	18	6	5	9
20647	18	6	7	7
20647	18	6	9	4
20647	18	6	4	11
20647	19	6	3	3
20647	19	6	11	11
20647	19	6	1	1
20647	19	6	6	6
20647	19	6	13	9
20647	19	6	2	2
20647	20	5	5	5
20647	20	5	8	9
20647	20	5	12	12
20647	20	5	3	3
20647	20	5	4	4
