# Supplementary material for: The Leuven Embedded Figures Test (L-EFT): measuring perception, intelligence or executive function?
Source: PeerJ. 2018 Mar 26;6:e4524. doi: 10.7717/peerj.4524 (PMC5875396; doi:10.7717/peerj.4524)
Supplement: Supplemental Information 11 [file peerj-06-4524-s011.zip › Study 3/CorsiResponses/20656_2016_mrt_16_1543_responses.txt]

participant	trial	seq_len	expected_resp	given_resp
20656	1	4	0	0
20656	1	4	7	7
20656	1	4	15	15
20656	1	4	1	1
20656	2	4	4	4
20656	2	4	1	1
20656	2	4	14	14
20656	2	4	10	10
20656	3	5	4	4
20656	3	5	1	1
20656	3	5	7	7
20656	3	5	0	0
20656	3	5	2	2
20656	4	5	6	5
20656	4	5	5	6
20656	4	5	12	12
20656	4	5	8	8
20656	4	5	9	9
20656	5	5	1	1
20656	5	5	6	6
20656	5	5	0	0
20656	5	5	5	5
20656	5	5	14	14
20656	6	5	3	3
20656	6	5	8	8
20656	6	5	6	6
20656	6	5	0	0
20656	6	5	9	9
20656	7	6	6	5
20656	7	6	5	1
20656	7	6	1	6
20656	7	6	12	12
20656	7	6	14	14
20656	7	6	4	4
20656	8	5	1	1
20656	8	5	15	15
20656	8	5	10	10
20656	8	5	9	9
20656	8	5	13	13
20656	9	5	6	6
20656	9	5	5	5
20656	9	5	3	3
20656	9	5	0	0
20656	9	5	11	11
20656	10	6	6	6
20656	10	6	8	8
20656	10	6	7	7
20656	10	6	13	13
20656	10	6	0	2
20656	10	6	2	0
20656	11	5	6	6
20656	11	5	0	0
20656	11	5	13	13
20656	11	5	1	2
20656	11	5	2	1
20656	12	4	2	2
20656	12	4	12	12
20656	12	4	1	1
20656	12	4	5	5
20656	13	4	13	13
20656	13	4	10	10
20656	13	4	11	11
20656	13	4	8	8
20656	14	5	4	4
20656	14	5	9	9
20656	14	5	12	12
20656	14	5	3	3
20656	14	5	14	10
20656	15	4	2	2
20656	15	4	14	14
20656	15	4	1	1
20656	15	4	7	7
20656	16	4	7	7
20656	16	4	0	0
20656	16	4	5	5
20656	16	4	11	11
20656	17	5	4	4
20656	17	5	10	11
20656	17	5	11	10
20656	17	5	13	13
20656	17	5	1	1
20656	18	4	7	7
20656	18	4	4	4
20656	18	4	11	11
20656	18	4	2	2
20656	19	4	7	7
20656	19	4	1	1
20656	19	4	11	11
20656	19	4	10	10
20656	20	5	3	3
20656	20	5	6	6
20656	20	5	10	10
20656	20	5	13	13
20656	20	5	11	11
