# Supplementary material for: The Leuven Embedded Figures Test (L-EFT): measuring perception, intelligence or executive function?
Source: PeerJ. 2018 Mar 26;6:e4524. doi: 10.7717/peerj.4524 (PMC5875396; doi:10.7717/peerj.4524)
Supplement: Supplemental Information 11 [file peerj-06-4524-s011.zip › Study 3/CorsiResponses/20674_2016_mrt_18_1220_responses.txt]

participant	trial	seq_len	expected_resp	given_resp
20674	1	4	1	1
20674	1	4	4	4
20674	1	4	10	9
20674	1	4	14	14
20674	2	3	15	15
20674	2	3	2	2
20674	2	3	6	6
20674	3	3	8	8
20674	3	3	1	8
20674	3	3	4	1
20674	4	3	14	14
20674	4	3	0	0
20674	4	3	4	4
20674	5	3	6	6
20674	5	3	1	1
20674	5	3	3	3
20674	6	4	1	1
20674	6	4	3	3
20674	6	4	12	12
20674	6	4	10	10
20674	7	4	11	11
20674	7	4	10	10
20674	7	4	4	4
20674	7	4	8	8
20674	8	5	2	2
20674	8	5	1	1
20674	8	5	9	9
20674	8	5	0	0
20674	8	5	5	5
20674	9	5	15	15
20674	9	5	8	8
20674	9	5	7	7
20674	9	5	0	0
20674	9	5	5	5
20674	10	6	15	15
20674	10	6	10	10
20674	10	6	12	12
20674	10	6	7	7
20674	10	6	1	1
20674	10	6	3	3
20674	11	6	7	7
20674	11	6	14	14
20674	11	6	3	3
20674	11	6	4	0
20674	11	6	0	4
20674	11	6	6	6
20674	12	6	8	8
20674	12	6	13	13
20674	12	6	10	10
20674	12	6	7	7
20674	12	6	9	9
20674	12	6	6	6
20674	13	6	4	4
20674	13	6	9	9
20674	13	6	15	15
20674	13	6	12	12
20674	13	6	5	5
20674	13	6	2	2
20674	14	7	7	7
20674	14	7	11	11
20674	14	7	4	4
20674	14	7	0	0
20674	14	7	14	14
20674	14	7	13	13
20674	14	7	2	2
20674	15	7	10	6
20674	15	7	15	15
20674	15	7	2	10
20674	15	7	6	2
20674	15	7	14	14
20674	15	7	3	3
20674	15	7	12	12
20674	16	7	13	13
20674	16	7	8	8
20674	16	7	4	4
20674	16	7	6	6
20674	16	7	11	11
20674	16	7	14	13
20674	16	7	9	9
20674	17	6	12	12
20674	17	6	9	9
20674	17	6	5	5
20674	17	6	7	7
20674	17	6	15	15
20674	17	6	13	13
20674	18	6	14	14
20674	18	6	4	9
20674	18	6	3	4
20674	18	6	11	3
20674	18	6	15	11
20674	18	6	13	13
20674	19	6	9	13
20674	19	6	0	4
20674	19	6	15	15
20674	19	6	7	10
20674	19	6	14	7
20674	19	6	10	3
20674	20	5	8	8
20674	20	5	4	4
20674	20	5	3	3
20674	20	5	5	5
20674	20	5	14	14
