# Supplementary material for: The Leuven Embedded Figures Test (L-EFT): measuring perception, intelligence or executive function?
Source: PeerJ. 2018 Mar 26;6:e4524. doi: 10.7717/peerj.4524 (PMC5875396; doi:10.7717/peerj.4524)
Supplement: Supplemental Information 11 [file peerj-06-4524-s011.zip › Study 3/CorsiResponses/20680_2016_mrt_14_1317_responses.txt]

participant	trial	seq_len	expected_resp	given_resp
20680	1	4	10	10
20680	1	4	6	6
20680	1	4	7	7
20680	1	4	9	9
20680	2	4	11	11
20680	2	4	7	7
20680	2	4	0	0
20680	2	4	14	14
20680	3	5	14	14
20680	3	5	5	5
20680	3	5	2	10
20680	3	5	10	6
20680	3	5	3	2
20680	4	4	4	4
20680	4	4	10	10
20680	4	4	2	2
20680	4	4	12	12
20680	5	4	6	6
20680	5	4	7	7
20680	5	4	4	4
20680	5	4	9	9
20680	6	5	1	1
20680	6	5	7	6
20680	6	5	11	7
20680	6	5	6	11
20680	6	5	0	0
20680	7	4	2	2
20680	7	4	15	15
20680	7	4	3	3
20680	7	4	1	1
20680	8	4	13	13
20680	8	4	7	7
20680	8	4	4	4
20680	8	4	12	12
20680	9	5	8	8
20680	9	5	15	15
20680	9	5	13	13
20680	9	5	6	6
20680	9	5	4	4
20680	10	5	14	5
20680	10	5	5	14
20680	10	5	7	7
20680	10	5	1	1
20680	10	5	11	11
20680	11	5	4	4
20680	11	5	1	1
20680	11	5	13	13
20680	11	5	2	2
20680	11	5	8	4
20680	12	4	7	7
20680	12	4	13	13
20680	12	4	2	2
20680	12	4	12	12
20680	13	4	13	13
20680	13	4	7	7
20680	13	4	0	0
20680	13	4	9	9
20680	14	5	8	8
20680	14	5	3	3
20680	14	5	11	11
20680	14	5	1	1
20680	14	5	9	9
20680	15	5	9	9
20680	15	5	0	4
20680	15	5	15	0
20680	15	5	4	15
20680	15	5	8	15
20680	16	5	8	8
20680	16	5	3	3
20680	16	5	9	9
20680	16	5	10	10
20680	16	5	2	2
20680	17	5	12	12
20680	17	5	13	13
20680	17	5	10	10
20680	17	5	3	3
20680	17	5	6	6
20680	18	6	7	7
20680	18	6	2	2
20680	18	6	8	8
20680	18	6	4	4
20680	18	6	14	14
20680	18	6	0	0
20680	19	6	8	8
20680	19	6	14	13
20680	19	6	7	7
20680	19	6	15	15
20680	19	6	3	3
20680	19	6	2	2
20680	20	6	6	4
20680	20	6	10	6
20680	20	6	4	10
20680	20	6	2	14
20680	20	6	14	12
20680	20	6	12	1
