# Supplementary material for: The Leuven Embedded Figures Test (L-EFT): measuring perception, intelligence or executive function?
Source: PeerJ. 2018 Mar 26;6:e4524. doi: 10.7717/peerj.4524 (PMC5875396; doi:10.7717/peerj.4524)
Supplement: Supplemental Information 11 [file peerj-06-4524-s011.zip › Study 3/CorsiResponses/20698_2016_mrt_16_1307_responses.txt]

participant	trial	seq_len	expected_resp	given_resp
20698	1	4	4	4
20698	1	4	3	3
20698	1	4	15	15
20698	1	4	1	1
20698	2	4	4	4
20698	2	4	12	12
20698	2	4	1	1
20698	2	4	9	9
20698	3	5	11	11
20698	3	5	9	9
20698	3	5	2	2
20698	3	5	6	6
20698	3	5	0	0
20698	4	5	7	7
20698	4	5	2	2
20698	4	5	10	10
20698	4	5	1	1
20698	4	5	6	6
20698	5	6	13	13
20698	5	6	11	11
20698	5	6	1	1
20698	5	6	15	15
20698	5	6	9	9
20698	5	6	6	6
20698	6	6	10	10
20698	6	6	0	0
20698	6	6	3	3
20698	6	6	5	5
20698	6	6	14	14
20698	6	6	8	8
20698	7	7	8	8
20698	7	7	5	5
20698	7	7	0	0
20698	7	7	14	14
20698	7	7	6	6
20698	7	7	13	13
20698	7	7	4	4
20698	8	7	5	5
20698	8	7	4	4
20698	8	7	7	14
20698	8	7	14	7
20698	8	7	0	0
20698	8	7	2	2
20698	8	7	12	12
20698	9	7	4	4
20698	9	7	5	5
20698	9	7	9	9
20698	9	7	1	1
20698	9	7	10	10
20698	9	7	7	7
20698	9	7	2	2
20698	10	7	0	0
20698	10	7	9	9
20698	10	7	1	3
20698	10	7	3	2
20698	10	7	2	5
20698	10	7	5	12
20698	10	7	12	1
20698	11	7	0	0
20698	11	7	5	5
20698	11	7	12	12
20698	11	7	10	10
20698	11	7	3	3
20698	11	7	11	11
20698	11	7	6	6
20698	12	7	11	11
20698	12	7	10	6
20698	12	7	6	10
20698	12	7	14	14
20698	12	7	7	7
20698	12	7	0	0
20698	12	7	3	3
20698	13	7	8	8
20698	13	7	9	9
20698	13	7	0	0
20698	13	7	6	6
20698	13	7	12	12
20698	13	7	10	10
20698	13	7	5	5
20698	14	7	7	7
20698	14	7	9	9
20698	14	7	6	6
20698	14	7	13	13
20698	14	7	5	5
20698	14	7	10	10
20698	14	7	0	0
20698	15	8	14	14
20698	15	8	8	8
20698	15	8	2	1
20698	15	8	5	4
20698	15	8	0	0
20698	15	8	4	11
20698	15	8	11	6
20698	15	8	6	10
20698	16	7	10	10
20698	16	7	0	0
20698	16	7	3	3
20698	16	7	8	8
20698	16	7	14	14
20698	16	7	2	2
20698	16	7	4	4
20698	17	7	2	2
20698	17	7	4	4
20698	17	7	9	9
20698	17	7	12	12
20698	17	7	14	14
20698	17	7	11	11
20698	17	7	7	7
20698	18	8	12	12
20698	18	8	0	0
20698	18	8	9	9
20698	18	8	1	1
20698	18	8	5	5
20698	18	8	4	4
20698	18	8	7	7
20698	18	8	15	11
20698	19	7	9	9
20698	19	7	3	3
20698	19	7	6	6
20698	19	7	1	1
20698	19	7	5	5
20698	19	7	8	8
20698	19	7	15	15
20698	20	7	8	8
20698	20	7	9	9
20698	20	7	2	2
20698	20	7	6	6
20698	20	7	12	12
20698	20	7	0	0
20698	20	7	15	15
