# Supplementary material for: The Leuven Embedded Figures Test (L-EFT): measuring perception, intelligence or executive function?
Source: PeerJ. 2018 Mar 26;6:e4524. doi: 10.7717/peerj.4524 (PMC5875396; doi:10.7717/peerj.4524)
Supplement: Supplemental Information 11 [file peerj-06-4524-s011.zip › Study 3/CorsiResponses/20710_2016_mrt_14_1321_responses.txt]

participant	trial	seq_len	expected_resp	given_resp
20710	1	3	4	4
20710	1	3	1	1
20710	1	3	11	11
20710	2	3	14	14
20710	2	3	7	7
20710	2	3	1	1
20710	3	4	8	8
20710	3	4	6	6
20710	3	4	3	3
20710	3	4	4	4
20710	4	4	15	15
20710	4	4	9	9
20710	4	4	4	4
20710	4	4	3	3
20710	5	5	6	6
20710	5	5	7	7
20710	5	5	15	15
20710	5	5	1	1
20710	5	5	0	0
20710	6	5	10	10
20710	6	5	11	6
20710	6	5	3	3
20710	6	5	8	8
20710	6	5	7	11
20710	7	5	2	2
20710	7	5	14	14
20710	7	5	11	11
20710	7	5	1	1
20710	7	5	9	9
20710	8	5	10	10
20710	8	5	12	12
20710	8	5	15	15
20710	8	5	13	13
20710	8	5	0	0
20710	9	6	15	15
20710	9	6	10	10
20710	9	6	4	4
20710	9	6	8	8
20710	9	6	6	6
20710	9	6	5	5
20710	10	6	13	13
20710	10	6	15	15
20710	10	6	1	1
20710	10	6	12	12
20710	10	6	3	3
20710	10	6	8	8
20710	11	7	11	11
20710	11	7	6	6
20710	11	7	2	2
20710	11	7	3	3
20710	11	7	13	12
20710	11	7	12	13
20710	11	7	10	10
20710	12	6	2	2
20710	12	6	3	3
20710	12	6	15	15
20710	12	6	7	11
20710	12	6	11	7
20710	12	6	0	0
20710	13	5	15	15
20710	13	5	3	3
20710	13	5	0	0
20710	13	5	13	13
20710	13	5	8	8
20710	14	5	11	11
20710	14	5	6	6
20710	14	5	1	1
20710	14	5	7	7
20710	14	5	15	15
20710	15	6	5	5
20710	15	6	11	11
20710	15	6	8	8
20710	15	6	3	3
20710	15	6	7	7
20710	15	6	0	0
20710	16	6	4	4
20710	16	6	9	9
20710	16	6	1	1
20710	16	6	11	11
20710	16	6	7	7
20710	16	6	15	15
20710	17	7	11	11
20710	17	7	3	3
20710	17	7	1	1
20710	17	7	9	9
20710	17	7	7	7
20710	17	7	0	0
20710	17	7	4	4
20710	18	7	1	0
20710	18	7	0	4
20710	18	7	14	14
20710	18	7	7	7
20710	18	7	11	8
20710	18	7	8	5
20710	18	7	6	6
20710	19	7	5	5
20710	19	7	15	15
20710	19	7	3	3
20710	19	7	0	0
20710	19	7	10	10
20710	19	7	14	9
20710	19	7	13	13
20710	20	6	12	12
20710	20	6	4	4
20710	20	6	1	1
20710	20	6	5	5
20710	20	6	9	9
20710	20	6	7	7
