# Supplementary material for: The Leuven Embedded Figures Test (L-EFT): measuring perception, intelligence or executive function?
Source: PeerJ. 2018 Mar 26;6:e4524. doi: 10.7717/peerj.4524 (PMC5875396; doi:10.7717/peerj.4524)
Supplement: Supplemental Information 11 [file peerj-06-4524-s011.zip › Study 3/CorsiResponses/20719_2016_mrt_14_1540_responses.txt]

participant	trial	seq_len	expected_resp	given_resp
20719	1	4	9	9
20719	1	4	4	4
20719	1	4	10	10
20719	1	4	5	5
20719	2	4	3	3
20719	2	4	7	7
20719	2	4	6	6
20719	2	4	13	13
20719	3	5	10	10
20719	3	5	9	9
20719	3	5	14	14
20719	3	5	7	7
20719	3	5	11	11
20719	4	5	1	1
20719	4	5	6	6
20719	4	5	10	10
20719	4	5	4	9
20719	4	5	9	8
20719	5	5	15	15
20719	5	5	12	12
20719	5	5	9	9
20719	5	5	13	13
20719	5	5	10	10
20719	6	5	2	2
20719	6	5	0	0
20719	6	5	6	6
20719	6	5	15	15
20719	6	5	5	5
20719	7	6	13	13
20719	7	6	6	6
20719	7	6	10	10
20719	7	6	1	1
20719	7	6	14	14
20719	7	6	8	8
20719	8	6	12	12
20719	8	6	15	15
20719	8	6	11	8
20719	8	6	8	11
20719	8	6	13	13
20719	8	6	0	0
20719	9	6	6	6
20719	9	6	9	9
20719	9	6	5	5
20719	9	6	1	1
20719	9	6	8	8
20719	9	6	12	12
20719	10	6	11	11
20719	10	6	15	15
20719	10	6	2	2
20719	10	6	4	4
20719	10	6	7	7
20719	10	6	10	10
20719	11	7	3	3
20719	11	7	10	10
20719	11	7	8	15
20719	11	7	15	4
20719	11	7	4	2
20719	11	7	12	12
20719	11	7	2	8
20719	12	6	1	1
20719	12	6	13	13
20719	12	6	5	5
20719	12	6	14	14
20719	12	6	10	10
20719	12	6	3	3
20719	13	6	12	8
20719	13	6	8	12
20719	13	6	9	9
20719	13	6	0	0
20719	13	6	3	3
20719	13	6	15	15
20719	14	6	2	2
20719	14	6	6	6
20719	14	6	10	10
20719	14	6	5	5
20719	14	6	8	8
20719	14	6	11	11
20719	15	6	1	1
20719	15	6	2	2
20719	15	6	12	8
20719	15	6	11	11
20719	15	6	8	12
20719	15	6	13	13
20719	16	6	4	4
20719	16	6	5	5
20719	16	6	12	12
20719	16	6	2	2
20719	16	6	7	7
20719	16	6	13	14
20719	17	5	2	2
20719	17	5	7	7
20719	17	5	9	9
20719	17	5	15	15
20719	17	5	0	0
20719	18	5	14	14
20719	18	5	8	8
20719	18	5	12	12
20719	18	5	0	0
20719	18	5	15	15
20719	19	6	10	10
20719	19	6	13	13
20719	19	6	1	1
20719	19	6	11	11
20719	19	6	8	8
20719	19	6	0	0
20719	20	6	2	2
20719	20	6	3	3
20719	20	6	9	9
20719	20	6	8	8
20719	20	6	0	0
20719	20	6	15	15
