# Supplementary material for: The Leuven Embedded Figures Test (L-EFT): measuring perception, intelligence or executive function?
Source: PeerJ. 2018 Mar 26;6:e4524. doi: 10.7717/peerj.4524 (PMC5875396; doi:10.7717/peerj.4524)
Supplement: Supplemental Information 11 [file peerj-06-4524-s011.zip › Study 3/CorsiResponses/20728_2016_mrt_16_1418_responses.txt]

participant	trial	seq_len	expected_resp	given_resp
20728	1	3	12	12
20728	1	3	6	6
20728	1	3	4	4
20728	2	3	1	2
20728	2	3	2	0
20728	2	3	0	10
20728	3	3	10	10
20728	3	3	7	7
20728	3	3	11	11
20728	4	3	6	6
20728	4	3	9	9
20728	4	3	0	0
20728	5	4	1	1
20728	5	4	7	7
20728	5	4	8	8
20728	5	4	2	2
20728	6	4	8	8
20728	6	4	7	7
20728	6	4	5	5
20728	6	4	3	2
20728	7	4	3	3
20728	7	4	15	15
20728	7	4	1	1
20728	7	4	7	7
20728	8	4	0	0
20728	8	4	14	14
20728	8	4	7	7
20728	8	4	10	10
20728	9	5	2	2
20728	9	5	11	11
20728	9	5	10	12
20728	9	5	12	10
20728	9	5	6	6
20728	10	4	5	5
20728	10	4	12	12
20728	10	4	15	15
20728	10	4	14	14
20728	11	4	2	2
20728	11	4	5	5
20728	11	4	14	14
20728	11	4	4	4
20728	12	5	8	8
20728	12	5	2	2
20728	12	5	14	14
20728	12	5	15	10
20728	12	5	7	7
20728	13	4	12	12
20728	13	4	3	3
20728	13	4	6	6
20728	13	4	13	13
20728	14	4	3	3
20728	14	4	2	1
20728	14	4	5	3
20728	14	4	6	2
20728	15	4	3	3
20728	15	4	8	8
20728	15	4	14	14
20728	15	4	15	15
20728	16	4	13	13
20728	16	4	10	10
20728	16	4	1	1
20728	16	4	2	3
20728	17	4	9	9
20728	17	4	3	3
20728	17	4	6	6
20728	17	4	14	14
20728	18	4	1	1
20728	18	4	13	13
20728	18	4	7	7
20728	18	4	9	9
20728	19	5	8	8
20728	19	5	3	3
20728	19	5	6	6
20728	19	5	12	12
20728	19	5	4	4
20728	20	5	4	4
20728	20	5	6	6
20728	20	5	12	12
20728	20	5	7	7
20728	20	5	14	14
