# Supplementary material for: The Leuven Embedded Figures Test (L-EFT): measuring perception, intelligence or executive function?
Source: PeerJ. 2018 Mar 26;6:e4524. doi: 10.7717/peerj.4524 (PMC5875396; doi:10.7717/peerj.4524)
Supplement: Supplemental Information 11 [file peerj-06-4524-s011.zip › Study 3/CorsiResponses/20740_2016_mrt_14_1102_responses.txt]

participant	trial	seq_len	expected_resp	given_resp
20740	1	4	8	8
20740	1	4	0	0
20740	1	4	14	14
20740	1	4	4	4
20740	2	4	12	12
20740	2	4	8	8
20740	2	4	1	1
20740	2	4	13	13
20740	3	5	14	14
20740	3	5	5	5
20740	3	5	10	10
20740	3	5	12	12
20740	3	5	0	0
20740	4	5	8	8
20740	4	5	1	1
20740	4	5	12	12
20740	4	5	2	2
20740	4	5	3	3
20740	5	6	7	7
20740	5	6	9	9
20740	5	6	14	14
20740	5	6	11	11
20740	5	6	10	10
20740	5	6	1	5
20740	6	5	1	1
20740	6	5	9	9
20740	6	5	10	10
20740	6	5	2	2
20740	6	5	3	3
20740	7	5	6	6
20740	7	5	4	10
20740	7	5	0	8
20740	7	5	15	0
20740	7	5	3	15
20740	8	5	1	1
20740	8	5	12	12
20740	8	5	11	11
20740	8	5	9	9
20740	8	5	5	5
20740	9	5	1	1
20740	9	5	7	7
20740	9	5	2	6
20740	9	5	6	2
20740	9	5	3	3
20740	10	5	12	12
20740	10	5	13	13
20740	10	5	1	1
20740	10	5	11	9
20740	10	5	7	7
20740	11	4	13	13
20740	11	4	0	0
20740	11	4	10	10
20740	11	4	5	5
20740	12	4	1	1
20740	12	4	2	2
20740	12	4	12	12
20740	12	4	6	6
20740	13	5	10	10
20740	13	5	11	11
20740	13	5	6	6
20740	13	5	3	3
20740	13	5	2	2
20740	14	5	7	7
20740	14	5	11	11
20740	14	5	4	4
20740	14	5	13	13
20740	14	5	3	3
20740	15	6	10	10
20740	15	6	3	7
20740	15	6	7	3
20740	15	6	15	15
20740	15	6	0	0
20740	15	6	9	9
20740	16	5	9	9
20740	16	5	13	13
20740	16	5	3	3
20740	16	5	2	2
20740	16	5	14	14
20740	17	5	8	8
20740	17	5	12	12
20740	17	5	6	6
20740	17	5	2	2
20740	17	5	10	10
20740	18	6	15	15
20740	18	6	7	7
20740	18	6	1	1
20740	18	6	9	9
20740	18	6	2	2
20740	18	6	5	5
20740	19	6	6	10
20740	19	6	10	6
20740	19	6	8	8
20740	19	6	13	13
20740	19	6	15	15
20740	19	6	14	14
20740	20	6	8	8
20740	20	6	10	10
20740	20	6	4	0
20740	20	6	0	4
20740	20	6	9	9
20740	20	6	6	6
