# Supplementary material for: The Leuven Embedded Figures Test (L-EFT): measuring perception, intelligence or executive function?
Source: PeerJ. 2018 Mar 26;6:e4524. doi: 10.7717/peerj.4524 (PMC5875396; doi:10.7717/peerj.4524)
Supplement: Supplemental Information 11 [file peerj-06-4524-s011.zip › Study 3/CorsiResponses/20743_2016_mrt_14_1220_responses.txt]

participant	trial	seq_len	expected_resp	given_resp
20743	1	3	10	10
20743	1	3	5	5
20743	1	3	11	11
20743	2	3	13	13
20743	2	3	11	11
20743	2	3	15	15
20743	3	4	13	13
20743	3	4	0	0
20743	3	4	4	4
20743	3	4	3	3
20743	4	4	14	14
20743	4	4	7	7
20743	4	4	5	5
20743	4	4	2	2
20743	5	5	8	8
20743	5	5	14	14
20743	5	5	10	10
20743	5	5	11	11
20743	5	5	7	7
20743	6	5	10	10
20743	6	5	6	6
20743	6	5	8	8
20743	6	5	4	4
20743	6	5	13	13
20743	7	6	9	9
20743	7	6	0	0
20743	7	6	15	15
20743	7	6	4	4
20743	7	6	5	5
20743	7	6	11	11
20743	8	6	13	13
20743	8	6	1	1
20743	8	6	3	3
20743	8	6	2	7
20743	8	6	6	2
20743	8	6	5	6
20743	9	6	2	2
20743	9	6	10	6
20743	9	6	15	15
20743	9	6	12	12
20743	9	6	9	10
20743	9	6	3	3
20743	10	5	8	8
20743	10	5	11	11
20743	10	5	0	0
20743	10	5	3	3
20743	10	5	10	10
20743	11	5	1	1
20743	11	5	13	13
20743	11	5	6	6
20743	11	5	12	12
20743	11	5	8	8
20743	12	6	7	7
20743	12	6	8	8
20743	12	6	3	3
20743	12	6	6	10
20743	12	6	10	0
20743	12	6	0	6
20743	13	5	1	1
20743	13	5	12	12
20743	13	5	5	5
20743	13	5	15	15
20743	13	5	11	11
20743	14	5	8	8
20743	14	5	14	2
20743	14	5	2	14
20743	14	5	5	5
20743	14	5	1	1
20743	15	5	15	15
20743	15	5	13	8
20743	15	5	8	13
20743	15	5	3	3
20743	15	5	5	6
20743	16	4	7	7
20743	16	4	10	10
20743	16	4	5	5
20743	16	4	6	6
20743	17	4	8	8
20743	17	4	15	15
20743	17	4	9	9
20743	17	4	4	4
20743	18	5	2	2
20743	18	5	5	5
20743	18	5	9	9
20743	18	5	6	6
20743	18	5	13	13
20743	19	5	7	7
20743	19	5	12	12
20743	19	5	0	0
20743	19	5	3	3
20743	19	5	5	5
20743	20	6	13	13
20743	20	6	9	9
20743	20	6	5	5
20743	20	6	15	15
20743	20	6	12	12
20743	20	6	2	2
