# Supplementary material for: The Leuven Embedded Figures Test (L-EFT): measuring perception, intelligence or executive function?
Source: PeerJ. 2018 Mar 26;6:e4524. doi: 10.7717/peerj.4524 (PMC5875396; doi:10.7717/peerj.4524)
Supplement: Supplemental Information 11 [file peerj-06-4524-s011.zip › Study 3/CorsiResponses/20752_2016_mrt_14_1540_responses.txt]

participant	trial	seq_len	expected_resp	given_resp
20752	1	4	4	4
20752	1	4	12	12
20752	1	4	15	15
20752	1	4	11	11
20752	2	4	9	9
20752	2	4	6	6
20752	2	4	0	0
20752	2	4	15	15
20752	3	5	12	12
20752	3	5	15	15
20752	3	5	2	2
20752	3	5	8	8
20752	3	5	5	5
20752	4	5	14	14
20752	4	5	8	8
20752	4	5	0	0
20752	4	5	1	1
20752	4	5	11	11
20752	5	6	14	14
20752	5	6	8	8
20752	5	6	13	13
20752	5	6	0	6
20752	5	6	6	0
20752	5	6	10	10
20752	6	5	14	14
20752	6	5	13	13
20752	6	5	11	11
20752	6	5	15	15
20752	6	5	10	10
20752	7	5	13	13
20752	7	5	1	1
20752	7	5	10	10
20752	7	5	6	6
20752	7	5	7	7
20752	8	6	11	11
20752	8	6	4	4
20752	8	6	2	2
20752	8	6	5	5
20752	8	6	7	7
20752	8	6	12	8
20752	9	5	2	14
20752	9	5	14	2
20752	9	5	6	6
20752	9	5	5	5
20752	9	5	3	3
20752	10	4	15	15
20752	10	4	5	5
20752	10	4	2	2
20752	10	4	1	1
20752	11	4	2	2
20752	11	4	5	5
20752	11	4	10	10
20752	11	4	14	14
20752	12	5	13	13
20752	12	5	12	12
20752	12	5	15	15
20752	12	5	1	1
20752	12	5	9	9
20752	13	5	0	0
20752	13	5	9	9
20752	13	5	3	3
20752	13	5	11	11
20752	13	5	2	2
20752	14	6	13	13
20752	14	6	12	12
20752	14	6	15	15
20752	14	6	1	1
20752	14	6	4	4
20752	14	6	6	6
20752	15	6	0	0
20752	15	6	11	11
20752	15	6	3	3
20752	15	6	7	7
20752	15	6	14	14
20752	15	6	9	5
20752	16	6	15	15
20752	16	6	9	9
20752	16	6	5	5
20752	16	6	6	6
20752	16	6	3	3
20752	16	6	4	4
20752	17	6	8	8
20752	17	6	0	0
20752	17	6	2	2
20752	17	6	6	6
20752	17	6	14	14
20752	17	6	1	1
20752	18	7	1	13
20752	18	7	13	1
20752	18	7	7	14
20752	18	7	2	7
20752	18	7	14	2
20752	18	7	12	12
20752	18	7	9	8
20752	19	6	12	12
20752	19	6	1	1
20752	19	6	7	7
20752	19	6	3	3
20752	19	6	5	5
20752	19	6	8	8
20752	20	6	5	5
20752	20	6	9	9
20752	20	6	11	11
20752	20	6	8	8
20752	20	6	0	0
20752	20	6	1	1
