# Supplementary material for: The Leuven Embedded Figures Test (L-EFT): measuring perception, intelligence or executive function?
Source: PeerJ. 2018 Mar 26;6:e4524. doi: 10.7717/peerj.4524 (PMC5875396; doi:10.7717/peerj.4524)
Supplement: Supplemental Information 11 [file peerj-06-4524-s011.zip › Study 3/CorsiResponses/20761_2016_mrt_15_1554_responses.txt]

participant	trial	seq_len	expected_resp	given_resp
20761	1	4	10	10
20761	1	4	12	12
20761	1	4	3	3
20761	1	4	0	0
20761	2	4	3	3
20761	2	4	1	1
20761	2	4	0	0
20761	2	4	14	14
20761	3	5	1	1
20761	3	5	0	0
20761	3	5	14	14
20761	3	5	8	10
20761	3	5	13	8
20761	4	4	3	3
20761	4	4	1	1
20761	4	4	13	13
20761	4	4	6	6
20761	5	4	1	1
20761	5	4	6	6
20761	5	4	11	11
20761	5	4	3	3
20761	6	5	7	7
20761	6	5	15	15
20761	6	5	3	3
20761	6	5	1	1
20761	6	5	14	14
20761	7	5	6	9
20761	7	5	9	6
20761	7	5	5	5
20761	7	5	13	14
20761	7	5	10	13
20761	8	5	14	14
20761	8	5	7	7
20761	8	5	4	4
20761	8	5	9	9
20761	8	5	5	5
20761	9	5	11	11
20761	9	5	14	14
20761	9	5	5	5
20761	9	5	9	9
20761	9	5	3	3
20761	10	6	8	8
20761	10	6	12	12
20761	10	6	1	1
20761	10	6	15	15
20761	10	6	9	9
20761	10	6	13	13
20761	11	6	9	9
20761	11	6	13	13
20761	11	6	2	2
20761	11	6	5	5
20761	11	6	8	8
20761	11	6	11	15
20761	12	6	12	12
20761	12	6	1	1
20761	12	6	3	3
20761	12	6	9	9
20761	12	6	10	10
20761	12	6	4	4
20761	13	6	2	2
20761	13	6	5	5
20761	13	6	12	12
20761	13	6	6	6
20761	13	6	7	7
20761	13	6	4	4
20761	14	7	3	3
20761	14	7	13	13
20761	14	7	11	11
20761	14	7	8	8
20761	14	7	4	4
20761	14	7	15	15
20761	14	7	10	10
20761	15	7	13	13
20761	15	7	15	15
20761	15	7	12	12
20761	15	7	3	3
20761	15	7	5	5
20761	15	7	10	14
20761	15	7	14	10
20761	16	7	5	5
20761	16	7	11	11
20761	16	7	0	13
20761	16	7	13	0
20761	16	7	2	2
20761	16	7	4	4
20761	16	7	9	8
20761	17	6	7	7
20761	17	6	8	8
20761	17	6	15	15
20761	17	6	14	14
20761	17	6	13	13
20761	17	6	3	3
20761	18	6	0	0
20761	18	6	6	6
20761	18	6	4	4
20761	18	6	12	12
20761	18	6	15	15
20761	18	6	11	11
20761	19	7	5	5
20761	19	7	0	0
20761	19	7	13	13
20761	19	7	9	9
20761	19	7	1	1
20761	19	7	2	2
20761	19	7	3	3
20761	20	7	8	4
20761	20	7	0	0
20761	20	7	14	14
20761	20	7	1	8
20761	20	7	12	12
20761	20	7	4	4
20761	20	7	3	2
