# Supplementary material for: The Leuven Embedded Figures Test (L-EFT): measuring perception, intelligence or executive function?
Source: PeerJ. 2018 Mar 26;6:e4524. doi: 10.7717/peerj.4524 (PMC5875396; doi:10.7717/peerj.4524)
Supplement: Supplemental Information 11 [file peerj-06-4524-s011.zip › Study 3/CorsiResponses/20767_2016_mrt_15_1554_responses.txt]

participant	trial	seq_len	expected_resp	given_resp
20767	1	4	8	8
20767	1	4	7	7
20767	1	4	2	1
20767	1	4	4	4
20767	2	3	8	8
20767	2	3	6	6
20767	2	3	10	10
20767	3	3	1	1
20767	3	3	3	3
20767	3	3	14	14
20767	4	4	11	11
20767	4	4	9	9
20767	4	4	1	1
20767	4	4	8	8
20767	5	4	11	11
20767	5	4	3	3
20767	5	4	6	6
20767	5	4	14	14
20767	6	5	7	7
20767	6	5	4	4
20767	6	5	12	12
20767	6	5	13	13
20767	6	5	5	5
20767	7	5	6	6
20767	7	5	13	13
20767	7	5	3	3
20767	7	5	15	15
20767	7	5	4	4
20767	8	6	7	7
20767	8	6	12	8
20767	8	6	15	15
20767	8	6	14	14
20767	8	6	2	2
20767	8	6	13	13
20767	9	5	7	3
20767	9	5	3	7
20767	9	5	5	5
20767	9	5	14	14
20767	9	5	6	6
20767	10	4	0	0
20767	10	4	3	3
20767	10	4	14	14
20767	10	4	7	7
20767	11	4	13	13
20767	11	4	6	6
20767	11	4	10	10
20767	11	4	0	0
20767	12	5	12	12
20767	12	5	1	1
20767	12	5	3	3
20767	12	5	0	0
20767	12	5	8	8
20767	13	5	11	11
20767	13	5	10	10
20767	13	5	8	8
20767	13	5	0	0
20767	13	5	5	5
20767	14	6	15	15
20767	14	6	12	12
20767	14	6	0	0
20767	14	6	14	14
20767	14	6	6	8
20767	14	6	4	6
20767	15	5	10	10
20767	15	5	0	0
20767	15	5	2	3
20767	15	5	3	2
20767	15	5	1	1
20767	16	4	12	12
20767	16	4	4	4
20767	16	4	3	3
20767	16	4	14	14
20767	17	4	12	12
20767	17	4	15	15
20767	17	4	4	4
20767	17	4	13	13
20767	18	5	15	15
20767	18	5	14	14
20767	18	5	11	11
20767	18	5	9	9
20767	18	5	8	8
20767	19	5	1	1
20767	19	5	8	8
20767	19	5	0	0
20767	19	5	15	15
20767	19	5	3	3
20767	20	6	5	5
20767	20	6	0	0
20767	20	6	8	8
20767	20	6	13	13
20767	20	6	14	14
20767	20	6	1	1
