# Supplementary material for: The Leuven Embedded Figures Test (L-EFT): measuring perception, intelligence or executive function?
Source: PeerJ. 2018 Mar 26;6:e4524. doi: 10.7717/peerj.4524 (PMC5875396; doi:10.7717/peerj.4524)
Supplement: Supplemental Information 11 [file peerj-06-4524-s011.zip › Study 3/CorsiResponses/20770_2016_mrt_14_1540_responses.txt]

participant	trial	seq_len	expected_resp	given_resp
20770	1	4	5	5
20770	1	4	4	4
20770	1	4	13	13
20770	1	4	6	6
20770	2	4	8	8
20770	2	4	4	4
20770	2	4	12	12
20770	2	4	10	10
20770	3	5	6	6
20770	3	5	8	8
20770	3	5	2	2
20770	3	5	9	9
20770	3	5	3	3
20770	4	5	14	14
20770	4	5	9	9
20770	4	5	7	7
20770	4	5	3	3
20770	4	5	11	11
20770	5	6	12	12
20770	5	6	7	7
20770	5	6	1	1
20770	5	6	14	14
20770	5	6	15	15
20770	5	6	2	2
20770	6	6	10	10
20770	6	6	4	4
20770	6	6	14	8
20770	6	6	8	14
20770	6	6	13	13
20770	6	6	12	12
20770	7	6	15	15
20770	7	6	12	12
20770	7	6	2	2
20770	7	6	0	0
20770	7	6	7	7
20770	7	6	6	6
20770	8	6	1	1
20770	8	6	0	0
20770	8	6	13	13
20770	8	6	11	11
20770	8	6	7	7
20770	8	6	12	12
20770	9	7	6	6
20770	9	7	15	15
20770	9	7	2	2
20770	9	7	5	5
20770	9	7	9	9
20770	9	7	0	0
20770	9	7	12	12
20770	10	7	4	4
20770	10	7	5	5
20770	10	7	1	1
20770	10	7	12	12
20770	10	7	6	6
20770	10	7	13	13
20770	10	7	2	2
20770	11	8	1	1
20770	11	8	8	8
20770	11	8	6	6
20770	11	8	10	10
20770	11	8	5	5
20770	11	8	14	15
20770	11	8	15	4
20770	11	8	4	14
20770	12	7	4	4
20770	12	7	13	13
20770	12	7	8	8
20770	12	7	14	14
20770	12	7	7	7
20770	12	7	5	5
20770	12	7	9	9
20770	13	7	0	0
20770	13	7	9	9
20770	13	7	11	11
20770	13	7	14	14
20770	13	7	8	8
20770	13	7	2	2
20770	13	7	3	3
20770	14	8	3	3
20770	14	8	13	13
20770	14	8	14	14
20770	14	8	7	7
20770	14	8	15	15
20770	14	8	9	9
20770	14	8	12	12
20770	14	8	1	1
20770	15	8	0	0
20770	15	8	3	3
20770	15	8	14	14
20770	15	8	12	12
20770	15	8	13	13
20770	15	8	1	1
20770	15	8	5	5
20770	15	8	9	9
20770	16	9	7	7
20770	16	9	13	13
20770	16	9	11	11
20770	16	9	9	9
20770	16	9	12	12
20770	16	9	2	2
20770	16	9	10	14
20770	16	9	14	0
20770	16	9	0	10
20770	17	8	14	14
20770	17	8	11	11
20770	17	8	7	7
20770	17	8	2	2
20770	17	8	1	1
20770	17	8	10	10
20770	17	8	15	15
20770	17	8	13	13
20770	18	8	15	15
20770	18	8	12	12
20770	18	8	6	6
20770	18	8	14	14
20770	18	8	0	0
20770	18	8	1	1
20770	18	8	4	4
20770	18	8	11	11
20770	19	9	8	8
20770	19	9	5	5
20770	19	9	3	3
20770	19	9	7	7
20770	19	9	1	1
20770	19	9	9	9
20770	19	9	15	15
20770	19	9	12	12
20770	19	9	14	10
20770	20	8	6	6
20770	20	8	14	14
20770	20	8	8	8
20770	20	8	0	0
20770	20	8	7	7
20770	20	8	1	1
20770	20	8	2	4
20770	20	8	4	2
