# Supplementary material for: The Leuven Embedded Figures Test (L-EFT): measuring perception, intelligence or executive function?
Source: PeerJ. 2018 Mar 26;6:e4524. doi: 10.7717/peerj.4524 (PMC5875396; doi:10.7717/peerj.4524)
Supplement: Supplemental Information 11 [file peerj-06-4524-s011.zip › Study 3/CorsiResponses/20782_2016_mrt_15_1053_responses.txt]

participant	trial	seq_len	expected_resp	given_resp
20782	1	4	5	5
20782	1	4	6	6
20782	1	4	0	0
20782	1	4	9	9
20782	2	4	13	13
20782	2	4	2	2
20782	2	4	4	4
20782	2	4	15	15
20782	3	5	9	9
20782	3	5	5	5
20782	3	5	7	7
20782	3	5	6	6
20782	3	5	1	1
20782	4	5	5	5
20782	4	5	2	1
20782	4	5	7	2
20782	4	5	11	7
20782	4	5	3	11
20782	5	5	9	9
20782	5	5	8	8
20782	5	5	6	6
20782	5	5	0	0
20782	5	5	12	12
20782	6	5	7	7
20782	6	5	0	0
20782	6	5	5	5
20782	6	5	14	14
20782	6	5	13	13
20782	7	6	3	3
20782	7	6	0	0
20782	7	6	9	9
20782	7	6	7	7
20782	7	6	11	11
20782	7	6	5	5
20782	8	6	9	9
20782	8	6	5	5
20782	8	6	11	11
20782	8	6	0	0
20782	8	6	2	1
20782	8	6	1	2
20782	9	6	5	9
20782	9	6	9	5
20782	9	6	2	3
20782	9	6	3	2
20782	9	6	1	1
20782	9	6	4	4
20782	10	5	1	1
20782	10	5	0	0
20782	10	5	8	8
20782	10	5	15	15
20782	10	5	6	6
20782	11	5	9	9
20782	11	5	15	15
20782	11	5	12	12
20782	11	5	6	6
20782	11	5	4	4
20782	12	6	8	8
20782	12	6	13	13
20782	12	6	11	11
20782	12	6	10	10
20782	12	6	4	4
20782	12	6	14	14
20782	13	6	6	6
20782	13	6	13	13
20782	13	6	7	7
20782	13	6	15	15
20782	13	6	11	11
20782	13	6	2	2
20782	14	7	13	13
20782	14	7	9	9
20782	14	7	8	8
20782	14	7	15	15
20782	14	7	4	4
20782	14	7	11	11
20782	14	7	10	10
20782	15	7	2	2
20782	15	7	14	14
20782	15	7	8	4
20782	15	7	7	7
20782	15	7	1	1
20782	15	7	9	5
20782	15	7	4	4
20782	16	7	14	14
20782	16	7	6	6
20782	16	7	3	3
20782	16	7	11	11
20782	16	7	13	13
20782	16	7	0	4
20782	16	7	7	7
20782	17	6	10	10
20782	17	6	15	15
20782	17	6	0	0
20782	17	6	11	11
20782	17	6	12	12
20782	17	6	6	6
20782	18	6	1	1
20782	18	6	0	0
20782	18	6	9	14
20782	18	6	14	11
20782	18	6	13	6
20782	18	6	11	10
20782	19	6	15	10
20782	19	6	10	15
20782	19	6	13	13
20782	19	6	14	14
20782	19	6	5	5
20782	19	6	12	12
20782	20	5	10	10
20782	20	5	5	5
20782	20	5	3	3
20782	20	5	4	4
20782	20	5	12	12
