# Supplementary material for: The Leuven Embedded Figures Test (L-EFT): measuring perception, intelligence or executive function?
Source: PeerJ. 2018 Mar 26;6:e4524. doi: 10.7717/peerj.4524 (PMC5875396; doi:10.7717/peerj.4524)
Supplement: Supplemental Information 11 [file peerj-06-4524-s011.zip › Study 3/CorsiResponses/20788_2016_mrt_16_0949_responses.txt]

participant	trial	seq_len	expected_resp	given_resp
20788	1	4	7	7
20788	1	4	13	13
20788	1	4	5	5
20788	1	4	15	15
20788	2	4	11	11
20788	2	4	10	10
20788	2	4	15	15
20788	2	4	14	14
20788	3	5	12	12
20788	3	5	11	11
20788	3	5	0	0
20788	3	5	10	4
20788	3	5	4	13
20788	4	4	6	6
20788	4	4	14	14
20788	4	4	7	7
20788	4	4	8	8
20788	5	4	12	12
20788	5	4	14	14
20788	5	4	9	9
20788	5	4	2	2
20788	6	5	3	3
20788	6	5	14	14
20788	6	5	4	4
20788	6	5	12	12
20788	6	5	11	11
20788	7	5	14	14
20788	7	5	12	8
20788	7	5	2	2
20788	7	5	11	11
20788	7	5	4	4
20788	8	5	12	12
20788	8	5	14	14
20788	8	5	1	1
20788	8	5	4	4
20788	8	5	7	7
20788	9	5	3	3
20788	9	5	15	15
20788	9	5	14	14
20788	9	5	6	6
20788	9	5	11	11
20788	10	6	14	12
20788	10	6	12	15
20788	10	6	15	14
20788	10	6	7	7
20788	10	6	9	9
20788	10	6	1	1
20788	11	5	8	8
20788	11	5	1	1
20788	11	5	12	12
20788	11	5	7	7
20788	11	5	11	15
20788	12	4	8	8
20788	12	4	11	11
20788	12	4	15	15
20788	12	4	5	5
20788	13	4	9	9
20788	13	4	6	6
20788	13	4	1	1
20788	13	4	13	13
20788	14	5	6	6
20788	14	5	10	10
20788	14	5	1	1
20788	14	5	5	5
20788	14	5	3	3
20788	15	5	8	8
20788	15	5	2	2
20788	15	5	6	6
20788	15	5	4	4
20788	15	5	9	9
20788	16	6	9	9
20788	16	6	10	2
20788	16	6	2	10
20788	16	6	8	8
20788	16	6	0	0
20788	16	6	1	1
20788	17	5	5	5
20788	17	5	9	9
20788	17	5	8	8
20788	17	5	15	15
20788	17	5	14	13
20788	18	4	5	5
20788	18	4	9	9
20788	18	4	10	10
20788	18	4	0	0
20788	19	4	10	10
20788	19	4	15	15
20788	19	4	1	1
20788	19	4	12	12
20788	20	5	1	1
20788	20	5	10	10
20788	20	5	14	14
20788	20	5	11	11
20788	20	5	9	9
