# Supplementary material for: The Leuven Embedded Figures Test (L-EFT): measuring perception, intelligence or executive function?
Source: PeerJ. 2018 Mar 26;6:e4524. doi: 10.7717/peerj.4524 (PMC5875396; doi:10.7717/peerj.4524)
Supplement: Supplemental Information 11 [file peerj-06-4524-s011.zip › Study 3/CorsiResponses/20791_2016_mrt_14_1220_responses.txt]

participant	trial	seq_len	expected_resp	given_resp
20791	1	4	4	4
20791	1	4	13	13
20791	1	4	14	14
20791	1	4	15	15
20791	2	4	14	14
20791	2	4	3	3
20791	2	4	11	11
20791	2	4	8	8
20791	3	5	5	5
20791	3	5	1	1
20791	3	5	11	11
20791	3	5	4	4
20791	3	5	12	12
20791	4	5	4	4
20791	4	5	10	10
20791	4	5	8	8
20791	4	5	2	2
20791	4	5	14	14
20791	5	6	15	15
20791	5	6	4	4
20791	5	6	10	10
20791	5	6	9	9
20791	5	6	14	14
20791	5	6	2	2
20791	6	6	10	10
20791	6	6	1	1
20791	6	6	12	12
20791	6	6	7	7
20791	6	6	4	4
20791	6	6	13	13
20791	7	7	6	6
20791	7	7	11	11
20791	7	7	5	13
20791	7	7	13	5
20791	7	7	2	2
20791	7	7	9	4
20791	7	7	4	8
20791	8	6	7	7
20791	8	6	0	0
20791	8	6	5	5
20791	8	6	3	3
20791	8	6	1	1
20791	8	6	10	10
20791	9	6	15	15
20791	9	6	14	14
20791	9	6	12	12
20791	9	6	6	6
20791	9	6	0	0
20791	9	6	2	2
20791	10	7	5	5
20791	10	7	8	8
20791	10	7	3	9
20791	10	7	9	3
20791	10	7	7	7
20791	10	7	6	6
20791	10	7	12	12
20791	11	6	12	12
20791	11	6	5	5
20791	11	6	10	10
20791	11	6	1	1
20791	11	6	13	13
20791	11	6	7	7
20791	12	6	0	0
20791	12	6	8	8
20791	12	6	2	10
20791	12	6	10	2
20791	12	6	3	3
20791	12	6	14	14
20791	13	6	2	2
20791	13	6	9	9
20791	13	6	0	0
20791	13	6	3	3
20791	13	6	14	14
20791	13	6	13	13
20791	14	6	8	8
20791	14	6	14	14
20791	14	6	2	2
20791	14	6	7	7
20791	14	6	0	0
20791	14	6	6	6
20791	15	7	7	7
20791	15	7	9	9
20791	15	7	0	0
20791	15	7	5	5
20791	15	7	3	3
20791	15	7	11	11
20791	15	7	4	4
20791	16	7	2	2
20791	16	7	3	3
20791	16	7	11	11
20791	16	7	5	1
20791	16	7	1	5
20791	16	7	15	15
20791	16	7	6	6
20791	17	7	2	2
20791	17	7	11	11
20791	17	7	8	8
20791	17	7	15	15
20791	17	7	6	6
20791	17	7	1	1
20791	17	7	4	4
20791	18	7	4	4
20791	18	7	0	0
20791	18	7	12	12
20791	18	7	7	7
20791	18	7	6	6
20791	18	7	2	2
20791	18	7	13	14
20791	19	7	15	15
20791	19	7	0	0
20791	19	7	10	10
20791	19	7	1	1
20791	19	7	4	8
20791	19	7	5	5
20791	19	7	14	14
20791	20	6	4	4
20791	20	6	0	0
20791	20	6	8	8
20791	20	6	6	6
20791	20	6	3	3
20791	20	6	12	12
