# Supplementary material for: The Leuven Embedded Figures Test (L-EFT): measuring perception, intelligence or executive function?
Source: PeerJ. 2018 Mar 26;6:e4524. doi: 10.7717/peerj.4524 (PMC5875396; doi:10.7717/peerj.4524)
Supplement: Supplemental Information 11 [file peerj-06-4524-s011.zip › Study 3/CorsiResponses/20794_2016_mrt_15_1445_responses.txt]

participant	trial	seq_len	expected_resp	given_resp
20794	1	4	10	10
20794	1	4	13	13
20794	1	4	11	11
20794	1	4	14	14
20794	2	4	10	10
20794	2	4	0	0
20794	2	4	6	6
20794	2	4	1	1
20794	3	5	12	12
20794	3	5	5	5
20794	3	5	15	15
20794	3	5	14	14
20794	3	5	4	4
20794	4	5	13	13
20794	4	5	12	12
20794	4	5	14	14
20794	4	5	2	2
20794	4	5	5	5
20794	5	6	3	3
20794	5	6	10	10
20794	5	6	4	4
20794	5	6	13	13
20794	5	6	14	14
20794	5	6	12	12
20794	6	6	6	6
20794	6	6	2	2
20794	6	6	14	14
20794	6	6	1	1
20794	6	6	8	8
20794	6	6	7	7
20794	7	7	14	14
20794	7	7	1	1
20794	7	7	3	3
20794	7	7	7	7
20794	7	7	11	13
20794	7	7	13	9
20794	7	7	9	10
20794	8	6	1	1
20794	8	6	8	8
20794	8	6	3	3
20794	8	6	11	11
20794	8	6	14	14
20794	8	6	9	5
20794	9	5	15	2
20794	9	5	2	15
20794	9	5	11	11
20794	9	5	5	5
20794	9	5	8	8
20794	10	4	3	3
20794	10	4	11	11
20794	10	4	13	13
20794	10	4	15	15
20794	11	4	14	14
20794	11	4	3	3
20794	11	4	15	15
20794	11	4	11	11
20794	12	5	11	11
20794	12	5	13	13
20794	12	5	6	6
20794	12	5	9	9
20794	12	5	3	3
20794	13	5	8	8
20794	13	5	11	11
20794	13	5	4	4
20794	13	5	5	5
20794	13	5	14	13
20794	14	5	5	5
20794	14	5	10	10
20794	14	5	15	15
20794	14	5	14	14
20794	14	5	6	6
20794	15	5	15	15
20794	15	5	9	9
20794	15	5	6	6
20794	15	5	14	14
20794	15	5	1	1
20794	16	6	2	2
20794	16	6	3	3
20794	16	6	7	15
20794	16	6	15	12
20794	16	6	12	8
20794	16	6	9	9
20794	17	5	7	7
20794	17	5	14	14
20794	17	5	4	4
20794	17	5	13	13
20794	17	5	9	9
20794	18	5	8	8
20794	18	5	9	9
20794	18	5	3	3
20794	18	5	15	15
20794	18	5	6	6
20794	19	6	2	2
20794	19	6	15	15
20794	19	6	14	14
20794	19	6	11	11
20794	19	6	8	8
20794	19	6	1	1
20794	20	6	2	2
20794	20	6	14	14
20794	20	6	1	1
20794	20	6	11	11
20794	20	6	6	6
20794	20	6	7	7
