# Supplementary material for: The Leuven Embedded Figures Test (L-EFT): measuring perception, intelligence or executive function?
Source: PeerJ. 2018 Mar 26;6:e4524. doi: 10.7717/peerj.4524 (PMC5875396; doi:10.7717/peerj.4524)
Supplement: Supplemental Information 11 [file peerj-06-4524-s011.zip › Study 3/CorsiResponses/20803_2016_mrt_15_1445_responses.txt]

participant	trial	seq_len	expected_resp	given_resp
20803	1	4	3	3
20803	1	4	4	4
20803	1	4	0	0
20803	1	4	6	6
20803	2	4	8	8
20803	2	4	10	10
20803	2	4	2	2
20803	2	4	12	12
20803	3	5	15	15
20803	3	5	1	6
20803	3	5	6	1
20803	3	5	8	8
20803	3	5	3	3
20803	4	4	13	13
20803	4	4	1	1
20803	4	4	4	4
20803	4	4	8	8
20803	5	4	13	13
20803	5	4	15	15
20803	5	4	3	3
20803	5	4	0	4
20803	6	4	6	6
20803	6	4	11	11
20803	6	4	2	2
20803	6	4	10	10
20803	7	4	15	7
20803	7	4	7	15
20803	7	4	4	4
20803	7	4	3	3
20803	8	4	0	0
20803	8	4	12	12
20803	8	4	4	4
20803	8	4	13	13
20803	9	4	7	7
20803	9	4	11	11
20803	9	4	8	8
20803	9	4	10	10
20803	10	5	12	3
20803	10	5	3	12
20803	10	5	14	14
20803	10	5	15	15
20803	10	5	5	5
20803	11	4	10	10
20803	11	4	14	14
20803	11	4	0	0
20803	11	4	11	11
20803	12	4	6	6
20803	12	4	8	8
20803	12	4	7	7
20803	12	4	14	14
20803	13	5	13	13
20803	13	5	6	6
20803	13	5	9	9
20803	13	5	11	11
20803	13	5	7	7
20803	14	5	14	14
20803	14	5	13	13
20803	14	5	11	11
20803	14	5	9	9
20803	14	5	10	10
20803	15	6	15	15
20803	15	6	12	12
20803	15	6	13	13
20803	15	6	3	3
20803	15	6	7	9
20803	15	6	9	11
20803	16	5	9	9
20803	16	5	2	2
20803	16	5	8	8
20803	16	5	14	14
20803	16	5	5	5
20803	17	5	4	4
20803	17	5	7	7
20803	17	5	15	15
20803	17	5	8	8
20803	17	5	11	11
20803	18	6	8	8
20803	18	6	4	4
20803	18	6	1	1
20803	18	6	11	2
20803	18	6	6	11
20803	18	6	12	5
20803	19	5	4	4
20803	19	5	11	11
20803	19	5	0	0
20803	19	5	12	12
20803	19	5	10	9
20803	20	4	8	8
20803	20	4	13	13
20803	20	4	14	14
20803	20	4	2	2
