# Supplementary material for: The Leuven Embedded Figures Test (L-EFT): measuring perception, intelligence or executive function?
Source: PeerJ. 2018 Mar 26;6:e4524. doi: 10.7717/peerj.4524 (PMC5875396; doi:10.7717/peerj.4524)
Supplement: Supplemental Information 11 [file peerj-06-4524-s011.zip › Study 3/CorsiResponses/20809_2016_mrt_16_0949_responses.txt]

participant	trial	seq_len	expected_resp	given_resp
20809	1	4	7	7
20809	1	4	14	14
20809	1	4	10	10
20809	1	4	5	5
20809	2	4	15	15
20809	2	4	9	9
20809	2	4	6	6
20809	2	4	2	2
20809	3	5	7	7
20809	3	5	13	13
20809	3	5	5	5
20809	3	5	12	12
20809	3	5	10	6
20809	4	4	6	6
20809	4	4	9	9
20809	4	4	10	10
20809	4	4	15	15
20809	5	4	2	2
20809	5	4	5	5
20809	5	4	10	10
20809	5	4	3	3
20809	6	5	10	10
20809	6	5	12	12
20809	6	5	9	9
20809	6	5	7	3
20809	6	5	3	3
20809	7	4	10	10
20809	7	4	13	13
20809	7	4	4	4
20809	7	4	15	15
20809	8	4	14	14
20809	8	4	2	2
20809	8	4	10	10
20809	8	4	0	0
20809	9	5	0	0
20809	9	5	14	14
20809	9	5	2	2
20809	9	5	1	1
20809	9	5	15	15
20809	10	5	15	15
20809	10	5	10	10
20809	10	5	14	14
20809	10	5	5	5
20809	10	5	9	9
20809	11	6	4	4
20809	11	6	7	7
20809	11	6	15	15
20809	11	6	11	11
20809	11	6	13	13
20809	11	6	1	1
20809	12	6	5	5
20809	12	6	10	10
20809	12	6	12	12
20809	12	6	14	14
20809	12	6	9	10
20809	12	6	13	8
20809	13	6	4	4
20809	13	6	2	2
20809	13	6	5	5
20809	13	6	15	15
20809	13	6	7	7
20809	13	6	13	9
20809	14	5	1	1
20809	14	5	10	10
20809	14	5	6	6
20809	14	5	7	15
20809	14	5	15	7
20809	15	4	5	5
20809	15	4	2	1
20809	15	4	11	11
20809	15	4	8	4
20809	16	3	8	8
20809	16	3	2	2
20809	16	3	14	14
20809	17	3	2	2
20809	17	3	10	10
20809	17	3	0	0
20809	18	4	0	0
20809	18	4	4	4
20809	18	4	7	7
20809	18	4	11	11
20809	19	4	14	15
20809	19	4	3	3
20809	19	4	1	1
20809	19	4	8	8
20809	20	4	15	15
20809	20	4	4	4
20809	20	4	6	6
20809	20	4	13	13
