# Supplementary material for: The Leuven Embedded Figures Test (L-EFT): measuring perception, intelligence or executive function?
Source: PeerJ. 2018 Mar 26;6:e4524. doi: 10.7717/peerj.4524 (PMC5875396; doi:10.7717/peerj.4524)
Supplement: Supplemental Information 11 [file peerj-06-4524-s011.zip › Study 3/CorsiResponses/20812_2016_mrt_15_1338_responses.txt]

participant	trial	seq_len	expected_resp	given_resp
20812	1	2	0	4
20812	1	2	2	6
20812	2	2	3	7
20812	2	2	11	15
20812	3	2	8	9
20812	3	2	5	4
20812	4	2	4	4
20812	4	2	7	5
20812	5	2	15	11
20812	5	2	7	3
20812	6	2	12	12
20812	6	2	15	15
20812	7	2	11	11
20812	7	2	5	5
20812	8	3	14	14
20812	8	3	6	6
20812	8	3	11	11
20812	9	3	3	3
20812	9	3	6	6
20812	9	3	7	7
20812	10	4	15	15
20812	10	4	13	13
20812	10	4	1	1
20812	10	4	5	5
20812	11	4	10	10
20812	11	4	9	9
20812	11	4	2	2
20812	11	4	1	1
20812	12	5	0	0
20812	12	5	13	13
20812	12	5	6	6
20812	12	5	2	2
20812	12	5	4	4
20812	13	5	15	15
20812	13	5	5	5
20812	13	5	3	3
20812	13	5	10	10
20812	13	5	0	0
20812	14	6	0	0
20812	14	6	2	2
20812	14	6	10	10
20812	14	6	13	13
20812	14	6	3	3
20812	14	6	12	12
20812	15	6	3	3
20812	15	6	7	7
20812	15	6	4	4
20812	15	6	8	8
20812	15	6	13	13
20812	15	6	11	11
20812	16	7	8	8
20812	16	7	7	7
20812	16	7	5	5
20812	16	7	9	13
20812	16	7	14	9
20812	16	7	10	11
20812	16	7	11	4
20812	17	6	12	12
20812	17	6	8	8
20812	17	6	15	11
20812	17	6	7	7
20812	17	6	11	15
20812	17	6	4	4
20812	18	5	2	2
20812	18	5	8	8
20812	18	5	11	11
20812	18	5	1	1
20812	18	5	13	13
20812	19	5	12	12
20812	19	5	14	14
20812	19	5	15	15
20812	19	5	3	3
20812	19	5	1	1
20812	20	6	6	6
20812	20	6	13	13
20812	20	6	9	9
20812	20	6	2	2
20812	20	6	11	11
20812	20	6	12	12
