# Supplementary material for: The Leuven Embedded Figures Test (L-EFT): measuring perception, intelligence or executive function?
Source: PeerJ. 2018 Mar 26;6:e4524. doi: 10.7717/peerj.4524 (PMC5875396; doi:10.7717/peerj.4524)
Supplement: Supplemental Information 11 [file peerj-06-4524-s011.zip › Study 3/CorsiResponses/20815_2016_mrt_15_1445_responses.txt]

participant	trial	seq_len	expected_resp	given_resp
20815	1	4	3	3
20815	1	4	2	2
20815	1	4	0	0
20815	1	4	15	15
20815	2	4	10	10
20815	2	4	12	12
20815	2	4	6	6
20815	2	4	14	14
20815	3	5	9	9
20815	3	5	10	10
20815	3	5	13	13
20815	3	5	7	7
20815	3	5	15	15
20815	4	5	5	5
20815	4	5	6	6
20815	4	5	9	9
20815	4	5	8	8
20815	4	5	15	15
20815	5	6	0	0
20815	5	6	6	6
20815	5	6	7	7
20815	5	6	14	10
20815	5	6	1	2
20815	5	6	11	11
20815	6	5	8	8
20815	6	5	15	15
20815	6	5	2	2
20815	6	5	6	6
20815	6	5	10	10
20815	7	5	5	5
20815	7	5	2	2
20815	7	5	8	8
20815	7	5	1	1
20815	7	5	4	4
20815	8	6	9	9
20815	8	6	12	12
20815	8	6	5	5
20815	8	6	7	7
20815	8	6	10	10
20815	8	6	0	0
20815	9	6	1	1
20815	9	6	15	15
20815	9	6	13	13
20815	9	6	11	11
20815	9	6	3	3
20815	9	6	6	6
20815	10	7	12	12
20815	10	7	7	7
20815	10	7	11	11
20815	10	7	2	2
20815	10	7	1	1
20815	10	7	0	3
20815	10	7	3	0
20815	11	6	0	0
20815	11	6	8	8
20815	11	6	5	5
20815	11	6	1	1
20815	11	6	15	15
20815	11	6	3	3
20815	12	6	11	11
20815	12	6	5	5
20815	12	6	12	12
20815	12	6	4	4
20815	12	6	1	1
20815	12	6	13	13
20815	13	7	12	12
20815	13	7	2	2
20815	13	7	15	15
20815	13	7	7	7
20815	13	7	3	3
20815	13	7	5	6
20815	13	7	0	4
20815	14	6	13	13
20815	14	6	5	5
20815	14	6	14	14
20815	14	6	0	0
20815	14	6	7	7
20815	14	6	15	15
20815	15	6	3	3
20815	15	6	2	2
20815	15	6	9	9
20815	15	6	8	8
20815	15	6	11	11
20815	15	6	0	0
20815	16	7	9	9
20815	16	7	13	13
20815	16	7	5	5
20815	16	7	10	10
20815	16	7	2	2
20815	16	7	11	11
20815	16	7	14	14
20815	17	7	13	13
20815	17	7	8	8
20815	17	7	2	2
20815	17	7	1	1
20815	17	7	11	7
20815	17	7	9	14
20815	17	7	15	15
20815	18	7	8	13
20815	18	7	3	8
20815	18	7	7	7
20815	18	7	2	2
20815	18	7	12	3
20815	18	7	1	11
20815	18	7	10	1
20815	19	6	15	15
20815	19	6	5	5
20815	19	6	12	12
20815	19	6	11	11
20815	19	6	4	4
20815	19	6	9	9
20815	20	6	13	8
20815	20	6	8	13
20815	20	6	1	1
20815	20	6	10	10
20815	20	6	9	9
20815	20	6	5	5
