# Supplementary material for: The Leuven Embedded Figures Test (L-EFT): measuring perception, intelligence or executive function?
Source: PeerJ. 2018 Mar 26;6:e4524. doi: 10.7717/peerj.4524 (PMC5875396; doi:10.7717/peerj.4524)
Supplement: Supplemental Information 11 [file peerj-06-4524-s011.zip › Study 3/CorsiResponses/20818_2016_mrt_16_1307_responses.txt]

participant	trial	seq_len	expected_resp	given_resp
20818	1	4	11	11
20818	1	4	10	10
20818	1	4	2	2
20818	1	4	13	13
20818	2	4	2	2
20818	2	4	6	6
20818	2	4	15	15
20818	2	4	10	10
20818	3	5	7	7
20818	3	5	8	8
20818	3	5	4	4
20818	3	5	12	12
20818	3	5	3	3
20818	4	5	14	14
20818	4	5	11	11
20818	4	5	7	7
20818	4	5	2	2
20818	4	5	15	15
20818	5	6	11	11
20818	5	6	2	2
20818	5	6	3	3
20818	5	6	5	5
20818	5	6	0	0
20818	5	6	14	14
20818	6	6	14	13
20818	6	6	8	7
20818	6	6	7	8
20818	6	6	5	5
20818	6	6	10	10
20818	6	6	3	3
20818	7	6	7	7
20818	7	6	0	5
20818	7	6	5	0
20818	7	6	15	15
20818	7	6	10	10
20818	7	6	4	4
20818	8	5	14	14
20818	8	5	10	10
20818	8	5	4	4
20818	8	5	8	8
20818	8	5	15	15
20818	9	5	14	14
20818	9	5	0	0
20818	9	5	2	2
20818	9	5	4	4
20818	9	5	11	11
20818	10	6	9	9
20818	10	6	12	12
20818	10	6	14	14
20818	10	6	5	5
20818	10	6	13	13
20818	10	6	8	8
20818	11	6	13	8
20818	11	6	8	13
20818	11	6	2	2
20818	11	6	11	8
20818	11	6	14	14
20818	11	6	3	3
20818	12	6	11	11
20818	12	6	14	9
20818	12	6	9	14
20818	12	6	5	5
20818	12	6	13	9
20818	12	6	3	3
20818	13	5	0	0
20818	13	5	6	6
20818	13	5	4	4
20818	13	5	5	5
20818	13	5	12	12
20818	14	5	1	1
20818	14	5	4	4
20818	14	5	12	12
20818	14	5	10	10
20818	14	5	0	0
20818	15	6	6	6
20818	15	6	11	11
20818	15	6	9	9
20818	15	6	0	0
20818	15	6	5	5
20818	15	6	8	8
20818	16	6	2	2
20818	16	6	15	15
20818	16	6	7	7
20818	16	6	1	1
20818	16	6	11	11
20818	16	6	13	13
20818	17	7	5	5
20818	17	7	3	9
20818	17	7	2	3
20818	17	7	9	2
20818	17	7	0	0
20818	17	7	13	7
20818	17	7	7	13
20818	18	6	8	8
20818	18	6	10	10
20818	18	6	2	2
20818	18	6	5	5
20818	18	6	9	9
20818	18	6	4	4
20818	19	6	10	10
20818	19	6	4	4
20818	19	6	7	7
20818	19	6	8	8
20818	19	6	5	2
20818	19	6	3	3
20818	20	6	7	7
20818	20	6	15	15
20818	20	6	2	2
20818	20	6	8	8
20818	20	6	0	4
20818	20	6	4	0
