# Supplementary material for: The Leuven Embedded Figures Test (L-EFT): measuring perception, intelligence or executive function?
Source: PeerJ. 2018 Mar 26;6:e4524. doi: 10.7717/peerj.4524 (PMC5875396; doi:10.7717/peerj.4524)
Supplement: Supplemental Information 11 [file peerj-06-4524-s011.zip › Study 3/CorsiResponses/20821_2016_mrt_16_1307_responses.txt]

participant	trial	seq_len	expected_resp	given_resp
20821	1	4	11	11
20821	1	4	6	6
20821	1	4	3	3
20821	1	4	5	5
20821	2	4	4	4
20821	2	4	12	12
20821	2	4	3	3
20821	2	4	10	10
20821	3	5	4	4
20821	3	5	9	9
20821	3	5	2	2
20821	3	5	8	8
20821	3	5	6	6
20821	4	5	8	8
20821	4	5	3	3
20821	4	5	10	10
20821	4	5	2	1
20821	4	5	4	10
20821	5	5	8	8
20821	5	5	3	3
20821	5	5	10	14
20821	5	5	7	2
20821	5	5	2	7
20821	6	4	14	14
20821	6	4	6	6
20821	6	4	2	2
20821	6	4	11	11
20821	7	4	7	7
20821	7	4	0	0
20821	7	4	11	11
20821	7	4	12	12
20821	8	5	11	11
20821	8	5	12	12
20821	8	5	6	6
20821	8	5	15	15
20821	8	5	10	10
20821	9	5	11	11
20821	9	5	13	13
20821	9	5	4	14
20821	9	5	9	4
20821	9	5	0	0
20821	10	5	10	10
20821	10	5	9	9
20821	10	5	7	7
20821	10	5	2	2
20821	10	5	4	4
20821	11	5	13	13
20821	11	5	12	12
20821	11	5	9	9
20821	11	5	5	5
20821	11	5	15	15
20821	12	6	11	11
20821	12	6	10	10
20821	12	6	13	13
20821	12	6	8	8
20821	12	6	9	9
20821	12	6	5	5
20821	13	6	14	14
20821	13	6	2	2
20821	13	6	7	7
20821	13	6	9	6
20821	13	6	5	9
20821	13	6	4	4
20821	14	6	6	10
20821	14	6	10	6
20821	14	6	4	4
20821	14	6	5	4
20821	14	6	2	5
20821	14	6	13	2
20821	15	5	6	6
20821	15	5	0	1
20821	15	5	1	0
20821	15	5	5	4
20821	15	5	15	15
20821	16	4	12	12
20821	16	4	4	4
20821	16	4	8	9
20821	16	4	9	8
20821	17	3	12	12
20821	17	3	3	3
20821	17	3	8	8
20821	18	3	0	0
20821	18	3	3	3
20821	18	3	8	8
20821	19	4	6	6
20821	19	4	4	4
20821	19	4	8	8
20821	19	4	13	13
20821	20	4	0	0
20821	20	4	2	2
20821	20	4	5	5
20821	20	4	4	4
