# Supplementary material for: The Leuven Embedded Figures Test (L-EFT): measuring perception, intelligence or executive function?
Source: PeerJ. 2018 Mar 26;6:e4524. doi: 10.7717/peerj.4524 (PMC5875396; doi:10.7717/peerj.4524)
Supplement: Supplemental Information 11 [file peerj-06-4524-s011.zip › Study 3/CorsiResponses/20827_2016_mrt_18_1220_responses.txt]

participant	trial	seq_len	expected_resp	given_resp
20827	1	4	12	12
20827	1	4	10	10
20827	1	4	6	6
20827	1	4	9	9
20827	2	4	11	11
20827	2	4	6	6
20827	2	4	14	14
20827	2	4	12	12
20827	3	5	1	1
20827	3	5	3	3
20827	3	5	2	2
20827	3	5	10	6
20827	3	5	0	0
20827	4	4	12	12
20827	4	4	11	11
20827	4	4	8	8
20827	4	4	7	7
20827	5	4	15	15
20827	5	4	2	2
20827	5	4	10	10
20827	5	4	1	1
20827	6	5	13	13
20827	6	5	12	12
20827	6	5	15	15
20827	6	5	2	2
20827	6	5	1	1
20827	7	5	15	15
20827	7	5	5	5
20827	7	5	8	9
20827	7	5	4	4
20827	7	5	14	14
20827	8	5	3	3
20827	8	5	13	13
20827	8	5	4	4
20827	8	5	2	2
20827	8	5	12	12
20827	9	5	7	7
20827	9	5	8	8
20827	9	5	13	13
20827	9	5	10	10
20827	9	5	1	1
20827	10	6	7	7
20827	10	6	10	10
20827	10	6	9	9
20827	10	6	5	4
20827	10	6	0	0
20827	10	6	3	3
20827	11	5	1	1
20827	11	5	3	6
20827	11	5	6	3
20827	11	5	0	0
20827	11	5	13	13
20827	12	4	5	5
20827	12	4	7	7
20827	12	4	10	10
20827	12	4	6	6
20827	13	4	9	9
20827	13	4	8	8
20827	13	4	1	1
20827	13	4	3	3
20827	14	5	10	10
20827	14	5	9	9
20827	14	5	7	7
20827	14	5	11	11
20827	14	5	13	13
20827	15	5	1	1
20827	15	5	0	0
20827	15	5	2	2
20827	15	5	15	15
20827	15	5	9	9
20827	16	6	3	3
20827	16	6	14	6
20827	16	6	8	14
20827	16	6	6	8
20827	16	6	11	11
20827	16	6	12	12
20827	17	5	10	10
20827	17	5	4	4
20827	17	5	13	13
20827	17	5	2	2
20827	17	5	12	12
20827	18	5	7	7
20827	18	5	1	2
20827	18	5	3	3
20827	18	5	0	5
20827	18	5	5	0
20827	19	5	7	7
20827	19	5	4	4
20827	19	5	8	8
20827	19	5	9	9
20827	19	5	14	14
20827	20	5	5	5
20827	20	5	4	4
20827	20	5	12	12
20827	20	5	11	11
20827	20	5	13	13
