# Supplementary material for: The Leuven Embedded Figures Test (L-EFT): measuring perception, intelligence or executive function?
Source: PeerJ. 2018 Mar 26;6:e4524. doi: 10.7717/peerj.4524 (PMC5875396; doi:10.7717/peerj.4524)
Supplement: Supplemental Information 11 [file peerj-06-4524-s011.zip › Study 3/CorsiResponses/20830_2016_mrt_16_1658_responses.txt]

participant	trial	seq_len	expected_resp	given_resp
20830	1	3	1	1
20830	1	3	7	7
20830	1	3	12	12
20830	2	3	7	7
20830	2	3	10	10
20830	2	3	3	3
20830	3	4	10	10
20830	3	4	6	6
20830	3	4	15	15
20830	3	4	4	4
20830	4	4	2	2
20830	4	4	5	5
20830	4	4	6	6
20830	4	4	12	12
20830	5	5	5	4
20830	5	5	4	5
20830	5	5	9	9
20830	5	5	15	15
20830	5	5	14	14
20830	6	4	9	9
20830	6	4	0	0
20830	6	4	3	3
20830	6	4	10	10
20830	7	4	8	8
20830	7	4	13	13
20830	7	4	11	11
20830	7	4	6	6
20830	8	5	2	2
20830	8	5	1	1
20830	8	5	14	14
20830	8	5	5	5
20830	8	5	13	13
20830	9	5	5	5
20830	9	5	15	15
20830	9	5	9	9
20830	9	5	13	13
20830	9	5	4	4
20830	10	6	4	4
20830	10	6	6	6
20830	10	6	13	13
20830	10	6	8	8
20830	10	6	12	12
20830	10	6	7	7
20830	11	6	12	12
20830	11	6	8	8
20830	11	6	9	9
20830	11	6	2	2
20830	11	6	15	15
20830	11	6	14	14
20830	12	7	0	0
20830	12	7	8	8
20830	12	7	4	4
20830	12	7	7	11
20830	12	7	3	3
20830	12	7	11	7
20830	12	7	10	10
20830	13	6	7	7
20830	13	6	15	15
20830	13	6	11	11
20830	13	6	8	8
20830	13	6	0	0
20830	13	6	6	6
20830	14	6	11	7
20830	14	6	0	11
20830	14	6	7	3
20830	14	6	13	0
20830	14	6	1	13
20830	14	6	5	6
20830	15	6	8	8
20830	15	6	15	15
20830	15	6	4	7
20830	15	6	11	4
20830	15	6	12	12
20830	15	6	6	6
20830	16	5	15	15
20830	16	5	1	0
20830	16	5	3	1
20830	16	5	0	3
20830	16	5	9	9
20830	17	4	7	9
20830	17	4	9	7
20830	17	4	6	6
20830	17	4	3	3
20830	18	3	12	12
20830	18	3	4	4
20830	18	3	15	15
20830	19	3	6	6
20830	19	3	10	10
20830	19	3	8	8
20830	20	4	2	2
20830	20	4	6	6
20830	20	4	10	10
20830	20	4	11	11
