# Supplementary material for: The Leuven Embedded Figures Test (L-EFT): measuring perception, intelligence or executive function?
Source: PeerJ. 2018 Mar 26;6:e4524. doi: 10.7717/peerj.4524 (PMC5875396; doi:10.7717/peerj.4524)
Supplement: Supplemental Information 11 [file peerj-06-4524-s011.zip › Study 3/CorsiResponses/20851_2016_mrt_15_0946_responses.txt]

participant	trial	seq_len	expected_resp	given_resp
20851	1	4	11	11
20851	1	4	15	15
20851	1	4	9	9
20851	1	4	6	6
20851	2	4	8	8
20851	2	4	2	2
20851	2	4	13	13
20851	2	4	3	3
20851	3	5	11	11
20851	3	5	5	5
20851	3	5	2	2
20851	3	5	1	1
20851	3	5	12	12
20851	4	5	8	8
20851	4	5	6	6
20851	4	5	3	3
20851	4	5	14	14
20851	4	5	15	15
20851	5	6	2	2
20851	5	6	5	5
20851	5	6	8	8
20851	5	6	11	10
20851	5	6	3	3
20851	5	6	9	9
20851	6	5	11	8
20851	6	5	8	11
20851	6	5	5	5
20851	6	5	1	1
20851	6	5	13	13
20851	7	4	9	9
20851	7	4	3	3
20851	7	4	6	6
20851	7	4	8	8
20851	8	4	13	13
20851	8	4	7	11
20851	8	4	6	6
20851	8	4	8	8
20851	9	4	1	1
20851	9	4	0	0
20851	9	4	10	10
20851	9	4	6	6
20851	10	4	3	3
20851	10	4	12	12
20851	10	4	9	9
20851	10	4	15	15
20851	11	5	2	2
20851	11	5	3	3
20851	11	5	15	15
20851	11	5	9	5
20851	11	5	12	12
20851	12	4	14	14
20851	12	4	5	5
20851	12	4	8	8
20851	12	4	15	15
20851	13	4	3	3
20851	13	4	14	14
20851	13	4	11	11
20851	13	4	15	15
20851	14	5	11	11
20851	14	5	7	7
20851	14	5	15	13
20851	14	5	13	15
20851	14	5	10	10
20851	15	4	3	3
20851	15	4	7	7
20851	15	4	2	2
20851	15	4	9	9
20851	16	4	2	2
20851	16	4	4	4
20851	16	4	13	13
20851	16	4	8	8
20851	17	5	5	5
20851	17	5	2	2
20851	17	5	4	4
20851	17	5	7	7
20851	17	5	13	13
20851	18	5	4	0
20851	18	5	0	7
20851	18	5	7	4
20851	18	5	3	3
20851	18	5	14	14
20851	19	5	1	1
20851	19	5	11	7
20851	19	5	7	11
20851	19	5	5	5
20851	19	5	13	13
20851	20	4	6	6
20851	20	4	15	15
20851	20	4	4	5
20851	20	4	5	4
