# Supplementary material for: The Leuven Embedded Figures Test (L-EFT): measuring perception, intelligence or executive function?
Source: PeerJ. 2018 Mar 26;6:e4524. doi: 10.7717/peerj.4524 (PMC5875396; doi:10.7717/peerj.4524)
Supplement: Supplemental Information 11 [file peerj-06-4524-s011.zip › Study 3/CorsiResponses/20854_2016_mrt_16_1037_responses.txt]

participant	trial	seq_len	expected_resp	given_resp
20854	1	4	11	11
20854	1	4	15	15
20854	1	4	5	5
20854	1	4	6	6
20854	2	4	1	1
20854	2	4	6	6
20854	2	4	9	9
20854	2	4	2	2
20854	3	5	0	0
20854	3	5	13	13
20854	3	5	2	2
20854	3	5	11	11
20854	3	5	6	6
20854	4	5	8	8
20854	4	5	11	11
20854	4	5	10	10
20854	4	5	2	2
20854	4	5	7	7
20854	5	6	12	12
20854	5	6	5	5
20854	5	6	11	11
20854	5	6	4	4
20854	5	6	3	3
20854	5	6	13	13
20854	6	6	10	10
20854	6	6	11	11
20854	6	6	9	9
20854	6	6	7	7
20854	6	6	12	12
20854	6	6	0	0
20854	7	7	13	13
20854	7	7	7	7
20854	7	7	4	4
20854	7	7	14	14
20854	7	7	9	12
20854	7	7	12	9
20854	7	7	8	8
20854	8	6	3	3
20854	8	6	13	13
20854	8	6	8	8
20854	8	6	10	10
20854	8	6	6	6
20854	8	6	5	5
20854	9	6	10	10
20854	9	6	12	12
20854	9	6	6	6
20854	9	6	0	0
20854	9	6	15	15
20854	9	6	13	13
20854	10	7	5	5
20854	10	7	6	6
20854	10	7	13	13
20854	10	7	2	2
20854	10	7	15	15
20854	10	7	4	4
20854	10	7	11	11
20854	11	7	15	14
20854	11	7	6	6
20854	11	7	3	3
20854	11	7	14	15
20854	11	7	9	9
20854	11	7	11	11
20854	11	7	4	4
20854	12	7	4	4
20854	12	7	15	1
20854	12	7	1	15
20854	12	7	5	5
20854	12	7	6	6
20854	12	7	2	2
20854	12	7	7	7
20854	13	6	2	8
20854	13	6	8	2
20854	13	6	6	6
20854	13	6	14	14
20854	13	6	15	15
20854	13	6	1	1
20854	14	5	0	0
20854	14	5	6	13
20854	14	5	13	6
20854	14	5	5	5
20854	14	5	12	12
20854	15	4	8	8
20854	15	4	15	15
20854	15	4	12	12
20854	15	4	5	5
20854	16	4	3	3
20854	16	4	8	8
20854	16	4	5	5
20854	16	4	4	4
20854	17	5	3	3
20854	17	5	13	13
20854	17	5	12	12
20854	17	5	1	1
20854	17	5	2	2
20854	18	5	3	3
20854	18	5	1	1
20854	18	5	15	15
20854	18	5	12	12
20854	18	5	2	2
20854	19	6	14	14
20854	19	6	6	6
20854	19	6	11	11
20854	19	6	2	10
20854	19	6	10	2
20854	19	6	3	3
20854	20	5	3	3
20854	20	5	13	13
20854	20	5	2	2
20854	20	5	0	0
20854	20	5	8	8
