# Supplementary material for: The Leuven Embedded Figures Test (L-EFT): measuring perception, intelligence or executive function?
Source: PeerJ. 2018 Mar 26;6:e4524. doi: 10.7717/peerj.4524 (PMC5875396; doi:10.7717/peerj.4524)
Supplement: Supplemental Information 11 [file peerj-06-4524-s011.zip › Study 3/CorsiResponses/20863_2016_mrt_16_1418_responses.txt]

participant	trial	seq_len	expected_resp	given_resp
20863	1	4	6	6
20863	1	4	9	9
20863	1	4	15	15
20863	1	4	12	12
20863	2	4	13	13
20863	2	4	9	9
20863	2	4	0	0
20863	2	4	12	12
20863	3	5	13	13
20863	3	5	0	0
20863	3	5	6	6
20863	3	5	11	11
20863	3	5	4	4
20863	4	5	8	8
20863	4	5	13	13
20863	4	5	2	2
20863	4	5	4	4
20863	4	5	3	3
20863	5	6	9	9
20863	5	6	5	5
20863	5	6	13	13
20863	5	6	0	0
20863	5	6	12	12
20863	5	6	10	6
20863	6	5	10	10
20863	6	5	11	11
20863	6	5	7	7
20863	6	5	4	4
20863	6	5	6	6
20863	7	5	0	0
20863	7	5	13	13
20863	7	5	8	8
20863	7	5	10	10
20863	7	5	11	11
20863	8	6	1	1
20863	8	6	11	11
20863	8	6	12	12
20863	8	6	5	15
20863	8	6	15	9
20863	8	6	9	15
20863	9	5	8	8
20863	9	5	2	2
20863	9	5	7	7
20863	9	5	11	11
20863	9	5	15	15
20863	10	5	3	3
20863	10	5	4	4
20863	10	5	10	10
20863	10	5	0	0
20863	10	5	5	5
20863	11	6	15	15
20863	11	6	3	3
20863	11	6	13	13
20863	11	6	0	0
20863	11	6	10	10
20863	11	6	4	8
20863	12	5	4	4
20863	12	5	2	2
20863	12	5	10	10
20863	12	5	3	3
20863	12	5	9	9
20863	13	5	7	7
20863	13	5	2	2
20863	13	5	1	1
20863	13	5	11	11
20863	13	5	3	3
20863	14	6	11	11
20863	14	6	13	13
20863	14	6	8	8
20863	14	6	1	1
20863	14	6	14	14
20863	14	6	3	3
20863	15	6	15	15
20863	15	6	9	9
20863	15	6	8	8
20863	15	6	0	0
20863	15	6	2	2
20863	15	6	5	10
20863	16	6	0	0
20863	16	6	9	15
20863	16	6	15	9
20863	16	6	2	2
20863	16	6	10	14
20863	16	6	14	10
20863	17	5	9	9
20863	17	5	13	13
20863	17	5	0	0
20863	17	5	1	1
20863	17	5	12	12
20863	18	5	0	0
20863	18	5	11	11
20863	18	5	14	14
20863	18	5	15	15
20863	18	5	7	7
20863	19	6	3	3
20863	19	6	1	1
20863	19	6	7	7
20863	19	6	10	6
20863	19	6	11	11
20863	19	6	14	14
20863	20	5	9	9
20863	20	5	0	0
20863	20	5	10	10
20863	20	5	15	15
20863	20	5	14	14
