# Supplementary material for: The Leuven Embedded Figures Test (L-EFT): measuring perception, intelligence or executive function?
Source: PeerJ. 2018 Mar 26;6:e4524. doi: 10.7717/peerj.4524 (PMC5875396; doi:10.7717/peerj.4524)
Supplement: Supplemental Information 11 [file peerj-06-4524-s011.zip › Study 3/CorsiResponses/20869_2016_mrt_14_1720_responses.txt]

participant	trial	seq_len	expected_resp	given_resp
20869	1	4	13	13
20869	1	4	11	11
20869	1	4	14	14
20869	1	4	12	12
20869	2	4	7	7
20869	2	4	11	11
20869	2	4	5	5
20869	2	4	1	1
20869	3	5	11	11
20869	3	5	1	1
20869	3	5	10	10
20869	3	5	13	13
20869	3	5	2	2
20869	4	5	6	6
20869	4	5	5	5
20869	4	5	4	4
20869	4	5	10	10
20869	4	5	9	9
20869	5	6	13	13
20869	5	6	14	14
20869	5	6	8	8
20869	5	6	0	0
20869	5	6	4	4
20869	5	6	11	11
20869	6	6	8	8
20869	6	6	10	10
20869	6	6	0	0
20869	6	6	14	14
20869	6	6	13	13
20869	6	6	11	11
20869	7	7	15	15
20869	7	7	2	2
20869	7	7	5	5
20869	7	7	8	8
20869	7	7	7	7
20869	7	7	4	4
20869	7	7	12	12
20869	8	7	13	13
20869	8	7	12	12
20869	8	7	4	4
20869	8	7	3	3
20869	8	7	10	10
20869	8	7	14	9
20869	8	7	1	14
20869	9	7	8	8
20869	9	7	6	6
20869	9	7	9	9
20869	9	7	13	12
20869	9	7	12	13
20869	9	7	10	10
20869	9	7	3	3
20869	10	6	6	6
20869	10	6	13	13
20869	10	6	3	3
20869	10	6	8	9
20869	10	6	12	12
20869	10	6	15	15
20869	11	5	13	13
20869	11	5	14	14
20869	11	5	2	2
20869	11	5	10	10
20869	11	5	7	7
20869	12	5	2	2
20869	12	5	12	12
20869	12	5	5	5
20869	12	5	9	9
20869	12	5	6	6
20869	13	6	10	10
20869	13	6	2	2
20869	13	6	5	5
20869	13	6	11	11
20869	13	6	7	7
20869	13	6	8	8
20869	14	6	1	1
20869	14	6	10	10
20869	14	6	2	2
20869	14	6	3	3
20869	14	6	4	4
20869	14	6	7	7
20869	15	7	13	13
20869	15	7	2	2
20869	15	7	14	14
20869	15	7	8	8
20869	15	7	3	6
20869	15	7	5	3
20869	15	7	4	4
20869	16	6	9	9
20869	16	6	8	8
20869	16	6	13	5
20869	16	6	5	13
20869	16	6	14	14
20869	16	6	0	0
20869	17	5	11	11
20869	17	5	15	15
20869	17	5	9	9
20869	17	5	10	10
20869	17	5	12	12
20869	18	5	12	12
20869	18	5	6	6
20869	18	5	15	15
20869	18	5	14	14
20869	18	5	0	0
20869	19	6	12	12
20869	19	6	5	5
20869	19	6	11	11
20869	19	6	8	8
20869	19	6	15	15
20869	19	6	3	3
20869	20	6	10	12
20869	20	6	12	10
20869	20	6	3	3
20869	20	6	5	5
20869	20	6	0	0
20869	20	6	14	14
