# Supplementary material for: The Leuven Embedded Figures Test (L-EFT): measuring perception, intelligence or executive function?
Source: PeerJ. 2018 Mar 26;6:e4524. doi: 10.7717/peerj.4524 (PMC5875396; doi:10.7717/peerj.4524)
Supplement: Supplemental Information 11 [file peerj-06-4524-s011.zip › Study 3/CorsiResponses/20872_2016_mrt_16_1152_responses.txt]

participant	trial	seq_len	expected_resp	given_resp
20872	1	4	15	15
20872	1	4	6	6
20872	1	4	14	14
20872	1	4	12	12
20872	2	4	10	10
20872	2	4	5	5
20872	2	4	2	2
20872	2	4	4	4
20872	3	5	8	8
20872	3	5	4	4
20872	3	5	11	11
20872	3	5	0	0
20872	3	5	10	10
20872	4	5	2	11
20872	4	5	11	2
20872	4	5	4	4
20872	4	5	14	13
20872	4	5	15	15
20872	5	5	7	7
20872	5	5	4	4
20872	5	5	8	8
20872	5	5	11	11
20872	5	5	6	6
20872	6	5	13	13
20872	6	5	4	4
20872	6	5	3	3
20872	6	5	5	5
20872	6	5	1	1
20872	7	6	3	3
20872	7	6	5	5
20872	7	6	9	9
20872	7	6	6	6
20872	7	6	0	0
20872	7	6	2	2
20872	8	6	3	3
20872	8	6	7	7
20872	8	6	14	10
20872	8	6	10	14
20872	8	6	8	4
20872	8	6	1	2
20872	9	6	4	4
20872	9	6	5	5
20872	9	6	2	2
20872	9	6	7	7
20872	9	6	3	3
20872	9	6	6	6
20872	10	6	5	5
20872	10	6	11	11
20872	10	6	14	14
20872	10	6	12	12
20872	10	6	1	1
20872	10	6	6	6
20872	11	7	12	12
20872	11	7	5	5
20872	11	7	1	1
20872	11	7	15	11
20872	11	7	6	13
20872	11	7	0	0
20872	11	7	13	9
20872	12	6	9	9
20872	12	6	5	5
20872	12	6	10	10
20872	12	6	15	15
20872	12	6	6	6
20872	12	6	1	1
20872	13	6	5	12
20872	13	6	12	5
20872	13	6	10	13
20872	13	6	11	10
20872	13	6	13	11
20872	13	6	8	8
20872	14	6	5	5
20872	14	6	9	9
20872	14	6	10	10
20872	14	6	13	13
20872	14	6	7	7
20872	14	6	14	14
20872	15	6	3	3
20872	15	6	9	9
20872	15	6	11	11
20872	15	6	12	12
20872	15	6	13	13
20872	15	6	7	7
20872	16	7	3	3
20872	16	7	5	9
20872	16	7	0	0
20872	16	7	9	1
20872	16	7	1	6
20872	16	7	14	12
20872	16	7	12	12
20872	17	6	14	14
20872	17	6	6	6
20872	17	6	4	4
20872	17	6	13	13
20872	17	6	3	3
20872	17	6	12	12
20872	18	6	9	6
20872	18	6	15	13
20872	18	6	13	15
20872	18	6	7	7
20872	18	6	6	9
20872	18	6	14	14
20872	19	6	0	0
20872	19	6	13	13
20872	19	6	6	6
20872	19	6	9	9
20872	19	6	15	15
20872	19	6	8	8
20872	20	6	13	13
20872	20	6	15	15
20872	20	6	10	10
20872	20	6	0	0
20872	20	6	4	4
20872	20	6	11	11
