# Supplementary material for: The Leuven Embedded Figures Test (L-EFT): measuring perception, intelligence or executive function?
Source: PeerJ. 2018 Mar 26;6:e4524. doi: 10.7717/peerj.4524 (PMC5875396; doi:10.7717/peerj.4524)
Supplement: Supplemental Information 11 [file peerj-06-4524-s011.zip › Study 3/CorsiResponses/20875_2016_mrt_15_1445_responses.txt]

participant	trial	seq_len	expected_resp	given_resp
20875	1	4	0	0
20875	1	4	4	4
20875	1	4	10	10
20875	1	4	15	15
20875	2	4	0	0
20875	2	4	15	15
20875	2	4	1	1
20875	2	4	5	5
20875	3	5	11	11
20875	3	5	14	14
20875	3	5	15	15
20875	3	5	7	7
20875	3	5	8	8
20875	4	5	1	1
20875	4	5	13	13
20875	4	5	4	4
20875	4	5	15	14
20875	4	5	2	15
20875	5	5	0	0
20875	5	5	15	15
20875	5	5	12	12
20875	5	5	7	7
20875	5	5	1	1
20875	6	5	14	14
20875	6	5	0	0
20875	6	5	3	3
20875	6	5	5	2
20875	6	5	2	5
20875	7	5	3	3
20875	7	5	13	13
20875	7	5	10	10
20875	7	5	2	2
20875	7	5	8	4
20875	8	4	0	0
20875	8	4	10	10
20875	8	4	9	9
20875	8	4	8	8
20875	9	4	9	9
20875	9	4	0	0
20875	9	4	13	13
20875	9	4	4	4
20875	10	5	1	1
20875	10	5	11	11
20875	10	5	15	15
20875	10	5	10	10
20875	10	5	3	7
20875	11	4	14	14
20875	11	4	7	7
20875	11	4	6	6
20875	11	4	10	10
20875	12	4	2	2
20875	12	4	0	0
20875	12	4	9	9
20875	12	4	15	15
20875	13	5	9	9
20875	13	5	5	5
20875	13	5	1	1
20875	13	5	13	13
20875	13	5	8	8
20875	14	5	9	9
20875	14	5	8	8
20875	14	5	7	7
20875	14	5	12	12
20875	14	5	5	5
20875	15	6	6	6
20875	15	6	10	10
20875	15	6	14	14
20875	15	6	3	3
20875	15	6	2	2
20875	15	6	11	11
20875	16	6	10	10
20875	16	6	1	1
20875	16	6	15	15
20875	16	6	9	9
20875	16	6	11	11
20875	16	6	0	0
20875	17	7	3	3
20875	17	7	10	10
20875	17	7	8	4
20875	17	7	6	6
20875	17	7	4	8
20875	17	7	11	11
20875	17	7	9	11
20875	18	6	14	14
20875	18	6	5	5
20875	18	6	0	0
20875	18	6	4	4
20875	18	6	8	8
20875	18	6	11	11
20875	19	6	11	11
20875	19	6	15	15
20875	19	6	7	7
20875	19	6	13	13
20875	19	6	9	9
20875	19	6	4	4
20875	20	7	0	0
20875	20	7	4	4
20875	20	7	6	6
20875	20	7	1	1
20875	20	7	9	9
20875	20	7	3	3
20875	20	7	5	5
