# Supplementary material for: The Leuven Embedded Figures Test (L-EFT): measuring perception, intelligence or executive function?
Source: PeerJ. 2018 Mar 26;6:e4524. doi: 10.7717/peerj.4524 (PMC5875396; doi:10.7717/peerj.4524)
Supplement: Supplemental Information 11 [file peerj-06-4524-s011.zip › Study 3/CorsiResponses/20878_2016_mrt_18_1056_responses.txt]

participant	trial	seq_len	expected_resp	given_resp
20878	1	3	8	8
20878	1	3	3	3
20878	1	3	11	11
20878	2	3	11	11
20878	2	3	2	2
20878	2	3	9	9
20878	3	4	9	9
20878	3	4	11	11
20878	3	4	1	1
20878	3	4	13	13
20878	4	4	13	13
20878	4	4	12	12
20878	4	4	2	2
20878	4	4	15	15
20878	5	5	2	2
20878	5	5	13	13
20878	5	5	9	9
20878	5	5	5	5
20878	5	5	8	8
20878	6	5	1	1
20878	6	5	4	4
20878	6	5	13	13
20878	6	5	5	5
20878	6	5	15	15
20878	7	6	11	11
20878	7	6	10	10
20878	7	6	8	8
20878	7	6	4	4
20878	7	6	1	1
20878	7	6	15	15
20878	8	6	15	15
20878	8	6	9	9
20878	8	6	12	12
20878	8	6	0	0
20878	8	6	2	2
20878	8	6	14	14
20878	9	7	2	2
20878	9	7	5	5
20878	9	7	7	7
20878	9	7	10	10
20878	9	7	15	15
20878	9	7	11	12
20878	9	7	12	8
20878	10	6	10	10
20878	10	6	14	14
20878	10	6	6	6
20878	10	6	4	4
20878	10	6	11	11
20878	10	6	3	3
20878	11	6	10	5
20878	11	6	5	10
20878	11	6	15	15
20878	11	6	6	6
20878	11	6	0	0
20878	11	6	13	13
20878	12	6	14	10
20878	12	6	10	14
20878	12	6	15	15
20878	12	6	0	0
20878	12	6	7	7
20878	12	6	4	4
20878	13	5	13	13
20878	13	5	7	11
20878	13	5	0	0
20878	13	5	1	1
20878	13	5	3	3
20878	14	4	10	10
20878	14	4	7	7
20878	14	4	12	12
20878	14	4	0	0
20878	15	4	14	14
20878	15	4	13	13
20878	15	4	0	0
20878	15	4	6	6
20878	16	5	0	0
20878	16	5	6	6
20878	16	5	4	4
20878	16	5	15	15
20878	16	5	3	3
20878	17	5	4	4
20878	17	5	0	0
20878	17	5	1	1
20878	17	5	10	10
20878	17	5	7	7
20878	18	6	8	4
20878	18	6	4	8
20878	18	6	11	11
20878	18	6	1	1
20878	18	6	10	10
20878	18	6	12	12
20878	19	5	13	13
20878	19	5	9	9
20878	19	5	2	2
20878	19	5	8	8
20878	19	5	14	14
20878	20	5	4	4
20878	20	5	13	14
20878	20	5	14	12
20878	20	5	12	13
20878	20	5	9	9
