# Supplementary material for: The Leuven Embedded Figures Test (L-EFT): measuring perception, intelligence or executive function?
Source: PeerJ. 2018 Mar 26;6:e4524. doi: 10.7717/peerj.4524 (PMC5875396; doi:10.7717/peerj.4524)
Supplement: Supplemental Information 11 [file peerj-06-4524-s011.zip › Study 3/CorsiResponses/20887_2016_mrt_18_1056_responses.txt]

participant	trial	seq_len	expected_resp	given_resp
20887	1	4	4	4
20887	1	4	15	15
20887	1	4	12	12
20887	1	4	13	13
20887	2	4	5	5
20887	2	4	14	14
20887	2	4	10	10
20887	2	4	2	2
20887	3	5	12	12
20887	3	5	11	11
20887	3	5	5	5
20887	3	5	0	0
20887	3	5	2	2
20887	4	5	8	8
20887	4	5	10	10
20887	4	5	4	4
20887	4	5	13	13
20887	4	5	9	9
20887	5	6	5	5
20887	5	6	2	2
20887	5	6	8	8
20887	5	6	10	10
20887	5	6	12	12
20887	5	6	9	5
20887	6	5	1	1
20887	6	5	14	14
20887	6	5	13	13
20887	6	5	3	3
20887	6	5	4	4
20887	7	5	6	6
20887	7	5	9	9
20887	7	5	7	7
20887	7	5	12	12
20887	7	5	2	2
20887	8	6	10	6
20887	8	6	12	12
20887	8	6	1	1
20887	8	6	7	7
20887	8	6	11	11
20887	8	6	2	2
20887	9	5	12	12
20887	9	5	13	13
20887	9	5	11	11
20887	9	5	5	5
20887	9	5	2	2
20887	10	5	2	2
20887	10	5	8	8
20887	10	5	15	15
20887	10	5	5	5
20887	10	5	11	11
20887	11	6	10	10
20887	11	6	12	12
20887	11	6	4	4
20887	11	6	3	15
20887	11	6	11	3
20887	11	6	7	11
20887	12	5	11	7
20887	12	5	7	15
20887	12	5	15	11
20887	12	5	13	13
20887	12	5	6	6
20887	13	4	9	9
20887	13	4	7	7
20887	13	4	0	0
20887	13	4	2	2
20887	14	4	13	13
20887	14	4	3	3
20887	14	4	5	5
20887	14	4	11	11
20887	15	5	6	6
20887	15	5	1	1
20887	15	5	3	3
20887	15	5	7	7
20887	15	5	2	2
20887	16	5	2	2
20887	16	5	9	6
20887	16	5	6	9
20887	16	5	15	15
20887	16	5	10	10
20887	17	5	14	14
20887	17	5	0	0
20887	17	5	9	4
20887	17	5	4	9
20887	17	5	8	8
20887	18	4	1	1
20887	18	4	15	15
20887	18	4	11	11
20887	18	4	5	5
20887	19	4	12	12
20887	19	4	11	11
20887	19	4	13	13
20887	19	4	1	1
20887	20	5	3	3
20887	20	5	15	15
20887	20	5	6	6
20887	20	5	9	9
20887	20	5	12	12
