# Supplementary material for: The Leuven Embedded Figures Test (L-EFT): measuring perception, intelligence or executive function?
Source: PeerJ. 2018 Mar 26;6:e4524. doi: 10.7717/peerj.4524 (PMC5875396; doi:10.7717/peerj.4524)
Supplement: Supplemental Information 11 [file peerj-06-4524-s011.zip › Study 3/CorsiResponses/20890_2016_mrt_14_1102_responses.txt]

participant	trial	seq_len	expected_resp	given_resp
20890	1	4	7	7
20890	1	4	4	9
20890	1	4	9	4
20890	1	4	0	0
20890	2	3	15	15
20890	2	3	14	14
20890	2	3	8	8
20890	3	3	13	13
20890	3	3	9	9
20890	3	3	6	6
20890	4	4	14	14
20890	4	4	8	8
20890	4	4	15	15
20890	4	4	9	9
20890	5	4	5	5
20890	5	4	4	4
20890	5	4	3	3
20890	5	4	9	9
20890	6	5	10	10
20890	6	5	6	6
20890	6	5	3	3
20890	6	5	5	5
20890	6	5	2	2
20890	7	5	8	8
20890	7	5	6	6
20890	7	5	11	11
20890	7	5	1	1
20890	7	5	0	0
20890	8	6	6	6
20890	8	6	1	1
20890	8	6	5	5
20890	8	6	15	15
20890	8	6	13	13
20890	8	6	9	9
20890	9	6	1	1
20890	9	6	7	7
20890	9	6	12	13
20890	9	6	9	12
20890	9	6	8	9
20890	9	6	3	9
20890	10	6	0	0
20890	10	6	14	14
20890	10	6	2	2
20890	10	6	9	9
20890	10	6	3	3
20890	10	6	10	10
20890	11	6	14	14
20890	11	6	3	3
20890	11	6	0	0
20890	11	6	9	13
20890	11	6	13	9
20890	11	6	15	15
20890	12	6	15	3
20890	12	6	1	6
20890	12	6	3	14
20890	12	6	6	10
20890	12	6	14	3
20890	12	6	10	6
20890	13	5	13	13
20890	13	5	1	1
20890	13	5	8	4
20890	13	5	4	8
20890	13	5	2	2
20890	14	4	13	13
20890	14	4	5	9
20890	14	4	10	5
20890	14	4	12	10
20890	15	3	12	12
20890	15	3	6	6
20890	15	3	8	8
20890	16	3	12	8
20890	16	3	1	1
20890	16	3	4	4
20890	17	3	10	10
20890	17	3	12	12
20890	17	3	13	13
20890	18	3	1	1
20890	18	3	15	15
20890	18	3	14	14
20890	19	4	7	7
20890	19	4	6	6
20890	19	4	8	8
20890	19	4	2	2
20890	20	4	0	0
20890	20	4	2	2
20890	20	4	4	4
20890	20	4	7	7
