# Supplementary material for: The Leuven Embedded Figures Test (L-EFT): measuring perception, intelligence or executive function?
Source: PeerJ. 2018 Mar 26;6:e4524. doi: 10.7717/peerj.4524 (PMC5875396; doi:10.7717/peerj.4524)
Supplement: Supplemental Information 11 [file peerj-06-4524-s011.zip › Study 3/CorsiResponses/20902_2016_mrt_14_1720_responses.txt]

participant	trial	seq_len	expected_resp	given_resp
20902	1	4	8	8
20902	1	4	5	13
20902	1	4	13	5
20902	1	4	4	4
20902	2	3	4	4
20902	2	3	0	0
20902	2	3	14	14
20902	3	3	0	0
20902	3	3	3	3
20902	3	3	5	5
20902	4	4	6	6
20902	4	4	13	13
20902	4	4	10	10
20902	4	4	15	15
20902	5	4	0	0
20902	5	4	10	10
20902	5	4	5	5
20902	5	4	11	11
20902	6	5	2	2
20902	6	5	8	8
20902	6	5	10	10
20902	6	5	1	1
20902	6	5	0	0
20902	7	5	14	14
20902	7	5	3	3
20902	7	5	15	15
20902	7	5	2	2
20902	7	5	0	0
20902	8	6	1	1
20902	8	6	15	15
20902	8	6	6	6
20902	8	6	0	0
20902	8	6	9	9
20902	8	6	2	2
20902	9	6	5	5
20902	9	6	1	1
20902	9	6	7	7
20902	9	6	9	9
20902	9	6	3	3
20902	9	6	6	6
20902	10	7	12	12
20902	10	7	6	6
20902	10	7	13	13
20902	10	7	7	7
20902	10	7	14	14
20902	10	7	8	8
20902	10	7	0	0
20902	11	7	10	10
20902	11	7	9	9
20902	11	7	1	1
20902	11	7	6	6
20902	11	7	13	13
20902	11	7	12	12
20902	11	7	3	3
20902	12	8	6	6
20902	12	8	7	7
20902	12	8	10	10
20902	12	8	0	0
20902	12	8	8	8
20902	12	8	14	14
20902	12	8	9	9
20902	12	8	13	13
20902	13	8	8	8
20902	13	8	9	4
20902	13	8	4	9
20902	13	8	7	7
20902	13	8	11	11
20902	13	8	12	12
20902	13	8	3	3
20902	13	8	10	10
20902	14	8	12	12
20902	14	8	5	1
20902	14	8	13	14
20902	14	8	11	11
20902	14	8	14	7
20902	14	8	0	8
20902	14	8	8	0
20902	14	8	6	9
20902	15	7	14	14
20902	15	7	6	6
20902	15	7	5	5
20902	15	7	7	7
20902	15	7	8	8
20902	15	7	9	9
20902	15	7	15	15
20902	16	7	7	7
20902	16	7	9	9
20902	16	7	6	6
20902	16	7	15	15
20902	16	7	10	10
20902	16	7	2	2
20902	16	7	14	14
20902	17	8	5	5
20902	17	8	13	13
20902	17	8	4	4
20902	17	8	3	3
20902	17	8	7	5
20902	17	8	12	13
20902	17	8	8	4
20902	17	8	9	3
20902	18	7	4	4
20902	18	7	8	8
20902	18	7	12	12
20902	18	7	10	10
20902	18	7	14	14
20902	18	7	13	13
20902	18	7	6	6
20902	19	7	9	2
20902	19	7	2	5
20902	19	7	4	9
20902	19	7	5	4
20902	19	7	13	13
20902	19	7	1	1
20902	19	7	0	0
20902	20	7	0	0
20902	20	7	15	15
20902	20	7	10	10
20902	20	7	5	5
20902	20	7	7	7
20902	20	7	3	3
20902	20	7	9	9
