# Supplementary material for: The Leuven Embedded Figures Test (L-EFT): measuring perception, intelligence or executive function?
Source: PeerJ. 2018 Mar 26;6:e4524. doi: 10.7717/peerj.4524 (PMC5875396; doi:10.7717/peerj.4524)
Supplement: Supplemental Information 11 [file peerj-06-4524-s011.zip › Study 3/CorsiResponses/20905_2016_mrt_16_1037_responses.txt]

participant	trial	seq_len	expected_resp	given_resp
20905	1	4	15	15
20905	1	4	14	14
20905	1	4	10	10
20905	1	4	13	13
20905	2	4	2	2
20905	2	4	4	4
20905	2	4	10	10
20905	2	4	15	15
20905	3	5	6	6
20905	3	5	1	1
20905	3	5	2	2
20905	3	5	13	13
20905	3	5	9	9
20905	4	5	7	7
20905	4	5	5	5
20905	4	5	13	13
20905	4	5	15	15
20905	4	5	1	1
20905	5	6	8	8
20905	5	6	0	0
20905	5	6	5	5
20905	5	6	3	3
20905	5	6	10	10
20905	5	6	11	11
20905	6	6	5	5
20905	6	6	15	14
20905	6	6	6	6
20905	6	6	14	15
20905	6	6	10	10
20905	6	6	13	13
20905	7	6	4	4
20905	7	6	11	11
20905	7	6	13	13
20905	7	6	14	14
20905	7	6	9	9
20905	7	6	2	2
20905	8	6	1	1
20905	8	6	9	9
20905	8	6	12	12
20905	8	6	2	2
20905	8	6	8	8
20905	8	6	3	3
20905	9	7	1	1
20905	9	7	4	4
20905	9	7	8	8
20905	9	7	10	10
20905	9	7	3	3
20905	9	7	0	0
20905	9	7	6	6
20905	10	7	14	14
20905	10	7	1	1
20905	10	7	5	5
20905	10	7	4	4
20905	10	7	8	8
20905	10	7	10	10
20905	10	7	7	7
20905	11	8	8	8
20905	11	8	10	10
20905	11	8	0	0
20905	11	8	14	14
20905	11	8	6	6
20905	11	8	13	13
20905	11	8	11	11
20905	11	8	7	7
20905	12	8	15	13
20905	12	8	9	9
20905	12	8	10	10
20905	12	8	12	15
20905	12	8	2	12
20905	12	8	5	2
20905	12	8	14	13
20905	12	8	13	5
20905	13	8	13	13
20905	13	8	9	9
20905	13	8	8	8
20905	13	8	2	2
20905	13	8	15	15
20905	13	8	4	4
20905	13	8	0	0
20905	13	8	3	3
20905	14	8	10	10
20905	14	8	1	9
20905	14	8	5	12
20905	14	8	12	1
20905	14	8	6	6
20905	14	8	8	4
20905	14	8	0	0
20905	14	8	13	13
20905	15	8	15	15
20905	15	8	7	7
20905	15	8	11	11
20905	15	8	14	14
20905	15	8	0	10
20905	15	8	10	0
20905	15	8	8	8
20905	15	8	6	5
20905	16	7	4	4
20905	16	7	0	4
20905	16	7	9	9
20905	16	7	10	10
20905	16	7	8	8
20905	16	7	15	15
20905	16	7	11	7
20905	17	6	15	15
20905	17	6	11	11
20905	17	6	6	6
20905	17	6	9	9
20905	17	6	4	4
20905	17	6	10	10
20905	18	6	8	8
20905	18	6	6	6
20905	18	6	5	5
20905	18	6	4	4
20905	18	6	0	0
20905	18	6	13	13
20905	19	7	6	6
20905	19	7	12	12
20905	19	7	5	5
20905	19	7	10	10
20905	19	7	15	15
20905	19	7	2	2
20905	19	7	4	4
20905	20	7	11	11
20905	20	7	8	8
20905	20	7	5	5
20905	20	7	2	2
20905	20	7	13	13
20905	20	7	14	14
20905	20	7	0	0
