# Supplementary material for: The Leuven Embedded Figures Test (L-EFT): measuring perception, intelligence or executive function?
Source: PeerJ. 2018 Mar 26;6:e4524. doi: 10.7717/peerj.4524 (PMC5875396; doi:10.7717/peerj.4524)
Supplement: Supplemental Information 11 [file peerj-06-4524-s011.zip › Study 3/CorsiResponses/20917_2016_mrt_16_1307_responses.txt]

participant	trial	seq_len	expected_resp	given_resp
20917	1	4	3	3
20917	1	4	7	7
20917	1	4	6	6
20917	1	4	0	0
20917	2	4	15	15
20917	2	4	2	2
20917	2	4	8	8
20917	2	4	10	10
20917	3	5	14	14
20917	3	5	0	0
20917	3	5	2	2
20917	3	5	13	13
20917	3	5	1	1
20917	4	5	1	1
20917	4	5	7	7
20917	4	5	14	14
20917	4	5	15	15
20917	4	5	9	9
20917	5	6	0	0
20917	5	6	3	3
20917	5	6	15	15
20917	5	6	1	14
20917	5	6	14	5
20917	5	6	5	1
20917	6	5	11	11
20917	6	5	8	8
20917	6	5	0	0
20917	6	5	13	13
20917	6	5	14	14
20917	7	5	15	15
20917	7	5	4	4
20917	7	5	5	5
20917	7	5	0	0
20917	7	5	14	13
20917	8	5	6	6
20917	8	5	7	7
20917	8	5	8	8
20917	8	5	15	15
20917	8	5	3	3
20917	9	5	1	1
20917	9	5	5	5
20917	9	5	2	2
20917	9	5	12	12
20917	9	5	15	15
20917	10	6	8	8
20917	10	6	14	14
20917	10	6	6	6
20917	10	6	4	4
20917	10	6	2	2
20917	10	6	0	0
20917	11	6	15	13
20917	11	6	13	15
20917	11	6	11	9
20917	11	6	0	11
20917	11	6	9	0
20917	11	6	14	14
20917	12	6	13	13
20917	12	6	3	3
20917	12	6	14	14
20917	12	6	10	10
20917	12	6	5	5
20917	12	6	7	7
20917	13	6	9	9
20917	13	6	11	11
20917	13	6	10	10
20917	13	6	14	14
20917	13	6	3	3
20917	13	6	13	13
20917	14	7	10	1
20917	14	7	1	10
20917	14	7	12	12
20917	14	7	8	8
20917	14	7	11	15
20917	14	7	15	3
20917	14	7	3	7
20917	15	6	4	4
20917	15	6	11	11
20917	15	6	7	7
20917	15	6	2	2
20917	15	6	12	12
20917	15	6	8	8
20917	16	6	10	10
20917	16	6	3	3
20917	16	6	13	13
20917	16	6	9	9
20917	16	6	0	0
20917	16	6	2	2
20917	17	7	0	0
20917	17	7	8	8
20917	17	7	15	15
20917	17	7	6	6
20917	17	7	14	14
20917	17	7	11	11
20917	17	7	7	7
20917	18	7	1	1
20917	18	7	0	1
20917	18	7	6	0
20917	18	7	14	14
20917	18	7	5	6
20917	18	7	7	5
20917	18	7	11	11
20917	19	7	14	14
20917	19	7	1	1
20917	19	7	15	2
20917	19	7	2	15
20917	19	7	8	8
20917	19	7	11	6
20917	19	7	6	7
20917	20	6	1	1
20917	20	6	9	9
20917	20	6	4	4
20917	20	6	15	15
20917	20	6	8	8
20917	20	6	3	3
