# Supplementary material for: The Leuven Embedded Figures Test (L-EFT): measuring perception, intelligence or executive function?
Source: PeerJ. 2018 Mar 26;6:e4524. doi: 10.7717/peerj.4524 (PMC5875396; doi:10.7717/peerj.4524)
Supplement: Supplemental Information 11 [file peerj-06-4524-s011.zip › Study 3/CorsiResponses/20923_2016_mrt_16_1152_responses.txt]

participant	trial	seq_len	expected_resp	given_resp
20923	1	4	8	8
20923	1	4	7	7
20923	1	4	1	1
20923	1	4	15	15
20923	2	4	4	0
20923	2	4	0	4
20923	2	4	11	11
20923	2	4	13	13
20923	3	4	14	14
20923	3	4	5	5
20923	3	4	15	15
20923	3	4	1	1
20923	4	4	12	12
20923	4	4	3	3
20923	4	4	14	14
20923	4	4	10	10
20923	5	5	0	0
20923	5	5	3	3
20923	5	5	10	10
20923	5	5	7	7
20923	5	5	4	8
20923	6	4	9	9
20923	6	4	10	10
20923	6	4	8	8
20923	6	4	15	15
20923	7	4	14	14
20923	7	4	4	4
20923	7	4	5	5
20923	7	4	10	10
20923	8	5	1	1
20923	8	5	13	13
20923	8	5	14	14
20923	8	5	5	5
20923	8	5	12	12
20923	9	5	0	0
20923	9	5	1	1
20923	9	5	9	9
20923	9	5	6	6
20923	9	5	8	8
20923	10	6	12	12
20923	10	6	9	9
20923	10	6	6	6
20923	10	6	0	0
20923	10	6	13	13
20923	10	6	1	1
20923	11	6	14	14
20923	11	6	4	4
20923	11	6	2	2
20923	11	6	13	13
20923	11	6	5	5
20923	11	6	9	9
20923	12	7	1	1
20923	12	7	6	6
20923	12	7	12	14
20923	12	7	3	8
20923	12	7	14	3
20923	12	7	7	7
20923	12	7	11	11
20923	13	6	9	9
20923	13	6	0	5
20923	13	6	14	14
20923	13	6	4	0
20923	13	6	3	8
20923	13	6	7	3
20923	14	5	7	7
20923	14	5	4	4
20923	14	5	11	11
20923	14	5	15	15
20923	14	5	2	2
20923	15	5	2	2
20923	15	5	8	8
20923	15	5	12	12
20923	15	5	6	6
20923	15	5	7	7
20923	16	6	11	11
20923	16	6	8	8
20923	16	6	7	7
20923	16	6	4	4
20923	16	6	2	2
20923	16	6	3	3
20923	17	6	0	10
20923	17	6	10	0
20923	17	6	1	3
20923	17	6	3	15
20923	17	6	15	2
20923	17	6	6	6
20923	18	6	2	2
20923	18	6	14	14
20923	18	6	0	4
20923	18	6	7	7
20923	18	6	8	9
20923	18	6	9	13
20923	19	5	14	10
20923	19	5	10	14
20923	19	5	3	3
20923	19	5	9	9
20923	19	5	6	6
20923	20	4	15	4
20923	20	4	4	11
20923	20	4	11	14
20923	20	4	14	13
