# Supplementary material for: The Leuven Embedded Figures Test (L-EFT): measuring perception, intelligence or executive function?
Source: PeerJ. 2018 Mar 26;6:e4524. doi: 10.7717/peerj.4524 (PMC5875396; doi:10.7717/peerj.4524)
Supplement: Supplemental Information 11 [file peerj-06-4524-s011.zip › Study 3/CorsiResponses/20932_2016_mrt_15_1158_responses.txt]

participant	trial	seq_len	expected_resp	given_resp
20932	1	4	14	14
20932	1	4	0	0
20932	1	4	2	2
20932	1	4	10	10
20932	2	4	4	4
20932	2	4	14	14
20932	2	4	7	7
20932	2	4	1	1
20932	3	5	13	13
20932	3	5	3	3
20932	3	5	12	12
20932	3	5	2	2
20932	3	5	14	14
20932	4	5	4	4
20932	4	5	13	13
20932	4	5	0	0
20932	4	5	5	5
20932	4	5	9	13
20932	5	5	3	3
20932	5	5	1	1
20932	5	5	0	0
20932	5	5	5	5
20932	5	5	15	15
20932	6	5	2	2
20932	6	5	3	3
20932	6	5	7	7
20932	6	5	12	12
20932	6	5	1	2
20932	7	5	5	5
20932	7	5	14	14
20932	7	5	6	6
20932	7	5	9	9
20932	7	5	15	15
20932	8	5	14	14
20932	8	5	15	15
20932	8	5	11	11
20932	8	5	7	7
20932	8	5	13	13
20932	9	6	8	8
20932	9	6	11	11
20932	9	6	4	4
20932	9	6	13	12
20932	9	6	12	9
20932	9	6	9	5
20932	10	5	4	4
20932	10	5	1	1
20932	10	5	6	6
20932	10	5	7	7
20932	10	5	11	11
20932	11	5	0	0
20932	11	5	3	1
20932	11	5	1	3
20932	11	5	5	9
20932	11	5	13	13
20932	12	5	0	0
20932	12	5	2	2
20932	12	5	12	12
20932	12	5	10	14
20932	12	5	14	10
20932	13	4	4	4
20932	13	4	0	0
20932	13	4	7	7
20932	13	4	12	12
20932	14	4	15	15
20932	14	4	14	14
20932	14	4	0	0
20932	14	4	10	10
20932	15	5	1	1
20932	15	5	5	5
20932	15	5	9	9
20932	15	5	0	0
20932	15	5	15	15
20932	16	5	1	1
20932	16	5	6	6
20932	16	5	12	12
20932	16	5	7	7
20932	16	5	15	15
20932	17	6	11	11
20932	17	6	0	0
20932	17	6	15	14
20932	17	6	13	15
20932	17	6	4	4
20932	17	6	3	3
20932	18	5	10	10
20932	18	5	13	13
20932	18	5	14	14
20932	18	5	5	5
20932	18	5	2	2
20932	19	5	6	6
20932	19	5	8	8
20932	19	5	10	10
20932	19	5	0	0
20932	19	5	11	11
20932	20	6	9	9
20932	20	6	7	7
20932	20	6	0	0
20932	20	6	3	3
20932	20	6	14	14
20932	20	6	11	11
