# Supplementary material for: The Leuven Embedded Figures Test (L-EFT): measuring perception, intelligence or executive function?
Source: PeerJ. 2018 Mar 26;6:e4524. doi: 10.7717/peerj.4524 (PMC5875396; doi:10.7717/peerj.4524)
Supplement: Supplemental Information 11 [file peerj-06-4524-s011.zip › Study 3/CorsiResponses/20935_2016_mrt_14_1720_responses.txt]

participant	trial	seq_len	expected_resp	given_resp
20935	1	4	9	9
20935	1	4	8	8
20935	1	4	5	5
20935	1	4	4	4
20935	2	4	12	12
20935	2	4	5	5
20935	2	4	4	4
20935	2	4	8	8
20935	3	5	6	6
20935	3	5	11	11
20935	3	5	15	15
20935	3	5	9	9
20935	3	5	4	4
20935	4	5	15	15
20935	4	5	10	6
20935	4	5	2	2
20935	4	5	14	14
20935	4	5	1	1
20935	5	5	14	14
20935	5	5	15	15
20935	5	5	13	13
20935	5	5	4	4
20935	5	5	9	9
20935	6	5	9	9
20935	6	5	3	3
20935	6	5	6	6
20935	6	5	14	14
20935	6	5	7	7
20935	7	6	5	5
20935	7	6	1	1
20935	7	6	4	4
20935	7	6	3	3
20935	7	6	9	9
20935	7	6	2	2
20935	8	6	10	10
20935	8	6	4	4
20935	8	6	12	12
20935	8	6	5	5
20935	8	6	8	8
20935	8	6	15	15
20935	9	7	14	14
20935	9	7	0	0
20935	9	7	1	1
20935	9	7	2	2
20935	9	7	13	13
20935	9	7	3	3
20935	9	7	9	9
20935	10	7	12	12
20935	10	7	10	10
20935	10	7	1	1
20935	10	7	11	11
20935	10	7	5	0
20935	10	7	0	5
20935	10	7	9	9
20935	11	7	15	15
20935	11	7	11	11
20935	11	7	4	4
20935	11	7	3	3
20935	11	7	9	9
20935	11	7	13	13
20935	11	7	2	2
20935	12	7	13	13
20935	12	7	1	1
20935	12	7	14	6
20935	12	7	6	14
20935	12	7	8	11
20935	12	7	10	4
20935	12	7	12	12
20935	13	7	8	12
20935	13	7	12	8
20935	13	7	5	15
20935	13	7	15	2
20935	13	7	6	10
20935	13	7	14	5
20935	13	7	4	4
20935	14	6	3	3
20935	14	6	4	13
20935	14	6	13	4
20935	14	6	8	8
20935	14	6	7	7
20935	14	6	0	0
20935	15	5	4	4
20935	15	5	11	11
20935	15	5	6	6
20935	15	5	13	13
20935	15	5	12	12
20935	16	5	4	4
20935	16	5	14	14
20935	16	5	13	13
20935	16	5	3	3
20935	16	5	10	10
20935	17	6	9	9
20935	17	6	14	14
20935	17	6	1	1
20935	17	6	10	10
20935	17	6	8	8
20935	17	6	0	0
20935	18	6	2	13
20935	18	6	13	11
20935	18	6	11	1
20935	18	6	0	14
20935	18	6	7	0
20935	18	6	14	7
20935	19	6	3	3
20935	19	6	1	1
20935	19	6	10	10
20935	19	6	6	6
20935	19	6	15	15
20935	19	6	2	2
20935	20	6	2	2
20935	20	6	3	3
20935	20	6	12	14
20935	20	6	14	12
20935	20	6	6	6
20935	20	6	11	11
