# Supplementary material for: The Leuven Embedded Figures Test (L-EFT): measuring perception, intelligence or executive function?
Source: PeerJ. 2018 Mar 26;6:e4524. doi: 10.7717/peerj.4524 (PMC5875396; doi:10.7717/peerj.4524)
Supplement: Supplemental Information 11 [file peerj-06-4524-s011.zip › Study 3/CorsiResponses/20941_2016_mrt_14_1220_responses.txt]

participant	trial	seq_len	expected_resp	given_resp
20941	1	4	4	4
20941	1	4	10	1
20941	1	4	12	10
20941	1	4	7	12
20941	2	3	5	5
20941	2	3	10	10
20941	2	3	14	14
20941	3	3	0	0
20941	3	3	5	5
20941	3	3	12	12
20941	4	4	0	0
20941	4	4	8	8
20941	4	4	7	7
20941	4	4	1	1
20941	5	4	6	6
20941	5	4	7	7
20941	5	4	2	2
20941	5	4	8	8
20941	6	5	3	3
20941	6	5	6	6
20941	6	5	9	9
20941	6	5	8	8
20941	6	5	13	13
20941	7	5	6	6
20941	7	5	15	15
20941	7	5	2	2
20941	7	5	5	5
20941	7	5	8	8
20941	8	6	4	4
20941	8	6	2	2
20941	8	6	3	3
20941	8	6	9	9
20941	8	6	1	1
20941	8	6	0	0
20941	9	6	5	5
20941	9	6	7	7
20941	9	6	11	2
20941	9	6	2	9
20941	9	6	13	14
20941	9	6	10	11
20941	10	6	6	6
20941	10	6	12	13
20941	10	6	10	12
20941	10	6	7	6
20941	10	6	3	11
20941	10	6	5	7
20941	11	5	1	1
20941	11	5	3	3
20941	11	5	8	9
20941	11	5	15	14
20941	11	5	12	12
20941	12	4	15	15
20941	12	4	7	7
20941	12	4	9	9
20941	12	4	3	3
20941	13	4	4	4
20941	13	4	12	12
20941	13	4	14	14
20941	13	4	10	10
20941	14	5	15	15
20941	14	5	3	3
20941	14	5	2	2
20941	14	5	10	6
20941	14	5	14	14
20941	15	4	0	0
20941	15	4	3	3
20941	15	4	15	15
20941	15	4	7	7
20941	16	4	11	11
20941	16	4	4	4
20941	16	4	0	0
20941	16	4	2	2
20941	17	5	4	4
20941	17	5	9	9
20941	17	5	8	8
20941	17	5	15	14
20941	17	5	11	11
20941	18	4	8	0
20941	18	4	0	8
20941	18	4	9	10
20941	18	4	2	2
20941	19	3	3	3
20941	19	3	13	13
20941	19	3	0	0
20941	20	3	10	10
20941	20	3	5	5
20941	20	3	1	1
