# Supplementary material for: The Leuven Embedded Figures Test (L-EFT): measuring perception, intelligence or executive function?
Source: PeerJ. 2018 Mar 26;6:e4524. doi: 10.7717/peerj.4524 (PMC5875396; doi:10.7717/peerj.4524)
Supplement: Supplemental Information 11 [file peerj-06-4524-s011.zip › Study 3/CorsiResponses/20944_2016_mrt_16_1152_responses.txt]

participant	trial	seq_len	expected_resp	given_resp
20944	1	4	13	13
20944	1	4	10	10
20944	1	4	0	0
20944	1	4	9	9
20944	2	4	12	12
20944	2	4	11	11
20944	2	4	2	2
20944	2	4	0	0
20944	3	5	5	5
20944	3	5	3	3
20944	3	5	4	4
20944	3	5	10	10
20944	3	5	2	1
20944	4	4	14	14
20944	4	4	12	12
20944	4	4	15	15
20944	4	4	8	8
20944	5	4	3	3
20944	5	4	1	1
20944	5	4	6	6
20944	5	4	5	5
20944	6	5	5	5
20944	6	5	7	7
20944	6	5	10	10
20944	6	5	0	0
20944	6	5	9	9
20944	7	5	12	12
20944	7	5	8	8
20944	7	5	15	15
20944	7	5	14	14
20944	7	5	13	13
20944	8	6	5	5
20944	8	6	0	0
20944	8	6	1	1
20944	8	6	2	2
20944	8	6	14	14
20944	8	6	9	9
20944	9	6	10	10
20944	9	6	1	13
20944	9	6	13	5
20944	9	6	3	1
20944	9	6	7	3
20944	9	6	15	15
20944	10	6	0	0
20944	10	6	10	10
20944	10	6	11	11
20944	10	6	14	14
20944	10	6	13	13
20944	10	6	4	8
20944	11	5	0	0
20944	11	5	3	2
20944	11	5	10	10
20944	11	5	8	8
20944	11	5	11	11
20944	12	4	13	13
20944	12	4	12	12
20944	12	4	0	0
20944	12	4	7	7
20944	13	4	0	0
20944	13	4	1	1
20944	13	4	11	11
20944	13	4	7	7
20944	14	5	9	9
20944	14	5	10	10
20944	14	5	5	5
20944	14	5	3	3
20944	14	5	0	0
20944	15	5	9	9
20944	15	5	6	6
20944	15	5	3	3
20944	15	5	0	0
20944	15	5	14	14
20944	16	6	13	13
20944	16	6	7	7
20944	16	6	9	9
20944	16	6	6	6
20944	16	6	1	1
20944	16	6	10	10
20944	17	6	15	14
20944	17	6	11	11
20944	17	6	14	15
20944	17	6	6	10
20944	17	6	10	6
20944	17	6	4	4
20944	18	6	14	14
20944	18	6	15	15
20944	18	6	6	8
20944	18	6	8	7
20944	18	6	7	9
20944	18	6	5	6
20944	19	5	10	10
20944	19	5	1	0
20944	19	5	0	1
20944	19	5	8	12
20944	19	5	4	8
20944	20	4	0	0
20944	20	4	15	15
20944	20	4	14	14
20944	20	4	7	7
