# Supplementary material for: The Leuven Embedded Figures Test (L-EFT): measuring perception, intelligence or executive function?
Source: PeerJ. 2018 Mar 26;6:e4524. doi: 10.7717/peerj.4524 (PMC5875396; doi:10.7717/peerj.4524)
Supplement: Supplemental Information 11 [file peerj-06-4524-s011.zip › Study 3/CorsiResponses/20947_2016_mrt_15_1445_responses.txt]

participant	trial	seq_len	expected_resp	given_resp
20947	1	3	11	11
20947	1	3	15	15
20947	1	3	5	5
20947	2	3	14	14
20947	2	3	11	11
20947	2	3	0	0
20947	3	4	2	2
20947	3	4	14	14
20947	3	4	12	12
20947	3	4	8	8
20947	4	4	1	1
20947	4	4	4	4
20947	4	4	10	10
20947	4	4	12	12
20947	5	5	8	8
20947	5	5	10	10
20947	5	5	12	12
20947	5	5	4	4
20947	5	5	2	2
20947	6	5	15	15
20947	6	5	0	0
20947	6	5	11	11
20947	6	5	9	14
20947	6	5	13	13
20947	7	5	11	11
20947	7	5	15	15
20947	7	5	7	7
20947	7	5	1	1
20947	7	5	3	3
20947	8	5	10	10
20947	8	5	6	6
20947	8	5	0	0
20947	8	5	5	5
20947	8	5	13	12
20947	9	5	9	9
20947	9	5	5	5
20947	9	5	2	2
20947	9	5	10	10
20947	9	5	1	1
20947	10	5	4	4
20947	10	5	5	5
20947	10	5	9	9
20947	10	5	0	0
20947	10	5	13	12
20947	11	5	7	7
20947	11	5	3	2
20947	11	5	11	11
20947	11	5	0	0
20947	11	5	6	6
20947	12	4	15	15
20947	12	4	10	10
20947	12	4	3	3
20947	12	4	7	7
20947	13	4	5	5
20947	13	4	14	14
20947	13	4	8	8
20947	13	4	2	2
20947	14	5	1	1
20947	14	5	8	8
20947	14	5	15	15
20947	14	5	6	6
20947	14	5	5	5
20947	15	5	12	12
20947	15	5	1	1
20947	15	5	8	8
20947	15	5	0	0
20947	15	5	4	4
20947	16	6	8	8
20947	16	6	7	7
20947	16	6	6	6
20947	16	6	3	3
20947	16	6	4	4
20947	16	6	9	9
20947	17	6	6	6
20947	17	6	2	2
20947	17	6	13	13
20947	17	6	11	11
20947	17	6	12	12
20947	17	6	10	9
20947	18	6	11	11
20947	18	6	0	0
20947	18	6	3	3
20947	18	6	9	9
20947	18	6	5	5
20947	18	6	10	5
20947	19	5	6	6
20947	19	5	10	10
20947	19	5	15	15
20947	19	5	5	5
20947	19	5	9	9
20947	20	5	6	6
20947	20	5	11	9
20947	20	5	9	11
20947	20	5	7	7
20947	20	5	0	0
