# Supplementary material for: The Leuven Embedded Figures Test (L-EFT): measuring perception, intelligence or executive function?
Source: PeerJ. 2018 Mar 26;6:e4524. doi: 10.7717/peerj.4524 (PMC5875396; doi:10.7717/peerj.4524)
Supplement: Supplemental Information 11 [file peerj-06-4524-s011.zip › Study 3/CorsiResponses/20950_2016_mrt_16_1418_responses.txt]

participant	trial	seq_len	expected_resp	given_resp
20950	1	4	12	12
20950	1	4	9	9
20950	1	4	10	10
20950	1	4	15	15
20950	2	4	4	4
20950	2	4	14	14
20950	2	4	15	15
20950	2	4	3	3
20950	3	5	9	9
20950	3	5	10	10
20950	3	5	13	13
20950	3	5	11	11
20950	3	5	5	5
20950	4	5	6	6
20950	4	5	1	1
20950	4	5	13	13
20950	4	5	3	3
20950	4	5	4	4
20950	5	6	15	15
20950	5	6	8	8
20950	5	6	3	3
20950	5	6	11	11
20950	5	6	7	7
20950	5	6	12	12
20950	6	6	14	14
20950	6	6	5	5
20950	6	6	1	1
20950	6	6	15	15
20950	6	6	9	5
20950	6	6	12	12
20950	7	6	2	2
20950	7	6	15	15
20950	7	6	12	12
20950	7	6	10	10
20950	7	6	5	5
20950	7	6	13	13
20950	8	6	10	10
20950	8	6	9	9
20950	8	6	15	15
20950	8	6	7	7
20950	8	6	4	4
20950	8	6	1	1
20950	9	7	8	4
20950	9	7	4	3
20950	9	7	3	6
20950	9	7	6	10
20950	9	7	10	11
20950	9	7	11	2
20950	9	7	2	2
20950	10	6	8	8
20950	10	6	10	10
20950	10	6	13	13
20950	10	6	12	12
20950	10	6	14	14
20950	10	6	15	15
20950	11	6	4	4
20950	11	6	8	8
20950	11	6	6	6
20950	11	6	13	13
20950	11	6	2	2
20950	11	6	3	3
20950	12	7	0	0
20950	12	7	7	7
20950	12	7	8	8
20950	12	7	12	12
20950	12	7	4	4
20950	12	7	9	1
20950	12	7	1	5
20950	13	6	1	1
20950	13	6	5	5
20950	13	6	6	6
20950	13	6	11	11
20950	13	6	0	0
20950	13	6	14	14
20950	14	6	7	7
20950	14	6	15	15
20950	14	6	3	3
20950	14	6	14	14
20950	14	6	10	6
20950	14	6	5	5
20950	15	6	8	8
20950	15	6	2	2
20950	15	6	0	0
20950	15	6	10	10
20950	15	6	1	1
20950	15	6	3	3
20950	16	6	6	6
20950	16	6	10	10
20950	16	6	2	2
20950	16	6	5	5
20950	16	6	11	11
20950	16	6	8	8
20950	17	7	1	1
20950	17	7	0	4
20950	17	7	4	0
20950	17	7	9	9
20950	17	7	14	14
20950	17	7	12	12
20950	17	7	6	6
20950	18	6	11	11
20950	18	6	9	9
20950	18	6	6	6
20950	18	6	4	4
20950	18	6	14	14
20950	18	6	2	2
20950	19	6	10	10
20950	19	6	0	0
20950	19	6	11	11
20950	19	6	15	15
20950	19	6	8	8
20950	19	6	3	3
20950	20	7	12	12
20950	20	7	1	6
20950	20	7	6	1
20950	20	7	13	9
20950	20	7	15	13
20950	20	7	0	0
20950	20	7	14	15
