# Supplementary material for: The Leuven Embedded Figures Test (L-EFT): measuring perception, intelligence or executive function?
Source: PeerJ. 2018 Mar 26;6:e4524. doi: 10.7717/peerj.4524 (PMC5875396; doi:10.7717/peerj.4524)
Supplement: Supplemental Information 11 [file peerj-06-4524-s011.zip › Study 3/CorsiResponses/20953_2016_mrt_18_1220_responses.txt]

participant	trial	seq_len	expected_resp	given_resp
20953	1	3	7	7
20953	1	3	0	0
20953	1	3	10	10
20953	2	3	13	13
20953	2	3	15	15
20953	2	3	12	12
20953	3	4	7	7
20953	3	4	10	10
20953	3	4	5	5
20953	3	4	11	11
20953	4	4	7	7
20953	4	4	0	0
20953	4	4	5	5
20953	4	4	3	3
20953	5	5	4	4
20953	5	5	2	2
20953	5	5	0	0
20953	5	5	13	13
20953	5	5	6	6
20953	6	5	0	0
20953	6	5	6	7
20953	6	5	14	14
20953	6	5	8	4
20953	6	5	1	2
20953	7	5	4	4
20953	7	5	1	1
20953	7	5	5	5
20953	7	5	0	0
20953	7	5	2	2
20953	8	5	1	11
20953	8	5	11	0
20953	8	5	0	15
20953	8	5	15	1
20953	8	5	10	5
20953	9	5	14	14
20953	9	5	15	15
20953	9	5	8	8
20953	9	5	12	12
20953	9	5	3	3
20953	10	5	4	7
20953	10	5	7	1
20953	10	5	1	3
20953	10	5	3	9
20953	10	5	9	13
20953	11	5	9	9
20953	11	5	3	3
20953	11	5	2	2
20953	11	5	0	0
20953	11	5	1	1
20953	12	5	13	13
20953	12	5	5	5
20953	12	5	1	1
20953	12	5	0	0
20953	12	5	8	4
20953	13	5	11	11
20953	13	5	10	10
20953	13	5	7	11
20953	13	5	1	1
20953	13	5	4	4
20953	14	4	10	10
20953	14	4	12	12
20953	14	4	4	4
20953	14	4	3	3
20953	15	4	13	13
20953	15	4	4	4
20953	15	4	5	5
20953	15	4	8	8
20953	16	5	5	5
20953	16	5	11	11
20953	16	5	15	15
20953	16	5	14	14
20953	16	5	7	7
20953	17	5	12	12
20953	17	5	15	15
20953	17	5	5	5
20953	17	5	3	3
20953	17	5	9	9
20953	18	6	5	5
20953	18	6	2	2
20953	18	6	14	14
20953	18	6	3	15
20953	18	6	15	3
20953	18	6	11	7
20953	19	5	4	4
20953	19	5	9	9
20953	19	5	12	12
20953	19	5	11	11
20953	19	5	15	15
20953	20	5	2	2
20953	20	5	8	8
20953	20	5	1	1
20953	20	5	6	6
20953	20	5	14	14
