# Supplementary material for: The Leuven Embedded Figures Test (L-EFT): measuring perception, intelligence or executive function?
Source: PeerJ. 2018 Mar 26;6:e4524. doi: 10.7717/peerj.4524 (PMC5875396; doi:10.7717/peerj.4524)
Supplement: Supplemental Information 11 [file peerj-06-4524-s011.zip › Study 3/CorsiResponses/20956_2016_mrt_16_1418_responses.txt]

participant	trial	seq_len	expected_resp	given_resp
20956	1	4	10	10
20956	1	4	2	2
20956	1	4	12	12
20956	1	4	13	13
20956	2	4	9	9
20956	2	4	2	2
20956	2	4	1	1
20956	2	4	15	15
20956	3	5	4	4
20956	3	5	9	9
20956	3	5	0	0
20956	3	5	3	3
20956	3	5	14	14
20956	4	5	11	11
20956	4	5	2	2
20956	4	5	15	15
20956	4	5	0	0
20956	4	5	14	14
20956	5	6	8	8
20956	5	6	10	10
20956	5	6	12	12
20956	5	6	3	3
20956	5	6	11	11
20956	5	6	2	2
20956	6	6	14	14
20956	6	6	13	13
20956	6	6	7	7
20956	6	6	10	10
20956	6	6	15	15
20956	6	6	1	1
20956	7	7	11	11
20956	7	7	12	12
20956	7	7	14	14
20956	7	7	13	13
20956	7	7	8	2
20956	7	7	2	8
20956	7	7	9	10
20956	8	6	13	13
20956	8	6	7	7
20956	8	6	5	5
20956	8	6	14	14
20956	8	6	3	3
20956	8	6	10	10
20956	9	6	6	6
20956	9	6	9	9
20956	9	6	15	15
20956	9	6	5	5
20956	9	6	8	8
20956	9	6	10	10
20956	10	7	10	10
20956	10	7	7	7
20956	10	7	11	11
20956	10	7	0	0
20956	10	7	9	9
20956	10	7	5	15
20956	10	7	15	6
20956	11	6	3	3
20956	11	6	0	0
20956	11	6	15	15
20956	11	6	14	14
20956	11	6	9	9
20956	11	6	6	6
20956	12	6	13	13
20956	12	6	14	14
20956	12	6	6	6
20956	12	6	9	9
20956	12	6	15	15
20956	12	6	12	12
20956	13	7	3	3
20956	13	7	12	12
20956	13	7	11	11
20956	13	7	6	6
20956	13	7	0	0
20956	13	7	1	1
20956	13	7	2	2
20956	14	7	5	5
20956	14	7	3	3
20956	14	7	11	11
20956	14	7	0	0
20956	14	7	6	10
20956	14	7	8	8
20956	14	7	7	7
20956	15	7	7	7
20956	15	7	2	2
20956	15	7	6	14
20956	15	7	14	1
20956	15	7	1	6
20956	15	7	10	11
20956	15	7	11	10
20956	16	6	2	2
20956	16	6	14	14
20956	16	6	1	1
20956	16	6	8	8
20956	16	6	12	4
20956	16	6	3	3
20956	17	5	15	15
20956	17	5	3	3
20956	17	5	5	5
20956	17	5	6	6
20956	17	5	11	11
20956	18	5	8	8
20956	18	5	5	5
20956	18	5	3	3
20956	18	5	14	14
20956	18	5	1	1
20956	19	6	11	11
20956	19	6	6	6
20956	19	6	3	3
20956	19	6	13	14
20956	19	6	14	13
20956	19	6	10	10
20956	20	5	4	4
20956	20	5	13	13
20956	20	5	11	11
20956	20	5	8	8
20956	20	5	5	5
