# Supplementary material for: The Leuven Embedded Figures Test (L-EFT): measuring perception, intelligence or executive function?
Source: PeerJ. 2018 Mar 26;6:e4524. doi: 10.7717/peerj.4524 (PMC5875396; doi:10.7717/peerj.4524)
Supplement: Supplemental Information 11 [file peerj-06-4524-s011.zip › Study 3/CorsiResponses/20959_2016_mrt_14_1220_responses.txt]

participant	trial	seq_len	expected_resp	given_resp
20959	1	4	9	9
20959	1	4	6	6
20959	1	4	4	4
20959	1	4	12	12
20959	2	4	13	13
20959	2	4	0	0
20959	2	4	12	12
20959	2	4	7	7
20959	3	5	8	8
20959	3	5	10	10
20959	3	5	0	0
20959	3	5	1	1
20959	3	5	2	2
20959	4	5	13	13
20959	4	5	11	11
20959	4	5	5	5
20959	4	5	1	1
20959	4	5	10	10
20959	5	6	14	14
20959	5	6	15	11
20959	5	6	7	2
20959	5	6	2	12
20959	5	6	12	9
20959	5	6	9	9
20959	6	5	14	14
20959	6	5	2	2
20959	6	5	7	7
20959	6	5	8	8
20959	6	5	10	9
20959	7	4	5	5
20959	7	4	2	2
20959	7	4	1	1
20959	7	4	15	15
20959	8	4	1	1
20959	8	4	14	14
20959	8	4	5	5
20959	8	4	10	10
20959	9	5	10	10
20959	9	5	15	15
20959	9	5	1	1
20959	9	5	9	13
20959	9	5	12	9
20959	10	4	1	1
20959	10	4	7	7
20959	10	4	6	6
20959	10	4	12	12
20959	11	4	11	11
20959	11	4	9	9
20959	11	4	8	8
20959	11	4	13	14
20959	12	4	10	10
20959	12	4	0	0
20959	12	4	7	7
20959	12	4	2	2
20959	13	4	13	13
20959	13	4	15	15
20959	13	4	11	11
20959	13	4	3	3
20959	14	5	1	1
20959	14	5	5	5
20959	14	5	6	6
20959	14	5	0	0
20959	14	5	2	2
20959	15	5	2	2
20959	15	5	6	6
20959	15	5	11	11
20959	15	5	15	15
20959	15	5	1	1
20959	16	6	14	14
20959	16	6	0	0
20959	16	6	11	11
20959	16	6	2	1
20959	16	6	3	3
20959	16	6	7	2
20959	17	5	7	7
20959	17	5	9	9
20959	17	5	13	13
20959	17	5	10	10
20959	17	5	8	8
20959	18	5	12	12
20959	18	5	11	11
20959	18	5	8	8
20959	18	5	10	10
20959	18	5	7	7
20959	19	6	3	3
20959	19	6	13	13
20959	19	6	15	15
20959	19	6	0	0
20959	19	6	1	7
20959	19	6	7	5
20959	20	5	3	3
20959	20	5	1	14
20959	20	5	14	1
20959	20	5	7	7
20959	20	5	9	9
