# Supplementary material for: The Leuven Embedded Figures Test (L-EFT): measuring perception, intelligence or executive function?
Source: PeerJ. 2018 Mar 26;6:e4524. doi: 10.7717/peerj.4524 (PMC5875396; doi:10.7717/peerj.4524)
Supplement: Supplemental Information 11 [file peerj-06-4524-s011.zip › Study 3/CorsiResponses/20962_2016_mrt_14_1317_responses.txt]

participant	trial	seq_len	expected_resp	given_resp
20962	1	3	14	14
20962	1	3	3	3
20962	1	3	10	10
20962	2	3	1	1
20962	2	3	13	13
20962	2	3	12	12
20962	3	4	15	15
20962	3	4	11	11
20962	3	4	2	2
20962	3	4	6	6
20962	4	4	4	4
20962	4	4	6	6
20962	4	4	3	3
20962	4	4	11	11
20962	5	5	1	1
20962	5	5	11	11
20962	5	5	14	14
20962	5	5	15	15
20962	5	5	13	13
20962	6	5	8	8
20962	6	5	15	15
20962	6	5	2	2
20962	6	5	5	5
20962	6	5	6	6
20962	7	6	6	6
20962	7	6	4	4
20962	7	6	14	14
20962	7	6	1	1
20962	7	6	15	15
20962	7	6	8	8
20962	8	6	14	14
20962	8	6	2	2
20962	8	6	10	10
20962	8	6	1	1
20962	8	6	8	8
20962	8	6	3	3
20962	9	7	0	0
20962	9	7	5	5
20962	9	7	3	3
20962	9	7	9	4
20962	9	7	4	9
20962	9	7	14	14
20962	9	7	12	12
20962	10	6	5	5
20962	10	6	15	15
20962	10	6	0	0
20962	10	6	8	8
20962	10	6	4	4
20962	10	6	10	10
20962	11	6	4	5
20962	11	6	13	12
20962	11	6	12	13
20962	11	6	9	4
20962	11	6	7	7
20962	11	6	15	15
20962	12	6	2	2
20962	12	6	14	14
20962	12	6	4	4
20962	12	6	9	9
20962	12	6	15	15
20962	12	6	11	7
20962	13	5	3	3
20962	13	5	7	7
20962	13	5	11	11
20962	13	5	13	13
20962	13	5	15	15
20962	14	5	6	6
20962	14	5	15	15
20962	14	5	8	8
20962	14	5	3	3
20962	14	5	4	4
20962	15	6	11	11
20962	15	6	5	5
20962	15	6	6	6
20962	15	6	14	14
20962	15	6	3	3
20962	15	6	1	4
20962	16	5	7	7
20962	16	5	8	8
20962	16	5	14	14
20962	16	5	1	1
20962	16	5	6	6
20962	17	5	1	1
20962	17	5	4	4
20962	17	5	7	7
20962	17	5	5	5
20962	17	5	3	3
20962	18	6	2	2
20962	18	6	1	1
20962	18	6	5	5
20962	18	6	7	7
20962	18	6	0	0
20962	18	6	10	10
20962	19	6	14	14
20962	19	6	12	8
20962	19	6	8	9
20962	19	6	13	13
20962	19	6	9	12
20962	19	6	1	1
20962	20	6	0	0
20962	20	6	6	6
20962	20	6	1	1
20962	20	6	15	15
20962	20	6	12	12
20962	20	6	11	7
