# Supplementary material for: The Leuven Embedded Figures Test (L-EFT): measuring perception, intelligence or executive function?
Source: PeerJ. 2018 Mar 26;6:e4524. doi: 10.7717/peerj.4524 (PMC5875396; doi:10.7717/peerj.4524)
Supplement: Supplemental Information 11 [file peerj-06-4524-s011.zip › Study 3/CorsiResponses/20968_2016_mrt_14_1720_responses.txt]

participant	trial	seq_len	expected_resp	given_resp
20968	1	4	2	2
20968	1	4	5	5
20968	1	4	6	6
20968	1	4	10	10
20968	2	4	5	5
20968	2	4	12	12
20968	2	4	7	7
20968	2	4	14	14
20968	3	5	2	2
20968	3	5	0	0
20968	3	5	1	1
20968	3	5	9	9
20968	3	5	4	4
20968	4	5	6	6
20968	4	5	7	7
20968	4	5	1	1
20968	4	5	12	12
20968	4	5	11	11
20968	5	6	10	10
20968	5	6	15	15
20968	5	6	12	12
20968	5	6	8	8
20968	5	6	9	9
20968	5	6	4	4
20968	6	6	2	2
20968	6	6	12	12
20968	6	6	8	8
20968	6	6	5	5
20968	6	6	3	3
20968	6	6	0	0
20968	7	7	4	4
20968	7	7	0	0
20968	7	7	15	15
20968	7	7	13	13
20968	7	7	10	10
20968	7	7	14	14
20968	7	7	11	11
20968	8	7	8	8
20968	8	7	5	5
20968	8	7	2	2
20968	8	7	3	3
20968	8	7	11	11
20968	8	7	0	7
20968	8	7	13	0
20968	9	7	2	2
20968	9	7	12	12
20968	9	7	10	10
20968	9	7	5	5
20968	9	7	15	15
20968	9	7	1	0
20968	9	7	0	5
20968	10	6	1	1
20968	10	6	0	0
20968	10	6	11	11
20968	10	6	5	5
20968	10	6	7	7
20968	10	6	13	13
20968	11	6	12	12
20968	11	6	9	9
20968	11	6	1	1
20968	11	6	4	4
20968	11	6	10	10
20968	11	6	15	15
20968	12	7	8	8
20968	12	7	3	3
20968	12	7	11	11
20968	12	7	0	0
20968	12	7	1	1
20968	12	7	5	5
20968	12	7	12	12
20968	13	7	15	15
20968	13	7	0	0
20968	13	7	11	11
20968	13	7	4	4
20968	13	7	5	5
20968	13	7	10	10
20968	13	7	7	7
20968	14	8	6	6
20968	14	8	1	1
20968	14	8	9	9
20968	14	8	15	15
20968	14	8	0	0
20968	14	8	4	4
20968	14	8	10	10
20968	14	8	11	11
20968	15	8	3	3
20968	15	8	2	2
20968	15	8	9	9
20968	15	8	1	1
20968	15	8	13	13
20968	15	8	7	5
20968	15	8	15	6
20968	15	8	6	11
20968	16	8	7	7
20968	16	8	8	8
20968	16	8	11	13
20968	16	8	13	9
20968	16	8	5	1
20968	16	8	15	15
20968	16	8	2	10
20968	16	8	9	11
20968	17	7	14	14
20968	17	7	12	12
20968	17	7	11	11
20968	17	7	1	1
20968	17	7	9	9
20968	17	7	13	13
20968	17	7	15	15
20968	18	7	2	6
20968	18	7	7	3
20968	18	7	12	12
20968	18	7	6	9
20968	18	7	0	1
20968	18	7	5	6
20968	18	7	10	10
20968	19	7	5	5
20968	19	7	1	5
20968	19	7	15	1
20968	19	7	8	15
20968	19	7	7	4
20968	19	7	2	7
20968	19	7	11	3
20968	20	6	14	14
20968	20	6	13	13
20968	20	6	8	8
20968	20	6	1	1
20968	20	6	10	10
20968	20	6	7	7
