# Supplementary material for: The Leuven Embedded Figures Test (L-EFT): measuring perception, intelligence or executive function?
Source: PeerJ. 2018 Mar 26;6:e4524. doi: 10.7717/peerj.4524 (PMC5875396; doi:10.7717/peerj.4524)
Supplement: Supplemental Information 11 [file peerj-06-4524-s011.zip › Study 3/CorsiResponses/20974_2016_mrt_14_1219_responses.txt]

participant	trial	seq_len	expected_resp	given_resp
20974	1	4	13	13
20974	1	4	7	7
20974	1	4	12	12
20974	1	4	3	3
20974	2	4	13	13
20974	2	4	6	6
20974	2	4	0	0
20974	2	4	14	14
20974	3	5	11	11
20974	3	5	7	7
20974	3	5	0	0
20974	3	5	5	5
20974	3	5	15	15
20974	4	5	15	15
20974	4	5	4	4
20974	4	5	7	7
20974	4	5	2	1
20974	4	5	12	12
20974	5	5	3	3
20974	5	5	6	6
20974	5	5	11	11
20974	5	5	8	8
20974	5	5	10	10
20974	6	5	7	7
20974	6	5	8	8
20974	6	5	9	9
20974	6	5	4	4
20974	6	5	15	15
20974	7	6	7	7
20974	7	6	1	1
20974	7	6	10	10
20974	7	6	9	9
20974	7	6	14	14
20974	7	6	13	13
20974	8	6	7	7
20974	8	6	6	6
20974	8	6	9	10
20974	8	6	10	9
20974	8	6	8	8
20974	8	6	13	13
20974	9	6	6	6
20974	9	6	9	9
20974	9	6	2	2
20974	9	6	10	10
20974	9	6	8	8
20974	9	6	14	14
20974	10	6	6	6
20974	10	6	5	5
20974	10	6	7	7
20974	10	6	4	4
20974	10	6	14	14
20974	10	6	13	13
20974	11	7	9	9
20974	11	7	13	13
20974	11	7	3	3
20974	11	7	11	11
20974	11	7	1	1
20974	11	7	5	5
20974	11	7	8	8
20974	12	7	9	9
20974	12	7	14	14
20974	12	7	7	7
20974	12	7	5	5
20974	12	7	3	3
20974	12	7	4	4
20974	12	7	12	12
20974	13	8	7	7
20974	13	8	8	8
20974	13	8	0	1
20974	13	8	4	4
20974	13	8	1	15
20974	13	8	15	12
20974	13	8	12	13
20974	13	8	14	1
20974	14	7	7	7
20974	14	7	11	11
20974	14	7	10	10
20974	14	7	0	0
20974	14	7	6	12
20974	14	7	12	6
20974	14	7	15	15
20974	15	6	3	3
20974	15	6	6	7
20974	15	6	7	6
20974	15	6	15	15
20974	15	6	8	8
20974	15	6	10	11
20974	16	5	3	3
20974	16	5	12	6
20974	16	5	11	12
20974	16	5	8	11
20974	16	5	6	4
20974	17	4	6	6
20974	17	4	9	9
20974	17	4	14	14
20974	17	4	8	8
20974	18	4	12	12
20974	18	4	1	1
20974	18	4	13	13
20974	18	4	9	9
20974	19	5	6	6
20974	19	5	4	4
20974	19	5	15	15
20974	19	5	3	3
20974	19	5	9	9
20974	20	5	5	5
20974	20	5	10	10
20974	20	5	6	6
20974	20	5	7	7
20974	20	5	0	0
