# Supplementary material for: The Leuven Embedded Figures Test (L-EFT): measuring perception, intelligence or executive function?
Source: PeerJ. 2018 Mar 26;6:e4524. doi: 10.7717/peerj.4524 (PMC5875396; doi:10.7717/peerj.4524)
Supplement: Supplemental Information 11 [file peerj-06-4524-s011.zip › Study 3/CorsiResponses/20977_2016_mrt_16_1037_responses.txt]

participant	trial	seq_len	expected_resp	given_resp
20977	1	4	14	14
20977	1	4	1	1
20977	1	4	15	15
20977	1	4	12	12
20977	2	4	13	13
20977	2	4	14	14
20977	2	4	6	6
20977	2	4	8	8
20977	3	5	7	2
20977	3	5	13	7
20977	3	5	2	9
20977	3	5	3	3
20977	3	5	15	15
20977	4	4	9	5
20977	4	4	1	1
20977	4	4	3	3
20977	4	4	14	14
20977	5	3	1	6
20977	5	3	6	1
20977	5	3	12	12
20977	6	2	12	12
20977	6	2	14	14
20977	7	2	4	4
20977	7	2	5	5
20977	8	3	9	9
20977	8	3	5	5
20977	8	3	13	13
20977	9	3	10	10
20977	9	3	9	9
20977	9	3	12	12
20977	10	4	3	3
20977	10	4	4	4
20977	10	4	2	2
20977	10	4	9	9
20977	11	4	13	13
20977	11	4	7	7
20977	11	4	0	0
20977	11	4	8	8
20977	12	5	3	3
20977	12	5	8	8
20977	12	5	9	9
20977	12	5	6	6
20977	12	5	14	14
20977	13	5	3	3
20977	13	5	4	4
20977	13	5	11	11
20977	13	5	15	15
20977	13	5	0	0
20977	14	6	11	11
20977	14	6	0	0
20977	14	6	12	8
20977	14	6	3	3
20977	14	6	5	1
20977	14	6	14	9
20977	15	5	6	6
20977	15	5	4	4
20977	15	5	10	10
20977	15	5	9	9
20977	15	5	1	1
20977	16	5	9	9
20977	16	5	4	4
20977	16	5	2	2
20977	16	5	5	5
20977	16	5	1	1
20977	17	6	15	15
20977	17	6	7	7
20977	17	6	2	2
20977	17	6	12	12
20977	17	6	9	9
20977	17	6	1	5
20977	18	5	12	12
20977	18	5	6	6
20977	18	5	8	8
20977	18	5	15	15
20977	18	5	11	10
20977	19	4	8	8
20977	19	4	12	12
20977	19	4	15	15
20977	19	4	3	3
20977	20	4	14	14
20977	20	4	3	3
20977	20	4	13	13
20977	20	4	7	7
