# Supplementary material for: The Leuven Embedded Figures Test (L-EFT): measuring perception, intelligence or executive function?
Source: PeerJ. 2018 Mar 26;6:e4524. doi: 10.7717/peerj.4524 (PMC5875396; doi:10.7717/peerj.4524)
Supplement: Supplemental Information 11 [file peerj-06-4524-s011.zip › Study 3/CorsiResponses/20980_2016_mrt_16_1418_responses.txt]

participant	trial	seq_len	expected_resp	given_resp
20980	1	4	1	1
20980	1	4	11	11
20980	1	4	15	15
20980	1	4	2	2
20980	2	4	10	10
20980	2	4	8	8
20980	2	4	1	1
20980	2	4	15	15
20980	3	5	14	14
20980	3	5	0	0
20980	3	5	9	9
20980	3	5	6	6
20980	3	5	8	8
20980	4	5	15	15
20980	4	5	0	0
20980	4	5	2	2
20980	4	5	1	1
20980	4	5	3	3
20980	5	6	1	1
20980	5	6	6	6
20980	5	6	15	15
20980	5	6	11	11
20980	5	6	2	2
20980	5	6	3	3
20980	6	6	4	4
20980	6	6	8	8
20980	6	6	15	15
20980	6	6	6	6
20980	6	6	10	10
20980	6	6	5	5
20980	7	7	3	3
20980	7	7	12	12
20980	7	7	8	8
20980	7	7	13	13
20980	7	7	9	9
20980	7	7	2	2
20980	7	7	7	7
20980	8	7	12	12
20980	8	7	9	9
20980	8	7	14	14
20980	8	7	0	0
20980	8	7	4	4
20980	8	7	7	7
20980	8	7	3	3
20980	9	8	8	8
20980	9	8	10	10
20980	9	8	13	13
20980	9	8	7	7
20980	9	8	12	12
20980	9	8	9	9
20980	9	8	2	2
20980	9	8	14	14
20980	10	8	12	12
20980	10	8	11	10
20980	10	8	5	11
20980	10	8	8	8
20980	10	8	15	13
20980	10	8	6	15
20980	10	8	7	3
20980	10	8	3	7
20980	11	8	12	12
20980	11	8	8	8
20980	11	8	7	13
20980	11	8	13	7
20980	11	8	4	4
20980	11	8	2	2
20980	11	8	3	6
20980	11	8	6	3
20980	12	7	14	14
20980	12	7	4	8
20980	12	7	8	10
20980	12	7	11	4
20980	12	7	7	11
20980	12	7	13	3
20980	12	7	15	13
20980	13	6	11	11
20980	13	6	6	6
20980	13	6	0	0
20980	13	6	15	15
20980	13	6	10	10
20980	13	6	2	2
20980	14	6	0	0
20980	14	6	14	14
20980	14	6	15	15
20980	14	6	2	2
20980	14	6	9	9
20980	14	6	10	10
20980	15	7	6	6
20980	15	7	11	11
20980	15	7	8	8
20980	15	7	10	13
20980	15	7	13	2
20980	15	7	2	0
20980	15	7	0	10
20980	16	6	11	11
20980	16	6	8	8
20980	16	6	3	3
20980	16	6	4	4
20980	16	6	5	5
20980	16	6	12	12
20980	17	6	11	11
20980	17	6	7	3
20980	17	6	14	14
20980	17	6	12	8
20980	17	6	13	12
20980	17	6	9	9
20980	18	6	3	3
20980	18	6	7	7
20980	18	6	2	2
20980	18	6	5	4
20980	18	6	6	6
20980	18	6	0	0
20980	19	5	11	11
20980	19	5	14	14
20980	19	5	0	0
20980	19	5	2	2
20980	19	5	6	6
20980	20	5	15	15
20980	20	5	3	3
20980	20	5	11	11
20980	20	5	8	8
20980	20	5	14	14
