# Supplementary material for: The Leuven Embedded Figures Test (L-EFT): measuring perception, intelligence or executive function?
Source: PeerJ. 2018 Mar 26;6:e4524. doi: 10.7717/peerj.4524 (PMC5875396; doi:10.7717/peerj.4524)
Supplement: Supplemental Information 11 [file peerj-06-4524-s011.zip › Study 3/CorsiResponses/20992_2016_mrt_16_1418_responses.txt]

participant	trial	seq_len	expected_resp	given_resp
20992	1	4	2	2
20992	1	4	5	5
20992	1	4	6	6
20992	1	4	8	8
20992	2	4	8	8
20992	2	4	3	3
20992	2	4	13	13
20992	2	4	9	9
20992	3	5	4	4
20992	3	5	11	11
20992	3	5	15	15
20992	3	5	9	9
20992	3	5	1	1
20992	4	5	9	9
20992	4	5	14	14
20992	4	5	0	0
20992	4	5	2	2
20992	4	5	12	12
20992	5	6	2	2
20992	5	6	3	3
20992	5	6	1	1
20992	5	6	5	5
20992	5	6	4	4
20992	5	6	7	7
20992	6	6	6	6
20992	6	6	3	3
20992	6	6	14	14
20992	6	6	9	9
20992	6	6	12	12
20992	6	6	11	11
20992	7	7	1	1
20992	7	7	5	5
20992	7	7	11	11
20992	7	7	8	8
20992	7	7	9	9
20992	7	7	13	13
20992	7	7	14	9
20992	8	6	2	2
20992	8	6	5	5
20992	8	6	6	6
20992	8	6	10	10
20992	8	6	8	8
20992	8	6	9	9
20992	9	6	12	12
20992	9	6	4	4
20992	9	6	2	2
20992	9	6	6	6
20992	9	6	7	7
20992	9	6	3	3
20992	10	7	12	12
20992	10	7	7	7
20992	10	7	1	1
20992	10	7	5	5
20992	10	7	4	4
20992	10	7	8	6
20992	10	7	6	8
20992	11	6	2	2
20992	11	6	12	6
20992	11	6	9	9
20992	11	6	6	12
20992	11	6	7	7
20992	11	6	0	0
20992	12	5	15	15
20992	12	5	0	0
20992	12	5	9	9
20992	12	5	6	6
20992	12	5	7	7
20992	13	5	0	0
20992	13	5	10	10
20992	13	5	5	5
20992	13	5	14	14
20992	13	5	12	12
20992	14	6	3	3
20992	14	6	4	4
20992	14	6	6	6
20992	14	6	10	10
20992	14	6	9	9
20992	14	6	15	15
20992	15	6	13	13
20992	15	6	2	9
20992	15	6	12	12
20992	15	6	7	7
20992	15	6	8	2
20992	15	6	14	8
20992	16	6	7	7
20992	16	6	5	5
20992	16	6	14	14
20992	16	6	12	12
20992	16	6	8	8
20992	16	6	15	15
20992	17	6	0	0
20992	17	6	15	15
20992	17	6	6	6
20992	17	6	14	14
20992	17	6	9	9
20992	17	6	12	12
20992	18	7	0	0
20992	18	7	11	11
20992	18	7	14	14
20992	18	7	3	10
20992	18	7	9	3
20992	18	7	2	8
20992	18	7	8	4
20992	19	6	4	8
20992	19	6	12	12
20992	19	6	2	2
20992	19	6	1	1
20992	19	6	14	10
20992	19	6	8	8
20992	20	5	15	15
20992	20	5	8	8
20992	20	5	12	12
20992	20	5	9	9
20992	20	5	14	14
