# Supplementary material for: The Leuven Embedded Figures Test (L-EFT): measuring perception, intelligence or executive function?
Source: PeerJ. 2018 Mar 26;6:e4524. doi: 10.7717/peerj.4524 (PMC5875396; doi:10.7717/peerj.4524)
Supplement: Supplemental Information 11 [file peerj-06-4524-s011.zip › Study 3/CorsiResponses/21001_2016_mrt_16_1658_responses.txt]

participant	trial	seq_len	expected_resp	given_resp
21001	1	4	8	8
21001	1	4	11	11
21001	1	4	4	4
21001	1	4	1	1
21001	2	4	14	14
21001	2	4	3	3
21001	2	4	1	1
21001	2	4	6	6
21001	3	5	8	8
21001	3	5	11	11
21001	3	5	1	1
21001	3	5	4	4
21001	3	5	14	14
21001	4	5	1	1
21001	4	5	11	11
21001	4	5	8	8
21001	4	5	10	10
21001	4	5	6	6
21001	5	6	5	15
21001	5	6	15	1
21001	5	6	4	4
21001	5	6	1	5
21001	5	6	7	7
21001	5	6	11	11
21001	6	5	12	12
21001	6	5	11	11
21001	6	5	5	5
21001	6	5	0	0
21001	6	5	10	10
21001	7	5	9	9
21001	7	5	6	6
21001	7	5	4	4
21001	7	5	13	13
21001	7	5	14	14
21001	8	6	8	8
21001	8	6	7	7
21001	8	6	6	6
21001	8	6	3	3
21001	8	6	11	11
21001	8	6	9	9
21001	9	6	13	8
21001	9	6	3	3
21001	9	6	8	13
21001	9	6	10	10
21001	9	6	1	1
21001	9	6	2	2
21001	10	6	12	12
21001	10	6	4	4
21001	10	6	7	7
21001	10	6	5	5
21001	10	6	8	8
21001	10	6	9	9
21001	11	6	4	4
21001	11	6	1	1
21001	11	6	5	5
21001	11	6	0	0
21001	11	6	14	14
21001	11	6	13	13
21001	12	7	2	12
21001	12	7	12	2
21001	12	7	3	0
21001	12	7	1	3
21001	12	7	0	1
21001	12	7	10	10
21001	12	7	6	6
21001	13	6	3	3
21001	13	6	2	2
21001	13	6	6	6
21001	13	6	7	7
21001	13	6	13	13
21001	13	6	11	11
21001	14	6	2	2
21001	14	6	1	1
21001	14	6	13	13
21001	14	6	5	5
21001	14	6	4	4
21001	14	6	12	12
21001	15	7	9	9
21001	15	7	6	6
21001	15	7	11	11
21001	15	7	12	12
21001	15	7	1	1
21001	15	7	3	3
21001	15	7	10	10
21001	16	7	9	9
21001	16	7	2	2
21001	16	7	10	10
21001	16	7	4	8
21001	16	7	13	0
21001	16	7	0	13
21001	16	7	15	14
21001	17	7	1	0
21001	17	7	0	1
21001	17	7	10	10
21001	17	7	9	9
21001	17	7	7	7
21001	17	7	4	4
21001	17	7	15	15
21001	18	6	0	0
21001	18	6	3	1
21001	18	6	1	3
21001	18	6	9	2
21001	18	6	2	13
21001	18	6	13	10
21001	19	5	3	3
21001	19	5	5	5
21001	19	5	13	13
21001	19	5	2	2
21001	19	5	11	11
21001	20	5	6	6
21001	20	5	15	15
21001	20	5	0	0
21001	20	5	7	11
21001	20	5	4	8
