# Supplementary material for: The Leuven Embedded Figures Test (L-EFT): measuring perception, intelligence or executive function?
Source: PeerJ. 2018 Mar 26;6:e4524. doi: 10.7717/peerj.4524 (PMC5875396; doi:10.7717/peerj.4524)
Supplement: Supplemental Information 11 [file peerj-06-4524-s011.zip › Study 3/CorsiResponses/21004_2016_mrt_16_1037_responses.txt]

participant	trial	seq_len	expected_resp	given_resp
21004	1	4	15	15
21004	1	4	5	5
21004	1	4	7	7
21004	1	4	8	8
21004	2	4	4	4
21004	2	4	15	15
21004	2	4	13	13
21004	2	4	11	11
21004	3	5	0	0
21004	3	5	1	1
21004	3	5	10	10
21004	3	5	3	3
21004	3	5	5	5
21004	4	5	3	3
21004	4	5	2	2
21004	4	5	9	9
21004	4	5	4	4
21004	4	5	12	12
21004	5	6	7	7
21004	5	6	2	2
21004	5	6	12	12
21004	5	6	1	6
21004	5	6	6	1
21004	5	6	15	15
21004	6	5	2	2
21004	6	5	13	13
21004	6	5	4	4
21004	6	5	1	1
21004	6	5	3	3
21004	7	5	13	10
21004	7	5	11	11
21004	7	5	8	8
21004	7	5	12	12
21004	7	5	10	10
21004	8	5	10	10
21004	8	5	13	13
21004	8	5	14	14
21004	8	5	0	0
21004	8	5	15	15
21004	9	5	0	0
21004	9	5	8	8
21004	9	5	14	14
21004	9	5	6	6
21004	9	5	12	12
21004	10	6	6	6
21004	10	6	9	9
21004	10	6	4	4
21004	10	6	12	12
21004	10	6	5	5
21004	10	6	2	2
21004	11	6	15	15
21004	11	6	14	14
21004	11	6	1	1
21004	11	6	12	12
21004	11	6	13	13
21004	11	6	4	4
21004	12	7	3	3
21004	12	7	10	10
21004	12	7	12	12
21004	12	7	9	9
21004	12	7	14	14
21004	12	7	0	0
21004	12	7	7	11
21004	13	6	4	4
21004	13	6	3	3
21004	13	6	8	8
21004	13	6	11	11
21004	13	6	1	1
21004	13	6	13	13
21004	14	6	10	10
21004	14	6	14	14
21004	14	6	6	6
21004	14	6	2	2
21004	14	6	12	12
21004	14	6	9	9
21004	15	7	15	15
21004	15	7	10	10
21004	15	7	0	0
21004	15	7	5	5
21004	15	7	3	3
21004	15	7	4	8
21004	15	7	6	5
21004	16	6	14	14
21004	16	6	7	7
21004	16	6	2	2
21004	16	6	8	8
21004	16	6	5	5
21004	16	6	3	3
21004	17	6	2	2
21004	17	6	5	5
21004	17	6	15	15
21004	17	6	8	8
21004	17	6	6	10
21004	17	6	10	6
21004	18	6	11	11
21004	18	6	13	13
21004	18	6	0	0
21004	18	6	7	2
21004	18	6	2	7
21004	18	6	9	6
21004	19	5	5	5
21004	19	5	15	15
21004	19	5	9	9
21004	19	5	0	0
21004	19	5	10	10
21004	20	5	15	15
21004	20	5	12	12
21004	20	5	1	1
21004	20	5	4	4
21004	20	5	13	13
