# Supplementary material for: The Leuven Embedded Figures Test (L-EFT): measuring perception, intelligence or executive function?
Source: PeerJ. 2018 Mar 26;6:e4524. doi: 10.7717/peerj.4524 (PMC5875396; doi:10.7717/peerj.4524)
Supplement: Supplemental Information 11 [file peerj-06-4524-s011.zip › Study 3/CorsiResponses/21007_2016_mrt_18_1056_responses.txt]

participant	trial	seq_len	expected_resp	given_resp
21007	1	4	0	0
21007	1	4	12	12
21007	1	4	15	15
21007	1	4	1	1
21007	2	4	14	14
21007	2	4	1	1
21007	2	4	7	7
21007	2	4	11	11
21007	3	5	6	6
21007	3	5	13	13
21007	3	5	9	9
21007	3	5	3	3
21007	3	5	5	5
21007	4	5	6	6
21007	4	5	12	12
21007	4	5	5	5
21007	4	5	4	4
21007	4	5	10	10
21007	5	6	0	0
21007	5	6	2	2
21007	5	6	5	5
21007	5	6	3	3
21007	5	6	9	9
21007	5	6	14	12
21007	6	5	10	10
21007	6	5	14	14
21007	6	5	11	11
21007	6	5	2	2
21007	6	5	9	9
21007	7	5	14	2
21007	7	5	2	14
21007	7	5	9	9
21007	7	5	6	6
21007	7	5	8	8
21007	8	5	10	10
21007	8	5	14	14
21007	8	5	1	1
21007	8	5	2	2
21007	8	5	12	12
21007	9	5	1	1
21007	9	5	7	7
21007	9	5	8	8
21007	9	5	6	6
21007	9	5	15	15
21007	10	6	5	5
21007	10	6	11	11
21007	10	6	13	13
21007	10	6	1	1
21007	10	6	8	4
21007	10	6	10	10
21007	11	5	12	12
21007	11	5	9	9
21007	11	5	13	13
21007	11	5	11	11
21007	11	5	4	4
21007	12	5	2	2
21007	12	5	11	11
21007	12	5	14	14
21007	12	5	10	10
21007	12	5	4	8
21007	13	5	13	13
21007	13	5	7	7
21007	13	5	4	4
21007	13	5	3	3
21007	13	5	8	8
21007	14	5	2	2
21007	14	5	10	10
21007	14	5	7	7
21007	14	5	11	11
21007	14	5	13	13
21007	15	6	8	8
21007	15	6	14	14
21007	15	6	12	12
21007	15	6	9	9
21007	15	6	0	0
21007	15	6	1	1
21007	16	6	6	6
21007	16	6	2	2
21007	16	6	3	3
21007	16	6	13	13
21007	16	6	1	1
21007	16	6	9	5
21007	17	6	4	1
21007	17	6	2	2
21007	17	6	0	0
21007	17	6	1	6
21007	17	6	11	7
21007	17	6	3	10
21007	18	5	11	11
21007	18	5	7	7
21007	18	5	5	5
21007	18	5	3	3
21007	18	5	2	2
21007	19	5	11	11
21007	19	5	6	6
21007	19	5	14	14
21007	19	5	4	4
21007	19	5	15	15
21007	20	6	6	6
21007	20	6	4	4
21007	20	6	14	14
21007	20	6	11	11
21007	20	6	9	10
21007	20	6	10	9
