# Supplementary material for: The Leuven Embedded Figures Test (L-EFT): measuring perception, intelligence or executive function?
Source: PeerJ. 2018 Mar 26;6:e4524. doi: 10.7717/peerj.4524 (PMC5875396; doi:10.7717/peerj.4524)
Supplement: Supplemental Information 11 [file peerj-06-4524-s011.zip › Study 3/CorsiResponses/21013_2016_mrt_16_0949_responses.txt]

participant	trial	seq_len	expected_resp	given_resp
21013	1	3	12	12
21013	1	3	5	5
21013	1	3	11	11
21013	2	3	4	4
21013	2	3	15	15
21013	2	3	11	11
21013	3	4	12	12
21013	3	4	14	14
21013	3	4	6	6
21013	3	4	11	11
21013	4	4	12	12
21013	4	4	13	13
21013	4	4	5	5
21013	4	4	2	2
21013	5	5	0	0
21013	5	5	4	4
21013	5	5	12	12
21013	5	5	6	5
21013	5	5	1	1
21013	6	4	14	14
21013	6	4	9	9
21013	6	4	0	0
21013	6	4	11	11
21013	7	4	12	12
21013	7	4	7	7
21013	7	4	3	3
21013	7	4	9	10
21013	8	4	15	15
21013	8	4	11	11
21013	8	4	8	8
21013	8	4	10	10
21013	9	4	14	14
21013	9	4	12	12
21013	9	4	6	6
21013	9	4	15	15
21013	10	5	13	13
21013	10	5	15	15
21013	10	5	8	8
21013	10	5	6	6
21013	10	5	9	9
21013	11	5	2	14
21013	11	5	14	2
21013	11	5	15	15
21013	11	5	12	12
21013	11	5	1	5
21013	12	5	9	9
21013	12	5	3	3
21013	12	5	5	14
21013	12	5	14	5
21013	12	5	0	12
21013	13	4	0	0
21013	13	4	12	0
21013	13	4	6	12
21013	13	4	2	3
21013	14	3	13	13
21013	14	3	4	4
21013	14	3	7	7
21013	15	3	12	12
21013	15	3	8	8
21013	15	3	1	1
21013	16	4	6	6
21013	16	4	10	10
21013	16	4	14	14
21013	16	4	0	0
21013	17	4	7	7
21013	17	4	0	0
21013	17	4	6	6
21013	17	4	5	5
21013	18	5	15	15
21013	18	5	2	2
21013	18	5	9	13
21013	18	5	13	9
21013	18	5	1	1
21013	19	4	13	13
21013	19	4	12	12
21013	19	4	14	14
21013	19	4	9	9
21013	20	4	5	6
21013	20	4	6	5
21013	20	4	4	4
21013	20	4	2	2
