# Supplementary material for: The Leuven Embedded Figures Test (L-EFT): measuring perception, intelligence or executive function?
Source: PeerJ. 2018 Mar 26;6:e4524. doi: 10.7717/peerj.4524 (PMC5875396; doi:10.7717/peerj.4524)
Supplement: Supplemental Information 11 [file peerj-06-4524-s011.zip › Study 3/CorsiResponses/21016_2016_mrt_14_1540_responses.txt]

participant	trial	seq_len	expected_resp	given_resp
21016	1	4	9	9
21016	1	4	13	13
21016	1	4	5	5
21016	1	4	10	10
21016	2	4	7	7
21016	2	4	6	6
21016	2	4	12	12
21016	2	4	15	15
21016	3	5	5	5
21016	3	5	0	0
21016	3	5	1	1
21016	3	5	14	14
21016	3	5	13	13
21016	4	5	13	13
21016	4	5	6	6
21016	4	5	4	4
21016	4	5	14	14
21016	4	5	11	11
21016	5	6	12	12
21016	5	6	9	9
21016	5	6	1	1
21016	5	6	15	15
21016	5	6	5	5
21016	5	6	2	2
21016	6	6	7	7
21016	6	6	3	3
21016	6	6	8	8
21016	6	6	13	13
21016	6	6	5	5
21016	6	6	6	6
21016	7	7	4	4
21016	7	7	6	6
21016	7	7	0	0
21016	7	7	8	8
21016	7	7	5	5
21016	7	7	12	1
21016	7	7	9	13
21016	8	6	3	3
21016	8	6	12	12
21016	8	6	11	11
21016	8	6	0	0
21016	8	6	10	10
21016	8	6	8	8
21016	9	6	11	11
21016	9	6	13	13
21016	9	6	15	9
21016	9	6	9	15
21016	9	6	2	2
21016	9	6	0	0
21016	10	6	6	6
21016	10	6	12	12
21016	10	6	0	0
21016	10	6	3	3
21016	10	6	7	7
21016	10	6	15	15
21016	11	6	13	13
21016	11	6	8	8
21016	11	6	5	5
21016	11	6	3	3
21016	11	6	2	2
21016	11	6	6	6
21016	12	7	0	0
21016	12	7	10	10
21016	12	7	8	8
21016	12	7	15	15
21016	12	7	3	3
21016	12	7	4	4
21016	12	7	13	13
21016	13	7	6	6
21016	13	7	7	7
21016	13	7	1	1
21016	13	7	0	0
21016	13	7	2	2
21016	13	7	12	12
21016	13	7	9	9
21016	14	8	15	15
21016	14	8	7	7
21016	14	8	4	4
21016	14	8	12	12
21016	14	8	9	9
21016	14	8	10	10
21016	14	8	5	5
21016	14	8	2	2
21016	15	8	6	6
21016	15	8	13	13
21016	15	8	5	5
21016	15	8	4	4
21016	15	8	15	11
21016	15	8	11	15
21016	15	8	8	9
21016	15	8	10	8
21016	16	8	13	13
21016	16	8	15	15
21016	16	8	4	8
21016	16	8	1	1
21016	16	8	3	3
21016	16	8	10	9
21016	16	8	2	6
21016	16	8	8	10
21016	17	7	6	6
21016	17	7	8	8
21016	17	7	15	15
21016	17	7	3	3
21016	17	7	0	0
21016	17	7	10	10
21016	17	7	13	13
21016	18	7	10	10
21016	18	7	15	15
21016	18	7	3	3
21016	18	7	14	14
21016	18	7	1	11
21016	18	7	11	6
21016	18	7	12	8
21016	19	7	5	5
21016	19	7	9	9
21016	19	7	0	0
21016	19	7	8	8
21016	19	7	7	7
21016	19	7	4	4
21016	19	7	12	12
21016	20	7	7	7
21016	20	7	3	3
21016	20	7	1	1
21016	20	7	14	14
21016	20	7	11	11
21016	20	7	15	15
21016	20	7	5	5
