# Supplementary material for: The Leuven Embedded Figures Test (L-EFT): measuring perception, intelligence or executive function?
Source: PeerJ. 2018 Mar 26;6:e4524. doi: 10.7717/peerj.4524 (PMC5875396; doi:10.7717/peerj.4524)
Supplement: Supplemental Information 11 [file peerj-06-4524-s011.zip › Study 3/CorsiResponses/21019_2016_mrt_14_1720_responses.txt]

participant	trial	seq_len	expected_resp	given_resp
21019	1	4	8	8
21019	1	4	11	11
21019	1	4	15	15
21019	1	4	14	14
21019	2	4	0	0
21019	2	4	5	5
21019	2	4	10	10
21019	2	4	15	15
21019	3	5	11	11
21019	3	5	14	14
21019	3	5	6	6
21019	3	5	1	1
21019	3	5	15	15
21019	4	5	6	2
21019	4	5	2	6
21019	4	5	7	7
21019	4	5	3	3
21019	4	5	0	0
21019	5	5	10	10
21019	5	5	4	4
21019	5	5	9	9
21019	5	5	2	2
21019	5	5	3	3
21019	6	5	3	3
21019	6	5	1	1
21019	6	5	5	5
21019	6	5	7	7
21019	6	5	14	14
21019	7	6	12	12
21019	7	6	1	1
21019	7	6	14	14
21019	7	6	2	2
21019	7	6	8	8
21019	7	6	4	4
21019	8	6	15	15
21019	8	6	7	7
21019	8	6	12	12
21019	8	6	13	13
21019	8	6	8	8
21019	8	6	2	2
21019	9	7	11	11
21019	9	7	6	6
21019	9	7	3	3
21019	9	7	8	8
21019	9	7	14	14
21019	9	7	12	12
21019	9	7	9	9
21019	10	7	11	11
21019	10	7	9	10
21019	10	7	0	0
21019	10	7	13	13
21019	10	7	5	5
21019	10	7	4	12
21019	10	7	12	8
21019	11	7	10	10
21019	11	7	0	5
21019	11	7	2	0
21019	11	7	15	3
21019	11	7	5	2
21019	11	7	3	15
21019	11	7	12	4
21019	12	6	8	8
21019	12	6	13	13
21019	12	6	14	14
21019	12	6	10	10
21019	12	6	15	15
21019	12	6	6	7
21019	13	5	15	15
21019	13	5	12	12
21019	13	5	10	10
21019	13	5	0	0
21019	13	5	14	14
21019	14	5	7	7
21019	14	5	8	8
21019	14	5	11	11
21019	14	5	6	6
21019	14	5	1	2
21019	15	5	14	14
21019	15	5	10	10
21019	15	5	12	12
21019	15	5	1	1
21019	15	5	5	5
21019	16	5	1	1
21019	16	5	0	0
21019	16	5	3	3
21019	16	5	14	14
21019	16	5	9	9
21019	17	6	15	15
21019	17	6	4	4
21019	17	6	2	2
21019	17	6	12	12
21019	17	6	3	3
21019	17	6	11	11
21019	18	6	14	2
21019	18	6	2	14
21019	18	6	9	9
21019	18	6	12	12
21019	18	6	10	10
21019	18	6	5	5
21019	19	6	0	0
21019	19	6	14	14
21019	19	6	12	12
21019	19	6	15	15
21019	19	6	2	2
21019	19	6	11	7
21019	20	5	4	4
21019	20	5	10	10
21019	20	5	9	9
21019	20	5	3	3
21019	20	5	8	8
