# Supplementary material for: The Leuven Embedded Figures Test (L-EFT): measuring perception, intelligence or executive function?
Source: PeerJ. 2018 Mar 26;6:e4524. doi: 10.7717/peerj.4524 (PMC5875396; doi:10.7717/peerj.4524)
Supplement: Supplemental Information 11 [file peerj-06-4524-s011.zip › Study 3/CorsiResponses/21022_2016_mrt_14_1220_responses.txt]

participant	trial	seq_len	expected_resp	given_resp
21022	1	4	7	7
21022	1	4	14	14
21022	1	4	1	1
21022	1	4	5	5
21022	2	4	13	13
21022	2	4	3	3
21022	2	4	9	5
21022	2	4	7	7
21022	3	4	11	11
21022	3	4	4	4
21022	3	4	6	7
21022	3	4	2	2
21022	4	3	12	12
21022	4	3	1	1
21022	4	3	9	9
21022	5	3	6	6
21022	5	3	15	15
21022	5	3	4	4
21022	6	4	0	0
21022	6	4	7	7
21022	6	4	1	1
21022	6	4	15	14
21022	7	3	2	2
21022	7	3	11	11
21022	7	3	10	10
21022	8	3	15	15
21022	8	3	12	12
21022	8	3	2	2
21022	9	4	0	0
21022	9	4	14	13
21022	9	4	11	11
21022	9	4	5	5
21022	10	3	13	13
21022	10	3	9	9
21022	10	3	15	15
21022	11	3	12	12
21022	11	3	11	11
21022	11	3	6	6
21022	12	4	13	13
21022	12	4	6	6
21022	12	4	3	3
21022	12	4	5	5
21022	13	4	11	11
21022	13	4	8	8
21022	13	4	4	4
21022	13	4	15	15
21022	14	5	4	4
21022	14	5	12	12
21022	14	5	10	10
21022	14	5	1	5
21022	14	5	6	6
21022	15	4	11	11
21022	15	4	5	5
21022	15	4	12	12
21022	15	4	0	1
21022	16	3	3	3
21022	16	3	0	0
21022	16	3	13	13
21022	17	3	3	3
21022	17	3	15	15
21022	17	3	14	14
21022	18	4	9	9
21022	18	4	6	6
21022	18	4	7	7
21022	18	4	8	8
21022	19	4	4	4
21022	19	4	6	6
21022	19	4	5	5
21022	19	4	8	6
21022	20	4	12	12
21022	20	4	4	4
21022	20	4	9	9
21022	20	4	7	7
