# Supplementary material for: The Leuven Embedded Figures Test (L-EFT): measuring perception, intelligence or executive function?
Source: PeerJ. 2018 Mar 26;6:e4524. doi: 10.7717/peerj.4524 (PMC5875396; doi:10.7717/peerj.4524)
Supplement: Supplemental Information 11 [file peerj-06-4524-s011.zip › Study 3/CorsiResponses/21028_2016_mrt_16_1153_responses.txt]

participant	trial	seq_len	expected_resp	given_resp
21028	1	4	14	14
21028	1	4	5	5
21028	1	4	12	12
21028	1	4	0	0
21028	2	4	11	14
21028	2	4	14	11
21028	2	4	1	1
21028	2	4	9	9
21028	3	4	0	0
21028	3	4	1	1
21028	3	4	12	12
21028	3	4	5	9
21028	4	3	7	7
21028	4	3	0	0
21028	4	3	4	4
21028	5	3	9	9
21028	5	3	8	8
21028	5	3	6	6
21028	6	4	12	12
21028	6	4	13	13
21028	6	4	4	4
21028	6	4	3	3
21028	7	4	13	13
21028	7	4	0	0
21028	7	4	4	4
21028	7	4	15	15
21028	8	5	6	6
21028	8	5	9	9
21028	8	5	7	7
21028	8	5	14	12
21028	8	5	11	15
21028	9	4	9	6
21028	9	4	14	9
21028	9	4	0	0
21028	9	4	12	12
21028	10	3	5	5
21028	10	3	15	15
21028	10	3	14	14
21028	11	3	4	4
21028	11	3	8	8
21028	11	3	11	11
21028	12	4	3	3
21028	12	4	15	15
21028	12	4	14	14
21028	12	4	1	1
21028	13	4	12	12
21028	13	4	5	1
21028	13	4	1	5
21028	13	4	10	10
21028	14	4	12	12
21028	14	4	9	9
21028	14	4	2	2
21028	14	4	10	10
21028	15	4	7	7
21028	15	4	8	8
21028	15	4	6	6
21028	15	4	11	11
21028	16	5	12	12
21028	16	5	7	7
21028	16	5	2	2
21028	16	5	8	8
21028	16	5	10	10
21028	17	5	0	0
21028	17	5	2	2
21028	17	5	13	13
21028	17	5	9	9
21028	17	5	15	15
21028	18	6	13	13
21028	18	6	14	14
21028	18	6	10	7
21028	18	6	7	2
21028	18	6	3	5
21028	18	6	5	10
21028	19	5	2	10
21028	19	5	10	2
21028	19	5	1	1
21028	19	5	5	9
21028	19	5	3	3
21028	20	4	11	11
21028	20	4	3	3
21028	20	4	0	0
21028	20	4	12	12
