# Supplementary material for: The Leuven Embedded Figures Test (L-EFT): measuring perception, intelligence or executive function?
Source: PeerJ. 2018 Mar 26;6:e4524. doi: 10.7717/peerj.4524 (PMC5875396; doi:10.7717/peerj.4524)
Supplement: Supplemental Information 11 [file peerj-06-4524-s011.zip › Study 3/CorsiResponses/21034_2016_mrt_14_1102_responses.txt]

participant	trial	seq_len	expected_resp	given_resp
21034	1	4	11	11
21034	1	4	5	5
21034	1	4	3	3
21034	1	4	14	14
21034	2	4	3	3
21034	2	4	4	4
21034	2	4	0	0
21034	2	4	5	5
21034	3	5	9	9
21034	3	5	6	6
21034	3	5	15	15
21034	3	5	5	5
21034	3	5	0	0
21034	4	5	14	14
21034	4	5	0	0
21034	4	5	11	11
21034	4	5	8	8
21034	4	5	15	15
21034	5	6	13	13
21034	5	6	5	5
21034	5	6	6	6
21034	5	6	10	10
21034	5	6	7	7
21034	5	6	11	11
21034	6	6	5	5
21034	6	6	3	3
21034	6	6	8	8
21034	6	6	13	13
21034	6	6	4	10
21034	6	6	0	0
21034	7	6	4	4
21034	7	6	1	1
21034	7	6	11	11
21034	7	6	9	9
21034	7	6	0	0
21034	7	6	7	6
21034	8	5	13	13
21034	8	5	8	8
21034	8	5	0	0
21034	8	5	3	3
21034	8	5	1	1
21034	9	5	9	9
21034	9	5	8	8
21034	9	5	6	6
21034	9	5	2	2
21034	9	5	14	14
21034	10	6	14	14
21034	10	6	2	2
21034	10	6	10	10
21034	10	6	8	8
21034	10	6	4	4
21034	10	6	6	6
21034	11	6	12	12
21034	11	6	9	9
21034	11	6	10	10
21034	11	6	15	15
21034	11	6	11	11
21034	11	6	2	2
21034	12	7	8	8
21034	12	7	14	14
21034	12	7	13	13
21034	12	7	7	11
21034	12	7	1	1
21034	12	7	0	0
21034	12	7	11	11
21034	13	6	1	1
21034	13	6	5	10
21034	13	6	14	14
21034	13	6	8	8
21034	13	6	9	9
21034	13	6	7	7
21034	14	5	11	11
21034	14	5	12	12
21034	14	5	0	0
21034	14	5	8	8
21034	14	5	10	10
21034	15	5	8	8
21034	15	5	14	14
21034	15	5	10	10
21034	15	5	3	3
21034	15	5	1	1
21034	16	6	14	14
21034	16	6	2	2
21034	16	6	9	9
21034	16	6	6	6
21034	16	6	8	8
21034	16	6	10	10
21034	17	6	12	12
21034	17	6	9	9
21034	17	6	6	6
21034	17	6	7	7
21034	17	6	10	10
21034	17	6	15	15
21034	18	7	5	5
21034	18	7	8	8
21034	18	7	14	14
21034	18	7	15	15
21034	18	7	10	9
21034	18	7	3	3
21034	18	7	2	2
21034	19	6	12	12
21034	19	6	10	10
21034	19	6	9	9
21034	19	6	4	4
21034	19	6	11	11
21034	19	6	15	15
21034	20	6	4	8
21034	20	6	14	10
21034	20	6	10	14
21034	20	6	12	12
21034	20	6	15	15
21034	20	6	0	0
