# Supplementary material for: The Leuven Embedded Figures Test (L-EFT): measuring perception, intelligence or executive function?
Source: PeerJ. 2018 Mar 26;6:e4524. doi: 10.7717/peerj.4524 (PMC5875396; doi:10.7717/peerj.4524)
Supplement: Supplemental Information 11 [file peerj-06-4524-s011.zip › Study 3/CorsiResponses/21043_2016_mrt_15_1338_responses.txt]

participant	trial	seq_len	expected_resp	given_resp
21043	1	4	14	14
21043	1	4	8	8
21043	1	4	6	6
21043	1	4	0	0
21043	2	4	3	3
21043	2	4	14	14
21043	2	4	10	10
21043	2	4	5	5
21043	3	5	9	9
21043	3	5	12	12
21043	3	5	10	12
21043	3	5	11	10
21043	3	5	14	11
21043	4	4	6	6
21043	4	4	10	10
21043	4	4	11	11
21043	4	4	15	15
21043	5	4	4	4
21043	5	4	3	3
21043	5	4	11	11
21043	5	4	6	6
21043	6	5	14	14
21043	6	5	12	12
21043	6	5	5	5
21043	6	5	7	7
21043	6	5	6	6
21043	7	5	3	3
21043	7	5	11	11
21043	7	5	14	14
21043	7	5	0	0
21043	7	5	2	2
21043	8	6	0	0
21043	8	6	15	15
21043	8	6	10	10
21043	8	6	9	9
21043	8	6	11	11
21043	8	6	7	7
21043	9	6	10	10
21043	9	6	14	14
21043	9	6	12	12
21043	9	6	11	11
21043	9	6	15	15
21043	9	6	7	7
21043	10	7	1	1
21043	10	7	13	13
21043	10	7	7	7
21043	10	7	8	8
21043	10	7	3	11
21043	10	7	2	3
21043	10	7	10	6
21043	11	6	15	15
21043	11	6	1	1
21043	11	6	4	4
21043	11	6	3	3
21043	11	6	6	6
21043	11	6	8	8
21043	12	6	12	12
21043	12	6	6	6
21043	12	6	14	14
21043	12	6	1	1
21043	12	6	2	2
21043	12	6	11	7
21043	13	6	10	10
21043	13	6	5	5
21043	13	6	6	6
21043	13	6	8	8
21043	13	6	3	3
21043	13	6	0	0
21043	14	6	2	2
21043	14	6	12	12
21043	14	6	6	6
21043	14	6	7	7
21043	14	6	9	0
21043	14	6	8	8
21043	15	6	3	2
21043	15	6	2	3
21043	15	6	11	11
21043	15	6	4	4
21043	15	6	14	14
21043	15	6	5	6
21043	16	5	15	15
21043	16	5	7	7
21043	16	5	10	10
21043	16	5	9	9
21043	16	5	5	5
21043	17	5	9	9
21043	17	5	6	6
21043	17	5	12	12
21043	17	5	11	11
21043	17	5	10	10
21043	18	6	9	9
21043	18	6	5	5
21043	18	6	8	8
21043	18	6	10	10
21043	18	6	1	1
21043	18	6	12	12
21043	19	6	7	7
21043	19	6	15	15
21043	19	6	8	8
21043	19	6	1	6
21043	19	6	5	1
21043	19	6	14	14
21043	20	6	1	1
21043	20	6	4	4
21043	20	6	15	15
21043	20	6	13	14
21043	20	6	0	0
21043	20	6	3	3
