# Supplementary material for: The Leuven Embedded Figures Test (L-EFT): measuring perception, intelligence or executive function?
Source: PeerJ. 2018 Mar 26;6:e4524. doi: 10.7717/peerj.4524 (PMC5875396; doi:10.7717/peerj.4524)
Supplement: Supplemental Information 11 [file peerj-06-4524-s011.zip › Study 3/CorsiResponses/21046_2016_mrt_16_1152_responses.txt]

participant	trial	seq_len	expected_resp	given_resp
21046	1	4	7	7
21046	1	4	4	4
21046	1	4	10	10
21046	1	4	12	12
21046	2	4	2	2
21046	2	4	11	11
21046	2	4	6	6
21046	2	4	14	14
21046	3	5	7	7
21046	3	5	9	9
21046	3	5	4	4
21046	3	5	5	5
21046	3	5	13	13
21046	4	5	0	0
21046	4	5	10	10
21046	4	5	1	1
21046	4	5	12	5
21046	4	5	5	12
21046	5	5	2	2
21046	5	5	9	9
21046	5	5	3	3
21046	5	5	12	12
21046	5	5	8	8
21046	6	5	2	2
21046	6	5	0	0
21046	6	5	13	13
21046	6	5	10	10
21046	6	5	4	4
21046	7	6	3	3
21046	7	6	4	4
21046	7	6	12	12
21046	7	6	8	8
21046	7	6	5	5
21046	7	6	14	14
21046	8	6	14	14
21046	8	6	12	4
21046	8	6	4	12
21046	8	6	15	15
21046	8	6	3	3
21046	8	6	8	8
21046	9	6	1	1
21046	9	6	9	9
21046	9	6	10	10
21046	9	6	14	14
21046	9	6	6	6
21046	9	6	3	3
21046	10	6	8	8
21046	10	6	10	10
21046	10	6	14	14
21046	10	6	9	9
21046	10	6	1	1
21046	10	6	7	7
21046	11	7	13	13
21046	11	7	0	0
21046	11	7	15	15
21046	11	7	2	2
21046	11	7	8	8
21046	11	7	11	9
21046	11	7	9	11
21046	12	6	13	13
21046	12	6	1	1
21046	12	6	14	14
21046	12	6	2	2
21046	12	6	12	12
21046	12	6	3	3
21046	13	6	7	7
21046	13	6	6	6
21046	13	6	0	0
21046	13	6	2	2
21046	13	6	14	14
21046	13	6	3	3
21046	14	7	14	14
21046	14	7	7	7
21046	14	7	11	11
21046	14	7	5	5
21046	14	7	3	3
21046	14	7	13	13
21046	14	7	15	15
21046	15	7	9	9
21046	15	7	13	13
21046	15	7	7	7
21046	15	7	12	6
21046	15	7	2	12
21046	15	7	0	2
21046	15	7	8	0
21046	16	7	14	10
21046	16	7	13	13
21046	16	7	6	14
21046	16	7	12	12
21046	16	7	11	11
21046	16	7	3	3
21046	16	7	4	4
21046	17	6	6	6
21046	17	6	0	0
21046	17	6	12	2
21046	17	6	2	12
21046	17	6	3	3
21046	17	6	11	11
21046	18	5	8	8
21046	18	5	15	15
21046	18	5	5	5
21046	18	5	3	3
21046	18	5	11	11
21046	19	5	10	10
21046	19	5	14	14
21046	19	5	4	4
21046	19	5	8	8
21046	19	5	9	9
21046	20	6	11	11
21046	20	6	8	8
21046	20	6	1	1
21046	20	6	0	0
21046	20	6	2	2
21046	20	6	13	14
