# Supplementary material for: The Leuven Embedded Figures Test (L-EFT): measuring perception, intelligence or executive function?
Source: PeerJ. 2018 Mar 26;6:e4524. doi: 10.7717/peerj.4524 (PMC5875396; doi:10.7717/peerj.4524)
Supplement: Supplemental Information 11 [file peerj-06-4524-s011.zip › Study 3/CorsiResponses/21049_2016_mrt_16_1543_responses.txt]

participant	trial	seq_len	expected_resp	given_resp
21049	1	4	8	8
21049	1	4	2	2
21049	1	4	9	9
21049	1	4	11	11
21049	2	4	15	15
21049	2	4	10	10
21049	2	4	14	14
21049	2	4	12	12
21049	3	5	7	7
21049	3	5	9	9
21049	3	5	15	15
21049	3	5	12	12
21049	3	5	3	3
21049	4	5	7	7
21049	4	5	3	3
21049	4	5	6	6
21049	4	5	14	14
21049	4	5	1	1
21049	5	6	14	14
21049	5	6	11	11
21049	5	6	8	8
21049	5	6	10	10
21049	5	6	4	4
21049	5	6	12	12
21049	6	6	8	8
21049	6	6	0	0
21049	6	6	1	1
21049	6	6	15	15
21049	6	6	10	10
21049	6	6	12	12
21049	7	7	13	13
21049	7	7	10	10
21049	7	7	2	2
21049	7	7	15	15
21049	7	7	14	14
21049	7	7	4	4
21049	7	7	3	3
21049	8	7	5	5
21049	8	7	13	4
21049	8	7	4	1
21049	8	7	1	13
21049	8	7	14	8
21049	8	7	8	15
21049	8	7	15	14
21049	9	7	7	5
21049	9	7	5	7
21049	9	7	1	1
21049	9	7	14	13
21049	9	7	9	11
21049	9	7	11	14
21049	9	7	13	4
21049	10	6	3	3
21049	10	6	9	9
21049	10	6	0	0
21049	10	6	5	2
21049	10	6	2	5
21049	10	6	1	1
21049	11	5	7	7
21049	11	5	0	0
21049	11	5	5	5
21049	11	5	13	13
21049	11	5	14	14
21049	12	5	11	11
21049	12	5	0	0
21049	12	5	6	6
21049	12	5	14	14
21049	12	5	3	3
21049	13	6	12	12
21049	13	6	1	1
21049	13	6	13	13
21049	13	6	6	6
21049	13	6	2	2
21049	13	6	15	15
21049	14	6	5	5
21049	14	6	8	8
21049	14	6	4	4
21049	14	6	3	3
21049	14	6	2	2
21049	14	6	7	7
21049	15	7	7	7
21049	15	7	8	6
21049	15	7	9	8
21049	15	7	6	9
21049	15	7	1	6
21049	15	7	14	1
21049	15	7	2	15
21049	16	6	9	9
21049	16	6	2	2
21049	16	6	10	10
21049	16	6	15	15
21049	16	6	4	4
21049	16	6	1	1
21049	17	6	5	5
21049	17	6	3	3
21049	17	6	2	2
21049	17	6	1	1
21049	17	6	8	8
21049	17	6	13	13
21049	18	7	7	7
21049	18	7	9	9
21049	18	7	0	0
21049	18	7	5	5
21049	18	7	8	11
21049	18	7	11	8
21049	18	7	1	2
21049	19	6	2	2
21049	19	6	1	1
21049	19	6	7	7
21049	19	6	11	11
21049	19	6	4	4
21049	19	6	6	6
21049	20	6	13	13
21049	20	6	4	4
21049	20	6	6	6
21049	20	6	9	9
21049	20	6	11	11
21049	20	6	3	3
