# Supplementary material for: The Leuven Embedded Figures Test (L-EFT): measuring perception, intelligence or executive function?
Source: PeerJ. 2018 Mar 26;6:e4524. doi: 10.7717/peerj.4524 (PMC5875396; doi:10.7717/peerj.4524)
Supplement: Supplemental Information 11 [file peerj-06-4524-s011.zip › Study 3/CorsiResponses/21061_2016_mrt_16_1037_responses.txt]

participant	trial	seq_len	expected_resp	given_resp
21061	1	2	9	9
21061	1	2	3	3
21061	2	2	12	12
21061	2	2	6	6
21061	3	3	6	12
21061	3	3	12	6
21061	3	3	2	2
21061	4	2	8	8
21061	4	2	12	12
21061	5	2	3	3
21061	5	2	13	13
21061	6	3	12	12
21061	6	3	4	4
21061	6	3	15	15
21061	7	3	15	15
21061	7	3	11	11
21061	7	3	13	13
21061	8	4	10	10
21061	8	4	7	7
21061	8	4	5	5
21061	8	4	1	1
21061	9	4	6	6
21061	9	4	11	11
21061	9	4	0	0
21061	9	4	12	12
21061	10	5	3	3
21061	10	5	7	7
21061	10	5	1	1
21061	10	5	4	4
21061	10	5	6	6
21061	11	5	1	1
21061	11	5	13	13
21061	11	5	8	8
21061	11	5	15	9
21061	11	5	9	15
21061	12	5	10	10
21061	12	5	8	8
21061	12	5	6	6
21061	12	5	3	3
21061	12	5	7	7
21061	13	5	9	13
21061	13	5	13	9
21061	13	5	10	10
21061	13	5	2	2
21061	13	5	4	4
21061	14	5	10	10
21061	14	5	9	9
21061	14	5	3	3
21061	14	5	11	11
21061	14	5	13	13
21061	15	5	5	5
21061	15	5	3	3
21061	15	5	9	9
21061	15	5	8	8
21061	15	5	4	4
21061	16	6	2	2
21061	16	6	11	11
21061	16	6	7	7
21061	16	6	15	15
21061	16	6	8	8
21061	16	6	4	4
21061	17	6	15	15
21061	17	6	5	5
21061	17	6	1	1
21061	17	6	11	11
21061	17	6	13	13
21061	17	6	14	14
21061	18	7	5	5
21061	18	7	15	11
21061	18	7	2	15
21061	18	7	6	2
21061	18	7	8	8
21061	18	7	0	0
21061	18	7	3	3
21061	19	6	1	1
21061	19	6	9	9
21061	19	6	0	0
21061	19	6	14	14
21061	19	6	3	3
21061	19	6	4	4
21061	20	6	5	8
21061	20	6	8	5
21061	20	6	1	1
21061	20	6	13	13
21061	20	6	12	12
21061	20	6	15	15
