# Supplementary material for: The Leuven Embedded Figures Test (L-EFT): measuring perception, intelligence or executive function?
Source: PeerJ. 2018 Mar 26;6:e4524. doi: 10.7717/peerj.4524 (PMC5875396; doi:10.7717/peerj.4524)
Supplement: Supplemental Information 11 [file peerj-06-4524-s011.zip › Study 3/CorsiResponses/21070_2016_mrt_14_1317_responses.txt]

participant	trial	seq_len	expected_resp	given_resp
21070	1	4	13	13
21070	1	4	10	10
21070	1	4	11	11
21070	1	4	15	15
21070	2	4	14	14
21070	2	4	5	5
21070	2	4	4	4
21070	2	4	15	15
21070	3	5	2	2
21070	3	5	7	7
21070	3	5	3	3
21070	3	5	4	4
21070	3	5	0	0
21070	4	5	3	3
21070	4	5	4	4
21070	4	5	7	7
21070	4	5	9	9
21070	4	5	11	11
21070	5	6	6	6
21070	5	6	3	3
21070	5	6	14	14
21070	5	6	13	13
21070	5	6	1	1
21070	5	6	15	15
21070	6	6	12	2
21070	6	6	2	12
21070	6	6	10	10
21070	6	6	0	0
21070	6	6	1	1
21070	6	6	3	3
21070	7	6	8	4
21070	7	6	4	8
21070	7	6	11	11
21070	7	6	12	12
21070	7	6	15	15
21070	7	6	6	5
21070	8	5	7	7
21070	8	5	6	6
21070	8	5	4	4
21070	8	5	9	9
21070	8	5	8	8
21070	9	5	5	5
21070	9	5	3	3
21070	9	5	2	2
21070	9	5	14	14
21070	9	5	7	7
21070	10	6	11	11
21070	10	6	1	1
21070	10	6	7	9
21070	10	6	9	7
21070	10	6	12	12
21070	10	6	0	0
21070	11	5	12	12
21070	11	5	4	4
21070	11	5	15	15
21070	11	5	13	13
21070	11	5	2	2
21070	12	5	1	1
21070	12	5	10	6
21070	12	5	13	13
21070	12	5	4	4
21070	12	5	9	9
21070	13	5	8	8
21070	13	5	6	6
21070	13	5	0	0
21070	13	5	1	1
21070	13	5	12	12
21070	14	5	1	1
21070	14	5	6	6
21070	14	5	15	15
21070	14	5	7	7
21070	14	5	5	5
21070	15	6	0	0
21070	15	6	12	12
21070	15	6	1	1
21070	15	6	14	14
21070	15	6	15	15
21070	15	6	8	8
21070	16	6	14	5
21070	16	6	5	14
21070	16	6	13	13
21070	16	6	7	7
21070	16	6	0	0
21070	16	6	6	6
21070	17	6	9	9
21070	17	6	1	1
21070	17	6	4	4
21070	17	6	10	5
21070	17	6	5	10
21070	17	6	2	2
21070	18	5	3	3
21070	18	5	0	0
21070	18	5	7	7
21070	18	5	12	12
21070	18	5	1	1
21070	19	5	3	3
21070	19	5	5	5
21070	19	5	8	8
21070	19	5	14	14
21070	19	5	12	12
21070	20	6	1	1
21070	20	6	8	8
21070	20	6	9	9
21070	20	6	0	0
21070	20	6	11	11
21070	20	6	4	4
