# Supplementary material for: The Leuven Embedded Figures Test (L-EFT): measuring perception, intelligence or executive function?
Source: PeerJ. 2018 Mar 26;6:e4524. doi: 10.7717/peerj.4524 (PMC5875396; doi:10.7717/peerj.4524)
Supplement: Supplemental Information 11 [file peerj-06-4524-s011.zip › Study 3/CorsiResponses/21073_2016_mrt_16_1307_responses.txt]

participant	trial	seq_len	expected_resp	given_resp
21073	1	3	6	6
21073	1	3	8	8
21073	1	3	11	11
21073	2	3	4	4
21073	2	3	13	13
21073	2	3	10	10
21073	3	4	8	8
21073	3	4	3	3
21073	3	4	11	11
21073	3	4	12	12
21073	4	4	13	13
21073	4	4	12	12
21073	4	4	14	14
21073	4	4	2	2
21073	5	5	2	2
21073	5	5	7	7
21073	5	5	13	13
21073	5	5	9	9
21073	5	5	14	14
21073	6	5	11	11
21073	6	5	9	9
21073	6	5	1	1
21073	6	5	6	6
21073	6	5	12	12
21073	7	6	0	0
21073	7	6	2	2
21073	7	6	8	8
21073	7	6	4	4
21073	7	6	5	5
21073	7	6	9	9
21073	8	6	0	0
21073	8	6	6	6
21073	8	6	14	14
21073	8	6	13	13
21073	8	6	7	7
21073	8	6	11	11
21073	9	7	3	3
21073	9	7	10	10
21073	9	7	1	1
21073	9	7	9	9
21073	9	7	11	11
21073	9	7	8	8
21073	9	7	7	7
21073	10	7	8	8
21073	10	7	4	4
21073	10	7	0	0
21073	10	7	7	7
21073	10	7	9	9
21073	10	7	13	10
21073	10	7	1	1
21073	11	7	7	7
21073	11	7	2	2
21073	11	7	10	10
21073	11	7	9	9
21073	11	7	8	8
21073	11	7	1	1
21073	11	7	3	3
21073	12	7	10	10
21073	12	7	0	4
21073	12	7	8	8
21073	12	7	7	7
21073	12	7	14	14
21073	12	7	4	0
21073	12	7	1	5
21073	13	7	10	10
21073	13	7	2	2
21073	13	7	12	12
21073	13	7	0	0
21073	13	7	6	6
21073	13	7	9	9
21073	13	7	15	15
21073	14	7	11	11
21073	14	7	15	15
21073	14	7	1	1
21073	14	7	5	5
21073	14	7	14	14
21073	14	7	2	2
21073	14	7	10	10
21073	15	8	6	6
21073	15	8	3	3
21073	15	8	14	14
21073	15	8	9	9
21073	15	8	7	7
21073	15	8	11	10
21073	15	8	10	11
21073	15	8	12	12
21073	16	7	1	1
21073	16	7	0	0
21073	16	7	13	13
21073	16	7	7	7
21073	16	7	14	14
21073	16	7	4	4
21073	16	7	5	5
21073	17	7	9	1
21073	17	7	11	9
21073	17	7	3	11
21073	17	7	1	3
21073	17	7	12	12
21073	17	7	15	15
21073	17	7	5	5
21073	18	7	4	4
21073	18	7	9	9
21073	18	7	8	8
21073	18	7	6	6
21073	18	7	11	11
21073	18	7	1	1
21073	18	7	14	14
21073	19	7	6	6
21073	19	7	14	14
21073	19	7	9	9
21073	19	7	11	11
21073	19	7	0	0
21073	19	7	1	1
21073	19	7	3	3
21073	20	8	6	6
21073	20	8	3	3
21073	20	8	14	13
21073	20	8	9	10
21073	20	8	8	8
21073	20	8	5	9
21073	20	8	12	12
21073	20	8	2	5
