# Supplementary material for: The Leuven Embedded Figures Test (L-EFT): measuring perception, intelligence or executive function?
Source: PeerJ. 2018 Mar 26;6:e4524. doi: 10.7717/peerj.4524 (PMC5875396; doi:10.7717/peerj.4524)
Supplement: Supplemental Information 11 [file peerj-06-4524-s011.zip › Study 3/CorsiResponses/21076_2016_mrt_16_1418_responses.txt]

participant	trial	seq_len	expected_resp	given_resp
21076	1	4	13	13
21076	1	4	9	9
21076	1	4	11	11
21076	1	4	10	10
21076	2	4	12	12
21076	2	4	5	5
21076	2	4	9	9
21076	2	4	0	0
21076	3	5	4	4
21076	3	5	15	15
21076	3	5	1	1
21076	3	5	11	11
21076	3	5	10	5
21076	4	4	10	10
21076	4	4	6	6
21076	4	4	7	7
21076	4	4	8	8
21076	5	4	8	8
21076	5	4	1	1
21076	5	4	7	7
21076	5	4	15	15
21076	6	5	12	12
21076	6	5	9	9
21076	6	5	7	7
21076	6	5	11	11
21076	6	5	2	2
21076	7	5	9	9
21076	7	5	11	10
21076	7	5	15	11
21076	7	5	13	15
21076	7	5	1	13
21076	8	5	1	1
21076	8	5	7	7
21076	8	5	14	14
21076	8	5	0	0
21076	8	5	4	4
21076	9	5	9	9
21076	9	5	11	11
21076	9	5	10	10
21076	9	5	6	6
21076	9	5	4	4
21076	10	6	0	0
21076	10	6	3	3
21076	10	6	1	1
21076	10	6	15	15
21076	10	6	2	2
21076	10	6	14	14
21076	11	6	12	12
21076	11	6	14	14
21076	11	6	11	11
21076	11	6	10	10
21076	11	6	4	4
21076	11	6	8	8
21076	12	7	6	6
21076	12	7	9	9
21076	12	7	13	13
21076	12	7	2	2
21076	12	7	11	11
21076	12	7	14	14
21076	12	7	12	12
21076	13	7	12	12
21076	13	7	7	7
21076	13	7	6	6
21076	13	7	13	13
21076	13	7	10	2
21076	13	7	2	11
21076	13	7	15	15
21076	14	7	12	12
21076	14	7	4	4
21076	14	7	0	0
21076	14	7	9	9
21076	14	7	15	15
21076	14	7	5	5
21076	14	7	10	6
21076	15	6	14	14
21076	15	6	7	7
21076	15	6	6	6
21076	15	6	4	4
21076	15	6	5	5
21076	15	6	2	2
21076	16	6	10	10
21076	16	6	0	0
21076	16	6	14	14
21076	16	6	13	13
21076	16	6	9	9
21076	16	6	6	6
21076	17	7	0	0
21076	17	7	9	10
21076	17	7	6	9
21076	17	7	14	2
21076	17	7	2	13
21076	17	7	13	15
21076	17	7	15	6
21076	18	6	2	2
21076	18	6	6	6
21076	18	6	8	8
21076	18	6	12	12
21076	18	6	0	0
21076	18	6	5	5
21076	19	6	15	15
21076	19	6	4	4
21076	19	6	7	7
21076	19	6	0	10
21076	19	6	10	0
21076	19	6	3	3
21076	20	6	4	4
21076	20	6	12	12
21076	20	6	10	10
21076	20	6	7	11
21076	20	6	0	0
21076	20	6	2	2
