# Supplementary material for: The Leuven Embedded Figures Test (L-EFT): measuring perception, intelligence or executive function?
Source: PeerJ. 2018 Mar 26;6:e4524. doi: 10.7717/peerj.4524 (PMC5875396; doi:10.7717/peerj.4524)
Supplement: Supplemental Information 11 [file peerj-06-4524-s011.zip › Study 3/CorsiResponses/21079_2016_mrt_15_1053_responses.txt]

participant	trial	seq_len	expected_resp	given_resp
21079	1	3	11	11
21079	1	3	2	2
21079	1	3	13	13
21079	2	3	7	7
21079	2	3	12	12
21079	2	3	15	15
21079	3	4	8	8
21079	3	4	9	9
21079	3	4	0	0
21079	3	4	6	6
21079	4	4	7	7
21079	4	4	9	9
21079	4	4	13	13
21079	4	4	8	8
21079	5	5	2	2
21079	5	5	14	14
21079	5	5	7	7
21079	5	5	11	11
21079	5	5	12	12
21079	6	5	8	8
21079	6	5	11	11
21079	6	5	7	7
21079	6	5	15	15
21079	6	5	13	13
21079	7	6	7	7
21079	7	6	14	14
21079	7	6	5	5
21079	7	6	1	1
21079	7	6	15	15
21079	7	6	2	6
21079	8	5	7	7
21079	8	5	0	0
21079	8	5	14	14
21079	8	5	15	15
21079	8	5	8	8
21079	9	5	10	10
21079	9	5	5	5
21079	9	5	8	8
21079	9	5	3	3
21079	9	5	4	4
21079	10	6	13	13
21079	10	6	14	14
21079	10	6	10	10
21079	10	6	1	1
21079	10	6	2	2
21079	10	6	4	4
21079	11	6	7	7
21079	11	6	2	2
21079	11	6	15	15
21079	11	6	12	12
21079	11	6	8	8
21079	11	6	10	10
21079	12	7	14	2
21079	12	7	2	14
21079	12	7	8	8
21079	12	7	6	6
21079	12	7	1	9
21079	12	7	11	11
21079	12	7	9	1
21079	13	6	1	1
21079	13	6	6	6
21079	13	6	15	11
21079	13	6	5	5
21079	13	6	7	7
21079	13	6	0	0
21079	14	5	2	2
21079	14	5	12	12
21079	14	5	10	10
21079	14	5	1	1
21079	14	5	9	9
21079	15	5	4	4
21079	15	5	12	12
21079	15	5	10	10
21079	15	5	8	8
21079	15	5	5	5
21079	16	6	0	0
21079	16	6	11	11
21079	16	6	9	9
21079	16	6	1	1
21079	16	6	13	13
21079	16	6	3	2
21079	17	5	0	0
21079	17	5	1	1
21079	17	5	13	13
21079	17	5	15	15
21079	17	5	4	4
21079	18	5	3	3
21079	18	5	5	5
21079	18	5	12	12
21079	18	5	15	15
21079	18	5	1	1
21079	19	6	10	10
21079	19	6	3	3
21079	19	6	9	9
21079	19	6	12	12
21079	19	6	1	1
21079	19	6	7	11
21079	20	5	6	6
21079	20	5	1	1
21079	20	5	12	12
21079	20	5	5	0
21079	20	5	0	5
