# Supplementary material for: The Leuven Embedded Figures Test (L-EFT): measuring perception, intelligence or executive function?
Source: PeerJ. 2018 Mar 26;6:e4524. doi: 10.7717/peerj.4524 (PMC5875396; doi:10.7717/peerj.4524)
Supplement: Supplemental Information 11 [file peerj-06-4524-s011.zip › Study 3/CorsiResponses/21082_2016_mrt_16_1307_responses.txt]

participant	trial	seq_len	expected_resp	given_resp
21082	1	3	3	3
21082	1	3	14	14
21082	1	3	8	8
21082	2	3	8	8
21082	2	3	0	0
21082	2	3	5	5
21082	3	4	10	10
21082	3	4	15	15
21082	3	4	3	3
21082	3	4	0	0
21082	4	4	8	8
21082	4	4	2	2
21082	4	4	10	10
21082	4	4	5	5
21082	5	5	3	3
21082	5	5	11	11
21082	5	5	5	5
21082	5	5	6	6
21082	5	5	9	9
21082	6	5	8	8
21082	6	5	5	5
21082	6	5	10	10
21082	6	5	0	0
21082	6	5	12	12
21082	7	6	13	13
21082	7	6	2	2
21082	7	6	3	3
21082	7	6	5	5
21082	7	6	11	11
21082	7	6	8	8
21082	8	6	1	1
21082	8	6	10	10
21082	8	6	3	3
21082	8	6	7	7
21082	8	6	2	6
21082	8	6	6	7
21082	9	6	2	2
21082	9	6	5	5
21082	9	6	3	3
21082	9	6	13	13
21082	9	6	4	4
21082	9	6	15	15
21082	10	6	0	0
21082	10	6	10	10
21082	10	6	12	12
21082	10	6	9	9
21082	10	6	7	7
21082	10	6	14	14
21082	11	7	13	13
21082	11	7	10	10
21082	11	7	0	0
21082	11	7	1	1
21082	11	7	3	3
21082	11	7	6	5
21082	11	7	14	14
21082	12	6	5	5
21082	12	6	6	6
21082	12	6	13	13
21082	12	6	12	12
21082	12	6	7	7
21082	12	6	11	11
21082	13	6	11	11
21082	13	6	4	4
21082	13	6	13	13
21082	13	6	12	12
21082	13	6	15	1
21082	13	6	1	15
21082	14	6	10	10
21082	14	6	8	8
21082	14	6	4	4
21082	14	6	0	0
21082	14	6	13	13
21082	14	6	15	15
21082	15	6	9	9
21082	15	6	4	4
21082	15	6	1	1
21082	15	6	12	12
21082	15	6	6	6
21082	15	6	5	5
21082	16	7	14	14
21082	16	7	1	1
21082	16	7	7	7
21082	16	7	3	3
21082	16	7	5	5
21082	16	7	15	15
21082	16	7	0	0
21082	17	7	12	12
21082	17	7	5	9
21082	17	7	9	5
21082	17	7	8	8
21082	17	7	14	14
21082	17	7	4	4
21082	17	7	2	2
21082	18	7	15	15
21082	18	7	2	2
21082	18	7	4	7
21082	18	7	7	13
21082	18	7	14	4
21082	18	7	1	14
21082	18	7	5	1
21082	19	6	2	12
21082	19	6	12	2
21082	19	6	3	3
21082	19	6	5	9
21082	19	6	1	1
21082	19	6	9	5
21082	20	5	7	7
21082	20	5	13	13
21082	20	5	3	3
21082	20	5	2	2
21082	20	5	4	4
