# Supplementary material for: The Leuven Embedded Figures Test (L-EFT): measuring perception, intelligence or executive function?
Source: PeerJ. 2018 Mar 26;6:e4524. doi: 10.7717/peerj.4524 (PMC5875396; doi:10.7717/peerj.4524)
Supplement: Supplemental Information 11 [file peerj-06-4524-s011.zip › Study 3/CorsiResponses/21088_2016_mrt_14_1720_responses.txt]

participant	trial	seq_len	expected_resp	given_resp
21088	1	4	11	11
21088	1	4	15	15
21088	1	4	10	10
21088	1	4	7	7
21088	2	4	2	2
21088	2	4	9	9
21088	2	4	6	6
21088	2	4	11	11
21088	3	5	9	9
21088	3	5	6	6
21088	3	5	13	13
21088	3	5	2	2
21088	3	5	7	7
21088	4	5	7	7
21088	4	5	8	8
21088	4	5	11	11
21088	4	5	14	14
21088	4	5	2	2
21088	5	6	0	0
21088	5	6	11	7
21088	5	6	5	12
21088	5	6	1	1
21088	5	6	12	3
21088	5	6	3	9
21088	6	5	0	0
21088	6	5	2	10
21088	6	5	10	2
21088	6	5	3	1
21088	6	5	11	3
21088	7	4	4	4
21088	7	4	11	11
21088	7	4	2	2
21088	7	4	10	10
21088	8	4	0	0
21088	8	4	9	9
21088	8	4	5	5
21088	8	4	14	14
21088	9	5	6	5
21088	9	5	3	6
21088	9	5	11	3
21088	9	5	1	11
21088	9	5	14	1
21088	10	4	15	15
21088	10	4	14	14
21088	10	4	8	8
21088	10	4	13	13
21088	11	4	9	9
21088	11	4	4	4
21088	11	4	0	0
21088	11	4	3	3
21088	12	5	1	1
21088	12	5	12	12
21088	12	5	4	4
21088	12	5	6	6
21088	12	5	15	15
21088	13	5	10	10
21088	13	5	3	14
21088	13	5	14	3
21088	13	5	7	11
21088	13	5	0	0
21088	14	5	5	5
21088	14	5	7	7
21088	14	5	10	10
21088	14	5	0	0
21088	14	5	2	2
21088	15	5	5	5
21088	15	5	12	12
21088	15	5	3	3
21088	15	5	6	6
21088	15	5	8	8
21088	16	6	10	10
21088	16	6	14	14
21088	16	6	1	1
21088	16	6	6	6
21088	16	6	3	3
21088	16	6	8	8
21088	17	6	12	12
21088	17	6	4	4
21088	17	6	2	2
21088	17	6	8	8
21088	17	6	11	11
21088	17	6	14	14
21088	18	7	8	8
21088	18	7	9	9
21088	18	7	15	15
21088	18	7	2	2
21088	18	7	0	0
21088	18	7	11	11
21088	18	7	13	13
21088	19	7	10	10
21088	19	7	6	6
21088	19	7	14	14
21088	19	7	2	2
21088	19	7	12	11
21088	19	7	11	12
21088	19	7	8	8
21088	20	7	12	12
21088	20	7	10	10
21088	20	7	7	7
21088	20	7	6	6
21088	20	7	9	9
21088	20	7	4	0
21088	20	7	0	4
