# Supplementary material for: The Leuven Embedded Figures Test (L-EFT): measuring perception, intelligence or executive function?
Source: PeerJ. 2018 Mar 26;6:e4524. doi: 10.7717/peerj.4524 (PMC5875396; doi:10.7717/peerj.4524)
Supplement: Supplemental Information 11 [file peerj-06-4524-s011.zip › Study 3/CorsiResponses/21100_2016_mrt_15_1445_responses.txt]

participant	trial	seq_len	expected_resp	given_resp
21100	1	4	4	4
21100	1	4	10	10
21100	1	4	13	13
21100	1	4	6	6
21100	2	4	11	11
21100	2	4	8	8
21100	2	4	5	6
21100	2	4	2	1
21100	3	4	10	10
21100	3	4	11	11
21100	3	4	7	7
21100	3	4	4	4
21100	4	4	8	8
21100	4	4	7	7
21100	4	4	1	1
21100	4	4	2	2
21100	5	5	9	9
21100	5	5	0	0
21100	5	5	8	8
21100	5	5	6	2
21100	5	5	11	11
21100	6	4	14	14
21100	6	4	2	2
21100	6	4	7	7
21100	6	4	1	1
21100	7	4	7	7
21100	7	4	0	1
21100	7	4	8	8
21100	7	4	15	14
21100	8	4	12	12
21100	8	4	1	1
21100	8	4	4	4
21100	8	4	7	11
21100	9	3	14	14
21100	9	3	9	9
21100	9	3	2	2
21100	10	3	8	8
21100	10	3	1	1
21100	10	3	0	0
21100	11	4	6	6
21100	11	4	15	15
21100	11	4	13	13
21100	11	4	1	2
21100	12	3	6	6
21100	12	3	14	14
21100	12	3	5	5
21100	13	3	4	4
21100	13	3	1	1
21100	13	3	5	5
21100	14	4	14	14
21100	14	4	13	13
21100	14	4	0	0
21100	14	4	15	15
21100	15	4	8	8
21100	15	4	12	12
21100	15	4	7	7
21100	15	4	4	4
21100	16	5	10	10
21100	16	5	1	1
21100	16	5	8	8
21100	16	5	15	15
21100	16	5	7	7
21100	17	5	0	0
21100	17	5	12	12
21100	17	5	15	15
21100	17	5	8	8
21100	17	5	13	13
21100	18	6	0	0
21100	18	6	5	5
21100	18	6	3	15
21100	18	6	15	3
21100	18	6	12	12
21100	18	6	13	9
21100	19	5	15	15
21100	19	5	5	5
21100	19	5	13	13
21100	19	5	1	9
21100	19	5	7	7
21100	20	4	5	9
21100	20	4	14	14
21100	20	4	1	1
21100	20	4	8	8
