# Supplementary material for: The Leuven Embedded Figures Test (L-EFT): measuring perception, intelligence or executive function?
Source: PeerJ. 2018 Mar 26;6:e4524. doi: 10.7717/peerj.4524 (PMC5875396; doi:10.7717/peerj.4524)
Supplement: Supplemental Information 11 [file peerj-06-4524-s011.zip › Study 3/CorsiResponses/21106_2016_mrt_15_1554_responses.txt]

participant	trial	seq_len	expected_resp	given_resp
21106	1	4	15	15
21106	1	4	2	2
21106	1	4	12	12
21106	1	4	1	1
21106	2	4	6	6
21106	2	4	8	8
21106	2	4	9	9
21106	2	4	15	15
21106	3	5	4	4
21106	3	5	14	14
21106	3	5	13	13
21106	3	5	12	12
21106	3	5	11	11
21106	4	5	8	8
21106	4	5	12	12
21106	4	5	14	14
21106	4	5	10	10
21106	4	5	0	0
21106	5	6	8	8
21106	5	6	5	5
21106	5	6	0	0
21106	5	6	14	14
21106	5	6	6	6
21106	5	6	2	2
21106	6	6	0	0
21106	6	6	11	11
21106	6	6	6	6
21106	6	6	1	1
21106	6	6	8	8
21106	6	6	5	5
21106	7	7	0	0
21106	7	7	12	12
21106	7	7	4	4
21106	7	7	3	3
21106	7	7	2	2
21106	7	7	13	13
21106	7	7	5	5
21106	8	7	13	13
21106	8	7	15	15
21106	8	7	7	7
21106	8	7	6	6
21106	8	7	3	3
21106	8	7	1	1
21106	8	7	5	5
21106	9	8	12	12
21106	9	8	10	11
21106	9	8	15	14
21106	9	8	7	15
21106	9	8	13	1
21106	9	8	1	2
21106	9	8	2	9
21106	9	8	9	9
21106	10	7	7	7
21106	10	7	15	9
21106	10	7	9	14
21106	10	7	14	15
21106	10	7	3	3
21106	10	7	5	5
21106	10	7	1	1
21106	11	6	3	3
21106	11	6	0	0
21106	11	6	2	2
21106	11	6	15	15
21106	11	6	12	8
21106	11	6	8	12
21106	12	5	13	13
21106	12	5	5	5
21106	12	5	3	3
21106	12	5	6	6
21106	12	5	7	7
21106	13	5	8	8
21106	13	5	7	7
21106	13	5	0	0
21106	13	5	10	10
21106	13	5	9	9
21106	14	6	3	0
21106	14	6	0	3
21106	14	6	2	2
21106	14	6	12	12
21106	14	6	7	7
21106	14	6	15	11
21106	15	5	13	13
21106	15	5	6	6
21106	15	5	3	3
21106	15	5	1	1
21106	15	5	10	10
21106	16	5	14	14
21106	16	5	0	0
21106	16	5	7	7
21106	16	5	13	13
21106	16	5	5	5
21106	17	6	1	1
21106	17	6	8	8
21106	17	6	13	13
21106	17	6	14	14
21106	17	6	11	11
21106	17	6	7	7
21106	18	6	1	1
21106	18	6	8	8
21106	18	6	4	4
21106	18	6	5	5
21106	18	6	15	15
21106	18	6	0	0
21106	19	7	9	9
21106	19	7	2	2
21106	19	7	0	0
21106	19	7	14	14
21106	19	7	10	10
21106	19	7	6	6
21106	19	7	3	3
21106	20	7	1	1
21106	20	7	10	10
21106	20	7	3	3
21106	20	7	8	8
21106	20	7	13	13
21106	20	7	5	5
21106	20	7	9	9
