# Supplementary material for: The Leuven Embedded Figures Test (L-EFT): measuring perception, intelligence or executive function?
Source: PeerJ. 2018 Mar 26;6:e4524. doi: 10.7717/peerj.4524 (PMC5875396; doi:10.7717/peerj.4524)
Supplement: Supplemental Information 11 [file peerj-06-4524-s011.zip › Study 3/CorsiResponses/21112_2016_mrt_16_1036_responses.txt]

participant	trial	seq_len	expected_resp	given_resp
21112	1	4	15	15
21112	1	4	2	2
21112	1	4	14	14
21112	1	4	3	3
21112	2	4	15	15
21112	2	4	12	12
21112	2	4	7	7
21112	2	4	13	13
21112	3	5	10	10
21112	3	5	8	8
21112	3	5	14	14
21112	3	5	3	3
21112	3	5	0	0
21112	4	5	11	11
21112	4	5	6	6
21112	4	5	1	1
21112	4	5	10	10
21112	4	5	8	8
21112	5	6	4	4
21112	5	6	9	9
21112	5	6	15	15
21112	5	6	14	13
21112	5	6	6	6
21112	5	6	10	10
21112	6	5	7	7
21112	6	5	2	2
21112	6	5	10	10
21112	6	5	13	13
21112	6	5	6	6
21112	7	5	6	6
21112	7	5	1	1
21112	7	5	4	4
21112	7	5	15	15
21112	7	5	2	2
21112	8	6	0	0
21112	8	6	6	6
21112	8	6	15	15
21112	8	6	11	11
21112	8	6	8	8
21112	8	6	2	2
21112	9	6	10	10
21112	9	6	13	13
21112	9	6	5	5
21112	9	6	7	7
21112	9	6	0	0
21112	9	6	8	8
21112	10	7	9	9
21112	10	7	13	13
21112	10	7	4	4
21112	10	7	1	1
21112	10	7	2	2
21112	10	7	3	3
21112	10	7	0	0
21112	11	7	14	11
21112	11	7	11	14
21112	11	7	5	5
21112	11	7	12	12
21112	11	7	0	0
21112	11	7	10	10
21112	11	7	7	7
21112	12	7	9	9
21112	12	7	2	2
21112	12	7	12	12
21112	12	7	5	15
21112	12	7	15	11
21112	12	7	7	5
21112	12	7	13	2
21112	13	6	0	0
21112	13	6	8	8
21112	13	6	10	10
21112	13	6	2	2
21112	13	6	9	9
21112	13	6	7	7
21112	14	6	4	4
21112	14	6	14	14
21112	14	6	11	11
21112	14	6	10	10
21112	14	6	2	2
21112	14	6	15	15
21112	15	7	4	4
21112	15	7	13	13
21112	15	7	7	7
21112	15	7	10	10
21112	15	7	1	1
21112	15	7	5	5
21112	15	7	6	6
21112	16	7	13	13
21112	16	7	10	10
21112	16	7	12	12
21112	16	7	3	3
21112	16	7	8	8
21112	16	7	14	14
21112	16	7	5	5
21112	17	8	13	4
21112	17	8	4	13
21112	17	8	15	15
21112	17	8	0	14
21112	17	8	14	0
21112	17	8	9	10
21112	17	8	7	5
21112	17	8	3	3
21112	18	7	10	10
21112	18	7	2	2
21112	18	7	3	3
21112	18	7	6	6
21112	18	7	5	5
21112	18	7	4	4
21112	18	7	8	8
21112	19	7	9	9
21112	19	7	2	2
21112	19	7	1	1
21112	19	7	6	6
21112	19	7	11	11
21112	19	7	13	13
21112	19	7	8	4
21112	20	7	12	12
21112	20	7	15	15
21112	20	7	11	11
21112	20	7	10	10
21112	20	7	0	0
21112	20	7	8	8
21112	20	7	7	7
