# Supplementary material for: The Leuven Embedded Figures Test (L-EFT): measuring perception, intelligence or executive function?
Source: PeerJ. 2018 Mar 26;6:e4524. doi: 10.7717/peerj.4524 (PMC5875396; doi:10.7717/peerj.4524)
Supplement: Supplemental Information 11 [file peerj-06-4524-s011.zip › Study 3/CorsiResponses/21130_2016_mrt_16_0949_responses.txt]

participant	trial	seq_len	expected_resp	given_resp
21130	1	4	7	7
21130	1	4	2	2
21130	1	4	11	11
21130	1	4	10	10
21130	2	4	7	7
21130	2	4	1	1
21130	2	4	3	3
21130	2	4	15	15
21130	3	5	5	5
21130	3	5	3	3
21130	3	5	11	11
21130	3	5	14	14
21130	3	5	9	9
21130	4	5	9	9
21130	4	5	3	3
21130	4	5	1	1
21130	4	5	2	2
21130	4	5	12	12
21130	5	6	4	4
21130	5	6	0	0
21130	5	6	15	15
21130	5	6	2	2
21130	5	6	13	13
21130	5	6	14	14
21130	6	6	5	5
21130	6	6	2	2
21130	6	6	6	6
21130	6	6	10	10
21130	6	6	7	7
21130	6	6	8	12
21130	7	6	7	7
21130	7	6	3	3
21130	7	6	6	6
21130	7	6	0	0
21130	7	6	9	9
21130	7	6	15	15
21130	8	6	0	0
21130	8	6	4	4
21130	8	6	11	11
21130	8	6	6	6
21130	8	6	1	1
21130	8	6	10	10
21130	9	7	14	14
21130	9	7	3	3
21130	9	7	4	4
21130	9	7	8	8
21130	9	7	7	11
21130	9	7	5	5
21130	9	7	2	2
21130	10	6	12	12
21130	10	6	9	9
21130	10	6	11	11
21130	10	6	0	0
21130	10	6	15	15
21130	10	6	14	14
21130	11	6	9	9
21130	11	6	3	3
21130	11	6	4	4
21130	11	6	12	12
21130	11	6	13	13
21130	11	6	5	5
21130	12	7	1	1
21130	12	7	12	12
21130	12	7	8	8
21130	12	7	7	7
21130	12	7	4	4
21130	12	7	3	3
21130	12	7	10	9
21130	13	6	6	6
21130	13	6	13	4
21130	13	6	14	13
21130	13	6	4	14
21130	13	6	9	9
21130	13	6	0	0
21130	14	5	9	9
21130	14	5	4	4
21130	14	5	11	11
21130	14	5	14	14
21130	14	5	13	13
21130	15	5	13	13
21130	15	5	0	0
21130	15	5	3	3
21130	15	5	2	2
21130	15	5	10	10
21130	16	6	6	6
21130	16	6	8	8
21130	16	6	5	5
21130	16	6	15	15
21130	16	6	0	0
21130	16	6	10	10
21130	17	6	4	4
21130	17	6	12	12
21130	17	6	3	3
21130	17	6	6	6
21130	17	6	14	14
21130	17	6	15	15
21130	18	7	14	14
21130	18	7	13	13
21130	18	7	6	6
21130	18	7	11	11
21130	18	7	15	15
21130	18	7	12	12
21130	18	7	9	9
21130	19	7	9	9
21130	19	7	11	11
21130	19	7	14	14
21130	19	7	1	1
21130	19	7	0	0
21130	19	7	4	4
21130	19	7	15	15
21130	20	8	5	5
21130	20	8	6	6
21130	20	8	3	3
21130	20	8	0	0
21130	20	8	13	13
21130	20	8	2	7
21130	20	8	11	1
21130	20	8	14	14
