# Supplementary material for: The Leuven Embedded Figures Test (L-EFT): measuring perception, intelligence or executive function?
Source: PeerJ. 2018 Mar 26;6:e4524. doi: 10.7717/peerj.4524 (PMC5875396; doi:10.7717/peerj.4524)
Supplement: Supplemental Information 11 [file peerj-06-4524-s011.zip › Study 3/CorsiResponses/21133_2016_mrt_16_1152_responses.txt]

participant	trial	seq_len	expected_resp	given_resp
21133	1	4	4	4
21133	1	4	3	3
21133	1	4	2	2
21133	1	4	15	15
21133	2	4	14	14
21133	2	4	4	4
21133	2	4	10	10
21133	2	4	6	6
21133	3	5	7	7
21133	3	5	9	9
21133	3	5	3	3
21133	3	5	1	1
21133	3	5	6	6
21133	4	5	1	1
21133	4	5	5	5
21133	4	5	3	3
21133	4	5	9	9
21133	4	5	12	12
21133	5	6	5	5
21133	5	6	8	8
21133	5	6	14	14
21133	5	6	6	6
21133	5	6	11	11
21133	5	6	2	2
21133	6	6	4	4
21133	6	6	13	13
21133	6	6	11	11
21133	6	6	14	14
21133	6	6	0	0
21133	6	6	5	5
21133	7	7	13	13
21133	7	7	3	3
21133	7	7	4	4
21133	7	7	6	6
21133	7	7	2	1
21133	7	7	7	5
21133	7	7	14	14
21133	8	6	12	12
21133	8	6	14	14
21133	8	6	3	3
21133	8	6	4	4
21133	8	6	11	7
21133	8	6	8	8
21133	9	5	3	3
21133	9	5	9	9
21133	9	5	4	4
21133	9	5	7	7
21133	9	5	11	11
21133	10	5	11	11
21133	10	5	14	14
21133	10	5	2	2
21133	10	5	1	1
21133	10	5	3	3
21133	11	6	0	0
21133	11	6	9	9
21133	11	6	12	12
21133	11	6	3	3
21133	11	6	7	7
21133	11	6	5	5
21133	12	6	7	7
21133	12	6	14	14
21133	12	6	4	4
21133	12	6	2	2
21133	12	6	10	10
21133	12	6	13	13
21133	13	7	12	12
21133	13	7	13	13
21133	13	7	5	5
21133	13	7	3	3
21133	13	7	14	14
21133	13	7	7	7
21133	13	7	10	6
21133	14	6	8	8
21133	14	6	6	6
21133	14	6	0	0
21133	14	6	15	15
21133	14	6	13	13
21133	14	6	3	3
21133	15	6	8	8
21133	15	6	4	4
21133	15	6	3	3
21133	15	6	12	12
21133	15	6	1	1
21133	15	6	10	6
21133	16	6	15	15
21133	16	6	3	3
21133	16	6	11	6
21133	16	6	6	11
21133	16	6	12	12
21133	16	6	10	6
21133	17	5	3	3
21133	17	5	6	6
21133	17	5	14	14
21133	17	5	5	5
21133	17	5	2	2
21133	18	5	7	7
21133	18	5	14	14
21133	18	5	3	3
21133	18	5	0	0
21133	18	5	11	11
21133	19	6	11	11
21133	19	6	3	3
21133	19	6	15	15
21133	19	6	4	4
21133	19	6	13	13
21133	19	6	2	2
21133	20	6	5	5
21133	20	6	9	9
21133	20	6	14	14
21133	20	6	6	6
21133	20	6	12	12
21133	20	6	4	4
