# Supplementary material for: The Leuven Embedded Figures Test (L-EFT): measuring perception, intelligence or executive function?
Source: PeerJ. 2018 Mar 26;6:e4524. doi: 10.7717/peerj.4524 (PMC5875396; doi:10.7717/peerj.4524)
Supplement: Supplemental Information 11 [file peerj-06-4524-s011.zip › Study 3/CorsiResponses/21136_2016_mrt_16_1307_responses.txt]

participant	trial	seq_len	expected_resp	given_resp
21136	1	4	6	9
21136	1	4	9	6
21136	1	4	10	10
21136	1	4	13	13
21136	2	3	8	8
21136	2	3	12	12
21136	2	3	4	4
21136	3	3	12	12
21136	3	3	3	3
21136	3	3	11	11
21136	4	4	0	0
21136	4	4	11	11
21136	4	4	4	4
21136	4	4	2	1
21136	5	3	1	1
21136	5	3	8	8
21136	5	3	11	11
21136	6	3	11	11
21136	6	3	9	9
21136	6	3	5	5
21136	7	4	3	3
21136	7	4	4	4
21136	7	4	11	11
21136	7	4	8	8
21136	8	4	3	3
21136	8	4	11	11
21136	8	4	15	15
21136	8	4	7	7
21136	9	5	3	3
21136	9	5	1	1
21136	9	5	6	6
21136	9	5	10	10
21136	9	5	11	11
21136	10	5	10	10
21136	10	5	5	5
21136	10	5	13	13
21136	10	5	15	15
21136	10	5	11	11
21136	11	6	9	9
21136	11	6	12	12
21136	11	6	6	6
21136	11	6	1	1
21136	11	6	11	11
21136	11	6	15	15
21136	12	6	11	11
21136	12	6	14	14
21136	12	6	1	9
21136	12	6	13	1
21136	12	6	8	8
21136	12	6	15	15
21136	13	6	13	13
21136	13	6	11	10
21136	13	6	10	11
21136	13	6	8	8
21136	13	6	7	7
21136	13	6	0	1
21136	14	5	2	2
21136	14	5	13	13
21136	14	5	15	15
21136	14	5	5	5
21136	14	5	12	12
21136	15	5	4	4
21136	15	5	9	9
21136	15	5	8	5
21136	15	5	6	8
21136	15	5	3	6
21136	16	5	2	2
21136	16	5	15	15
21136	16	5	9	5
21136	16	5	6	6
21136	16	5	14	14
21136	17	4	7	7
21136	17	4	1	1
21136	17	4	10	10
21136	17	4	6	6
21136	18	4	13	13
21136	18	4	2	2
21136	18	4	8	8
21136	18	4	10	10
21136	19	5	5	5
21136	19	5	9	9
21136	19	5	4	4
21136	19	5	6	6
21136	19	5	2	2
21136	20	5	15	15
21136	20	5	5	10
21136	20	5	2	5
21136	20	5	7	3
21136	20	5	12	7
