# Supplementary material for: The Leuven Embedded Figures Test (L-EFT): measuring perception, intelligence or executive function?
Source: PeerJ. 2018 Mar 26;6:e4524. doi: 10.7717/peerj.4524 (PMC5875396; doi:10.7717/peerj.4524)
Supplement: Supplemental Information 11 [file peerj-06-4524-s011.zip › Study 3/CorsiResponses/21142_2016_mrt_16_1418_responses.txt]

participant	trial	seq_len	expected_resp	given_resp
21142	1	4	0	0
21142	1	4	13	13
21142	1	4	5	5
21142	1	4	1	1
21142	2	4	9	9
21142	2	4	0	0
21142	2	4	8	8
21142	2	4	10	10
21142	3	5	12	12
21142	3	5	6	6
21142	3	5	1	5
21142	3	5	5	1
21142	3	5	10	10
21142	4	4	13	13
21142	4	4	9	9
21142	4	4	3	3
21142	4	4	11	11
21142	5	4	15	15
21142	5	4	1	1
21142	5	4	5	5
21142	5	4	3	3
21142	6	5	1	1
21142	6	5	8	8
21142	6	5	6	6
21142	6	5	0	0
21142	6	5	12	12
21142	7	5	2	2
21142	7	5	3	3
21142	7	5	14	14
21142	7	5	4	4
21142	7	5	12	12
21142	8	6	4	4
21142	8	6	14	11
21142	8	6	11	14
21142	8	6	5	5
21142	8	6	6	6
21142	8	6	0	0
21142	9	5	14	14
21142	9	5	4	4
21142	9	5	3	3
21142	9	5	5	5
21142	9	5	6	6
21142	10	5	14	14
21142	10	5	0	0
21142	10	5	13	13
21142	10	5	5	5
21142	10	5	1	1
21142	11	6	10	10
21142	11	6	1	1
21142	11	6	0	0
21142	11	6	2	2
21142	11	6	7	11
21142	11	6	13	13
21142	12	5	11	11
21142	12	5	7	7
21142	12	5	13	13
21142	12	5	14	14
21142	12	5	3	3
21142	13	5	10	10
21142	13	5	5	5
21142	13	5	14	14
21142	13	5	12	12
21142	13	5	8	8
21142	14	6	4	13
21142	14	6	3	4
21142	14	6	13	3
21142	14	6	0	0
21142	14	6	11	11
21142	14	6	12	12
21142	15	5	8	8
21142	15	5	10	10
21142	15	5	12	12
21142	15	5	0	0
21142	15	5	11	11
21142	16	5	14	14
21142	16	5	5	5
21142	16	5	9	9
21142	16	5	13	13
21142	16	5	3	3
21142	17	6	15	15
21142	17	6	6	6
21142	17	6	11	9
21142	17	6	3	11
21142	17	6	9	3
21142	17	6	8	8
21142	18	5	7	7
21142	18	5	13	13
21142	18	5	14	14
21142	18	5	8	8
21142	18	5	1	1
21142	19	5	2	2
21142	19	5	10	10
21142	19	5	5	5
21142	19	5	11	11
21142	19	5	9	9
21142	20	6	10	10
21142	20	6	4	4
21142	20	6	12	12
21142	20	6	3	3
21142	20	6	15	15
21142	20	6	7	7
