# Supplementary material for: The Leuven Embedded Figures Test (L-EFT): measuring perception, intelligence or executive function?
Source: PeerJ. 2018 Mar 26;6:e4524. doi: 10.7717/peerj.4524 (PMC5875396; doi:10.7717/peerj.4524)
Supplement: Supplemental Information 11 [file peerj-06-4524-s011.zip › Study 3/CorsiResponses/21154_2016_mrt_14_1102_responses.txt]

participant	trial	seq_len	expected_resp	given_resp
21154	1	4	7	7
21154	1	4	9	9
21154	1	4	4	4
21154	1	4	6	6
21154	2	4	4	4
21154	2	4	1	1
21154	2	4	5	5
21154	2	4	10	10
21154	3	5	12	12
21154	3	5	6	6
21154	3	5	4	4
21154	3	5	5	5
21154	3	5	9	9
21154	4	5	0	8
21154	4	5	8	0
21154	4	5	1	1
21154	4	5	5	5
21154	4	5	7	7
21154	5	5	7	7
21154	5	5	8	8
21154	5	5	9	9
21154	5	5	13	13
21154	5	5	15	15
21154	6	5	7	7
21154	6	5	9	9
21154	6	5	4	4
21154	6	5	3	3
21154	6	5	6	6
21154	7	6	9	9
21154	7	6	0	0
21154	7	6	14	3
21154	7	6	3	14
21154	7	6	1	1
21154	7	6	7	7
21154	8	5	12	12
21154	8	5	3	3
21154	8	5	14	14
21154	8	5	7	7
21154	8	5	6	6
21154	9	5	11	11
21154	9	5	5	5
21154	9	5	3	3
21154	9	5	2	2
21154	9	5	4	4
21154	10	6	6	14
21154	10	6	14	6
21154	10	6	7	7
21154	10	6	12	12
21154	10	6	1	1
21154	10	6	4	4
21154	11	5	6	6
21154	11	5	14	14
21154	11	5	1	1
21154	11	5	15	15
21154	11	5	5	5
21154	12	5	1	1
21154	12	5	11	1
21154	12	5	5	11
21154	12	5	15	5
21154	12	5	10	5
21154	13	5	5	5
21154	13	5	13	5
21154	13	5	14	13
21154	13	5	11	13
21154	13	5	3	14
21154	14	4	0	0
21154	14	4	1	0
21154	14	4	8	1
21154	14	4	13	1
21154	15	3	14	14
21154	15	3	1	14
21154	15	3	3	1
21154	16	2	1	1
21154	16	2	6	6
21154	17	2	9	9
21154	17	2	6	6
21154	18	3	0	0
21154	18	3	7	0
21154	18	3	9	7
21154	19	2	12	12
21154	19	2	4	4
21154	20	2	15	15
21154	20	2	10	10
