# Supplementary material for: The Leuven Embedded Figures Test (L-EFT): measuring perception, intelligence or executive function?
Source: PeerJ. 2018 Mar 26;6:e4524. doi: 10.7717/peerj.4524 (PMC5875396; doi:10.7717/peerj.4524)
Supplement: Supplemental Information 11 [file peerj-06-4524-s011.zip › Study 3/CorsiResponses/21169_2016_mrt_14_1720_responses.txt]

participant	trial	seq_len	expected_resp	given_resp
21169	1	4	3	3
21169	1	4	4	4
21169	1	4	0	0
21169	1	4	2	2
21169	2	4	14	10
21169	2	4	10	14
21169	2	4	13	13
21169	2	4	7	7
21169	3	4	14	14
21169	3	4	10	10
21169	3	4	11	11
21169	3	4	7	7
21169	4	4	10	10
21169	4	4	12	12
21169	4	4	0	0
21169	4	4	7	7
21169	5	5	6	6
21169	5	5	8	8
21169	5	5	15	4
21169	5	5	4	15
21169	5	5	0	0
21169	6	4	15	15
21169	6	4	4	4
21169	6	4	12	12
21169	6	4	10	10
21169	7	4	5	5
21169	7	4	6	6
21169	7	4	13	13
21169	7	4	15	15
21169	8	5	6	6
21169	8	5	2	2
21169	8	5	14	14
21169	8	5	8	8
21169	8	5	7	7
21169	9	5	6	10
21169	9	5	10	6
21169	9	5	0	0
21169	9	5	11	11
21169	9	5	1	1
21169	10	5	4	4
21169	10	5	10	10
21169	10	5	15	15
21169	10	5	14	14
21169	10	5	2	2
21169	11	5	1	1
21169	11	5	7	7
21169	11	5	10	10
21169	11	5	9	9
21169	11	5	12	12
21169	12	6	13	13
21169	12	6	2	2
21169	12	6	8	8
21169	12	6	7	11
21169	12	6	10	4
21169	12	6	15	14
21169	13	5	0	0
21169	13	5	7	7
21169	13	5	13	13
21169	13	5	15	15
21169	13	5	12	12
21169	14	5	8	8
21169	14	5	0	0
21169	14	5	11	11
21169	14	5	10	10
21169	14	5	2	2
21169	15	6	6	6
21169	15	6	11	11
21169	15	6	7	7
21169	15	6	12	12
21169	15	6	4	8
21169	15	6	2	2
21169	16	5	1	1
21169	16	5	8	8
21169	16	5	0	0
21169	16	5	10	10
21169	16	5	12	12
21169	17	5	2	2
21169	17	5	3	3
21169	17	5	5	5
21169	17	5	10	10
21169	17	5	12	12
21169	18	6	4	4
21169	18	6	15	9
21169	18	6	9	15
21169	18	6	3	3
21169	18	6	5	5
21169	18	6	10	10
21169	19	5	5	8
21169	19	5	3	3
21169	19	5	12	12
21169	19	5	7	5
21169	19	5	6	7
21169	20	4	6	6
21169	20	4	0	0
21169	20	4	9	9
21169	20	4	11	11
