# Supplementary material for: The Leuven Embedded Figures Test (L-EFT): measuring perception, intelligence or executive function?
Source: PeerJ. 2018 Mar 26;6:e4524. doi: 10.7717/peerj.4524 (PMC5875396; doi:10.7717/peerj.4524)
Supplement: Supplemental Information 11 [file peerj-06-4524-s011.zip › Study 3/CorsiResponses/21172_2016_mrt_15_1707_responses.txt]

participant	trial	seq_len	expected_resp	given_resp
21172	1	4	14	14
21172	1	4	5	5
21172	1	4	13	13
21172	1	4	7	7
21172	2	4	15	15
21172	2	4	0	0
21172	2	4	12	12
21172	2	4	5	5
21172	3	5	3	3
21172	3	5	6	6
21172	3	5	12	12
21172	3	5	13	13
21172	3	5	7	7
21172	4	5	14	14
21172	4	5	7	7
21172	4	5	12	12
21172	4	5	2	2
21172	4	5	6	6
21172	5	6	11	11
21172	5	6	5	5
21172	5	6	7	7
21172	5	6	10	10
21172	5	6	6	6
21172	5	6	4	4
21172	6	6	5	5
21172	6	6	11	11
21172	6	6	7	7
21172	6	6	12	12
21172	6	6	8	8
21172	6	6	3	3
21172	7	7	4	4
21172	7	7	7	7
21172	7	7	3	3
21172	7	7	10	10
21172	7	7	12	12
21172	7	7	0	0
21172	7	7	5	5
21172	8	7	7	7
21172	8	7	1	1
21172	8	7	4	4
21172	8	7	3	3
21172	8	7	8	8
21172	8	7	13	13
21172	8	7	0	0
21172	9	8	15	15
21172	9	8	8	8
21172	9	8	13	13
21172	9	8	5	5
21172	9	8	10	9
21172	9	8	9	10
21172	9	8	4	4
21172	9	8	14	14
21172	10	7	10	10
21172	10	7	7	7
21172	10	7	2	2
21172	10	7	14	14
21172	10	7	4	4
21172	10	7	8	8
21172	10	7	5	5
21172	11	7	5	5
21172	11	7	8	8
21172	11	7	11	11
21172	11	7	12	12
21172	11	7	4	4
21172	11	7	6	6
21172	11	7	1	1
21172	12	8	14	14
21172	12	8	5	5
21172	12	8	7	7
21172	12	8	0	0
21172	12	8	1	1
21172	12	8	9	9
21172	12	8	11	11
21172	12	8	13	13
21172	13	8	12	12
21172	13	8	4	4
21172	13	8	13	13
21172	13	8	15	15
21172	13	8	3	3
21172	13	8	2	2
21172	13	8	0	0
21172	13	8	10	10
21172	14	9	5	5
21172	14	9	4	4
21172	14	9	13	13
21172	14	9	15	15
21172	14	9	3	3
21172	14	9	11	11
21172	14	9	10	10
21172	14	9	0	0
21172	14	9	6	6
21172	15	9	12	12
21172	15	9	4	4
21172	15	9	1	1
21172	15	9	5	5
21172	15	9	7	7
21172	15	9	14	14
21172	15	9	0	0
21172	15	9	11	11
21172	15	9	3	3
21172	16	10	12	12
21172	16	10	2	2
21172	16	10	5	5
21172	16	10	7	7
21172	16	10	3	10
21172	16	10	10	3
21172	16	10	0	0
21172	16	10	13	13
21172	16	10	6	6
21172	16	10	11	11
21172	17	9	9	13
21172	17	9	13	9
21172	17	9	15	15
21172	17	9	5	5
21172	17	9	6	6
21172	17	9	10	10
21172	17	9	4	4
21172	17	9	11	11
21172	17	9	12	12
21172	18	8	2	2
21172	18	8	4	4
21172	18	8	5	5
21172	18	8	12	12
21172	18	8	10	10
21172	18	8	11	11
21172	18	8	13	13
21172	18	8	1	1
21172	19	8	9	9
21172	19	8	0	0
21172	19	8	11	11
21172	19	8	7	7
21172	19	8	13	13
21172	19	8	4	4
21172	19	8	5	5
21172	19	8	3	2
21172	20	8	13	13
21172	20	8	4	4
21172	20	8	15	5
21172	20	8	14	15
21172	20	8	2	14
21172	20	8	12	2
21172	20	8	8	12
21172	20	8	5	8
