# Supplementary material for: The Leuven Embedded Figures Test (L-EFT): measuring perception, intelligence or executive function?
Source: PeerJ. 2018 Mar 26;6:e4524. doi: 10.7717/peerj.4524 (PMC5875396; doi:10.7717/peerj.4524)
Supplement: Supplemental Information 11 [file peerj-06-4524-s011.zip › Study 3/CorsiResponses/21250_2016_mrt_15_1445_responses.txt]

participant	trial	seq_len	expected_resp	given_resp
21250	1	3	2	2
21250	1	3	11	11
21250	1	3	12	12
21250	2	3	7	7
21250	2	3	6	6
21250	2	3	15	15
21250	3	4	12	12
21250	3	4	3	3
21250	3	4	15	15
21250	3	4	13	13
21250	4	4	1	1
21250	4	4	12	12
21250	4	4	15	15
21250	4	4	5	5
21250	5	5	15	15
21250	5	5	1	1
21250	5	5	12	12
21250	5	5	2	5
21250	5	5	8	8
21250	6	4	3	3
21250	6	4	7	7
21250	6	4	13	14
21250	6	4	1	1
21250	7	3	1	1
21250	7	3	2	2
21250	7	3	8	8
21250	8	3	5	1
21250	8	3	1	4
21250	8	3	11	1
21250	9	3	3	3
21250	9	3	15	15
21250	9	3	12	12
21250	10	3	1	1
21250	10	3	6	6
21250	10	3	7	7
21250	11	4	13	13
21250	11	4	1	1
21250	11	4	12	12
21250	11	4	11	11
21250	12	4	1	1
21250	12	4	12	12
21250	12	4	0	0
21250	12	4	15	15
21250	13	5	1	1
21250	13	5	0	0
21250	13	5	10	10
21250	13	5	8	8
21250	13	5	3	3
21250	14	5	2	2
21250	14	5	8	8
21250	14	5	9	9
21250	14	5	1	1
21250	14	5	15	15
21250	15	6	4	0
21250	15	6	0	3
21250	15	6	3	4
21250	15	6	1	8
21250	15	6	6	1
21250	15	6	15	15
21250	16	5	7	7
21250	16	5	11	11
21250	16	5	15	15
21250	16	5	8	8
21250	16	5	10	11
21250	17	4	5	5
21250	17	4	3	3
21250	17	4	10	10
21250	17	4	1	1
21250	18	4	13	13
21250	18	4	8	8
21250	18	4	1	1
21250	18	4	12	12
21250	19	5	3	3
21250	19	5	12	12
21250	19	5	5	5
21250	19	5	8	8
21250	19	5	0	0
21250	20	5	10	10
21250	20	5	7	7
21250	20	5	1	2
21250	20	5	4	8
21250	20	5	0	0
