# Supplementary material for: The Leuven Embedded Figures Test (L-EFT): measuring perception, intelligence or executive function?
Source: PeerJ. 2018 Mar 26;6:e4524. doi: 10.7717/peerj.4524 (PMC5875396; doi:10.7717/peerj.4524)
Supplement: Supplemental Information 11 [file peerj-06-4524-s011.zip › Study 3/CorsiResponses/21262_2016_mrt_15_1707_responses.txt]

participant	trial	seq_len	expected_resp	given_resp
21262	1	3	13	13
21262	1	3	3	3
21262	1	3	0	0
21262	2	3	10	10
21262	2	3	7	7
21262	2	3	11	11
21262	3	4	3	3
21262	3	4	7	7
21262	3	4	11	11
21262	3	4	6	6
21262	4	4	2	2
21262	4	4	14	14
21262	4	4	6	6
21262	4	4	11	11
21262	5	5	7	7
21262	5	5	5	5
21262	5	5	13	13
21262	5	5	8	8
21262	5	5	3	3
21262	6	5	7	7
21262	6	5	1	1
21262	6	5	8	8
21262	6	5	10	13
21262	6	5	14	14
21262	7	5	8	8
21262	7	5	6	6
21262	7	5	14	14
21262	7	5	13	13
21262	7	5	4	4
21262	8	5	1	1
21262	8	5	6	6
21262	8	5	9	9
21262	8	5	0	0
21262	8	5	7	7
21262	9	6	5	5
21262	9	6	13	13
21262	9	6	3	3
21262	9	6	8	8
21262	9	6	2	2
21262	9	6	10	10
21262	10	6	3	3
21262	10	6	0	0
21262	10	6	1	1
21262	10	6	5	5
21262	10	6	12	12
21262	10	6	15	15
21262	11	7	0	0
21262	11	7	8	8
21262	11	7	1	1
21262	11	7	9	9
21262	11	7	6	6
21262	11	7	5	5
21262	11	7	14	14
21262	12	7	6	6
21262	12	7	1	1
21262	12	7	13	13
21262	12	7	15	15
21262	12	7	4	8
21262	12	7	12	9
21262	12	7	9	6
21262	13	7	10	10
21262	13	7	2	2
21262	13	7	7	7
21262	13	7	13	13
21262	13	7	9	8
21262	13	7	11	1
21262	13	7	15	15
21262	14	6	15	15
21262	14	6	11	11
21262	14	6	12	12
21262	14	6	0	0
21262	14	6	5	13
21262	14	6	9	9
21262	15	5	13	13
21262	15	5	14	14
21262	15	5	11	11
21262	15	5	8	8
21262	15	5	1	1
21262	16	5	9	9
21262	16	5	5	5
21262	16	5	3	3
21262	16	5	10	10
21262	16	5	15	15
21262	17	6	8	8
21262	17	6	10	10
21262	17	6	1	1
21262	17	6	2	2
21262	17	6	11	11
21262	17	6	5	5
21262	18	6	2	2
21262	18	6	11	11
21262	18	6	7	7
21262	18	6	9	10
21262	18	6	1	8
21262	18	6	8	13
21262	19	6	8	8
21262	19	6	4	4
21262	19	6	7	11
21262	19	6	6	7
21262	19	6	13	9
21262	19	6	9	13
21262	20	5	5	8
21262	20	5	8	10
21262	20	5	10	5
21262	20	5	0	0
21262	20	5	12	12
