# Supplementary material for: The Leuven Embedded Figures Test (L-EFT): measuring perception, intelligence or executive function?
Source: PeerJ. 2018 Mar 26;6:e4524. doi: 10.7717/peerj.4524 (PMC5875396; doi:10.7717/peerj.4524)
Supplement: Supplemental Information 11 [file peerj-06-4524-s011.zip › Study 3/CorsiResponses/21286_2016_mrt_14_1542_responses.txt]

participant	trial	seq_len	expected_resp	given_resp
21286	1	4	10	10
21286	1	4	6	6
21286	1	4	13	13
21286	1	4	12	12
21286	2	4	13	13
21286	2	4	11	11
21286	2	4	3	3
21286	2	4	14	14
21286	3	5	0	0
21286	3	5	4	4
21286	3	5	12	12
21286	3	5	14	14
21286	3	5	6	6
21286	4	5	5	5
21286	4	5	3	3
21286	4	5	9	9
21286	4	5	15	15
21286	4	5	13	13
21286	5	6	11	11
21286	5	6	12	12
21286	5	6	6	6
21286	5	6	10	10
21286	5	6	7	7
21286	5	6	14	14
21286	6	6	3	3
21286	6	6	5	5
21286	6	6	2	2
21286	6	6	4	4
21286	6	6	14	14
21286	6	6	7	7
21286	7	7	6	6
21286	7	7	14	14
21286	7	7	12	12
21286	7	7	0	0
21286	7	7	5	5
21286	7	7	7	7
21286	7	7	9	9
21286	8	7	3	3
21286	8	7	7	7
21286	8	7	5	6
21286	8	7	6	4
21286	8	7	10	5
21286	8	7	1	1
21286	8	7	4	4
21286	9	7	10	10
21286	9	7	14	7
21286	9	7	7	14
21286	9	7	13	13
21286	9	7	12	12
21286	9	7	0	0
21286	9	7	6	6
21286	10	6	4	4
21286	10	6	2	2
21286	10	6	9	7
21286	10	6	7	9
21286	10	6	8	8
21286	10	6	5	5
21286	11	5	2	2
21286	11	5	15	15
21286	11	5	1	1
21286	11	5	9	9
21286	11	5	11	11
21286	12	5	11	11
21286	12	5	15	15
21286	12	5	6	6
21286	12	5	4	4
21286	12	5	9	9
21286	13	6	13	13
21286	13	6	4	11
21286	13	6	11	4
21286	13	6	12	7
21286	13	6	0	12
21286	13	6	7	0
21286	14	5	12	12
21286	14	5	2	2
21286	14	5	6	6
21286	14	5	5	5
21286	14	5	10	10
21286	15	5	4	4
21286	15	5	12	12
21286	15	5	8	8
21286	15	5	13	13
21286	15	5	6	6
21286	16	6	7	7
21286	16	6	1	1
21286	16	6	11	11
21286	16	6	2	2
21286	16	6	3	2
21286	16	6	12	3
21286	17	5	11	11
21286	17	5	12	12
21286	17	5	9	9
21286	17	5	13	13
21286	17	5	1	1
21286	18	5	9	9
21286	18	5	11	11
21286	18	5	3	3
21286	18	5	0	0
21286	18	5	5	5
21286	19	6	8	8
21286	19	6	2	10
21286	19	6	0	0
21286	19	6	10	2
21286	19	6	4	4
21286	19	6	12	12
21286	20	5	11	6
21286	20	5	15	11
21286	20	5	6	15
21286	20	5	3	3
21286	20	5	5	5
