# Supplementary material for: The Leuven Embedded Figures Test (L-EFT): measuring perception, intelligence or executive function?
Source: PeerJ. 2018 Mar 26;6:e4524. doi: 10.7717/peerj.4524 (PMC5875396; doi:10.7717/peerj.4524)
Supplement: Supplemental Information 11 [file peerj-06-4524-s011.zip › Study 3/CorsiResponses/21292_2016_mrt_16_1036_responses.txt]

participant	trial	seq_len	expected_resp	given_resp
21292	1	4	6	6
21292	1	4	4	4
21292	1	4	3	3
21292	1	4	9	9
21292	2	4	2	2
21292	2	4	8	8
21292	2	4	3	3
21292	2	4	13	13
21292	3	5	6	6
21292	3	5	7	7
21292	3	5	5	5
21292	3	5	8	8
21292	3	5	14	14
21292	4	5	1	0
21292	4	5	0	1
21292	4	5	15	15
21292	4	5	2	2
21292	4	5	5	5
21292	5	5	6	6
21292	5	5	0	0
21292	5	5	2	2
21292	5	5	5	5
21292	5	5	10	10
21292	6	5	0	0
21292	6	5	13	13
21292	6	5	3	3
21292	6	5	2	2
21292	6	5	8	4
21292	7	5	10	10
21292	7	5	9	9
21292	7	5	1	1
21292	7	5	13	13
21292	7	5	15	15
21292	8	5	13	13
21292	8	5	6	6
21292	8	5	2	2
21292	8	5	12	12
21292	8	5	9	9
21292	9	6	13	13
21292	9	6	1	1
21292	9	6	9	9
21292	9	6	3	3
21292	9	6	5	5
21292	9	6	14	14
21292	10	6	15	15
21292	10	6	14	14
21292	10	6	1	1
21292	10	6	7	7
21292	10	6	9	9
21292	10	6	10	10
21292	11	7	11	11
21292	11	7	1	1
21292	11	7	3	3
21292	11	7	6	2
21292	11	7	2	14
21292	11	7	14	9
21292	11	7	9	6
21292	12	6	8	8
21292	12	6	15	15
21292	12	6	10	10
21292	12	6	3	3
21292	12	6	5	5
21292	12	6	13	13
21292	13	6	8	8
21292	13	6	5	5
21292	13	6	13	9
21292	13	6	10	13
21292	13	6	12	10
21292	13	6	9	12
21292	14	6	1	1
21292	14	6	11	11
21292	14	6	2	2
21292	14	6	4	9
21292	14	6	9	4
21292	14	6	3	3
21292	15	5	2	2
21292	15	5	6	6
21292	15	5	12	12
21292	15	5	9	9
21292	15	5	4	4
21292	16	5	13	13
21292	16	5	10	10
21292	16	5	7	7
21292	16	5	0	0
21292	16	5	12	12
21292	17	6	12	12
21292	17	6	13	13
21292	17	6	10	10
21292	17	6	0	0
21292	17	6	4	4
21292	17	6	7	7
21292	18	6	3	3
21292	18	6	12	12
21292	18	6	9	9
21292	18	6	10	10
21292	18	6	5	5
21292	18	6	1	1
21292	19	7	14	14
21292	19	7	7	10
21292	19	7	10	7
21292	19	7	11	11
21292	19	7	3	3
21292	19	7	5	5
21292	19	7	1	1
21292	20	6	0	0
21292	20	6	2	12
21292	20	6	12	2
21292	20	6	4	4
21292	20	6	10	10
21292	20	6	13	13
