# Supplementary material for: The Leuven Embedded Figures Test (L-EFT): measuring perception, intelligence or executive function?
Source: PeerJ. 2018 Mar 26;6:e4524. doi: 10.7717/peerj.4524 (PMC5875396; doi:10.7717/peerj.4524)
Supplement: Supplemental Information 11 [file peerj-06-4524-s011.zip › Study 3/CorsiResponses/21322_2016_mrt_14_1220_responses.txt]

participant	trial	seq_len	expected_resp	given_resp
21322	1	4	8	8
21322	1	4	4	4
21322	1	4	2	2
21322	1	4	7	7
21322	2	4	15	15
21322	2	4	1	1
21322	2	4	6	6
21322	2	4	8	8
21322	3	5	14	14
21322	3	5	6	6
21322	3	5	13	13
21322	3	5	9	9
21322	3	5	5	5
21322	4	5	13	13
21322	4	5	10	10
21322	4	5	0	0
21322	4	5	5	5
21322	4	5	8	8
21322	5	6	1	1
21322	5	6	6	6
21322	5	6	0	0
21322	5	6	15	15
21322	5	6	13	13
21322	5	6	9	9
21322	6	6	2	2
21322	6	6	7	7
21322	6	6	9	12
21322	6	6	12	9
21322	6	6	11	11
21322	6	6	6	6
21322	7	6	7	3
21322	7	6	13	13
21322	7	6	15	15
21322	7	6	3	10
21322	7	6	11	11
21322	7	6	10	6
21322	8	5	13	13
21322	8	5	12	12
21322	8	5	5	5
21322	8	5	6	6
21322	8	5	7	7
21322	9	5	12	12
21322	9	5	5	5
21322	9	5	6	6
21322	9	5	0	0
21322	9	5	3	3
21322	10	6	3	3
21322	10	6	13	13
21322	10	6	7	7
21322	10	6	14	14
21322	10	6	8	8
21322	10	6	11	11
21322	11	6	12	12
21322	11	6	0	0
21322	11	6	8	8
21322	11	6	15	15
21322	11	6	2	2
21322	11	6	1	1
21322	12	7	10	10
21322	12	7	4	0
21322	12	7	14	14
21322	12	7	0	4
21322	12	7	5	9
21322	12	7	11	1
21322	12	7	7	11
21322	13	6	11	7
21322	13	6	7	11
21322	13	6	8	8
21322	13	6	10	10
21322	13	6	9	9
21322	13	6	3	3
21322	14	5	10	10
21322	14	5	5	5
21322	14	5	2	2
21322	14	5	12	12
21322	14	5	8	8
21322	15	5	9	9
21322	15	5	13	13
21322	15	5	11	11
21322	15	5	7	7
21322	15	5	8	8
21322	16	6	12	12
21322	16	6	1	1
21322	16	6	13	13
21322	16	6	8	8
21322	16	6	9	9
21322	16	6	14	14
21322	17	6	0	0
21322	17	6	15	15
21322	17	6	10	10
21322	17	6	2	2
21322	17	6	5	5
21322	17	6	4	4
21322	18	7	11	11
21322	18	7	8	8
21322	18	7	2	2
21322	18	7	1	5
21322	18	7	4	4
21322	18	7	0	0
21322	18	7	6	10
21322	19	6	11	11
21322	19	6	15	15
21322	19	6	10	10
21322	19	6	6	6
21322	19	6	7	7
21322	19	6	9	9
21322	20	6	8	8
21322	20	6	2	2
21322	20	6	15	15
21322	20	6	12	12
21322	20	6	5	5
21322	20	6	4	4
