# Supplementary material for: The Leuven Embedded Figures Test (L-EFT): measuring perception, intelligence or executive function?
Source: PeerJ. 2018 Mar 26;6:e4524. doi: 10.7717/peerj.4524 (PMC5875396; doi:10.7717/peerj.4524)
Supplement: Supplemental Information 11 [file peerj-06-4524-s011.zip › Study 3/CorsiResponses/21328_2016_mrt_16_1152_responses.txt]

participant	trial	seq_len	expected_resp	given_resp
21328	1	4	11	11
21328	1	4	7	7
21328	1	4	14	14
21328	1	4	6	6
21328	2	4	14	14
21328	2	4	11	11
21328	2	4	4	4
21328	2	4	0	0
21328	3	5	14	14
21328	3	5	13	13
21328	3	5	11	11
21328	3	5	3	3
21328	3	5	4	4
21328	4	5	12	12
21328	4	5	3	3
21328	4	5	0	0
21328	4	5	10	10
21328	4	5	8	8
21328	5	6	1	1
21328	5	6	5	5
21328	5	6	10	10
21328	5	6	2	2
21328	5	6	13	13
21328	5	6	3	3
21328	6	6	12	12
21328	6	6	0	0
21328	6	6	15	15
21328	6	6	14	14
21328	6	6	2	7
21328	6	6	11	3
21328	7	6	15	15
21328	7	6	0	0
21328	7	6	5	5
21328	7	6	9	9
21328	7	6	6	10
21328	7	6	1	1
21328	8	5	15	15
21328	8	5	14	14
21328	8	5	5	5
21328	8	5	1	1
21328	8	5	12	12
21328	9	5	1	1
21328	9	5	5	5
21328	9	5	11	11
21328	9	5	4	4
21328	9	5	12	12
21328	10	6	0	0
21328	10	6	3	15
21328	10	6	5	5
21328	10	6	15	3
21328	10	6	7	11
21328	10	6	4	4
21328	11	5	3	3
21328	11	5	13	13
21328	11	5	1	1
21328	11	5	4	4
21328	11	5	14	14
21328	12	5	15	0
21328	12	5	0	15
21328	12	5	10	5
21328	12	5	14	13
21328	12	5	2	2
21328	13	5	10	10
21328	13	5	9	9
21328	13	5	0	0
21328	13	5	6	6
21328	13	5	2	2
21328	14	5	6	6
21328	14	5	15	15
21328	14	5	9	9
21328	14	5	13	13
21328	14	5	0	0
21328	15	6	1	1
21328	15	6	11	11
21328	15	6	5	5
21328	15	6	7	7
21328	15	6	12	12
21328	15	6	10	10
21328	16	6	12	12
21328	16	6	14	14
21328	16	6	8	8
21328	16	6	2	2
21328	16	6	10	10
21328	16	6	4	4
21328	17	7	2	2
21328	17	7	9	9
21328	17	7	6	8
21328	17	7	8	6
21328	17	7	1	4
21328	17	7	11	11
21328	17	7	3	3
21328	18	6	5	5
21328	18	6	11	11
21328	18	6	15	15
21328	18	6	9	9
21328	18	6	10	10
21328	18	6	1	0
21328	19	5	8	8
21328	19	5	13	13
21328	19	5	5	4
21328	19	5	4	5
21328	19	5	1	1
21328	20	4	0	0
21328	20	4	9	9
21328	20	4	5	5
21328	20	4	6	6
