# Supplementary material for: The Leuven Embedded Figures Test (L-EFT): measuring perception, intelligence or executive function?
Source: PeerJ. 2018 Mar 26;6:e4524. doi: 10.7717/peerj.4524 (PMC5875396; doi:10.7717/peerj.4524)
Supplement: Supplemental Information 11 [file peerj-06-4524-s011.zip › Study 3/CorsiResponses/21334_2016_mrt_16_1418_responses.txt]

participant	trial	seq_len	expected_resp	given_resp
21334	1	4	11	11
21334	1	4	4	4
21334	1	4	1	1
21334	1	4	13	9
21334	2	3	2	2
21334	2	3	3	3
21334	2	3	0	0
21334	3	3	1	1
21334	3	3	14	14
21334	3	3	10	10
21334	4	4	15	15
21334	4	4	10	10
21334	4	4	6	6
21334	4	4	13	13
21334	5	4	10	10
21334	5	4	4	4
21334	5	4	2	2
21334	5	4	6	6
21334	6	5	11	11
21334	6	5	10	10
21334	6	5	9	9
21334	6	5	2	2
21334	6	5	3	3
21334	7	5	0	0
21334	7	5	10	10
21334	7	5	14	14
21334	7	5	15	15
21334	7	5	1	5
21334	8	5	7	7
21334	8	5	0	0
21334	8	5	10	10
21334	8	5	13	13
21334	8	5	2	6
21334	9	4	12	12
21334	9	4	6	6
21334	9	4	5	5
21334	9	4	10	10
21334	10	4	9	9
21334	10	4	15	15
21334	10	4	2	2
21334	10	4	3	3
21334	11	5	11	11
21334	11	5	14	14
21334	11	5	1	1
21334	11	5	5	9
21334	11	5	13	13
21334	12	4	3	12
21334	12	4	12	2
21334	12	4	7	7
21334	12	4	8	3
21334	13	3	12	12
21334	13	3	2	2
21334	13	3	11	11
21334	14	3	11	11
21334	14	3	12	12
21334	14	3	3	3
21334	15	4	12	12
21334	15	4	9	9
21334	15	4	2	2
21334	15	4	15	15
21334	16	4	11	11
21334	16	4	3	3
21334	16	4	0	0
21334	16	4	1	1
21334	17	5	13	13
21334	17	5	12	12
21334	17	5	5	5
21334	17	5	14	14
21334	17	5	1	1
21334	18	5	2	2
21334	18	5	11	11
21334	18	5	5	5
21334	18	5	7	7
21334	18	5	15	15
21334	19	6	1	1
21334	19	6	15	15
21334	19	6	9	9
21334	19	6	11	11
21334	19	6	3	3
21334	19	6	14	14
21334	20	6	0	0
21334	20	6	7	7
21334	20	6	11	11
21334	20	6	3	3
21334	20	6	13	12
21334	20	6	4	12
