# Supplementary material for: The Leuven Embedded Figures Test (L-EFT): measuring perception, intelligence or executive function?
Source: PeerJ. 2018 Mar 26;6:e4524. doi: 10.7717/peerj.4524 (PMC5875396; doi:10.7717/peerj.4524)
Supplement: Supplemental Information 11 [file peerj-06-4524-s011.zip › Study 3/CorsiResponses/21349_2016_mrt_18_1221_responses.txt]

participant	trial	seq_len	expected_resp	given_resp
21349	1	4	14	14
21349	1	4	10	10
21349	1	4	15	15
21349	1	4	0	0
21349	2	4	8	8
21349	2	4	12	12
21349	2	4	15	15
21349	2	4	11	11
21349	3	5	3	3
21349	3	5	6	6
21349	3	5	12	12
21349	3	5	13	13
21349	3	5	1	1
21349	4	5	14	14
21349	4	5	1	1
21349	4	5	6	6
21349	4	5	2	2
21349	4	5	13	13
21349	5	6	15	15
21349	5	6	13	13
21349	5	6	10	6
21349	5	6	1	1
21349	5	6	14	14
21349	5	6	5	9
21349	6	5	2	2
21349	6	5	3	3
21349	6	5	13	13
21349	6	5	10	10
21349	6	5	14	14
21349	7	5	14	14
21349	7	5	1	1
21349	7	5	7	7
21349	7	5	5	10
21349	7	5	10	5
21349	8	5	6	6
21349	8	5	11	11
21349	8	5	13	13
21349	8	5	8	8
21349	8	5	12	12
21349	9	5	13	13
21349	9	5	2	2
21349	9	5	15	15
21349	9	5	7	7
21349	9	5	4	4
21349	10	6	11	11
21349	10	6	9	6
21349	10	6	6	9
21349	10	6	15	15
21349	10	6	13	13
21349	10	6	1	1
21349	11	5	7	7
21349	11	5	8	8
21349	11	5	1	1
21349	11	5	0	0
21349	11	5	11	11
21349	12	5	11	11
21349	12	5	6	6
21349	12	5	2	2
21349	12	5	0	0
21349	12	5	7	7
21349	13	6	11	11
21349	13	6	15	15
21349	13	6	0	0
21349	13	6	6	1
21349	13	6	1	6
21349	13	6	2	2
21349	14	5	0	0
21349	14	5	1	1
21349	14	5	13	13
21349	14	5	15	15
21349	14	5	7	11
21349	15	4	13	13
21349	15	4	5	5
21349	15	4	8	8
21349	15	4	6	6
21349	16	4	7	7
21349	16	4	5	5
21349	16	4	12	12
21349	16	4	4	4
21349	17	5	14	14
21349	17	5	12	12
21349	17	5	2	2
21349	17	5	1	1
21349	17	5	7	7
21349	18	5	14	14
21349	18	5	13	13
21349	18	5	12	12
21349	18	5	1	0
21349	18	5	4	4
21349	19	5	12	0
21349	19	5	7	14
21349	19	5	5	10
21349	19	5	0	15
21349	19	5	14	11
21349	20	4	1	1
21349	20	4	0	0
21349	20	4	13	13
21349	20	4	14	14
