# Supplementary material for: The Leuven Embedded Figures Test (L-EFT): measuring perception, intelligence or executive function?
Source: PeerJ. 2018 Mar 26;6:e4524. doi: 10.7717/peerj.4524 (PMC5875396; doi:10.7717/peerj.4524)
Supplement: Supplemental Information 11 [file peerj-06-4524-s011.zip › Study 3/CorsiResponses/21367_2016_mrt_15_1554_responses.txt]

participant	trial	seq_len	expected_resp	given_resp
21367	1	4	11	11
21367	1	4	4	4
21367	1	4	2	2
21367	1	4	12	12
21367	2	4	15	15
21367	2	4	8	8
21367	2	4	2	2
21367	2	4	1	1
21367	3	5	4	4
21367	3	5	10	10
21367	3	5	5	5
21367	3	5	8	8
21367	3	5	1	1
21367	4	5	9	9
21367	4	5	5	5
21367	4	5	4	4
21367	4	5	12	12
21367	4	5	8	8
21367	5	6	8	8
21367	5	6	5	5
21367	5	6	10	10
21367	5	6	14	14
21367	5	6	9	9
21367	5	6	13	13
21367	6	6	9	9
21367	6	6	6	6
21367	6	6	13	13
21367	6	6	3	3
21367	6	6	1	1
21367	6	6	7	7
21367	7	7	11	11
21367	7	7	12	12
21367	7	7	1	1
21367	7	7	4	4
21367	7	7	13	15
21367	7	7	15	8
21367	7	7	8	9
21367	8	6	9	9
21367	8	6	11	11
21367	8	6	3	3
21367	8	6	6	6
21367	8	6	4	4
21367	8	6	0	0
21367	9	6	11	11
21367	9	6	10	10
21367	9	6	14	11
21367	9	6	0	10
21367	9	6	2	14
21367	9	6	8	0
21367	10	6	3	3
21367	10	6	15	15
21367	10	6	5	5
21367	10	6	7	7
21367	10	6	6	9
21367	10	6	9	6
21367	11	5	0	0
21367	11	5	8	8
21367	11	5	4	4
21367	11	5	10	10
21367	11	5	6	6
21367	12	5	11	1
21367	12	5	1	11
21367	12	5	15	15
21367	12	5	14	14
21367	12	5	4	4
21367	13	5	15	15
21367	13	5	9	9
21367	13	5	13	13
21367	13	5	12	12
21367	13	5	0	0
21367	14	5	7	7
21367	14	5	1	1
21367	14	5	15	15
21367	14	5	10	10
21367	14	5	6	6
21367	15	6	12	12
21367	15	6	14	14
21367	15	6	8	8
21367	15	6	5	1
21367	15	6	3	9
21367	15	6	13	3
21367	16	5	13	13
21367	16	5	4	4
21367	16	5	2	2
21367	16	5	10	10
21367	16	5	14	14
21367	17	5	5	5
21367	17	5	2	2
21367	17	5	6	6
21367	17	5	3	3
21367	17	5	0	0
21367	18	6	3	3
21367	18	6	15	15
21367	18	6	5	5
21367	18	6	6	6
21367	18	6	1	1
21367	18	6	14	14
21367	19	6	10	10
21367	19	6	9	9
21367	19	6	13	13
21367	19	6	14	14
21367	19	6	3	3
21367	19	6	2	2
21367	20	7	7	7
21367	20	7	8	8
21367	20	7	1	1
21367	20	7	0	0
21367	20	7	4	4
21367	20	7	11	11
21367	20	7	2	2
