# Supplementary material for: The Leuven Embedded Figures Test (L-EFT): measuring perception, intelligence or executive function?
Source: PeerJ. 2018 Mar 26;6:e4524. doi: 10.7717/peerj.4524 (PMC5875396; doi:10.7717/peerj.4524)
Supplement: Supplemental Information 11 [file peerj-06-4524-s011.zip › Study 3/CorsiResponses/21370_2016_mrt_15_1445_responses.txt]

participant	trial	seq_len	expected_resp	given_resp
21370	1	3	14	14
21370	1	3	3	3
21370	1	3	13	13
21370	2	3	0	0
21370	2	3	4	4
21370	2	3	2	2
21370	3	4	13	13
21370	3	4	8	8
21370	3	4	11	11
21370	3	4	12	12
21370	4	4	1	1
21370	4	4	13	13
21370	4	4	0	0
21370	4	4	5	5
21370	5	5	3	3
21370	5	5	9	9
21370	5	5	10	10
21370	5	5	4	4
21370	5	5	8	8
21370	6	5	7	7
21370	6	5	6	6
21370	6	5	13	13
21370	6	5	14	14
21370	6	5	3	3
21370	7	6	6	6
21370	7	6	15	15
21370	7	6	3	3
21370	7	6	11	11
21370	7	6	0	0
21370	7	6	7	7
21370	8	6	5	13
21370	8	6	13	5
21370	8	6	7	7
21370	8	6	0	14
21370	8	6	14	0
21370	8	6	3	3
21370	9	6	0	0
21370	9	6	9	9
21370	9	6	13	13
21370	9	6	15	15
21370	9	6	11	4
21370	9	6	4	7
21370	10	5	5	5
21370	10	5	8	8
21370	10	5	4	4
21370	10	5	6	6
21370	10	5	14	14
21370	11	5	9	9
21370	11	5	15	15
21370	11	5	0	0
21370	11	5	7	7
21370	11	5	5	5
21370	12	6	15	15
21370	12	6	0	0
21370	12	6	1	1
21370	12	6	3	3
21370	12	6	7	7
21370	12	6	13	13
21370	13	6	15	15
21370	13	6	9	9
21370	13	6	1	1
21370	13	6	3	3
21370	13	6	2	2
21370	13	6	11	15
21370	14	6	7	7
21370	14	6	3	3
21370	14	6	13	13
21370	14	6	1	1
21370	14	6	0	0
21370	14	6	14	10
21370	15	5	13	13
21370	15	5	3	3
21370	15	5	15	15
21370	15	5	2	2
21370	15	5	9	9
21370	16	5	3	3
21370	16	5	5	5
21370	16	5	14	14
21370	16	5	9	9
21370	16	5	8	8
21370	17	6	7	7
21370	17	6	4	4
21370	17	6	8	8
21370	17	6	15	15
21370	17	6	12	12
21370	17	6	1	1
21370	18	6	4	4
21370	18	6	6	6
21370	18	6	15	15
21370	18	6	2	2
21370	18	6	9	9
21370	18	6	5	5
21370	19	7	13	9
21370	19	7	9	13
21370	19	7	3	12
21370	19	7	12	8
21370	19	7	4	4
21370	19	7	8	3
21370	19	7	15	15
21370	20	6	11	7
21370	20	6	7	11
21370	20	6	1	1
21370	20	6	10	10
21370	20	6	0	0
21370	20	6	3	3
