# Supplementary material for: The Leuven Embedded Figures Test (L-EFT): measuring perception, intelligence or executive function?
Source: PeerJ. 2018 Mar 26;6:e4524. doi: 10.7717/peerj.4524 (PMC5875396; doi:10.7717/peerj.4524)
Supplement: Supplemental Information 11 [file peerj-06-4524-s011.zip › Study 3/CorsiResponses/21373_2016_mrt_14_1219_responses.txt]

participant	trial	seq_len	expected_resp	given_resp
21373	1	4	13	13
21373	1	4	4	4
21373	1	4	5	5
21373	1	4	8	8
21373	2	4	12	12
21373	2	4	9	9
21373	2	4	11	11
21373	2	4	6	6
21373	3	5	5	5
21373	3	5	13	13
21373	3	5	0	0
21373	3	5	8	8
21373	3	5	12	12
21373	4	5	13	13
21373	4	5	2	2
21373	4	5	14	14
21373	4	5	10	10
21373	4	5	5	5
21373	5	6	2	2
21373	5	6	11	11
21373	5	6	9	9
21373	5	6	14	14
21373	5	6	4	8
21373	5	6	0	0
21373	6	5	13	13
21373	6	5	15	15
21373	6	5	6	6
21373	6	5	4	4
21373	6	5	11	11
21373	7	5	7	7
21373	7	5	14	14
21373	7	5	0	0
21373	7	5	12	12
21373	7	5	10	11
21373	8	5	10	10
21373	8	5	8	8
21373	8	5	4	4
21373	8	5	11	11
21373	8	5	15	15
21373	9	5	12	12
21373	9	5	14	14
21373	9	5	15	15
21373	9	5	2	2
21373	9	5	10	6
21373	10	5	1	1
21373	10	5	10	10
21373	10	5	5	5
21373	10	5	7	7
21373	10	5	0	0
21373	11	5	4	4
21373	11	5	7	7
21373	11	5	11	11
21373	11	5	2	2
21373	11	5	1	1
21373	12	6	14	14
21373	12	6	9	9
21373	12	6	1	1
21373	12	6	2	2
21373	12	6	12	12
21373	12	6	7	11
21373	13	5	15	15
21373	13	5	4	4
21373	13	5	14	14
21373	13	5	11	11
21373	13	5	0	0
21373	14	5	0	0
21373	14	5	2	2
21373	14	5	3	3
21373	14	5	5	5
21373	14	5	1	1
21373	15	6	11	11
21373	15	6	7	7
21373	15	6	0	0
21373	15	6	8	8
21373	15	6	12	12
21373	15	6	1	1
21373	16	6	6	6
21373	16	6	3	3
21373	16	6	4	4
21373	16	6	8	8
21373	16	6	7	7
21373	16	6	10	10
21373	17	7	7	7
21373	17	7	14	14
21373	17	7	8	8
21373	17	7	15	15
21373	17	7	3	0
21373	17	7	0	10
21373	17	7	9	10
21373	18	6	5	5
21373	18	6	15	15
21373	18	6	6	6
21373	18	6	9	9
21373	18	6	7	7
21373	18	6	4	4
21373	19	6	1	1
21373	19	6	7	7
21373	19	6	3	3
21373	19	6	14	14
21373	19	6	10	6
21373	19	6	5	5
21373	20	6	4	4
21373	20	6	13	13
21373	20	6	9	9
21373	20	6	6	6
21373	20	6	12	12
21373	20	6	2	2
