# Supplementary material for: The Leuven Embedded Figures Test (L-EFT): measuring perception, intelligence or executive function?
Source: PeerJ. 2018 Mar 26;6:e4524. doi: 10.7717/peerj.4524 (PMC5875396; doi:10.7717/peerj.4524)
Supplement: Supplemental Information 11 [file peerj-06-4524-s011.zip › Study 3/CorsiResponses/21379_2016_mrt_16_1307_responses.txt]

participant	trial	seq_len	expected_resp	given_resp
21379	1	4	6	6
21379	1	4	7	7
21379	1	4	5	5
21379	1	4	13	13
21379	2	4	1	1
21379	2	4	9	9
21379	2	4	0	0
21379	2	4	13	13
21379	3	5	2	2
21379	3	5	3	3
21379	3	5	15	15
21379	3	5	12	12
21379	3	5	6	6
21379	4	5	6	6
21379	4	5	2	2
21379	4	5	14	14
21379	4	5	5	5
21379	4	5	10	10
21379	5	6	6	6
21379	5	6	3	3
21379	5	6	1	1
21379	5	6	8	8
21379	5	6	14	14
21379	5	6	9	9
21379	6	6	12	12
21379	6	6	2	2
21379	6	6	15	15
21379	6	6	5	8
21379	6	6	8	9
21379	6	6	9	6
21379	7	6	2	2
21379	7	6	10	6
21379	7	6	3	3
21379	7	6	9	9
21379	7	6	13	13
21379	7	6	0	0
21379	8	5	12	12
21379	8	5	4	4
21379	8	5	2	2
21379	8	5	7	7
21379	8	5	10	10
21379	9	5	13	13
21379	9	5	9	9
21379	9	5	8	8
21379	9	5	10	10
21379	9	5	6	6
21379	10	6	14	14
21379	10	6	0	0
21379	10	6	2	2
21379	10	6	6	6
21379	10	6	1	1
21379	10	6	5	5
21379	11	6	9	9
21379	11	6	10	10
21379	11	6	5	5
21379	11	6	2	2
21379	11	6	15	15
21379	11	6	1	1
21379	12	7	5	5
21379	12	7	12	12
21379	12	7	3	3
21379	12	7	9	9
21379	12	7	4	4
21379	12	7	1	1
21379	12	7	7	7
21379	13	7	10	10
21379	13	7	6	6
21379	13	7	3	3
21379	13	7	2	2
21379	13	7	1	1
21379	13	7	4	4
21379	13	7	14	14
21379	14	8	14	14
21379	14	8	8	8
21379	14	8	2	2
21379	14	8	3	7
21379	14	8	7	12
21379	14	8	12	0
21379	14	8	0	1
21379	14	8	1	9
21379	15	7	9	9
21379	15	7	15	15
21379	15	7	1	1
21379	15	7	0	0
21379	15	7	6	6
21379	15	7	12	12
21379	15	7	14	10
21379	16	6	2	2
21379	16	6	1	1
21379	16	6	4	4
21379	16	6	12	12
21379	16	6	3	3
21379	16	6	14	14
21379	17	6	1	1
21379	17	6	4	4
21379	17	6	0	5
21379	17	6	5	0
21379	17	6	13	13
21379	17	6	6	6
21379	18	6	12	12
21379	18	6	10	10
21379	18	6	4	14
21379	18	6	14	4
21379	18	6	15	15
21379	18	6	11	11
21379	19	5	5	5
21379	19	5	14	14
21379	19	5	0	0
21379	19	5	10	10
21379	19	5	13	13
21379	20	5	12	12
21379	20	5	11	11
21379	20	5	0	0
21379	20	5	15	10
21379	20	5	13	15
