# Supplementary material for: The Leuven Embedded Figures Test (L-EFT): measuring perception, intelligence or executive function?
Source: PeerJ. 2018 Mar 26;6:e4524. doi: 10.7717/peerj.4524 (PMC5875396; doi:10.7717/peerj.4524)
Supplement: Supplemental Information 11 [file peerj-06-4524-s011.zip › Study 3/CorsiResponses/21382_2016_mrt_16_1037_responses.txt]

participant	trial	seq_len	expected_resp	given_resp
21382	1	3	4	4
21382	1	3	2	2
21382	1	3	12	12
21382	2	3	15	15
21382	2	3	7	7
21382	2	3	14	14
21382	3	4	15	15
21382	3	4	7	7
21382	3	4	3	3
21382	3	4	11	11
21382	4	4	13	13
21382	4	4	4	4
21382	4	4	5	5
21382	4	4	0	0
21382	5	5	0	0
21382	5	5	6	6
21382	5	5	12	12
21382	5	5	7	7
21382	5	5	5	5
21382	6	5	4	4
21382	6	5	13	13
21382	6	5	10	10
21382	6	5	1	1
21382	6	5	8	8
21382	7	6	9	9
21382	7	6	8	8
21382	7	6	0	0
21382	7	6	14	14
21382	7	6	5	5
21382	7	6	10	10
21382	8	6	12	12
21382	8	6	4	4
21382	8	6	2	2
21382	8	6	11	7
21382	8	6	9	9
21382	8	6	6	6
21382	9	6	2	2
21382	9	6	15	15
21382	9	6	8	8
21382	9	6	3	3
21382	9	6	5	5
21382	9	6	6	6
21382	10	6	4	4
21382	10	6	14	14
21382	10	6	6	6
21382	10	6	5	5
21382	10	6	11	11
21382	10	6	10	10
21382	11	7	1	1
21382	11	7	2	2
21382	11	7	15	15
21382	11	7	4	4
21382	11	7	7	7
21382	11	7	0	0
21382	11	7	11	11
21382	12	7	7	7
21382	12	7	5	6
21382	12	7	15	15
21382	12	7	4	0
21382	12	7	13	10
21382	12	7	0	9
21382	12	7	12	13
21382	13	7	4	4
21382	13	7	13	13
21382	13	7	6	6
21382	13	7	10	10
21382	13	7	15	15
21382	13	7	0	0
21382	13	7	11	11
21382	14	7	9	9
21382	14	7	13	13
21382	14	7	7	7
21382	14	7	11	11
21382	14	7	5	5
21382	14	7	4	4
21382	14	7	1	1
21382	15	8	13	13
21382	15	8	2	2
21382	15	8	3	3
21382	15	8	10	7
21382	15	8	7	9
21382	15	8	9	10
21382	15	8	12	11
21382	15	8	11	12
21382	16	7	0	0
21382	16	7	6	6
21382	16	7	15	15
21382	16	7	7	7
21382	16	7	9	9
21382	16	7	13	13
21382	16	7	11	11
21382	17	7	14	14
21382	17	7	2	2
21382	17	7	3	3
21382	17	7	15	15
21382	17	7	4	4
21382	17	7	13	1
21382	17	7	6	6
21382	18	7	13	13
21382	18	7	4	4
21382	18	7	0	0
21382	18	7	3	2
21382	18	7	2	3
21382	18	7	6	7
21382	18	7	1	6
21382	19	6	15	15
21382	19	6	5	5
21382	19	6	14	2
21382	19	6	2	3
21382	19	6	3	7
21382	19	6	11	11
21382	20	5	0	0
21382	20	5	11	15
21382	20	5	14	11
21382	20	5	15	14
21382	20	5	3	3
