# Supplementary material for: The Leuven Embedded Figures Test (L-EFT): measuring perception, intelligence or executive function?
Source: PeerJ. 2018 Mar 26;6:e4524. doi: 10.7717/peerj.4524 (PMC5875396; doi:10.7717/peerj.4524)
Supplement: Supplemental Information 11 [file peerj-06-4524-s011.zip › Study 3/CorsiResponses/21394_2016_mrt_14_1102_responses.txt]

participant	trial	seq_len	expected_resp	given_resp
21394	1	4	1	1
21394	1	4	12	12
21394	1	4	5	5
21394	1	4	3	3
21394	2	4	4	4
21394	2	4	11	11
21394	2	4	2	2
21394	2	4	13	13
21394	3	5	7	7
21394	3	5	0	0
21394	3	5	12	12
21394	3	5	2	2
21394	3	5	3	3
21394	4	5	3	3
21394	4	5	9	9
21394	4	5	13	13
21394	4	5	11	11
21394	4	5	1	1
21394	5	6	12	12
21394	5	6	15	15
21394	5	6	1	1
21394	5	6	6	6
21394	5	6	0	0
21394	5	6	3	3
21394	6	6	10	10
21394	6	6	14	14
21394	6	6	4	4
21394	6	6	2	2
21394	6	6	8	8
21394	6	6	5	5
21394	7	7	14	14
21394	7	7	13	13
21394	7	7	9	9
21394	7	7	12	12
21394	7	7	11	11
21394	7	7	2	2
21394	7	7	15	15
21394	8	7	7	7
21394	8	7	4	4
21394	8	7	3	8
21394	8	7	8	3
21394	8	7	1	1
21394	8	7	13	14
21394	8	7	11	11
21394	9	7	3	3
21394	9	7	6	6
21394	9	7	14	14
21394	9	7	12	12
21394	9	7	15	15
21394	9	7	7	7
21394	9	7	9	9
21394	10	7	14	14
21394	10	7	0	0
21394	10	7	2	2
21394	10	7	10	10
21394	10	7	11	11
21394	10	7	6	6
21394	10	7	4	4
21394	11	8	4	15
21394	11	8	15	3
21394	11	8	3	2
21394	11	8	2	4
21394	11	8	0	13
21394	11	8	13	6
21394	11	8	10	1
21394	11	8	1	0
21394	12	7	6	6
21394	12	7	9	9
21394	12	7	0	0
21394	12	7	13	13
21394	12	7	2	3
21394	12	7	3	2
21394	12	7	5	5
21394	13	6	13	15
21394	13	6	15	13
21394	13	6	8	8
21394	13	6	1	1
21394	13	6	5	5
21394	13	6	3	3
21394	14	5	5	5
21394	14	5	1	1
21394	14	5	6	14
21394	14	5	14	2
21394	14	5	2	6
21394	15	4	1	1
21394	15	4	6	6
21394	15	4	15	15
21394	15	4	4	4
21394	16	4	6	6
21394	16	4	0	0
21394	16	4	14	14
21394	16	4	11	11
21394	17	5	4	4
21394	17	5	15	15
21394	17	5	5	5
21394	17	5	14	13
21394	17	5	2	2
21394	18	4	1	1
21394	18	4	3	3
21394	18	4	4	4
21394	18	4	14	14
21394	19	4	3	3
21394	19	4	0	0
21394	19	4	4	4
21394	19	4	12	12
21394	20	5	10	10
21394	20	5	8	8
21394	20	5	3	3
21394	20	5	14	14
21394	20	5	2	2
