# Supplementary material for: The Leuven Embedded Figures Test (L-EFT): measuring perception, intelligence or executive function?
Source: PeerJ. 2018 Mar 26;6:e4524. doi: 10.7717/peerj.4524 (PMC5875396; doi:10.7717/peerj.4524)
Supplement: Supplemental Information 11 [file peerj-06-4524-s011.zip › Study 3/CorsiResponses/21403_2016_mrt_16_1152_responses.txt]

participant	trial	seq_len	expected_resp	given_resp
21403	1	3	11	11
21403	1	3	7	7
21403	1	3	5	5
21403	2	3	1	1
21403	2	3	10	10
21403	2	3	2	2
21403	3	4	1	1
21403	3	4	8	8
21403	3	4	6	6
21403	3	4	7	7
21403	4	4	2	2
21403	4	4	5	5
21403	4	4	9	9
21403	4	4	7	2
21403	5	4	15	15
21403	5	4	4	0
21403	5	4	1	1
21403	5	4	13	5
21403	6	3	7	7
21403	6	3	6	6
21403	6	3	5	5
21403	7	3	6	6
21403	7	3	1	1
21403	7	3	14	14
21403	8	4	14	14
21403	8	4	3	5
21403	8	4	5	3
21403	8	4	12	12
21403	9	3	2	2
21403	9	3	3	3
21403	9	3	11	11
21403	10	3	4	4
21403	10	3	3	3
21403	10	3	8	8
21403	11	4	14	14
21403	11	4	5	5
21403	11	4	2	2
21403	11	4	0	0
21403	12	4	11	11
21403	12	4	4	4
21403	12	4	8	8
21403	12	4	0	0
21403	13	5	4	4
21403	13	5	10	10
21403	13	5	9	9
21403	13	5	5	5
21403	13	5	6	6
21403	14	5	14	14
21403	14	5	1	1
21403	14	5	9	9
21403	14	5	11	11
21403	14	5	8	8
21403	15	6	14	14
21403	15	6	5	5
21403	15	6	7	7
21403	15	6	13	12
21403	15	6	12	11
21403	15	6	11	14
21403	16	5	13	13
21403	16	5	8	8
21403	16	5	7	7
21403	16	5	6	6
21403	16	5	2	2
21403	17	5	5	5
21403	17	5	13	13
21403	17	5	4	4
21403	17	5	14	14
21403	17	5	6	6
21403	18	6	8	8
21403	18	6	13	13
21403	18	6	15	11
21403	18	6	1	2
21403	18	6	7	7
21403	18	6	4	4
21403	19	5	4	4
21403	19	5	11	11
21403	19	5	0	7
21403	19	5	7	0
21403	19	5	14	14
21403	20	4	0	0
21403	20	4	11	11
21403	20	4	2	2
21403	20	4	8	8
