# Supplementary material for: The Leuven Embedded Figures Test (L-EFT): measuring perception, intelligence or executive function?
Source: PeerJ. 2018 Mar 26;6:e4524. doi: 10.7717/peerj.4524 (PMC5875396; doi:10.7717/peerj.4524)
Supplement: Supplemental Information 11 [file peerj-06-4524-s011.zip › Study 3/CorsiResponses/21406_2016_mrt_15_1445_responses.txt]

participant	trial	seq_len	expected_resp	given_resp
21406	1	4	11	11
21406	1	4	0	0
21406	1	4	9	9
21406	1	4	1	1
21406	2	4	5	5
21406	2	4	8	8
21406	2	4	7	7
21406	2	4	9	9
21406	3	5	11	11
21406	3	5	7	7
21406	3	5	5	5
21406	3	5	10	10
21406	3	5	4	4
21406	4	5	12	12
21406	4	5	5	5
21406	4	5	6	6
21406	4	5	3	3
21406	4	5	14	14
21406	5	6	12	12
21406	5	6	11	11
21406	5	6	13	13
21406	5	6	6	6
21406	5	6	5	5
21406	5	6	15	15
21406	6	6	10	10
21406	6	6	11	11
21406	6	6	6	6
21406	6	6	5	5
21406	6	6	0	0
21406	6	6	2	2
21406	7	7	10	10
21406	7	7	1	1
21406	7	7	0	0
21406	7	7	7	7
21406	7	7	2	2
21406	7	7	13	13
21406	7	7	3	3
21406	8	7	7	7
21406	8	7	8	8
21406	8	7	0	0
21406	8	7	3	3
21406	8	7	1	1
21406	8	7	14	4
21406	8	7	4	13
21406	9	7	4	4
21406	9	7	3	3
21406	9	7	2	2
21406	9	7	15	14
21406	9	7	14	15
21406	9	7	10	6
21406	9	7	5	5
21406	10	6	14	14
21406	10	6	4	4
21406	10	6	1	1
21406	10	6	12	12
21406	10	6	11	11
21406	10	6	15	10
21406	11	5	3	3
21406	11	5	1	1
21406	11	5	15	15
21406	11	5	10	10
21406	11	5	0	0
21406	12	5	4	4
21406	12	5	14	14
21406	12	5	2	2
21406	12	5	6	6
21406	12	5	9	9
21406	13	6	8	8
21406	13	6	2	2
21406	13	6	14	14
21406	13	6	15	15
21406	13	6	4	4
21406	13	6	6	6
21406	14	6	15	15
21406	14	6	3	3
21406	14	6	13	6
21406	14	6	9	9
21406	14	6	1	1
21406	14	6	5	5
21406	15	6	14	14
21406	15	6	8	8
21406	15	6	6	6
21406	15	6	12	12
21406	15	6	13	13
21406	15	6	11	11
21406	16	6	13	13
21406	16	6	3	3
21406	16	6	1	1
21406	16	6	7	7
21406	16	6	15	15
21406	16	6	2	2
21406	17	7	0	0
21406	17	7	6	6
21406	17	7	14	14
21406	17	7	5	5
21406	17	7	2	2
21406	17	7	9	13
21406	17	7	13	9
21406	18	6	9	9
21406	18	6	15	15
21406	18	6	6	6
21406	18	6	3	3
21406	18	6	10	10
21406	18	6	0	0
21406	19	6	8	8
21406	19	6	5	5
21406	19	6	1	1
21406	19	6	14	14
21406	19	6	12	12
21406	19	6	0	0
21406	20	7	12	12
21406	20	7	6	6
21406	20	7	7	7
21406	20	7	15	15
21406	20	7	8	8
21406	20	7	5	5
21406	20	7	13	13
