# Supplementary material for: The Leuven Embedded Figures Test (L-EFT): measuring perception, intelligence or executive function?
Source: PeerJ. 2018 Mar 26;6:e4524. doi: 10.7717/peerj.4524 (PMC5875396; doi:10.7717/peerj.4524)
Supplement: Supplemental Information 11 [file peerj-06-4524-s011.zip › Study 3/CorsiResponses/21418_2016_mrt_16_1418_responses.txt]

participant	trial	seq_len	expected_resp	given_resp
21418	1	4	12	12
21418	1	4	5	5
21418	1	4	9	9
21418	1	4	10	10
21418	2	4	10	10
21418	2	4	4	4
21418	2	4	11	11
21418	2	4	0	0
21418	3	5	15	15
21418	3	5	1	1
21418	3	5	13	13
21418	3	5	3	3
21418	3	5	11	11
21418	4	5	0	0
21418	4	5	15	15
21418	4	5	1	1
21418	4	5	12	12
21418	4	5	14	13
21418	5	5	6	6
21418	5	5	12	12
21418	5	5	10	10
21418	5	5	2	2
21418	5	5	15	15
21418	6	5	14	14
21418	6	5	9	9
21418	6	5	3	3
21418	6	5	15	15
21418	6	5	8	8
21418	7	6	11	11
21418	7	6	8	8
21418	7	6	6	6
21418	7	6	4	4
21418	7	6	2	2
21418	7	6	15	15
21418	8	6	2	2
21418	8	6	7	7
21418	8	6	8	9
21418	8	6	15	15
21418	8	6	1	5
21418	8	6	3	2
21418	9	6	4	1
21418	9	6	5	4
21418	9	6	1	5
21418	9	6	2	2
21418	9	6	8	8
21418	9	6	10	10
21418	10	5	11	11
21418	10	5	4	4
21418	10	5	7	7
21418	10	5	6	6
21418	10	5	14	14
21418	11	5	15	15
21418	11	5	6	6
21418	11	5	4	4
21418	11	5	13	13
21418	11	5	14	14
21418	12	6	4	4
21418	12	6	9	9
21418	12	6	12	12
21418	12	6	6	6
21418	12	6	5	5
21418	12	6	8	8
21418	13	6	9	9
21418	13	6	12	12
21418	13	6	13	13
21418	13	6	6	6
21418	13	6	14	14
21418	13	6	15	14
21418	14	6	4	4
21418	14	6	3	3
21418	14	6	2	2
21418	14	6	6	6
21418	14	6	5	14
21418	14	6	14	15
21418	15	5	12	12
21418	15	5	1	1
21418	15	5	13	13
21418	15	5	11	11
21418	15	5	10	10
21418	16	5	8	8
21418	16	5	11	11
21418	16	5	13	9
21418	16	5	9	14
21418	16	5	14	13
21418	17	5	1	1
21418	17	5	3	6
21418	17	5	6	3
21418	17	5	8	8
21418	17	5	11	10
21418	18	4	10	10
21418	18	4	6	6
21418	18	4	9	9
21418	18	4	12	12
21418	19	4	13	13
21418	19	4	2	2
21418	19	4	3	3
21418	19	4	11	3
21418	20	4	12	12
21418	20	4	9	9
21418	20	4	5	5
21418	20	4	6	6
