# Supplementary material for: The Leuven Embedded Figures Test (L-EFT): measuring perception, intelligence or executive function?
Source: PeerJ. 2018 Mar 26;6:e4524. doi: 10.7717/peerj.4524 (PMC5875396; doi:10.7717/peerj.4524)
Supplement: Supplemental Information 11 [file peerj-06-4524-s011.zip › Study 3/CorsiResponses/21436_2016_mrt_16_1307_responses.txt]

participant	trial	seq_len	expected_resp	given_resp
21436	1	4	9	9
21436	1	4	3	3
21436	1	4	10	10
21436	1	4	2	2
21436	2	4	13	13
21436	2	4	6	6
21436	2	4	11	11
21436	2	4	8	8
21436	3	5	15	15
21436	3	5	13	13
21436	3	5	10	10
21436	3	5	12	12
21436	3	5	4	4
21436	4	5	13	13
21436	4	5	8	8
21436	4	5	9	9
21436	4	5	6	6
21436	4	5	1	1
21436	5	6	1	1
21436	5	6	10	10
21436	5	6	11	11
21436	5	6	3	3
21436	5	6	14	14
21436	5	6	15	15
21436	6	6	7	7
21436	6	6	1	1
21436	6	6	9	9
21436	6	6	3	3
21436	6	6	6	2
21436	6	6	11	11
21436	7	6	8	8
21436	7	6	9	9
21436	7	6	7	7
21436	7	6	10	6
21436	7	6	14	10
21436	7	6	1	1
21436	8	5	11	11
21436	8	5	2	2
21436	8	5	12	8
21436	8	5	1	1
21436	8	5	5	5
21436	9	4	7	7
21436	9	4	13	13
21436	9	4	11	11
21436	9	4	10	10
21436	10	4	13	13
21436	10	4	1	1
21436	10	4	9	5
21436	10	4	14	14
21436	11	4	6	6
21436	11	4	10	10
21436	11	4	11	11
21436	11	4	3	3
21436	12	4	13	13
21436	12	4	2	2
21436	12	4	15	15
21436	12	4	4	4
21436	13	5	2	2
21436	13	5	7	7
21436	13	5	8	8
21436	13	5	15	15
21436	13	5	4	4
21436	14	5	5	5
21436	14	5	3	3
21436	14	5	6	6
21436	14	5	15	15
21436	14	5	14	14
21436	15	6	10	10
21436	15	6	15	15
21436	15	6	12	12
21436	15	6	13	13
21436	15	6	0	0
21436	15	6	4	4
21436	16	6	11	11
21436	16	6	9	10
21436	16	6	14	15
21436	16	6	15	14
21436	16	6	5	5
21436	16	6	8	9
21436	17	6	14	14
21436	17	6	11	11
21436	17	6	15	15
21436	17	6	4	4
21436	17	6	2	2
21436	17	6	12	13
21436	18	5	14	14
21436	18	5	8	8
21436	18	5	3	3
21436	18	5	12	12
21436	18	5	13	13
21436	19	5	11	11
21436	19	5	10	9
21436	19	5	7	10
21436	19	5	5	10
21436	19	5	1	6
21436	20	5	3	3
21436	20	5	6	6
21436	20	5	14	14
21436	20	5	7	7
21436	20	5	10	10
