# Supplementary material for: The Leuven Embedded Figures Test (L-EFT): measuring perception, intelligence or executive function?
Source: PeerJ. 2018 Mar 26;6:e4524. doi: 10.7717/peerj.4524 (PMC5875396; doi:10.7717/peerj.4524)
Supplement: Supplemental Information 11 [file peerj-06-4524-s011.zip › Study 3/CorsiResponses/21439_2016_mrt_18_1220_responses.txt]

participant	trial	seq_len	expected_resp	given_resp
21439	1	4	1	1
21439	1	4	14	14
21439	1	4	0	0
21439	1	4	2	2
21439	2	4	3	3
21439	2	4	5	5
21439	2	4	12	12
21439	2	4	14	14
21439	3	5	15	15
21439	3	5	10	10
21439	3	5	4	4
21439	3	5	0	0
21439	3	5	9	9
21439	4	5	13	13
21439	4	5	9	9
21439	4	5	12	12
21439	4	5	10	10
21439	4	5	7	7
21439	5	6	8	8
21439	5	6	15	15
21439	5	6	2	2
21439	5	6	3	3
21439	5	6	13	13
21439	5	6	4	4
21439	6	6	2	2
21439	6	6	15	15
21439	6	6	4	4
21439	6	6	1	1
21439	6	6	8	6
21439	6	6	14	13
21439	7	6	12	12
21439	7	6	0	0
21439	7	6	11	11
21439	7	6	2	6
21439	7	6	1	1
21439	7	6	8	9
21439	8	5	12	12
21439	8	5	15	15
21439	8	5	5	5
21439	8	5	1	1
21439	8	5	0	0
21439	9	5	6	6
21439	9	5	0	0
21439	9	5	1	1
21439	9	5	15	15
21439	9	5	11	10
21439	10	5	3	3
21439	10	5	0	0
21439	10	5	1	1
21439	10	5	12	12
21439	10	5	5	5
21439	11	5	8	8
21439	11	5	11	11
21439	11	5	9	9
21439	11	5	2	2
21439	11	5	0	0
21439	12	6	11	7
21439	12	6	7	11
21439	12	6	5	5
21439	12	6	15	15
21439	12	6	9	9
21439	12	6	6	6
21439	13	5	13	13
21439	13	5	2	2
21439	13	5	5	5
21439	13	5	7	7
21439	13	5	4	4
21439	14	5	13	13
21439	14	5	8	8
21439	14	5	3	3
21439	14	5	14	14
21439	14	5	6	6
21439	15	6	10	10
21439	15	6	11	11
21439	15	6	15	15
21439	15	6	0	0
21439	15	6	9	9
21439	15	6	7	7
21439	16	6	13	13
21439	16	6	14	14
21439	16	6	8	8
21439	16	6	2	2
21439	16	6	6	6
21439	16	6	15	15
21439	17	7	2	9
21439	17	7	9	2
21439	17	7	11	11
21439	17	7	15	15
21439	17	7	0	4
21439	17	7	3	3
21439	17	7	8	8
21439	18	6	1	1
21439	18	6	10	10
21439	18	6	12	12
21439	18	6	7	7
21439	18	6	2	2
21439	18	6	13	13
21439	19	6	2	2
21439	19	6	6	6
21439	19	6	12	12
21439	19	6	11	11
21439	19	6	3	3
21439	19	6	13	14
21439	20	6	13	13
21439	20	6	12	12
21439	20	6	11	11
21439	20	6	2	2
21439	20	6	9	9
21439	20	6	3	3
