# Supplementary material for: The Leuven Embedded Figures Test (L-EFT): measuring perception, intelligence or executive function?
Source: PeerJ. 2018 Mar 26;6:e4524. doi: 10.7717/peerj.4524 (PMC5875396; doi:10.7717/peerj.4524)
Supplement: Supplemental Information 11 [file peerj-06-4524-s011.zip › Study 3/CorsiResponses/21454_2016_mrt_14_1317_responses.txt]

participant	trial	seq_len	expected_resp	given_resp
21454	1	4	2	2
21454	1	4	8	8
21454	1	4	4	4
21454	1	4	11	11
21454	2	4	7	7
21454	2	4	8	8
21454	2	4	12	12
21454	2	4	2	2
21454	3	5	4	4
21454	3	5	3	3
21454	3	5	10	10
21454	3	5	15	15
21454	3	5	13	13
21454	4	5	13	13
21454	4	5	15	10
21454	4	5	1	15
21454	4	5	10	1
21454	4	5	4	4
21454	5	5	7	7
21454	5	5	9	9
21454	5	5	3	3
21454	5	5	8	8
21454	5	5	6	6
21454	6	5	12	12
21454	6	5	6	6
21454	6	5	9	9
21454	6	5	14	14
21454	6	5	4	4
21454	7	6	7	7
21454	7	6	13	13
21454	7	6	8	8
21454	7	6	15	15
21454	7	6	12	12
21454	7	6	9	9
21454	8	6	3	3
21454	8	6	11	11
21454	8	6	1	1
21454	8	6	0	12
21454	8	6	12	0
21454	8	6	7	7
21454	9	6	9	9
21454	9	6	1	1
21454	9	6	2	2
21454	9	6	3	3
21454	9	6	6	6
21454	9	6	4	4
21454	10	6	10	10
21454	10	6	14	14
21454	10	6	1	1
21454	10	6	9	9
21454	10	6	8	8
21454	10	6	12	12
21454	11	7	2	2
21454	11	7	7	7
21454	11	7	15	15
21454	11	7	9	9
21454	11	7	10	10
21454	11	7	0	0
21454	11	7	8	8
21454	12	7	7	7
21454	12	7	1	1
21454	12	7	3	3
21454	12	7	10	10
21454	12	7	9	9
21454	12	7	8	8
21454	12	7	2	2
21454	13	8	12	12
21454	13	8	0	0
21454	13	8	15	15
21454	13	8	1	1
21454	13	8	4	4
21454	13	8	5	5
21454	13	8	14	14
21454	13	8	3	3
21454	14	8	10	7
21454	14	8	7	12
21454	14	8	12	10
21454	14	8	3	13
21454	14	8	13	15
21454	14	8	15	2
21454	14	8	2	4
21454	14	8	4	3
21454	15	8	8	8
21454	15	8	7	7
21454	15	8	14	14
21454	15	8	2	2
21454	15	8	1	1
21454	15	8	4	4
21454	15	8	9	10
21454	15	8	10	6
21454	16	7	10	10
21454	16	7	12	12
21454	16	7	4	4
21454	16	7	13	13
21454	16	7	0	0
21454	16	7	8	8
21454	16	7	15	11
21454	17	6	12	12
21454	17	6	4	4
21454	17	6	11	11
21454	17	6	2	2
21454	17	6	6	6
21454	17	6	3	3
21454	18	6	8	8
21454	18	6	10	10
21454	18	6	6	6
21454	18	6	1	1
21454	18	6	0	0
21454	18	6	12	12
21454	19	7	7	7
21454	19	7	2	2
21454	19	7	6	6
21454	19	7	14	14
21454	19	7	5	5
21454	19	7	9	9
21454	19	7	12	12
21454	20	7	3	3
21454	20	7	0	2
21454	20	7	2	0
21454	20	7	6	15
21454	20	7	15	1
21454	20	7	1	13
21454	20	7	13	12
