# Supplementary material for: The Leuven Embedded Figures Test (L-EFT): measuring perception, intelligence or executive function?
Source: PeerJ. 2018 Mar 26;6:e4524. doi: 10.7717/peerj.4524 (PMC5875396; doi:10.7717/peerj.4524)
Supplement: Supplemental Information 11 [file peerj-06-4524-s011.zip › Study 3/CorsiResponses/21463_2016_mrt_16_1418_responses.txt]

participant	trial	seq_len	expected_resp	given_resp
21463	1	4	13	13
21463	1	4	4	4
21463	1	4	2	2
21463	1	4	14	14
21463	2	4	8	8
21463	2	4	10	10
21463	2	4	0	0
21463	2	4	1	1
21463	3	5	6	6
21463	3	5	8	8
21463	3	5	4	4
21463	3	5	12	12
21463	3	5	1	1
21463	4	5	13	13
21463	4	5	7	7
21463	4	5	14	14
21463	4	5	8	8
21463	4	5	9	9
21463	5	6	6	6
21463	5	6	13	13
21463	5	6	1	1
21463	5	6	3	3
21463	5	6	5	5
21463	5	6	7	7
21463	6	6	5	5
21463	6	6	4	4
21463	6	6	15	15
21463	6	6	10	10
21463	6	6	14	14
21463	6	6	1	1
21463	7	7	15	15
21463	7	7	12	12
21463	7	7	4	4
21463	7	7	2	2
21463	7	7	7	6
21463	7	7	5	5
21463	7	7	9	5
21463	8	6	10	10
21463	8	6	15	15
21463	8	6	6	6
21463	8	6	0	0
21463	8	6	12	12
21463	8	6	14	10
21463	9	5	10	10
21463	9	5	1	1
21463	9	5	9	9
21463	9	5	3	3
21463	9	5	0	0
21463	10	5	0	0
21463	10	5	13	13
21463	10	5	3	3
21463	10	5	12	12
21463	10	5	9	9
21463	11	6	10	10
21463	11	6	14	14
21463	11	6	13	13
21463	11	6	12	12
21463	11	6	2	2
21463	11	6	0	0
21463	12	6	11	11
21463	12	6	1	1
21463	12	6	5	5
21463	12	6	8	8
21463	12	6	7	7
21463	12	6	15	15
21463	13	7	0	0
21463	13	7	13	13
21463	13	7	10	10
21463	13	7	4	4
21463	13	7	8	8
21463	13	7	5	5
21463	13	7	2	2
21463	14	7	12	12
21463	14	7	3	3
21463	14	7	11	6
21463	14	7	6	10
21463	14	7	10	0
21463	14	7	0	15
21463	14	7	15	11
21463	15	7	4	4
21463	15	7	2	2
21463	15	7	3	3
21463	15	7	15	15
21463	15	7	14	14
21463	15	7	8	8
21463	15	7	12	12
21463	16	7	5	5
21463	16	7	12	12
21463	16	7	14	14
21463	16	7	2	2
21463	16	7	11	7
21463	16	7	10	10
21463	16	7	7	6
21463	17	7	3	3
21463	17	7	9	9
21463	17	7	12	12
21463	17	7	2	2
21463	17	7	6	6
21463	17	7	7	7
21463	17	7	1	1
21463	18	7	12	12
21463	18	7	5	5
21463	18	7	6	6
21463	18	7	11	10
21463	18	7	2	2
21463	18	7	4	4
21463	18	7	15	15
21463	19	7	13	13
21463	19	7	1	1
21463	19	7	8	8
21463	19	7	5	5
21463	19	7	2	2
21463	19	7	11	7
21463	19	7	12	12
21463	20	6	2	2
21463	20	6	15	15
21463	20	6	6	1
21463	20	6	1	10
21463	20	6	10	11
21463	20	6	11	11
