# Supplementary material for: The Leuven Embedded Figures Test (L-EFT): measuring perception, intelligence or executive function?
Source: PeerJ. 2018 Mar 26;6:e4524. doi: 10.7717/peerj.4524 (PMC5875396; doi:10.7717/peerj.4524)
Supplement: Supplemental Information 11 [file peerj-06-4524-s011.zip › Study 3/CorsiResponses/21490_2016_mrt_16_1152_responses.txt]

participant	trial	seq_len	expected_resp	given_resp
21490	1	4	6	6
21490	1	4	14	14
21490	1	4	3	3
21490	1	4	15	15
21490	2	4	4	4
21490	2	4	1	1
21490	2	4	15	15
21490	2	4	7	7
21490	3	5	7	7
21490	3	5	4	4
21490	3	5	12	12
21490	3	5	3	3
21490	3	5	14	14
21490	4	5	0	0
21490	4	5	10	10
21490	4	5	4	4
21490	4	5	6	6
21490	4	5	5	5
21490	5	6	0	0
21490	5	6	4	4
21490	5	6	13	13
21490	5	6	8	8
21490	5	6	5	5
21490	5	6	15	15
21490	6	6	4	4
21490	6	6	13	13
21490	6	6	7	7
21490	6	6	12	8
21490	6	6	8	12
21490	6	6	5	5
21490	7	6	14	14
21490	7	6	5	0
21490	7	6	0	5
21490	7	6	4	4
21490	7	6	9	13
21490	7	6	13	13
21490	8	5	0	0
21490	8	5	5	5
21490	8	5	15	15
21490	8	5	6	6
21490	8	5	11	11
21490	9	5	6	6
21490	9	5	7	7
21490	9	5	12	12
21490	9	5	15	15
21490	9	5	11	11
21490	10	6	15	15
21490	10	6	9	8
21490	10	6	8	8
21490	10	6	11	9
21490	10	6	2	11
21490	10	6	5	2
21490	11	5	4	4
21490	11	5	6	6
21490	11	5	11	11
21490	11	5	14	14
21490	11	5	1	1
21490	12	5	7	7
21490	12	5	0	0
21490	12	5	5	5
21490	12	5	10	10
21490	12	5	12	12
21490	13	6	13	13
21490	13	6	1	1
21490	13	6	7	7
21490	13	6	9	9
21490	13	6	4	4
21490	13	6	6	6
21490	14	6	12	12
21490	14	6	9	9
21490	14	6	8	8
21490	14	6	14	14
21490	14	6	1	1
21490	14	6	15	15
21490	15	7	6	6
21490	15	7	11	11
21490	15	7	9	9
21490	15	7	10	10
21490	15	7	12	12
21490	15	7	2	2
21490	15	7	15	15
21490	16	7	11	11
21490	16	7	13	9
21490	16	7	9	13
21490	16	7	1	1
21490	16	7	8	8
21490	16	7	6	6
21490	16	7	12	10
21490	17	7	0	0
21490	17	7	13	13
21490	17	7	10	10
21490	17	7	14	14
21490	17	7	2	2
21490	17	7	6	6
21490	17	7	1	9
21490	18	6	5	5
21490	18	6	2	2
21490	18	6	12	12
21490	18	6	6	6
21490	18	6	3	3
21490	18	6	10	10
21490	19	6	0	0
21490	19	6	1	1
21490	19	6	2	2
21490	19	6	9	9
21490	19	6	8	8
21490	19	6	5	5
21490	20	7	0	0
21490	20	7	4	4
21490	20	7	10	10
21490	20	7	8	8
21490	20	7	1	1
21490	20	7	2	2
21490	20	7	3	3
