# Supplementary material for: The Leuven Embedded Figures Test (L-EFT): measuring perception, intelligence or executive function?
Source: PeerJ. 2018 Mar 26;6:e4524. doi: 10.7717/peerj.4524 (PMC5875396; doi:10.7717/peerj.4524)
Supplement: Supplemental Information 11 [file peerj-06-4524-s011.zip › Study 3/CorsiResponses/21511_2016_mrt_16_1152_responses.txt]

participant	trial	seq_len	expected_resp	given_resp
21511	1	4	5	5
21511	1	4	13	13
21511	1	4	2	2
21511	1	4	0	0
21511	2	4	6	6
21511	2	4	0	0
21511	2	4	7	7
21511	2	4	8	8
21511	3	5	7	7
21511	3	5	15	15
21511	3	5	11	11
21511	3	5	4	4
21511	3	5	5	5
21511	4	5	3	3
21511	4	5	2	2
21511	4	5	13	13
21511	4	5	12	12
21511	4	5	10	10
21511	5	6	14	14
21511	5	6	5	5
21511	5	6	1	1
21511	5	6	0	0
21511	5	6	11	11
21511	5	6	2	2
21511	6	6	6	6
21511	6	6	13	13
21511	6	6	10	10
21511	6	6	14	14
21511	6	6	2	2
21511	6	6	1	6
21511	7	6	5	5
21511	7	6	0	13
21511	7	6	13	1
21511	7	6	1	0
21511	7	6	7	7
21511	7	6	4	4
21511	8	5	1	1
21511	8	5	14	14
21511	8	5	12	12
21511	8	5	4	6
21511	8	5	0	4
21511	9	4	14	14
21511	9	4	11	11
21511	9	4	12	12
21511	9	4	5	5
21511	10	4	5	5
21511	10	4	15	15
21511	10	4	4	4
21511	10	4	7	7
21511	11	5	2	2
21511	11	5	4	4
21511	11	5	5	5
21511	11	5	3	3
21511	11	5	7	7
21511	12	5	15	15
21511	12	5	10	10
21511	12	5	7	7
21511	12	5	6	6
21511	12	5	4	4
21511	13	6	3	3
21511	13	6	6	6
21511	13	6	10	10
21511	13	6	13	4
21511	13	6	4	12
21511	13	6	12	8
21511	14	5	9	5
21511	14	5	5	9
21511	14	5	10	10
21511	14	5	12	12
21511	14	5	4	4
21511	15	4	10	10
21511	15	4	1	1
21511	15	4	15	15
21511	15	4	6	6
21511	16	4	6	6
21511	16	4	14	14
21511	16	4	15	15
21511	16	4	13	13
21511	17	5	14	14
21511	17	5	6	6
21511	17	5	15	15
21511	17	5	9	9
21511	17	5	3	3
21511	18	5	11	11
21511	18	5	9	9
21511	18	5	4	4
21511	18	5	7	7
21511	18	5	3	3
21511	19	6	9	9
21511	19	6	4	4
21511	19	6	8	8
21511	19	6	10	10
21511	19	6	5	5
21511	19	6	0	0
21511	20	6	15	15
21511	20	6	11	11
21511	20	6	4	4
21511	20	6	5	5
21511	20	6	3	3
21511	20	6	2	2
