# Supplementary material for: The Leuven Embedded Figures Test (L-EFT): measuring perception, intelligence or executive function?
Source: PeerJ. 2018 Mar 26;6:e4524. doi: 10.7717/peerj.4524 (PMC5875396; doi:10.7717/peerj.4524)
Supplement: Supplemental Information 11 [file peerj-06-4524-s011.zip › Study 3/CorsiResponses/21526_2016_mrt_14_1720_responses.txt]

participant	trial	seq_len	expected_resp	given_resp
21526	1	4	3	3
21526	1	4	4	4
21526	1	4	11	11
21526	1	4	15	15
21526	2	4	2	2
21526	2	4	10	10
21526	2	4	9	9
21526	2	4	13	13
21526	3	5	0	0
21526	3	5	7	7
21526	3	5	15	15
21526	3	5	8	8
21526	3	5	14	14
21526	4	5	4	4
21526	4	5	9	9
21526	4	5	11	11
21526	4	5	15	15
21526	4	5	12	12
21526	5	6	0	0
21526	5	6	13	13
21526	5	6	2	2
21526	5	6	10	5
21526	5	6	11	11
21526	5	6	4	4
21526	6	5	4	4
21526	6	5	8	8
21526	6	5	14	14
21526	6	5	9	9
21526	6	5	5	5
21526	7	5	5	5
21526	7	5	12	12
21526	7	5	14	14
21526	7	5	0	0
21526	7	5	6	6
21526	8	6	2	2
21526	8	6	0	6
21526	8	6	6	0
21526	8	6	12	12
21526	8	6	13	7
21526	8	6	11	11
21526	9	5	7	7
21526	9	5	13	12
21526	9	5	12	12
21526	9	5	11	13
21526	9	5	2	11
21526	10	4	3	3
21526	10	4	14	14
21526	10	4	12	12
21526	10	4	7	7
21526	11	4	11	11
21526	11	4	13	13
21526	11	4	15	15
21526	11	4	5	5
21526	12	5	5	5
21526	12	5	7	7
21526	12	5	10	10
21526	12	5	8	8
21526	12	5	4	4
21526	13	5	0	0
21526	13	5	10	10
21526	13	5	9	9
21526	13	5	1	1
21526	13	5	6	6
21526	14	6	6	6
21526	14	6	7	7
21526	14	6	10	10
21526	14	6	13	13
21526	14	6	9	9
21526	14	6	5	5
21526	15	6	4	4
21526	15	6	8	8
21526	15	6	1	1
21526	15	6	6	6
21526	15	6	11	11
21526	15	6	10	10
21526	16	7	0	0
21526	16	7	14	14
21526	16	7	2	2
21526	16	7	4	4
21526	16	7	7	7
21526	16	7	1	1
21526	16	7	6	6
21526	17	7	2	2
21526	17	7	9	9
21526	17	7	14	14
21526	17	7	10	10
21526	17	7	13	13
21526	17	7	7	3
21526	17	7	5	5
21526	18	7	15	15
21526	18	7	0	0
21526	18	7	5	1
21526	18	7	1	9
21526	18	7	9	13
21526	18	7	13	2
21526	18	7	2	6
21526	19	6	13	13
21526	19	6	5	5
21526	19	6	8	8
21526	19	6	12	12
21526	19	6	7	7
21526	19	6	11	11
21526	20	6	0	0
21526	20	6	3	3
21526	20	6	1	1
21526	20	6	6	6
21526	20	6	10	10
21526	20	6	4	4
