# Supplementary material for: The Leuven Embedded Figures Test (L-EFT): measuring perception, intelligence or executive function?
Source: PeerJ. 2018 Mar 26;6:e4524. doi: 10.7717/peerj.4524 (PMC5875396; doi:10.7717/peerj.4524)
Supplement: Supplemental Information 11 [file peerj-06-4524-s011.zip › Study 3/CorsiResponses/21547_2016_mrt_15_1707_responses.txt]

participant	trial	seq_len	expected_resp	given_resp
21547	1	3	7	7
21547	1	3	9	9
21547	1	3	1	1
21547	2	3	4	4
21547	2	3	13	13
21547	2	3	3	3
21547	3	4	7	7
21547	3	4	4	4
21547	3	4	5	5
21547	3	4	0	0
21547	4	4	6	6
21547	4	4	2	2
21547	4	4	10	10
21547	4	4	1	1
21547	5	5	14	14
21547	5	5	11	11
21547	5	5	3	3
21547	5	5	12	12
21547	5	5	9	10
21547	6	4	14	14
21547	6	4	15	15
21547	6	4	3	3
21547	6	4	4	8
21547	7	3	6	6
21547	7	3	5	5
21547	7	3	3	3
21547	8	3	14	14
21547	8	3	0	0
21547	8	3	6	6
21547	9	4	13	13
21547	9	4	3	3
21547	9	4	9	9
21547	9	4	15	15
21547	10	4	2	2
21547	10	4	8	8
21547	10	4	5	5
21547	10	4	13	13
21547	11	5	2	2
21547	11	5	14	14
21547	11	5	10	10
21547	11	5	4	4
21547	11	5	11	11
21547	12	5	0	0
21547	12	5	11	13
21547	12	5	13	11
21547	12	5	12	12
21547	12	5	6	6
21547	13	5	9	9
21547	13	5	7	7
21547	13	5	3	3
21547	13	5	11	11
21547	13	5	12	12
21547	14	5	7	7
21547	14	5	14	14
21547	14	5	4	4
21547	14	5	10	8
21547	14	5	8	9
21547	15	5	9	9
21547	15	5	15	15
21547	15	5	4	8
21547	15	5	1	1
21547	15	5	11	11
21547	16	4	3	3
21547	16	4	8	8
21547	16	4	5	5
21547	16	4	11	11
21547	17	4	4	4
21547	17	4	3	3
21547	17	4	7	7
21547	17	4	8	8
21547	18	5	10	10
21547	18	5	6	6
21547	18	5	11	11
21547	18	5	12	12
21547	18	5	3	3
21547	19	5	5	5
21547	19	5	0	0
21547	19	5	12	12
21547	19	5	2	2
21547	19	5	13	1
21547	20	5	2	2
21547	20	5	6	6
21547	20	5	1	1
21547	20	5	10	10
21547	20	5	5	5
