# Supplementary material for: The Leuven Embedded Figures Test (L-EFT): measuring perception, intelligence or executive function?
Source: PeerJ. 2018 Mar 26;6:e4524. doi: 10.7717/peerj.4524 (PMC5875396; doi:10.7717/peerj.4524)
Supplement: Supplemental Information 11 [file peerj-06-4524-s011.zip › Study 3/CorsiResponses/21586_2016_mrt_16_1152_responses.txt]

participant	trial	seq_len	expected_resp	given_resp
21586	1	3	3	3
21586	1	3	9	9
21586	1	3	10	10
21586	2	3	5	5
21586	2	3	2	2
21586	2	3	10	10
21586	3	4	11	11
21586	3	4	12	12
21586	3	4	0	0
21586	3	4	1	1
21586	4	4	14	14
21586	4	4	3	3
21586	4	4	5	5
21586	4	4	13	13
21586	5	5	14	14
21586	5	5	2	2
21586	5	5	10	10
21586	5	5	3	3
21586	5	5	6	6
21586	6	5	0	0
21586	6	5	2	1
21586	6	5	11	11
21586	6	5	3	3
21586	6	5	12	12
21586	7	5	15	15
21586	7	5	9	9
21586	7	5	0	0
21586	7	5	2	2
21586	7	5	6	6
21586	8	5	3	3
21586	8	5	1	1
21586	8	5	11	11
21586	8	5	7	7
21586	8	5	4	8
21586	9	5	8	8
21586	9	5	4	4
21586	9	5	2	2
21586	9	5	9	9
21586	9	5	14	14
21586	10	5	12	12
21586	10	5	14	14
21586	10	5	0	0
21586	10	5	6	6
21586	10	5	11	11
21586	11	6	8	8
21586	11	6	13	13
21586	11	6	11	11
21586	11	6	10	10
21586	11	6	3	3
21586	11	6	15	15
21586	12	6	4	4
21586	12	6	3	3
21586	12	6	14	14
21586	12	6	8	8
21586	12	6	13	6
21586	12	6	12	12
21586	13	6	14	14
21586	13	6	8	8
21586	13	6	11	11
21586	13	6	9	9
21586	13	6	12	12
21586	13	6	7	7
21586	14	6	11	11
21586	14	6	5	5
21586	14	6	4	4
21586	14	6	9	9
21586	14	6	13	13
21586	14	6	3	3
21586	15	7	9	9
21586	15	7	4	4
21586	15	7	11	11
21586	15	7	14	14
21586	15	7	1	1
21586	15	7	12	12
21586	15	7	7	7
21586	16	7	5	5
21586	16	7	6	6
21586	16	7	4	4
21586	16	7	11	11
21586	16	7	15	15
21586	16	7	12	12
21586	16	7	1	1
21586	17	8	11	11
21586	17	8	5	5
21586	17	8	15	15
21586	17	8	4	8
21586	17	8	12	12
21586	17	8	0	4
21586	17	8	8	13
21586	17	8	14	13
21586	18	7	9	9
21586	18	7	2	5
21586	18	7	12	12
21586	18	7	0	0
21586	18	7	5	11
21586	18	7	11	6
21586	18	7	8	10
21586	19	6	12	12
21586	19	6	15	15
21586	19	6	9	9
21586	19	6	8	8
21586	19	6	3	3
21586	19	6	7	7
21586	20	6	10	10
21586	20	6	1	14
21586	20	6	6	1
21586	20	6	0	0
21586	20	6	14	11
21586	20	6	11	7
