# Supplementary material for: The Leuven Embedded Figures Test (L-EFT): measuring perception, intelligence or executive function?
Source: PeerJ. 2018 Mar 26;6:e4524. doi: 10.7717/peerj.4524 (PMC5875396; doi:10.7717/peerj.4524)
Supplement: Supplemental Information 11 [file peerj-06-4524-s011.zip › Study 3/CorsiResponses/21616_2016_mrt_15_1053_responses.txt]

participant	trial	seq_len	expected_resp	given_resp
21616	1	4	15	15
21616	1	4	1	1
21616	1	4	7	7
21616	1	4	4	4
21616	2	4	7	7
21616	2	4	9	9
21616	2	4	13	13
21616	2	4	5	5
21616	3	5	4	4
21616	3	5	13	13
21616	3	5	14	14
21616	3	5	1	1
21616	3	5	15	15
21616	4	5	1	1
21616	4	5	15	15
21616	4	5	14	14
21616	4	5	0	0
21616	4	5	12	12
21616	5	6	5	5
21616	5	6	11	11
21616	5	6	14	14
21616	5	6	6	6
21616	5	6	9	9
21616	5	6	3	3
21616	6	6	3	3
21616	6	6	13	13
21616	6	6	4	4
21616	6	6	9	9
21616	6	6	7	7
21616	6	6	2	2
21616	7	7	0	0
21616	7	7	10	10
21616	7	7	15	15
21616	7	7	2	2
21616	7	7	12	12
21616	7	7	5	5
21616	7	7	13	13
21616	8	7	8	8
21616	8	7	7	6
21616	8	7	13	11
21616	8	7	4	13
21616	8	7	15	4
21616	8	7	3	3
21616	8	7	6	15
21616	9	7	3	3
21616	9	7	14	14
21616	9	7	2	1
21616	9	7	1	2
21616	9	7	9	6
21616	9	7	12	12
21616	9	7	8	4
21616	10	6	0	0
21616	10	6	10	9
21616	10	6	9	10
21616	10	6	15	15
21616	10	6	11	11
21616	10	6	5	5
21616	11	5	7	7
21616	11	5	12	12
21616	11	5	4	4
21616	11	5	0	0
21616	11	5	13	13
21616	12	5	7	7
21616	12	5	9	9
21616	12	5	4	4
21616	12	5	11	11
21616	12	5	10	10
21616	13	6	7	7
21616	13	6	15	15
21616	13	6	11	11
21616	13	6	6	6
21616	13	6	3	3
21616	13	6	1	1
21616	14	6	5	5
21616	14	6	12	9
21616	14	6	9	12
21616	14	6	6	6
21616	14	6	14	14
21616	14	6	4	4
21616	15	6	0	0
21616	15	6	9	8
21616	15	6	12	13
21616	15	6	8	12
21616	15	6	13	9
21616	15	6	1	1
21616	16	5	9	9
21616	16	5	6	6
21616	16	5	8	8
21616	16	5	11	11
21616	16	5	0	0
21616	17	5	9	9
21616	17	5	10	10
21616	17	5	8	8
21616	17	5	6	6
21616	17	5	14	14
21616	18	6	12	12
21616	18	6	2	2
21616	18	6	13	14
21616	18	6	3	3
21616	18	6	8	8
21616	18	6	6	6
21616	19	5	8	8
21616	19	5	0	0
21616	19	5	13	13
21616	19	5	7	7
21616	19	5	2	2
21616	20	5	5	5
21616	20	5	4	4
21616	20	5	0	0
21616	20	5	8	8
21616	20	5	7	7
