# Supplementary material for: The Leuven Embedded Figures Test (L-EFT): measuring perception, intelligence or executive function?
Source: PeerJ. 2018 Mar 26;6:e4524. doi: 10.7717/peerj.4524 (PMC5875396; doi:10.7717/peerj.4524)
Supplement: Supplemental Information 11 [file peerj-06-4524-s011.zip › Study 3/CorsiResponses/21619_2016_mrt_14_1219_responses.txt]

participant	trial	seq_len	expected_resp	given_resp
21619	1	4	4	0
21619	1	4	9	9
21619	1	4	11	11
21619	1	4	7	7
21619	2	3	13	13
21619	2	3	5	5
21619	2	3	6	7
21619	3	2	6	6
21619	3	2	14	14
21619	4	2	1	1
21619	4	2	9	9
21619	5	3	13	13
21619	5	3	9	9
21619	5	3	7	7
21619	6	3	1	1
21619	6	3	6	6
21619	6	3	8	8
21619	7	4	0	0
21619	7	4	11	11
21619	7	4	5	5
21619	7	4	13	13
21619	8	4	6	6
21619	8	4	0	0
21619	8	4	2	2
21619	8	4	1	1
21619	9	5	11	11
21619	9	5	14	14
21619	9	5	4	4
21619	9	5	0	0
21619	9	5	6	6
21619	10	5	3	3
21619	10	5	13	13
21619	10	5	15	15
21619	10	5	9	9
21619	10	5	2	1
21619	11	5	7	7
21619	11	5	10	10
21619	11	5	9	9
21619	11	5	3	3
21619	11	5	8	8
21619	12	5	10	10
21619	12	5	15	15
21619	12	5	13	13
21619	12	5	9	9
21619	12	5	11	11
21619	13	6	6	6
21619	13	6	9	9
21619	13	6	0	0
21619	13	6	15	15
21619	13	6	11	11
21619	13	6	7	7
21619	14	6	15	7
21619	14	6	11	11
21619	14	6	7	15
21619	14	6	6	14
21619	14	6	14	6
21619	14	6	0	0
21619	15	6	15	15
21619	15	6	10	10
21619	15	6	5	5
21619	15	6	6	6
21619	15	6	3	3
21619	15	6	4	4
21619	16	6	14	14
21619	16	6	1	1
21619	16	6	3	3
21619	16	6	12	13
21619	16	6	10	12
21619	16	6	2	2
21619	17	6	14	14
21619	17	6	6	6
21619	17	6	4	4
21619	17	6	3	7
21619	17	6	13	5
21619	17	6	5	3
21619	18	5	11	15
21619	18	5	7	10
21619	18	5	8	8
21619	18	5	6	5
21619	18	5	1	1
21619	19	4	4	8
21619	19	4	8	4
21619	19	4	9	9
21619	19	4	13	13
21619	20	3	10	10
21619	20	3	6	6
21619	20	3	13	13
