# Supplementary material for: The Leuven Embedded Figures Test (L-EFT): measuring perception, intelligence or executive function?
Source: PeerJ. 2018 Mar 26;6:e4524. doi: 10.7717/peerj.4524 (PMC5875396; doi:10.7717/peerj.4524)
Supplement: Supplemental Information 11 [file peerj-06-4524-s011.zip › Study 3/CorsiResponses/21646_2016_mrt_14_1317_responses.txt]

participant	trial	seq_len	expected_resp	given_resp
21646	1	3	12	12
21646	1	3	4	4
21646	1	3	3	3
21646	2	3	5	5
21646	2	3	15	15
21646	2	3	3	3
21646	3	4	1	1
21646	3	4	6	6
21646	3	4	3	3
21646	3	4	14	14
21646	4	4	9	9
21646	4	4	3	3
21646	4	4	14	8
21646	4	4	8	14
21646	5	4	10	10
21646	5	4	5	5
21646	5	4	3	3
21646	5	4	2	2
21646	6	4	5	5
21646	6	4	11	11
21646	6	4	12	12
21646	6	4	15	15
21646	7	5	4	4
21646	7	5	6	6
21646	7	5	7	7
21646	7	5	3	3
21646	7	5	0	0
21646	8	5	13	13
21646	8	5	1	1
21646	8	5	14	14
21646	8	5	9	9
21646	8	5	6	6
21646	9	6	10	10
21646	9	6	2	2
21646	9	6	3	3
21646	9	6	0	0
21646	9	6	9	9
21646	9	6	6	6
21646	10	6	11	14
21646	10	6	14	11
21646	10	6	12	12
21646	10	6	9	9
21646	10	6	3	3
21646	10	6	1	1
21646	11	6	13	13
21646	11	6	12	12
21646	11	6	11	11
21646	11	6	15	15
21646	11	6	0	0
21646	11	6	14	14
21646	12	6	6	6
21646	12	6	2	2
21646	12	6	9	9
21646	12	6	8	8
21646	12	6	7	7
21646	12	6	14	14
21646	13	7	14	14
21646	13	7	13	13
21646	13	7	1	1
21646	13	7	5	5
21646	13	7	11	11
21646	13	7	4	4
21646	13	7	3	3
21646	14	7	10	10
21646	14	7	12	12
21646	14	7	6	6
21646	14	7	4	4
21646	14	7	13	3
21646	14	7	3	14
21646	14	7	5	5
21646	15	7	13	10
21646	15	7	10	13
21646	15	7	4	4
21646	15	7	1	1
21646	15	7	11	11
21646	15	7	12	12
21646	15	7	3	3
21646	16	6	6	0
21646	16	6	0	11
21646	16	6	11	1
21646	16	6	1	5
21646	16	6	5	9
21646	16	6	9	13
21646	17	5	0	0
21646	17	5	3	3
21646	17	5	13	13
21646	17	5	9	9
21646	17	5	2	2
21646	18	5	13	13
21646	18	5	4	4
21646	18	5	10	9
21646	18	5	6	6
21646	18	5	12	12
21646	19	5	15	15
21646	19	5	10	10
21646	19	5	0	0
21646	19	5	5	5
21646	19	5	12	12
21646	20	5	3	11
21646	20	5	7	3
21646	20	5	1	1
21646	20	5	9	9
21646	20	5	8	8
