# Supplementary material for: The Leuven Embedded Figures Test (L-EFT): measuring perception, intelligence or executive function?
Source: PeerJ. 2018 Mar 26;6:e4524. doi: 10.7717/peerj.4524 (PMC5875396; doi:10.7717/peerj.4524)
Supplement: Supplemental Information 11 [file peerj-06-4524-s011.zip › Study 3/CorsiResponses/21658_2016_mrt_18_1220_responses.txt]

participant	trial	seq_len	expected_resp	given_resp
21658	1	4	6	6
21658	1	4	7	7
21658	1	4	1	1
21658	1	4	12	12
21658	2	4	13	13
21658	2	4	14	14
21658	2	4	11	11
21658	2	4	8	8
21658	3	5	6	6
21658	3	5	5	5
21658	3	5	0	0
21658	3	5	12	12
21658	3	5	13	13
21658	4	5	4	4
21658	4	5	13	13
21658	4	5	9	9
21658	4	5	15	15
21658	4	5	0	0
21658	5	6	0	0
21658	5	6	10	10
21658	5	6	3	3
21658	5	6	14	14
21658	5	6	12	12
21658	5	6	15	15
21658	6	6	3	3
21658	6	6	5	5
21658	6	6	0	0
21658	6	6	9	9
21658	6	6	8	8
21658	6	6	2	2
21658	7	7	1	1
21658	7	7	14	14
21658	7	7	5	5
21658	7	7	0	0
21658	7	7	4	0
21658	7	7	7	4
21658	7	7	2	7
21658	8	6	7	7
21658	8	6	13	13
21658	8	6	5	5
21658	8	6	15	15
21658	8	6	2	2
21658	8	6	0	0
21658	9	6	5	5
21658	9	6	15	15
21658	9	6	1	1
21658	9	6	2	2
21658	9	6	8	8
21658	9	6	10	10
21658	10	7	11	11
21658	10	7	12	12
21658	10	7	5	5
21658	10	7	1	1
21658	10	7	14	14
21658	10	7	2	2
21658	10	7	10	10
21658	11	7	6	6
21658	11	7	10	10
21658	11	7	5	5
21658	11	7	13	13
21658	11	7	9	9
21658	11	7	12	12
21658	11	7	11	11
21658	12	8	0	0
21658	12	8	12	12
21658	12	8	7	7
21658	12	8	11	11
21658	12	8	6	6
21658	12	8	15	15
21658	12	8	10	10
21658	12	8	5	5
21658	13	8	5	5
21658	13	8	1	1
21658	13	8	15	15
21658	13	8	2	7
21658	13	8	7	14
21658	13	8	14	2
21658	13	8	0	8
21658	13	8	8	0
21658	14	8	7	7
21658	14	8	13	13
21658	14	8	14	14
21658	14	8	8	8
21658	14	8	1	1
21658	14	8	6	10
21658	14	8	2	5
21658	14	8	10	6
21658	15	7	12	12
21658	15	7	8	8
21658	15	7	5	5
21658	15	7	7	7
21658	15	7	6	6
21658	15	7	1	1
21658	15	7	3	3
21658	16	7	10	10
21658	16	7	11	11
21658	16	7	13	13
21658	16	7	15	15
21658	16	7	1	0
21658	16	7	0	1
21658	16	7	5	5
21658	17	7	2	2
21658	17	7	15	15
21658	17	7	7	13
21658	17	7	13	7
21658	17	7	14	14
21658	17	7	6	2
21658	17	7	1	1
21658	18	6	5	5
21658	18	6	12	12
21658	18	6	4	4
21658	18	6	11	11
21658	18	6	7	7
21658	18	6	10	10
21658	19	6	15	15
21658	19	6	13	13
21658	19	6	10	10
21658	19	6	5	5
21658	19	6	8	8
21658	19	6	6	6
21658	20	7	5	5
21658	20	7	11	11
21658	20	7	13	13
21658	20	7	8	8
21658	20	7	6	6
21658	20	7	1	1
21658	20	7	0	0
