# Supplementary material for: The Leuven Embedded Figures Test (L-EFT): measuring perception, intelligence or executive function?
Source: PeerJ. 2018 Mar 26;6:e4524. doi: 10.7717/peerj.4524 (PMC5875396; doi:10.7717/peerj.4524)
Supplement: Supplemental Information 11 [file peerj-06-4524-s011.zip › Study 3/CorsiResponses/21661_2016_mrt_16_1038_responses.txt]

participant	trial	seq_len	expected_resp	given_resp
21661	1	4	7	7
21661	1	4	6	6
21661	1	4	8	8
21661	1	4	11	11
21661	2	4	8	8
21661	2	4	11	11
21661	2	4	12	12
21661	2	4	2	2
21661	3	5	12	12
21661	3	5	3	3
21661	3	5	0	0
21661	3	5	14	14
21661	3	5	13	13
21661	4	5	15	15
21661	4	5	8	8
21661	4	5	1	1
21661	4	5	13	13
21661	4	5	0	0
21661	5	6	7	7
21661	5	6	10	10
21661	5	6	4	4
21661	5	6	3	3
21661	5	6	14	14
21661	5	6	6	6
21661	6	6	10	10
21661	6	6	5	5
21661	6	6	4	4
21661	6	6	3	3
21661	6	6	15	15
21661	6	6	1	1
21661	7	7	11	11
21661	7	7	2	2
21661	7	7	9	9
21661	7	7	10	10
21661	7	7	12	5
21661	7	7	5	12
21661	7	7	0	0
21661	8	6	5	5
21661	8	6	8	8
21661	8	6	6	10
21661	8	6	9	9
21661	8	6	2	2
21661	8	6	12	12
21661	9	5	10	6
21661	9	5	12	8
21661	9	5	13	7
21661	9	5	7	14
21661	9	5	15	2
21661	10	4	2	2
21661	10	4	3	3
21661	10	4	1	1
21661	10	4	7	7
21661	11	4	11	11
21661	11	4	3	3
21661	11	4	5	5
21661	11	4	13	13
21661	12	5	14	14
21661	12	5	13	13
21661	12	5	4	4
21661	12	5	11	11
21661	12	5	15	15
21661	13	5	14	14
21661	13	5	6	6
21661	13	5	3	3
21661	13	5	13	13
21661	13	5	4	4
21661	14	6	10	10
21661	14	6	2	2
21661	14	6	14	14
21661	14	6	15	15
21661	14	6	12	12
21661	14	6	1	1
21661	15	6	3	3
21661	15	6	10	10
21661	15	6	15	15
21661	15	6	8	8
21661	15	6	2	2
21661	15	6	13	13
21661	16	7	0	0
21661	16	7	10	9
21661	16	7	9	10
21661	16	7	12	12
21661	16	7	6	6
21661	16	7	15	15
21661	16	7	8	8
21661	17	6	4	4
21661	17	6	1	1
21661	17	6	13	13
21661	17	6	12	12
21661	17	6	7	7
21661	17	6	10	10
21661	18	6	1	1
21661	18	6	2	2
21661	18	6	10	10
21661	18	6	15	15
21661	18	6	11	11
21661	18	6	6	6
21661	19	7	14	14
21661	19	7	6	6
21661	19	7	10	10
21661	19	7	15	15
21661	19	7	0	0
21661	19	7	3	3
21661	19	7	12	12
21661	20	7	11	11
21661	20	7	3	8
21661	20	7	8	3
21661	20	7	13	15
21661	20	7	15	10
21661	20	7	14	5
21661	20	7	9	11
