# Supplementary material for: The Leuven Embedded Figures Test (L-EFT): measuring perception, intelligence or executive function?
Source: PeerJ. 2018 Mar 26;6:e4524. doi: 10.7717/peerj.4524 (PMC5875396; doi:10.7717/peerj.4524)
Supplement: Supplemental Information 11 [file peerj-06-4524-s011.zip › Study 3/CorsiResponses/21688_2016_mrt_16_1037_responses.txt]

participant	trial	seq_len	expected_resp	given_resp
21688	1	4	15	15
21688	1	4	2	2
21688	1	4	6	6
21688	1	4	9	9
21688	2	4	14	14
21688	2	4	15	15
21688	2	4	6	6
21688	2	4	13	13
21688	3	5	1	1
21688	3	5	4	4
21688	3	5	11	11
21688	3	5	7	7
21688	3	5	14	14
21688	4	5	13	13
21688	4	5	15	15
21688	4	5	11	11
21688	4	5	8	8
21688	4	5	12	12
21688	5	6	1	1
21688	5	6	4	4
21688	5	6	11	11
21688	5	6	9	9
21688	5	6	13	13
21688	5	6	7	3
21688	6	5	9	9
21688	6	5	14	14
21688	6	5	0	0
21688	6	5	5	5
21688	6	5	6	6
21688	7	5	9	9
21688	7	5	11	11
21688	7	5	2	2
21688	7	5	5	5
21688	7	5	12	12
21688	8	6	10	10
21688	8	6	6	6
21688	8	6	14	14
21688	8	6	8	8
21688	8	6	4	4
21688	8	6	3	3
21688	9	6	8	8
21688	9	6	7	7
21688	9	6	4	4
21688	9	6	13	13
21688	9	6	15	15
21688	9	6	10	6
21688	10	6	7	7
21688	10	6	14	14
21688	10	6	12	12
21688	10	6	9	9
21688	10	6	0	0
21688	10	6	6	6
21688	11	6	10	10
21688	11	6	6	6
21688	11	6	0	0
21688	11	6	9	9
21688	11	6	3	3
21688	11	6	1	0
21688	12	6	3	3
21688	12	6	14	14
21688	12	6	4	4
21688	12	6	5	5
21688	12	6	7	7
21688	12	6	8	8
21688	13	6	13	13
21688	13	6	8	8
21688	13	6	5	5
21688	13	6	4	1
21688	13	6	1	4
21688	13	6	6	6
21688	14	6	2	2
21688	14	6	13	13
21688	14	6	7	7
21688	14	6	11	11
21688	14	6	3	3
21688	14	6	5	5
21688	15	6	15	15
21688	15	6	10	10
21688	15	6	13	13
21688	15	6	9	9
21688	15	6	3	3
21688	15	6	7	7
21688	16	7	0	0
21688	16	7	11	11
21688	16	7	6	6
21688	16	7	1	1
21688	16	7	15	15
21688	16	7	7	7
21688	16	7	4	4
21688	17	7	5	5
21688	17	7	3	3
21688	17	7	15	15
21688	17	7	11	11
21688	17	7	6	6
21688	17	7	12	12
21688	17	7	8	4
21688	18	7	11	11
21688	18	7	7	7
21688	18	7	5	5
21688	18	7	4	4
21688	18	7	9	9
21688	18	7	3	3
21688	18	7	6	6
21688	19	7	8	8
21688	19	7	3	3
21688	19	7	2	2
21688	19	7	5	5
21688	19	7	13	13
21688	19	7	4	4
21688	19	7	15	15
21688	20	8	11	11
21688	20	8	4	5
21688	20	8	15	13
21688	20	8	13	15
21688	20	8	5	4
21688	20	8	10	2
21688	20	8	2	5
21688	20	8	9	9
