# Supplementary material for: The Leuven Embedded Figures Test (L-EFT): measuring perception, intelligence or executive function?
Source: PeerJ. 2018 Mar 26;6:e4524. doi: 10.7717/peerj.4524 (PMC5875396; doi:10.7717/peerj.4524)
Supplement: Supplemental Information 11 [file peerj-06-4524-s011.zip › Study 3/CorsiResponses/21700_2016_mrt_16_1153_responses.txt]

participant	trial	seq_len	expected_resp	given_resp
21700	1	4	2	2
21700	1	4	6	6
21700	1	4	3	3
21700	1	4	4	4
21700	2	4	6	6
21700	2	4	12	12
21700	2	4	2	2
21700	2	4	8	8
21700	3	5	10	10
21700	3	5	5	5
21700	3	5	12	12
21700	3	5	13	13
21700	3	5	14	14
21700	4	5	13	13
21700	4	5	12	12
21700	4	5	9	9
21700	4	5	3	3
21700	4	5	7	11
21700	5	5	13	13
21700	5	5	7	7
21700	5	5	2	2
21700	5	5	8	8
21700	5	5	15	15
21700	6	5	7	7
21700	6	5	10	10
21700	6	5	5	5
21700	6	5	9	9
21700	6	5	2	2
21700	7	6	2	6
21700	7	6	13	13
21700	7	6	12	12
21700	7	6	5	3
21700	7	6	3	1
21700	7	6	1	5
21700	8	5	0	0
21700	8	5	3	3
21700	8	5	9	9
21700	8	5	2	2
21700	8	5	8	8
21700	9	5	9	9
21700	9	5	8	8
21700	9	5	5	5
21700	9	5	3	3
21700	9	5	14	14
21700	10	6	8	8
21700	10	6	3	3
21700	10	6	13	13
21700	10	6	11	11
21700	10	6	6	6
21700	10	6	12	8
21700	11	5	12	12
21700	11	5	14	14
21700	11	5	7	7
21700	11	5	5	5
21700	11	5	11	11
21700	12	5	15	3
21700	12	5	3	15
21700	12	5	8	8
21700	12	5	9	9
21700	12	5	4	4
21700	13	5	3	3
21700	13	5	1	1
21700	13	5	14	14
21700	13	5	10	10
21700	13	5	13	13
21700	14	5	9	9
21700	14	5	12	12
21700	14	5	15	15
21700	14	5	5	5
21700	14	5	1	1
21700	15	6	6	9
21700	15	6	13	13
21700	15	6	9	8
21700	15	6	8	6
21700	15	6	2	1
21700	15	6	5	5
21700	16	5	8	8
21700	16	5	10	10
21700	16	5	7	7
21700	16	5	0	0
21700	16	5	15	15
21700	17	5	3	3
21700	17	5	5	5
21700	17	5	2	4
21700	17	5	4	2
21700	17	5	10	10
21700	18	5	1	1
21700	18	5	15	15
21700	18	5	14	14
21700	18	5	12	12
21700	18	5	10	10
21700	19	5	11	11
21700	19	5	12	12
21700	19	5	6	7
21700	19	5	7	6
21700	19	5	5	5
21700	20	5	1	1
21700	20	5	2	2
21700	20	5	12	12
21700	20	5	5	5
21700	20	5	4	4
