# Supplementary material for: The Leuven Embedded Figures Test (L-EFT): measuring perception, intelligence or executive function?
Source: PeerJ. 2018 Mar 26;6:e4524. doi: 10.7717/peerj.4524 (PMC5875396; doi:10.7717/peerj.4524)
Supplement: Supplemental Information 11 [file peerj-06-4524-s011.zip › Study 3/CORSI/18019_2016_mrt_16_1306_trials.txt]

participant	trial	seq_len	acc
18019	1	4	1
18019	2	4	1
18019	3	5	1
18019	4	5	1
18019	5	6	0
18019	6	5	1
18019	7	5	1
18019	8	6	1
18019	9	6	1
18019	10	7	1
18019	11	7	0
18019	12	7	0
18019	13	6	1
18019	14	6	0
18019	15	6	0
18019	16	5	1
18019	17	5	1
18019	18	6	1
18019	19	6	1
18019	20	7	0
