# Supplementary material for: The Leuven Embedded Figures Test (L-EFT): measuring perception, intelligence or executive function?
Source: PeerJ. 2018 Mar 26;6:e4524. doi: 10.7717/peerj.4524 (PMC5875396; doi:10.7717/peerj.4524)
Supplement: Supplemental Information 11 [file peerj-06-4524-s011.zip › Study 3/CORSI/20191_2016_mrt_16_1037_sequences.txt]

participant	trial	seq_len	sequence	color	resp
20191	1	3	0	green
20191	1	3	13	green
20191	1	3	12	green
20191	2	3	1	green
20191	2	3	10	green
20191	2	3	7	green
20191	3	4	7	green
20191	3	4	3	green
20191	3	4	6	green
20191	3	4	5	green
20191	4	4	3	green
20191	4	4	10	green
20191	4	4	7	green
20191	4	4	1	green
20191	5	5	3	green
20191	5	5	1	green
20191	5	5	9	green
20191	5	5	2	green
20191	5	5	4	green
20191	6	4	15	green
20191	6	4	3	green
20191	6	4	0	green
20191	6	4	11	green
20191	7	4	5	green
20191	7	4	14	green
20191	7	4	2	green
20191	7	4	3	green
20191	8	5	11	green
20191	8	5	1	green
20191	8	5	13	green
20191	8	5	9	green
20191	8	5	7	green
20191	9	5	15	green
20191	9	5	8	green
20191	9	5	7	green
20191	9	5	9	green
20191	9	5	11	green
20191	10	6	11	green
20191	10	6	9	green
20191	10	6	1	green
20191	10	6	12	green
20191	10	6	7	green
20191	10	6	13	green
20191	11	6	10	green
20191	11	6	13	green
20191	11	6	11	green
20191	11	6	0	green
20191	11	6	7	green
20191	11	6	6	green
20191	12	6	2	green
20191	12	6	12	green
20191	12	6	15	green
20191	12	6	7	green
20191	12	6	5	green
20191	12	6	8	green
20191	13	5	15	green
20191	13	5	0	green
20191	13	5	14	green
20191	13	5	2	green
20191	13	5	6	green
20191	14	4	12	green
20191	14	4	1	green
20191	14	4	13	green
20191	14	4	14	green
20191	15	4	15	green
20191	15	4	3	green
20191	15	4	11	green
20191	15	4	9	green
20191	16	5	15	green
20191	16	5	9	green
20191	16	5	8	green
20191	16	5	5	green
20191	16	5	6	green
20191	17	4	14	green
20191	17	4	15	green
20191	17	4	2	green
20191	17	4	11	green
20191	18	4	1	green
20191	18	4	4	green
20191	18	4	15	green
20191	18	4	14	green
20191	19	5	2	green
20191	19	5	1	green
20191	19	5	14	green
20191	19	5	13	green
20191	19	5	9	green
20191	20	5	1	green
20191	20	5	8	green
20191	20	5	5	green
20191	20	5	10	green
20191	20	5	11	green
