# Supplementary material for: The Leuven Embedded Figures Test (L-EFT): measuring perception, intelligence or executive function?
Source: PeerJ. 2018 Mar 26;6:e4524. doi: 10.7717/peerj.4524 (PMC5875396; doi:10.7717/peerj.4524)
Supplement: Supplemental Information 11 [file peerj-06-4524-s011.zip › Study 3/CORSI/20191_2016_mrt_16_1037_trials.txt]

participant	trial	seq_len	acc
20191	1	3	1
20191	2	3	1
20191	3	4	1
20191	4	4	1
20191	5	5	0
20191	6	4	1
20191	7	4	1
20191	8	5	1
20191	9	5	1
20191	10	6	1
20191	11	6	0
20191	12	6	0
20191	13	5	0
20191	14	4	1
20191	15	4	1
20191	16	5	0
20191	17	4	1
20191	18	4	1
20191	19	5	1
20191	20	5	1
