# Supplementary material for: The Leuven Embedded Figures Test (L-EFT): measuring perception, intelligence or executive function?
Source: PeerJ. 2018 Mar 26;6:e4524. doi: 10.7717/peerj.4524 (PMC5875396; doi:10.7717/peerj.4524)
Supplement: Supplemental Information 11 [file peerj-06-4524-s011.zip › Study 3/CORSI/20194_2016_mrt_14_1319_settings.txt]

setting	value
Task type	Corsi
Gender	vrouw
Age	19
Practice trials	5
Trials	20
EMS Code	20194
Change Settings?	False
Play tone	False
Background color	black
Number of columns	4
Fixation duration (sec)	0.9
Mouseclick waiting time (sec)	0.25
Screen refresh rate (Hz)	60
Interstimulus interval (sec)	0.5
To exclude	5
Segregate	False
Element spacing (pixels)	10
Number of rows	4
Start sequence length	2
Minimum sequence length	2
Trial duration (sec)	1
Contrast baseline	0.4
Element size (pixels)	40
