# Supplementary material for: The Leuven Embedded Figures Test (L-EFT): measuring perception, intelligence or executive function?
Source: PeerJ. 2018 Mar 26;6:e4524. doi: 10.7717/peerj.4524 (PMC5875396; doi:10.7717/peerj.4524)
Supplement: Supplemental Information 11 [file peerj-06-4524-s011.zip › Study 3/CORSI/20194_2016_mrt_14_1319_trials.txt]

participant	trial	seq_len	acc
20194	1	3	1
20194	2	3	1
20194	3	4	1
20194	4	4	1
20194	5	5	1
20194	6	5	0
20194	7	5	1
20194	8	5	1
20194	9	6	1
20194	10	6	0
20194	11	6	1
20194	12	6	0
20194	13	6	1
20194	14	6	1
20194	15	7	1
20194	16	7	1
20194	17	8	0
20194	18	7	0
20194	19	6	1
20194	20	6	1
