# Supplementary material for: The Leuven Embedded Figures Test (L-EFT): measuring perception, intelligence or executive function?
Source: PeerJ. 2018 Mar 26;6:e4524. doi: 10.7717/peerj.4524 (PMC5875396; doi:10.7717/peerj.4524)
Supplement: Supplemental Information 11 [file peerj-06-4524-s011.zip › Study 3/CORSI/20221_2016_mrt_14_1103_sequences.txt]

participant	trial	seq_len	sequence	color	resp
20221	1	3	9	green
20221	1	3	5	green
20221	1	3	8	green
20221	2	3	14	green
20221	2	3	11	green
20221	2	3	7	green
20221	3	4	12	green
20221	3	4	11	green
20221	3	4	1	green
20221	3	4	8	green
20221	4	4	4	green
20221	4	4	3	green
20221	4	4	1	green
20221	4	4	8	green
20221	5	5	3	green
20221	5	5	5	green
20221	5	5	13	green
20221	5	5	4	green
20221	5	5	2	green
20221	6	5	3	green
20221	6	5	2	green
20221	6	5	9	green
20221	6	5	1	green
20221	6	5	14	green
20221	7	5	13	green
20221	7	5	14	green
20221	7	5	11	green
20221	7	5	10	green
20221	7	5	5	green
20221	8	5	13	green
20221	8	5	6	green
20221	8	5	7	green
20221	8	5	2	green
20221	8	5	12	green
20221	9	6	8	green
20221	9	6	1	green
20221	9	6	5	green
20221	9	6	13	green
20221	9	6	10	green
20221	9	6	0	green
20221	10	6	5	green
20221	10	6	0	green
20221	10	6	9	green
20221	10	6	15	green
20221	10	6	14	green
20221	10	6	6	green
20221	11	6	8	green
20221	11	6	12	green
20221	11	6	5	green
20221	11	6	11	green
20221	11	6	3	green
20221	11	6	15	green
20221	12	5	12	green
20221	12	5	10	green
20221	12	5	14	green
20221	12	5	2	green
20221	12	5	11	green
20221	13	5	0	green
20221	13	5	13	green
20221	13	5	15	green
20221	13	5	10	green
20221	13	5	5	green
20221	14	6	0	green
20221	14	6	12	green
20221	14	6	5	green
20221	14	6	13	green
20221	14	6	10	green
20221	14	6	3	green
20221	15	5	11	green
20221	15	5	10	green
20221	15	5	0	green
20221	15	5	13	green
20221	15	5	2	green
20221	16	5	8	green
20221	16	5	10	green
20221	16	5	7	green
20221	16	5	4	green
20221	16	5	13	green
20221	17	6	4	green
20221	17	6	14	green
20221	17	6	6	green
20221	17	6	8	green
20221	17	6	0	green
20221	17	6	5	green
20221	18	6	5	green
20221	18	6	14	green
20221	18	6	8	green
20221	18	6	7	green
20221	18	6	15	green
20221	18	6	11	green
20221	19	6	9	green
20221	19	6	6	green
20221	19	6	11	green
20221	19	6	7	green
20221	19	6	3	green
20221	19	6	0	green
20221	20	6	2	green
20221	20	6	12	green
20221	20	6	11	green
20221	20	6	5	green
20221	20	6	9	green
20221	20	6	1	green
