# Supplementary material for: The Leuven Embedded Figures Test (L-EFT): measuring perception, intelligence or executive function?
Source: PeerJ. 2018 Mar 26;6:e4524. doi: 10.7717/peerj.4524 (PMC5875396; doi:10.7717/peerj.4524)
Supplement: Supplemental Information 11 [file peerj-06-4524-s011.zip › Study 3/CORSI/20221_2016_mrt_14_1103_trials.txt]

participant	trial	seq_len	acc
20221	1	3	1
20221	2	3	1
20221	3	4	1
20221	4	4	1
20221	5	5	1
20221	6	5	0
20221	7	5	1
20221	8	5	1
20221	9	6	1
20221	10	6	0
20221	11	6	0
20221	12	5	1
20221	13	5	1
20221	14	6	0
20221	15	5	1
20221	16	5	1
20221	17	6	1
20221	18	6	0
20221	19	6	1
20221	20	6	0
