# Supplementary material for: The Leuven Embedded Figures Test (L-EFT): measuring perception, intelligence or executive function?
Source: PeerJ. 2018 Mar 26;6:e4524. doi: 10.7717/peerj.4524 (PMC5875396; doi:10.7717/peerj.4524)
Supplement: Supplemental Information 11 [file peerj-06-4524-s011.zip › Study 3/CORSI/20245_2016_mrt_16_1658_trials.txt]

participant	trial	seq_len	acc
20245	1	3	1
20245	2	3	1
20245	3	4	1
20245	4	4	1
20245	5	5	1
20245	6	5	1
20245	7	6	1
20245	8	6	1
20245	9	7	0
20245	10	6	1
20245	11	6	1
20245	12	7	0
20245	13	6	1
20245	14	6	0
20245	15	6	1
20245	16	6	1
20245	17	7	1
20245	18	7	0
20245	19	7	0
20245	20	6	1
