# Supplementary material for: The Leuven Embedded Figures Test (L-EFT): measuring perception, intelligence or executive function?
Source: PeerJ. 2018 Mar 26;6:e4524. doi: 10.7717/peerj.4524 (PMC5875396; doi:10.7717/peerj.4524)
Supplement: Supplemental Information 11 [file peerj-06-4524-s011.zip › Study 3/CORSI/20248_2016_mrt_15_1445_sequences.txt]

participant	trial	seq_len	sequence	color	resp
20248	1	4	15	green
20248	1	4	11	green
20248	1	4	13	green
20248	1	4	10	green
20248	2	4	1	green
20248	2	4	11	green
20248	2	4	15	green
20248	2	4	8	green
20248	3	5	10	green
20248	3	5	14	green
20248	3	5	7	green
20248	3	5	2	green
20248	3	5	9	green
20248	4	5	9	green
20248	4	5	12	green
20248	4	5	6	green
20248	4	5	2	green
20248	4	5	15	green
20248	5	5	13	green
20248	5	5	12	green
20248	5	5	7	green
20248	5	5	11	green
20248	5	5	9	green
20248	6	5	2	green
20248	6	5	6	green
20248	6	5	4	green
20248	6	5	8	green
20248	6	5	11	green
20248	7	6	7	green
20248	7	6	10	green
20248	7	6	3	green
20248	7	6	8	green
20248	7	6	0	green
20248	7	6	13	green
20248	8	5	13	green
20248	8	5	3	green
20248	8	5	6	green
20248	8	5	11	green
20248	8	5	9	green
20248	9	5	1	green
20248	9	5	3	green
20248	9	5	11	green
20248	9	5	4	green
20248	9	5	15	green
20248	10	6	9	green
20248	10	6	15	green
20248	10	6	8	green
20248	10	6	6	green
20248	10	6	14	green
20248	10	6	4	green
20248	11	6	10	green
20248	11	6	9	green
20248	11	6	11	green
20248	11	6	15	green
20248	11	6	0	green
20248	11	6	13	green
20248	12	7	9	green
20248	12	7	13	green
20248	12	7	6	green
20248	12	7	15	green
20248	12	7	1	green
20248	12	7	7	green
20248	12	7	14	green
20248	13	7	10	green
20248	13	7	13	green
20248	13	7	4	green
20248	13	7	7	green
20248	13	7	6	green
20248	13	7	11	green
20248	13	7	3	green
20248	14	7	9	green
20248	14	7	0	green
20248	14	7	13	green
20248	14	7	7	green
20248	14	7	12	green
20248	14	7	3	green
20248	14	7	8	green
20248	15	7	15	green
20248	15	7	5	green
20248	15	7	10	green
20248	15	7	4	green
20248	15	7	0	green
20248	15	7	14	green
20248	15	7	9	green
20248	16	7	3	green
20248	16	7	11	green
20248	16	7	5	green
20248	16	7	4	green
20248	16	7	7	green
20248	16	7	9	green
20248	16	7	6	green
20248	17	7	0	green
20248	17	7	7	green
20248	17	7	10	green
20248	17	7	15	green
20248	17	7	12	green
20248	17	7	14	green
20248	17	7	1	green
20248	18	7	14	green
20248	18	7	1	green
20248	18	7	7	green
20248	18	7	13	green
20248	18	7	15	green
20248	18	7	6	green
20248	18	7	9	green
20248	19	6	4	green
20248	19	6	14	green
20248	19	6	8	green
20248	19	6	9	green
20248	19	6	15	green
20248	19	6	1	green
20248	20	5	0	green
20248	20	5	14	green
20248	20	5	9	green
20248	20	5	5	green
20248	20	5	6	green
