# Supplementary material for: The Leuven Embedded Figures Test (L-EFT): measuring perception, intelligence or executive function?
Source: PeerJ. 2018 Mar 26;6:e4524. doi: 10.7717/peerj.4524 (PMC5875396; doi:10.7717/peerj.4524)
Supplement: Supplemental Information 11 [file peerj-06-4524-s011.zip › Study 3/CORSI/20248_2016_mrt_15_1445_trials.txt]

participant	trial	seq_len	acc
20248	1	4	1
20248	2	4	1
20248	3	5	1
20248	4	5	0
20248	5	5	1
20248	6	5	1
20248	7	6	0
20248	8	5	1
20248	9	5	1
20248	10	6	1
20248	11	6	1
20248	12	7	1
20248	13	7	0
20248	14	7	1
20248	15	7	0
20248	16	7	1
20248	17	7	0
20248	18	7	0
20248	19	6	0
20248	20	5	1
