# Supplementary material for: The Leuven Embedded Figures Test (L-EFT): measuring perception, intelligence or executive function?
Source: PeerJ. 2018 Mar 26;6:e4524. doi: 10.7717/peerj.4524 (PMC5875396; doi:10.7717/peerj.4524)
Supplement: Supplemental Information 11 [file peerj-06-4524-s011.zip › Study 3/CORSI/20281_2016_mrt_18_1220_trials.txt]

participant	trial	seq_len	acc
20281	1	4	1
20281	2	4	1
20281	3	5	1
20281	4	5	1
20281	5	6	0
20281	6	5	1
20281	7	5	1
20281	8	6	0
20281	9	5	1
20281	10	5	1
20281	11	6	0
20281	12	5	1
20281	13	5	1
20281	14	6	1
20281	15	6	1
20281	16	7	1
20281	17	7	0
20281	18	7	0
20281	19	6	1
20281	20	6	0
