# Supplementary material for: The Leuven Embedded Figures Test (L-EFT): measuring perception, intelligence or executive function?
Source: PeerJ. 2018 Mar 26;6:e4524. doi: 10.7717/peerj.4524 (PMC5875396; doi:10.7717/peerj.4524)
Supplement: Supplemental Information 11 [file peerj-06-4524-s011.zip › Study 3/CORSI/20287_2016_mrt_16_1037_sequences.txt]

participant	trial	seq_len	sequence	color	resp
20287	1	4	4	green
20287	1	4	5	green
20287	1	4	14	green
20287	1	4	6	green
20287	2	4	13	green
20287	2	4	6	green
20287	2	4	0	green
20287	2	4	5	green
20287	3	5	3	green
20287	3	5	9	green
20287	3	5	1	green
20287	3	5	13	green
20287	3	5	4	green
20287	4	4	15	green
20287	4	4	13	green
20287	4	4	7	green
20287	4	4	1	green
20287	5	4	2	green
20287	5	4	5	green
20287	5	4	3	green
20287	5	4	14	green
20287	6	5	3	green
20287	6	5	14	green
20287	6	5	13	green
20287	6	5	7	green
20287	6	5	5	green
20287	7	5	2	green
20287	7	5	7	green
20287	7	5	6	green
20287	7	5	1	green
20287	7	5	0	green
20287	8	6	13	green
20287	8	6	12	green
20287	8	6	8	green
20287	8	6	10	green
20287	8	6	4	green
20287	8	6	6	green
20287	9	6	13	green
20287	9	6	6	green
20287	9	6	2	green
20287	9	6	10	green
20287	9	6	5	green
20287	9	6	1	green
20287	10	7	1	green
20287	10	7	11	green
20287	10	7	8	green
20287	10	7	7	green
20287	10	7	14	green
20287	10	7	0	green
20287	10	7	4	green
20287	11	7	15	green
20287	11	7	10	green
20287	11	7	4	green
20287	11	7	12	green
20287	11	7	1	green
20287	11	7	14	green
20287	11	7	7	green
20287	12	7	12	green
20287	12	7	14	green
20287	12	7	0	green
20287	12	7	1	green
20287	12	7	5	green
20287	12	7	10	green
20287	12	7	13	green
20287	13	7	13	green
20287	13	7	7	green
20287	13	7	4	green
20287	13	7	11	green
20287	13	7	1	green
20287	13	7	5	green
20287	13	7	9	green
20287	14	8	14	green
20287	14	8	7	green
20287	14	8	15	green
20287	14	8	12	green
20287	14	8	6	green
20287	14	8	4	green
20287	14	8	0	green
20287	14	8	13	green
20287	15	7	7	green
20287	15	7	9	green
20287	15	7	3	green
20287	15	7	11	green
20287	15	7	4	green
20287	15	7	5	green
20287	15	7	6	green
20287	16	7	1	green
20287	16	7	10	green
20287	16	7	6	green
20287	16	7	8	green
20287	16	7	15	green
20287	16	7	11	green
20287	16	7	9	green
20287	17	8	12	green
20287	17	8	15	green
20287	17	8	10	green
20287	17	8	7	green
20287	17	8	3	green
20287	17	8	6	green
20287	17	8	13	green
20287	17	8	5	green
20287	18	8	0	green
20287	18	8	11	green
20287	18	8	1	green
20287	18	8	14	green
20287	18	8	13	green
20287	18	8	12	green
20287	18	8	7	green
20287	18	8	2	green
20287	19	9	11	green
20287	19	9	1	green
20287	19	9	8	green
20287	19	9	2	green
20287	19	9	4	green
20287	19	9	3	green
20287	19	9	14	green
20287	19	9	13	green
20287	19	9	9	green
20287	20	8	7	green
20287	20	8	13	green
20287	20	8	3	green
20287	20	8	4	green
20287	20	8	1	green
20287	20	8	6	green
20287	20	8	2	green
20287	20	8	14	green
