# Supplementary material for: The Leuven Embedded Figures Test (L-EFT): measuring perception, intelligence or executive function?
Source: PeerJ. 2018 Mar 26;6:e4524. doi: 10.7717/peerj.4524 (PMC5875396; doi:10.7717/peerj.4524)
Supplement: Supplemental Information 11 [file peerj-06-4524-s011.zip › Study 3/CORSI/20287_2016_mrt_16_1037_trials.txt]

participant	trial	seq_len	acc
20287	1	4	1
20287	2	4	1
20287	3	5	0
20287	4	4	1
20287	5	4	1
20287	6	5	1
20287	7	5	1
20287	8	6	1
20287	9	6	1
20287	10	7	1
20287	11	7	0
20287	12	7	1
20287	13	7	1
20287	14	8	0
20287	15	7	1
20287	16	7	1
20287	17	8	1
20287	18	8	1
20287	19	9	0
20287	20	8	0
